# Supplementary material for: A comprehensive draft genome sequence for lupin (Lupinus angustifolius), an emerging health food: insights into plant–microbe interactions and legume evolution
Source: Plant Biotechnol J. 2016 Sep 23;15(3):318–30. doi: 10.1111/pbi.12615 (PMC5316927; doi:10.1111/pbi.12615)
Supplement: Supplementary file 2 — Data S1 Predicted gene family expansions and contractions. [file PBI-15-318-s008.xlsx]

## Sheet: Sheet1
Supplementary Data 1 Predicted gene family expansions and contractions in the narrow-leafed lupin genome
	kingdom	Viridiplantae	Viridiplantae	Viridiplantae	Viridiplantae	Viridiplantae	Viridiplantae	Viridiplantae	Viridiplantae	Viridiplantae	Viridiplantae	Viridiplantae	Viridiplantae	Viridiplantae	Viridiplantae	Viridiplantae	Viridiplantae	Viridiplantae	Viridiplantae	Viridiplantae	Viridiplantae	Viridiplantae	Viridiplantae	Viridiplantae	Viridiplantae	Viridiplantae	Viridiplantae	Viridiplantae	Viridiplantae	Viridiplantae	Viridiplantae	Viridiplantae	Viridiplantae	Viridiplantae	Viridiplantae	Viridiplantae	Viridiplantae	Viridiplantae	Viridiplantae
	phylum	Streptophyta	Streptophyta	Streptophyta	Streptophyta	Streptophyta	Streptophyta	Streptophyta	Streptophyta	Streptophyta	Streptophyta	Streptophyta	Streptophyta	Streptophyta	Streptophyta	Streptophyta	Streptophyta	Streptophyta	Streptophyta	Streptophyta	Streptophyta	Streptophyta	Streptophyta	Streptophyta	Streptophyta	Streptophyta	Streptophyta	Streptophyta	Streptophyta	Streptophyta	Streptophyta	Streptophyta	Streptophyta	Streptophyta	Streptophyta	Streptophyta	Streptophyta	Chlorophyta	Chlorophyta
	order	Fabales	Fabales	Fabales	Fabales	Malpighiales	Malpighiales	Malpighiales	Rosales	Rosales	Rosales	Cucurbitales	Cucurbitales	Myrtales	Sapindales	Malvales	Malvales	Brassicales	Brassicales	Brassicales	Brassicales	Brassicales	Brassicales	Vitales	Solanales	Solanales	Caryophylalles	Poales	Poales	Poales	Poales	Poales	Poales	Poales	Zingiberales	Amborellales	Funariales	Chlamydomonadales	Mamiellales
	family	Fabaceae	Fabaceae	Fabaceae	Fabaceae	Salicaceae	Euphorbiaceae	Euphorbiaceae	Rosaceae	Rosaceae	Rosaceae	Curcurbitaceae	Curcurbitaceae	Myrtaceae	Rutaceae	Malvaceae	Malvaceae	Caricaceae	Brassicaceae	Brassicaceae	Brassicaceae	Brassicaceae	Brassicaceae	Vitaceae	Solanaceae	Solanaceae	Amaranthaceae	Poaceae	Poaceae	Poaceae	Poaceae	Poaceae	Poaceae	Poaceae	Musaceae	Amborellaceae	Funariaceae	Chlamydomonadaceae	Bathycoccaceae
	sub-family	Papilionoideae	Papilionoideae	Papilionoideae	Papilionoideae		Acalyphoideae	Crotonoideae	Potentilleae	Maloideae	Maloideae					Bytterioideae	Malvoideae								Solanoideae	Solanoideae		Pooideae	Pooideae	Panicoideae	Panicoidaceae	Panicoidaceae	Ehrhartoideae	Ehrhartoideae
	tribe	Genisteae	Phaseoleae	Trifolieae	Loteae	Saliceae	Acalypheae	Manihoteae	Fragariinae	Maleae	Amygdaleae	Benincaseae	Benincaseae								Camelineae	Camelineae	Camelineae		Solaneae	Solaneae		Brachypodieae	Triticeae	Andropogoneae	Andropogoneae	Paniceae	Oryzeae	Oryzeae							NLL vs Gmax					NLL vs Legumes (avg)
iprid	iprname	Lupinus angustifolius	Glycine max	Medicago truncatula	Lotus japonicus	Populus trichocarpa	Ricinus communis	Manihot esculenta	Fragaria vesca	Malus domestica	Prunus persica	Citrullus lanatus	Cucumis melo	Eucalyptus grandis	Citrus sinensis	Theobroma cacao	Gossypium raimondii	Carica papaya	Thellungiella parvula	Brassica rapa	Capsella rubella	Arabidopsis thaliana	Arabidopsis lyrata	Vitis vinifera	Solanum lycopersicum	Solanum tuberosum	Beta vulgaris	Brachypodium distachyon	Hordeum vulgare	Zea mays	Sorghum bicolor	Setaria italica	Oryza sativa ssp. Japonica	Oryza sativa ssp. Indica	Musa acuminata	Amborella trichopoda	Physcomitrella patens	Chlamydomonas reinhardtii	Ostreococcus lucimarinus		NLL	G.max	factor	p-value		NLL	Legumes	factor	p-value
IPR000015	Outer membrane usher protein	0	0	0	1	0	3	0	0	0	0	0	0	0	0	0	0	0	0	0	0	0	0	0	0	0	0	0	0	0	0	0	0	9	0	0	0	0	0		0	0	n/a	0.367879		0	0.333333	0	0.367879
IPR000020	Anaphylatoxin/fibulin	0	0	0	0	0	0	0	0	0	0	1	0	0	0	0	0	0	0	0	0	0	0	0	0	0	0	0	0	0	0	0	0	0	0	0	0	0	0		0	0	n/a	0.367879		0	0	n/a	0.367879
IPR000026	Guanine-specific ribonuclease N1/T1	0	0	0	0	0	0	0	0	0	0	0	0	0	0	0	0	0	0	0	0	0	0	0	0	0	0	0	0	0	0	0	0	1	0	0	0	0	0		0	0	n/a	0.367879		0	0	n/a	0.367879
IPR000045	Prepilin type IV endopeptidase, peptidase domain	0	0	0	0	0	1	0	0	0	0	0	0	0	0	0	0	0	0	0	0	0	0	0	1	0	0	0	0	0	0	0	0	1	0	0	0	0	0		0	0	n/a	0.367879		0	0	n/a	0.367879
IPR000055	Restriction endonuclease, type I, HsdS	0	0	0	0	0	0	0	0	0	0	0	0	0	0	0	0	0	0	0	0	0	0	0	1	0	0	0	0	0	0	0	0	1	0	0	0	0	0		0	0	n/a	0.367879		0	0	n/a	0.367879
IPR000059	NUDIX hydrolase, NudL, conserved site	0	0	0	0	0	0	0	0	0	0	0	0	0	0	0	0	0	0	0	0	0	0	0	0	0	0	0	0	0	0	0	0	2	0	0	0	0	0		0	0	n/a	0.367879		0	0	n/a	0.367879
IPR000060	BCCT transporter family	0	0	0	0	0	0	0	0	0	0	0	0	0	0	0	0	0	0	0	0	0	0	0	0	0	0	0	0	0	0	0	0	2	0	0	0	0	2		0	0	n/a	0.367879		0	0	n/a	0.367879
IPR000067	Flagellar M-ring protein FliF	0	0	0	0	0	1	0	0	0	0	0	0	0	0	0	0	0	0	0	0	0	0	0	0	0	0	0	0	0	0	0	0	1	0	0	0	0	0		0	0	n/a	0.367879		0	0	n/a	0.367879
IPR000072	PDGF/VEGF domain	0	0	0	0	0	0	0	0	0	0	0	0	0	0	0	0	0	0	0	0	0	0	0	0	0	0	0	0	0	0	0	0	1	0	0	0	0	0		0	0	n/a	0.367879		0	0	n/a	0.367879
IPR000090	Flagellar motor switch protein FliG	0	0	0	0	0	0	0	0	0	0	0	0	0	0	0	0	0	0	0	0	0	0	0	0	0	0	0	0	0	0	0	0	1	0	0	0	0	0		0	0	n/a	0.367879		0	0	n/a	0.367879
IPR000096	Serum amyloid A protein	0	2	1	0	1	0	1	1	1	1	0	0	0	1	0	1	0	0	0	1	0	1	0	0	0	1	0	1	0	0	1	1	0	1	1	1	0	0		0	2	0	0.0919685		0	1	0	0.18394
IPR000100	Ribonuclease P	0	0	0	0	0	0	0	0	0	0	0	0	0	0	0	0	0	0	0	0	0	0	0	0	0	0	0	0	0	0	0	0	0	0	0	0	0	1		0	0	n/a	0.367879		0	0	n/a	0.367879
IPR000104	Antifreeze protein, type I	0	0	0	0	0	0	0	0	0	0	0	0	0	0	0	0	0	0	0	0	0	0	0	0	0	0	0	0	0	0	0	0	0	0	0	0	16	0		0	0	n/a	0.367879		0	0	n/a	0.367879
IPR000115	Phosphoribosylglycinamide synthetase	0	1	1	1	2	1	1	1	3	1	1	1	2	1	1	2	1	1	2	1	1	1	1	1	1	1	2	1	1	2	1	2	3	2	1	2	1	1		0	1	0	0.18394		0	1	0	0.18394
IPR000119	Histone-like bacterial DNA-binding protein	0	0	0	0	0	5	0	0	0	0	0	0	0	0	0	0	0	0	0	0	0	0	0	0	0	0	0	0	0	0	0	0	4	0	0	0	1	1		0	0	n/a	0.367879		0	0	n/a	0.367879
IPR000126	Serine proteases, V8 family, serine active site	0	0	0	0	0	0	0	0	0	0	0	0	0	0	0	0	0	0	0	0	0	0	0	0	0	0	0	0	0	0	0	0	0	0	0	0	1	0		0	0	n/a	0.367879		0	0	n/a	0.367879
IPR000150	Cof protein	0	3	1	0	0	1	2	1	1	2	1	1	1	1	1	1	1	1	1	1	1	1	1	2	1	1	1	1	0	1	1	2	1	2	1	1	1	2		0	3	0	0.0459828		0	1.33333	0	0.18394
IPR000175	Sodium:neurotransmitter symporter	0	0	0	0	0	0	0	0	0	0	0	0	0	0	0	0	0	0	0	0	0	0	0	2	0	0	0	0	0	0	0	0	0	0	0	0	0	0		0	0	n/a	0.367879		0	0	n/a	0.367879
IPR000177	Apple domain	0	0	1	0	0	0	0	0	0	0	0	0	0	0	0	0	0	0	0	0	0	0	0	0	0	0	0	0	0	0	0	0	0	0	0	0	3	0		0	0	n/a	0.367879		0	0.333333	0	0.367879
IPR000180	Membrane dipeptidase, active site	0	0	0	0	0	0	0	0	0	0	0	0	0	0	0	0	0	0	0	0	0	0	0	0	0	0	0	0	0	0	0	0	1	0	0	0	0	0		0	0	n/a	0.367879		0	0	n/a	0.367879
IPR000189	Prokaryotic transglycosylase, active site	0	0	0	0	0	0	0	0	0	0	0	0	0	0	0	0	0	0	0	0	0	0	0	0	0	0	0	0	0	0	0	0	4	0	0	0	0	0		0	0	n/a	0.367879		0	0	n/a	0.367879
IPR000191	DNA glycosylase/AP lyase	0	1	1	0	1	1	2	1	1	1	1	1	1	1	1	1	1	1	1	1	1	0	1	1	1	1	2	2	0	1	1	2	2	2	1	0	0	0		0	1	0	0.18394		0	0.666667	0	0.18394
IPR000206	Ribosomal protein L7/L12	0	7	2	1	3	2	4	2	7	3	4	4	1	2	4	6	2	4	8	4	4	4	1	5	5	2	3	3	4	2	5	4	4	3	3	9	2	2		0	7	0	0.00287315		0	3.33333	0	0.0459828
IPR000214	Zinc finger, DNA glycosylase/AP lyase-type	0	0	0	0	0	0	0	0	0	0	0	0	0	0	0	0	0	0	0	0	0	0	0	0	0	0	0	0	0	0	0	0	1	0	0	1	0	0		0	0	n/a	0.367879		0	0	n/a	0.367879
IPR000219	Dbl homology (DH) domain	0	0	0	0	0	0	0	0	0	0	0	0	0	0	0	0	0	0	0	0	0	0	0	0	0	1	0	0	0	0	0	0	0	0	0	0	0	0		0	0	n/a	0.367879		0	0	n/a	0.367879
IPR000254	Cellulose-binding domain, fungal	0	0	0	0	0	0	0	0	0	0	0	0	0	0	0	0	0	0	0	0	0	0	0	0	0	0	0	0	0	0	0	0	0	0	0	0	0	1		0	0	n/a	0.367879		0	0	n/a	0.367879
IPR000259	Fimbrial-type adhesion domain	0	0	1	0	0	0	0	0	0	0	0	0	0	0	0	0	0	0	0	0	0	0	0	0	0	0	0	0	0	0	0	0	11	0	0	0	0	0		0	0	n/a	0.367879		0	0.333333	0	0.367879
IPR000260	NADH:ubiquinone oxidoreductase, chain 4, N-terminal	0	0	0	0	0	0	0	0	0	0	0	0	0	0	0	0	0	0	0	0	0	0	0	1	0	0	0	0	0	0	0	0	0	0	0	0	0	0		0	0	n/a	0.367879		0	0	n/a	0.367879
IPR000263	Geminivirus AR1/BR1 coat protein	0	0	0	0	0	0	0	0	2	0	0	0	0	0	0	0	0	0	0	0	0	0	0	0	0	0	0	0	0	0	0	0	0	0	0	0	0	0		0	0	n/a	0.367879		0	0	n/a	0.367879
IPR000268	DNA-directed RNA polymerase, subunit N/Rpb10	0	4	3	1	2	1	2	1	1	1	2	0	1	1	2	2	2	2	3	3	2	2	1	1	3	1	2	2	2	2	2	2	3	2	2	1	1	1		0	4	0	0.0229904		0	2.66667	0	0.0459828
IPR000274	Adenylate cyclase, class-I	0	0	0	0	0	0	0	0	0	0	0	0	0	0	0	0	0	0	0	0	0	0	0	0	0	0	0	0	0	0	0	0	2	0	0	0	0	0		0	0	n/a	0.367879		0	0	n/a	0.367879
IPR000281	Helix-turn-helix protein RpiR	0	0	0	0	0	0	0	0	0	0	0	0	0	0	0	0	0	0	0	0	0	0	0	0	0	0	0	0	0	0	0	0	3	0	0	0	0	0		0	0	n/a	0.367879		0	0	n/a	0.367879
IPR000292	Formate/nitrite transporter	0	0	0	0	0	0	0	0	0	0	0	0	0	0	0	0	0	0	0	0	0	0	0	0	0	0	0	0	0	0	0	0	1	0	0	0	6	1		0	0	n/a	0.367879		0	0	n/a	0.367879
IPR000293	Channel forming colicin, C-terminal cytotoxic	0	0	0	0	0	0	0	0	1	1	0	0	0	0	0	0	0	0	0	0	0	0	0	0	0	0	0	0	0	0	0	0	0	0	0	0	0	0		0	0	n/a	0.367879		0	0	n/a	0.367879
IPR000298	Cytochrome c oxidase subunit III domain	0	3	3	0	0	1	0	0	0	0	0	1	0	0	0	2	1	1	1	0	1	1	1	3	0	1	0	1	3	0	1	0	0	1	1	0	1	0		0	3	0	0.0459828		0	2	0	0.0919685
IPR000318	Nitrogenase component 1, conserved site	0	0	0	0	0	0	0	0	0	0	0	0	0	0	0	0	0	0	0	0	0	0	0	0	0	0	0	0	0	0	1	0	0	0	1	0	0	0		0	0	n/a	0.367879		0	0	n/a	0.367879
IPR000319	Aspartate-semialdehyde dehydrogenase, conserved site	0	0	0	0	0	0	0	0	0	0	0	0	0	0	0	0	0	0	0	0	0	0	0	0	0	0	0	0	0	0	0	0	1	0	0	0	0	0		0	0	n/a	0.367879		0	0	n/a	0.367879
IPR000323	Copper type II, ascorbate-dependent monooxygenase, N-terminal	0	0	0	0	0	0	0	0	0	0	0	0	0	0	0	0	0	0	0	0	0	0	0	0	0	0	0	0	0	0	0	0	0	0	0	0	5	1		0	0	n/a	0.367879		0	0	n/a	0.367879
IPR000334	Glycoside hydrolase, family 45	0	0	0	0	0	0	0	0	0	0	0	0	0	0	0	0	0	0	0	0	0	0	0	0	0	0	0	0	0	0	1	0	0	0	0	0	0	0		0	0	n/a	0.367879		0	0	n/a	0.367879
IPR000343	Tetrapyrrole biosynthesis, glutamyl-tRNA reductase	0	6	3	1	3	2	2	2	5	2	2	2	2	1	1	2	0	2	5	3	3	3	2	2	3	1	2	4	3	2	1	1	2	3	2	3	1	1		0	6	0	0.00574681		0	3.33333	0	0.0459828
IPR000366	GPCR fungal pheromone mating factor, STE2	0	0	0	0	0	0	0	0	0	0	0	0	0	0	0	0	0	0	0	0	0	0	0	1	0	0	0	0	0	0	0	0	0	0	0	0	0	0		0	0	n/a	0.367879		0	0	n/a	0.367879
IPR000381	Inhibin, beta B subunit	0	0	0	0	0	0	0	0	0	0	0	0	0	0	0	0	0	0	0	0	0	0	0	0	0	0	0	1	0	0	0	0	0	0	0	0	0	0		0	0	n/a	0.367879		0	0	n/a	0.367879
IPR000383	Xaa-Pro dipeptidyl-peptidase-like domain	0	0	0	0	0	2	0	0	2	0	0	0	0	0	0	0	0	0	0	0	0	0	0	0	0	0	0	0	0	0	0	0	0	0	0	0	0	0		0	0	n/a	0.367879		0	0	n/a	0.367879
IPR000390	Small multidrug resistance protein family	0	0	0	0	0	0	0	0	0	0	0	0	0	0	0	0	0	0	0	0	0	0	0	0	0	0	0	0	0	0	0	0	2	0	0	0	0	0		0	0	n/a	0.367879		0	0	n/a	0.367879
IPR000392	Nitrogenase iron protein, subunit NifH/Protochlorophyllide reductase, subunit ChlL	0	0	0	0	0	1	0	0	0	0	0	0	0	0	0	0	0	0	0	0	0	0	0	0	0	0	0	0	0	0	0	0	0	0	0	0	0	0		0	0	n/a	0.367879		0	0	n/a	0.367879
IPR000394	RNA polymerase sigma factor 54	0	0	0	0	0	0	0	0	0	0	0	0	0	0	0	0	0	0	0	0	0	0	0	0	0	0	0	0	1	1	0	0	1	0	0	0	0	0		0	0	n/a	0.367879		0	0	n/a	0.367879
IPR000395	Botulinum neurotoxin/Tetanus toxin	0	0	0	0	0	0	0	0	0	0	0	0	0	0	0	1	0	0	0	0	0	0	0	0	1	0	0	0	0	0	0	0	0	0	0	0	0	0		0	0	n/a	0.367879		0	0	n/a	0.367879
IPR000397	Heat shock protein Hsp33	0	0	0	0	0	2	0	0	0	0	0	0	0	0	0	0	0	0	0	0	0	0	0	0	0	0	0	0	0	0	0	0	3	0	0	2	1	1		0	0	n/a	0.367879		0	0	n/a	0.367879
IPR000412	ABC-2 transporter	0	0	0	0	0	0	0	0	0	0	0	0	0	0	0	0	0	0	0	0	0	0	0	0	0	0	0	0	0	0	0	0	2	0	0	0	0	0		0	0	n/a	0.367879		0	0	n/a	0.367879
IPR000418	Ets domain	0	0	1	0	0	0	0	0	0	0	0	0	0	0	0	0	0	0	0	0	0	0	1	0	0	0	0	0	0	0	0	0	0	0	0	0	0	0		0	0	n/a	0.367879		0	0.333333	0	0.367879
IPR000420	Yeast PIR protein repeat	0	0	0	0	0	0	0	0	0	0	0	0	0	0	0	0	0	0	1	0	0	0	0	0	0	0	0	0	0	0	0	0	0	0	0	0	0	0		0	0	n/a	0.367879		0	0	n/a	0.367879
IPR000434	Polycystic kidney disease type 1 protein	0	0	0	0	0	0	0	0	0	0	0	0	0	0	0	0	0	0	0	0	0	0	0	1	0	0	0	0	0	0	0	0	0	0	0	0	0	0		0	0	n/a	0.367879		0	0	n/a	0.367879
IPR000440	NADH:ubiquinone/plastoquinone oxidoreductase, chain 3	0	2	4	0	1	1	0	1	0	0	0	0	1	0	3	4	1	0	0	0	1	4	1	3	2	0	4	2	0	3	2	3	2	1	1	0	1	0		0	2	0	0.0919685		0	2	0	0.0919685
IPR000448	Rhabdovirus nucleocapsid	0	0	0	0	0	0	0	0	0	0	0	0	0	0	0	0	0	0	0	0	0	0	0	0	0	0	0	0	0	0	0	0	0	0	0	1	0	0		0	0	n/a	0.367879		0	0	n/a	0.367879
IPR000470	CbxX/CfqX, monofunctional	0	0	1	0	0	0	0	0	0	0	0	0	0	0	0	0	0	0	0	0	0	0	0	0	0	0	0	0	0	0	0	0	0	0	0	0	0	0		0	0	n/a	0.367879		0	0.333333	0	0.367879
IPR000480	Glutelin	0	0	0	0	0	0	0	0	0	0	0	0	0	0	0	0	0	0	0	0	0	0	0	0	0	0	0	0	2	1	1	0	0	0	0	0	0	0		0	0	n/a	0.367879		0	0	n/a	0.367879
IPR000485	AsnC-type HTH domain	0	0	0	0	0	3	0	0	0	0	0	0	0	0	0	0	0	0	0	0	0	0	0	0	0	0	0	0	0	0	0	0	2	0	0	0	0	0		0	0	n/a	0.367879		0	0	n/a	0.367879
IPR000486	Extradiol ring-cleavage dioxygenase, class I /II	0	0	1	0	0	0	0	0	0	0	0	0	0	0	0	0	0	0	0	0	0	0	0	0	0	0	0	0	0	0	0	0	0	0	0	0	0	0		0	0	n/a	0.367879		0	0.333333	0	0.367879
IPR000488	Death domain	0	0	0	1	0	0	0	0	0	0	0	0	0	0	0	0	0	0	0	0	0	0	0	0	0	1	0	0	0	0	0	0	0	0	0	0	0	0		0	0	n/a	0.367879		0	0.333333	0	0.367879
IPR000510	Nitrogenase/oxidoreductase, component 1	0	0	0	0	0	2	0	0	0	0	0	0	0	0	0	0	0	0	0	0	0	0	0	0	0	0	0	0	0	0	0	0	0	0	0	0	0	0		0	0	n/a	0.367879		0	0	n/a	0.367879
IPR000511	Cytochrome c/c1 haem-lyase	0	0	0	0	0	0	0	0	0	0	0	0	0	0	0	0	0	0	0	0	0	0	0	0	0	0	0	0	0	0	0	0	0	0	0	0	14	2		0	0	n/a	0.367879		0	0	n/a	0.367879
IPR000515	ABC transporter type 1, transmembrane domain MetI-like	0	0	1	0	0	12	0	0	0	0	0	0	0	0	0	0	5	1	0	0	0	0	0	7	0	1	0	0	1	0	0	0	32	0	0	8	2	0		0	0	n/a	0.367879		0	0.333333	0	0.367879
IPR000522	ABC transporter, permease protein	0	0	0	0	0	2	0	0	0	0	0	0	0	0	0	0	0	0	0	0	0	0	0	0	0	0	0	0	0	0	0	0	5	0	0	0	0	0		0	0	n/a	0.367879		0	0	n/a	0.367879
IPR000524	Transcription regulator HTH, GntR	0	0	0	0	0	9	0	0	0	0	0	0	0	0	0	0	0	0	0	0	0	0	0	1	0	0	0	0	0	0	0	0	5	0	0	1	0	0		0	0	n/a	0.367879		0	0	n/a	0.367879
IPR000525	Initiator Rep protein	0	0	2	0	0	0	0	0	0	0	0	0	0	0	0	0	0	0	0	0	0	0	1	0	0	0	0	0	0	0	0	0	0	0	0	0	0	0		0	0	n/a	0.367879		0	0.666667	0	0.18394
IPR000526	Auxin-binding protein	0	1	1	1	2	1	2	1	2	1	1	1	1	1	2	1	1	1	2	1	1	1	1	1	1	1	1	1	3	1	2	2	1	1	1	1	0	0		0	1	0	0.18394		0	1	0	0.18394
IPR000527	Flagellar L-ring protein	0	0	0	0	0	2	0	0	0	0	0	0	0	0	0	0	0	0	0	0	0	0	0	0	0	0	0	0	0	0	0	0	1	0	0	0	0	0		0	0	n/a	0.367879		0	0	n/a	0.367879
IPR000531	TonB-dependent receptor, beta-barrel	0	0	0	2	0	78	1	0	0	0	0	0	0	0	0	0	0	1	0	0	0	0	0	0	0	0	0	0	0	0	0	0	9	0	0	0	0	0		0	0	n/a	0.367879		0	0.666667	0	0.18394
IPR000532	Glucagon/GIP/secretin/VIP	0	0	0	0	0	0	0	0	0	1	0	0	0	0	0	0	0	0	0	0	0	0	0	0	0	0	0	0	0	0	0	0	0	0	0	0	0	0		0	0	n/a	0.367879		0	0	n/a	0.367879
IPR000538	Link	0	0	0	0	0	0	0	0	0	0	0	1	0	0	0	0	0	0	0	0	0	0	0	0	0	0	0	0	0	0	0	0	0	0	0	0	0	0		0	0	n/a	0.367879		0	0	n/a	0.367879
IPR000541	Cytoplasmic tRNA 2-thiolation protein 1	0	1	1	0	1	0	1	0	0	0	0	1	1	0	1	1	0	0	0	1	1	2	0	0	0	1	1	1	0	1	0	1	0	0	0	1	1	0		0	1	0	0.18394		0	0.666667	0	0.18394
IPR000551	MerR-type HTH domain	0	0	1	0	0	4	0	0	0	0	0	0	0	0	0	0	0	0	0	0	0	0	0	0	0	0	0	0	0	0	0	0	7	0	0	0	0	0		0	0	n/a	0.367879		0	0.333333	0	0.367879
IPR000563	Flagellar assembly protein FliH	0	0	0	0	0	1	0	0	0	0	0	0	0	0	0	0	0	0	0	0	0	0	0	0	0	0	0	0	0	0	0	0	1	0	0	0	0	0		0	0	n/a	0.367879		0	0	n/a	0.367879
IPR000576	LacY/RafB permease family	0	0	0	0	0	0	0	0	0	0	0	0	0	0	0	0	0	0	0	0	0	0	0	0	0	0	0	0	0	0	0	0	2	0	0	0	0	0		0	0	n/a	0.367879		0	0	n/a	0.367879
IPR000588	Peptidase A3A, cauliflower mosaic virus	0	0	0	0	0	0	8	9	1	1	0	0	0	0	0	0	0	0	0	0	0	0	0	0	0	0	0	0	0	11	0	10	6	1	2	0	0	0		0	0	n/a	0.367879		0	0	n/a	0.367879
IPR000593	RasGAP protein, C-terminal	0	0	0	0	0	0	0	0	0	0	0	0	0	0	0	0	1	0	0	0	0	0	0	0	0	0	0	0	0	0	0	0	0	0	0	0	0	0		0	0	n/a	0.367879		0	0	n/a	0.367879
IPR000617	Napin/ Bra allergen	0	0	0	0	0	2	2	0	0	0	0	0	0	2	1	0	6	2	8	5	5	5	0	3	1	0	0	0	0	0	0	0	0	0	0	0	0	0		0	0	n/a	0.367879		0	0	n/a	0.367879
IPR000627	Intradiol ring-cleavage dioxygenase, C-terminal	0	0	0	0	0	0	0	0	0	0	0	0	0	0	0	0	0	0	0	0	0	0	0	0	0	0	0	0	0	0	0	0	0	0	0	0	1	0		0	0	n/a	0.367879		0	0	n/a	0.367879
IPR000632	Yeast Mrs6p protein	0	0	0	0	0	0	0	0	0	0	0	0	0	0	0	0	0	0	0	0	1	0	0	0	0	0	0	0	0	0	0	0	0	0	0	0	0	0		0	0	n/a	0.367879		0	0	n/a	0.367879
IPR000637	HMG-I/HMG-Y, DNA-binding, conserved site	0	0	2	1	2	0	0	2	1	0	0	0	0	0	0	0	1	1	2	2	1	1	0	0	0	1	2	3	2	3	1	1	1	1	0	1	4	0		0	0	n/a	0.367879		0	1	0	0.18394
IPR000651	Ras-like guanine nucleotide exchange factor, N-terminal	0	0	1	0	0	0	0	0	0	0	0	0	0	0	0	0	0	0	1	0	0	0	0	0	0	0	0	1	0	0	0	0	0	0	0	0	0	0		0	0	n/a	0.367879		0	0.333333	0	0.367879
IPR000665	Haemagglutinin-neuraminidase	0	0	1	0	0	0	0	0	0	0	0	0	0	0	0	0	0	0	0	0	0	0	0	0	0	0	0	0	0	0	0	0	0	0	0	0	0	0		0	0	n/a	0.367879		0	0.333333	0	0.367879
IPR000667	Peptidase S13, D-Ala-D-Ala carboxypeptidase C	0	0	0	0	0	1	0	0	0	0	0	0	0	0	0	0	0	0	0	0	0	0	0	0	0	0	0	0	0	0	0	0	1	0	0	0	0	0		0	0	n/a	0.367879		0	0	n/a	0.367879
IPR000669	Mannitol dehydrogenase	0	0	0	0	0	1	0	0	0	0	0	0	0	0	0	0	0	0	0	0	0	0	0	0	0	0	0	0	0	0	0	0	0	0	0	0	0	0		0	0	n/a	0.367879		0	0	n/a	0.367879
IPR000673	Signal transduction response regulator, chemotaxis, protein-glutamate methylesterase	0	0	0	0	0	1	0	0	0	0	0	0	0	0	0	0	0	0	0	0	0	0	0	0	0	0	0	0	0	0	0	0	0	0	0	0	0	0		0	0	n/a	0.367879		0	0	n/a	0.367879
IPR000689	Ubiquinone biosynthesis monooxygenase, COQ6-type	0	0	0	0	1	1	1	0	0	1	1	1	1	1	1	1	0	0	0	1	1	1	0	1	1	0	1	1	1	1	1	2	1	0	1	0	0	0		0	0	n/a	0.367879		0	0	n/a	0.367879
IPR000699	RIH (RyR and IP3R Homology) domain	0	0	0	0	0	0	0	0	0	0	0	0	0	0	0	0	0	0	0	0	0	0	0	0	0	0	0	0	0	0	0	0	0	0	0	0	1	0		0	0	n/a	0.367879		0	0	n/a	0.367879
IPR000706	N-acetyl-gamma-glutamyl-phosphate reductase, type 1	0	2	1	0	1	1	1	0	2	0	1	1	1	1	1	1	1	2	1	1	1	1	1	1	1	2	1	1	1	1	1	2	3	1	1	2	1	0		0	2	0	0.0919685		0	1	0	0.18394
IPR000709	Leu/Ile/Val-binding protein	0	0	0	0	0	3	0	0	0	0	0	0	0	0	0	0	0	0	0	0	0	0	0	0	0	0	0	0	0	0	0	0	2	0	0	0	2	0		0	0	n/a	0.367879		0	0	n/a	0.367879
IPR000718	Peptidase M13	0	0	0	0	0	2	0	0	0	0	0	0	0	0	0	0	0	0	0	0	0	0	0	0	0	0	0	0	0	0	0	0	0	0	0	0	0	0		0	0	n/a	0.367879		0	0	n/a	0.367879
IPR000720	Peptidyl-glycine alpha-amidating monooxygenase	0	0	0	0	0	0	0	0	0	0	0	0	0	0	0	0	0	0	0	0	0	0	0	0	0	0	0	0	0	0	0	0	0	0	0	0	1	1		0	0	n/a	0.367879		0	0	n/a	0.367879
IPR000721	Retroviral nucleocapsid protein Gag	0	0	0	0	0	0	0	0	0	0	0	0	0	0	0	0	0	0	0	0	0	0	0	0	0	0	0	0	0	0	0	0	0	0	1	0	0	0		0	0	n/a	0.367879		0	0	n/a	0.367879
IPR000737	Proteinase inhibitor I7, squash	0	0	0	0	0	0	0	0	0	0	4	1	0	0	0	0	0	0	0	0	0	0	0	0	0	0	0	0	0	0	0	0	0	0	0	0	0	0		0	0	n/a	0.367879		0	0	n/a	0.367879
IPR000748	Pseudouridine synthase, RsuA/RluB/E/F	0	0	0	0	0	0	0	0	0	0	0	0	0	0	0	0	0	0	0	0	0	0	0	0	0	0	1	0	0	1	1	0	1	0	0	1	2	2		0	0	n/a	0.367879		0	0	n/a	0.367879
IPR000751	M-phase inducer phosphatase	0	0	0	0	0	0	0	0	0	0	0	0	0	0	0	0	0	0	0	0	0	0	0	0	0	0	0	0	0	0	0	0	0	0	0	0	1	0		0	0	n/a	0.367879		0	0	n/a	0.367879
IPR000753	Clusterin-like	0	0	0	0	0	0	0	0	1	0	0	0	0	0	0	0	0	0	0	0	0	0	0	0	0	0	0	0	0	0	0	0	0	0	0	0	0	0		0	0	n/a	0.367879		0	0	n/a	0.367879
IPR000758	Virulence-related outer membrane protein	0	0	0	0	0	0	0	0	0	0	0	0	0	0	0	0	0	0	0	0	0	0	0	0	0	0	0	0	0	0	0	0	2	0	0	0	0	0		0	0	n/a	0.367879		0	0	n/a	0.367879
IPR000763	Catalase-peroxidase haem	0	0	0	0	0	0	0	0	0	0	0	0	0	0	0	0	0	0	0	0	0	0	0	0	0	0	0	0	0	0	0	0	1	0	0	0	1	0		0	0	n/a	0.367879		0	0	n/a	0.367879
IPR000774	Peptidyl-prolyl cis-trans isomerase, FKBP-type, N-terminal	0	0	0	0	0	0	0	0	0	0	0	0	0	0	0	0	0	0	0	0	0	0	0	0	0	0	0	0	0	0	0	0	3	0	0	0	0	3		0	0	n/a	0.367879		0	0	n/a	0.367879
IPR000780	MCP methyltransferase, CheR-type	0	0	0	0	0	2	0	0	0	0	0	0	0	0	0	0	0	0	0	0	0	0	0	0	0	0	0	0	0	0	0	0	0	0	0	0	0	0		0	0	n/a	0.367879		0	0	n/a	0.367879
IPR000786	Green fluorescent protein, GFP	0	0	0	0	0	0	0	1	0	0	0	0	0	0	0	0	0	0	0	0	0	0	0	0	0	0	0	0	0	0	0	0	0	0	0	0	0	0		0	0	n/a	0.367879		0	0	n/a	0.367879
IPR000787	Peptidase M29, aminopeptidase II	0	0	0	0	0	0	0	0	0	0	0	0	0	0	0	0	0	0	0	0	0	0	0	0	0	0	0	0	0	0	0	0	0	0	0	1	0	0		0	0	n/a	0.367879		0	0	n/a	0.367879
IPR000791	GPR1/FUN34/yaaH	0	0	0	0	0	0	0	0	0	0	0	0	0	0	0	0	0	0	0	0	0	0	0	0	0	0	0	0	0	0	0	0	1	0	0	5	5	1		0	0	n/a	0.367879		0	0	n/a	0.367879
IPR000792	Transcription regulator LuxR, C-terminal	0	0	0	0	0	13	0	0	0	0	0	0	0	0	0	0	0	0	0	0	0	0	0	0	0	0	0	0	0	0	0	0	9	0	0	2	0	0		0	0	n/a	0.367879		0	0	n/a	0.367879
IPR000802	Arsenical pump membrane protein, ArsB	0	1	0	0	1	1	0	0	1	0	0	0	1	0	0	1	0	0	0	0	0	0	1	1	1	0	0	0	0	0	0	0	2	5	0	1	2	1		0	1	0	0.18394		0	0.333333	0	0.367879
IPR000813	7Fe ferredoxin	0	0	0	0	0	1	0	0	0	0	0	0	0	0	0	0	0	0	0	0	0	0	0	0	0	0	0	0	0	0	0	0	0	0	0	0	0	0		0	0	n/a	0.367879		0	0	n/a	0.367879
IPR000815	Mercuric reductase	0	0	1	0	0	0	0	0	0	0	0	0	0	0	0	0	0	0	0	0	0	0	0	0	0	0	0	0	0	0	0	0	0	0	0	0	0	0		0	0	n/a	0.367879		0	0.333333	0	0.367879
IPR000818	TEA/ATTS	0	0	0	0	0	0	0	0	0	0	0	0	0	0	0	0	0	0	0	0	0	0	0	0	0	0	0	0	0	0	0	1	0	0	0	0	0	0		0	0	n/a	0.367879		0	0	n/a	0.367879
IPR000821	Alanine racemase	0	0	0	0	0	0	0	0	0	0	0	0	0	0	0	0	0	0	0	0	0	0	0	0	0	0	0	0	0	0	0	0	1	0	0	0	0	0		0	0	n/a	0.367879		0	0	n/a	0.367879
IPR000829	Diacylglycerol kinase, prokaryotic	0	0	0	0	0	1	0	0	0	0	0	0	0	0	0	0	0	0	0	0	0	0	0	0	0	0	0	0	0	0	0	0	0	0	0	0	0	0		0	0	n/a	0.367879		0	0	n/a	0.367879
IPR000835	MarR-type HTH domain	0	0	0	0	0	5	0	0	0	0	0	0	0	0	0	0	0	0	0	0	0	0	0	1	0	0	0	0	0	0	0	0	5	0	0	1	0	0		0	0	n/a	0.367879		0	0	n/a	0.367879
IPR000838	RNA polymerase sigma factor 70, ECF, conserved site	0	0	0	0	0	1	0	0	0	0	0	0	0	0	0	0	0	0	0	0	0	0	0	0	0	0	0	0	0	0	0	0	0	0	0	1	0	0		0	0	n/a	0.367879		0	0	n/a	0.367879
IPR000843	Transcription regulator HTH, LacI	0	0	0	0	0	3	0	0	0	0	0	0	0	0	0	0	0	0	0	0	0	0	0	0	0	1	0	0	0	0	0	0	9	0	0	2	0	0		0	0	n/a	0.367879		0	0	n/a	0.367879
IPR000847	Transcription regulator HTH, LysR	0	0	2	2	0	26	0	0	0	0	0	0	0	0	0	0	0	0	0	0	0	0	0	3	0	0	0	0	0	0	0	0	43	0	0	3	0	0		0	0	n/a	0.367879		0	1.33333	0	0.18394
IPR000871	Beta-lactamase, class-A/D	0	0	0	0	0	1	0	1	0	0	0	0	0	0	0	0	0	0	0	0	0	0	0	0	0	0	0	0	0	0	0	0	0	1	0	0	0	0		0	0	n/a	0.367879		0	0	n/a	0.367879
IPR000877	Proteinase inhibitor I12, Bowman-Birk	0	14	15	0	0	0	0	0	0	0	0	0	0	0	0	0	0	0	0	0	0	0	0	0	0	0	11	17	16	13	13	11	12	4	0	0	0	0		0	14	0	2.24227e-05		0	9.66667	0	0.000359013
IPR000890	Aliphatic acid kinase, short-chain	0	0	0	0	0	0	0	0	0	0	0	0	0	0	0	0	0	0	0	0	0	0	0	0	0	0	0	0	0	0	0	0	0	0	0	2	2	0		0	0	n/a	0.367879		0	0	n/a	0.367879
IPR000898	Indoleamine 2,3-dioxygenase	0	0	0	0	0	0	0	0	0	0	0	0	0	0	0	0	0	0	0	0	0	0	0	0	0	0	0	0	0	0	0	0	0	0	0	0	2	0		0	0	n/a	0.367879		0	0	n/a	0.367879
IPR000945	Dopamine beta-hydroxylase-related	0	0	0	0	0	0	0	0	0	0	0	0	0	0	0	0	0	0	0	0	0	0	0	0	0	0	0	0	0	0	0	0	0	0	0	0	49	0		0	0	n/a	0.367879		0	0	n/a	0.367879
IPR000948	Ribosomal protein L7Ae, prokaryotes	0	0	0	0	0	0	0	0	0	0	0	0	0	0	0	0	0	0	1	0	0	0	0	0	0	0	0	0	0	0	0	0	0	0	0	0	0	0		0	0	n/a	0.367879		0	0	n/a	0.367879
IPR000951	Phthalate dioxygenase reductase	0	0	0	0	0	2	0	0	0	0	0	0	0	0	0	0	0	0	0	0	0	0	0	0	0	0	0	0	0	0	0	0	0	0	0	0	0	0		0	0	n/a	0.367879		0	0	n/a	0.367879
IPR000956	Stathmin family	0	0	0	0	0	0	0	0	0	0	0	0	0	0	0	0	0	0	0	0	0	0	0	0	1	0	0	0	1	0	0	0	0	0	0	0	0	0		0	0	n/a	0.367879		0	0	n/a	0.367879
IPR000957	Sulphate/thiosulphate-binding, conserved site	0	0	0	0	0	1	0	0	0	0	0	0	0	0	0	0	0	0	0	0	0	0	0	0	0	0	0	0	0	0	0	0	1	0	0	0	0	0		0	0	n/a	0.367879		0	0	n/a	0.367879
IPR000959	POLO box duplicated domain	0	0	0	0	0	0	0	0	0	0	0	0	0	0	0	0	0	0	0	0	0	0	0	0	0	0	0	0	0	0	0	0	0	0	0	0	1	1		0	0	n/a	0.367879		0	0	n/a	0.367879
IPR000962	Zinc finger, DksA/TraR C4-type	0	0	0	0	0	0	0	0	0	0	0	0	0	0	0	0	0	0	0	0	0	0	0	0	0	0	0	0	0	0	0	0	1	0	0	0	0	0		0	0	n/a	0.367879		0	0	n/a	0.367879
IPR000965	Gamma-glutamyl phosphate reductase GPR	0	7	3	2	2	1	2	2	3	2	1	2	0	2	2	4	1	2	5	2	2	2	2	2	2	1	2	2	2	0	2	2	2	2	1	1	1	1		0	7	0	0.00287315		0	4	0	0.0229904
IPR000977	DNA ligase, ATP-dependent	0	4	5	0	3	2	1	2	3	2	1	1	2	3	3	3	2	2	3	3	4	4	3	3	3	4	1	2	1	1	1	2	2	3	3	1	1	1		0	4	0	0.0229904		0	3	0	0.0459828
IPR000983	Bacterial general secretion pathway protein G-type pilin	0	0	0	0	0	2	0	0	0	0	0	0	0	0	0	0	0	0	0	0	0	0	0	0	0	0	0	0	0	0	0	0	0	0	0	0	0	0		0	0	n/a	0.367879		0	0	n/a	0.367879
IPR000989	Replication protein	0	0	0	0	0	0	0	0	0	0	0	0	0	0	0	0	0	0	0	0	0	0	0	0	0	0	0	0	0	0	0	0	0	0	0	1	0	0		0	0	n/a	0.367879		0	0	n/a	0.367879
IPR000997	Cholinesterase	0	0	0	0	0	0	0	0	0	0	0	0	0	0	0	0	0	0	0	0	0	0	0	0	0	0	0	0	0	0	0	0	0	0	0	0	1	0		0	0	n/a	0.367879		0	0	n/a	0.367879
IPR000998	MAM domain	0	0	0	0	0	0	0	0	0	0	0	0	0	0	0	0	0	0	0	0	0	0	0	0	0	1	0	0	0	0	0	0	0	0	0	0	0	0		0	0	n/a	0.367879		0	0	n/a	0.367879
IPR001001	DNA polymerase III, beta chain	0	0	0	0	0	0	0	0	0	0	0	0	0	0	0	0	0	0	0	0	0	0	0	0	0	0	0	0	0	0	0	0	1	0	0	0	0	0		0	0	n/a	0.367879		0	0	n/a	0.367879
IPR001010	Thionin	0	0	0	0	0	0	0	0	0	0	0	0	0	0	0	1	0	0	1	25	4	3	0	0	0	0	7	14	1	1	6	12	7	0	0	0	0	0		0	0	n/a	0.367879		0	0	n/a	0.367879
IPR001018	Beta-lactamase, class-B, conserved site	0	0	0	0	0	0	0	0	0	0	0	0	0	0	0	0	0	1	3	1	1	1	0	0	0	0	0	0	0	0	0	0	1	0	0	1	0	0		0	0	n/a	0.367879		0	0	n/a	0.367879
IPR001021	Ribosomal protein L25, long-form	0	0	0	0	0	0	1	0	0	0	0	0	0	0	0	0	0	0	0	0	0	0	0	0	0	0	0	0	0	0	0	0	0	0	0	1	0	1		0	0	n/a	0.367879		0	0	n/a	0.367879
IPR001029	Flagellin, D0/D1 domain	0	0	0	0	0	5	0	0	0	0	0	0	0	0	0	0	0	0	0	0	0	0	0	0	0	0	0	0	0	0	0	0	3	0	0	0	0	0		0	0	n/a	0.367879		0	0	n/a	0.367879
IPR001031	Thioesterase	0	0	0	0	0	2	0	0	0	0	0	0	0	0	0	0	0	0	0	0	0	0	0	0	0	0	0	0	0	0	0	0	2	0	0	0	3	2		0	0	n/a	0.367879		0	0	n/a	0.367879
IPR001034	HTH DeoR N-terminal domain	0	0	0	0	0	0	0	0	0	0	0	0	0	0	0	0	0	0	0	0	0	0	0	0	0	0	0	0	0	0	0	0	3	0	0	0	0	0		0	0	n/a	0.367879		0	0	n/a	0.367879
IPR001036	Acriflavin resistance protein	0	0	0	0	0	16	0	0	0	0	0	0	0	0	0	0	0	0	0	0	0	0	0	0	0	1	0	0	0	0	0	0	6	0	0	1	0	0		0	0	n/a	0.367879		0	0	n/a	0.367879
IPR001054	Adenylyl cyclase class-3/4/guanylyl cyclase	0	0	0	0	1	24	0	0	0	0	0	0	0	0	0	0	0	1	0	0	0	0	0	0	0	0	0	0	0	0	0	0	24	0	0	1	140	3		0	0	n/a	0.367879		0	0	n/a	0.367879
IPR001082	Fimbrial protein pilin	0	0	1	0	0	0	0	0	0	0	0	0	0	0	0	0	0	0	0	0	0	0	0	0	0	0	0	0	0	0	0	0	2	0	0	0	0	0		0	0	n/a	0.367879		0	0.333333	0	0.367879
IPR001083	Copper fist DNA-binding	0	0	0	0	0	0	1	0	0	0	0	0	0	0	0	0	0	0	0	0	0	0	0	0	0	0	0	0	0	0	0	0	0	0	0	0	0	0		0	0	n/a	0.367879		0	0	n/a	0.367879
IPR001088	Glycoside hydrolase, family 4	0	0	0	0	0	0	0	0	0	0	0	0	0	0	0	0	0	0	0	0	0	0	0	0	0	0	0	0	0	0	0	0	0	0	0	1	0	0		0	0	n/a	0.367879		0	0	n/a	0.367879
IPR001091	Restriction/modification DNA-methylase	0	0	0	0	0	1	0	0	0	0	0	0	0	0	0	0	0	0	0	0	0	0	0	0	0	0	0	0	0	0	0	0	0	0	0	0	0	0		0	0	n/a	0.367879		0	0	n/a	0.367879
IPR001123	Lysine-type exporter protein (LYSE/YGGA)	0	0	2	0	0	2	0	0	0	0	0	0	0	0	0	0	0	0	0	0	0	0	0	0	0	0	0	0	0	0	0	0	6	0	0	0	0	0		0	0	n/a	0.367879		0	0.666667	0	0.18394
IPR001127	Phosphotransferase system, sugar-specific permease EIIA type 1	0	0	0	0	0	1	0	0	0	0	0	0	0	0	0	0	0	0	0	0	0	0	0	0	0	0	0	0	0	0	0	0	1	0	0	0	0	0		0	0	n/a	0.367879		0	0	n/a	0.367879
IPR001138	Zn(2)-C6 fungal-type DNA-binding domain	0	0	0	1	1	0	0	0	0	0	0	0	1	0	0	0	0	0	0	0	0	0	0	0	0	0	0	0	0	0	0	0	0	0	0	0	0	0		0	0	n/a	0.367879		0	0.333333	0	0.367879
IPR001139	Glycoside hydrolase, family 30	0	0	0	0	0	4	0	0	0	0	0	0	0	0	0	0	0	0	0	0	0	0	0	0	0	0	0	0	0	0	0	0	0	0	0	1	0	0		0	0	n/a	0.367879		0	0	n/a	0.367879
IPR001150	Glycine radical domain	0	0	0	0	0	0	0	0	0	0	0	0	0	0	0	0	0	0	0	0	0	0	0	0	0	0	0	0	0	0	0	0	2	0	0	0	1	1		0	0	n/a	0.367879		0	0	n/a	0.367879
IPR001160	Peptidase M20C, Xaa-His dipeptidase	0	0	0	0	0	0	0	0	0	0	0	0	0	0	0	0	0	0	0	0	0	0	0	0	0	0	0	0	0	0	0	0	0	0	0	0	1	0		0	0	n/a	0.367879		0	0	n/a	0.367879
IPR001172	Flagellar motor switch FliN/Type III secretion HrcQb	0	0	0	0	0	1	0	0	0	0	0	0	0	0	0	0	0	0	0	0	0	0	0	0	0	0	0	0	0	0	0	0	0	0	0	0	0	0		0	0	n/a	0.367879		0	0	n/a	0.367879
IPR001174	Galactokinase/homoserine kinase	0	0	0	0	0	0	0	0	1	0	0	0	0	0	0	0	0	0	1	0	0	0	1	0	0	0	0	0	0	0	0	0	0	0	0	0	1	0		0	0	n/a	0.367879		0	0	n/a	0.367879
IPR001182	Cell cycle protein FtsW/RodA	0	0	0	0	0	2	0	0	0	0	0	0	0	0	0	0	0	0	0	0	0	0	0	0	0	0	0	0	0	0	0	0	0	0	0	0	0	0		0	0	n/a	0.367879		0	0	n/a	0.367879
IPR001190	SRCR domain	0	0	1	1	0	1	0	0	0	0	0	0	0	1	0	0	0	0	0	0	0	1	0	0	0	0	0	0	1	0	0	0	0	0	0	0	45	0		0	0	n/a	0.367879		0	0.666667	0	0.18394
IPR001191	Geminivirus AL1, replication-associated protein	0	0	0	0	0	0	0	0	1	0	0	0	0	0	0	0	0	0	0	0	0	0	0	0	0	0	0	0	0	0	0	0	0	0	0	0	0	0		0	0	n/a	0.367879		0	0	n/a	0.367879
IPR001197	Ribosomal protein L10e	0	5	3	0	2	1	3	2	7	2	0	3	2	1	2	3	1	3	0	2	3	3	1	3	3	1	3	1	2	3	4	2	3	2	2	4	1	1		0	5	0	0.0114945		0	2.66667	0	0.0459828
IPR001207	Transposase, mutator type	0	1	0	0	0	0	0	2	0	17	0	0	0	0	0	0	0	0	0	0	0	0	0	1	0	0	0	2	0	8	2	17	17	0	0	0	0	0		0	1	0	0.18394		0	0.333333	0	0.367879
IPR001212	Somatomedin B domain	0	0	0	0	0	0	0	0	0	0	0	0	0	0	0	0	0	0	0	0	0	0	0	0	0	0	0	0	0	0	0	0	0	0	0	0	0	2		0	0	n/a	0.367879		0	0	n/a	0.367879
IPR001226	Flavodoxin, conserved site	0	0	0	0	0	0	0	0	0	0	0	0	0	0	0	0	0	0	0	0	0	0	0	0	0	0	0	0	0	0	0	0	1	0	0	2	1	1		0	0	n/a	0.367879		0	0	n/a	0.367879
IPR001227	Acyl transferase domain	0	3	1	0	2	1	1	1	5	1	1	1	1	1	1	1	1	1	3	1	1	1	2	1	1	1	1	1	2	1	1	1	4	1	1	1	2	2		0	3	0	0.0459828		0	1.33333	0	0.18394
IPR001233	tRNA-splicing ligase, RtcB	0	0	0	0	0	0	0	0	0	0	0	0	0	0	0	0	0	0	0	0	0	0	0	0	0	0	0	0	0	0	0	0	0	0	0	2	1	1		0	0	n/a	0.367879		0	0	n/a	0.367879
IPR001238	DNA-binding, RecF	0	0	0	0	0	0	0	0	0	0	0	0	0	0	0	0	0	0	0	0	0	0	0	0	0	0	0	0	0	0	0	0	1	0	0	0	0	0		0	0	n/a	0.367879		0	0	n/a	0.367879
IPR001273	Aromatic amino acid hydroxylase	0	0	0	0	0	0	0	0	0	0	0	0	0	0	0	0	0	0	0	0	0	0	0	0	0	0	0	0	0	0	0	0	0	0	0	1	1	0		0	0	n/a	0.367879		0	0	n/a	0.367879
IPR001287	Nitrite reductase, copper-type	0	0	0	0	0	0	0	0	0	0	0	0	0	0	0	0	0	0	0	0	0	0	0	0	0	0	0	0	0	0	0	0	0	0	0	0	1	0		0	0	n/a	0.367879		0	0	n/a	0.367879
IPR001301	Geminivirus AL1 replication-associated protein, CLV type	0	0	0	0	0	0	0	0	1	0	0	0	0	0	0	0	0	0	0	0	0	0	0	0	0	0	0	0	0	0	0	0	0	0	0	0	0	0		0	0	n/a	0.367879		0	0	n/a	0.367879
IPR001302	Photosystem I PsaI, reaction centre subunit VIII	0	0	0	0	1	1	0	0	0	0	0	0	0	0	3	4	0	0	0	0	0	1	1	2	1	0	0	0	1	0	2	0	0	0	0	0	1	0		0	0	n/a	0.367879		0	0	n/a	0.367879
IPR001314	Peptidase S1A, chymotrypsin-type	0	0	0	0	0	1	0	0	0	0	0	0	0	0	0	0	0	0	0	0	0	0	0	0	0	0	0	0	0	0	0	0	0	0	0	0	2	1		0	0	n/a	0.367879		0	0	n/a	0.367879
IPR001315	CARD domain	0	0	1	0	0	0	0	1	0	0	0	0	1	0	0	1	0	0	0	0	0	0	0	2	2	0	0	0	0	0	0	0	0	0	0	1	0	0		0	0	n/a	0.367879		0	0.333333	0	0.367879
IPR001333	Peptidase M32, carboxypeptidase Taq metallopeptidase	0	0	0	0	0	0	0	0	0	0	0	0	0	0	0	0	0	0	0	0	0	0	0	0	0	0	0	0	0	0	0	0	1	0	0	1	1	1		0	0	n/a	0.367879		0	0	n/a	0.367879
IPR001337	Tobacco mosaic virus-like, coat protein	0	0	0	0	0	0	0	0	0	0	0	0	0	0	0	0	0	0	0	0	0	0	0	0	0	0	0	1	0	0	0	0	0	0	0	0	0	0		0	0	n/a	0.367879		0	0	n/a	0.367879
IPR001341	Aspartate kinase domain	0	6	4	2	4	2	4	3	5	4	2	2	2	2	3	3	1	5	6	5	5	5	3	3	3	2	4	3	5	4	5	5	6	5	2	5	2	2		0	6	0	0.00574681		0	4	0	0.0229904
IPR001343	Haemolysin-type calcium-binding repeat	0	0	0	0	0	1	0	0	0	0	0	0	0	0	0	0	0	0	0	0	0	0	0	0	0	0	0	0	0	0	0	0	2	0	0	0	0	0		0	0	n/a	0.367879		0	0	n/a	0.367879
IPR001363	Proteinase inhibitor I25C, fetuin, conserved site	0	0	0	0	0	0	0	0	0	0	1	1	0	0	0	0	0	0	0	0	0	0	0	0	0	0	0	0	0	0	0	0	0	0	0	0	0	0		0	0	n/a	0.367879		0	0	n/a	0.367879
IPR001376	Gliadin, alpha/beta	0	0	0	0	0	0	0	0	0	0	0	0	0	0	0	0	0	0	0	0	0	0	0	0	0	0	1	3	0	0	0	0	0	0	0	0	0	0		0	0	n/a	0.367879		0	0	n/a	0.367879
IPR001400	Somatotropin hormone	0	0	0	1	0	0	0	0	0	0	0	0	0	0	0	0	0	0	0	0	0	0	0	0	0	0	0	0	0	0	0	0	0	0	0	0	0	0		0	0	n/a	0.367879		0	0.333333	0	0.367879
IPR001419	HMW glutenin	0	0	0	0	0	0	0	0	0	0	0	0	0	0	0	0	0	0	0	0	0	0	0	0	0	0	1	0	0	0	0	0	0	0	0	0	0	0		0	0	n/a	0.367879		0	0	n/a	0.367879
IPR001423	Lysophospholipase patatin, conserved site	0	0	0	0	0	0	0	0	0	0	0	0	0	0	0	0	0	0	0	0	0	0	0	0	0	0	0	0	0	0	0	0	0	0	0	0	0	1		0	0	n/a	0.367879		0	0	n/a	0.367879
IPR001425	Archaeal/bacterial/fungal rhodopsin	0	0	0	0	0	0	0	0	0	0	0	0	0	0	0	0	0	0	0	0	0	0	0	0	0	0	0	0	0	0	0	0	0	0	0	0	8	0		0	0	n/a	0.367879		0	0	n/a	0.367879
IPR001429	P2X purinoreceptor	0	0	0	0	0	0	0	0	0	0	0	0	0	0	0	0	0	0	0	0	0	0	0	0	0	0	0	0	0	0	0	0	0	0	0	0	0	2		0	0	n/a	0.367879		0	0	n/a	0.367879
IPR001434	Domain of unknown function DUF11	0	0	0	0	0	0	0	0	0	0	0	0	1	0	0	0	0	0	0	0	0	0	0	0	0	0	0	0	0	0	0	0	0	0	0	1	1	0		0	0	n/a	0.367879		0	0	n/a	0.367879
IPR001437	Transcription elongation factor, GreA/GreB, C-terminal	0	0	0	0	0	1	0	0	0	0	0	0	0	0	0	0	0	0	0	0	0	0	0	0	0	0	0	0	0	0	0	0	2	0	0	0	0	0		0	0	n/a	0.367879		0	0	n/a	0.367879
IPR001444	Flagellar basal body rod protein, N-terminal	0	0	0	1	0	5	0	0	0	0	0	0	0	0	0	0	0	0	0	0	0	0	0	0	0	0	0	0	0	0	0	0	2	0	0	0	0	0		0	0	n/a	0.367879		0	0.333333	0	0.367879
IPR001447	Arylamine N-acetyltransferase	0	0	0	0	0	0	0	0	0	0	0	0	0	0	0	0	0	0	0	0	0	0	0	0	0	0	0	0	0	0	0	0	0	0	0	0	1	0		0	0	n/a	0.367879		0	0	n/a	0.367879
IPR001460	Penicillin-binding protein, transpeptidase	0	0	0	0	0	2	0	0	0	0	0	0	0	0	0	0	1	0	0	0	0	0	0	2	0	0	0	0	0	0	0	0	7	0	0	4	0	0		0	0	n/a	0.367879		0	0	n/a	0.367879
IPR001463	Sodium:alanine symporter	0	0	0	0	0	1	0	0	0	0	0	0	0	0	0	0	0	0	0	0	0	0	0	3	0	0	0	0	0	0	0	0	0	0	0	0	0	0		0	0	n/a	0.367879		0	0	n/a	0.367879
IPR001473	Clathrin, heavy chain, propeller, N-terminal	0	10	3	2	4	1	2	2	0	2	1	1	2	1	2	6	1	2	5	3	2	2	2	3	3	5	4	2	1	2	2	2	2	8	0	4	1	1		0	10	0	0.000359013		0	5	0	0.0114945
IPR001479	Quinoprotein dehydrogenase, conserved site	0	0	0	0	0	2	0	0	0	0	0	0	0	0	0	0	0	0	0	0	0	0	0	0	0	0	0	0	0	0	0	0	2	0	0	0	0	0		0	0	n/a	0.367879		0	0	n/a	0.367879
IPR001482	Type II secretion system protein E	0	0	4	0	0	4	0	0	0	0	0	0	1	0	0	0	1	0	0	0	0	0	0	1	1	0	0	0	0	0	0	0	3	0	1	0	1	0		0	0	n/a	0.367879		0	1.33333	0	0.18394
IPR001484	Pyrokinin, conserved site	0	0	0	0	0	0	0	0	0	0	0	0	0	0	0	0	0	1	0	0	0	0	0	0	0	0	0	0	0	0	0	0	0	0	0	0	0	0		0	0	n/a	0.367879		0	0	n/a	0.367879
IPR001492	Flagellin	0	0	0	0	0	3	0	0	0	0	0	0	0	0	0	0	0	0	0	0	0	0	0	0	0	0	0	0	0	0	0	0	2	0	0	0	0	0		0	0	n/a	0.367879		0	0	n/a	0.367879
IPR001496	SOCS protein, C-terminal	0	0	0	0	0	0	0	0	0	0	0	0	0	0	1	1	0	0	0	0	0	0	0	0	0	0	0	0	0	0	0	0	0	0	0	0	0	0		0	0	n/a	0.367879		0	0	n/a	0.367879
IPR001497	Methylated-DNA-[protein]-cysteine S-methyltransferase, active site	0	0	0	0	0	0	1	0	0	0	0	0	0	0	0	0	0	0	0	0	0	0	0	0	0	0	1	0	0	0	0	0	1	0	0	0	1	0		0	0	n/a	0.367879		0	0	n/a	0.367879
IPR001501	Nickel-dependent hydrogenase, large subunit	0	0	0	0	0	0	0	0	0	0	0	0	0	0	0	0	0	0	0	0	0	0	0	0	0	0	0	0	0	0	0	0	1	0	0	0	0	0		0	0	n/a	0.367879		0	0	n/a	0.367879
IPR001505	Copper centre Cu(A)	0	1	0	0	0	1	0	0	0	0	0	0	0	0	0	0	0	0	0	0	0	0	0	2	3	0	0	0	0	0	0	0	0	0	0	1	1	0		0	1	0	0.18394		0	0.333333	0	0.367879
IPR001508	Ionotropic glutamate receptor, metazoa	0	0	1	0	0	0	0	0	0	0	0	0	0	0	0	0	0	0	0	0	0	0	0	0	0	0	1	0	0	0	0	0	0	0	1	0	0	0		0	0	n/a	0.367879		0	0.333333	0	0.367879
IPR001539	Peptidase U32	0	0	0	0	0	0	0	0	0	0	0	0	0	0	0	0	0	0	0	0	0	0	0	0	0	0	0	0	1	0	0	0	1	0	0	0	1	1		0	0	n/a	0.367879		0	0	n/a	0.367879
IPR001542	Defensin, invertebrate/fungal	0	0	1	0	0	0	0	0	0	0	0	0	0	0	0	0	0	0	0	0	0	0	0	0	0	0	0	0	0	0	1	0	0	0	0	0	0	0		0	0	n/a	0.367879		0	0.333333	0	0.367879
IPR001566	23S rRNA (uracil(1939)-C(5))-methyltransferase RlmD	0	1	1	1	1	1	1	1	0	1	0	1	1	1	1	1	1	1	1	1	1	1	1	1	1	1	1	1	1	1	0	1	2	1	1	2	0	1		0	1	0	0.18394		0	1	0	0.18394
IPR001570	Peptidase M4, C-terminal	0	0	0	0	0	1	0	0	0	0	0	0	0	0	0	0	0	0	0	0	0	0	0	0	0	0	0	0	0	0	0	0	1	0	0	0	0	0		0	0	n/a	0.367879		0	0	n/a	0.367879
IPR001574	Ribosome-inactivating protein	0	0	0	0	3	20	4	0	9	2	5	2	0	0	4	2	0	0	0	0	0	0	0	0	0	18	6	14	14	10	15	37	41	0	0	0	0	0		0	0	n/a	0.367879		0	0	n/a	0.367879
IPR001586	Beta-lactamase, class-C active site	0	0	0	0	0	1	0	0	0	0	0	0	0	0	0	0	0	0	0	0	0	0	0	0	0	0	0	0	0	0	0	0	1	0	0	0	0	0		0	0	n/a	0.367879		0	0	n/a	0.367879
IPR001592	Potyvirus coat protein	0	0	0	0	0	0	0	0	0	0	0	0	0	0	0	0	1	0	0	0	0	0	0	0	0	0	0	0	0	0	0	0	0	0	0	0	0	0		0	0	n/a	0.367879		0	0	n/a	0.367879
IPR001598	Transposase, IS30, conserved site	0	0	0	0	0	0	0	0	0	0	0	0	0	0	0	0	0	0	0	0	0	0	0	0	0	0	0	0	0	0	0	0	3	0	0	0	0	0		0	0	n/a	0.367879		0	0	n/a	0.367879
IPR001599	Alpha-2-macroglobulin	0	0	0	0	0	0	0	0	0	0	0	0	0	0	0	0	0	0	0	0	0	0	0	0	0	0	0	0	0	0	0	0	0	0	0	0	3	0		0	0	n/a	0.367879		0	0	n/a	0.367879
IPR001604	DNA/RNA non-specific endonuclease	0	0	0	0	0	0	0	0	0	0	0	0	0	0	0	0	0	0	0	0	0	0	0	0	0	0	0	0	0	0	0	0	0	0	0	0	1	1		0	0	n/a	0.367879		0	0	n/a	0.367879
IPR001624	Flagellar hook-basal body complex protein FliE	0	0	0	0	0	1	0	0	0	0	0	0	0	0	0	0	0	0	0	0	0	0	0	0	0	0	0	0	0	0	0	0	1	0	0	0	0	0		0	0	n/a	0.367879		0	0	n/a	0.367879
IPR001628	Zinc finger, nuclear hormone receptor-type	0	0	0	0	0	0	0	0	0	0	0	0	0	0	0	1	0	0	0	0	0	0	0	0	0	0	0	0	0	0	0	0	0	0	0	0	0	0		0	0	n/a	0.367879		0	0	n/a	0.367879
IPR001635	Flagellar hook-length control protein FliK	0	0	0	0	0	0	0	0	0	0	0	0	0	0	0	0	0	0	0	0	0	0	0	0	0	0	0	0	0	0	0	0	1	0	0	0	0	0		0	0	n/a	0.367879		0	0	n/a	0.367879
IPR001640	Prolipoprotein diacylglyceryl transferase	0	0	0	0	0	0	0	0	0	0	0	0	0	0	0	0	0	0	0	0	0	0	0	0	0	0	0	0	0	0	0	0	3	0	0	0	0	0		0	0	n/a	0.367879		0	0	n/a	0.367879
IPR001647	DNA-binding HTH domain, TetR-type	0	0	0	0	0	14	0	0	0	0	0	0	0	0	0	0	0	0	0	0	0	0	0	0	0	0	0	0	0	0	0	0	8	0	0	3	0	0		0	0	n/a	0.367879		0	0	n/a	0.367879
IPR001666	Phosphatidylinositol transfer protein	0	0	0	0	0	1	1	1	3	1	0	0	1	1	1	2	1	0	0	0	0	0	1	1	1	0	1	1	1	1	1	1	1	1	0	4	0	0		0	0	n/a	0.367879		0	0	n/a	0.367879
IPR001670	Alcohol dehydrogenase, iron-type	0	0	1	0	0	0	0	0	0	0	0	0	0	0	0	0	0	0	0	0	0	0	0	0	0	0	0	0	0	0	0	0	1	0	0	0	3	1		0	0	n/a	0.367879		0	0.333333	0	0.367879
IPR001679	NAD-dependent DNA ligase	0	0	0	0	0	1	0	0	0	0	0	0	0	0	0	0	0	0	0	0	0	0	0	0	0	0	0	0	0	0	0	0	0	0	0	1	0	1		0	0	n/a	0.367879		0	0	n/a	0.367879
IPR001689	Flagellar motor switch protein FliM	0	0	0	0	0	0	0	0	0	0	0	0	0	0	0	0	0	0	0	0	0	0	0	0	0	0	0	0	0	0	0	0	1	0	0	0	0	0		0	0	n/a	0.367879		0	0	n/a	0.367879
IPR001694	NADH:ubiquinone oxidoreductase, subunit 1/F420H2 oxidoreductase subunit H	0	4	9	0	2	7	2	2	0	0	0	2	1	0	3	7	0	2	0	0	1	1	2	10	9	1	0	1	3	1	3	3	3	3	2	1	0	0		0	4	0	0.0229904		0	4.33333	0	0.0229904
IPR001702	Porin, Gram-negative type	0	0	0	0	0	1	0	0	0	0	0	0	0	0	0	0	0	0	0	0	0	0	0	0	0	0	0	0	0	0	0	0	2	0	0	0	0	0		0	0	n/a	0.367879		0	0	n/a	0.367879
IPR001707	Chloramphenicol acetyltransferase	0	0	0	0	0	0	0	0	0	0	0	0	0	0	0	0	0	0	0	0	0	0	0	0	0	0	0	0	1	0	0	0	0	0	0	0	0	0		0	0	n/a	0.367879		0	0	n/a	0.367879
IPR001712	Type III secretion system FHIPEP	0	0	0	0	0	1	0	0	0	0	0	0	0	0	0	0	0	0	0	0	0	0	0	0	0	0	0	0	0	0	0	0	2	0	0	0	0	0		0	0	n/a	0.367879		0	0	n/a	0.367879
IPR001743	Photosystem II PsbT	0	0	0	0	1	2	0	0	0	0	0	0	0	0	3	3	0	0	0	0	0	0	0	0	3	0	0	0	0	0	0	0	0	0	0	1	0	0		0	0	n/a	0.367879		0	0	n/a	0.367879
IPR001751	S100/Calbindin-D9k, conserved site	0	0	0	0	0	1	0	0	0	0	0	0	1	0	0	0	0	0	1	0	1	0	1	0	0	0	0	0	1	0	0	0	0	0	0	0	1	0		0	0	n/a	0.367879		0	0	n/a	0.367879
IPR001766	Transcription factor, fork head	0	0	0	0	0	1	0	0	0	0	0	0	0	0	0	0	0	0	0	0	0	0	0	0	0	0	0	0	0	0	0	0	1	0	0	0	0	0		0	0	n/a	0.367879		0	0	n/a	0.367879
IPR001767	Hedgehog protein, Hint domain	0	0	0	0	0	0	0	0	0	0	0	0	0	0	0	0	0	0	0	0	0	0	0	0	0	0	0	0	0	0	0	0	0	0	0	1	0	0		0	0	n/a	0.367879		0	0	n/a	0.367879
IPR001778	Pollen allergen Poa pIX/Phl pVI	0	0	0	0	0	0	0	0	0	0	0	0	0	0	0	0	1	0	0	0	0	0	0	0	0	0	1	3	0	0	0	0	0	0	0	0	4	0		0	0	n/a	0.367879		0	0	n/a	0.367879
IPR001801	Histone-like protein H-NS	0	0	1	0	0	2	0	0	0	0	0	0	0	0	0	0	0	0	0	0	0	0	0	0	0	0	0	0	0	0	0	0	1	0	0	0	0	0		0	0	n/a	0.367879		0	0.333333	0	0.367879
IPR001802	Mercuric transport protein periplasmic component/copper chaperone CopZ	0	0	0	0	0	1	0	0	0	0	0	0	0	0	0	0	0	0	0	0	0	0	0	0	0	0	0	0	0	0	0	0	0	1	0	0	0	0		0	0	n/a	0.367879		0	0	n/a	0.367879
IPR001808	Transcription regulator HTH, Crp	0	0	0	0	0	0	0	0	0	0	0	0	0	0	0	0	0	0	0	0	0	0	0	0	0	0	0	0	0	0	0	0	1	0	0	0	0	0		0	0	n/a	0.367879		0	0	n/a	0.367879
IPR001827	Homeobox protein, antennapedia type, conserved site	0	1	0	0	1	0	0	0	0	0	0	0	0	0	0	0	0	0	0	0	1	1	0	0	0	0	0	0	0	0	0	0	0	0	0	0	0	0		0	1	0	0.18394		0	0.333333	0	0.367879
IPR001829	Pili assembly chaperone, bacterial	0	0	0	0	0	1	0	0	0	0	0	0	0	0	0	0	0	0	0	0	0	0	0	0	0	0	0	0	0	0	0	0	3	0	0	0	0	0		0	0	n/a	0.367879		0	0	n/a	0.367879
IPR001831	Immunodeficiency virus transactivating regulatory protein (Tat)	0	0	0	0	0	0	0	0	0	0	0	0	0	0	0	0	0	0	0	0	0	0	0	0	0	0	0	0	0	1	0	0	0	0	0	0	0	0		0	0	n/a	0.367879		0	0	n/a	0.367879
IPR001845	HTH ArsR-type DNA-binding domain	0	0	1	0	0	5	0	0	0	0	0	0	0	0	0	0	0	0	0	0	0	0	0	1	0	0	0	0	0	0	0	0	3	0	0	0	0	0		0	0	n/a	0.367879		0	0.333333	0	0.367879
IPR001851	ABC transporter, permease	0	0	0	1	0	3	0	0	0	0	0	0	0	0	0	0	0	0	0	0	0	0	0	1	0	0	0	0	0	0	0	0	10	0	0	1	0	0		0	0	n/a	0.367879		0	0.333333	0	0.367879
IPR001862	Membrane attack complex component/perforin/complement C9	0	0	0	0	0	0	0	0	0	0	0	0	0	0	0	0	0	0	0	0	0	0	0	0	0	1	0	0	0	0	0	0	0	0	0	0	0	0		0	0	n/a	0.367879		0	0	n/a	0.367879
IPR001867	Signal transduction response regulator, C-terminal	0	0	1	0	0	9	1	0	0	0	0	0	0	0	0	0	0	0	0	0	0	0	0	1	0	0	0	0	0	0	0	0	9	0	0	0	0	0		0	0	n/a	0.367879		0	0.333333	0	0.367879
IPR001893	Cysteine-rich Golgi apparatus protein 1 repeat	0	0	0	0	0	0	0	0	0	0	0	0	0	0	0	0	0	0	0	0	0	0	0	0	0	0	0	0	0	0	0	0	0	0	0	0	4	0		0	0	n/a	0.367879		0	0	n/a	0.367879
IPR001902	Sulphate anion transporter	0	26	15	5	18	10	15	11	8	10	9	9	13	10	10	17	10	10	17	12	12	12	14	14	14	7	10	8	9	11	9	11	10	17	7	5	2	0		0	26	0	5.45495e-09		0	15.3333	0	1.1209e-05
IPR001904	Paxillin	0	0	0	0	0	0	0	0	0	0	0	0	0	0	0	0	0	0	0	0	0	0	0	0	0	0	0	0	0	0	0	0	0	1	0	0	0	0		0	0	n/a	0.367879		0	0	n/a	0.367879
IPR001909	Krueppel-associated box	0	0	0	0	0	0	0	0	0	0	0	1	0	0	0	0	0	0	0	0	0	0	0	0	0	0	0	0	0	0	0	0	0	0	0	0	0	0		0	0	n/a	0.367879		0	0	n/a	0.367879
IPR001919	Cellulose-binding domain, family II, bacterial-type	0	0	0	0	0	0	0	0	0	0	0	0	0	0	0	0	0	0	0	0	0	0	0	0	0	0	0	0	0	0	0	0	1	0	0	0	0	0		0	0	n/a	0.367879		0	0	n/a	0.367879
IPR001920	Asp/Glu racemase	0	4	2	0	1	2	2	2	5	2	2	2	2	3	2	4	2	1	1	1	1	1	2	1	1	3	1	0	1	1	1	1	3	1	1	1	0	0		0	4	0	0.0229904		0	2	0	0.0919685
IPR001927	Sodium:galactoside symporter	0	0	0	0	0	0	0	0	0	0	0	0	0	0	0	0	0	0	0	0	0	0	0	0	0	0	0	0	0	0	0	0	2	0	0	0	0	0		0	0	n/a	0.367879		0	0	n/a	0.367879
IPR001947	Scorpion short chain toxin, potassium channel inhibitor	0	0	0	0	0	0	0	0	0	0	0	0	0	0	0	0	0	0	0	2	2	3	0	0	0	0	0	0	0	0	0	0	0	0	0	0	0	0		0	0	n/a	0.367879		0	0	n/a	0.367879
IPR001952	Alkaline phosphatase	0	0	0	0	0	0	0	0	0	0	0	0	0	0	0	0	0	0	0	0	0	0	0	0	0	0	0	0	0	0	0	0	1	0	0	1	0	0		0	0	n/a	0.367879		0	0	n/a	0.367879
IPR001954	Gliadin/LMW glutenin	0	0	0	0	0	0	0	0	0	0	0	0	0	0	0	0	0	0	0	0	0	0	0	0	0	0	9	7	1	2	2	7	5	0	0	0	0	0		0	0	n/a	0.367879		0	0	n/a	0.367879
IPR001967	Peptidase S11, D-alanyl-D-alanine carboxypeptidase A, N-terminal	0	0	0	0	0	1	0	0	0	0	0	0	0	0	0	0	0	0	0	0	0	0	0	0	0	0	0	0	0	0	0	0	4	0	0	1	0	0		0	0	n/a	0.367879		0	0	n/a	0.367879
IPR001980	Coenzyme A biosynthesis protein	0	0	0	0	0	1	0	0	0	0	0	0	0	0	0	0	0	0	0	0	0	0	0	0	0	0	0	0	0	0	0	0	0	0	0	0	0	0		0	0	n/a	0.367879		0	0	n/a	0.367879
IPR001981	Colipase	0	0	0	0	0	0	0	0	0	0	0	0	0	0	0	0	0	0	0	0	0	1	0	0	0	0	0	0	0	0	0	0	0	0	0	0	0	0		0	0	n/a	0.367879		0	0	n/a	0.367879
IPR001988	Caulimovirus coat protein	0	0	1	0	1	0	0	3	0	0	0	0	0	0	0	0	0	0	0	0	0	0	0	0	0	0	0	0	0	0	0	0	0	0	0	0	0	0		0	0	n/a	0.367879		0	0.333333	0	0.367879
IPR001989	Radical-activating enzyme, conserved site	0	0	0	0	0	0	0	0	0	0	0	0	0	0	0	0	0	0	0	0	0	0	0	0	0	0	0	0	0	0	0	0	2	0	0	0	1	1		0	0	n/a	0.367879		0	0	n/a	0.367879
IPR001991	Sodium:dicarboxylate symporter	0	0	0	0	0	0	1	0	0	0	0	0	0	0	0	0	0	0	0	0	0	0	0	3	0	0	0	0	0	1	1	0	2	1	0	2	1	0		0	0	n/a	0.367879		0	0	n/a	0.367879
IPR001992	Type II secretion system conserved site	0	0	0	1	0	0	0	0	0	0	0	0	0	0	0	0	0	0	0	0	0	0	0	0	0	0	0	0	0	0	0	0	1	0	0	0	0	0		0	0	n/a	0.367879		0	0.333333	0	0.367879
IPR001995	Peptidase A2A, retrovirus, catalytic	0	3	0	6	0	0	0	0	0	1	0	9	0	0	0	3	0	1	2	1	1	0	0	1	1	0	0	0	1	1	0	48	0	0	0	0	1	0		0	3	0	0.0459828		0	3	0	0.0459828
IPR001996	Phosphotransferase system, IIB component, type 1	0	0	0	0	0	0	0	0	0	0	0	0	0	0	0	0	0	0	0	0	0	0	0	0	0	0	0	0	0	0	0	0	2	0	0	0	0	0		0	0	n/a	0.367879		0	0	n/a	0.367879
IPR002024	Bacterioferritin	0	0	0	0	0	1	0	0	0	0	0	0	0	0	0	0	0	0	0	0	0	0	0	0	0	0	0	0	0	0	0	1	2	0	0	0	0	0		0	0	n/a	0.367879		0	0	n/a	0.367879
IPR002037	Glycoside hydrolase, family 8	0	0	0	0	0	0	0	0	0	0	0	0	0	0	0	0	0	0	0	0	0	0	0	0	0	0	0	0	0	0	0	0	1	0	0	0	0	0		0	0	n/a	0.367879		0	0	n/a	0.367879
IPR002053	Glycoside hydrolase, family 25	0	0	0	0	0	0	0	0	0	0	0	0	0	0	0	0	0	0	0	0	0	0	0	0	0	0	0	0	0	0	0	0	0	0	0	1	0	0		0	0	n/a	0.367879		0	0	n/a	0.367879
IPR002057	Isopenicillin N synthase, conserved site	0	0	0	0	0	0	0	0	0	0	0	1	0	0	0	0	0	0	0	0	0	0	0	0	0	0	0	0	0	0	0	0	0	0	0	0	0	0		0	0	n/a	0.367879		0	0	n/a	0.367879
IPR002061	Scorpion long chain toxin/defensin	0	0	0	0	0	0	0	0	0	0	0	0	0	0	0	1	0	6	12	8	6	8	0	0	0	0	0	0	0	0	0	0	0	0	0	0	0	0		0	0	n/a	0.367879		0	0	n/a	0.367879
IPR002072	Nerve growth factor-related	0	0	0	0	0	0	0	0	0	0	0	0	0	0	0	0	0	0	0	0	0	1	0	0	0	0	0	0	0	0	0	0	0	0	0	0	0	0		0	0	n/a	0.367879		0	0	n/a	0.367879
IPR002073	3'5'-cyclic nucleotide phosphodiesterase, catalytic domain	0	0	0	0	0	0	0	0	0	0	0	0	0	0	0	0	0	0	0	0	0	0	0	0	0	2	0	0	0	0	0	0	0	0	0	1	32	2		0	0	n/a	0.367879		0	0	n/a	0.367879
IPR002077	Voltage-dependent calcium channel, alpha-1 subunit	0	0	0	0	0	0	0	0	0	0	0	0	0	0	0	0	0	0	0	0	0	0	0	0	0	0	0	0	0	0	0	0	0	0	0	0	3	3		0	0	n/a	0.367879		0	0	n/a	0.367879
IPR002091	Aromatic amino acid permease	0	0	0	0	0	0	0	0	0	0	0	0	0	0	0	0	0	0	0	0	0	0	0	0	0	0	0	0	0	0	0	0	1	0	0	2	0	0		0	0	n/a	0.367879		0	0	n/a	0.367879
IPR002101	Myristoylated alanine-rich C-kinase substrate MARCKS	0	0	0	0	0	0	0	0	0	0	0	0	0	0	0	0	0	0	0	0	0	0	0	1	0	0	0	0	0	0	0	0	0	0	0	0	0	0		0	0	n/a	0.367879		0	0	n/a	0.367879
IPR002104	Integrase, catalytic	0	0	0	0	0	11	0	0	0	0	0	0	0	0	0	0	0	0	1	0	0	0	1	0	0	0	0	0	0	0	0	0	5	0	0	1	1	2		0	0	n/a	0.367879		0	0	n/a	0.367879
IPR002112	Transcription factor Jun	0	0	0	0	0	1	0	0	0	0	0	0	0	1	0	0	0	0	0	0	0	0	0	0	0	0	0	0	0	1	0	0	0	0	0	0	0	0		0	0	n/a	0.367879		0	0	n/a	0.367879
IPR002151	Kinesin light chain	0	0	0	0	0	0	0	0	0	0	0	0	0	0	0	0	0	0	0	0	0	0	0	0	0	0	0	0	0	0	0	0	0	0	0	0	1	0		0	0	n/a	0.367879		0	0	n/a	0.367879
IPR002153	Transient receptor potential channel, canonical	0	0	0	0	0	0	0	0	0	0	0	0	0	0	0	0	0	0	0	0	0	0	0	0	0	0	0	0	0	0	0	0	0	0	0	0	3	0		0	0	n/a	0.367879		0	0	n/a	0.367879
IPR002159	CD36 antigen	0	0	0	0	0	0	0	0	0	0	0	0	0	0	0	0	0	0	0	0	0	0	0	0	0	0	0	0	0	0	0	0	0	0	0	0	1	2		0	0	n/a	0.367879		0	0	n/a	0.367879
IPR002172	Low-density lipoprotein (LDL) receptor class A repeat	0	2	1	0	3	3	3	1	3	1	1	1	3	2	3	4	1	1	2	1	1	3	2	1	1	1	2	1	3	1	2	2	1	3	1	2	1	0		0	2	0	0.0919685		0	1	0	0.18394
IPR002176	Crossover junction endodeoxyribonuclease RuvC	0	0	0	0	0	0	0	0	0	0	0	0	0	0	0	0	0	0	0	0	0	0	0	0	0	0	0	0	0	0	0	0	0	0	0	1	0	0		0	0	n/a	0.367879		0	0	n/a	0.367879
IPR002177	DNA-binding protein Dps	0	0	0	0	0	1	0	0	0	0	0	0	0	0	0	0	0	0	0	0	0	0	0	0	0	0	0	0	0	0	0	0	2	0	0	0	0	0		0	0	n/a	0.367879		0	0	n/a	0.367879
IPR002186	Neocarzinostatin, bacterial	0	0	0	0	0	0	0	0	0	0	0	0	0	0	0	0	0	0	0	0	0	0	0	0	0	0	0	0	0	0	1	0	0	0	0	0	0	0		0	0	n/a	0.367879		0	0	n/a	0.367879
IPR002196	Glycoside hydrolase, family 24	0	0	1	0	0	1	0	0	0	0	0	0	0	0	0	0	0	0	0	0	0	0	0	0	0	0	0	0	0	0	0	0	0	0	0	0	0	0		0	0	n/a	0.367879		0	0.333333	0	0.367879
IPR002197	DNA binding HTH domain, Fis-type	0	0	1	0	0	2	0	0	0	0	0	0	0	0	0	0	0	0	0	0	0	0	0	0	0	0	0	0	0	0	0	0	5	0	0	0	0	0		0	0	n/a	0.367879		0	0.333333	0	0.367879
IPR002201	Glycosyl transferase, family 9	0	0	1	0	1	3	1	1	1	1	0	0	0	0	0	0	1	0	0	0	0	0	0	1	0	0	0	0	0	0	0	1	4	0	0	1	0	0		0	0	n/a	0.367879		0	0.333333	0	0.367879
IPR002223	Proteinase inhibitor I2, Kunitz metazoa	0	0	0	0	0	0	0	0	0	0	0	0	0	0	0	0	0	0	0	0	0	0	0	0	0	0	0	0	0	0	0	0	0	0	0	0	1	0		0	0	n/a	0.367879		0	0	n/a	0.367879
IPR002252	Glycoside hydrolase, family 36	0	0	0	0	0	0	0	0	0	0	0	0	0	0	0	0	0	0	0	0	0	0	0	0	0	0	0	0	0	0	0	0	0	0	0	1	0	0		0	0	n/a	0.367879		0	0	n/a	0.367879
IPR002295	N6 adenine-specific DNA methyltransferase, D21 class	0	0	1	0	0	0	0	0	0	0	0	0	0	0	0	0	0	0	0	0	0	0	0	0	0	0	0	0	0	0	0	0	0	0	0	0	0	0		0	0	n/a	0.367879		0	0.333333	0	0.367879
IPR002296	N6 adenine-specific DNA methyltransferase, N12 class	0	0	0	0	0	0	0	0	0	0	0	0	0	0	0	0	1	0	0	0	0	0	0	0	0	0	0	0	0	0	0	0	2	1	0	1	0	1		0	0	n/a	0.367879		0	0	n/a	0.367879
IPR002299	Porin, Neisseria sp. type	0	0	0	0	0	1	0	0	0	0	0	0	0	0	0	0	0	0	0	0	0	0	0	0	0	0	0	0	0	0	0	0	1	0	0	0	0	0		0	0	n/a	0.367879		0	0	n/a	0.367879
IPR002302	Leucine-tRNA ligase	0	2	1	0	2	2	2	1	3	1	1	1	1	1	1	1	1	1	1	1	1	1	1	3	2	1	1	2	2	1	1	1	1	1	3	1	1	1		0	2	0	0.0919685		0	1	0	0.18394
IPR002321	Cytochrome c, class II	0	0	0	0	1	0	0	0	0	0	0	0	0	0	0	0	0	0	0	0	0	0	0	0	0	0	0	0	0	0	0	0	0	0	0	0	2	0		0	0	n/a	0.367879		0	0	n/a	0.367879
IPR002324	Cytochrome c, class ID	0	0	0	0	0	1	0	0	0	0	0	0	0	0	0	0	0	0	0	0	0	0	0	0	0	0	0	0	0	0	0	0	0	0	0	0	0	0		0	0	n/a	0.367879		0	0	n/a	0.367879
IPR002345	Lipocalin	0	1	0	0	0	0	0	0	0	0	0	0	0	0	0	0	0	0	0	0	0	0	0	0	0	0	0	0	0	0	0	0	0	0	0	0	0	0		0	1	0	0.18394		0	0.333333	0	0.367879
IPR002350	Kazal domain	0	1	0	0	2	2	0	1	0	0	0	0	0	0	0	0	0	0	0	1	1	0	0	0	0	0	0	0	0	0	2	1	1	0	0	2	10	1		0	1	0	0.18394		0	0.333333	0	0.367879
IPR002371	Flagellar hook-associated protein, FlgK	0	0	0	0	0	3	0	0	0	0	0	0	0	0	0	0	0	0	0	0	0	0	0	0	0	0	0	0	0	0	0	0	0	0	0	0	0	0		0	0	n/a	0.367879		0	0	n/a	0.367879
IPR002381	Ribonuclease phosphorolytic, bacterial-type	0	0	0	0	0	0	0	0	0	0	0	0	0	0	0	0	0	0	0	0	0	0	0	0	0	0	0	0	0	0	0	0	1	0	0	0	0	0		0	0	n/a	0.367879		0	0	n/a	0.367879
IPR002397	Cytochrome P450, B-class	0	2	1	1	2	4	1	2	3	1	1	1	7	4	0	1	2	1	4	2	2	0	2	0	0	0	3	1	1	2	0	2	3	2	1	1	1	0		0	2	0	0.0919685		0	1.33333	0	0.18394
IPR002402	Cytochrome P450, E-class, group II	0	0	1	0	1	0	1	1	2	0	0	0	1	1	0	0	1	0	0	0	0	0	2	1	1	1	1	0	0	0	1	1	3	2	2	1	0	0		0	0	n/a	0.367879		0	0.333333	0	0.367879
IPR002411	Cereal allergen/alpha-amylase inhibitor, rice-type	0	0	0	0	0	0	0	0	0	0	0	0	0	0	0	0	0	0	0	0	0	0	0	0	0	0	1	3	0	0	0	5	5	0	0	0	0	0		0	0	n/a	0.367879		0	0	n/a	0.367879
IPR002416	Type II secretion system protein H	0	0	0	0	0	0	0	0	0	0	0	0	0	0	0	0	0	0	0	0	0	0	0	0	0	0	0	0	0	0	0	0	1	0	0	0	0	0		0	0	n/a	0.367879		0	0	n/a	0.367879
IPR002481	Ferric-uptake regulator	0	0	0	0	0	2	0	0	0	0	0	0	0	0	0	0	0	0	0	0	0	0	0	0	0	0	0	0	0	0	0	0	0	0	0	0	0	0		0	0	n/a	0.367879		0	0	n/a	0.367879
IPR002491	ABC transporter periplasmic binding domain	0	0	0	0	0	1	0	0	0	0	0	0	0	0	0	0	0	0	0	0	0	0	0	0	0	0	0	0	0	0	0	0	6	0	0	2	2	1		0	0	n/a	0.367879		0	0	n/a	0.367879
IPR002492	Transposase, Tc1-like	0	1	0	0	0	0	0	0	0	0	0	0	0	0	0	0	0	0	0	0	0	0	0	0	0	0	0	2	0	0	0	11	13	0	0	0	0	0		0	1	0	0.18394		0	0.333333	0	0.367879
IPR002502	N-acetylmuramoyl-L-alanine amidase domain	0	0	0	0	0	1	0	0	0	0	0	0	0	0	0	0	0	0	0	0	0	0	0	0	0	0	0	0	0	0	0	0	1	0	0	0	0	0		0	0	n/a	0.367879		0	0	n/a	0.367879
IPR002505	Phosphate acetyl/butaryl transferase	0	0	0	0	0	0	0	0	0	0	0	0	0	0	0	0	0	0	0	0	0	0	0	0	0	0	0	0	0	0	0	0	2	0	0	1	2	0		0	0	n/a	0.367879		0	0	n/a	0.367879
IPR002508	Cell wall hydrolase/autolysin, catalytic	0	0	0	0	0	0	0	0	0	0	0	0	0	0	0	0	0	0	0	0	0	0	0	0	0	0	0	0	0	0	0	0	1	0	0	1	0	0		0	0	n/a	0.367879		0	0	n/a	0.367879
IPR002509	Polysaccharide deacetylase	0	0	1	0	0	2	0	0	0	0	0	0	0	0	0	0	0	0	0	0	0	0	0	0	0	0	0	0	0	0	0	0	1	1	0	2	0	0		0	0	n/a	0.367879		0	0.333333	0	0.367879
IPR002513	Tn3 transposase DDE domain	0	0	0	0	0	2	0	0	0	0	0	0	0	0	0	0	0	0	0	0	0	0	0	0	0	0	0	0	0	0	0	0	1	0	0	0	0	0		0	0	n/a	0.367879		0	0	n/a	0.367879
IPR002514	Transposase IS3/IS911family	0	0	0	0	0	4	0	0	0	0	0	0	0	0	0	0	0	0	0	0	0	0	0	0	0	0	0	0	0	0	0	0	2	0	0	0	0	0		0	0	n/a	0.367879		0	0	n/a	0.367879
IPR002525	Transposase, IS111A/IS1328/IS1533, N-terminal	0	0	0	0	0	6	0	0	0	0	0	0	0	0	0	0	0	0	0	0	0	0	0	0	0	0	0	0	0	0	0	0	1	0	0	1	0	0		0	0	n/a	0.367879		0	0	n/a	0.367879
IPR002530	Zein seed storage protein	0	0	0	0	0	0	0	0	0	0	0	0	0	0	0	0	0	0	0	0	0	0	0	0	0	0	0	0	29	19	11	0	0	0	0	0	0	0		0	0	n/a	0.367879		0	0	n/a	0.367879
IPR002543	FtsK domain	0	0	0	0	0	0	0	0	0	0	0	0	0	0	0	0	0	0	0	0	0	0	0	0	0	0	0	0	0	0	0	0	1	0	0	0	0	0		0	0	n/a	0.367879		0	0	n/a	0.367879
IPR002545	CheW-like protein	0	0	0	0	0	2	0	0	0	0	0	0	0	0	0	0	0	0	0	0	0	0	0	0	0	0	0	0	0	0	0	0	2	0	0	0	0	0		0	0	n/a	0.367879		0	0	n/a	0.367879
IPR002557	Chitin binding domain	0	0	0	0	0	0	0	0	0	0	0	0	0	0	0	0	0	0	0	0	0	0	0	0	0	0	0	0	0	0	0	0	0	0	0	0	5	1		0	0	n/a	0.367879		0	0	n/a	0.367879
IPR002559	Transposase, IS4-like	0	0	0	0	0	1	0	0	0	0	0	0	0	0	0	0	0	0	0	0	0	0	0	0	0	0	0	4	0	0	0	0	4	0	0	0	0	0		0	0	n/a	0.367879		0	0	n/a	0.367879
IPR002560	Transposase IS204/IS1001/IS1096/IS1165	0	0	0	0	0	0	0	0	0	0	0	0	0	0	0	0	0	0	0	0	0	0	0	0	0	0	0	0	0	0	0	0	1	0	0	0	0	0		0	0	n/a	0.367879		0	0	n/a	0.367879
IPR002563	Flavin reductase-like, FMN-binding	0	0	0	0	0	2	0	0	0	0	0	0	0	0	0	0	0	0	0	0	0	0	0	0	0	0	0	0	0	0	0	0	1	0	0	2	4	3		0	0	n/a	0.367879		0	0	n/a	0.367879
IPR002571	Heat-inducible transcription repressor HrcA	0	0	0	0	0	1	0	0	0	0	0	0	0	0	0	0	0	0	0	0	0	0	0	0	0	0	0	0	0	0	0	0	0	0	0	0	0	0		0	0	n/a	0.367879		0	0	n/a	0.367879
IPR002582	Holo-[acyl carrier protein] synthase	0	0	0	0	0	0	0	0	0	0	0	0	0	0	0	0	0	0	0	0	0	0	0	0	0	0	0	0	0	0	0	0	1	0	0	0	0	0		0	0	n/a	0.367879		0	0	n/a	0.367879
IPR002585	Cytochrome d ubiquinol oxidase, subunit I	0	0	1	0	0	0	0	0	0	0	0	0	0	0	0	0	0	0	0	0	0	0	0	0	0	0	0	0	0	0	0	0	1	0	0	0	0	0		0	0	n/a	0.367879		0	0.333333	0	0.367879
IPR002611	IstB-like ATP-binding protein	0	0	0	0	0	1	0	0	0	0	0	0	0	0	0	0	0	0	0	0	0	0	0	0	0	0	0	0	0	0	0	0	0	0	0	0	0	0		0	0	n/a	0.367879		0	0	n/a	0.367879
IPR002615	Photosystem I PsaJ, reaction centre subunit IX	0	1	1	0	0	2	0	0	0	0	0	0	0	0	3	4	0	0	0	0	0	0	0	3	3	0	0	0	0	0	3	0	0	0	0	0	0	0		0	1	0	0.18394		0	0.666667	0	0.18394
IPR002642	Lysophospholipase, catalytic domain	0	0	0	0	0	0	0	0	0	0	0	0	0	0	0	0	0	0	0	0	0	0	0	0	0	0	0	0	0	0	0	0	0	0	0	0	1	0		0	0	n/a	0.367879		0	0	n/a	0.367879
IPR002644	Photosystem II PsbZ, reaction centre	0	3	1	0	1	2	0	1	4	0	0	0	2	0	3	1	0	0	0	0	0	3	0	3	0	0	0	1	3	2	1	4	0	0	0	1	0	0		0	3	0	0.0459828		0	1.33333	0	0.18394
IPR002648	Isopentenyl transferase	0	0	0	0	0	0	0	0	0	0	0	0	0	0	0	0	0	0	0	0	0	0	1	24	12	0	1	0	0	0	0	0	0	1	0	0	0	0		0	0	n/a	0.367879		0	0	n/a	0.367879
IPR002650	Sulphate adenylyltransferase	0	3	2	1	4	2	3	2	3	2	3	3	2	2	2	3	1	3	6	4	4	4	2	3	3	2	2	3	3	2	2	2	2	4	3	2	2	1		0	3	0	0.0459828		0	2	0	0.0919685
IPR002654	Glycosyl transferase, family 25	0	0	0	0	0	0	0	0	0	0	0	0	0	0	0	0	0	0	0	0	0	0	0	0	0	0	0	0	0	0	0	0	0	0	0	0	0	1		0	0	n/a	0.367879		0	0	n/a	0.367879
IPR002656	Acyltransferase 3	0	0	0	0	0	4	0	0	0	0	0	0	0	0	0	0	0	0	0	0	0	0	0	0	0	0	0	0	0	0	0	0	1	0	0	0	0	1		0	0	n/a	0.367879		0	0	n/a	0.367879
IPR002666	Reduced folate carrier	0	0	0	0	0	0	0	0	0	0	0	0	0	0	0	0	0	0	0	0	0	0	0	0	0	0	0	0	0	0	0	0	0	1	2	0	0	0		0	0	n/a	0.367879		0	0	n/a	0.367879
IPR002682	Photosystem II PsbJ	0	1	0	0	0	2	0	0	6	0	0	0	0	0	3	0	0	0	0	0	0	0	0	1	2	0	4	1	0	0	2	0	0	0	0	0	0	0		0	1	0	0.18394		0	0.333333	0	0.367879
IPR002684	Biotin synthase/Biotin biosynthesis bifunctional protein BioAB	0	2	1	1	2	1	1	1	1	1	1	1	2	1	1	1	1	1	2	1	1	1	1	1	1	1	1	1	2	0	2	1	2	1	1	2	1	1		0	2	0	0.0919685		0	1.33333	0	0.18394
IPR002686	Transposase IS200-like	0	0	0	0	0	0	0	0	0	0	0	0	0	0	0	0	0	0	0	0	0	0	0	0	0	0	0	0	0	0	0	0	2	0	0	0	0	0		0	0	n/a	0.367879		0	0	n/a	0.367879
IPR002694	Zinc finger, CHC2-type	0	0	1	0	0	0	0	0	0	0	0	0	0	0	0	0	0	0	0	0	0	0	0	0	0	0	0	0	0	0	0	0	1	0	0	0	0	0		0	0	n/a	0.367879		0	0.333333	0	0.367879
IPR002730	Ribonuclease P/MRP, subunit p29	0	1	1	1	1	0	1	0	2	1	1	1	1	1	1	2	1	1	1	2	1	1	1	1	2	1	2	1	1	1	1	1	1	1	1	1	1	2		0	1	0	0.18394		0	1	0	0.18394
IPR002736	Triphosphoribosyl-dephospho-CoA protein	0	0	0	0	0	1	0	0	0	0	0	0	0	0	0	0	0	0	0	0	0	0	0	0	0	0	0	0	0	0	0	0	1	0	0	0	0	0		0	0	n/a	0.367879		0	0	n/a	0.367879
IPR002748	Cobalamin (vitamin B12) biosynthesis CbiD	0	0	0	0	0	0	0	0	0	0	0	0	0	0	0	0	0	0	0	0	0	0	0	0	0	0	0	0	0	0	0	0	1	0	0	0	0	0		0	0	n/a	0.367879		0	0	n/a	0.367879
IPR002750	CobE/GbiG C-terminal domain	0	0	0	0	0	0	0	0	0	0	0	0	0	0	0	0	0	0	0	0	0	0	0	0	0	0	0	0	0	0	0	0	1	0	0	0	0	0		0	0	n/a	0.367879		0	0	n/a	0.367879
IPR002751	Cobalamin (vitamin B12) biosynthesis CbiM family	0	0	0	0	0	0	0	0	0	0	0	0	0	0	0	0	0	0	0	0	0	0	0	0	0	0	0	0	0	0	0	0	1	0	0	0	0	0		0	0	n/a	0.367879		0	0	n/a	0.367879
IPR002771	Multiple antibiotic resistance (MarC)-related	0	0	0	0	0	0	0	0	0	0	0	0	0	0	0	0	0	0	0	0	0	0	0	0	0	0	0	0	0	0	0	0	3	0	0	0	0	0		0	0	n/a	0.367879		0	0	n/a	0.367879
IPR002797	Polysaccharide biosynthesis protein	0	0	0	0	0	0	0	0	0	0	0	0	0	0	0	0	0	0	0	0	0	0	0	0	0	0	0	0	0	0	0	0	1	0	0	1	0	0		0	0	n/a	0.367879		0	0	n/a	0.367879
IPR002801	Aspartate transcarbamylase regulatory subunit	0	0	0	0	0	0	0	0	0	0	0	0	0	0	0	0	0	0	0	0	0	0	0	0	0	0	0	0	0	0	0	0	1	0	0	0	0	0		0	0	n/a	0.367879		0	0	n/a	0.367879
IPR002811	Aspartate dehydrogenase	0	0	0	0	0	0	0	0	0	0	0	0	0	0	0	0	0	0	0	0	0	0	0	0	0	0	0	0	0	0	0	0	1	0	0	0	0	0		0	0	n/a	0.367879		0	0	n/a	0.367879
IPR002830	UbiD decarboxylyase family	0	0	0	0	0	1	0	0	0	0	0	0	0	0	0	0	0	0	0	0	0	0	0	0	0	0	0	0	0	0	0	0	1	0	0	0	0	0		0	0	n/a	0.367879		0	0	n/a	0.367879
IPR002866	Maturase MatK	0	0	4	0	1	1	0	0	0	0	0	0	2	0	3	0	0	0	0	0	0	1	0	0	1	0	0	0	0	0	1	2	0	0	0	0	0	0		0	0	n/a	0.367879		0	1.33333	0	0.18394
IPR002869	Pyruvate-flavodoxin oxidoreductase, central domain	0	0	0	0	0	1	0	0	0	0	0	0	0	0	0	0	0	0	0	0	0	0	0	0	0	0	0	0	0	0	0	0	0	0	0	0	1	0		0	0	n/a	0.367879		0	0	n/a	0.367879
IPR002880	Pyruvate flavodoxin/ferredoxin oxidoreductase, N-terminal	0	0	0	0	0	0	0	0	0	0	0	0	0	0	0	0	0	0	0	0	0	0	0	0	0	0	0	0	0	0	0	0	0	0	0	0	1	0		0	0	n/a	0.367879		0	0	n/a	0.367879
IPR002884	Proprotein convertase, P	0	0	0	0	0	0	0	0	0	0	0	0	0	0	0	0	0	0	0	0	0	0	0	1	0	0	0	0	0	0	0	0	0	0	0	0	0	0		0	0	n/a	0.367879		0	0	n/a	0.367879
IPR002898	MotA/TolQ/ExbB proton channel	0	0	0	0	0	2	0	0	0	0	0	0	0	0	0	0	0	0	0	0	0	0	0	0	0	0	0	0	0	0	0	0	4	0	0	0	0	0		0	0	n/a	0.367879		0	0	n/a	0.367879
IPR002914	Pollen allergen Poa pIX/Phl pVI, N-terminal	0	0	0	0	0	0	0	0	0	0	0	0	0	0	0	0	0	0	0	0	0	0	0	0	0	0	1	3	0	0	0	0	0	0	0	0	0	0		0	0	n/a	0.367879		0	0	n/a	0.367879
IPR002915	DeoC/FbaB/ lacD aldolase	0	0	0	0	0	0	0	0	0	0	0	0	0	0	0	0	0	0	0	0	0	0	0	0	0	0	0	0	0	0	0	0	1	0	0	0	0	0		0	0	n/a	0.367879		0	0	n/a	0.367879
IPR002941	DNA methylase N-4/N-6	0	0	1	0	0	3	0	0	0	0	0	0	0	0	0	0	0	0	0	0	0	0	0	0	0	0	0	0	0	0	0	0	0	0	0	0	0	0		0	0	n/a	0.367879		0	0.333333	0	0.367879
IPR002956	Bride of sevenless protein	0	0	0	0	0	0	0	0	0	0	0	0	0	0	0	0	0	0	0	0	0	0	0	1	0	0	0	0	0	0	0	0	0	0	0	0	0	0		0	0	n/a	0.367879		0	0	n/a	0.367879
IPR002964	Adhesive plaque protein	0	3	4	2	0	0	0	0	0	0	0	0	0	0	0	0	0	0	0	0	0	0	0	0	0	0	0	0	0	0	0	0	0	0	1	0	0	0		0	3	0	0.0459828		0	3	0	0.0459828
IPR002967	Delta tubulin	0	0	0	0	0	0	0	0	0	0	0	0	0	0	0	0	0	0	0	0	0	0	0	0	0	0	0	0	0	0	0	0	0	0	0	1	2	0		0	0	n/a	0.367879		0	0	n/a	0.367879
IPR003011	Cell cycle checkpoint protein, Rad1	0	0	0	0	1	0	0	0	0	0	0	0	0	0	0	0	1	0	0	0	0	0	0	0	0	0	0	1	0	0	1	0	0	0	0	1	0	0		0	0	n/a	0.367879		0	0	n/a	0.367879
IPR003012	Tetracycline transcriptional regulator, TetR	0	0	0	0	0	0	0	0	0	0	0	0	0	0	0	0	0	0	0	0	0	0	0	0	0	0	0	0	0	0	0	0	2	0	0	0	0	0		0	0	n/a	0.367879		0	0	n/a	0.367879
IPR003091	Potassium channel	0	0	0	0	0	0	0	0	0	0	0	0	0	0	0	0	0	0	0	0	0	0	0	0	0	0	0	0	0	0	0	0	0	0	0	0	4	3		0	0	n/a	0.367879		0	0	n/a	0.367879
IPR003101	Coactivator CBP, KIX domain	0	9	8	2	15	3	5	9	15	7	5	5	7	2	5	7	4	7	16	3	4	4	13	3	5	1	4	2	2	1	3	3	1	5	2	1	0	0		0	9	0	0.000718124		0	6.33333	0	0.00574681
IPR003112	Olfactomedin-like	0	0	0	0	0	0	0	0	0	0	0	0	0	0	0	0	0	0	1	0	0	0	0	0	0	0	0	0	0	0	0	0	0	0	0	0	0	0		0	0	n/a	0.367879		0	0	n/a	0.367879
IPR003122	Chemotaxis methyl-accepting receptor, ligand-binding	0	0	0	0	0	2	0	0	0	0	0	0	0	0	0	0	0	0	0	0	0	0	0	0	0	0	0	0	0	0	0	0	4	0	0	0	0	0		0	0	n/a	0.367879		0	0	n/a	0.367879
IPR003159	Polysaccharide lyase family 8, central domain	0	0	0	0	0	1	0	0	0	0	0	0	0	0	0	0	0	0	0	0	0	0	0	0	0	0	0	0	0	0	0	0	0	0	0	0	0	0		0	0	n/a	0.367879		0	0	n/a	0.367879
IPR003170	UDP-N-acetylenolpyruvoylglucosamine reductase	0	0	0	0	0	0	0	0	1	1	0	0	0	1	1	1	1	0	0	0	0	0	1	2	2	0	0	0	0	0	0	0	0	1	0	1	0	0		0	0	n/a	0.367879		0	0	n/a	0.367879
IPR003187	Phospholipase A1	0	0	0	0	0	2	0	0	0	0	0	0	0	0	0	0	0	0	0	0	0	0	0	0	0	0	0	0	0	0	0	0	0	0	0	0	0	0		0	0	n/a	0.367879		0	0	n/a	0.367879
IPR003190	Aspartate decarboxylase	0	0	0	0	0	0	0	0	0	0	0	0	0	0	0	0	0	0	0	0	0	0	0	0	0	0	0	0	0	0	0	0	2	0	0	0	0	0		0	0	n/a	0.367879		0	0	n/a	0.367879
IPR003192	Porin, LamB type	0	0	0	0	0	0	0	0	0	0	0	0	0	0	0	0	0	0	0	0	0	0	0	0	0	0	0	0	0	0	0	0	1	0	0	0	0	0		0	0	n/a	0.367879		0	0	n/a	0.367879
IPR003198	Amidinotransferase	0	0	0	0	0	0	0	0	0	0	0	0	0	0	0	0	0	0	0	0	0	0	0	0	0	0	0	0	0	0	0	0	1	0	0	1	3	1		0	0	n/a	0.367879		0	0	n/a	0.367879
IPR003200	Nicotinate-nucleotide-dimethylbenzimidazole phosphoribosyltransferase-like	0	0	0	0	0	2	0	0	0	0	0	0	0	0	0	0	0	0	0	0	0	0	0	0	0	0	0	0	0	0	0	0	0	0	0	0	1	0		0	0	n/a	0.367879		0	0	n/a	0.367879
IPR003203	Cobinamide kinase/cobinamide phosphate guanyltransferase	0	0	0	0	0	1	0	0	0	0	0	0	0	0	0	0	0	0	0	0	0	0	0	0	0	0	0	0	0	0	0	0	0	0	0	0	0	0		0	0	n/a	0.367879		0	0	n/a	0.367879
IPR003285	Yeast eukaryotic release factor	0	0	0	0	0	0	0	1	0	0	0	0	0	0	0	0	0	0	1	0	0	1	0	1	0	0	0	0	0	0	0	0	0	1	0	0	0	0		0	0	n/a	0.367879		0	0	n/a	0.367879
IPR003299	Flagellar calcium-binding protein calflagin	0	0	0	0	2	0	0	0	0	0	0	0	0	0	0	0	0	0	0	0	0	0	1	0	0	0	0	0	0	0	0	1	1	0	0	0	0	0		0	0	n/a	0.367879		0	0	n/a	0.367879
IPR003302	Cornifin (SPRR1)	0	0	0	0	0	0	0	0	1	0	0	0	1	0	0	0	0	0	0	0	0	0	0	1	0	6	0	0	0	0	0	0	0	0	0	0	0	0		0	0	n/a	0.367879		0	0	n/a	0.367879
IPR003308	Integrase, N-terminal zinc-binding domain	0	0	0	0	0	0	0	0	0	0	1	0	0	0	0	0	0	0	0	0	0	0	0	0	0	0	0	0	0	0	0	1	1	0	0	0	0	0		0	0	n/a	0.367879		0	0	n/a	0.367879
IPR003309	Transcription regulator SCAN	0	0	0	0	0	0	0	0	0	0	0	0	0	0	0	0	0	0	0	0	0	0	0	0	0	0	0	0	0	0	1	0	0	0	0	0	0	0		0	0	n/a	0.367879		0	0	n/a	0.367879
IPR003313	AraC-type arabinose-binding/dimerisation domain	0	0	0	0	0	4	0	0	0	0	0	0	0	0	0	0	0	1	0	0	0	0	0	1	0	0	0	0	0	0	0	0	3	0	0	4	0	0		0	0	n/a	0.367879		0	0	n/a	0.367879
IPR003317	Cytochrome d ubiquinol oxidase, subunit II	0	0	0	0	0	1	0	0	0	0	0	0	0	0	0	0	0	0	0	0	0	0	0	0	0	0	0	0	0	0	0	0	3	0	0	0	0	0		0	0	n/a	0.367879		0	0	n/a	0.367879
IPR003325	TerD domain	0	0	0	0	0	1	0	0	0	0	0	0	0	0	0	0	0	0	0	0	0	0	0	0	0	0	0	0	0	0	0	0	1	0	0	0	1	0		0	0	n/a	0.367879		0	0	n/a	0.367879
IPR003331	UDP-N-acetylglucosamine 2-epimerase	0	0	0	0	0	2	0	0	0	0	0	0	0	0	0	0	0	0	0	0	0	0	0	0	0	0	0	0	0	0	0	0	0	0	0	1	0	2		0	0	n/a	0.367879		0	0	n/a	0.367879
IPR003346	Transposase, IS116/IS110/IS902	0	0	0	0	0	6	0	0	0	0	0	0	0	0	0	0	0	0	0	0	0	0	0	0	0	0	0	0	0	0	0	0	1	0	0	1	0	0		0	0	n/a	0.367879		0	0	n/a	0.367879
IPR003350	CUT domain	0	0	1	0	0	0	0	0	0	0	0	0	0	0	0	0	0	0	0	0	0	0	0	0	0	0	0	0	0	0	0	0	0	0	0	0	0	0		0	0	n/a	0.367879		0	0.333333	0	0.367879
IPR003352	Phosphotransferase system, EIIC	0	0	0	0	0	0	0	0	0	0	0	0	0	0	0	0	0	0	0	0	0	0	0	0	0	0	0	0	0	0	0	0	4	0	0	0	0	0		0	0	n/a	0.367879		0	0	n/a	0.367879
IPR003356	DNA methylase, adenine-specific	0	0	0	0	0	0	0	0	0	0	0	0	0	0	0	0	0	0	0	0	0	0	0	0	0	0	0	0	0	0	0	0	3	0	0	0	0	0		0	0	n/a	0.367879		0	0	n/a	0.367879
IPR003361	Acetaldehyde dehydrogenase	0	0	1	0	0	0	0	0	0	0	0	0	0	0	0	0	0	0	0	0	0	0	0	0	0	0	0	0	0	0	0	0	0	0	0	0	0	0		0	0	n/a	0.367879		0	0.333333	0	0.367879
IPR003370	Chromate transporter	0	0	0	0	0	3	0	0	0	0	0	0	0	0	0	0	0	0	0	0	0	0	0	0	0	0	0	0	0	0	0	0	1	0	0	1	1	1		0	0	n/a	0.367879		0	0	n/a	0.367879
IPR003372	Photosystem II PsbL	0	1	1	0	1	2	0	0	0	0	0	0	0	0	2	2	0	0	0	0	0	2	0	0	0	0	0	0	0	0	2	0	0	0	0	0	0	0		0	1	0	0.18394		0	0.666667	0	0.18394
IPR003378	Fringe-like	0	0	0	0	0	0	0	0	2	0	0	0	0	0	0	0	0	0	0	0	0	0	0	1	1	0	0	0	0	0	0	0	0	0	0	0	0	0		0	0	n/a	0.367879		0	0	n/a	0.367879
IPR003398	Photosystem II PsbN	0	1	1	0	5	2	0	0	2	0	0	0	0	0	3	2	0	0	0	0	0	1	1	1	1	0	0	1	0	0	1	0	0	0	0	0	0	0		0	1	0	0.18394		0	0.666667	0	0.18394
IPR003400	Biopolymer transport protein ExbD/TolR	0	0	0	0	0	2	0	0	0	0	0	0	0	0	0	0	0	0	0	0	0	0	0	0	0	0	0	0	0	0	0	0	1	0	0	0	0	0		0	0	n/a	0.367879		0	0	n/a	0.367879
IPR003404	Alphaherpesvirus glycoprotein E	0	0	2	0	0	0	0	1	0	0	1	1	0	0	0	0	0	0	0	0	0	0	0	1	0	0	1	0	0	0	0	0	0	0	0	0	1	0		0	0	n/a	0.367879		0	0.666667	0	0.18394
IPR003414	Polyphosphate kinase	0	0	0	0	0	0	0	0	0	0	0	0	0	0	0	0	0	0	0	0	0	0	0	0	0	0	0	0	0	0	0	0	1	0	0	2	0	1		0	0	n/a	0.367879		0	0	n/a	0.367879
IPR003416	MgtC/SapB/SrpB transporter	0	0	0	0	0	3	0	0	0	0	0	0	0	0	0	0	0	0	0	0	0	0	0	0	0	0	0	0	0	0	0	0	3	0	0	0	0	0		0	0	n/a	0.367879		0	0	n/a	0.367879
IPR003421	Opine dehydrogenase	0	0	0	0	0	0	0	0	0	0	0	0	0	0	0	0	1	0	0	0	0	0	0	0	0	0	0	0	0	0	0	0	1	0	0	0	1	0		0	0	n/a	0.367879		0	0	n/a	0.367879
IPR003423	Outer membrane efflux protein	0	0	1	0	0	24	0	0	0	0	0	0	0	0	0	0	0	1	0	0	0	0	0	0	0	0	0	0	0	0	0	0	5	0	0	0	0	0		0	0	n/a	0.367879		0	0.333333	0	0.367879
IPR003436	Chordopoxvirus fusion protein	0	1	0	0	0	0	0	0	0	0	0	0	0	0	0	0	0	0	0	0	0	0	0	0	0	0	0	0	0	0	0	0	0	0	0	0	0	0		0	1	0	0.18394		0	0.333333	0	0.367879
IPR003437	Glycine cleavage system P protein, homodimeric	0	4	1	1	1	1	1	1	2	1	1	1	2	1	1	2	1	2	1	2	2	2	2	1	1	1	1	1	1	1	1	2	2	2	1	3	1	1		0	4	0	0.0229904		0	2	0	0.0919685
IPR003442	tRNA threonylcarbamoyl adenosine modification protein TsaE	0	0	0	0	0	0	0	0	0	0	0	0	0	0	0	0	0	0	0	0	0	0	0	0	0	0	0	0	0	0	0	0	0	0	0	0	2	1		0	0	n/a	0.367879		0	0	n/a	0.367879
IPR003474	Gluconate transporter	0	0	0	0	0	1	0	0	0	0	0	0	0	0	0	0	0	0	0	0	0	0	0	0	0	0	0	0	0	0	0	0	2	0	0	0	0	0		0	0	n/a	0.367879		0	0	n/a	0.367879
IPR003481	Flagellar hook-associated protein 2, N-terminal	0	0	0	0	0	3	0	0	0	0	0	0	0	0	0	0	0	0	0	0	0	0	0	0	0	0	0	0	0	0	0	0	2	0	0	0	0	0		0	0	n/a	0.367879		0	0	n/a	0.367879
IPR003488	DNA recombination-mediator protein A	0	0	0	0	0	1	0	0	0	0	0	0	0	0	0	0	0	0	0	0	0	0	0	1	0	0	0	0	0	0	0	0	0	0	0	0	0	0		0	0	n/a	0.367879		0	0	n/a	0.367879
IPR003494	SHS2 domain inserted in FtsA	0	0	0	0	0	0	0	0	0	0	0	0	0	0	0	0	0	0	0	0	0	0	0	0	0	0	0	0	0	0	0	0	1	0	0	0	0	0		0	0	n/a	0.367879		0	0	n/a	0.367879
IPR003514	Microviridae F protein	0	0	0	0	0	0	0	1	0	0	0	0	0	0	0	0	0	0	0	0	0	0	0	0	0	0	0	0	0	0	0	0	0	0	0	0	0	0		0	0	n/a	0.367879		0	0	n/a	0.367879
IPR003531	Short hematopoietin receptor, family 1, conserved site	0	0	0	0	0	0	0	0	0	0	0	0	0	0	0	0	0	0	0	0	0	0	0	1	0	0	0	0	0	0	0	0	0	0	0	0	0	0		0	0	n/a	0.367879		0	0	n/a	0.367879
IPR003533	Doublecortin domain	0	0	0	0	0	0	0	0	0	0	0	0	0	0	0	0	0	0	0	0	0	0	0	0	0	0	0	0	0	0	0	0	0	0	0	0	1	0		0	0	n/a	0.367879		0	0	n/a	0.367879
IPR003538	Gram-negative bacterial TonB protein	0	0	0	0	0	1	0	0	0	0	0	0	0	0	0	0	0	0	0	0	0	0	0	0	0	0	0	0	0	0	0	0	0	0	0	0	0	0		0	0	n/a	0.367879		0	0	n/a	0.367879
IPR003557	Cytochrome c-type biogenesis protein CcmC	0	1	0	0	0	0	0	0	0	1	0	0	1	0	0	1	0	1	0	0	2	1	0	1	2	1	0	1	2	0	1	1	1	1	1	1	0	0		0	1	0	0.18394		0	0.333333	0	0.367879
IPR003560	2,3-dihydro-2,3-dihydroxybenzoate dehydrogenase	0	0	0	0	0	1	0	0	0	1	0	0	0	0	0	0	1	0	1	0	0	0	0	0	1	0	0	0	0	0	0	0	1	0	0	0	0	1		0	0	n/a	0.367879		0	0	n/a	0.367879
IPR003561	Mutator MutT	0	0	0	0	0	1	0	0	0	0	0	0	0	0	0	0	0	0	0	0	0	0	0	0	0	0	0	0	0	0	0	0	0	0	0	0	0	0		0	0	n/a	0.367879		0	0	n/a	0.367879
IPR003563	7,8-dihydro-8-oxoguanine triphosphatase	0	0	0	0	0	0	0	0	0	0	0	0	0	0	0	0	0	0	0	0	0	0	0	0	0	0	0	0	0	0	0	0	0	0	1	0	1	1		0	0	n/a	0.367879		0	0	n/a	0.367879
IPR003568	Cytochrome c-type biogenesis protein CcmF	0	0	0	0	0	0	0	0	0	0	0	0	0	0	0	0	0	0	0	0	0	0	0	0	0	0	0	0	0	0	0	0	1	0	0	0	0	0		0	0	n/a	0.367879		0	0	n/a	0.367879
IPR003583	Helix-hairpin-helix DNA-binding motif, class 1	0	0	0	0	0	2	0	0	0	0	0	0	0	0	0	0	0	0	0	0	0	0	0	0	0	0	1	1	0	0	0	0	1	0	0	1	0	1		0	0	n/a	0.367879		0	0	n/a	0.367879
IPR003610	Carbohydrate-binding module family 5/12	0	0	0	0	0	0	0	0	0	0	0	0	0	0	0	0	0	0	0	0	0	0	0	0	0	0	0	0	0	0	0	0	2	0	0	0	0	0		0	0	n/a	0.367879		0	0	n/a	0.367879
IPR003644	Na-Ca exchanger/integrin-beta4	0	0	0	0	0	0	0	0	0	0	0	0	0	0	0	0	0	0	0	0	0	0	0	0	0	0	0	0	0	0	0	0	0	0	0	0	1	0		0	0	n/a	0.367879		0	0	n/a	0.367879
IPR003655	Krueppel-associated box-related	0	1	0	0	0	0	0	0	0	0	0	0	0	0	0	0	0	0	0	0	0	0	0	0	0	0	0	0	0	0	0	0	0	0	0	0	0	0		0	1	0	0.18394		0	0.333333	0	0.367879
IPR003660	HAMP linker domain	0	0	0	1	0	15	0	0	0	0	0	0	0	0	0	0	0	0	0	0	0	0	0	1	0	0	0	0	0	0	0	0	32	0	0	9	0	0		0	0	n/a	0.367879		0	0.333333	0	0.367879
IPR003664	Fatty acid synthesis PlsX protein	0	0	0	0	0	0	0	0	0	0	0	0	0	0	0	0	0	0	0	0	0	0	0	0	0	0	0	0	0	0	0	0	1	0	0	0	0	0		0	0	n/a	0.367879		0	0	n/a	0.367879
IPR003667	Electron transport complex, Rnf/Nqr	0	0	0	0	0	0	0	0	0	0	0	0	0	0	0	0	0	0	0	0	0	0	0	0	0	0	0	0	0	0	0	0	1	0	0	0	0	0		0	0	n/a	0.367879		0	0	n/a	0.367879
IPR003673	CoA-transferase family III	0	0	1	0	0	3	0	0	0	0	0	0	0	0	0	0	0	0	0	0	0	0	0	0	0	0	0	0	0	0	0	0	3	0	0	0	1	0		0	0	n/a	0.367879		0	0.333333	0	0.367879
IPR003683	Cytochrome b6/f complex, subunit 5	0	2	2	0	0	2	0	0	0	0	0	0	0	0	3	11	0	0	0	0	0	0	0	1	3	0	0	0	0	0	2	0	0	0	0	0	0	0		0	2	0	0.0919685		0	1.33333	0	0.18394
IPR003686	Photosystem II PsbI	0	1	1	0	1	2	0	0	0	0	0	0	0	0	3	1	0	0	0	0	0	0	0	1	0	1	0	0	0	0	2	0	0	0	0	0	0	0		0	1	0	0.18394		0	0.666667	0	0.18394
IPR003687	Photosystem II PsbK	0	1	2	0	4	2	0	0	0	0	0	0	0	0	3	1	0	0	0	0	0	1	1	0	0	0	0	0	2	0	3	4	0	0	0	0	0	0		0	1	0	0.18394		0	1	0	0.18394
IPR003688	Ti-type conjugative transfer system, TraG-like	0	0	1	0	0	0	0	0	0	0	0	0	0	0	0	0	0	0	0	0	0	0	0	0	0	0	0	0	0	0	0	0	0	0	0	0	0	0		0	0	n/a	0.367879		0	0.333333	0	0.367879
IPR003694	NAD(+) synthetase	0	2	1	0	2	2	1	1	1	1	0	0	0	1	1	1	1	0	0	1	0	1	1	1	1	1	1	2	1	1	1	1	1	1	1	1	0	1		0	2	0	0.0919685		0	1	0	0.18394
IPR003699	S-adenosylmethionine:tRNA ribosyltransferase-isomerase, QueA	0	0	0	0	0	1	0	0	0	0	0	0	0	0	0	0	0	0	0	0	0	0	0	0	0	0	0	0	0	0	0	0	0	0	0	0	0	0		0	0	n/a	0.367879		0	0	n/a	0.367879
IPR003702	Acetyl-CoA hydrolase/transferase	0	0	0	0	0	1	0	0	0	0	0	0	0	0	0	0	0	0	0	0	0	0	0	0	0	0	0	0	0	0	0	0	1	0	0	0	0	0		0	0	n/a	0.367879		0	0	n/a	0.367879
IPR003709	Peptidase M15B/M15C	0	0	0	0	0	0	0	0	0	0	0	0	0	0	0	0	0	0	0	0	0	0	0	0	0	0	0	0	0	0	0	0	0	0	0	1	0	0		0	0	n/a	0.367879		0	0	n/a	0.367879
IPR003710	Ketopantoate reductase ApbA/PanE	0	0	0	0	0	0	0	0	0	0	0	0	0	0	0	0	0	0	0	0	0	0	0	0	0	0	0	0	0	0	0	0	2	0	0	0	0	0		0	0	n/a	0.367879		0	0	n/a	0.367879
IPR003713	Flagellar protein FliS	0	0	0	0	0	1	0	0	0	0	0	0	0	0	0	0	0	0	0	0	0	0	0	0	0	0	0	0	0	0	0	0	2	0	0	0	0	0		0	0	n/a	0.367879		0	0	n/a	0.367879
IPR003715	Polysaccharide export protein	0	0	0	0	0	1	0	0	0	0	0	0	0	0	0	0	0	0	0	0	0	0	0	0	0	0	0	0	0	0	0	0	0	0	0	0	0	0		0	0	n/a	0.367879		0	0	n/a	0.367879
IPR003716	DNA-directed RNA polymerase, omega subunit	0	0	0	0	0	0	0	0	0	0	0	0	0	0	0	0	0	0	0	0	0	0	0	0	0	0	0	0	0	0	0	0	2	0	0	0	0	0		0	0	n/a	0.367879		0	0	n/a	0.367879
IPR003718	OsmC/Ohr family	0	0	0	0	0	1	0	0	0	0	0	0	0	0	0	0	0	0	0	0	0	0	0	0	0	0	0	0	0	0	0	0	3	0	0	2	0	0		0	0	n/a	0.367879		0	0	n/a	0.367879
IPR003722	Cobalamin (vitamin B12) biosynthesis CobH/CbiC, precorrin-8X methylmutase	0	0	0	0	0	0	0	0	0	0	0	0	0	0	0	0	0	0	0	0	0	0	0	0	0	0	0	0	0	0	0	0	1	0	0	0	0	0		0	0	n/a	0.367879		0	0	n/a	0.367879
IPR003752	Disulphide bond formation protein DsbB/BdbC	0	0	0	0	0	0	0	0	0	0	0	0	0	0	0	0	0	0	0	0	0	0	0	0	0	0	0	0	0	0	0	0	0	0	0	2	0	0		0	0	n/a	0.367879		0	0	n/a	0.367879
IPR003753	Exonuclease VII, large subunit	0	0	0	0	0	0	0	0	0	0	0	0	0	0	0	0	0	0	0	0	0	0	0	0	0	0	0	0	0	0	0	0	2	0	0	0	0	0		0	0	n/a	0.367879		0	0	n/a	0.367879
IPR003759	Cobalamin (vitamin B12)-binding module, cap domain	0	0	0	0	0	0	0	0	0	0	0	0	0	0	0	0	0	0	0	0	0	0	0	0	0	0	0	0	0	0	0	0	0	0	0	0	0	1		0	0	n/a	0.367879		0	0	n/a	0.367879
IPR003760	Basic membrane lipoprotein	0	0	0	0	0	1	0	0	0	0	0	0	0	0	0	0	0	0	0	0	0	0	0	0	0	0	0	0	0	0	0	0	0	0	0	0	0	0		0	0	n/a	0.367879		0	0	n/a	0.367879
IPR003761	Exonuclease VII, small subunit	0	1	1	1	0	0	0	0	0	0	0	0	1	0	1	0	0	0	0	0	0	0	0	0	0	0	0	0	1	0	0	0	0	1	0	0	0	0		0	1	0	0.18394		0	1	0	0.18394
IPR003763	CDP-diacylglycerol pyrophosphatase	0	0	0	0	0	0	0	0	0	0	0	0	0	0	0	0	0	0	0	0	0	0	0	0	0	0	0	0	0	0	0	0	2	0	0	0	0	0		0	0	n/a	0.367879		0	0	n/a	0.367879
IPR003764	N-acetylglucosamine-6-phosphate deacetylase	0	0	0	0	0	0	0	0	0	0	0	0	0	0	0	0	0	0	0	0	0	0	0	0	0	0	0	0	0	0	0	0	0	0	0	1	0	0		0	0	n/a	0.367879		0	0	n/a	0.367879
IPR003766	Uronate isomerase	0	0	0	0	0	2	0	0	0	0	0	0	0	0	0	0	0	0	0	0	0	0	0	0	0	0	0	0	0	0	0	0	0	0	0	1	0	0		0	0	n/a	0.367879		0	0	n/a	0.367879
IPR003767	Malate/L-lactate dehydrogenase	0	0	0	0	0	0	0	0	0	0	0	0	0	0	0	0	0	0	0	0	0	0	0	0	0	0	0	0	0	0	0	0	2	0	0	0	1	1		0	0	n/a	0.367879		0	0	n/a	0.367879
IPR003779	Carboxymuconolactone decarboxylase-like	0	0	0	0	0	2	0	0	0	0	0	0	0	0	0	0	0	0	0	0	0	0	0	0	0	0	0	0	0	0	0	0	3	0	0	0	0	0		0	0	n/a	0.367879		0	0	n/a	0.367879
IPR003786	Protein FdhD	0	0	0	0	0	1	0	0	0	0	0	0	0	0	0	0	0	0	0	0	0	0	0	0	0	0	0	0	0	0	0	0	0	0	0	0	0	0		0	0	n/a	0.367879		0	0	n/a	0.367879
IPR003789	Aspartyl/glutamyl-tRNA amidotransferase subunit B-related	0	2	1	2	2	2	2	1	3	1	1	2	2	1	1	1	1	1	2	1	1	0	2	1	1	1	1	2	1	1	1	1	2	4	1	1	2	2		0	2	0	0.0919685		0	1.66667	0	0.0919685
IPR003796	Ribonucleotide reductase regulator NrdR-like	0	0	0	0	0	0	0	0	0	0	0	0	0	0	0	0	0	0	0	0	0	0	0	0	0	0	0	0	0	0	0	0	1	0	0	0	0	0		0	0	n/a	0.367879		0	0	n/a	0.367879
IPR003804	L-lactate permease	0	0	0	0	0	0	0	0	0	0	0	0	0	0	0	0	0	0	0	0	0	0	0	0	0	0	0	0	0	0	0	0	1	0	0	0	0	0		0	0	n/a	0.367879		0	0	n/a	0.367879
IPR003805	Cobalamin (vitamin B12) biosynthesis CobS, cobalamin-5-phosphate synthase	0	0	0	0	0	0	0	0	0	0	0	0	0	0	0	0	0	0	0	0	0	0	0	0	0	0	0	0	0	0	0	0	0	0	0	0	1	0		0	0	n/a	0.367879		0	0	n/a	0.367879
IPR003811	Glycerol-3-phosphate acyltransferase, PlsY	0	0	0	0	0	1	0	0	0	0	0	0	0	0	0	0	0	0	0	0	0	0	0	0	0	0	0	0	0	0	0	0	1	0	0	0	0	0		0	0	n/a	0.367879		0	0	n/a	0.367879
IPR003821	1-deoxy-D-xylulose 5-phosphate reductoisomerase	0	3	2	2	2	1	2	4	0	1	1	1	1	2	1	2	0	1	2	1	1	1	1	1	1	1	1	1	3	0	1	1	2	2	1	2	1	1		0	3	0	0.0459828		0	2.33333	0	0.0919685
IPR003826	S-adenosylmethionine decarboxylase family, prokaryotic	0	0	0	0	0	0	0	0	0	0	0	0	0	0	0	0	0	0	0	0	0	0	0	0	0	0	0	0	0	0	0	0	1	0	0	0	0	0		0	0	n/a	0.367879		0	0	n/a	0.367879
IPR003836	Glucokinase	0	0	0	0	0	0	0	0	0	0	0	0	0	0	0	0	0	0	0	0	0	0	0	0	0	0	0	0	0	0	0	0	0	0	0	0	1	1		0	0	n/a	0.367879		0	0	n/a	0.367879
IPR003838	ABC transporter permease protein domain	0	0	0	1	0	1	0	0	0	0	0	0	0	0	0	0	0	0	0	0	0	0	0	0	0	0	0	0	0	0	0	0	3	0	0	1	0	0		0	0	n/a	0.367879		0	0.333333	0	0.367879
IPR003844	Uncharacterised protein family UPF0060	0	0	0	0	0	0	0	0	0	0	0	0	0	0	0	0	0	0	0	0	0	0	0	0	0	0	0	0	0	0	0	0	0	0	1	2	1	1		0	0	n/a	0.367879		0	0	n/a	0.367879
IPR003856	Lipopolysaccharide biosynthesis	0	0	0	0	0	1	0	0	0	0	0	0	0	0	0	0	0	0	0	0	0	0	0	0	0	0	0	0	0	0	0	0	1	0	0	0	0	0		0	0	n/a	0.367879		0	0	n/a	0.367879
IPR003859	Beta-1,4-galactosyltransferase	0	0	0	0	0	0	0	0	0	0	0	0	0	0	0	0	0	0	0	0	0	0	0	0	0	0	0	0	0	0	0	0	0	0	0	0	0	1		0	0	n/a	0.367879		0	0	n/a	0.367879
IPR003869	Polysaccharide biosynthesis protein, CapD-like domain	0	0	0	0	0	2	0	0	0	0	0	0	0	0	0	0	0	0	0	0	0	0	0	0	0	0	0	0	1	0	0	0	1	0	0	0	1	0		0	0	n/a	0.367879		0	0	n/a	0.367879
IPR003876	Arginine deiminase	0	0	0	0	0	0	0	0	0	0	0	0	0	0	0	0	0	0	0	0	0	0	0	0	0	0	0	0	0	0	0	0	0	0	0	0	1	0		0	0	n/a	0.367879		0	0	n/a	0.367879
IPR003902	Transcription regulator GCM domain	0	0	1	1	1	0	0	0	0	0	0	0	0	0	0	0	0	0	0	0	0	0	0	0	0	0	0	0	0	0	0	0	0	0	0	0	0	0		0	0	n/a	0.367879		0	0.666667	0	0.18394
IPR003915	Polycystic kidney disease type 2 protein	0	0	0	0	0	0	0	0	0	0	0	0	0	0	0	0	0	0	0	0	0	0	0	0	0	0	0	0	0	0	0	0	0	0	0	0	0	1		0	0	n/a	0.367879		0	0	n/a	0.367879
IPR003917	NADH:ubiquinone oxidoreductase, chain 2	0	0	0	0	0	0	0	0	0	0	0	0	0	0	0	1	0	0	0	0	0	0	0	0	0	0	0	0	0	0	0	0	0	0	0	0	0	0		0	0	n/a	0.367879		0	0	n/a	0.367879
IPR003918	NADH:ubiquinone oxidoreductase	0	2	14	0	0	2	1	0	1	0	0	0	0	0	3	0	0	1	0	0	0	1	0	1	4	1	0	2	0	0	2	3	1	0	0	0	0	0		0	2	0	0.0919685		0	5.33333	0	0.0114945
IPR003919	Cellulose synthase, subunit A	0	0	0	0	0	0	0	0	0	0	0	0	0	0	0	0	0	0	0	0	0	0	0	0	0	0	0	0	0	0	0	0	1	0	0	0	0	0		0	0	n/a	0.367879		0	0	n/a	0.367879
IPR003929	Potassium channel, calcium-activated, BK, alpha subunit	0	0	0	0	0	0	0	0	0	0	0	0	0	0	0	0	0	0	0	0	0	0	0	0	0	1	0	0	0	0	0	0	0	0	0	2	2	0		0	0	n/a	0.367879		0	0	n/a	0.367879
IPR003945	NADH-plastoquinone oxidoreductase, chain 5	0	0	2	0	0	2	0	0	0	0	0	0	0	0	3	1	1	1	0	0	0	1	0	1	2	1	0	1	4	0	1	1	1	0	0	0	0	0		0	0	n/a	0.367879		0	0.666667	0	0.18394
IPR003964	Carbamate kinase	0	0	0	0	0	0	0	0	0	0	0	0	0	0	0	0	0	0	0	0	0	0	0	0	0	0	0	0	0	0	0	0	1	1	0	0	0	0		0	0	n/a	0.367879		0	0	n/a	0.367879
IPR003965	Fatty acid synthase	0	0	0	0	0	0	0	0	0	0	0	0	0	0	0	0	0	0	0	0	0	0	0	0	0	0	0	0	0	0	0	0	0	0	0	0	1	0		0	0	n/a	0.367879		0	0	n/a	0.367879
IPR003980	Histamine H3 receptor	0	0	0	0	0	0	0	0	1	0	0	0	0	0	0	0	0	0	0	0	0	0	0	0	0	0	0	0	0	1	0	0	0	0	0	0	3	0		0	0	n/a	0.367879		0	0	n/a	0.367879
IPR003982	Leukotriene B4 type 2 receptor	0	0	0	0	0	1	0	0	0	0	0	0	0	0	0	0	0	0	0	0	0	0	0	0	0	0	0	0	0	0	0	0	0	0	0	0	0	0		0	0	n/a	0.367879		0	0	n/a	0.367879
IPR003994	Ubiquitously expressed transcript protein UXT	0	0	1	0	0	0	0	1	0	1	0	0	0	0	0	0	0	0	0	0	0	0	1	0	0	0	0	0	0	0	0	0	0	1	0	1	0	0		0	0	n/a	0.367879		0	0.333333	0	0.367879
IPR003997	RTX secretion protein D, Gram-negative bacteria	0	0	1	0	0	2	0	0	0	0	0	0	0	0	0	0	0	0	0	0	0	0	0	0	0	0	0	0	0	0	0	0	3	0	0	0	0	0		0	0	n/a	0.367879		0	0.333333	0	0.367879
IPR004026	Ada DNA repair, metal-binding	0	0	1	0	0	0	0	0	0	0	0	0	0	0	0	0	0	0	0	0	0	0	0	0	0	0	0	0	0	0	0	0	0	0	0	0	0	0		0	0	n/a	0.367879		0	0.333333	0	0.367879
IPR004030	Nitric oxide synthase, N-terminal	0	0	0	0	0	0	0	0	0	0	0	0	0	0	0	0	0	0	0	0	0	0	0	0	0	0	0	0	0	0	0	0	0	0	0	0	0	1		0	0	n/a	0.367879		0	0	n/a	0.367879
IPR004042	Intein DOD homing endonuclease	0	0	0	0	0	0	0	1	0	0	0	0	0	0	0	1	0	0	0	0	0	0	0	0	0	0	0	0	0	0	0	0	0	0	0	0	0	0		0	0	n/a	0.367879		0	0	n/a	0.367879
IPR004089	Methyl-accepting chemotaxis protein (MCP) signalling domain	0	0	0	0	0	6	0	0	0	0	0	0	0	0	0	0	0	0	0	0	0	0	0	0	0	0	0	0	0	0	0	0	22	0	0	1	3	0		0	0	n/a	0.367879		0	0	n/a	0.367879
IPR004090	Chemotaxis methyl-accepting receptor	0	0	0	0	0	4	0	0	0	0	0	0	0	0	0	0	0	0	0	0	0	0	0	0	0	0	0	0	0	0	0	0	17	0	0	0	0	0		0	0	n/a	0.367879		0	0	n/a	0.367879
IPR004097	DHHA2 domain	0	1	0	0	1	1	1	1	3	1	0	0	0	0	1	1	0	0	0	0	0	0	0	1	1	0	0	0	0	0	0	0	0	1	1	0	0	2		0	1	0	0.18394		0	0.333333	0	0.367879
IPR004105	Histidine kinase CheA-like, homodimeric domain	0	0	0	0	0	0	0	0	0	0	0	0	0	0	0	0	0	0	0	0	0	0	0	0	0	0	0	0	0	0	0	0	1	0	0	0	0	0		0	0	n/a	0.367879		0	0	n/a	0.367879
IPR004107	Integrase, SAM-like, N-terminal	0	0	0	0	0	2	0	0	0	0	0	0	0	0	0	0	0	0	0	0	0	0	0	0	0	0	0	0	0	0	0	0	3	0	0	0	0	0		0	0	n/a	0.367879		0	0	n/a	0.367879
IPR004111	Tetracycline transcriptional regulator, TetR, C-terminal	0	0	0	0	0	0	0	0	0	0	0	0	0	0	0	0	0	0	0	0	0	0	0	0	0	0	0	0	0	0	0	0	2	0	0	0	0	0		0	0	n/a	0.367879		0	0	n/a	0.367879
IPR004115	GAD-like domain	0	3	4	0	3	3	1	1	1	1	1	1	1	1	1	1	2	1	3	1	1	1	1	1	1	1	2	1	1	1	2	1	1	1	1	2	1	1		0	3	0	0.0459828		0	2.33333	0	0.0919685
IPR004137	Hydroxylamine reductase/Ni-containing CO dehydrogenase	0	0	0	0	0	0	0	0	0	0	0	0	0	0	0	0	0	0	0	0	0	0	0	0	0	0	0	0	0	0	0	0	0	0	0	0	4	0		0	0	n/a	0.367879		0	0	n/a	0.367879
IPR004149	Zinc-finger, NAD-dependent DNA ligase C4-type	0	0	0	0	0	1	0	0	0	0	0	0	0	0	0	0	0	0	0	0	0	0	0	0	0	0	0	0	0	0	0	0	0	0	0	0	0	1		0	0	n/a	0.367879		0	0	n/a	0.367879
IPR004150	NAD-dependent DNA ligase, OB-fold	0	0	0	0	0	1	0	0	0	0	0	0	0	0	0	0	0	0	0	0	0	0	0	0	0	0	0	0	0	0	0	0	0	0	0	1	1	1		0	0	n/a	0.367879		0	0	n/a	0.367879
IPR004156	Organic anion transporter polypeptide OATP	0	0	0	1	0	0	0	1	1	0	0	0	0	1	0	0	1	0	0	0	0	0	0	1	1	0	0	0	0	0	0	0	0	1	0	0	0	0		0	0	n/a	0.367879		0	0.333333	0	0.367879
IPR004163	Coenzyme A transferase binding site	0	0	0	0	0	0	0	0	0	0	0	0	0	0	0	0	0	0	0	0	0	0	0	1	0	0	0	0	0	0	0	0	2	0	0	0	0	0		0	0	n/a	0.367879		0	0	n/a	0.367879
IPR004164	Coenzyme A transferase active site	0	0	0	0	0	0	0	0	0	0	0	0	0	0	0	0	0	0	0	0	0	0	0	0	0	0	0	0	0	0	0	0	1	0	0	0	0	0		0	0	n/a	0.367879		0	0	n/a	0.367879
IPR004165	Coenzyme A transferase family I	0	0	1	0	0	1	0	0	0	0	0	0	0	0	0	0	0	0	0	0	0	0	0	0	0	0	0	0	0	0	0	0	4	0	0	0	0	0		0	0	n/a	0.367879		0	0.333333	0	0.367879
IPR004166	MHCK/EF2 kinase	0	0	0	0	0	0	0	0	0	0	0	0	0	0	0	0	0	0	0	0	0	0	0	0	0	0	0	0	0	0	0	0	0	0	0	2	4	0		0	0	n/a	0.367879		0	0	n/a	0.367879
IPR004172	L27	0	0	0	0	0	0	0	0	0	0	0	0	0	0	0	0	0	0	1	0	0	0	0	0	0	0	0	0	1	1	0	0	0	0	0	0	0	0		0	0	n/a	0.367879		0	0	n/a	0.367879
IPR004184	Pyruvate formate lyase domain	0	0	0	0	0	0	0	0	0	0	0	0	0	0	0	0	0	0	0	0	0	0	0	0	0	0	0	0	0	0	0	0	1	0	0	0	1	1		0	0	n/a	0.367879		0	0	n/a	0.367879
IPR004195	Head decoration protein D	0	0	1	0	0	0	0	0	0	0	0	0	0	0	0	0	0	0	0	0	0	0	0	0	0	0	0	0	0	0	0	0	0	0	0	0	0	0		0	0	n/a	0.367879		0	0.333333	0	0.367879
IPR004203	Cytochrome c oxidase subunit IV family	0	0	0	0	0	0	0	0	0	0	0	0	0	0	0	0	0	0	0	0	0	0	0	0	0	0	0	0	0	0	0	0	0	0	0	0	0	1		0	0	n/a	0.367879		0	0	n/a	0.367879
IPR004205	Cytochrome b-c1 complex subunit 8	0	2	1	0	2	1	1	2	3	2	0	1	1	1	1	2	1	3	4	2	2	2	2	2	2	2	1	2	2	2	1	2	1	2	0	4	1	1		0	2	0	0.0919685		0	1	0	0.18394
IPR004214	Conotoxin	0	0	0	0	0	0	0	0	0	0	0	0	0	0	0	0	0	0	0	0	0	0	0	0	0	3	0	0	0	0	0	1	3	0	0	0	0	0		0	0	n/a	0.367879		0	0	n/a	0.367879
IPR004223	Vitamin B12-dependent methionine synthase, activation domain	0	0	0	0	0	0	0	0	0	0	0	0	0	0	0	0	0	0	0	0	0	0	0	0	0	0	0	0	0	0	0	0	0	0	0	0	1	1		0	0	n/a	0.367879		0	0	n/a	0.367879
IPR004232	Nitrile hydratase alpha /Thiocyanate hydrolase gamma	0	0	0	0	0	2	0	0	0	0	0	0	0	0	0	0	0	0	0	0	0	0	0	0	0	0	0	0	0	0	0	0	0	0	0	0	0	0		0	0	n/a	0.367879		0	0	n/a	0.367879
IPR004273	Dynein heavy chain domain	0	0	0	0	0	0	0	0	0	0	0	0	0	0	0	0	0	0	0	0	0	0	0	0	0	0	0	0	0	0	0	0	0	0	0	8	16	2		0	0	n/a	0.367879		0	0	n/a	0.367879
IPR004302	Chitin-binding, domain 3	0	0	0	0	0	0	0	0	0	0	0	0	0	0	0	0	0	0	0	0	0	0	0	0	0	0	0	0	0	0	0	0	1	0	0	0	3	0		0	0	n/a	0.367879		0	0	n/a	0.367879
IPR004361	Glyoxalase I	0	11	8	3	5	4	5	5	12	5	7	6	9	4	5	9	3	3	4	2	3	3	4	4	4	4	4	3	4	1	5	4	4	6	3	4	1	0		0	11	0	0.000179479		0	7.33333	0	0.00287315
IPR004368	Translation initiation factor IF-1	0	2	2	0	2	0	2	1	1	2	1	0	1	1	1	1	1	1	2	1	1	1	0	1	1	0	1	0	1	0	0	3	1	0	0	0	1	0		0	2	0	0.0919685		0	1.33333	0	0.18394
IPR004370	4-oxalocrotonate tautomerase	0	0	0	0	0	1	0	0	0	0	0	0	0	0	0	0	0	0	0	0	0	0	0	0	0	0	0	0	0	0	0	0	1	0	0	0	0	0		0	0	n/a	0.367879		0	0	n/a	0.367879
IPR004372	Acetate/Proprionate kinase	0	0	0	0	0	0	0	0	0	0	0	0	0	0	0	0	0	0	0	0	0	0	0	0	0	0	0	0	0	0	0	0	0	0	0	1	2	0		0	0	n/a	0.367879		0	0	n/a	0.367879
IPR004379	UDP-galactopyranose mutase	0	0	0	0	0	0	0	0	0	0	0	0	0	0	0	0	0	0	0	0	0	0	0	0	0	0	0	0	0	0	0	0	0	0	0	0	0	2		0	0	n/a	0.367879		0	0	n/a	0.367879
IPR004380	Aspartate racemase	0	0	1	0	0	0	0	0	0	0	0	0	0	1	1	2	0	0	0	1	0	0	0	0	0	0	0	0	0	0	0	0	2	0	0	0	0	0		0	0	n/a	0.367879		0	0.333333	0	0.367879
IPR004381	Glycerate kinase	0	0	0	0	0	0	0	0	0	0	0	0	0	0	0	0	0	0	0	0	0	0	0	0	0	0	0	0	0	0	0	0	1	0	0	0	0	0		0	0	n/a	0.367879		0	0	n/a	0.367879
IPR004383	Ribosomal RNA large subunit methyltransferase RlmN/Cfr	0	6	3	2	5	3	3	3	8	3	3	3	3	3	3	3	3	3	3	3	3	3	4	5	4	3	3	3	6	2	3	3	3	3	3	5	5	4		0	6	0	0.00574681		0	3.66667	0	0.0229904
IPR004384	RNA methyltransferase TrmH, group 1	0	0	0	0	0	1	0	0	0	0	0	0	0	0	0	0	0	0	0	0	0	0	0	0	0	0	0	0	0	0	0	0	0	0	0	0	0	0		0	0	n/a	0.367879		0	0	n/a	0.367879
IPR004385	Nucleoside diphosphate pyrophosphatase	0	0	0	0	0	0	0	0	0	0	0	0	0	0	0	0	0	0	0	0	0	0	0	0	0	0	0	0	0	0	0	0	2	0	0	0	1	0		0	0	n/a	0.367879		0	0	n/a	0.367879
IPR004387	Peptidase M50, putative membrane-associated zinc metallopeptidase	0	0	1	1	0	1	0	1	2	0	0	1	0	0	0	1	0	0	0	0	0	0	0	0	0	1	0	0	0	0	0	0	2	0	1	3	0	1		0	0	n/a	0.367879		0	0.666667	0	0.18394
IPR004389	Ribosomal protein L18, bacterial-type	0	2	1	0	2	1	1	1	2	1	0	1	2	1	1	1	0	1	1	1	1	1	1	1	1	1	1	1	0	1	1	1	1	1	1	4	1	1		0	2	0	0.0919685		0	1	0	0.18394
IPR004390	Signal-recognition particle receptor FtsY	0	2	1	0	1	1	1	1	0	2	1	1	1	1	1	1	1	1	1	1	1	1	1	1	1	1	1	1	0	1	1	1	1	1	1	1	1	1		0	2	0	0.0919685		0	1	0	0.18394
IPR004392	Hydrogenase accessory protein HypB	0	0	0	0	0	0	0	0	0	0	0	0	0	0	0	0	0	0	0	0	0	0	0	0	0	0	0	0	0	0	0	0	1	0	0	0	0	0		0	0	n/a	0.367879		0	0	n/a	0.367879
IPR004393	Nicotinate-nucleotide pyrophosphorylase	0	2	1	0	1	3	1	1	0	1	0	1	1	0	1	1	0	1	1	1	1	1	1	1	1	1	1	1	1	1	1	1	2	1	0	1	1	1		0	2	0	0.0919685		0	1	0	0.18394
IPR004396	Ribosome-binding ATPase YchF/Obg-like ATPase 1	0	3	1	0	3	3	2	2	2	2	2	2	2	2	2	2	1	2	4	2	2	2	2	2	2	1	2	2	2	2	2	2	2	2	1	2	3	4		0	3	0	0.0459828		0	1.33333	0	0.18394
IPR004399	Hydroxymethylpyrimidine kinase/phosphomethylpyrimidine kinase	0	2	1	1	2	1	1	0	1	1	1	0	1	1	1	1	0	1	1	0	1	1	1	1	1	0	1	1	0	1	1	1	0	1	1	1	1	1		0	2	0	0.0919685		0	1.33333	0	0.18394
IPR004400	Urease accessory protein UreG	0	1	1	1	2	1	1	1	2	1	1	1	2	1	1	1	1	1	1	1	1	1	1	1	1	1	1	1	1	1	1	1	1	1	1	1	0	1		0	1	0	0.18394		0	1	0	0.18394
IPR004402	Purine nucleoside phosphorylase DeoD-type	0	0	0	1	0	0	0	0	0	0	0	0	0	0	0	0	0	0	0	0	0	0	0	0	0	0	0	0	0	0	0	0	1	0	0	0	0	0		0	0	n/a	0.367879		0	0.333333	0	0.367879
IPR004404	Dihydroxy-acid dehydratase	0	1	1	1	2	1	1	1	1	1	1	1	0	1	1	1	1	1	2	1	1	1	1	2	2	1	1	1	2	1	1	1	2	1	1	1	1	1		0	1	0	0.18394		0	1	0	0.18394
IPR004406	Aconitase B, bacterial	0	0	0	0	0	0	0	0	0	0	0	0	0	0	0	0	0	0	0	0	0	0	0	0	0	0	0	0	0	0	0	0	0	0	0	0	0	2		0	0	n/a	0.367879		0	0	n/a	0.367879
IPR004410	Malonyl CoA-acyl carrier protein transacylase, FabD-type	0	2	1	0	0	1	1	1	2	1	1	1	1	1	1	1	0	1	2	1	1	1	0	1	1	1	1	1	1	1	1	1	2	1	1	1	1	0		0	2	0	0.0919685		0	1	0	0.18394
IPR004412	Glutamyl-tRNA(Gln) amidotransferase A subunit	0	2	1	1	0	1	1	1	1	1	1	1	1	1	1	1	1	1	1	1	1	1	1	1	1	1	1	0	1	1	1	1	1	1	1	2	1	3		0	2	0	0.0919685		0	1.33333	0	0.18394
IPR004413	Aspartyl/glutamyl-tRNA(Asn/Gln) amidotransferase, B subunit	0	2	1	1	2	1	1	1	1	1	1	1	2	1	1	1	1	1	1	1	1	0	0	1	1	1	1	2	1	1	1	1	2	0	1	1	0	2		0	2	0	0.0919685		0	1.33333	0	0.18394
IPR004416	Glucose-inhibited division protein A	0	2	1	0	1	0	1	0	0	1	1	1	1	1	1	1	0	1	1	1	1	1	1	1	1	1	1	1	1	1	1	1	2	1	1	1	1	2		0	2	0	0.0919685		0	1	0	0.18394
IPR004430	3-isopropylmalate dehydratase, large subunit	0	0	0	0	0	0	0	0	0	0	0	0	0	0	0	0	0	0	0	0	0	0	0	0	0	0	0	0	0	0	0	0	1	0	0	0	0	1		0	0	n/a	0.367879		0	0	n/a	0.367879
IPR004431	3-isopropylmalate dehydratase, small subunit	0	0	0	0	0	0	0	0	0	0	0	0	0	0	0	0	0	0	0	0	0	0	0	0	0	0	0	0	0	0	0	0	0	0	0	0	0	1		0	0	n/a	0.367879		0	0	n/a	0.367879
IPR004433	Menaquinone biosynthesis protein MenD	0	1	1	0	1	1	1	1	1	1	1	0	1	0	1	1	0	1	1	1	1	1	1	1	0	0	1	1	0	1	1	0	1	1	1	1	1	0		0	1	0	0.18394		0	0.666667	0	0.18394
IPR004435	Molybdopterin-guanine dinucleotide biosynthesis protein B (MobB) domain	0	0	0	0	0	1	0	0	0	0	0	0	0	0	0	0	0	0	0	0	0	0	0	0	0	0	0	0	0	0	0	0	0	0	0	0	0	0		0	0	n/a	0.367879		0	0	n/a	0.367879
IPR004436	Isocitrate dehydrogenase NADP-dependent, monomeric	0	0	0	0	0	1	0	0	0	0	0	0	0	0	0	0	0	0	0	0	0	0	0	0	0	0	0	0	0	0	0	0	0	0	0	0	0	0		0	0	n/a	0.367879		0	0	n/a	0.367879
IPR004437	ParB/RepB/Spo0J partition protein family	0	0	0	0	0	1	0	0	0	0	0	0	0	0	0	0	0	0	1	0	0	0	1	2	0	0	0	0	0	0	0	0	0	0	0	0	0	0		0	0	n/a	0.367879		0	0	n/a	0.367879
IPR004441	RNA methyltransferase TrmH family	0	1	0	1	1	1	1	0	2	1	1	1	1	1	0	1	1	1	1	1	1	1	1	1	0	1	1	1	1	1	1	1	1	1	1	0	0	1		0	1	0	0.18394		0	0.666667	0	0.18394
IPR004447	C-terminal-processing peptidase S41A	0	3	3	0	3	2	3	3	3	3	2	3	3	3	3	3	3	3	3	3	3	3	3	3	3	3	2	2	2	2	2	3	3	3	2	5	1	3		0	3	0	0.0459828		0	2	0	0.0919685
IPR004464	Fructose-1,6-bisphosphatase class 2/Sedoheputulose-1,7-bisphosphatase	0	0	0	0	0	0	0	0	0	0	0	0	0	0	0	0	0	0	0	0	0	0	0	0	0	0	0	0	0	0	0	0	0	0	0	1	1	0		0	0	n/a	0.367879		0	0	n/a	0.367879
IPR004467	Orotate phosphoribosyl transferase domain	0	2	3	0	2	1	1	1	2	1	1	1	0	0	1	2	0	1	2	1	1	1	0	1	1	1	1	1	1	1	0	1	2	0	1	2	1	2		0	2	0	0.0919685		0	1.66667	0	0.0919685
IPR004469	Phosphoserine phosphatase SerB	0	2	0	0	1	1	2	0	0	1	1	1	0	0	1	1	1	1	0	1	1	1	1	1	1	1	2	2	1	1	1	2	0	1	0	1	2	0		0	2	0	0.0919685		0	0.666667	0	0.18394
IPR004472	Dethiobiotin synthase BioD	0	1	0	0	0	0	0	0	0	1	0	1	0	0	0	1	0	0	0	0	1	1	0	0	0	0	1	1	1	1	1	1	2	0	0	0	0	2		0	1	0	0.18394		0	0.333333	0	0.367879
IPR004473	Restriction endonuclease, type I, HsdR	0	0	0	0	0	1	0	0	0	0	0	0	0	0	0	0	0	0	0	0	0	0	0	0	0	0	0	0	0	0	0	0	1	0	0	0	0	0		0	0	n/a	0.367879		0	0	n/a	0.367879
IPR004476	Ribonuclease II/ribonuclease R	0	0	0	0	0	0	0	0	0	0	0	0	0	0	0	0	0	0	0	0	0	0	0	0	0	0	0	0	0	0	0	0	1	0	0	0	0	0		0	0	n/a	0.367879		0	0	n/a	0.367879
IPR004483	Helicase SMUBP-2/Hcs1-like	0	2	1	0	1	1	1	1	0	1	0	1	1	1	1	1	1	1	1	1	1	0	1	1	1	1	1	1	0	1	1	1	1	0	1	1	0	0		0	2	0	0.0919685		0	1	0	0.18394
IPR004484	Cobyrinic acid a,c-diamide synthase CbiA	0	0	0	0	0	0	0	0	0	0	0	0	0	0	0	0	0	0	0	0	0	0	0	0	0	0	0	0	0	0	0	0	0	0	0	0	0	1		0	0	n/a	0.367879		0	0	n/a	0.367879
IPR004485	Cobalamin biosynthesis CobD/CbiB	0	0	0	0	0	0	0	0	0	0	0	0	0	0	0	0	0	0	0	0	0	0	0	0	0	0	0	0	0	0	0	0	2	0	0	0	0	0		0	0	n/a	0.367879		0	0	n/a	0.367879
IPR004487	Clp protease, ATP-binding subunit ClpX	0	6	3	0	4	4	6	2	5	4	3	3	3	3	3	4	3	3	4	3	3	4	4	4	3	3	4	3	5	4	4	4	6	3	1	3	2	1		0	6	0	0.00574681		0	3	0	0.0459828
IPR004488	Magnesium/cobalt transport protein CorA	0	0	0	0	0	0	0	0	0	0	0	0	0	0	0	0	0	0	0	0	0	0	0	0	0	0	0	0	0	0	0	0	1	0	0	0	0	0		0	0	n/a	0.367879		0	0	n/a	0.367879
IPR004489	Succinate dehydrogenase/fumarate reductase iron-sulphur protein	0	3	2	1	1	2	3	1	8	3	2	3	2	2	2	3	2	3	5	3	3	4	3	4	4	2	2	2	3	1	2	2	4	3	2	2	1	1		0	3	0	0.0459828		0	2	0	0.0919685
IPR004491	Heat shock protein HslU	0	0	0	0	0	0	0	0	0	0	0	0	0	0	0	0	0	0	0	0	0	0	0	0	0	0	0	0	0	0	0	0	2	0	0	3	2	2		0	0	n/a	0.367879		0	0	n/a	0.367879
IPR004493	Leucyl-tRNA synthetase, class Ia, archaeal/eukaryotic cytosolic	0	2	1	2	2	2	2	1	4	2	1	1	1	1	1	1	1	1	1	2	1	2	0	2	0	2	2	2	2	2	1	2	3	0	1	1	0	1		0	2	0	0.0919685		0	1.66667	0	0.0919685
IPR004495	Methionyl-tRNA synthetase, beta subunit, C-terminal	0	0	0	0	0	1	0	0	0	0	0	0	0	0	0	0	0	0	0	0	0	0	0	0	0	0	0	0	0	0	0	0	1	0	0	0	0	0		0	0	n/a	0.367879		0	0	n/a	0.367879
IPR004497	NADH-plastoquinone oxidoreductase, subunit I	0	0	5	0	0	1	1	0	0	0	0	0	0	0	3	0	0	0	1	0	0	1	0	1	1	0	0	0	1	0	0	1	0	0	0	0	0	0		0	0	n/a	0.367879		0	1.66667	0	0.0919685
IPR004498	Ribosomal protein L11 methyltransferase	0	1	2	1	1	1	1	1	2	1	1	1	1	4	2	1	1	1	1	1	1	1	1	1	1	1	1	1	1	1	1	1	2	1	1	1	1	1		0	1	0	0.18394		0	1.33333	0	0.18394
IPR004500	Prolyl-tRNA synthetase, class IIa, bacterial-type	0	0	0	0	0	0	0	0	0	0	0	0	0	0	0	0	0	0	0	0	0	0	0	0	0	0	0	0	0	0	0	0	1	0	0	0	0	0		0	0	n/a	0.367879		0	0	n/a	0.367879
IPR004508	Thioredoxin-independent 5'-adenylylsulphate reductase	0	3	1	1	2	1	2	1	1	2	2	2	1	2	1	2	3	3	4	3	3	3	1	3	3	1	1	1	2	1	1	1	1	1	1	1	1	0		0	3	0	0.0459828		0	1.66667	0	0.0919685
IPR004514	Glutamine-tRNA synthetase	0	2	1	1	2	1	2	1	1	1	2	2	1	1	1	1	1	1	0	3	1	2	2	1	1	2	1	1	2	2	2	2	1	2	1	1	1	1		0	2	0	0.0919685		0	1.33333	0	0.18394
IPR004520	tRNA modification GTPase MnmE	0	2	1	0	1	2	1	1	2	1	1	1	1	1	1	1	1	1	1	1	1	1	1	1	1	1	1	0	1	1	1	1	2	1	1	1	1	2		0	2	0	0.0919685		0	1	0	0.18394
IPR004521	Uncharacterised domain CHP00451	0	4	2	2	4	3	3	2	2	3	2	2	7	2	3	3	1	1	3	1	2	2	2	2	3	2	3	3	3	3	3	3	4	4	2	3	2	2		0	4	0	0.0229904		0	2.66667	0	0.0459828
IPR004524	Aspartate-tRNA ligase, class IIb, bacterial/mitochondrial-type	0	4	4	1	3	5	1	1	1	1	1	1	1	1	1	1	2	1	4	1	1	1	1	1	1	1	2	1	2	1	2	1	1	1	1	2	1	1		0	4	0	0.0229904		0	3	0	0.0459828
IPR004526	Glutamyl-tRNA synthetase, archaeal/eukaryotic cytosolic	0	2	1	2	2	1	2	3	4	1	1	1	1	1	1	2	1	1	3	2	1	2	0	1	1	1	1	2	2	2	2	2	2	1	2	2	1	1		0	2	0	0.0919685		0	1.66667	0	0.0919685
IPR004529	Phenylalanyl-tRNA synthetase, class IIc, alpha subunit	0	3	1	0	2	1	1	1	2	1	1	1	1	0	1	1	1	1	2	3	1	3	1	2	2	1	1	2	1	1	1	1	0	1	1	1	1	1		0	3	0	0.0459828		0	1.33333	0	0.18394
IPR004530	Phenylalanyl-tRNA synthetase, class IIc, mitochondrial	0	2	0	0	1	0	0	0	0	1	1	1	0	1	0	1	0	1	2	1	1	0	1	0	0	1	0	0	1	0	1	1	0	1	0	1	1	2		0	2	0	0.0919685		0	0.666667	0	0.18394
IPR004531	Phenylalanyl-tRNA synthetase, class IIc, beta subunit, archae/euk cytosolic	0	2	1	0	2	1	1	1	1	2	1	1	1	1	1	1	1	1	1	1	1	1	1	1	1	1	1	3	1	1	1	1	1	1	1	2	1	1		0	2	0	0.0919685		0	1	0	0.18394
IPR004532	Phenylalanine-tRNA ligase, class IIc, beta subunit	0	0	0	0	0	3	0	0	0	0	0	0	0	0	0	0	0	0	0	0	0	0	0	0	0	0	0	0	0	0	0	0	2	0	0	0	0	0		0	0	n/a	0.367879		0	0	n/a	0.367879
IPR004534	L-seryl-tRNA selenium transferase	0	0	0	0	0	0	0	0	0	0	0	0	0	0	0	0	0	0	0	0	0	0	0	0	0	0	0	0	0	0	0	0	1	0	0	0	0	0		0	0	n/a	0.367879		0	0	n/a	0.367879
IPR004536	Selenophosphate synthetase	0	0	0	0	0	0	0	0	0	0	0	0	0	0	0	0	0	0	0	0	0	0	0	0	0	0	0	0	0	0	0	0	0	0	0	0	1	1		0	0	n/a	0.367879		0	0	n/a	0.367879
IPR004537	Tellurite resistance methyltransferase, TehB	0	0	0	0	0	0	0	0	0	0	0	0	0	0	0	0	0	0	0	0	0	0	0	0	0	0	0	0	0	0	0	0	1	0	0	0	0	0		0	0	n/a	0.367879		0	0	n/a	0.367879
IPR004538	Haemolysin A	0	2	1	0	1	1	0	1	1	1	1	1	1	0	1	1	0	1	2	1	1	1	1	0	1	1	1	1	0	2	1	1	1	1	1	1	1	1		0	2	0	0.0919685		0	1	0	0.18394
IPR004539	Translation elongation factor EF1A, eukaryotic/archaeal	0	6	12	3	9	3	2	3	12	4	5	2	2	1	5	9	2	0	8	2	4	3	0	3	6	5	4	5	7	1	9	3	4	0	3	9	0	0		0	6	0	0.00574681		0	7	0	0.00287315
IPR004540	Translation elongation factor EFG/EF2	0	3	3	0	3	2	3	2	2	2	2	2	2	2	2	3	1	2	2	2	3	2	1	2	2	2	2	2	3	2	2	2	1	2	2	3	1	2		0	3	0	0.0459828		0	2	0	0.0919685
IPR004546	Restriction endonuclease, type I, HsdM	0	0	0	0	0	0	0	0	0	0	0	0	0	0	0	0	0	0	0	0	0	0	0	0	0	0	0	0	0	0	0	0	1	0	0	0	0	0		0	0	n/a	0.367879		0	0	n/a	0.367879
IPR004547	Glucosamine-6-phosphate isomerase	0	0	0	0	0	0	0	0	0	0	0	0	0	0	0	0	0	0	0	0	0	0	0	0	0	0	0	0	0	0	0	0	1	0	0	0	0	0		0	0	n/a	0.367879		0	0	n/a	0.367879
IPR004548	Peptide chain release factor 3	0	0	0	0	0	0	0	0	0	0	0	0	0	0	0	0	0	0	0	0	0	0	0	0	0	0	0	0	0	0	0	0	0	0	0	1	0	0		0	0	n/a	0.367879		0	0	n/a	0.367879
IPR004549	Acetyl-CoA carboxylase, biotin carboxylase	0	2	1	1	2	1	0	1	3	2	0	1	1	1	1	2	1	1	2	1	1	1	1	1	1	1	0	0	0	0	0	0	0	2	2	3	1	0		0	2	0	0.0919685		0	1.33333	0	0.18394
IPR004552	1-acyl-sn-glycerol-3-phosphate acyltransferase	0	0	1	1	1	2	2	1	2	1	2	2	3	2	3	1	2	1	0	1	1	1	1	1	1	2	1	1	0	1	0	1	2	4	2	1	1	1		0	0	n/a	0.367879		0	0.666667	0	0.18394
IPR004553	Hydroxymethylglutaryl-CoA reductase, bacterial-type	0	0	0	0	0	1	0	0	0	0	0	0	0	0	0	0	0	0	0	0	0	0	0	0	0	0	0	0	0	0	0	0	0	0	0	0	0	0		0	0	n/a	0.367879		0	0	n/a	0.367879
IPR004554	Hydroxymethylglutaryl-CoA reductase, eukaryotic/arcaheal type	0	7	9	0	6	3	5	6	4	3	3	3	6	2	3	9	3	1	3	3	2	2	3	4	4	1	3	2	3	3	3	2	3	2	0	3	0	0		0	7	0	0.00287315		0	5.33333	0	0.0114945
IPR004556	Modification methylase HemK	0	2	1	1	1	1	1	1	2	1	1	1	2	1	1	1	0	1	1	1	1	1	1	1	1	1	1	1	0	1	1	1	3	1	1	1	0	2		0	2	0	0.0919685		0	1.33333	0	0.18394
IPR004557	Eukaryotic/archaeal PrmC-related	0	2	1	1	2	1	1	1	3	1	1	1	1	1	1	1	1	1	3	2	1	1	0	1	1	1	1	1	2	1	1	1	1	1	1	1	1	1		0	2	0	0.0919685		0	1.33333	0	0.18394
IPR004558	Coproporphyrinogen III oxidase, oxygen-independent, HemN	0	0	0	0	0	0	0	0	0	0	0	0	0	0	0	0	0	0	0	0	0	0	0	0	0	0	0	0	0	0	0	0	1	0	0	0	0	0		0	0	n/a	0.367879		0	0	n/a	0.367879
IPR004559	Coproporphyrinogen III oxidase, oxygen-independent related	0	2	1	0	1	1	1	1	2	0	1	1	0	1	1	1	0	1	1	1	1	1	1	1	1	1	1	1	1	0	1	1	1	1	0	1	1	1		0	2	0	0.0919685		0	1	0	0.18394
IPR004562	Lipoyltransferase/lipoate-protein ligase	0	0	0	0	0	0	0	0	0	0	0	0	0	0	0	0	0	0	0	0	0	0	0	0	0	0	0	0	0	0	0	0	1	0	0	0	0	0		0	0	n/a	0.367879		0	0	n/a	0.367879
IPR004563	Apolipoprotein N-acyltransferase	0	0	0	0	0	0	0	0	0	0	0	0	0	0	0	0	0	0	0	0	0	0	0	0	0	0	0	0	0	0	0	0	2	0	0	0	0	0		0	0	n/a	0.367879		0	0	n/a	0.367879
IPR004565	Outer membrane lipoprotein LolB	0	0	0	0	0	1	0	0	0	0	0	0	0	0	0	0	0	0	0	0	0	0	0	0	0	0	0	0	0	0	0	0	0	0	0	0	0	0		0	0	n/a	0.367879		0	0	n/a	0.367879
IPR004566	Bacterial pantothenate kinase	0	0	0	0	0	0	0	0	0	0	0	0	0	0	0	0	0	0	0	0	0	0	0	0	0	0	0	0	0	0	0	0	1	0	0	0	0	0		0	0	n/a	0.367879		0	0	n/a	0.367879
IPR004568	Phosphopantetheine-protein transferase domain	0	0	0	0	0	0	0	0	0	0	0	1	0	0	0	0	0	0	0	0	0	0	0	0	0	0	0	0	1	1	1	0	1	0	0	0	0	0		0	0	n/a	0.367879		0	0	n/a	0.367879
IPR004570	CDP-diacylglycerol--glycerol-3-phosphate 3-phosphatidyltransferase	0	2	2	1	2	1	2	1	2	1	1	1	2	1	1	2	1	2	5	2	2	3	1	2	1	1	1	0	1	1	1	1	1	3	1	2	2	1		0	2	0	0.0919685		0	1.66667	0	0.0919685
IPR004572	Protoporphyrinogen oxidase	0	3	2	1	3	2	2	2	4	2	2	2	2	2	2	2	2	2	2	2	2	2	2	2	2	2	2	1	2	2	2	2	2	2	1	2	1	1		0	3	0	0.0459828		0	2	0	0.0919685
IPR004573	rRNA small subunit methyltransferase B	0	1	1	0	0	1	1	1	1	1	0	0	0	0	0	0	0	1	0	1	0	0	1	1	1	1	1	1	0	1	1	0	1	1	1	1	0	0		0	1	0	0.18394		0	0.666667	0	0.18394
IPR004576	Transcription-repair coupling factor	0	0	0	0	0	0	0	0	0	0	0	0	0	0	0	0	0	0	0	0	0	0	0	0	0	0	0	0	0	0	0	0	1	0	0	0	0	0		0	0	n/a	0.367879		0	0	n/a	0.367879
IPR004584	DNA repair protein Rad50, eukaryotes	0	1	1	0	1	1	2	0	1	3	1	1	1	1	1	1	1	1	1	1	1	2	0	1	1	2	1	2	1	1	1	1	1	2	1	1	1	1		0	1	0	0.18394		0	0.666667	0	0.18394
IPR004586	Exodeoxyribonuclease V, beta subunit	0	0	0	0	0	0	0	0	0	0	0	0	0	0	0	0	0	0	0	0	0	0	0	0	0	0	0	0	0	0	0	0	1	0	0	0	0	0		0	0	n/a	0.367879		0	0	n/a	0.367879
IPR004591	Replication factor A protein 1	0	4	3	3	3	3	2	3	6	3	2	2	3	3	3	3	3	4	3	5	5	5	3	3	3	3	5	5	4	6	5	3	3	4	3	3	2	3		0	4	0	0.0229904		0	3.33333	0	0.0459828
IPR004601	UV-endonuclease UvdE	0	0	0	0	0	0	0	0	0	0	0	0	0	0	0	0	0	0	0	0	0	0	0	0	0	0	0	0	0	0	0	0	0	0	0	0	1	0		0	0	n/a	0.367879		0	0	n/a	0.367879
IPR004604	DNA recombination/repair protein RecN	0	0	0	0	0	2	0	0	0	0	0	0	0	0	0	0	0	0	0	0	0	0	0	0	0	0	0	0	0	0	0	0	0	0	0	0	1	1		0	0	n/a	0.367879		0	0	n/a	0.367879
IPR004605	DNA helicase, Holliday junction RuvB type	0	0	0	0	0	0	0	0	0	0	0	0	0	0	0	0	0	0	0	0	0	0	0	0	0	0	0	0	0	0	0	0	1	0	0	0	0	0		0	0	n/a	0.367879		0	0	n/a	0.367879
IPR004606	Molybdenum-pterin binding	0	0	0	0	0	0	0	0	0	0	0	0	0	0	0	0	0	0	0	0	0	0	0	0	0	0	0	0	0	0	0	0	1	0	0	0	0	0		0	0	n/a	0.367879		0	0	n/a	0.367879
IPR004607	Phosphoribosylglycinamide formyltransferase	0	2	1	0	1	1	0	0	2	1	1	1	1	1	1	1	1	1	1	1	1	2	1	1	1	1	2	0	1	1	1	2	2	2	1	1	1	1		0	2	0	0.0919685		0	1	0	0.18394
IPR004609	ATP-dependent DNA helicase RecG	0	1	1	0	1	1	1	1	0	1	0	1	0	0	1	1	0	1	1	1	1	0	1	1	1	0	1	0	0	0	1	0	0	0	1	1	0	0		0	1	0	0.18394		0	0.666667	0	0.18394
IPR004610	Bacterial RecJ exonuclease	0	0	0	0	0	0	0	0	0	0	0	0	0	0	0	0	0	0	0	0	0	0	0	0	0	0	0	0	0	0	0	0	1	0	0	0	0	0		0	0	n/a	0.367879		0	0	n/a	0.367879
IPR004613	Ribonuclease J	0	3	2	0	1	2	1	2	2	1	1	1	1	2	1	2	1	1	1	1	1	1	1	1	0	1	1	1	9	2	1	1	1	1	1	2	1	1		0	3	0	0.0459828		0	1.66667	0	0.0919685
IPR004614	Phosphate acetyltransferase	0	0	0	0	0	0	0	0	0	0	0	0	0	0	0	0	0	0	0	0	0	0	0	0	0	0	0	0	0	0	0	0	0	0	0	1	2	0		0	0	n/a	0.367879		0	0	n/a	0.367879
IPR004616	Leucyl/phenylalanyl-tRNA-protein transferase	0	0	0	0	0	0	0	0	0	0	0	0	0	0	0	0	0	0	0	0	0	0	0	0	0	0	0	0	0	0	0	0	1	0	0	0	0	0		0	0	n/a	0.367879		0	0	n/a	0.367879
IPR004617	Bis(5'-nucleosyl)-tetraphosphatase (symmetrical)	0	0	0	0	0	1	0	0	0	0	0	0	0	0	0	0	0	0	0	0	0	0	0	0	0	0	0	0	0	0	0	0	0	0	0	0	0	0		0	0	n/a	0.367879		0	0	n/a	0.367879
IPR004620	5,10-methylenetetrahydrofolate reductase	0	0	0	0	0	0	0	0	0	0	0	0	0	0	0	0	0	1	2	1	1	1	0	0	0	0	0	0	0	0	0	0	0	0	0	0	0	0		0	0	n/a	0.367879		0	0	n/a	0.367879
IPR004621	Eukaryotic-type methylenetetrahydrofolate reductase	0	2	1	1	2	1	1	2	3	1	1	1	2	1	1	2	1	2	4	2	2	2	1	2	2	1	1	1	2	1	1	1	1	2	1	2	1	0		0	2	0	0.0919685		0	1.33333	0	0.18394
IPR004623	Potassium-transporting ATPase A chain	0	0	0	0	0	0	0	0	0	0	0	0	0	0	0	0	0	0	0	0	0	0	0	0	0	0	0	0	0	0	0	0	1	0	0	0	0	0		0	0	n/a	0.367879		0	0	n/a	0.367879
IPR004626	RarD protein	0	0	0	0	0	1	0	0	0	0	0	0	0	0	0	0	0	0	0	0	0	0	0	0	0	0	0	0	0	0	0	0	3	0	0	0	0	0		0	0	n/a	0.367879		0	0	n/a	0.367879
IPR004628	Mannonate dehydratase	0	0	0	0	0	0	0	0	0	0	0	0	0	0	0	0	0	0	0	0	0	0	0	0	0	0	0	0	0	0	0	0	1	0	0	0	0	0		0	0	n/a	0.367879		0	0	n/a	0.367879
IPR004629	Glycosyl transferase WecB/TagA/CpsF	0	0	0	0	0	2	0	0	0	0	0	0	0	0	0	0	0	0	0	0	0	0	0	0	0	0	0	0	0	0	0	0	0	0	0	0	0	0		0	0	n/a	0.367879		0	0	n/a	0.367879
IPR004631	4-aminobutyrate aminotransferase, eukaryotic	0	0	0	0	0	0	0	0	0	0	0	0	0	0	0	0	0	0	0	0	0	0	0	0	0	0	0	0	0	0	0	0	0	0	0	0	0	1		0	0	n/a	0.367879		0	0	n/a	0.367879
IPR004634	Peptidase S49, protease IV	0	0	0	0	0	1	0	1	0	0	0	0	0	0	0	0	0	0	0	0	0	0	0	1	0	0	0	0	0	0	0	0	0	1	1	0	0	0		0	0	n/a	0.367879		0	0	n/a	0.367879
IPR004635	Peptidase S49, SppA	0	3	2	0	1	2	0	1	2	1	1	0	1	1	1	1	1	1	1	1	1	1	1	1	1	1	1	0	1	1	1	1	1	2	2	1	2	0		0	3	0	0.0459828		0	1.66667	0	0.0919685
IPR004637	2,4-diaminobutyrate 4-transaminase	0	0	0	0	0	0	0	0	0	0	0	0	0	0	0	0	0	0	0	0	0	0	0	0	0	0	0	0	0	0	0	0	2	0	0	0	0	0		0	0	n/a	0.367879		0	0	n/a	0.367879
IPR004638	Drug resistance transporter EmrB/QacA subfamily	0	0	0	0	0	0	0	0	0	0	0	0	0	0	0	0	0	0	0	0	0	0	0	0	0	0	0	0	0	0	0	0	2	0	0	0	0	0		0	0	n/a	0.367879		0	0	n/a	0.367879
IPR004642	Serine dehydratase, alpha subunit	0	0	0	0	0	1	0	0	0	0	0	0	0	0	0	0	0	0	0	0	0	0	0	0	0	0	0	0	0	0	0	0	0	0	0	1	0	0		0	0	n/a	0.367879		0	0	n/a	0.367879
IPR004643	Iron-sulphur-dependent L-serine dehydratase beta subunit	0	0	0	0	0	1	0	0	0	0	0	0	0	0	0	0	0	0	0	0	0	0	0	0	0	0	0	0	0	0	0	0	0	0	0	0	0	0		0	0	n/a	0.367879		0	0	n/a	0.367879
IPR004644	Iron-sulphur-dependent L-serine dehydratase single chain form	0	0	0	0	0	0	0	0	0	0	0	0	0	0	0	0	0	0	0	0	0	0	0	0	0	0	0	0	0	0	0	0	1	0	0	0	0	0		0	0	n/a	0.367879		0	0	n/a	0.367879
IPR004646	Fe-S hydro-lyase, tartrate dehydratase alpha-type, catalytic domain	0	0	0	0	0	1	0	0	0	0	0	0	0	0	0	0	0	0	0	0	0	0	0	0	0	0	0	0	0	0	0	0	1	0	0	0	1	1		0	0	n/a	0.367879		0	0	n/a	0.367879
IPR004647	Fe-S hydro-lyase, tartrate dehydratase beta-type, catalytic domain	0	0	0	0	0	1	0	0	0	0	0	0	0	0	0	0	0	0	0	0	0	0	0	0	0	0	0	0	0	0	0	0	1	0	0	0	1	1		0	0	n/a	0.367879		0	0	n/a	0.367879
IPR004648	Tetrapeptide transporter, OPT1/isp4	0	12	12	4	12	7	10	6	17	9	10	9	21	8	10	8	9	9	13	8	9	9	10	8	9	5	6	7	6	8	8	9	7	7	5	2	0	0		0	12	0	8.97247e-05		0	9.33333	0	0.000718124
IPR004649	Ribonuclease H2, subunit A	0	1	1	1	1	1	1	1	1	1	1	1	1	1	1	1	1	1	1	1	1	1	1	1	1	1	1	0	1	2	2	1	1	1	1	1	1	0		0	1	0	0.18394		0	1	0	0.18394
IPR004651	Histidine biosynthesis, HisF	0	2	1	0	2	1	0	1	1	1	0	1	1	1	0	1	0	1	2	1	1	1	1	1	0	1	1	1	0	1	1	1	1	1	1	1	1	0		0	2	0	0.0919685		0	1	0	0.18394
IPR004655	3-oxoacyl-[acyl-carrier-protein] synthase 3	0	2	2	1	1	1	2	1	2	1	1	1	1	1	1	2	1	1	1	1	1	1	2	2	2	1	1	1	1	1	1	1	2	2	1	3	1	1		0	2	0	0.0919685		0	1.66667	0	0.0919685
IPR004657	1,4-dihydroxy-2-naphthoate octaprenyltransferase	0	0	0	0	0	0	0	0	0	0	0	0	0	0	0	0	0	0	0	0	0	0	0	0	0	0	0	0	0	0	0	0	1	0	0	0	0	0		0	0	n/a	0.367879		0	0	n/a	0.367879
IPR004658	Outer membrane lipoprotein Slp	0	0	0	0	0	0	0	0	0	0	0	0	0	0	0	0	0	0	0	0	0	0	0	0	0	0	0	0	1	0	0	0	0	0	0	0	0	0		0	0	n/a	0.367879		0	0	n/a	0.367879
IPR004659	Ribonuclease E/G	0	2	1	0	1	2	1	1	0	1	1	1	1	1	1	1	1	1	1	1	1	1	1	1	1	1	1	0	0	0	0	1	2	1	1	1	0	0		0	2	0	0.0919685		0	1	0	0.18394
IPR004662	Acetylglutamate kinase	0	2	1	0	2	2	2	1	0	1	1	1	1	1	1	1	1	1	2	1	1	1	1	1	1	1	2	2	2	2	2	2	4	1	1	1	1	1		0	2	0	0.0919685		0	1	0	0.18394
IPR004668	Anaerobic c4-dicarboxylate membrane transporter	0	0	0	0	0	0	0	0	0	0	0	0	0	0	0	0	0	0	0	0	0	0	0	0	0	0	0	0	0	0	0	0	1	0	0	0	0	0		0	0	n/a	0.367879		0	0	n/a	0.367879
IPR004670	Na+/H+ antiporter NhaA	0	0	0	0	0	1	0	0	0	0	0	0	0	0	0	0	0	0	0	0	0	0	0	0	0	0	0	0	0	0	0	0	1	0	0	0	0	1		0	0	n/a	0.367879		0	0	n/a	0.367879
IPR004675	Alkylhydroperoxidase AhpD core	0	0	0	0	0	2	0	0	0	0	0	0	0	0	0	0	0	0	0	0	0	0	0	0	0	0	0	0	0	0	0	0	2	0	0	0	0	0		0	0	n/a	0.367879		0	0	n/a	0.367879
IPR004679	2-hydroxycarboxylate transporter	0	0	0	0	0	0	0	0	0	0	0	0	0	0	0	0	0	0	0	0	0	0	0	0	0	0	0	0	0	0	0	0	3	0	0	0	0	0		0	0	n/a	0.367879		0	0	n/a	0.367879
IPR004681	TRAP transporter permease protein	0	0	0	0	0	0	0	0	0	0	0	0	0	0	0	0	0	0	0	0	0	0	0	0	0	0	0	0	0	0	0	0	1	0	0	0	0	0		0	0	n/a	0.367879		0	0	n/a	0.367879
IPR004682	TRAP dicarboxylate transporter	0	0	0	0	0	0	0	0	0	0	0	0	0	0	0	0	0	0	0	0	0	0	0	0	0	0	0	0	0	0	0	0	2	0	0	0	0	0		0	0	n/a	0.367879		0	0	n/a	0.367879
IPR004686	Tricarboxylate/iron carrier	0	0	0	0	0	0	0	0	0	0	0	0	0	0	0	0	0	0	0	0	0	0	0	0	0	0	0	0	0	0	0	0	0	0	0	1	0	0		0	0	n/a	0.367879		0	0	n/a	0.367879
IPR004689	UDP-galactose transporter	0	6	4	3	5	3	4	2	3	3	2	3	2	3	2	4	2	2	5	3	2	2	3	2	3	2	5	5	4	4	5	2	2	2	2	2	1	3		0	6	0	0.00574681		0	4.33333	0	0.0229904
IPR004692	Preprotein translocase SecG subunit	0	0	0	0	0	0	0	0	0	0	0	0	0	0	0	0	0	0	0	0	0	0	0	0	0	0	0	0	0	0	0	0	2	0	0	0	0	1		0	0	n/a	0.367879		0	0	n/a	0.367879
IPR004696	Triose phosphate/phosphoenolpyruvate translocator	0	16	8	3	10	6	10	6	13	7	6	8	8	5	7	10	3	6	10	6	6	7	7	8	9	4	7	5	9	8	7	9	5	11	4	7	2	1		0	16	0	5.60322e-06		0	9	0	0.000718124
IPR004698	Zinc/iron permease, fungal/plant	0	13	11	9	11	7	9	9	12	11	6	6	14	9	9	16	7	17	19	14	12	15	10	10	13	7	9	9	9	10	11	10	11	15	5	4	0	0		0	13	0	4.48542e-05		0	11	0	0.000179479
IPR004699	Phosphotransferase system, enzyme II sorbitol-specific factor	0	0	0	0	0	0	0	0	0	0	0	0	0	0	0	0	0	0	0	0	0	0	0	0	0	0	0	0	0	0	0	0	1	0	0	0	0	0		0	0	n/a	0.367879		0	0	n/a	0.367879
IPR004700	Phosphotransferase system, sorbose-specific IIC subunit	0	0	0	0	0	0	0	0	0	0	0	0	0	0	0	0	0	0	0	0	0	0	0	0	0	0	0	0	0	0	0	0	1	0	0	0	0	0		0	0	n/a	0.367879		0	0	n/a	0.367879
IPR004701	Phosphotransferase system, mannose-type IIA component	0	0	0	0	0	0	0	0	0	0	0	0	0	0	0	0	0	0	0	0	0	0	0	0	0	0	0	0	0	0	0	0	0	0	0	1	0	0		0	0	n/a	0.367879		0	0	n/a	0.367879
IPR004702	Phosphotransferease, sorbitol phosphotransferase enzyme II	0	0	0	0	0	0	0	0	0	0	0	0	0	0	0	0	0	0	0	0	0	0	0	0	0	0	0	0	0	0	0	0	1	0	0	0	0	0		0	0	n/a	0.367879		0	0	n/a	0.367879
IPR004704	Phosphotransferase system, mannose/fructose/sorbose family IID component	0	0	0	0	0	0	0	0	0	0	0	0	0	0	0	0	0	0	0	0	0	0	0	0	0	0	0	0	0	0	0	0	1	0	0	0	0	0		0	0	n/a	0.367879		0	0	n/a	0.367879
IPR004706	Arsenical-resistance protein Acr3	0	0	0	0	0	1	0	0	0	0	0	0	0	0	0	0	0	0	0	0	0	0	0	0	0	0	0	0	0	0	0	0	0	0	0	1	0	0		0	0	n/a	0.367879		0	0	n/a	0.367879
IPR004711	Benzoate transporter	0	0	0	0	0	0	0	0	0	0	0	0	0	0	0	0	0	0	0	0	0	0	0	0	0	0	0	0	0	0	0	0	1	0	0	0	0	0		0	0	n/a	0.367879		0	0	n/a	0.367879
IPR004713	Calcium/proton exchanger	0	13	5	2	7	3	6	6	6	6	4	5	4	4	5	7	3	5	8	5	6	6	5	6	6	2	5	5	5	5	6	5	2	8	3	5	2	0		0	13	0	4.48542e-05		0	6.66667	0	0.00287315
IPR004716	Phosphotransferase system, glucitol/sorbitol-specific IIA component	0	0	0	0	0	0	0	0	0	0	0	0	0	0	0	0	0	0	0	0	0	0	0	0	0	0	0	0	0	0	0	0	1	0	0	0	0	0		0	0	n/a	0.367879		0	0	n/a	0.367879
IPR004720	Phosphotransferase system, sorbose subfamily IIB component	0	0	0	0	0	0	0	0	0	0	0	0	0	0	0	0	0	0	0	0	0	0	0	0	0	0	0	0	0	0	0	0	1	0	0	0	0	0		0	0	n/a	0.367879		0	0	n/a	0.367879
IPR004721	Dihydroorotase homodimeric type	0	2	1	0	1	2	1	1	1	1	1	1	1	1	1	1	0	1	2	2	1	1	1	0	1	1	1	1	1	1	3	1	2	1	1	1	1	2		0	2	0	0.0919685		0	1	0	0.18394
IPR004732	Transaldolase type 2	0	9	2	1	2	1	2	1	2	1	2	2	2	1	1	1	2	1	3	1	1	1	1	1	1	1	1	1	1	0	1	1	2	2	1	1	0	0		0	9	0	0.000718124		0	4	0	0.0229904
IPR004733	Phosphoribosylformylglycinamidine cyclo-ligase	0	2	1	1	2	1	2	1	5	1	1	1	2	2	1	1	1	2	2	1	1	1	2	1	1	1	1	1	1	2	1	1	3	1	1	2	1	0		0	2	0	0.0919685		0	1.33333	0	0.18394
IPR004734	Multidrug resistance protein	0	0	0	0	0	0	0	0	0	0	0	0	0	0	0	0	0	0	0	0	0	0	0	0	0	0	0	0	0	0	0	0	1	0	0	0	0	0		0	0	n/a	0.367879		0	0	n/a	0.367879
IPR004736	Citrate-proton symport	0	0	0	0	0	0	0	0	0	0	0	0	0	0	0	0	0	0	0	0	0	0	0	0	0	0	0	0	0	0	0	0	1	0	0	0	0	0		0	0	n/a	0.367879		0	0	n/a	0.367879
IPR004737	Nitrate transporter	0	0	0	0	0	0	0	0	0	0	0	0	0	0	0	0	0	0	0	0	0	0	0	0	0	0	0	0	0	0	0	0	0	0	0	4	3	0		0	0	n/a	0.367879		0	0	n/a	0.367879
IPR004738	Phosphate permease	0	11	11	7	10	7	9	8	12	8	6	6	13	4	7	10	4	1	18	9	7	7	1	6	8	9	9	4	8	9	8	10	9	0	3	5	0	0		0	11	0	0.000179479		0	9.66667	0	0.000359013
IPR004739	GMP synthase, N-terminal	0	2	1	1	1	1	0	1	2	1	1	1	1	1	1	2	2	1	1	1	1	1	0	1	1	1	1	2	1	1	1	1	2	0	0	1	1	1		0	2	0	0.0919685		0	1.33333	0	0.18394
IPR004746	Major facilitator superfamily, aromatic acid:H+ symporter family	0	0	0	0	0	0	0	0	0	0	0	0	0	0	0	0	0	0	0	0	0	0	0	0	0	0	0	0	0	0	0	0	1	0	0	0	0	0		0	0	n/a	0.367879		0	0	n/a	0.367879
IPR004752	AmpG-like permease/Acetyl-coenzyme A transporter 1	0	0	0	0	0	1	0	0	0	0	0	0	0	0	0	0	0	0	0	0	0	0	0	0	0	0	0	0	0	0	0	0	1	0	0	0	0	0		0	0	n/a	0.367879		0	0	n/a	0.367879
IPR004754	Amino acid antiporter	0	0	0	0	0	0	0	0	0	0	0	0	0	0	0	0	0	0	0	0	0	0	0	0	0	0	0	0	0	0	0	0	1	0	0	0	0	0		0	0	n/a	0.367879		0	0	n/a	0.367879
IPR004756	Amino acid permease subfamily	0	4	2	0	2	1	1	1	1	1	0	1	1	1	0	0	1	1	2	1	1	1	1	0	0	1	1	1	0	2	1	1	1	1	1	0	0	0		0	4	0	0.0229904		0	2	0	0.0919685
IPR004761	Spore germination GerAB	0	0	0	0	0	0	0	0	0	0	0	0	0	0	0	0	0	0	0	0	0	0	0	0	0	0	0	0	0	0	0	0	0	0	0	1	0	0		0	0	n/a	0.367879		0	0	n/a	0.367879
IPR004765	Niemann-Pick C type protein	0	4	2	1	3	1	2	0	1	2	1	0	2	1	2	2	1	2	3	2	2	1	2	1	1	2	0	0	0	0	1	0	0	2	1	2	0	0		0	4	0	0.0229904		0	2.33333	0	0.0919685
IPR004771	K+/H+ exchanger	0	4	2	1	2	1	1	1	2	1	1	1	1	1	1	3	1	2	3	2	2	2	1	1	1	1	1	1	2	1	1	1	1	1	1	3	1	1		0	4	0	0.0229904		0	2.33333	0	0.0919685
IPR004773	Potassium/sodium transporter Trk/HKT	0	0	0	0	0	0	0	0	0	0	0	0	0	0	0	0	0	0	0	0	1	1	0	0	0	0	0	0	0	0	0	0	0	0	0	0	0	0		0	0	n/a	0.367879		0	0	n/a	0.367879
IPR004777	L-lysine exporter/arginine exporter	0	0	0	0	0	0	0	0	0	0	0	0	0	0	0	0	0	0	0	0	0	0	0	0	0	0	0	0	0	0	0	0	1	0	0	0	0	0		0	0	n/a	0.367879		0	0	n/a	0.367879
IPR004779	Carboxylate/Amino Acid/Amine Transporter	0	0	0	0	0	0	0	0	0	0	0	0	0	0	0	0	0	0	0	0	0	0	0	0	0	0	0	0	0	0	0	0	1	0	0	0	0	0		0	0	n/a	0.367879		0	0	n/a	0.367879
IPR004789	Acetolactate synthase, small subunit	0	2	1	0	3	2	3	3	11	2	2	3	2	4	2	3	1	2	5	2	2	2	2	3	4	2	2	1	3	2	2	2	2	2	1	2	1	1		0	2	0	0.0919685		0	1	0	0.18394
IPR004798	Calcium/proton exchanger CAX	0	13	5	2	7	4	6	6	8	6	5	5	4	4	5	7	3	5	8	5	6	6	5	6	7	2	5	5	5	5	6	5	3	8	3	5	2	0		0	13	0	4.48542e-05		0	6.66667	0	0.00287315
IPR004799	Periplasmic protein thiol:disulphide oxidoreductase DsbE	0	0	0	0	0	0	0	0	0	0	0	0	0	0	0	0	0	0	0	0	0	0	0	0	0	0	0	0	0	0	0	0	1	0	0	0	0	0		0	0	n/a	0.367879		0	0	n/a	0.367879
IPR004800	Phosphosugar isomerase, KdsD/KpsF-type	0	1	1	0	2	1	1	1	2	1	1	1	1	1	1	2	1	1	2	1	1	1	0	1	1	1	1	1	2	1	1	1	1	0	1	2	0	0		0	1	0	0.18394		0	0.666667	0	0.18394
IPR004803	Queuine tRNA-ribosyltransferase	0	2	1	1	1	1	1	1	0	1	0	0	1	0	1	1	0	0	0	0	0	0	1	1	1	0	1	0	1	1	1	1	2	1	1	1	1	2		0	2	0	0.0919685		0	1.33333	0	0.18394
IPR004805	DNA polymerase III, alpha subunit	0	0	0	0	0	0	0	0	0	0	0	0	0	0	0	0	0	0	0	0	0	0	0	0	0	0	0	0	0	0	0	0	2	0	0	0	0	0		0	0	n/a	0.367879		0	0	n/a	0.367879
IPR004807	UvrABC system, subunit B	0	0	0	0	0	0	0	0	0	0	0	0	0	0	0	0	0	0	0	0	0	0	0	1	0	0	0	0	0	0	0	0	0	0	0	0	0	1		0	0	n/a	0.367879		0	0	n/a	0.367879
IPR004812	Drug resistance transporter Bcr/CmlA subfamily	0	0	0	0	0	0	0	0	0	0	0	0	0	0	0	0	0	0	0	0	0	0	0	0	0	0	0	0	0	0	0	0	4	0	0	0	0	0		0	0	n/a	0.367879		0	0	n/a	0.367879
IPR004815	Lon protease, bacterial/eukaryotic-type	0	5	3	1	4	1	2	3	6	3	2	2	2	2	2	4	2	2	7	3	4	4	2	2	2	2	2	2	4	3	3	3	2	3	2	4	1	2		0	5	0	0.0114945		0	3	0	0.0459828
IPR004821	Cytidyltransferase-like domain	0	17	11	5	13	10	10	7	21	8	6	6	7	7	6	9	6	7	14	9	6	7	9	8	8	5	12	7	11	8	11	12	13	12	7	11	2	3		0	17	0	2.80093e-06		0	11	0	0.000179479
IPR004826	Basic leucine zipper domain, Maf-type	0	0	0	0	0	0	0	0	0	0	1	0	0	0	0	0	0	0	0	0	0	0	0	0	0	0	0	0	0	0	0	0	0	0	0	0	0	0		0	0	n/a	0.367879		0	0	n/a	0.367879
IPR004842	Na/K/Cl co-transporter superfamily	0	2	1	0	1	0	0	0	1	0	0	0	1	1	1	2	1	1	2	1	1	1	1	2	2	1	2	1	0	1	1	1	2	2	1	3	0	0		0	2	0	0.0919685		0	1	0	0.18394
IPR004845	Type II secretion system GspD, conserved site	0	0	0	0	0	1	0	0	0	0	0	0	0	0	0	0	0	0	0	0	0	0	0	0	0	0	0	0	0	0	0	0	1	0	0	0	0	0		0	0	n/a	0.367879		0	0	n/a	0.367879
IPR004846	Type II/III secretion system	0	0	2	0	0	4	0	0	0	0	0	0	0	0	0	0	0	0	0	0	0	0	0	0	0	0	0	0	0	0	0	0	2	0	0	0	0	0		0	0	n/a	0.367879		0	0.666667	0	0.18394
IPR004850	Agrin NtA domain	0	0	0	0	0	0	0	0	0	0	0	0	0	0	0	0	0	0	0	0	0	0	0	0	0	0	0	0	0	0	0	0	0	0	1	0	0	0		0	0	n/a	0.367879		0	0	n/a	0.367879
IPR004868	DNA-directed DNA polymerase, family B, mitochondria/virus	0	1	0	0	0	0	0	0	0	0	0	0	0	0	0	0	0	0	0	0	0	0	0	1	1	2	0	0	6	0	0	0	0	0	0	0	0	0		0	1	0	0.18394		0	0.333333	0	0.367879
IPR004869	Membrane transport protein, MMPL domain	0	0	0	0	0	0	0	0	0	0	0	0	0	0	0	0	0	0	0	0	0	0	0	0	0	0	0	0	0	0	0	0	0	0	0	0	0	1		0	0	n/a	0.367879		0	0	n/a	0.367879
IPR004875	DDE superfamily endonuclease, CENP-B-like	0	0	0	0	0	0	0	0	0	0	0	0	0	0	0	0	0	0	0	0	0	0	0	0	1	0	0	0	0	0	0	0	0	0	0	0	1	2		0	0	n/a	0.367879		0	0	n/a	0.367879
IPR004902	Rhabdovirus nucleoprotein	0	0	0	0	0	0	0	0	1	0	0	0	0	0	0	0	0	0	0	0	0	0	0	0	0	0	0	0	0	0	0	0	0	0	0	0	0	0		0	0	n/a	0.367879		0	0	n/a	0.367879
IPR004913	Herpesvirus glycoprotein J	0	0	0	0	0	0	0	1	0	0	0	0	0	0	0	0	0	0	0	0	0	0	0	0	0	0	0	0	0	0	0	0	0	0	0	0	0	0		0	0	n/a	0.367879		0	0	n/a	0.367879
IPR004923	Iron permease FTR1/Fip1/EfeU	0	0	0	0	0	1	0	0	0	0	0	0	0	0	0	0	0	0	0	0	0	0	0	0	0	0	0	0	0	0	0	0	0	0	0	3	1	0		0	0	n/a	0.367879		0	0	n/a	0.367879
IPR004927	Alkylmercury lyase	0	0	1	0	0	0	0	0	0	0	0	0	0	0	0	0	0	0	0	0	0	0	0	0	0	0	0	0	0	0	0	0	0	0	0	0	0	0		0	0	n/a	0.367879		0	0.333333	0	0.367879
IPR004947	Deoxyribonuclease II	0	0	0	0	0	0	0	0	0	0	0	0	0	0	0	0	0	0	0	0	0	0	0	0	0	0	0	0	0	0	0	0	0	0	0	0	1	0		0	0	n/a	0.367879		0	0	n/a	0.367879
IPR004960	Bacterial lipid A biosynthesis acyltransferase	0	0	0	0	0	1	0	0	0	0	0	0	0	0	0	0	0	0	0	0	0	0	0	0	0	0	0	0	0	0	0	0	4	0	0	0	0	0		0	0	n/a	0.367879		0	0	n/a	0.367879
IPR004966	Pox virus Ag35 surface protein	0	0	1	0	0	0	0	0	0	0	0	0	0	0	0	0	0	0	0	0	0	0	0	0	0	0	0	0	0	0	0	0	0	0	0	0	0	0		0	0	n/a	0.367879		0	0.333333	0	0.367879
IPR004981	Tryptophan 2,3-dioxygenase	0	0	0	0	0	0	0	0	0	0	0	0	0	0	0	0	0	0	0	0	0	0	0	0	0	0	0	0	0	0	0	0	1	0	0	0	0	0		0	0	n/a	0.367879		0	0	n/a	0.367879
IPR004986	Caulimovirus virion-associated protein	0	0	0	0	0	0	0	0	0	0	0	0	0	0	0	0	0	0	0	0	0	0	0	0	0	0	0	0	0	1	0	0	0	0	0	0	0	0		0	0	n/a	0.367879		0	0	n/a	0.367879
IPR004995	Bacillus/Clostridium Ger spore germination protein	0	0	0	0	0	0	0	0	0	0	0	0	0	0	0	0	0	0	0	0	0	0	0	0	0	0	0	0	0	0	0	0	0	0	0	3	0	0		0	0	n/a	0.367879		0	0	n/a	0.367879
IPR005003	Bacteriophage lambda, Stf, side tail fibre-repeat-1	0	0	0	0	0	0	0	0	1	0	0	0	0	0	0	0	0	0	0	0	0	0	0	0	0	0	0	0	0	0	0	0	0	0	0	0	0	0		0	0	n/a	0.367879		0	0	n/a	0.367879
IPR005036	Putative phosphatase regulatory subunit	0	0	0	0	0	0	0	0	0	0	0	0	0	0	0	0	0	0	0	0	0	0	0	0	0	0	0	0	0	0	0	0	0	0	0	0	1	0		0	0	n/a	0.367879		0	0	n/a	0.367879
IPR005064	Bordetella uptake gene	0	0	0	0	0	2	0	0	0	0	0	0	0	0	0	0	0	0	0	0	0	0	0	1	0	0	0	0	0	0	0	0	17	0	0	0	0	0		0	0	n/a	0.367879		0	0	n/a	0.367879
IPR005065	Platelet-activating factor acetylhydrolase	0	0	0	0	0	0	0	0	0	0	0	0	0	0	0	0	0	0	0	0	0	0	0	0	0	0	0	0	0	0	0	0	1	0	0	5	1	1		0	0	n/a	0.367879		0	0	n/a	0.367879
IPR005074	Peptidase C39, bacteriocin processing	0	0	1	0	0	2	0	0	0	0	0	0	0	0	0	0	0	0	0	0	0	0	0	0	0	1	0	0	0	0	0	0	0	0	0	0	0	0		0	0	n/a	0.367879		0	0.333333	0	0.367879
IPR005104	Winged helix-turn-helix transcription repressor, HrcA DNA-binding domain	0	0	0	0	0	1	0	0	0	0	0	0	0	0	0	0	0	0	0	0	0	0	0	0	0	0	0	0	0	0	0	0	0	0	0	0	0	0		0	0	n/a	0.367879		0	0	n/a	0.367879
IPR005116	Transport-associated OB, type 1	0	0	0	0	0	0	0	0	0	0	0	0	0	0	0	0	0	0	0	0	0	0	0	0	0	0	0	0	0	0	0	0	1	0	0	0	0	0		0	0	n/a	0.367879		0	0	n/a	0.367879
IPR005128	Alpha-acetolactate decarboxylase	0	0	0	0	0	0	0	0	0	0	0	0	0	0	0	0	0	0	0	0	0	0	0	0	0	0	0	0	0	0	0	0	1	0	0	0	0	0		0	0	n/a	0.367879		0	0	n/a	0.367879
IPR005131	Serine dehydratase beta chain	0	0	0	0	0	1	0	0	0	0	0	0	0	0	0	0	0	0	0	0	0	0	0	0	0	0	0	0	0	0	0	0	1	0	0	0	0	0		0	0	n/a	0.367879		0	0	n/a	0.367879
IPR005154	Alpha glucuronidase, N-terminal	0	0	0	0	0	2	0	0	0	0	0	0	0	0	0	0	0	0	0	0	0	0	0	0	0	0	0	0	0	0	0	0	0	0	0	0	0	0		0	0	n/a	0.367879		0	0	n/a	0.367879
IPR005190	Glutamate-ammonia ligase adenylyltransferase, repeated domain	0	0	0	0	0	0	0	0	0	0	0	0	0	0	0	0	0	0	0	0	0	0	0	0	0	0	0	0	0	0	0	0	1	0	0	0	0	0		0	0	n/a	0.367879		0	0	n/a	0.367879
IPR005215	Trigger factor	0	0	1	0	1	2	0	1	0	0	1	1	1	1	1	1	0	1	1	0	0	1	1	1	1	1	1	1	1	1	1	1	1	1	1	3	0	0		0	0	n/a	0.367879		0	0.333333	0	0.367879
IPR005225	Small GTP-binding protein domain	0	212	120	55	155	87	135	95	188	99	93	94	126	89	93	183	77	114	199	128	125	134	93	121	123	87	95	85	117	100	107	98	109	183	72	128	51	46		0	212	0	3.98144e-65		0	129	0	4.77012e-40
IPR005252	Coenzyme A biosynthesis bifunctional protein CoaBC	0	0	0	0	0	1	0	0	0	0	0	0	0	0	0	0	0	0	0	0	0	0	0	0	0	0	0	0	0	0	0	0	0	0	0	0	0	0		0	0	n/a	0.367879		0	0	n/a	0.367879
IPR005256	Anthranilate synthase component I, PabB-like	0	2	4	0	2	2	2	1	2	2	1	2	2	1	2	2	1	2	3	3	3	3	1	1	1	1	2	2	2	1	2	2	3	1	1	3	1	1		0	2	0	0.0919685		0	2	0	0.0919685
IPR005259	Primosomal protein n	0	0	0	0	0	0	0	0	0	0	0	0	0	0	0	0	0	0	0	0	0	0	0	0	0	0	0	0	0	0	0	0	2	0	0	0	0	0		0	0	n/a	0.367879		0	0	n/a	0.367879
IPR005263	4-hydroxy-tetrahydrodipicolinate synthase, DapA	0	2	2	0	2	2	2	1	1	1	1	1	1	1	1	2	1	2	3	2	2	2	1	2	1	2	2	1	2	2	3	1	3	2	1	2	1	1		0	2	0	0.0919685		0	1.33333	0	0.18394
IPR005271	tRNA (cmo5U34)-methyltransferase	0	0	0	0	0	0	0	0	0	0	0	0	0	0	0	0	0	0	0	0	0	0	0	0	0	0	0	0	0	0	0	0	1	0	0	0	0	0		0	0	n/a	0.367879		0	0	n/a	0.367879
IPR005279	Amino acid/peptide transporter family	0	0	0	0	0	0	0	0	0	0	0	0	0	0	0	0	0	0	0	0	0	0	0	0	0	0	0	0	0	0	0	0	3	0	0	0	0	1		0	0	n/a	0.367879		0	0	n/a	0.367879
IPR005280	Homoserine kinase ThrB	0	0	0	0	0	0	0	0	0	0	0	0	0	0	0	0	0	0	0	0	0	0	0	0	0	0	0	0	0	0	0	0	1	0	0	0	0	0		0	0	n/a	0.367879		0	0	n/a	0.367879
IPR005284	Pigment precursor permease	0	0	0	0	0	0	0	0	0	0	0	0	0	0	0	0	0	0	0	0	1	0	0	0	0	0	0	0	0	0	0	0	0	0	0	0	0	0		0	0	n/a	0.367879		0	0	n/a	0.367879
IPR005286	Cell division protein FtsE, ATP-binding	0	0	0	0	0	0	0	0	0	0	0	0	0	0	0	0	0	0	0	0	0	0	0	0	0	0	0	0	0	0	0	0	1	0	0	0	0	0		0	0	n/a	0.367879		0	0	n/a	0.367879
IPR005288	L-aspartate oxidase	0	1	1	0	1	1	1	1	1	1	1	1	1	1	1	1	1	1	1	1	1	1	1	1	1	1	1	1	1	1	1	1	1	1	1	1	1	1		0	1	0	0.18394		0	0.666667	0	0.18394
IPR005290	Ribosomal protein S15, bacterial-type	0	1	5	0	3	2	0	1	3	1	1	1	2	1	4	4	1	1	4	1	2	4	2	1	2	1	2	1	11	2	1	5	1	1	1	1	2	1		0	1	0	0.18394		0	2	0	0.0919685
IPR005294	ATPase, F1 complex, alpha subunit	0	1	2	0	2	5	1	0	0	0	0	1	0	0	3	1	0	1	1	0	1	1	0	1	0	1	0	0	0	0	2	3	2	1	1	0	2	1		0	1	0	0.18394		0	1	0	0.18394
IPR005300	Lytic transglycosylase MltA	0	0	0	0	0	0	0	0	0	0	0	0	0	0	0	0	0	0	0	0	0	0	0	0	0	0	0	0	0	0	0	0	1	0	0	0	0	0		0	0	n/a	0.367879		0	0	n/a	0.367879
IPR005308	Orn/Lys/Arg decarboxylase, N-terminal	0	0	0	0	0	0	0	0	0	0	0	0	0	0	0	0	0	0	0	0	0	0	0	0	0	0	0	0	0	0	0	0	1	0	0	0	0	0		0	0	n/a	0.367879		0	0	n/a	0.367879
IPR005311	Penicillin-binding protein, dimerisation domain	0	0	0	0	0	1	0	0	0	0	0	0	0	0	0	0	0	0	0	0	0	0	0	1	0	0	0	0	0	0	0	0	2	0	0	3	0	0		0	0	n/a	0.367879		0	0	n/a	0.367879
IPR005320	Peptidase S51	0	0	0	0	0	2	0	0	0	0	0	0	0	0	0	0	0	0	0	0	0	0	0	0	0	0	0	0	0	0	0	0	0	0	0	0	0	0		0	0	n/a	0.367879		0	0	n/a	0.367879
IPR005323	Bacterial pullanase-associated domain	0	0	0	0	0	0	0	0	0	0	0	0	0	0	0	0	0	0	0	0	0	0	0	0	0	0	0	0	0	0	0	0	0	0	0	1	1	1		0	0	n/a	0.367879		0	0	n/a	0.367879
IPR005331	Sulfotransferase	0	0	0	0	1	1	1	0	0	0	1	1	0	0	0	0	0	1	2	1	1	1	0	0	0	0	1	0	1	1	1	0	0	1	0	0	4	7		0	0	n/a	0.367879		0	0	n/a	0.367879
IPR005337	ATPase, P-loop-containing	0	0	0	0	0	1	0	0	0	0	0	0	0	0	0	0	0	0	0	0	0	0	0	0	0	0	0	0	0	0	0	0	1	0	0	0	0	0		0	0	n/a	0.367879		0	0	n/a	0.367879
IPR005404	Potassium channel, voltage dependent, Kv3.3	0	0	0	0	0	0	0	0	0	0	0	0	0	0	0	0	0	0	0	0	0	0	0	0	0	0	0	0	0	0	0	0	0	0	0	0	1	0		0	0	n/a	0.367879		0	0	n/a	0.367879
IPR005442	Glutathione S-transferase, omega-class	0	0	1	1	2	1	0	0	0	0	0	0	1	0	0	2	0	0	0	0	0	0	1	0	0	1	0	0	0	0	1	0	0	0	1	0	0	1		0	0	n/a	0.367879		0	0.666667	0	0.18394
IPR005453	Pollen allergen Lol p2	0	0	0	0	0	0	0	0	0	0	0	0	0	0	0	0	0	0	0	0	0	0	0	0	0	0	4	1	1	0	7	15	17	0	0	0	0	0		0	0	n/a	0.367879		0	0	n/a	0.367879
IPR005471	Transcription regulator IclR, N-terminal	0	0	2	1	0	5	0	0	0	0	0	0	0	0	0	0	0	0	0	0	0	0	0	0	0	0	1	0	0	0	0	0	3	0	0	0	0	0		0	0	n/a	0.367879		0	1	0	0.18394
IPR005477	Deoxyxylulose-5-phosphate synthase	0	11	5	3	8	4	7	3	7	3	6	6	3	4	5	6	3	3	4	3	3	3	9	3	3	3	2	2	3	4	3	3	4	7	5	4	1	1		0	11	0	0.000179479		0	6.33333	0	0.00574681
IPR005478	Transketolase, bacterial-like	0	3	4	1	3	2	2	1	3	1	2	2	3	1	1	3	2	3	3	2	2	2	0	3	3	2	2	2	2	4	3	2	6	1	2	4	1	1		0	3	0	0.0459828		0	2.66667	0	0.0459828
IPR005490	L,D-transpeptidase catalytic domain	0	0	0	0	0	3	0	0	0	0	0	0	0	0	0	0	0	0	0	0	0	0	0	0	0	0	0	0	0	0	0	0	1	0	0	0	0	0		0	0	n/a	0.367879		0	0	n/a	0.367879
IPR005495	Permease YjgP/YjgQ, predicted	0	0	0	0	0	1	0	0	0	0	0	0	0	0	0	0	0	0	0	0	0	0	0	0	0	0	0	0	0	0	0	0	2	0	0	0	0	0		0	0	n/a	0.367879		0	0	n/a	0.367879
IPR005497	Cytochrome b6-f complex, subunit 8	0	0	1	1	0	1	0	0	0	0	0	0	0	0	3	0	0	0	0	0	0	0	0	0	1	0	0	0	0	0	0	0	0	0	0	0	1	1		0	0	n/a	0.367879		0	0.666667	0	0.18394
IPR005503	Flagellar basal body-associated protein FliL	0	0	0	0	0	1	0	0	0	0	0	0	0	0	0	0	0	0	0	0	0	0	0	0	0	0	0	0	0	0	0	0	1	0	0	0	0	0		0	0	n/a	0.367879		0	0	n/a	0.367879
IPR005526	Septum formation inhibitor MinC, C-terminal	0	0	0	0	0	0	0	0	0	0	0	0	0	0	0	0	0	0	0	0	0	0	0	0	0	0	0	0	0	0	0	0	0	0	0	1	0	1		0	0	n/a	0.367879		0	0	n/a	0.367879
IPR005534	Curli production assembly/transport component CsgG	0	0	1	0	0	0	0	0	0	0	0	0	0	0	0	0	0	0	0	0	0	0	0	0	0	0	0	0	0	0	0	0	2	0	0	0	0	0		0	0	n/a	0.367879		0	0.333333	0	0.367879
IPR005535	Cyclotide	0	0	0	0	0	0	0	0	0	0	0	0	0	0	0	0	0	0	0	0	0	0	0	0	0	0	0	0	2	0	5	0	0	0	0	0	0	0		0	0	n/a	0.367879		0	0	n/a	0.367879
IPR005538	LrgA/CidA family	0	0	0	0	0	0	0	0	0	0	0	0	0	0	0	0	0	0	0	0	0	0	0	0	0	0	0	0	0	0	0	0	1	0	0	0	0	0		0	0	n/a	0.367879		0	0	n/a	0.367879
IPR005561	ANTAR domain	0	0	0	0	0	0	0	0	0	0	0	0	0	0	0	0	0	0	0	0	0	0	0	0	0	0	0	0	0	0	0	0	1	0	0	0	0	0		0	0	n/a	0.367879		0	0	n/a	0.367879
IPR005569	Arc-like DNA binding	0	0	0	0	0	0	0	0	0	0	0	0	0	0	0	0	0	0	0	0	0	0	0	0	0	0	0	0	0	0	0	0	0	0	1	0	0	0		0	0	n/a	0.367879		0	0	n/a	0.367879
IPR005572	Anti sigma-E protein RseA, N-terminal	0	0	0	0	0	2	0	0	0	0	0	0	0	0	0	0	0	0	0	0	0	0	0	0	0	0	0	0	0	0	0	0	0	0	0	0	0	0		0	0	n/a	0.367879		0	0	n/a	0.367879
IPR005584	DNA gyrase inhibitor YacG	0	0	0	0	0	0	0	0	0	0	1	0	0	0	0	0	0	0	0	0	0	0	0	0	0	0	0	0	0	0	0	0	0	0	0	0	0	0		0	0	n/a	0.367879		0	0	n/a	0.367879
IPR005618	Outer membrane protein, OmpW	0	0	1	0	0	0	0	0	0	0	0	0	0	0	0	0	0	0	0	0	0	0	0	0	0	0	0	0	0	0	0	0	3	0	0	0	0	0		0	0	n/a	0.367879		0	0.333333	0	0.367879
IPR005627	Copper homeostasis protein CutC	0	0	0	0	0	0	0	0	0	0	0	0	0	0	0	0	0	0	0	0	0	0	0	0	0	0	0	0	0	0	0	0	0	0	0	2	1	0		0	0	n/a	0.367879		0	0	n/a	0.367879
IPR005628	General secretion pathway protein K	0	0	0	0	0	1	0	0	0	0	0	0	0	0	0	0	0	0	0	0	0	0	0	0	0	0	0	0	0	0	0	0	1	0	0	0	0	0		0	0	n/a	0.367879		0	0	n/a	0.367879
IPR005632	Chaperone protein Skp	0	0	0	0	0	0	0	0	0	0	0	0	0	0	0	0	0	0	0	0	0	0	0	1	0	0	0	0	0	0	0	0	1	0	0	0	0	0		0	0	n/a	0.367879		0	0	n/a	0.367879
IPR005650	BlaI transcriptional regulatory family	0	0	0	0	0	2	0	0	0	0	0	0	0	0	0	0	0	0	0	0	0	0	0	0	0	0	0	0	0	0	0	0	0	0	0	0	0	0		0	0	n/a	0.367879		0	0	n/a	0.367879
IPR005656	MmgE/PrpD	0	0	0	0	0	0	0	0	0	0	0	0	0	0	0	0	0	0	0	0	0	0	0	0	0	0	0	0	0	0	0	0	1	0	0	0	0	1		0	0	n/a	0.367879		0	0	n/a	0.367879
IPR005659	Chemoreceptor glutamine deamidase CheD	0	0	0	0	0	0	0	0	0	0	0	0	0	0	0	0	0	0	0	0	0	0	0	0	0	0	0	0	0	0	0	0	1	0	0	0	0	0		0	0	n/a	0.367879		0	0	n/a	0.367879
IPR005662	GTP-binding protein Era	0	3	3	1	2	2	1	1	3	2	2	2	2	2	2	2	1	2	3	2	2	2	2	2	2	2	2	1	2	2	2	2	2	1	2	2	1	3		0	3	0	0.0459828		0	2.33333	0	0.0919685
IPR005664	Tetrahydrodipicolinate N-succinyltransferase, transferase hexapeptide repeat family	0	0	0	0	0	1	0	0	0	0	0	0	0	0	0	0	0	0	0	0	0	0	0	0	0	0	0	0	0	0	0	0	1	0	0	0	0	0		0	0	n/a	0.367879		0	0	n/a	0.367879
IPR005665	Protein-export membrane protein SecF, bacterial	0	0	0	0	0	0	0	0	0	0	0	0	0	0	0	0	0	0	0	0	0	0	0	0	0	0	0	0	0	0	0	0	0	0	0	1	0	0		0	0	n/a	0.367879		0	0	n/a	0.367879
IPR005666	Sulphate transport system permease protein 1	0	0	0	0	0	0	0	0	0	0	0	0	0	0	0	0	0	0	0	0	0	0	0	0	0	0	0	0	0	0	0	0	1	0	0	0	0	0		0	0	n/a	0.367879		0	0	n/a	0.367879
IPR005667	Sulphate ABC transporter permease protein 2	0	0	0	0	0	0	0	0	0	0	0	0	0	0	0	0	0	0	0	0	0	0	0	0	0	0	0	0	0	0	0	0	1	0	0	0	2	0		0	0	n/a	0.367879		0	0	n/a	0.367879
IPR005669	Thiosulphate/Sulfate-binding protein	0	0	0	0	0	3	0	0	0	0	0	0	0	0	0	0	0	0	0	0	0	0	0	0	0	0	0	0	0	0	0	0	2	0	0	0	1	0		0	0	n/a	0.367879		0	0	n/a	0.367879
IPR005671	2-isopropylmalate synthase, bacterial-type	0	2	1	3	1	1	1	1	0	0	0	1	1	1	1	2	0	2	1	1	2	1	0	2	2	1	1	1	3	2	2	2	0	1	1	2	0	1		0	2	0	0.0919685		0	2	0	0.0919685
IPR005674	CocE/Serine esterase	0	0	0	0	0	2	0	0	0	0	0	0	0	0	0	0	0	0	0	0	0	0	0	0	0	0	0	0	0	0	0	0	0	0	0	0	0	0		0	0	n/a	0.367879		0	0	n/a	0.367879
IPR005677	Fumarate hydratase, class II	0	3	1	1	1	1	2	2	3	1	1	1	2	1	1	2	2	1	2	3	2	2	2	1	1	1	1	1	1	0	1	1	3	1	1	2	1	1		0	3	0	0.0459828		0	1.66667	0	0.0919685
IPR005678	Mitochondrial inner membrane translocase complex, subunit Tim17	0	3	1	1	5	1	2	3	5	2	2	2	0	2	2	3	1	2	6	3	2	3	1	2	2	1	2	1	2	5	6	5	4	3	1	1	1	1		0	3	0	0.0459828		0	1.66667	0	0.0919685
IPR005680	Ribosomal protein S23, eukaryotic/archaeal	0	4	3	2	3	2	3	2	6	2	3	3	2	2	2	4	3	2	6	2	2	2	3	3	4	2	2	3	5	3	3	2	2	6	2	5	1	1		0	4	0	0.0229904		0	3	0	0.0459828
IPR005681	Mitochondrial inner membrane translocase complex, subunit Tim23	0	0	0	0	0	0	0	0	0	0	0	0	0	0	0	0	0	1	2	1	1	1	0	0	0	0	0	0	0	0	0	0	0	0	0	0	0	0		0	0	n/a	0.367879		0	0	n/a	0.367879
IPR005684	Integration host factor, alpha subunit	0	0	0	0	0	0	0	0	0	0	0	0	0	0	0	0	0	0	0	0	0	0	0	0	0	0	0	0	0	0	0	0	1	0	0	0	0	0		0	0	n/a	0.367879		0	0	n/a	0.367879
IPR005685	Integration host factor, beta subunit	0	0	0	0	0	1	0	0	0	0	0	0	0	0	0	0	0	0	0	0	0	0	0	0	0	0	0	0	0	0	0	0	0	0	0	0	0	0		0	0	n/a	0.367879		0	0	n/a	0.367879
IPR005688	Chloroplast protein import component Toc34	0	2	2	1	1	1	2	1	1	1	1	1	2	2	1	2	1	2	3	2	2	2	2	2	2	1	1	1	2	0	1	1	1	1	1	2	0	0		0	2	0	0.0919685		0	1.66667	0	0.0919685
IPR005689	Chloroplast envelope protein translocase, IAP75	0	2	2	0	2	1	0	1	4	1	1	1	0	1	1	3	1	1	3	1	1	1	0	1	1	1	0	0	0	0	0	0	0	0	1	0	0	0		0	2	0	0.0919685		0	1.33333	0	0.18394
IPR005690	Chloroplast protein import component Toc86/159	0	6	4	0	8	4	6	2	6	3	3	3	3	4	4	7	2	2	3	4	3	3	0	2	3	3	4	2	7	4	3	3	3	0	4	4	0	0		0	6	0	0.00574681		0	3.33333	0	0.0459828
IPR005697	Homoserine O-succinyltransferase	0	0	0	0	0	0	0	0	0	0	0	0	0	0	0	0	0	0	0	0	0	0	0	0	0	0	0	0	0	0	0	0	1	0	0	0	0	0		0	0	n/a	0.367879		0	0	n/a	0.367879
IPR005702	Exopolysaccharide synthesis protein	0	0	0	0	0	0	0	0	0	0	0	0	0	0	0	0	0	0	0	0	0	0	0	0	0	0	0	0	0	0	0	0	1	0	0	0	0	0		0	0	n/a	0.367879		0	0	n/a	0.367879
IPR005703	Ribosomal protein S3, eukaryotic/archaeal	0	6	5	1	4	2	4	3	3	2	2	2	4	2	2	3	1	1	5	3	3	3	3	3	3	1	2	2	3	2	2	2	2	4	2	6	1	1		0	6	0	0.00574681		0	4	0	0.0229904
IPR005704	Ribosomal protein S3, bacterial	0	0	2	0	0	2	1	0	2	0	0	1	1	0	3	2	0	0	1	0	0	2	0	1	1	0	0	1	2	0	0	4	1	0	1	0	0	0		0	0	n/a	0.367879		0	0.666667	0	0.18394
IPR005709	Ribosomal protein S4, bacterial-type	0	1	2	0	0	2	0	0	0	0	0	0	0	0	3	1	0	0	0	0	0	2	0	1	0	0	1	0	0	0	0	3	0	0	0	0	0	0		0	1	0	0.18394		0	1	0	0.18394
IPR005710	Ribosomal protein S4/S9, eukaryotic/archaeal	0	4	6	1	7	3	5	2	5	2	2	2	4	1	2	5	2	2	4	2	2	2	3	4	2	2	4	2	5	4	3	2	7	5	2	7	1	1		0	4	0	0.0229904		0	3.66667	0	0.0229904
IPR005711	Ribosomal protein S5, eukaryotic/archaeal	0	4	2	3	3	2	2	1	3	2	2	2	2	1	3	5	2	4	4	4	6	3	0	2	2	1	2	1	3	3	2	2	1	1	1	4	1	1		0	4	0	0.0229904		0	3	0	0.0459828
IPR005712	Ribosomal protein S5, bacterial-type	0	2	1	1	1	1	1	1	1	1	1	1	1	1	1	2	1	1	1	1	1	2	0	1	1	1	1	1	1	1	1	1	1	1	1	3	0	2		0	2	0	0.0919685		0	1.33333	0	0.18394
IPR005713	Ribosomal protein S19A/S15e	0	4	3	2	3	2	3	3	4	2	2	2	2	2	2	4	2	3	4	7	6	7	2	3	3	2	3	2	4	3	3	2	2	4	1	5	1	1		0	4	0	0.0229904		0	3	0	0.0459828
IPR005714	ATPase, type III secretion system, FliI/YscN	0	0	0	0	0	2	0	0	0	0	0	0	0	0	0	0	0	0	0	0	0	0	0	0	0	0	0	0	0	0	0	0	1	0	0	0	0	0		0	0	n/a	0.367879		0	0	n/a	0.367879
IPR005715	Glutamate 5-kinase/delta-1-pyrroline-5-carboxylate synthase	0	5	3	1	2	1	2	2	3	2	1	1	1	1	2	4	1	2	5	2	2	2	2	3	2	1	2	2	3	2	2	2	2	1	1	1	2	2		0	5	0	0.0114945		0	3	0	0.0459828
IPR005719	Dihydroorotate dehydrogenase, class 2	0	2	1	0	2	1	1	1	2	2	1	2	1	1	1	1	0	1	2	1	1	1	1	1	1	1	1	1	1	1	1	1	1	1	1	2	1	1		0	2	0	0.0919685		0	1	0	0.18394
IPR005720	Dihydroorotate dehydrogenase domain	0	2	1	1	1	1	1	1	2	1	1	1	1	1	1	1	1	1	2	1	1	1	1	1	1	1	1	1	1	1	1	1	1	1	1	2	1	0		0	2	0	0.0919685		0	1.33333	0	0.18394
IPR005723	ATPase, V1 complex, subunit B	0	4	2	1	2	1	4	1	2	1	1	1	2	1	2	3	2	4	2	3	3	3	2	2	2	1	3	3	2	0	2	2	2	4	1	3	1	1		0	4	0	0.0229904		0	2.33333	0	0.0919685
IPR005725	ATPase, V1 complex, subunit A	0	2	1	0	2	1	2	1	2	1	1	1	2	1	1	2	1	1	3	1	1	1	2	2	2	1	2	1	2	2	2	2	2	3	1	3	1	1		0	2	0	0.0919685		0	1	0	0.18394
IPR005729	Ribosomal protein S10, eukaryotic/archaeal	0	7	5	2	3	1	2	2	3	2	2	2	2	1	1	5	2	3	6	3	3	3	1	2	2	2	1	3	3	2	2	3	3	4	1	3	1	1		0	7	0	0.00287315		0	4.66667	0	0.0114945
IPR005732	Ribosomal protein S19, bacterial-type	0	0	4	0	1	2	0	1	1	0	0	1	1	0	4	1	0	1	3	1	1	0	0	0	0	1	3	0	8	1	1	6	1	1	0	0	1	0		0	0	n/a	0.367879		0	1.33333	0	0.18394
IPR005733	DNA topoisomerase I, bacterial-type	0	2	3	0	1	1	0	1	1	1	0	2	1	1	1	1	0	1	2	1	1	1	0	1	2	1	1	0	1	1	1	0	0	1	1	2	1	1		0	2	0	0.0919685		0	1.66667	0	0.0919685
IPR005734	DNA topoisomerase VI, subunit B	0	1	1	0	1	1	1	1	1	1	1	1	1	1	1	1	1	1	1	1	1	1	1	1	0	1	1	1	0	1	1	1	0	1	1	1	1	1		0	1	0	0.18394		0	0.666667	0	0.18394
IPR005737	DNA topoisomerase IV, subunit B, Gram-negative	0	0	0	0	0	0	0	0	0	0	0	0	0	0	0	0	0	0	0	0	0	0	0	0	0	0	0	0	0	0	0	0	1	0	0	0	0	0		0	0	n/a	0.367879		0	0	n/a	0.367879
IPR005743	DNA gyrase, subunit A	0	1	1	0	1	0	0	0	0	0	0	1	1	1	1	1	0	1	0	1	1	1	0	1	1	0	1	1	1	1	1	0	0	0	1	1	0	0		0	1	0	0.18394		0	0.666667	0	0.18394
IPR005748	DNA mismatch repair protein MutS, type 1	0	4	1	0	1	1	1	1	1	1	2	2	1	1	1	1	2	1	1	0	1	1	1	3	1	1	1	2	1	1	1	1	2	3	1	2	1	1		0	4	0	0.0229904		0	1.66667	0	0.0919685
IPR005750	UDP-N-acetylglucosamine 1-carboxyvinyltransferase	0	0	0	0	0	0	0	0	3	1	0	0	0	2	1	1	1	0	0	0	0	0	1	4	1	0	0	0	0	0	0	0	1	1	0	2	0	0		0	0	n/a	0.367879		0	0	n/a	0.367879
IPR005753	DNA helicase, ATP-dependent, UvrD type	0	0	0	0	0	0	0	0	0	0	0	0	0	0	0	0	0	0	0	0	0	0	0	0	0	0	0	0	0	0	0	0	1	0	0	0	0	0		0	0	n/a	0.367879		0	0	n/a	0.367879
IPR005757	Murein peptide ligase	0	0	0	0	0	0	0	0	0	0	0	0	0	0	0	0	0	0	0	0	0	0	0	0	0	0	0	0	0	0	0	0	2	0	0	0	0	0		0	0	n/a	0.367879		0	0	n/a	0.367879
IPR005758	UDP-N-acetylmuramate-alanine ligase	0	0	0	0	0	1	0	0	2	1	0	0	0	1	1	1	1	0	0	0	0	0	1	1	1	0	0	0	0	0	0	0	1	2	0	1	0	0		0	0	n/a	0.367879		0	0	n/a	0.367879
IPR005760	A/G-specific adenine glycosylase MutY	0	0	0	0	0	0	0	0	0	0	0	1	0	1	1	1	0	0	0	1	0	0	0	1	0	0	1	1	0	0	1	0	0	0	0	0	0	0		0	0	n/a	0.367879		0	0	n/a	0.367879
IPR005761	UDP-N-acetylmuramoylalanyl-D-glutamate-2,6-diaminopimelate ligase	0	2	1	1	1	2	1	1	1	1	1	1	1	1	1	2	1	1	1	1	1	1	0	1	1	1	1	0	1	1	1	1	1	3	1	2	0	0		0	2	0	0.0919685		0	1.33333	0	0.18394
IPR005762	UDP-N-acetylmuramoylalanine-D-glutamate ligase	0	0	0	0	0	0	0	0	1	1	0	0	0	1	1	1	1	0	0	0	0	0	1	1	1	0	0	0	0	0	0	0	0	1	0	2	0	0		0	0	n/a	0.367879		0	0	n/a	0.367879
IPR005764	Adenine phosphoribosyl transferase	0	10	4	3	4	4	7	3	8	3	2	4	5	3	4	6	3	3	7	4	5	4	3	3	2	3	3	3	4	3	3	5	4	8	2	1	1	0		0	10	0	0.000359013		0	5.66667	0	0.00574681
IPR005765	Uracil phosphoribosyl transferase	0	2	1	0	1	1	1	0	2	1	1	1	1	1	1	1	1	1	2	0	1	1	1	1	1	1	2	1	1	1	2	1	1	1	1	1	0	1		0	2	0	0.0919685		0	1	0	0.18394
IPR005766	Delta l-pyrroline-5-carboxylate synthetase	0	7	3	1	2	1	2	3	4	2	2	2	1	2	2	4	1	2	5	2	2	2	2	2	2	1	2	2	2	0	2	2	1	1	1	1	0	0		0	7	0	0.00287315		0	3.66667	0	0.0229904
IPR005768	Lysine-arginine-ornithine-binding periplasmic protein	0	0	0	0	0	0	0	0	0	0	0	0	0	0	0	0	0	0	0	0	0	0	0	0	0	0	0	0	0	0	0	0	2	0	0	0	0	0		0	0	n/a	0.367879		0	0	n/a	0.367879
IPR005769	ABC transporter, permease PhnE/PtxC	0	0	0	0	0	0	0	0	0	0	0	0	0	0	0	0	0	0	0	0	0	0	0	0	0	0	0	0	0	0	0	0	0	0	0	1	0	0		0	0	n/a	0.367879		0	0	n/a	0.367879
IPR005771	UTP--glucose-1-phosphate uridylyltransferase, bacterial/archaeal-type	0	0	0	0	0	0	0	0	0	0	0	0	0	0	0	0	0	0	0	0	0	0	0	0	0	0	0	0	0	0	0	0	1	0	0	0	0	0		0	0	n/a	0.367879		0	0	n/a	0.367879
IPR005775	P-type ATPase, subfamily IIC	0	0	0	0	0	0	0	0	0	0	0	0	0	0	0	0	0	0	0	0	0	0	0	0	0	0	0	0	0	0	0	0	0	0	0	0	0	1		0	0	n/a	0.367879		0	0	n/a	0.367879
IPR005782	P-type ATPase, subfamily IIA, SERCA-type	0	1	1	0	2	1	0	1	1	1	1	0	1	1	1	1	0	1	1	1	1	1	1	0	0	1	1	0	1	1	1	0	1	1	1	1	0	1		0	1	0	0.18394		0	0.666667	0	0.18394
IPR005785	Branched-chain amino acid aminotransferase I	0	0	0	0	0	0	0	0	0	0	0	0	0	0	0	0	0	0	0	0	0	0	0	0	0	0	0	0	0	0	0	0	1	0	0	0	0	0		0	0	n/a	0.367879		0	0	n/a	0.367879
IPR005787	Threonine dehydratase, biosynthetic	0	2	1	1	1	2	2	2	2	1	4	3	1	1	1	2	1	1	3	1	1	1	1	3	4	1	2	1	2	1	1	1	1	3	1	1	1	1		0	2	0	0.0919685		0	1.33333	0	0.18394
IPR005788	Disulphide isomerase	0	15	6	5	6	5	6	4	9	4	4	4	4	4	4	10	4	8	11	6	6	6	3	7	7	6	6	3	8	5	7	6	5	5	3	6	3	1		0	15	0	1.1209e-05		0	8.66667	0	0.000718124
IPR005792	Protein disulphide isomerase	0	8	3	2	3	2	1	2	6	2	2	1	2	2	2	5	2	6	8	4	4	4	4	7	6	5	3	2	5	1	3	4	3	4	2	8	1	0		0	8	0	0.00143642		0	4.33333	0	0.0229904
IPR005794	Methionyl-tRNA formyltransferase	0	0	1	1	0	1	1	1	0	0	0	1	1	1	1	1	1	1	1	0	1	2	1	1	1	1	1	1	1	1	1	1	3	0	0	1	1	1		0	0	n/a	0.367879		0	0.666667	0	0.18394
IPR005801	ADC synthase	0	9	7	1	6	6	4	6	34	4	5	4	4	4	4	5	4	5	11	6	6	6	5	4	9	5	4	4	6	4	4	5	8	3	3	6	3	3		0	9	0	0.000718124		0	5.66667	0	0.00574681
IPR005802	Para-aminobenzoate synthase, component I	0	2	1	0	1	1	1	1	1	1	1	1	1	1	1	1	0	1	2	1	1	1	2	1	1	1	1	1	1	1	1	1	1	1	1	1	0	0		0	2	0	0.0919685		0	1	0	0.18394
IPR005807	SecE subunit of protein translocation complex	0	0	0	0	0	0	0	0	0	0	0	0	0	0	0	0	0	0	1	0	1	1	0	0	0	0	0	0	0	0	0	0	0	0	0	1	0	0		0	0	n/a	0.367879		0	0	n/a	0.367879
IPR005815	Adenosylmethionine--8-amino-7-oxononanoate aminotransferase BioA	0	0	0	0	0	2	0	0	0	0	0	0	0	0	0	0	0	0	0	0	0	0	0	0	0	0	0	0	0	0	0	0	1	0	0	0	0	0		0	0	n/a	0.367879		0	0	n/a	0.367879
IPR005823	Ribosomal protein L13, bacterial-type	0	4	2	0	5	3	2	3	5	2	2	2	2	2	3	3	2	2	4	2	2	2	2	3	3	2	2	2	2	2	3	3	3	2	2	4	2	2		0	4	0	0.0229904		0	2	0	0.0919685
IPR005830	Aerolysin/haemolysin/leukocidin toxin	0	0	0	0	0	2	0	5	0	0	3	4	0	0	0	6	5	0	0	0	0	0	3	0	0	6	3	2	0	0	1	0	0	0	0	0	0	0		0	0	n/a	0.367879		0	0	n/a	0.367879
IPR005837	Flagellar transport protein FliP	0	0	0	0	0	0	0	0	0	0	0	0	0	0	0	0	0	0	0	0	0	0	0	0	0	0	0	0	0	0	0	0	2	0	0	0	0	0		0	0	n/a	0.367879		0	0	n/a	0.367879
IPR005838	Type III secretion system inner membrane P protein	0	0	0	0	0	0	0	0	0	0	0	0	0	0	0	0	0	0	0	0	0	0	0	0	0	0	0	0	0	0	0	0	2	0	0	0	0	0		0	0	n/a	0.367879		0	0	n/a	0.367879
IPR005839	Methylthiotransferase	0	3	2	1	2	2	2	2	4	2	2	2	2	2	2	3	2	2	2	2	2	2	2	2	2	2	2	2	2	2	2	2	1	2	2	1	3	4		0	3	0	0.0459828		0	2	0	0.0919685
IPR005840	Ribosomal protein S12 methylthiotransferase RimO	0	0	0	0	0	0	0	0	0	0	0	0	0	0	0	0	0	0	0	0	0	0	0	0	0	0	0	0	0	0	0	0	0	0	0	0	1	1		0	0	n/a	0.367879		0	0	n/a	0.367879
IPR005850	Galactose-1-phosphate uridyl transferase, C-terminal	0	0	0	0	0	0	0	0	0	0	0	1	0	0	0	0	0	0	0	0	0	0	0	0	0	0	0	0	0	0	0	0	0	0	0	1	0	0		0	0	n/a	0.367879		0	0	n/a	0.367879
IPR005855	Glucosamine-fructose-6-phosphate aminotransferase, isomerising	0	2	1	1	1	2	2	1	4	1	1	1	3	1	2	2	2	1	2	1	1	3	1	1	1	1	2	1	2	1	2	2	2	1	1	2	1	1		0	2	0	0.0919685		0	1.33333	0	0.18394
IPR005856	Cysteine synthase K/M	0	14	11	5	14	9	9	7	8	6	7	6	9	4	6	9	4	9	12	6	8	10	10	7	11	3	8	7	7	5	9	10	9	9	4	3	3	1		0	14	0	2.24227e-05		0	10	0	0.000359013
IPR005858	Cysteine synthase B	0	0	0	0	0	0	0	0	0	0	0	0	0	0	0	0	0	0	0	0	0	0	0	0	0	0	0	0	0	0	0	0	1	0	0	0	0	0		0	0	n/a	0.367879		0	0	n/a	0.367879
IPR005859	Cysteine synthase A	0	14	11	5	14	9	9	7	8	6	7	6	9	4	6	9	4	9	12	7	8	10	10	7	11	3	8	7	7	6	9	10	8	9	4	3	3	2		0	14	0	2.24227e-05		0	10	0	0.000359013
IPR005861	Histidinol-phosphate aminotransferase family	0	1	1	0	1	1	1	1	2	1	2	1	2	1	1	1	1	1	2	1	2	1	1	1	1	1	1	2	1	1	1	1	1	1	1	1	1	2		0	1	0	0.18394		0	0.666667	0	0.18394
IPR005863	UDP-MurNAc-pentapeptide synthetase	0	0	0	0	0	0	0	1	2	1	0	0	0	1	1	2	2	0	0	0	0	0	1	1	1	0	0	0	0	0	0	0	0	0	0	2	0	0		0	0	n/a	0.367879		0	0	n/a	0.367879
IPR005864	ATPase, F0 complex, subunit B, bacterial	0	0	0	0	0	0	0	0	0	0	0	0	0	0	0	0	0	0	0	0	0	0	0	0	0	0	0	0	0	0	0	0	2	0	0	0	0	0		0	0	n/a	0.367879		0	0	n/a	0.367879
IPR005867	Photosystem II protein D1	0	0	3	2	2	4	0	0	0	0	0	0	0	0	3	0	1	0	0	0	0	0	1	0	0	0	1	0	0	0	1	3	0	0	0	0	0	0		0	0	n/a	0.367879		0	1.66667	0	0.0919685
IPR005868	Photosystem II PsbD/D2, reaction centre	0	0	2	0	0	2	0	0	0	0	0	0	0	0	3	0	0	0	0	0	0	2	0	0	0	0	2	0	0	0	1	3	0	0	0	0	0	0		0	0	n/a	0.367879		0	0.666667	0	0.18394
IPR005869	Photosystem II PsbC	0	0	1	0	0	2	0	0	0	0	0	0	0	0	3	0	0	0	0	0	0	2	0	0	0	0	1	0	0	0	0	3	0	0	0	0	0	0		0	0	n/a	0.367879		0	0.333333	0	0.367879
IPR005870	Cytochrome b6/f complex, subunit IV	0	1	2	0	3	2	0	0	0	0	0	1	1	0	3	3	0	0	0	0	0	2	0	3	3	0	1	0	2	2	0	4	0	0	0	1	0	1		0	1	0	0.18394		0	1	0	0.18394
IPR005872	Archaeal/bacterial translation initiation factor SUI1	0	0	0	0	0	1	0	0	0	0	0	0	0	0	0	0	0	0	0	0	0	0	0	0	0	0	0	0	0	0	0	0	0	0	0	0	0	0		0	0	n/a	0.367879		0	0	n/a	0.367879
IPR005874	Eukaryotic translation initiation factor SUI1	0	8	4	3	6	2	5	4	8	4	3	3	4	3	3	9	2	2	7	3	4	4	3	5	7	2	4	3	3	2	3	3	4	7	1	3	1	0		0	8	0	0.00143642		0	5	0	0.0114945
IPR005875	Phosphoribosylaminoimidazole carboxylase, ATPase subunit	0	2	1	0	1	1	1	1	3	1	1	1	1	0	1	2	1	1	2	1	1	1	1	1	1	1	1	0	1	1	1	1	2	1	1	1	1	1		0	2	0	0.0919685		0	1	0	0.18394
IPR005878	Ribosomal protein L1, bacterial-type	0	4	2	0	3	2	2	1	2	1	2	1	1	2	2	2	2	2	2	2	2	2	2	1	1	2	2	2	2	2	2	2	2	3	2	4	1	1		0	4	0	0.0229904		0	2	0	0.0919685
IPR005880	Ribosomal protein L2, bacterial/organellar-type	0	2	4	0	4	4	1	1	0	0	1	1	1	1	7	3	1	0	1	0	0	3	1	2	1	1	2	1	7	1	3	0	1	0	1	0	1	1		0	2	0	0.0919685		0	2	0	0.0919685
IPR005881	Serine O-acetyltransferase	0	8	4	4	4	2	3	2	4	4	2	3	2	2	4	3	2	4	7	5	5	5	1	4	4	2	2	2	2	4	1	4	5	2	3	4	2	2		0	8	0	0.00143642		0	5.33333	0	0.0114945
IPR005882	Bifunctional UDP-N-acetylglucosamine pyrophosphorylase/glucosamine-1-phosphate N-acetyltransferase	0	0	0	0	0	0	0	0	0	0	0	0	0	0	0	0	0	0	0	0	0	0	0	0	0	0	0	0	0	0	0	0	1	0	0	0	0	0		0	0	n/a	0.367879		0	0	n/a	0.367879
IPR005884	Fumarate reductase, flavoprotein subunit	0	0	0	0	0	0	0	0	0	0	2	0	0	0	0	0	1	0	0	0	0	0	0	0	0	0	0	0	0	1	0	0	1	0	0	0	0	0		0	0	n/a	0.367879		0	0	n/a	0.367879
IPR005888	dTDP-glucose 4,6-dehydratase	0	3	1	0	3	1	0	1	0	1	0	0	1	0	0	1	0	4	1	1	2	1	0	1	0	0	0	0	0	0	0	0	1	0	0	0	0	0		0	3	0	0.0459828		0	1.33333	0	0.18394
IPR005889	Nitrate transport permease	0	0	0	0	0	0	0	0	0	0	0	0	0	0	0	0	0	0	0	0	0	0	0	0	0	0	0	0	0	0	0	0	1	0	0	0	0	0		0	0	n/a	0.367879		0	0	n/a	0.367879
IPR005892	Glycine betaine transport ATP-binding subunit	0	0	0	0	0	0	0	0	0	0	0	0	0	0	0	0	0	0	0	0	0	0	0	0	0	0	0	0	0	0	0	0	1	0	0	0	0	0		0	0	n/a	0.367879		0	0	n/a	0.367879
IPR005898	Cyclic peptide transporter	0	0	0	0	0	0	0	0	0	0	0	0	0	0	0	0	0	0	0	0	0	0	0	0	0	0	0	0	0	0	0	0	1	0	0	0	0	0		0	0	n/a	0.367879		0	0	n/a	0.367879
IPR005899	Sodium ion-translocating decarboxylase	0	0	0	0	0	0	0	0	0	0	0	0	0	0	0	0	1	0	0	0	0	0	0	0	0	0	0	0	0	0	0	0	0	0	0	0	0	0		0	0	n/a	0.367879		0	0	n/a	0.367879
IPR005900	6-phosphogluconolactonase, DevB-type	0	6	4	2	6	3	4	2	6	2	2	3	5	3	3	4	3	5	8	4	5	5	2	5	5	4	3	3	4	3	4	4	4	4	2	2	2	2		0	6	0	0.00574681		0	4	0	0.0229904
IPR005904	Hypoxanthine phosphoribosyl transferase	0	2	1	0	1	1	1	1	2	1	0	1	1	0	1	1	1	0	1	1	1	1	1	1	1	0	1	1	1	1	1	1	0	0	1	1	2	0		0	2	0	0.0919685		0	1	0	0.18394
IPR005922	Phenylalanine ammonia-lyase	0	8	6	10	5	5	6	2	6	2	12	12	9	4	3	7	3	3	6	3	4	4	2	8	6	1	8	11	9	9	10	9	6	8	5	11	0	0		0	8	0	0.00143642		0	8	0	0.00143642
IPR005930	Pyruvate carboxylase	0	0	0	0	0	0	0	0	0	0	0	0	0	0	0	0	0	0	0	0	0	0	0	0	0	1	0	0	0	0	0	0	0	0	0	0	1	1		0	0	n/a	0.367879		0	0	n/a	0.367879
IPR005936	Peptidase, FtsH	0	21	17	6	13	7	12	9	9	7	7	8	9	8	8	12	5	9	13	11	11	12	6	10	10	6	10	14	12	7	9	9	9	10	7	13	6	6		0	21	0	1.74862e-07		0	14.6667	0	1.1209e-05
IPR005937	26S proteasome subunit P45	0	20	10	4	16	7	12	11	16	6	9	9	7	7	9	16	8	7	17	11	11	12	10	10	10	9	12	9	13	9	13	11	10	15	7	15	6	6		0	20	0	3.49831e-07		0	11.3333	0	0.000179479
IPR005940	Anthranilate phosphoribosyl transferase	0	1	1	1	1	1	1	1	3	1	1	1	1	1	1	1	1	1	2	1	1	1	2	2	1	1	1	1	1	1	1	1	2	1	1	1	1	1		0	1	0	0.18394		0	1	0	0.18394
IPR005941	Succinyl-diaminopimelate desuccinylase, proteobacteria	0	0	0	0	0	0	0	0	0	0	0	0	0	0	0	0	0	0	0	0	0	0	0	0	0	0	0	0	0	0	0	0	1	0	0	0	0	0		0	0	n/a	0.367879		0	0	n/a	0.367879
IPR005946	Ribose-phosphate diphosphokinase	0	6	3	2	5	4	3	2	4	3	3	3	1	4	2	5	1	4	4	4	4	3	3	3	3	4	5	3	2	4	5	5	4	3	2	5	2	3		0	6	0	0.00574681		0	3.66667	0	0.0229904
IPR005947	Thiamine ABC transporter, permease protein	0	0	0	0	0	0	0	0	0	0	0	0	0	0	0	0	0	0	0	0	0	0	0	0	0	0	0	0	0	0	0	0	2	0	0	0	0	0		0	0	n/a	0.367879		0	0	n/a	0.367879
IPR005948	Thiamine ABC transporter periplasmic binding protein	0	0	0	0	0	0	0	0	0	0	0	0	0	0	0	0	0	0	0	0	0	0	0	0	0	0	0	0	0	0	0	0	1	0	0	0	0	0		0	0	n/a	0.367879		0	0	n/a	0.367879
IPR005949	Formate acetyltransferase	0	0	0	0	0	0	0	0	0	0	0	0	0	0	0	0	0	0	0	0	0	0	0	0	0	0	0	0	0	0	0	0	0	0	0	0	1	0		0	0	n/a	0.367879		0	0	n/a	0.367879
IPR005953	ATPase, F0 complex, subunit C, bacterial/chloroplast	0	1	1	0	4	2	0	2	0	0	0	2	0	0	3	6	1	0	0	0	0	1	0	3	0	0	1	0	3	1	0	2	1	0	0	0	0	0		0	1	0	0.18394		0	0.666667	0	0.18394
IPR005958	Tyrosine/nicotianamine aminotransferase	0	6	2	1	8	3	3	3	4	3	2	2	5	6	4	4	3	12	17	8	8	7	5	6	5	2	5	6	5	5	8	6	6	3	2	1	0	1		0	6	0	0.00574681		0	3	0	0.0459828
IPR005966	D-cysteine desulfhydrase	0	1	1	0	1	1	1	1	1	1	0	1	1	1	1	1	0	1	0	1	1	1	1	1	1	0	2	1	1	1	1	1	1	1	1	1	0	1		0	1	0	0.18394		0	0.666667	0	0.18394
IPR005967	Proteobacterial thiamine ABC transporter, periplasmic binding protein	0	0	0	0	0	0	0	0	0	0	0	0	0	0	0	0	0	0	0	0	0	0	0	0	0	0	0	0	0	0	0	0	1	0	0	0	0	0		0	0	n/a	0.367879		0	0	n/a	0.367879
IPR005968	Thiamine ABC transporter, ATP-binding protein ThiQ	0	0	0	0	0	0	0	0	0	0	0	0	0	0	0	0	0	0	0	0	0	0	0	0	0	0	0	0	0	0	0	0	1	0	0	0	0	0		0	0	n/a	0.367879		0	0	n/a	0.367879
IPR005969	Light-independent protochlorophyllide reductase, B subunit	0	0	0	0	0	1	0	0	0	0	0	0	0	0	0	0	0	0	0	0	0	0	0	0	0	0	0	0	0	0	0	0	0	0	0	0	0	0		0	0	n/a	0.367879		0	0	n/a	0.367879
IPR005970	Light-independent protochlorophyllide reductase, N subunit	0	0	0	0	0	1	0	0	0	0	0	0	0	0	0	0	0	0	0	0	0	0	0	0	0	0	0	0	0	0	0	0	0	0	0	0	0	0		0	0	n/a	0.367879		0	0	n/a	0.367879
IPR005971	Light-independent protochlorophyllide reductase, iron-sulphur ATP-binding protein	0	0	0	0	0	1	0	0	0	0	0	0	0	0	0	0	0	0	0	0	0	0	0	0	0	0	0	0	0	0	0	0	0	0	0	0	0	0		0	0	n/a	0.367879		0	0	n/a	0.367879
IPR005982	Thioredoxin reductase	0	5	2	0	3	3	3	1	5	2	3	3	2	2	2	2	2	3	5	3	3	3	1	3	3	1	3	3	4	3	2	3	3	1	2	4	2	1		0	5	0	0.0114945		0	2.33333	0	0.0919685
IPR005983	Potassium channel, voltage-dependent, beta subunit, KCNAB	0	0	0	0	0	0	0	0	0	0	0	0	0	0	0	0	0	0	0	1	0	0	0	0	0	0	1	1	1	1	1	0	0	0	0	2	0	0		0	0	n/a	0.367879		0	0	n/a	0.367879
IPR005986	Aspartate-semialdehyde dehydrogenase, beta-type	0	2	1	1	3	1	1	1	2	1	1	1	1	1	1	2	1	1	2	1	1	1	0	1	1	1	1	1	1	1	1	1	0	1	1	1	1	1		0	2	0	0.0919685		0	1.33333	0	0.18394
IPR005989	Sucrose/H+ symporter, plant	0	9	6	5	3	2	4	6	4	2	3	2	4	1	6	6	2	5	11	6	8	8	1	2	2	1	4	2	5	3	3	2	3	3	2	2	0	0		0	9	0	0.000718124		0	6.66667	0	0.00287315
IPR005990	Inosine-5'-monophosphate dehydrogenase	0	2	1	1	3	2	1	1	11	1	1	1	3	1	1	2	2	2	2	2	2	2	1	1	1	1	2	1	3	2	2	1	2	1	2	2	1	2		0	2	0	0.0919685		0	1.33333	0	0.18394
IPR005993	Guanosine monophosphate reductase 1	0	0	0	0	0	0	0	0	0	0	0	0	0	0	0	0	0	0	0	0	0	0	0	0	0	0	0	0	0	0	0	0	1	0	0	0	0	0		0	0	n/a	0.367879		0	0	n/a	0.367879
IPR005995	Phosphoglycerate mutase, 2,3-bisphosphoglycerate-independent	0	2	1	1	2	1	2	1	5	1	1	1	2	1	2	3	0	2	2	2	2	2	1	1	1	2	2	2	1	1	2	3	3	3	1	3	1	1		0	2	0	0.0919685		0	1.33333	0	0.18394
IPR005996	Ribosomal protein L30, bacterial-type	0	2	2	2	2	1	1	1	3	1	1	1	3	1	1	1	1	1	2	1	1	1	1	1	1	1	1	1	2	1	2	2	1	1	1	1	1	1		0	2	0	0.0919685		0	2	0	0.0919685
IPR006000	Xylulokinase	0	0	0	0	0	0	0	0	0	0	0	0	0	0	0	0	0	0	0	0	0	0	0	0	0	0	0	0	0	0	0	0	1	0	0	0	1	0		0	0	n/a	0.367879		0	0	n/a	0.367879
IPR006001	Carbohydrate kinase, thermoresistant glucokinase	0	2	1	0	1	2	1	1	2	1	1	1	1	0	1	1	0	1	1	1	1	1	1	1	1	1	1	1	1	1	1	0	1	1	1	0	0	0		0	2	0	0.0919685		0	1	0	0.18394
IPR006003	Carbohydrate kinase, FGGY-related	0	2	1	0	1	0	0	1	1	1	1	0	1	1	1	1	1	1	1	1	1	1	1	1	1	1	2	1	0	1	1	1	1	1	1	1	0	0		0	2	0	0.0919685		0	1	0	0.18394
IPR006005	Glutamate synthase, NADH/NADPH, small subunit 1	0	4	1	0	2	1	2	1	2	1	1	1	1	0	1	1	1	1	1	1	1	1	1	1	1	1	2	1	3	2	2	2	3	3	1	4	1	0		0	4	0	0.0229904		0	1.66667	0	0.0919685
IPR006006	Glutamate synthase, NADH/NADPH, small subunit 2	0	0	0	0	0	0	0	0	0	0	0	0	0	0	0	0	0	0	0	0	0	0	0	0	0	0	0	0	0	0	0	0	1	0	0	0	0	0		0	0	n/a	0.367879		0	0	n/a	0.367879
IPR006008	Intracellular septation protein A	0	0	0	0	0	0	0	0	0	0	0	0	0	0	0	0	0	0	0	0	0	0	0	0	0	0	0	0	0	0	0	0	1	0	0	0	0	0		0	0	n/a	0.367879		0	0	n/a	0.367879
IPR006009	N-acetylglucosaminyltransferase, MurG	0	2	0	1	1	2	1	1	4	1	1	2	1	1	1	2	1	1	1	1	1	1	1	1	1	1	1	1	1	1	1	1	1	1	1	1	1	0		0	2	0	0.0919685		0	1	0	0.18394
IPR006029	Neurotransmitter-gated ion-channel transmembrane domain	0	0	0	0	0	0	0	0	0	0	0	0	0	0	0	0	0	0	1	0	0	0	0	0	0	0	0	0	0	0	0	1	0	0	0	0	5	0		0	0	n/a	0.367879		0	0	n/a	0.367879
IPR006033	L-asparaginase, type I	0	0	0	0	0	0	0	0	0	0	0	0	0	0	0	0	0	0	0	0	0	0	0	0	0	0	0	0	0	0	0	0	1	0	0	0	0	0		0	0	n/a	0.367879		0	0	n/a	0.367879
IPR006034	Asparaginase/glutaminase	0	0	0	0	0	2	0	0	0	0	0	0	0	0	0	0	0	0	0	0	0	0	0	0	0	1	0	0	0	0	0	0	2	0	0	0	2	2		0	0	n/a	0.367879		0	0	n/a	0.367879
IPR006036	Potassium uptake protein TrkA	0	0	0	0	0	0	0	0	0	0	0	0	0	0	0	0	0	0	0	0	0	0	0	0	0	0	0	0	0	0	0	0	2	0	0	0	0	0		0	0	n/a	0.367879		0	0	n/a	0.367879
IPR006037	Regulator of K+ conductance, C-terminal	0	0	0	0	0	0	0	0	0	0	0	1	0	0	0	0	0	0	0	0	0	0	0	0	0	0	0	0	0	0	0	0	3	0	0	3	4	2		0	0	n/a	0.367879		0	0	n/a	0.367879
IPR006042	Xanthine/uracil permease	0	0	0	0	0	0	0	0	0	0	0	0	0	0	0	0	0	0	0	0	0	0	0	0	0	0	0	0	0	0	0	0	2	0	0	2	4	0		0	0	n/a	0.367879		0	0	n/a	0.367879
IPR006054	DNA polymerase III, epsilon subunit	0	0	0	0	0	0	0	0	0	0	0	0	0	0	0	0	0	0	0	0	0	0	0	0	0	0	0	0	0	0	0	0	1	0	0	0	0	0		0	0	n/a	0.367879		0	0	n/a	0.367879
IPR006056	Enamine/imine deaminase YjgF-like	0	4	2	1	3	1	1	1	6	1	1	2	2	1	1	1	0	1	4	1	1	1	1	2	2	1	1	1	0	0	0	1	1	2	3	1	1	1		0	4	0	0.0229904		0	2.33333	0	0.0919685
IPR006059	Solute-binding family 1	0	0	0	0	0	3	0	0	0	0	0	0	0	0	0	0	0	1	0	0	0	0	0	0	0	0	0	0	0	0	0	0	3	0	0	4	10	0		0	0	n/a	0.367879		0	0	n/a	0.367879
IPR006061	Solute-binding family 1, conserved site	0	0	0	0	0	0	0	0	0	0	0	0	0	0	0	0	0	0	0	0	0	0	0	0	0	0	0	0	0	0	0	0	1	0	0	0	0	0		0	0	n/a	0.367879		0	0	n/a	0.367879
IPR006063	Phosphoribosylformimino-5-aminoimidazole carboxamide ribotide isomerase HisA	0	0	0	0	0	0	0	0	0	0	0	0	0	0	0	0	0	0	0	0	0	0	0	0	0	0	0	0	0	0	0	0	1	0	0	0	0	0		0	0	n/a	0.367879		0	0	n/a	0.367879
IPR006077	Vinculin/alpha-catenin	0	0	0	0	0	0	0	0	0	0	0	0	0	0	0	0	0	0	0	0	0	1	0	0	0	0	0	0	0	0	0	0	0	0	0	0	0	0		0	0	n/a	0.367879		0	0	n/a	0.367879
IPR006081	Mammalian defensins	0	0	0	0	0	0	0	0	0	0	0	0	0	0	0	0	0	0	0	1	0	0	0	0	0	0	0	0	0	0	0	0	0	0	0	0	0	0		0	0	n/a	0.367879		0	0	n/a	0.367879
IPR006105	Cereal seed allergen/trypsin and alpha-amylase inhibitor, conserved site	0	0	0	0	0	0	0	0	0	0	0	0	0	0	0	0	0	0	0	0	0	0	0	0	0	0	2	8	1	3	1	6	7	0	0	0	0	0		0	0	n/a	0.367879		0	0	n/a	0.367879
IPR006106	Cereal seed allergen/grain softness/trypsin and alpha-amylase inhibitor	0	0	0	0	0	0	0	0	0	0	0	0	0	0	0	0	0	0	0	0	0	0	0	0	0	0	3	10	2	7	2	9	9	0	0	0	0	0		0	0	n/a	0.367879		0	0	n/a	0.367879
IPR006113	6-phosphogluconate dehydrogenase, decarboxylating	0	5	2	1	7	3	4	2	3	2	2	2	1	3	3	3	2	1	4	3	3	3	0	2	2	2	2	2	3	1	3	2	1	1	3	4	1	1		0	5	0	0.0114945		0	2.66667	0	0.0459828
IPR006116	2-5-oligoadenylate synthetase, N-terminal	0	0	0	0	1	0	0	0	0	0	0	0	0	0	0	0	0	0	0	0	0	0	0	0	0	0	0	0	0	0	0	0	0	0	0	0	7	0		0	0	n/a	0.367879		0	0	n/a	0.367879
IPR006118	Recombinase, conserved site	0	0	0	0	1	0	0	0	0	0	0	0	0	0	0	0	0	0	0	0	0	0	0	0	0	0	0	0	0	0	0	0	0	0	0	0	0	0		0	0	n/a	0.367879		0	0	n/a	0.367879
IPR006119	Resolvase, N-terminal	0	0	0	0	0	2	0	0	0	0	0	0	0	0	0	0	0	0	0	0	0	0	0	0	0	0	0	0	0	0	0	0	0	0	0	0	0	0		0	0	n/a	0.367879		0	0	n/a	0.367879
IPR006122	Heavy metal-associated domain, copper ion-binding	0	9	6	0	6	3	3	3	5	4	2	3	3	3	3	3	4	3	4	2	2	2	3	4	2	4	4	4	5	5	5	4	4	4	2	3	2	0		0	9	0	0.000718124		0	5	0	0.0114945
IPR006127	Periplasmic solute binding protein family	0	0	0	0	0	1	0	0	0	0	0	0	0	0	0	0	0	0	0	0	0	0	0	0	0	0	0	0	0	0	0	0	1	0	0	0	0	0		0	0	n/a	0.367879		0	0	n/a	0.367879
IPR006128	Adhesion lipoprotein	0	0	0	0	0	1	0	0	0	0	0	0	0	0	0	0	0	0	0	0	0	0	0	0	0	0	0	0	0	0	0	0	1	0	0	0	0	0		0	0	n/a	0.367879		0	0	n/a	0.367879
IPR006129	Adhesin B	0	0	0	0	0	1	0	0	0	0	0	0	0	0	0	0	0	0	0	0	0	0	0	0	0	0	0	0	0	0	0	0	1	0	0	0	0	0		0	0	n/a	0.367879		0	0	n/a	0.367879
IPR006135	Type III secretion system substrate exporter	0	0	0	0	0	0	0	0	0	0	0	0	0	0	0	0	0	0	0	0	0	0	0	0	0	0	0	0	0	0	0	0	1	0	0	0	0	0		0	0	n/a	0.367879		0	0	n/a	0.367879
IPR006136	Type III exporter system, flagellar biosynthetic protein FlhB	0	0	0	0	0	0	0	0	0	0	0	0	0	0	0	0	0	0	0	0	0	0	0	0	0	0	0	0	0	0	0	0	1	0	0	0	0	0		0	0	n/a	0.367879		0	0	n/a	0.367879
IPR006141	Intein splice site	0	0	0	0	0	0	0	0	0	0	0	0	1	0	1	1	0	0	0	0	0	0	1	1	1	1	0	0	0	0	0	0	0	0	0	0	0	0		0	0	n/a	0.367879		0	0	n/a	0.367879
IPR006143	RND efflux pump, membrane fusion protein	0	0	1	0	0	11	0	0	0	0	0	0	0	0	0	0	0	0	0	0	0	0	0	0	0	0	0	0	0	0	0	0	10	0	0	0	0	0		0	0	n/a	0.367879		0	0.333333	0	0.367879
IPR006144	Secretion protein HlyD, conserved site	0	0	0	0	0	2	0	0	0	0	0	0	0	0	0	0	0	0	0	0	0	0	0	0	0	0	0	0	0	0	0	0	1	0	0	0	0	0		0	0	n/a	0.367879		0	0	n/a	0.367879
IPR006146	5'-Nucleotidase, conserved site	0	0	0	0	0	0	0	0	0	0	0	0	0	0	0	0	0	0	0	0	0	0	0	0	1	0	0	0	0	0	0	0	2	0	0	0	0	0		0	0	n/a	0.367879		0	0	n/a	0.367879
IPR006158	Cobalamin (vitamin B12)-binding domain	0	0	0	0	0	0	0	0	0	0	0	0	0	0	0	0	0	0	0	0	0	0	0	0	0	0	0	0	0	0	0	0	0	0	0	0	1	1		0	0	n/a	0.367879		0	0	n/a	0.367879
IPR006165	Ku70	0	1	1	1	2	1	1	1	0	1	2	2	1	1	1	1	1	1	1	1	1	1	1	1	1	1	1	1	1	2	2	1	2	2	1	1	0	1		0	1	0	0.18394		0	1	0	0.18394
IPR006173	Staphylococcal/Streptococcal toxin, OB-fold	0	0	0	0	0	0	1	0	0	0	0	0	0	0	0	0	0	0	0	0	0	0	0	0	0	0	0	0	0	0	0	0	0	0	0	0	0	0		0	0	n/a	0.367879		0	0	n/a	0.367879
IPR006179	5'-Nucleotidase/apyrase	0	0	0	0	0	1	0	0	0	0	0	0	0	0	0	0	0	0	0	0	0	0	0	0	0	0	0	0	0	0	0	0	3	0	0	1	3	1		0	0	n/a	0.367879		0	0	n/a	0.367879
IPR006181	D-amino acid oxidase, conserved site	0	0	0	0	0	0	0	0	0	0	0	0	0	0	0	0	0	0	0	0	0	0	0	0	0	0	0	0	0	0	0	0	0	0	0	0	1	1		0	0	n/a	0.367879		0	0	n/a	0.367879
IPR006184	6-phosphogluconate-binding site	0	0	0	0	0	0	0	0	0	0	0	0	0	0	0	0	0	0	0	0	0	0	0	0	0	0	0	0	0	0	0	0	0	0	0	0	1	0		0	0	n/a	0.367879		0	0	n/a	0.367879
IPR006197	Peptidase S24, LexA-like	0	0	0	0	0	0	0	0	0	0	0	0	0	0	0	0	0	0	0	0	0	0	0	0	0	0	0	0	0	0	0	0	1	0	0	0	0	0		0	0	n/a	0.367879		0	0	n/a	0.367879
IPR006199	LexA repressor, DNA-binding domain	0	0	0	0	0	0	0	0	0	0	0	0	0	0	0	0	0	0	0	0	0	0	0	0	0	0	0	0	0	0	0	0	1	0	0	0	0	0		0	0	n/a	0.367879		0	0	n/a	0.367879
IPR006200	LexA repressor	0	0	0	0	0	0	0	0	0	0	0	0	0	0	0	0	0	0	0	0	0	0	0	0	0	0	0	0	0	0	0	0	1	0	0	0	0	0		0	0	n/a	0.367879		0	0	n/a	0.367879
IPR006201	Neurotransmitter-gated ion-channel	0	0	0	0	0	0	0	0	0	0	0	0	0	0	0	0	0	0	0	0	0	0	0	0	0	0	0	0	0	0	0	0	0	0	0	0	4	0		0	0	n/a	0.367879		0	0	n/a	0.367879
IPR006202	Neurotransmitter-gated ion-channel ligand-binding domain	0	0	0	0	0	0	0	0	1	0	0	0	0	0	0	0	0	0	0	0	0	0	0	0	0	0	0	0	0	0	0	0	0	0	0	0	5	0		0	0	n/a	0.367879		0	0	n/a	0.367879
IPR006213	Bax inhibitor 1, conserved site	0	0	0	0	0	0	0	0	0	0	0	0	0	0	0	0	0	1	2	2	3	2	0	0	0	0	0	0	0	0	1	1	1	2	0	0	0	0		0	0	n/a	0.367879		0	0	n/a	0.367879
IPR006217	Photosystem II cytochrome b559, alpha subunit	0	2	3	0	1	2	0	1	0	0	0	1	1	0	3	2	2	0	1	0	0	2	0	1	2	0	6	0	5	0	2	3	0	0	1	0	0	0		0	2	0	0.0919685		0	1.66667	0	0.0919685
IPR006219	DHAP synthase, class 1	0	0	0	0	0	0	0	0	0	0	0	0	0	0	0	0	0	0	0	0	0	0	0	0	0	0	0	0	0	0	0	0	2	0	0	0	0	0		0	0	n/a	0.367879		0	0	n/a	0.367879
IPR006221	Anthranilate synthase/para-aminobenzoate synthase like domain	0	2	1	1	1	2	2	1	3	1	2	2	1	2	1	3	2	1	2	1	6	3	3	1	1	2	1	1	5	1	2	2	2	3	2	3	2	2		0	2	0	0.0919685		0	1.33333	0	0.18394
IPR006225	Pseudouridine synthase, RluC/RluD	0	2	1	0	2	2	2	0	0	1	1	2	3	1	1	2	1	1	3	2	2	2	2	1	1	0	1	1	0	0	1	1	1	2	2	1	0	2		0	2	0	0.0919685		0	1	0	0.18394
IPR006231	Malate:quinone-oxidoreductase	0	0	0	0	0	0	0	0	0	0	0	0	0	0	0	0	0	0	0	0	0	0	0	0	0	0	0	1	0	0	0	0	1	0	0	0	0	0		0	0	n/a	0.367879		0	0	n/a	0.367879
IPR006233	Cystathionine beta-lyase, bacterial	0	0	0	0	0	1	0	0	0	0	0	0	0	0	0	0	0	0	0	0	0	0	0	0	0	0	0	0	0	0	0	0	2	0	0	0	0	0		0	0	n/a	0.367879		0	0	n/a	0.367879
IPR006235	O-acetylhomoserine/O-acetylserine sulfhydrylase	0	0	0	0	0	0	0	0	0	0	0	0	0	0	0	0	0	0	0	0	0	0	0	0	0	0	0	0	0	0	0	0	2	0	0	0	0	1		0	0	n/a	0.367879		0	0	n/a	0.367879
IPR006239	3(2),5 -bisphosphate nucleotidase HAL2	0	8	4	1	6	2	3	3	5	3	3	3	3	3	3	6	3	4	7	5	5	5	3	3	3	3	2	2	2	3	3	3	3	3	2	2	1	2		0	8	0	0.00143642		0	4.33333	0	0.0229904
IPR006240	3(2),5 -bisphosphate nucleotidase, bacterial	0	0	0	0	0	0	0	0	0	0	0	0	0	0	0	0	0	0	0	0	0	0	0	0	0	0	0	0	0	0	0	0	0	0	0	0	1	0		0	0	n/a	0.367879		0	0	n/a	0.367879
IPR006241	Photosystem II cytochrome b559, beta subunit	0	0	0	0	0	2	0	0	0	0	0	0	0	0	3	0	0	0	0	0	0	0	0	2	0	0	0	0	0	0	2	0	0	0	0	0	0	0		0	0	n/a	0.367879		0	0	n/a	0.367879
IPR006243	Photosystem I PsaA	0	0	3	0	0	1	0	0	0	0	2	0	0	0	3	0	0	0	1	0	0	2	0	0	1	0	0	0	0	0	1	5	0	0	0	0	0	0		0	0	n/a	0.367879		0	1	0	0.18394
IPR006244	Photosystem I PsaB	0	0	2	1	0	2	0	0	0	0	0	0	0	0	3	0	0	0	0	0	0	2	0	0	0	0	0	0	0	0	0	3	0	0	0	0	0	0		0	0	n/a	0.367879		0	1	0	0.18394
IPR006248	Aconitase, mitochondrial-like	0	0	0	0	0	0	0	0	0	0	0	0	0	0	0	0	0	0	0	0	0	0	0	0	0	0	0	0	0	0	0	0	0	0	0	0	1	0		0	0	n/a	0.367879		0	0	n/a	0.367879
IPR006252	Malate synthase A	0	3	1	1	1	1	1	1	3	1	1	1	1	1	1	1	1	1	2	1	1	1	1	3	4	1	1	1	1	1	1	1	3	1	1	1	1	0		0	3	0	0.0459828		0	1.66667	0	0.0919685
IPR006253	Malate synthase G	0	0	0	0	0	0	0	0	0	0	0	0	0	0	0	0	0	0	0	0	0	0	0	0	0	0	0	0	0	0	0	0	1	0	0	0	0	0		0	0	n/a	0.367879		0	0	n/a	0.367879
IPR006255	Dihydrolipoamide succinyltransferase	0	2	2	0	3	1	1	2	3	2	1	1	1	2	2	2	1	2	4	2	2	2	2	2	2	1	1	2	1	0	2	2	0	3	1	2	1	2		0	2	0	0.0919685		0	1.33333	0	0.18394
IPR006257	Dihydrolipoyllysine-residue acetyltransferase component of pyruvate dehydrogenase complex	0	2	2	0	3	1	2	0	2	1	1	1	1	1	1	1	1	2	2	2	2	2	2	1	1	1	3	2	3	1	2	3	3	1	1	2	1	1		0	2	0	0.0919685		0	1.33333	0	0.18394
IPR006259	Adenylate kinase subfamily	0	10	5	4	7	5	7	4	12	5	6	6	6	4	6	8	4	5	8	6	6	7	5	6	7	4	5	6	10	5	6	6	5	7	4	7	3	4		0	10	0	0.000359013		0	6.33333	0	0.00574681
IPR006260	TonB, C-terminal	0	0	0	0	0	6	0	0	0	0	0	0	0	0	0	0	0	0	0	0	0	0	0	1	0	0	0	0	0	0	0	0	2	0	0	0	0	0		0	0	n/a	0.367879		0	0	n/a	0.367879
IPR006262	Cytidine deaminase, homotetrameric	0	0	0	0	0	1	0	0	0	0	0	0	0	0	0	0	0	0	0	0	0	0	0	0	0	0	0	0	0	0	0	0	0	0	0	0	0	0		0	0	n/a	0.367879		0	0	n/a	0.367879
IPR006263	Cytidine deaminase, homodimeric	0	3	2	2	2	1	2	1	2	1	1	1	1	1	1	3	1	3	3	4	8	7	0	1	1	1	0	0	1	0	0	1	2	1	0	0	0	0		0	3	0	0.0459828		0	2.33333	0	0.0919685
IPR006264	3-phosphoshikimate 1-carboxyvinyltransferase	0	2	1	1	2	1	2	1	2	1	1	1	1	1	1	2	1	2	2	1	2	2	2	2	2	1	1	0	1	1	1	1	1	2	1	2	1	1		0	2	0	0.0919685		0	1.33333	0	0.18394
IPR006266	UMP-CMP kinase	0	3	3	1	4	3	4	2	7	3	3	3	5	3	3	3	2	2	5	3	3	3	3	3	3	3	3	4	4	3	4	2	4	5	3	6	1	1		0	3	0	0.0459828		0	2.33333	0	0.0919685
IPR006271	Phosphoserine aminotransferase, Methanosarcina-type	0	0	0	0	0	1	0	0	0	0	0	0	0	0	0	0	0	0	0	0	0	0	0	0	0	0	0	0	0	0	0	0	0	0	0	0	0	0		0	0	n/a	0.367879		0	0	n/a	0.367879
IPR006274	Carbamoyl-phosphate synthase, small subunit	0	3	2	1	2	1	1	2	4	2	1	1	1	1	1	2	1	1	2	1	1	3	1	1	2	2	1	1	2	1	1	1	1	1	1	2	1	1		0	3	0	0.0459828		0	2	0	0.0919685
IPR006275	Carbamoyl-phosphate synthase, large subunit	0	2	1	0	1	1	1	1	2	1	1	1	1	1	1	1	0	1	1	1	1	1	0	1	0	1	1	1	2	1	1	1	0	0	1	2	1	1		0	2	0	0.0919685		0	1	0	0.18394
IPR006276	Cobalamin-independent methionine synthase	0	6	3	1	5	2	3	3	2	2	0	3	6	1	2	6	2	3	6	3	3	3	2	2	2	2	2	2	3	0	2	2	3	4	2	3	0	0		0	6	0	0.00574681		0	3.33333	0	0.0459828
IPR006281	Sarcosine oxidase, monomeric	0	0	2	0	2	1	2	1	2	2	1	1	3	2	1	1	1	1	1	1	1	1	0	0	0	0	0	0	0	0	0	0	0	0	0	0	0	0		0	0	n/a	0.367879		0	0.666667	0	0.18394
IPR006282	Thiamin pyrophosphokinase	0	2	2	0	2	1	2	1	5	1	1	1	1	1	1	2	0	1	2	3	2	1	1	1	1	1	3	3	2	3	3	3	2	2	1	2	1	1		0	2	0	0.0919685		0	1.33333	0	0.18394
IPR006283	Thiamine-monophosphate kinase	0	0	0	0	0	1	0	0	0	0	0	0	0	0	0	0	0	0	0	0	0	0	0	1	0	0	0	0	0	0	0	0	2	0	0	0	0	0		0	0	n/a	0.367879		0	0	n/a	0.367879
IPR006285	Ubiquitin-like modifier-activating enzyme Atg7	0	1	1	0	2	1	1	1	2	1	1	1	2	1	1	1	1	1	1	1	1	1	1	1	1	1	1	1	1	1	2	1	2	1	1	1	1	1		0	1	0	0.18394		0	0.666667	0	0.18394
IPR006288	Transcription factor S/DNA-directed RNA polymerase subunit M	0	0	0	0	0	0	0	0	1	0	0	0	0	0	0	0	0	1	1	1	2	1	0	0	0	0	0	0	0	0	0	0	0	0	0	0	0	0		0	0	n/a	0.367879		0	0	n/a	0.367879
IPR006289	Transcription elongation factor, TFIIS	0	2	1	1	2	2	3	1	3	1	1	1	2	2	2	3	1	1	2	1	1	1	1	2	2	1	1	0	2	1	1	2	2	4	1	2	1	0		0	2	0	0.0919685		0	1.33333	0	0.18394
IPR006292	Ribonuclease D	0	0	0	0	0	0	0	0	0	0	0	0	0	0	0	0	0	0	0	0	0	0	0	0	0	0	0	0	0	0	0	0	1	0	0	0	0	0		0	0	n/a	0.367879		0	0	n/a	0.367879
IPR006299	Flagellar basal-body rod protein FlgC	0	0	0	0	0	1	0	0	0	0	0	0	0	0	0	0	0	0	0	0	0	0	0	0	0	0	0	0	0	0	0	0	1	0	0	0	0	0		0	0	n/a	0.367879		0	0	n/a	0.367879
IPR006300	Flagellar basal-body rod protein FlgB	0	0	0	0	0	1	0	0	0	0	0	0	0	0	0	0	0	0	0	0	0	0	0	0	0	0	0	0	0	0	0	0	1	0	0	0	0	0		0	0	n/a	0.367879		0	0	n/a	0.367879
IPR006309	DNA polymerase 3, epsilon subunit	0	0	0	0	0	0	0	0	0	0	0	0	0	0	0	0	0	0	0	0	0	0	0	0	0	0	0	0	0	0	0	0	1	0	0	0	0	0		0	0	n/a	0.367879		0	0	n/a	0.367879
IPR006312	Sec-independent protein translocase protein TatA/E	0	6	3	1	4	2	3	2	2	2	2	1	1	2	2	1	2	1	2	2	2	2	2	2	2	2	2	2	4	2	2	2	2	3	2	2	1	1		0	6	0	0.00574681		0	3.33333	0	0.0459828
IPR006313	Deferrochelatase/peroxidase EfeB	0	0	0	0	0	0	0	0	0	0	0	0	0	0	0	0	0	0	0	0	0	0	0	0	0	0	0	0	0	0	0	0	1	0	0	0	0	0		0	0	n/a	0.367879		0	0	n/a	0.367879
IPR006314	Dyp-type peroxidase	0	0	0	0	0	0	0	0	0	0	0	0	0	0	0	0	0	0	0	0	0	0	0	0	0	0	0	0	0	0	0	0	2	0	0	0	0	0		0	0	n/a	0.367879		0	0	n/a	0.367879
IPR006315	Outer membrane autotransporter barrel	0	0	0	0	0	0	0	0	0	0	0	0	0	0	0	0	0	0	0	0	0	0	0	1	0	0	0	0	0	0	0	0	3	0	0	0	0	0		0	0	n/a	0.367879		0	0	n/a	0.367879
IPR006317	Ubiquinol-cytochrome c reductase, iron-sulphur subunit	0	2	1	0	2	2	4	2	6	2	2	2	2	1	2	2	2	2	5	2	2	2	1	1	1	1	2	2	3	1	2	2	2	3	2	4	1	2		0	2	0	0.0919685		0	1	0	0.18394
IPR006318	Phosphoenolpyruvate-utilising enzyme	0	0	0	0	0	1	0	0	0	0	0	0	0	0	0	0	0	0	0	0	0	0	0	0	0	0	0	0	0	0	0	0	1	0	0	1	0	0		0	0	n/a	0.367879		0	0	n/a	0.367879
IPR006321	Pilus retraction protein PilT	0	0	0	0	0	1	0	0	0	0	0	0	0	0	0	0	0	0	0	0	0	0	0	0	0	0	0	0	0	0	0	0	2	0	0	0	0	0		0	0	n/a	0.367879		0	0	n/a	0.367879
IPR006323	Phosphonoacetaldehyde hydrolase	0	0	0	0	0	0	0	0	0	0	0	0	0	0	0	0	0	0	0	0	0	0	0	0	0	0	0	0	0	0	0	0	1	0	0	0	0	0		0	0	n/a	0.367879		0	0	n/a	0.367879
IPR006324	Glutathione-disulphide reductase	0	4	2	1	3	2	1	2	2	2	2	2	2	2	2	3	2	2	4	2	2	2	2	2	2	2	2	1	1	1	1	2	1	2	1	2	0	1		0	4	0	0.0229904		0	2.33333	0	0.0919685
IPR006325	Signal recognition particle, SRP54 subunit, eukaryotic	0	4	2	1	3	1	2	3	1	1	1	1	2	1	1	1	1	2	3	2	3	2	1	2	2	1	2	2	3	4	3	2	2	1	2	0	1	1		0	4	0	0.0229904		0	2.33333	0	0.0919685
IPR006328	Haloacid dehalogenase, type II	0	0	0	0	0	1	0	0	0	0	0	0	0	0	0	0	0	0	0	0	0	0	0	0	0	0	0	0	0	0	0	0	0	0	0	0	0	0		0	0	n/a	0.367879		0	0	n/a	0.367879
IPR006334	Glutamate--cysteine ligase, monofunctional	0	0	0	0	0	0	0	0	0	0	0	0	0	0	0	0	0	0	0	0	0	0	0	0	0	0	0	0	0	0	0	0	1	0	0	0	0	0		0	0	n/a	0.367879		0	0	n/a	0.367879
IPR006338	Thioredoxin/glutathione reductase selenoprotein	0	0	0	0	0	0	0	0	0	0	0	0	0	0	0	0	0	0	0	0	0	0	0	0	0	0	0	0	0	0	0	0	0	0	0	0	1	1		0	0	n/a	0.367879		0	0	n/a	0.367879
IPR006344	Exodeoxyribonuclease V, alpha subunit	0	0	0	0	0	0	0	0	0	0	0	0	0	0	0	0	0	0	0	0	0	0	0	0	0	0	0	0	0	0	0	0	2	0	0	0	0	0		0	0	n/a	0.367879		0	0	n/a	0.367879
IPR006346	2-phosphoglycolate phosphatase, prokaryotic	0	0	0	0	0	0	0	0	0	0	0	0	0	0	0	0	0	0	0	0	0	0	0	0	0	0	0	0	0	0	0	0	1	0	0	0	0	0		0	0	n/a	0.367879		0	0	n/a	0.367879
IPR006349	2-phosphoglycolate phosphatase, eukaryotic	0	4	2	0	3	2	2	2	0	2	2	2	5	2	2	2	1	2	2	2	3	2	1	2	2	2	2	2	2	2	2	2	1	2	2	3	3	2		0	4	0	0.0229904		0	2	0	0.0919685
IPR006359	Transcription elongation factor GreA	0	0	0	0	0	0	0	0	0	0	0	0	0	0	0	0	0	0	0	0	0	0	0	0	0	0	0	0	0	0	0	0	1	0	0	0	0	0		0	0	n/a	0.367879		0	0	n/a	0.367879
IPR006364	Cobalamin (vitamin B12) biosynthesis CobI/CbiL, precorrin-2 C20-methyltransferase, core	0	0	0	0	0	0	0	0	0	0	0	0	0	0	0	0	0	0	0	0	0	0	0	0	0	0	0	0	0	0	0	0	0	0	0	1	0	0		0	0	n/a	0.367879		0	0	n/a	0.367879
IPR006366	Uroporphyrin-III C-methyltransferase	0	2	2	0	1	2	2	1	2	1	1	1	1	1	1	1	0	1	1	1	1	1	1	1	1	1	1	1	2	1	1	1	3	1	2	2	2	2		0	2	0	0.0919685		0	1.33333	0	0.18394
IPR006367	Sirohaem synthase, N-terminal	0	0	0	0	0	0	0	0	0	0	0	0	0	0	0	0	0	0	0	0	0	0	0	0	0	0	0	0	0	0	0	0	1	0	0	0	0	0		0	0	n/a	0.367879		0	0	n/a	0.367879
IPR006369	Protohaem IX farnesyltransferase	0	1	1	1	1	1	1	1	4	1	1	1	1	1	1	1	1	1	1	1	1	1	1	1	1	1	1	1	2	1	1	1	1	1	1	1	1	1		0	1	0	0.18394		0	1	0	0.18394
IPR006370	4-hydroxybenzoate polyprenyl transferase	0	1	1	1	2	1	1	1	1	3	1	1	0	1	2	2	0	1	2	1	0	1	1	1	1	1	1	1	0	0	2	1	2	1	1	1	1	1		0	1	0	0.18394		0	1	0	0.18394
IPR006378	Sucrose-phosphate phosphatase	0	2	2	0	3	1	3	2	2	2	2	2	2	2	2	2	1	4	7	4	4	4	2	2	2	2	2	2	2	3	4	3	3	2	1	5	0	0		0	2	0	0.0919685		0	1.33333	0	0.18394
IPR006379	HAD-superfamily hydrolase, subfamily IIB	0	37	19	8	25	15	25	19	24	16	16	15	20	17	15	24	10	21	33	23	23	23	17	22	23	15	22	16	25	25	25	27	23	36	12	19	3	5		0	37	0	2.64985e-12		0	21.3333	0	1.74862e-07
IPR006383	HAD-superfamily hydrolase, subfamily IB, PSPase-like	0	13	9	6	4	7	5	5	8	5	3	4	5	4	6	8	4	4	8	5	4	4	5	6	9	6	5	5	6	4	5	5	8	6	3	2	5	2		0	13	0	4.48542e-05		0	9.33333	0	0.000718124
IPR006384	Pyridoxal phosphate phosphatase-related	0	11	8	5	3	5	3	4	4	4	3	3	4	3	6	7	3	3	6	3	3	3	4	5	8	5	3	3	5	3	3	3	3	4	2	1	0	0		0	11	0	0.000179479		0	8	0	0.00143642
IPR006390	Dihydropteroate synthase	0	2	1	0	1	1	1	1	1	1	1	1	1	1	1	1	1	2	1	1	2	2	1	1	1	1	2	1	1	2	3	1	2	1	1	2	1	1		0	2	0	0.0919685		0	1	0	0.18394
IPR006405	Nicotinate phosphoribosyltransferase pncB type	0	3	2	0	2	1	1	1	2	1	0	1	1	0	1	2	1	2	1	2	2	2	1	2	2	1	2	2	2	2	2	2	1	2	1	1	0	1		0	3	0	0.0459828		0	1.66667	0	0.0919685
IPR006407	1,4-alpha-glucan-branching enzyme, GlgB	0	0	0	0	0	0	0	0	0	0	0	0	0	0	0	0	0	0	0	0	0	0	0	0	0	0	0	0	0	0	0	0	1	0	0	0	0	0		0	0	n/a	0.367879		0	0	n/a	0.367879
IPR006408	P-type ATPase, subfamily IIB	0	25	15	6	21	12	15	12	18	15	7	8	36	10	13	13	10	10	15	9	10	10	5	8	14	11	11	11	15	12	13	11	11	9	3	5	5	2		0	25	0	1.0914e-08		0	15.3333	0	1.1209e-05
IPR006411	Fructose-bisphosphate aldolase, class II, yeast/E. coli subtype	0	0	0	0	0	0	0	0	0	0	0	0	0	0	0	0	0	0	0	0	0	0	0	1	0	0	0	0	0	0	0	0	1	0	0	0	0	1		0	0	n/a	0.367879		0	0	n/a	0.367879
IPR006412	Fructose-bisphosphate aldolase, class II, Calvin cycle subtype	0	0	1	0	0	0	0	0	0	0	0	0	0	0	0	0	0	0	0	0	0	0	0	0	0	0	0	0	0	0	0	0	0	0	0	0	0	0		0	0	n/a	0.367879		0	0.333333	0	0.367879
IPR006414	P-type ATPase, subfamily IID	0	0	0	0	0	0	0	0	0	0	0	0	0	0	0	0	0	0	0	0	0	0	0	0	0	0	0	0	0	0	0	0	0	0	0	5	0	0		0	0	n/a	0.367879		0	0	n/a	0.367879
IPR006415	P-type ATPase, subfamily IIIB	0	2	1	0	2	1	1	1	2	1	0	0	1	1	1	1	1	0	0	0	0	0	2	0	0	0	0	0	0	0	0	0	2	1	1	0	0	0		0	2	0	0.0919685		0	1	0	0.18394
IPR006417	Nicotinamide-nucleotide adenylyltransferase	0	0	0	0	0	0	0	0	0	0	0	0	0	0	0	0	0	0	0	0	0	0	0	0	0	0	0	0	0	0	0	0	1	0	0	0	0	0		0	0	n/a	0.367879		0	0	n/a	0.367879
IPR006424	Glyceraldehyde-3-phosphate dehydrogenase, type I	0	14	6	4	8	5	12	5	9	6	7	6	6	3	6	13	5	7	10	7	7	7	5	9	7	5	7	6	11	3	6	7	8	11	4	11	2	3		0	14	0	2.24227e-05		0	8	0	0.00143642
IPR006426	Asparagine synthase, glutamine-hydrolyzing	0	5	3	0	1	0	1	0	1	0	1	1	0	0	1	3	1	2	2	2	3	1	1	1	1	1	2	2	3	1	3	2	0	2	2	2	1	2		0	5	0	0.0114945		0	2.66667	0	0.0459828
IPR006429	Bacteriophage lambda, GpB, portal	0	0	1	0	0	0	0	0	0	0	0	0	0	0	0	0	0	0	0	0	0	0	0	0	0	0	0	0	0	0	0	0	0	0	0	0	0	0		0	0	n/a	0.367879		0	0.333333	0	0.367879
IPR006439	HAD hydrolase, subfamily IA	0	38	24	14	26	23	26	17	32	24	20	22	21	17	18	24	18	19	27	21	19	19	25	22	26	15	29	20	24	22	26	24	31	32	16	20	13	13		0	38	0	1.32418e-12		0	25.3333	0	1.0914e-08
IPR006441	Bacteriophage P2, GpN, major capsid	0	0	0	0	0	0	0	0	0	0	0	0	0	0	0	0	0	0	0	0	0	0	0	1	0	0	0	0	0	0	0	0	0	0	0	0	0	0		0	0	n/a	0.367879		0	0	n/a	0.367879
IPR006449	Farnesyl-diphosphate farnesyltransferase	0	2	1	0	2	1	2	1	2	1	1	1	1	1	1	2	2	2	5	2	2	2	1	4	3	2	2	1	2	1	1	2	1	2	1	2	1	1		0	2	0	0.0919685		0	1	0	0.18394
IPR006463	tRNA-i(6)A37 modification enzyme MiaB	0	2	1	1	0	0	0	0	1	0	1	1	0	0	0	2	0	1	0	1	1	1	1	0	0	0	1	1	0	1	1	1	0	0	1	0	1	1		0	2	0	0.0919685		0	1.33333	0	0.18394
IPR006464	Ribosomal-protein-alanine acetyltransferase	0	0	0	0	0	1	0	0	0	0	0	0	0	0	0	0	1	0	0	0	0	0	0	0	0	0	0	0	0	0	0	0	0	0	0	0	0	0		0	0	n/a	0.367879		0	0	n/a	0.367879
IPR006478	Formate dehydrogenase, alpha subunit	0	0	0	0	0	1	0	0	0	0	0	0	0	0	0	0	0	0	0	0	0	0	0	0	0	0	0	0	0	0	0	0	1	0	0	0	0	0		0	0	n/a	0.367879		0	0	n/a	0.367879
IPR006509	Splicing factor, RBM39-like	0	5	2	0	4	1	1	2	5	3	2	2	1	2	2	4	2	2	3	1	2	2	2	1	1	2	2	1	3	2	2	2	2	2	2	2	1	1		0	5	0	0.0114945		0	2.33333	0	0.0919685
IPR006515	Polyadenylate binding protein, human types 1, 2, 3, 4	0	13	7	1	6	5	6	4	12	5	4	4	4	5	6	11	5	5	10	6	6	7	6	5	5	3	4	3	6	3	2	5	4	8	3	4	1	1		0	13	0	4.48542e-05		0	7	0	0.00287315
IPR006519	Ribosomal protein L11, bacterial-type	0	3	2	1	3	2	2	2	5	3	1	2	2	2	2	2	1	2	4	2	2	3	2	2	2	2	3	2	2	1	4	2	2	3	2	4	2	2		0	3	0	0.0459828		0	2	0	0.0919685
IPR006529	U2 snRNP auxilliary factor, large subunit, splicing factor	0	2	3	2	4	1	2	3	4	2	1	1	1	2	2	3	3	2	5	2	2	3	2	3	4	3	3	3	3	2	2	2	2	3	2	5	2	1		0	2	0	0.0919685		0	2.33333	0	0.0919685
IPR006536	HnRNP-L/PTB/hephaestus splicing factor	0	2	2	1	0	0	1	0	1	1	0	1	2	1	1	0	0	0	0	0	0	0	2	0	2	2	2	0	1	0	0	1	0	2	2	2	0	0		0	2	0	0.0919685		0	1.66667	0	0.0919685
IPR006539	P-type ATPase, subfamily IV	0	33	16	4	20	11	13	9	35	10	9	11	17	9	9	19	17	13	21	13	12	14	12	16	22	10	11	12	19	14	11	12	13	25	8	12	3	1		0	33	0	4.24862e-11		0	17.6667	0	1.40011e-06
IPR006543	Histidinol-phosphate phosphatase	0	0	0	0	0	0	0	0	0	0	0	0	0	0	0	0	0	0	0	0	0	0	0	0	0	0	0	0	0	0	0	0	0	0	0	0	0	1		0	0	n/a	0.367879		0	0	n/a	0.367879
IPR006544	P-type ATPase, subfamily V	0	3	1	1	2	1	2	1	4	1	1	1	1	1	1	1	2	1	2	1	1	1	1	1	1	1	1	1	3	1	1	1	1	1	2	2	2	2		0	3	0	0.0459828		0	1.66667	0	0.0919685
IPR006545	EYA domain	0	2	1	0	1	0	1	0	1	1	1	1	1	1	1	1	0	1	1	1	1	2	1	1	1	1	1	1	1	1	1	1	1	3	1	4	0	0		0	2	0	0.0919685		0	1	0	0.18394
IPR006581	VPS10	0	0	0	0	0	0	0	0	0	0	0	0	0	0	0	0	0	0	0	0	0	0	0	0	0	0	0	0	0	0	0	0	0	0	0	0	1	1		0	0	n/a	0.367879		0	0	n/a	0.367879
IPR006584	Cellulose binding, type IV	0	0	0	0	0	0	0	0	0	0	0	0	0	0	0	0	0	0	0	0	0	0	0	0	0	0	0	0	0	0	0	0	0	0	0	1	0	0		0	0	n/a	0.367879		0	0	n/a	0.367879
IPR006606	Bardet-Biedl syndrome 5 protein	0	0	0	0	0	0	0	0	0	0	0	0	0	0	0	0	0	0	0	0	0	0	0	0	0	0	0	0	0	0	0	0	0	0	0	0	1	0		0	0	n/a	0.367879		0	0	n/a	0.367879
IPR006614	Peroxin/Ferlin domain	0	0	0	1	1	1	1	0	0	0	0	0	0	0	0	2	0	0	0	0	0	0	0	1	1	0	0	0	0	0	0	0	0	2	0	3	3	0		0	0	n/a	0.367879		0	0.333333	0	0.367879
IPR006644	Dystroglycan-type cadherin-like	0	0	0	0	0	2	0	0	0	0	0	0	0	0	0	0	0	0	0	0	0	0	0	0	0	0	0	0	0	0	0	0	0	0	0	0	0	0		0	0	n/a	0.367879		0	0	n/a	0.367879
IPR006655	Molybdopterin oxidoreductase, prokaryotic, conserved site	0	0	0	0	0	0	0	0	0	0	0	0	0	0	0	0	0	0	0	0	0	0	0	0	0	0	0	0	0	0	0	0	2	0	0	0	0	0		0	0	n/a	0.367879		0	0	n/a	0.367879
IPR006657	Molybdopterin dinucleotide-binding domain	0	0	0	0	0	3	0	0	0	0	0	0	0	0	0	0	0	0	0	0	0	0	0	0	0	0	0	0	0	0	0	0	5	0	0	1	0	0		0	0	n/a	0.367879		0	0	n/a	0.367879
IPR006664	Outer membrane protein, bacterial	0	0	0	0	0	6	0	0	0	0	0	0	0	0	0	0	0	0	0	0	0	0	0	0	0	0	0	0	0	0	0	0	4	0	0	0	0	0		0	0	n/a	0.367879		0	0	n/a	0.367879
IPR006667	SLC41 divalent cation transporters, integral membrane domain	0	0	0	0	0	0	0	0	0	0	0	0	0	0	0	0	0	0	0	0	0	0	0	0	0	0	0	0	0	0	0	0	1	0	0	0	2	0		0	0	n/a	0.367879		0	0	n/a	0.367879
IPR006676	tRNA-splicing endonuclease	0	2	0	0	0	0	0	0	0	0	0	0	0	0	0	1	0	0	0	0	0	0	0	0	0	0	0	0	0	0	0	0	0	1	0	0	0	0		0	2	0	0.0919685		0	0.666667	0	0.18394
IPR006690	Outer membrane protein, OmpA-like, conserved site	0	0	0	0	0	1	0	0	0	0	0	0	0	0	0	0	0	0	0	0	0	0	0	0	0	0	0	0	0	0	0	0	2	0	0	0	0	0		0	0	n/a	0.367879		0	0	n/a	0.367879
IPR006714	Flagellar filament outer layer protein FlaA	0	0	0	0	0	0	0	0	0	0	0	0	0	0	0	0	0	0	0	0	0	0	0	0	0	0	0	0	0	0	0	0	0	0	0	1	0	0		0	0	n/a	0.367879		0	0	n/a	0.367879
IPR006721	ATPase, F1 complex, epsilon subunit, mitochondrial	0	2	2	0	2	1	1	1	3	1	1	1	1	1	1	2	1	2	4	1	1	1	2	2	3	1	1	1	4	1	2	1	1	3	1	3	1	1		0	2	0	0.0919685		0	1.33333	0	0.18394
IPR006726	Para-hydroxybenzoic acid efflux pump subunit AaeB/fusaric acid resistance protein	0	0	1	0	0	2	0	1	0	1	0	0	0	1	1	0	0	1	1	0	1	1	0	0	2	0	0	0	0	0	0	0	0	1	0	0	0	0		0	0	n/a	0.367879		0	0.333333	0	0.367879
IPR006762	Gtr1/RagA G protein	0	0	0	0	0	0	0	0	0	0	0	0	0	0	0	0	0	0	0	0	0	0	0	0	0	1	0	0	0	0	0	0	0	0	0	0	0	0		0	0	n/a	0.367879		0	0	n/a	0.367879
IPR006774	BAF1 / ABF1 chromatin reorganising factor	0	0	0	0	0	0	0	0	0	0	0	0	1	0	0	0	0	0	0	0	0	0	0	0	0	0	0	1	0	0	0	0	0	0	0	0	0	0		0	0	n/a	0.367879		0	0	n/a	0.367879
IPR006781	Apolipoprotein C-I	0	0	0	0	0	1	0	0	1	1	1	1	0	0	1	1	0	0	0	0	0	0	1	0	0	0	0	0	0	0	0	0	0	0	0	0	0	0		0	0	n/a	0.367879		0	0	n/a	0.367879
IPR006838	FAR-17a/AIG1-like protein	0	0	0	0	0	0	0	0	0	0	0	0	0	0	0	0	0	0	0	0	0	0	0	0	0	0	0	0	0	0	0	0	0	0	0	1	1	0		0	0	n/a	0.367879		0	0	n/a	0.367879
IPR006912	Harbinger transposase-derived protein, plant	0	11	0	64	1	0	0	5	13	2	0	0	0	3	0	0	0	0	1	0	1	7	0	10	45	0	22	20	1	15	0	71	72	0	0	2	0	0		0	11	0	0.000179479		0	25	0	1.0914e-08
IPR006942	TH1 protein	0	0	0	0	0	0	0	0	0	0	0	0	0	0	0	0	0	0	0	0	0	0	0	0	0	0	0	0	0	0	0	0	0	0	0	0	1	1		0	0	n/a	0.367879		0	0	n/a	0.367879
IPR006963	Molybdopterin oxidoreductase, 4Fe-4S domain	0	0	0	0	0	1	0	0	0	0	0	0	0	0	0	0	0	0	0	0	0	0	0	0	0	0	0	0	0	0	0	0	1	0	0	0	0	0		0	0	n/a	0.367879		0	0	n/a	0.367879
IPR007024	BLUF domain	0	0	0	0	0	0	0	0	0	0	0	0	0	0	0	0	0	0	0	0	0	0	0	0	0	0	0	0	0	0	0	0	0	0	0	0	1	0		0	0	n/a	0.367879		0	0	n/a	0.367879
IPR007045	5-keto 4-deoxyuronate isomerase	0	0	0	0	0	1	0	0	0	0	0	0	0	0	0	0	0	0	0	0	0	0	0	0	0	0	0	0	0	0	0	0	0	0	0	0	0	0		0	0	n/a	0.367879		0	0	n/a	0.367879
IPR007046	RNA polymerase sigma factor 54, core-binding	0	0	0	0	0	0	0	0	0	0	0	0	0	0	0	0	0	0	0	0	0	0	0	0	0	0	0	0	0	0	0	0	1	0	0	0	0	0		0	0	n/a	0.367879		0	0	n/a	0.367879
IPR007059	DMSO reductase anchor subunit (DmsC)	0	0	0	0	0	0	0	0	0	0	0	0	0	0	0	0	0	0	0	0	0	0	0	0	0	0	0	0	0	0	0	0	1	0	0	0	0	0		0	0	n/a	0.367879		0	0	n/a	0.367879
IPR007060	Septum formation initiator FtsL/DivIC	0	0	0	0	0	0	0	1	0	0	0	0	0	0	0	0	0	0	0	0	0	0	0	0	0	0	0	0	0	0	0	0	0	0	0	0	0	0		0	0	n/a	0.367879		0	0	n/a	0.367879
IPR007069	Transposase, IS801/IS1294	0	0	0	0	0	0	0	0	0	0	0	0	0	0	0	0	0	0	0	0	0	0	0	0	0	0	0	0	0	0	0	0	1	0	0	0	0	0		0	0	n/a	0.367879		0	0	n/a	0.367879
IPR007072	Rhamnosyl O-methyltransferase/Cephalosporin hydroxylase	0	0	0	0	0	0	0	0	0	0	0	0	0	0	0	0	0	0	0	0	0	0	0	0	0	0	0	0	0	0	0	0	0	1	0	0	1	0		0	0	n/a	0.367879		0	0	n/a	0.367879
IPR007079	Succinylarginine dihydrolase	0	0	0	0	0	0	0	0	0	0	0	0	0	0	0	0	0	0	0	0	0	0	0	0	0	0	0	0	0	0	0	0	1	0	0	0	0	0		0	0	n/a	0.367879		0	0	n/a	0.367879
IPR007094	RNA-directed RNA polymerase, catalytic domain	0	0	0	0	1	0	0	0	0	0	0	0	0	0	0	0	0	0	0	0	0	0	0	0	0	0	0	0	0	0	0	0	0	0	0	0	0	0		0	0	n/a	0.367879		0	0	n/a	0.367879
IPR007167	Ferrous iron transporter FeoA domain	0	0	0	0	0	0	0	0	0	0	0	0	0	0	0	0	0	0	0	0	0	0	0	0	0	0	0	0	0	0	0	0	1	0	0	0	0	0		0	0	n/a	0.367879		0	0	n/a	0.367879
IPR007195	TolB, N-terminal	0	0	0	0	0	0	0	0	0	0	0	0	0	0	0	0	0	0	0	0	0	0	0	0	0	0	0	0	0	0	0	0	1	0	0	0	0	0		0	0	n/a	0.367879		0	0	n/a	0.367879
IPR007210	ABC-type glycine betaine transport system, substrate-binding domain	0	0	0	0	0	1	0	0	0	0	0	0	0	0	0	0	0	0	0	0	0	0	0	0	0	0	0	0	0	0	0	0	3	0	0	0	0	0		0	0	n/a	0.367879		0	0	n/a	0.367879
IPR007232	DNA repair protein Rad52/59/22	0	0	0	0	0	0	0	0	0	0	0	0	0	1	0	0	0	0	0	0	0	0	0	0	0	0	0	0	0	0	0	0	0	0	0	0	0	0		0	0	n/a	0.367879		0	0	n/a	0.367879
IPR007240	Autophagy-related protein 17	0	0	0	0	1	0	1	0	0	0	0	0	0	0	0	0	0	1	3	1	1	1	0	0	0	1	0	0	0	0	0	1	1	0	0	0	0	0		0	0	n/a	0.367879		0	0	n/a	0.367879
IPR007242	Ubiquitin-like protein Atg12	0	2	1	0	2	1	0	1	1	1	0	1	1	1	1	1	1	1	2	2	2	2	1	1	1	1	2	1	1	1	1	1	1	1	1	1	1	1		0	2	0	0.0919685		0	1	0	0.18394
IPR007247	Ureidoglycolate hydrolase	0	0	1	0	0	0	0	0	0	0	0	1	0	0	0	0	0	0	0	0	1	1	0	0	0	1	0	1	0	0	0	0	1	0	0	1	1	1		0	0	n/a	0.367879		0	0.333333	0	0.367879
IPR007267	GtrA-like protein	0	0	0	0	0	2	0	0	0	0	0	0	0	0	0	0	0	0	0	0	0	0	0	0	0	0	0	0	0	0	0	0	1	0	0	0	0	0		0	0	n/a	0.367879		0	0	n/a	0.367879
IPR007324	Sugar-binding domain, putative	0	0	0	0	0	0	0	0	0	0	0	0	0	0	0	0	0	0	0	0	0	0	0	0	0	0	0	0	0	0	0	0	1	0	0	0	0	0		0	0	n/a	0.367879		0	0	n/a	0.367879
IPR007329	FMN-binding	0	0	0	0	0	0	0	0	0	0	0	0	0	0	0	0	0	0	0	0	0	0	0	0	0	0	0	0	0	0	0	0	1	0	0	0	0	0		0	0	n/a	0.367879		0	0	n/a	0.367879
IPR007348	CopC domain	0	0	0	0	0	0	0	0	0	0	0	0	0	0	0	0	0	1	0	0	0	0	0	0	0	0	0	0	0	0	0	0	0	0	0	1	0	0		0	0	n/a	0.367879		0	0	n/a	0.367879
IPR007358	Nucleoid-associated protein NdpA	0	0	0	0	0	1	0	0	0	0	0	0	0	0	0	0	0	0	0	0	0	0	0	0	0	0	0	0	0	0	0	0	0	0	0	0	0	0		0	0	n/a	0.367879		0	0	n/a	0.367879
IPR007370	Glutamate--cysteine ligase	0	0	0	0	0	0	0	0	0	0	0	0	0	0	0	0	0	0	0	0	0	0	0	0	0	0	0	0	0	0	0	0	1	0	0	0	0	0		0	0	n/a	0.367879		0	0	n/a	0.367879
IPR007392	D-galactarate dehydratase/Altronate hydrolase, C-terminal	0	0	0	0	0	1	0	0	0	0	0	0	0	0	0	0	0	0	0	0	0	0	0	0	0	0	0	0	0	0	0	0	2	0	0	0	0	0		0	0	n/a	0.367879		0	0	n/a	0.367879
IPR007406	MukB, N-terminal domain	0	0	0	0	0	0	0	0	0	0	0	0	0	0	0	0	0	0	0	0	0	0	0	0	0	0	0	0	0	0	0	0	1	0	0	0	0	0		0	0	n/a	0.367879		0	0	n/a	0.367879
IPR007409	Restriction endonuclease, type I, HsdR, N-terminal	0	0	0	0	0	2	0	0	0	0	0	0	0	0	0	0	0	0	0	0	0	0	0	0	0	0	0	0	0	0	0	0	0	0	0	0	0	0		0	0	n/a	0.367879		0	0	n/a	0.367879
IPR007430	Bacterial virulence protein VirB8	0	0	2	0	0	1	0	0	0	0	0	0	0	0	0	0	0	0	0	0	0	0	0	0	0	0	0	0	0	0	0	0	0	0	0	0	0	0		0	0	n/a	0.367879		0	0.666667	0	0.18394
IPR007431	Acyl carrier protein phosphodiesterase	0	0	0	0	0	1	0	0	0	0	0	0	0	0	0	0	0	0	0	0	0	0	0	0	0	0	0	0	0	0	0	0	0	0	0	0	0	0		0	0	n/a	0.367879		0	0	n/a	0.367879
IPR007440	Chorismate--pyruvate lyase	0	0	0	0	0	0	0	0	0	0	0	0	0	0	0	0	0	0	0	0	0	0	0	0	0	0	0	0	0	0	0	0	1	0	0	0	0	0		0	0	n/a	0.367879		0	0	n/a	0.367879
IPR007450	Lipoprotein SmpA/OmlA	0	0	0	0	0	1	0	0	0	0	0	0	0	0	0	0	0	0	0	0	0	0	0	0	0	0	0	0	0	0	0	0	0	0	0	0	0	0		0	0	n/a	0.367879		0	0	n/a	0.367879
IPR007476	Putative exonuclease, RdgC	0	0	0	0	0	0	0	0	0	0	0	0	0	0	0	0	0	0	0	0	0	0	0	0	0	0	0	0	0	0	0	0	1	0	0	0	0	0		0	0	n/a	0.367879		0	0	n/a	0.367879
IPR007479	ISC system FeS cluster assembly, IscX	0	0	0	0	0	0	0	0	0	0	0	0	0	0	0	0	0	0	0	0	0	0	0	0	0	0	0	0	1	0	0	0	0	0	0	0	0	0		0	0	n/a	0.367879		0	0	n/a	0.367879
IPR007485	Lipopolysaccharide assembly, LptE	0	0	0	0	0	1	0	0	0	0	0	0	0	0	0	0	0	0	0	0	0	0	0	0	0	0	0	0	0	0	0	0	0	0	0	0	0	0		0	0	n/a	0.367879		0	0	n/a	0.367879
IPR007492	LytTR DNA-binding domain	0	0	0	0	0	6	0	0	0	0	0	0	0	0	0	0	0	0	0	0	0	0	0	0	0	0	0	0	0	0	0	0	1	0	0	0	0	0		0	0	n/a	0.367879		0	0	n/a	0.367879
IPR007521	Choline kinase, N-terminal	0	2	0	1	1	0	1	0	0	0	0	0	0	0	0	0	0	1	0	0	1	1	0	0	0	0	1	0	1	0	1	2	2	0	0	0	0	0		0	2	0	0.0919685		0	1	0	0.18394
IPR007543	Organic solvent tolerance protein, C-terminal	0	0	0	0	0	2	0	0	0	0	0	0	0	0	0	0	0	0	0	0	0	0	0	0	0	0	0	0	0	0	0	0	1	0	0	0	0	0		0	0	n/a	0.367879		0	0	n/a	0.367879
IPR007560	Restriction endonuclease type IV, Mrr	0	0	0	0	0	1	0	0	0	0	0	0	0	0	0	0	0	0	0	0	0	0	0	0	0	0	0	0	0	0	0	0	1	0	0	0	0	0		0	0	n/a	0.367879		0	0	n/a	0.367879
IPR007568	RTA-like protein	0	0	0	0	0	0	0	0	0	0	0	0	0	0	0	0	0	0	0	0	0	0	0	0	0	0	0	0	0	0	0	0	0	0	0	0	1	0		0	0	n/a	0.367879		0	0	n/a	0.367879
IPR007686	YutG/PgpA domain	0	0	0	0	0	0	0	0	0	0	0	0	0	0	0	0	0	0	0	0	0	0	0	0	0	0	0	0	0	0	0	0	1	0	0	0	0	0		0	0	n/a	0.367879		0	0	n/a	0.367879
IPR007688	Conjugal transfer, TrbL/VirB6	0	0	2	0	0	0	0	0	0	0	0	0	0	0	0	0	0	0	0	0	0	0	0	0	0	0	0	0	0	0	0	0	0	0	0	0	0	0		0	0	n/a	0.367879		0	0.666667	0	0.18394
IPR007690	Type II secretion system, protein M	0	0	0	0	0	1	0	0	0	0	0	0	0	0	0	0	0	0	0	0	0	0	0	0	0	0	0	0	0	0	0	0	0	0	0	0	0	0		0	0	n/a	0.367879		0	0	n/a	0.367879
IPR007691	UDP-3-O-[3-hydroxymyristoyl] glucosamine N-acyltransferase	0	1	2	0	1	2	0	0	0	0	0	0	0	1	0	0	0	1	1	0	1	0	1	0	0	0	1	1	1	1	1	1	0	1	1	0	0	0		0	1	0	0.18394		0	1	0	0.18394
IPR007743	Immunity-related GTPases-like	0	0	0	0	0	0	0	0	0	0	0	0	0	0	0	0	0	0	0	0	0	0	0	0	0	0	0	0	0	0	0	0	0	0	0	0	4	0		0	0	n/a	0.367879		0	0	n/a	0.367879
IPR007747	Menin	0	0	0	0	0	0	0	0	0	0	0	0	0	0	0	0	0	0	0	0	0	0	0	1	1	0	0	0	0	0	0	0	0	0	0	0	0	0		0	0	n/a	0.367879		0	0	n/a	0.367879
IPR007759	DNA-directed RNA polymerase delta subunit/Asxl	0	4	3	1	3	2	2	2	2	1	1	1	2	1	2	3	2	2	3	2	2	2	2	2	2	1	2	2	4	2	2	2	2	3	1	1	3	3		0	4	0	0.0229904		0	2.66667	0	0.0459828
IPR007786	Late expression factor 9	0	0	0	0	0	0	0	0	0	0	0	0	0	0	0	0	0	0	0	0	0	0	0	1	1	0	0	0	0	0	0	0	0	0	0	0	0	0		0	0	n/a	0.367879		0	0	n/a	0.367879
IPR007802	Cytochrome b6/f complex subunit VI	0	0	3	0	0	2	0	0	0	0	0	0	0	0	3	3	0	0	0	0	0	0	1	2	4	0	0	2	0	0	0	0	0	1	0	0	0	0		0	0	n/a	0.367879		0	1	0	0.18394
IPR007803	Arginine/Asparagine/Proline hydroxylase	0	0	0	0	0	0	0	0	0	0	0	0	0	0	0	0	0	0	0	0	0	0	0	0	0	0	0	0	0	0	0	0	1	0	0	0	0	1		0	0	n/a	0.367879		0	0	n/a	0.367879
IPR007809	FlgN-like domain	0	0	0	0	0	0	0	0	0	0	0	0	0	0	0	0	0	0	0	0	0	0	0	0	0	0	0	0	0	0	0	0	1	0	0	0	0	0		0	0	n/a	0.367879		0	0	n/a	0.367879
IPR007815	Erythromycin esterase	0	0	0	0	0	0	0	0	0	0	0	0	0	0	0	0	0	0	0	0	0	0	0	0	0	0	0	0	0	0	0	0	0	0	0	0	1	0		0	0	n/a	0.367879		0	0	n/a	0.367879
IPR007820	AbrB family	0	0	0	0	0	1	0	0	0	0	0	0	0	0	0	0	0	0	0	0	0	0	0	0	0	0	0	0	0	0	0	0	0	0	0	0	0	0		0	0	n/a	0.367879		0	0	n/a	0.367879
IPR007826	Photosystem II PsbM	0	2	3	0	2	2	0	0	1	0	0	0	0	0	3	3	0	0	0	0	0	0	0	1	0	0	0	1	0	0	0	0	0	0	0	1	0	1		0	2	0	0.0919685		0	1.66667	0	0.0919685
IPR007831	General secretory system II, protein E, N-terminal	0	0	0	0	0	3	0	0	0	0	0	0	0	0	0	0	0	0	0	0	0	0	0	0	0	0	0	0	0	0	0	0	0	0	0	0	0	0		0	0	n/a	0.367879		0	0	n/a	0.367879
IPR007836	Ribosomal protein L41	0	2	0	0	0	1	0	0	1	1	0	0	0	0	1	0	0	0	0	0	5	0	0	5	5	0	0	0	0	0	0	0	2	4	0	8	0	0		0	2	0	0.0919685		0	0.666667	0	0.18394
IPR007845	Haemin-degrading HemS/ChuX domain	0	0	0	0	0	0	0	0	0	0	0	0	0	0	0	0	0	0	0	0	0	0	0	0	0	0	0	0	0	0	0	0	1	0	0	0	0	0		0	0	n/a	0.367879		0	0	n/a	0.367879
IPR007864	Urease accessory protein UreE, C-terminal domain	0	0	0	0	1	0	0	0	0	0	0	0	0	0	0	0	0	0	0	0	0	0	0	0	0	0	0	0	0	0	0	0	0	0	0	0	0	0		0	0	n/a	0.367879		0	0	n/a	0.367879
IPR007866	TRIC channel	0	0	0	0	0	0	0	0	0	0	0	0	0	0	0	0	0	0	0	0	0	0	0	0	0	0	0	0	0	0	0	0	0	0	0	0	1	0		0	0	n/a	0.367879		0	0	n/a	0.367879
IPR007882	Microtubule-associated protein 6	0	0	0	0	0	0	0	0	0	0	0	0	0	0	0	0	0	0	0	0	0	0	0	1	0	0	0	0	0	0	0	0	0	0	0	0	0	0		0	0	n/a	0.367879		0	0	n/a	0.367879
IPR007889	DNA binding HTH domain, Psq-type	0	0	0	0	0	0	0	0	0	0	0	0	0	0	0	0	0	0	0	0	0	0	0	0	0	0	0	0	0	0	0	0	0	0	0	3	0	0		0	0	n/a	0.367879		0	0	n/a	0.367879
IPR007933	Transcription activator CII	0	0	0	0	0	0	0	0	0	0	0	0	0	0	0	0	1	0	0	0	0	0	0	0	0	0	0	1	0	0	0	0	0	0	0	0	0	0		0	0	n/a	0.367879		0	0	n/a	0.367879
IPR007944	Flagellar transcriptional activator FlhC	0	0	0	0	0	1	0	0	0	0	0	0	0	0	0	0	0	0	0	0	0	0	0	0	0	0	0	0	0	0	0	0	0	0	0	0	0	0		0	0	n/a	0.367879		0	0	n/a	0.367879
IPR007961	Herpesvirus latent membrane 1	0	0	0	0	0	0	0	0	0	0	0	0	0	0	0	0	0	0	0	1	0	0	0	0	0	0	0	0	0	0	0	0	0	0	0	0	0	0		0	0	n/a	0.367879		0	0	n/a	0.367879
IPR007965	Alpha-tubulin N-acetyltransferase	0	0	0	0	0	0	0	0	0	0	0	0	0	0	0	0	0	0	0	0	0	0	0	0	0	0	0	0	0	0	0	0	0	0	0	2	1	0		0	0	n/a	0.367879		0	0	n/a	0.367879
IPR007992	Succinate dehydrogenase [ubiquinone] cytochrome b small subunit, CybS	0	0	0	0	0	0	0	0	0	0	0	0	0	0	0	0	0	0	0	0	0	0	0	0	0	0	0	0	0	0	0	0	0	0	0	0	1	1		0	0	n/a	0.367879		0	0	n/a	0.367879
IPR008000	Rhamnose mutarotase	0	0	0	0	0	1	0	0	0	0	0	0	0	0	0	0	0	0	0	0	0	0	0	0	0	0	0	0	0	0	0	0	0	0	0	0	0	1		0	0	n/a	0.367879		0	0	n/a	0.367879
IPR008013	GATA-type transcription activator, N-terminal	0	0	0	0	0	1	1	0	0	0	0	0	0	0	0	1	0	0	0	0	0	0	1	0	0	0	0	0	1	0	0	0	0	0	0	0	0	0		0	0	n/a	0.367879		0	0	n/a	0.367879
IPR008143	Alanine dehydrogenase/pyridine nucleotide transhydrogenase, conserved site-2	0	0	0	0	0	0	0	0	0	0	0	0	0	0	0	0	0	0	0	0	0	0	0	0	0	0	0	0	0	0	0	0	0	0	0	0	1	0		0	0	n/a	0.367879		0	0	n/a	0.367879
IPR008158	Protein translocase SEC61 complex, gamma subunit	0	4	2	2	4	2	3	3	3	3	2	2	1	1	2	5	2	3	5	2	3	3	2	0	1	3	2	2	3	2	1	2	2	2	1	4	1	1		0	4	0	0.0229904		0	2.66667	0	0.0459828
IPR008168	Cytochrome c, class IC	0	0	0	0	0	2	0	0	0	0	0	0	0	0	0	0	0	0	0	0	0	0	0	0	0	0	0	0	0	0	0	0	0	0	0	0	2	0		0	0	n/a	0.367879		0	0	n/a	0.367879
IPR008179	Phosphoribosyl-ATP pyrophosphohydrolase	0	1	1	2	1	1	1	2	4	1	1	1	1	1	1	3	1	1	2	1	1	1	1	0	1	1	1	1	1	2	1	1	2	1	1	1	1	1		0	1	0	0.18394		0	1.33333	0	0.18394
IPR008189	rRNA small subunit methyltransferase I	0	2	1	0	1	1	2	1	4	1	1	1	1	1	1	1	1	1	1	1	1	1	1	1	1	1	1	1	1	1	1	1	2	1	1	1	1	1		0	2	0	0.0919685		0	1	0	0.18394
IPR008209	Phosphoenolpyruvate carboxykinase, GTP-utilising	0	0	0	0	0	0	0	0	0	0	0	0	0	0	0	0	0	0	0	0	0	0	0	0	0	0	0	0	0	0	0	0	1	0	0	0	0	0		0	0	n/a	0.367879		0	0	n/a	0.367879
IPR008210	Phosphoenolpyruvate carboxykinase, N-terminal	0	6	4	1	2	4	4	5	8	4	3	3	2	3	3	4	2	2	4	2	2	2	3	2	3	2	2	2	7	1	2	3	5	4	9	5	1	0		0	6	0	0.00574681		0	3.66667	0	0.0229904
IPR008220	Homoserine acetyltransferase	0	0	0	0	0	0	0	0	0	0	0	0	0	0	0	0	0	0	0	0	0	0	0	0	0	0	0	0	0	0	0	0	1	0	0	0	0	1		0	0	n/a	0.367879		0	0	n/a	0.367879
IPR008251	Chromo shadow domain	0	4	0	0	2	1	2	0	0	0	1	1	1	1	1	1	0	1	3	1	1	1	1	2	2	1	1	1	1	1	0	1	1	2	1	1	0	0		0	4	0	0.0229904		0	1.33333	0	0.18394
IPR008253	Marvel domain	0	0	0	0	0	0	0	0	0	0	0	0	0	0	0	0	0	0	0	0	0	0	0	0	0	0	1	0	0	0	0	0	0	0	0	0	0	0		0	0	n/a	0.367879		0	0	n/a	0.367879
IPR008256	Peptidase S1B	0	0	0	0	0	0	0	0	0	0	0	0	0	0	0	0	0	0	0	0	0	0	0	0	0	0	0	0	0	0	0	0	0	0	0	0	1	0		0	0	n/a	0.367879		0	0	n/a	0.367879
IPR008257	Renal dipeptidase family	0	0	0	0	0	1	0	0	0	0	0	0	0	0	0	0	0	0	0	0	0	0	0	0	0	0	0	0	0	0	0	0	1	0	0	0	0	0		0	0	n/a	0.367879		0	0	n/a	0.367879
IPR008276	Concentrative nucleoside transporter	0	0	0	0	0	0	0	0	0	0	0	0	0	0	0	0	0	0	0	0	0	0	0	0	0	0	0	0	0	0	0	0	3	0	0	0	0	0		0	0	n/a	0.367879		0	0	n/a	0.367879
IPR008280	Tubulin/FtsZ, C-terminal	0	45	27	12	36	20	26	17	44	20	16	16	15	17	24	43	16	15	33	19	20	22	20	21	25	16	18	16	30	16	16	16	16	36	18	34	10	8		0	45	0	1.03003e-14		0	28	0	1.36265e-09
IPR008330	Peptidase M17, peptidase B	0	0	0	0	0	0	0	0	0	0	0	0	0	0	0	0	0	0	0	0	0	0	0	0	0	0	0	0	0	0	0	0	1	0	0	0	0	0		0	0	n/a	0.367879		0	0	n/a	0.367879
IPR008332	Methylguanine DNA methyltransferase, ribonuclease-like domain	0	0	0	0	0	0	0	0	0	0	0	0	0	0	0	0	0	0	0	0	0	0	0	0	0	0	0	0	0	0	0	0	1	0	0	1	0	0		0	0	n/a	0.367879		0	0	n/a	0.367879
IPR008334	5'-Nucleotidase, C-terminal	0	0	0	0	0	1	0	0	0	0	0	0	0	0	0	0	0	0	0	0	0	0	0	0	0	0	0	0	0	0	0	0	2	0	0	1	3	1		0	0	n/a	0.367879		0	0	n/a	0.367879
IPR008352	Mitogen-activated protein (MAP) kinase, p38	0	0	0	0	0	0	0	0	0	0	0	0	0	0	0	0	0	0	0	0	0	0	0	0	0	0	0	0	0	0	0	0	0	0	0	0	0	1		0	0	n/a	0.367879		0	0	n/a	0.367879
IPR008367	Regucalcin	0	0	0	0	0	0	0	0	0	0	0	0	0	0	0	0	0	0	0	0	0	0	0	0	0	0	0	0	0	0	0	0	0	0	0	1	0	0		0	0	n/a	0.367879		0	0	n/a	0.367879
IPR008373	Saposin	0	0	1	0	0	0	0	0	0	0	1	0	1	0	0	0	0	0	1	0	0	0	0	1	0	0	1	0	0	0	1	1	1	0	0	0	2	0		0	0	n/a	0.367879		0	0.333333	0	0.367879
IPR008374	SF-assemblin	0	0	0	0	0	0	0	0	0	0	0	0	0	0	0	0	0	0	0	0	0	0	0	0	0	0	0	0	0	0	0	0	0	0	0	0	1	1		0	0	n/a	0.367879		0	0	n/a	0.367879
IPR008381	ACN9	0	0	0	0	0	0	0	0	0	0	0	0	0	0	0	0	0	0	0	0	0	0	0	0	0	0	0	0	0	0	0	0	0	0	0	0	1	1		0	0	n/a	0.367879		0	0	n/a	0.367879
IPR008397	Alginate lyase domain	0	0	0	0	0	2	0	0	0	0	0	0	0	0	0	0	0	0	0	0	0	0	0	0	0	0	0	0	0	0	0	0	0	0	0	0	0	0		0	0	n/a	0.367879		0	0	n/a	0.367879
IPR008410	Cellulose synthase operon C, C-terminal	0	0	0	1	0	0	0	0	0	0	0	0	0	0	0	0	0	0	0	0	0	0	0	0	0	0	0	0	0	0	0	0	0	0	0	0	0	0		0	0	n/a	0.367879		0	0.333333	0	0.367879
IPR008434	Magnesium-protoporphyrin IX monomethyl ester aerobic oxidative cyclase	0	2	1	1	2	1	1	1	1	1	1	1	1	1	1	1	1	1	2	1	1	1	1	1	1	1	1	1	2	1	1	1	1	3	1	2	2	1		0	2	0	0.0919685		0	1.33333	0	0.18394
IPR008457	Copper resistance D	0	0	0	0	0	1	0	0	0	0	0	0	0	0	0	0	0	0	0	0	0	0	0	0	0	0	0	0	0	0	0	0	1	0	0	1	0	0		0	0	n/a	0.367879		0	0	n/a	0.367879
IPR008471	MnmC-like methyltransferase	0	0	0	0	0	0	0	0	0	0	0	0	0	0	0	0	0	0	0	0	0	0	0	0	0	0	0	0	0	0	0	0	1	0	0	0	0	0		0	0	n/a	0.367879		0	0	n/a	0.367879
IPR008475	Bacterial phospholipase C, C-terminal domain	0	0	0	0	0	0	0	0	0	0	0	0	0	0	0	0	0	0	0	0	0	0	0	0	0	0	0	0	0	0	0	0	2	0	0	0	0	0		0	0	n/a	0.367879		0	0	n/a	0.367879
IPR008567	3-keto-5-aminohexanoate cleavage enzyme	0	0	0	0	0	1	0	0	0	0	0	0	0	0	0	0	0	0	0	0	0	0	0	0	0	0	0	0	0	0	0	0	0	0	0	0	0	0		0	0	n/a	0.367879		0	0	n/a	0.367879
IPR008593	DNA N-6-adenine-methyltransferase	0	0	0	0	0	0	0	0	0	0	0	0	0	0	0	0	0	0	0	0	0	0	0	0	0	0	0	0	0	0	0	0	0	0	0	0	4	0		0	0	n/a	0.367879		0	0	n/a	0.367879
IPR008594	Scavenger mRNA decapping enzyme DcpS/DCS2	0	0	0	0	0	0	0	0	0	0	0	0	0	0	0	0	0	0	0	0	0	0	0	0	0	0	0	0	0	0	0	0	0	0	0	0	1	1		0	0	n/a	0.367879		0	0	n/a	0.367879
IPR008597	Destabilase	0	0	0	0	0	0	0	0	0	0	0	0	0	0	0	0	0	0	0	0	0	0	0	0	0	0	0	0	0	0	0	0	0	0	0	1	0	0		0	0	n/a	0.367879		0	0	n/a	0.367879
IPR008635	Coiled stalk of trimeric autotransporter adhesin	0	0	0	0	0	2	0	0	0	0	0	0	0	0	0	0	0	0	0	0	0	0	0	0	0	0	0	0	0	0	0	0	0	0	0	0	0	0		0	0	n/a	0.367879		0	0	n/a	0.367879
IPR008640	Head domain of trimeric autotransporter adhesin	0	0	0	0	0	1	0	0	0	0	0	0	0	0	0	0	0	0	0	0	0	0	0	0	0	0	0	0	0	0	0	0	0	0	0	0	0	0		0	0	n/a	0.367879		0	0	n/a	0.367879
IPR008658	Kinesin-associated protein 3	0	0	0	0	0	0	0	0	0	0	0	0	0	0	0	0	0	0	0	0	0	0	0	0	0	0	0	0	0	0	0	0	0	0	0	0	1	0		0	0	n/a	0.367879		0	0	n/a	0.367879
IPR008685	Centromere protein Mis12	0	2	2	1	1	1	1	1	1	1	1	0	1	1	1	3	1	1	1	1	1	1	1	1	1	1	1	1	1	1	1	1	1	1	1	1	0	1		0	2	0	0.0919685		0	1.66667	0	0.0919685
IPR008731	Phosphotransferase system, enzyme I N-terminal	0	1	0	0	0	2	0	0	0	0	0	0	0	0	1	0	0	0	0	0	0	0	0	0	0	0	0	0	0	0	0	0	1	0	0	1	0	0		0	1	0	0.18394		0	0.333333	0	0.367879
IPR008740	Peptidase C30, Coronavirus endopeptidase	0	0	0	0	0	0	0	0	0	0	0	0	0	0	1	0	0	0	0	0	0	0	0	0	0	0	0	0	0	0	0	0	0	0	0	0	0	0		0	0	n/a	0.367879		0	0	n/a	0.367879
IPR008753	Peptidase M13, N-terminal domain	0	0	0	0	0	2	0	0	0	0	0	0	0	0	0	0	0	0	0	0	0	0	0	0	0	0	0	0	0	0	0	0	0	0	0	0	0	0		0	0	n/a	0.367879		0	0	n/a	0.367879
IPR008757	Peptidase M6-like, domain	0	0	0	0	0	0	0	0	0	0	0	0	0	0	0	0	0	0	0	0	0	0	0	0	0	0	0	0	0	0	0	0	0	0	0	4	0	0		0	0	n/a	0.367879		0	0	n/a	0.367879
IPR008766	Replication gene A protein	0	0	0	0	0	1	0	0	0	0	0	0	0	0	0	0	0	0	0	0	0	0	0	0	0	0	0	0	0	0	0	0	0	0	0	0	0	0		0	0	n/a	0.367879		0	0	n/a	0.367879
IPR008772	Bacterial phosphonate metabolism, PhnH	0	0	0	0	0	0	0	0	0	0	0	0	0	0	0	0	0	0	0	0	0	0	0	0	0	0	0	0	0	0	0	0	1	0	0	0	0	0		0	0	n/a	0.367879		0	0	n/a	0.367879
IPR008773	Phosphonate metabolism protein PhnI	0	0	0	0	0	0	0	0	0	0	0	0	0	0	0	0	0	0	0	0	0	0	0	0	0	0	0	0	0	0	0	0	1	0	0	0	0	0		0	0	n/a	0.367879		0	0	n/a	0.367879
IPR008807	ROSMUCR transcriptional regulator	0	0	0	0	0	1	0	0	0	0	0	0	0	0	0	0	0	0	0	0	0	0	0	0	0	0	0	0	0	0	0	0	0	0	0	0	0	0		0	0	n/a	0.367879		0	0	n/a	0.367879
IPR008813	Plasmid replication protein, RepL	0	0	1	0	0	0	0	0	0	0	0	0	0	0	0	0	0	0	0	0	0	0	0	0	0	0	0	0	0	0	0	0	0	0	0	0	0	0		0	0	n/a	0.367879		0	0.333333	0	0.367879
IPR008816	Glycine zipper 2TM domain	0	0	0	0	0	4	0	0	0	0	0	0	0	0	0	0	0	0	0	0	0	0	0	0	0	0	0	0	0	0	0	0	2	0	0	0	0	0		0	0	n/a	0.367879		0	0	n/a	0.367879
IPR008821	Rubella membrane glycoprotein E2	0	0	0	0	0	0	0	0	0	1	0	0	0	0	0	0	0	0	0	0	0	0	0	0	0	0	0	0	0	0	0	0	0	0	0	0	0	0		0	0	n/a	0.367879		0	0	n/a	0.367879
IPR008822	Crossover junction endodeoxyribonuclease, RusA-like	0	0	0	0	0	1	0	0	0	0	0	0	0	0	0	0	0	0	0	0	0	0	0	0	0	0	0	0	0	0	0	0	0	0	0	0	0	0		0	0	n/a	0.367879		0	0	n/a	0.367879
IPR008823	DNA helicase, Holliday junction RuvB type, C-terminal	0	0	0	0	0	0	0	0	0	0	0	0	0	0	0	0	0	0	0	0	0	0	0	0	0	0	0	0	0	0	0	0	1	0	0	0	0	0		0	0	n/a	0.367879		0	0	n/a	0.367879
IPR008824	DNA helicase, Holliday junction RuvB type, N-terminal	0	0	0	0	1	1	0	0	0	0	0	0	0	0	3	0	2	0	0	0	0	0	0	0	0	1	0	0	0	0	0	0	1	0	0	0	0	0		0	0	n/a	0.367879		0	0	n/a	0.367879
IPR008829	Soluble liver antigen/liver pancreas antigen	0	0	0	0	0	0	0	0	0	0	0	0	0	0	0	0	0	0	0	0	0	0	0	0	0	0	0	0	0	0	0	0	0	0	0	0	1	1		0	0	n/a	0.367879		0	0	n/a	0.367879
IPR008844	Spore germination GerAC	0	0	0	0	0	0	0	0	0	0	0	0	0	0	0	0	0	0	0	0	0	0	0	0	0	0	0	0	0	0	0	0	0	0	0	2	0	0		0	0	n/a	0.367879		0	0	n/a	0.367879
IPR008854	TPMT family	0	0	0	0	1	2	1	1	2	1	0	1	1	1	1	1	3	4	5	3	3	3	2	1	1	2	1	2	1	1	2	2	3	1	1	1	1	1		0	0	n/a	0.367879		0	0	n/a	0.367879
IPR008858	TROVE	0	0	0	0	0	0	0	0	0	0	0	0	0	0	0	0	0	0	0	0	0	0	0	0	0	0	0	0	0	0	0	0	0	0	0	0	3	0		0	0	n/a	0.367879		0	0	n/a	0.367879
IPR008867	Thiazole biosynthesis	0	0	0	0	0	0	0	0	2	0	0	0	0	0	0	0	0	1	1	0	1	0	1	0	0	0	0	0	0	0	0	2	3	1	0	0	0	0		0	0	n/a	0.367879		0	0	n/a	0.367879
IPR008872	Insecticidal crystal toxin	0	0	0	0	0	0	0	0	0	0	0	0	0	0	0	0	0	0	3	0	0	0	0	0	0	0	0	0	0	0	0	0	0	0	0	0	0	0		0	0	n/a	0.367879		0	0	n/a	0.367879
IPR008882	Procyclic acidic repetitive	0	0	0	0	0	0	0	0	0	0	0	0	0	0	0	0	0	0	0	0	0	0	0	0	0	0	0	0	0	1	0	0	0	0	0	0	0	0		0	0	n/a	0.367879		0	0	n/a	0.367879
IPR008917	Transcription factor, Skn-1-like, DNA-binding domain	0	0	0	0	0	0	0	0	0	0	1	0	0	3	0	2	0	1	0	1	0	0	0	0	0	0	0	0	0	0	0	0	0	0	1	0	0	0		0	0	n/a	0.367879		0	0	n/a	0.367879
IPR008921	DNA polymerase III, clamp loader complex, gamma/delta/delta subunit, C-terminal	0	24	14	7	19	11	11	12	19	9	10	7	12	9	12	15	9	11	17	9	11	11	10	11	9	9	13	12	13	11	13	13	14	14	13	11	5	6		0	24	0	2.1836e-08		0	15	0	1.1209e-05
IPR008925	Aminoacyl-tRNA synthetase, class I, anticodon-binding	0	2	2	1	1	1	1	2	2	1	1	1	1	1	1	1	1	1	1	1	1	1	1	1	1	1	1	1	1	1	1	1	2	2	1	2	1	1		0	2	0	0.0919685		0	1.66667	0	0.0919685
IPR008927	6-phosphogluconate dehydrogenase, C-terminal-like	0	56	31	8	41	33	28	28	87	25	23	25	28	25	29	37	26	25	38	24	25	25	23	31	32	20	26	25	34	25	31	31	41	41	21	35	22	13		0	56	0	4.98778e-18		0	31.6667	0	8.50135e-11
IPR008928	Six-hairpin glycosidase-like	0	74	52	25	63	45	50	41	84	43	34	32	48	47	40	52	34	41	70	43	47	48	40	43	45	35	44	45	53	44	49	46	59	63	54	54	10	1		0	74	0	1.86954e-23		0	50.3333	0	3.20743e-16
IPR008932	Ribosomal protein L7/L12, oligomerisation	0	5	2	1	2	2	5	1	12	4	4	4	1	2	3	5	2	4	7	4	5	5	1	5	5	2	3	3	3	2	3	3	3	1	6	9	2	2		0	5	0	0.0114945		0	2.66667	0	0.0459828
IPR008936	Rho GTPase activation protein	0	21	12	6	13	8	11	6	11	9	7	6	10	7	7	17	7	10	19	10	9	15	10	9	10	7	11	11	18	12	12	12	12	15	6	8	1	0		0	21	0	1.74862e-07		0	13	0	4.48542e-05
IPR008939	Lytic transglycosylase, superhelical U-shaped	0	0	0	0	0	1	0	0	0	0	0	0	0	0	0	0	0	0	0	0	0	0	0	0	0	0	0	0	0	0	0	0	1	0	0	0	0	0		0	0	n/a	0.367879		0	0	n/a	0.367879
IPR008946	Nuclear hormone receptor, ligand-binding	0	1	0	0	0	0	0	0	0	0	1	3	0	0	0	0	0	0	0	0	0	0	0	0	0	1	1	1	1	0	0	1	1	1	0	0	0	0		0	1	0	0.18394		0	0.333333	0	0.367879
IPR008947	Phospholipase C/P1 nuclease domain	0	8	6	2	3	4	3	3	7	3	3	3	3	3	3	6	3	3	7	5	5	5	3	3	3	2	6	5	4	4	5	4	4	4	2	2	0	0		0	8	0	0.00143642		0	5.33333	0	0.0114945
IPR008948	L-Aspartase-like	0	19	11	16	9	12	14	9	25	6	17	19	13	8	6	14	10	7	18	8	9	11	21	23	12	5	12	15	23	14	15	17	23	11	9	28	5	4		0	19	0	6.99862e-07		0	15.3333	0	1.1209e-05
IPR008953	Iron hydrogenase, small subunit	0	0	0	0	1	0	0	0	0	0	0	0	0	0	0	0	0	0	0	0	0	0	0	0	0	0	0	0	1	0	0	0	0	0	0	0	0	0		0	0	n/a	0.367879		0	0	n/a	0.367879
IPR008963	Purple acid phosphatase-like, N-terminal	0	29	22	6	22	18	20	20	38	19	13	11	34	21	17	23	16	16	26	20	20	20	19	19	21	18	20	26	18	18	23	22	24	16	13	15	5	0		0	29	0	6.81034e-10		0	19	0	6.99862e-07
IPR008965	Carbohydrate-binding domain	0	1	0	0	0	0	0	1	3	0	2	2	1	1	0	0	2	1	1	1	0	0	1	1	0	0	1	0	0	0	0	0	1	0	0	2	0	0		0	1	0	0.18394		0	0.333333	0	0.367879
IPR008971	HSP40/DnaJ peptide-binding	0	49	25	9	39	18	23	22	42	18	16	17	18	16	20	31	17	19	34	20	20	22	14	23	21	16	19	16	45	20	21	21	27	32	14	22	10	8		0	49	0	6.41962e-16		0	27.6667	0	1.36265e-09
IPR008974	TRAF-like	0	68	56	15	56	22	50	51	114	47	26	20	68	43	33	55	29	55	132	108	92	129	31	39	48	20	114	74	62	172	150	156	182	33	19	18	13	7		0	68	0	1.20419e-21		0	46.3333	0	5.14667e-15
IPR008977	PHM/PNGase F domain	0	0	0	0	0	0	0	0	0	0	0	0	0	0	0	0	0	0	0	0	0	0	0	0	0	0	0	0	0	0	0	0	0	0	0	0	6	1		0	0	n/a	0.367879		0	0	n/a	0.367879
IPR008983	Tumour necrosis factor-like domain	0	0	0	0	0	0	0	0	0	0	0	0	0	0	0	0	0	0	0	0	0	0	0	0	0	1	0	0	0	0	0	0	0	0	0	0	0	0		0	0	n/a	0.367879		0	0	n/a	0.367879
IPR008984	SMAD/FHA domain	0	40	25	8	29	19	22	18	35	18	15	14	18	17	19	23	14	21	31	19	22	25	17	20	21	19	24	13	21	18	20	21	16	21	15	19	16	12		0	40	0	3.3066e-13		0	24.3333	0	2.1836e-08
IPR008989	Myosin S1 fragment, N-terminal	0	0	1	0	0	0	0	0	0	0	0	0	0	0	0	0	0	1	1	1	0	0	0	0	0	0	0	0	0	0	0	0	0	0	0	0	0	0		0	0	n/a	0.367879		0	0.333333	0	0.367879
IPR009003	Trypsin-like cysteine/serine peptidase domain	0	22	16	7	24	23	24	16	38	15	13	11	22	16	15	15	16	14	16	18	20	31	17	18	12	15	44	28	23	46	71	58	67	16	13	26	39	7		0	22	0	8.74035e-08		0	15	0	1.1209e-05
IPR009006	Alanine racemase/group IV decarboxylase, C-terminal	0	8	4	4	6	5	5	7	6	4	4	2	2	7	8	7	1	3	5	3	3	3	7	6	7	3	5	4	7	7	5	5	8	5	3	5	4	2		0	8	0	0.00143642		0	5.33333	0	0.0114945
IPR009008	Valyl/Leucyl/Isoleucyl-tRNA synthetase, editing domain	0	9	7	4	11	7	8	8	29	9	6	7	8	6	7	7	6	6	12	9	7	11	9	8	7	9	8	8	6	10	10	12	16	6	7	6	5	7		0	9	0	0.000718124		0	6.66667	0	0.00287315
IPR009012	GrpE nucleotide exchange factor, head	0	6	4	0	4	4	4	4	9	4	4	3	5	2	3	7	3	4	7	4	4	4	2	3	3	3	4	3	6	3	3	4	4	5	4	4	3	4		0	6	0	0.00574681		0	3.33333	0	0.0459828
IPR009014	Transketolase, C-terminal/Pyruvate-ferredoxin oxidoreductase, domain II	0	25	12	6	15	9	15	7	19	7	10	10	10	8	11	17	7	11	15	9	10	11	13	12	11	11	9	10	11	11	11	10	19	17	9	13	6	4		0	25	0	1.0914e-08		0	14.3333	0	2.24227e-05
IPR009018	Signal recognition particle, SRP9/SRP14 subunit	0	7	2	2	3	3	4	2	7	2	2	2	2	2	2	3	2	2	7	2	2	2	2	1	2	2	2	2	4	2	3	2	2	3	2	5	2	2		0	7	0	0.00287315		0	3.66667	0	0.0229904
IPR009019	K homology domain, prokaryotic type	0	11	13	2	7	7	7	6	13	6	5	5	7	5	8	9	3	4	9	5	5	8	8	9	7	4	4	3	7	6	5	7	7	7	4	8	3	5		0	11	0	0.000179479		0	8.66667	0	0.000718124
IPR009023	Hydroxymethylglutaryl-CoA reductase, class I/II, NAD/NADP-binding domain	0	9	10	0	6	4	5	7	19	3	3	3	8	2	3	9	3	1	4	3	2	2	3	4	4	1	3	3	8	4	3	3	3	4	1	3	0	0		0	9	0	0.000718124		0	6.33333	0	0.00574681
IPR009025	DNA-directed RNA polymerase, RBP11-like dimerisation domain	0	9	8	4	4	5	8	5	21	7	6	6	5	4	7	24	4	4	11	5	6	9	6	6	9	4	7	6	9	7	9	12	7	6	4	8	4	5		0	9	0	0.000718124		0	7	0	0.00287315
IPR009028	Coatomer/calthrin adaptor appendage, C-terminal subdomain	0	11	4	0	6	4	6	4	7	3	5	5	4	3	4	8	3	6	7	6	6	5	3	4	4	4	4	4	6	4	4	4	4	7	3	9	3	4		0	11	0	0.000179479		0	5	0	0.0114945
IPR009029	Hydroxymethylglutaryl-CoA reductase, class I/II, substrate-binding domain	0	9	9	0	6	4	5	8	25	3	3	3	8	2	3	9	3	1	4	3	2	2	3	4	10	1	3	3	10	3	3	3	3	4	1	3	0	0		0	9	0	0.000718124		0	6	0	0.00574681
IPR009031	Carbohydrate binding module family 10	0	0	0	0	0	0	0	0	0	0	0	0	0	0	0	0	0	0	0	0	0	0	0	0	0	0	0	0	0	0	0	0	0	0	0	0	1	0		0	0	n/a	0.367879		0	0	n/a	0.367879
IPR009033	Calreticulin/calnexin, P domain	0	10	5	1	9	3	5	5	9	5	3	3	5	4	5	10	3	5	9	6	5	7	6	5	5	4	5	5	10	2	5	5	5	11	3	6	2	1		0	10	0	0.000359013		0	5.33333	0	0.0114945
IPR009044	ssDNA-binding transcriptional regulator	0	14	9	2	6	4	6	5	8	5	4	5	6	5	5	6	5	5	7	7	7	7	4	4	4	5	4	4	5	5	4	5	4	6	4	4	2	2		0	14	0	2.24227e-05		0	8.33333	0	0.00143642
IPR009048	Alpha-macroglobulin, receptor-binding	0	0	0	0	0	0	0	0	0	0	0	0	0	0	0	0	0	0	0	0	0	0	0	0	0	0	0	0	0	0	0	0	0	0	1	0	0	0		0	0	n/a	0.367879		0	0	n/a	0.367879
IPR009051	Alpha-helical ferredoxin	0	6	3	1	4	3	5	3	12	4	3	5	3	3	3	4	3	4	6	4	4	5	4	5	7	3	4	3	5	3	4	4	7	9	3	6	3	2		0	6	0	0.00574681		0	3.33333	0	0.0459828
IPR009057	Homeodomain-like	0	1002	549	222	604	385	541	373	765	345	344	271	397	322	363	654	331	413	743	436	432	432	371	476	473	236	362	321	561	384	395	427	495	775	229	294	75	55		0	1002	0	3.89496e-306		0	591	0	3.17732e-180
IPR009060	UBA-like	0	77	47	22	62	35	47	41	74	32	32	34	41	34	37	60	31	53	79	47	49	50	37	45	48	34	38	34	50	39	44	38	42	63	32	45	24	15		0	77	0	2.32897e-24		0	48.6667	0	6.41962e-16
IPR009072	Histone-fold	0	177	157	48	119	72	96	94	198	66	57	62	71	63	69	123	49	71	116	80	87	108	74	133	134	69	98	102	130	99	91	92	97	113	51	82	139	24		0	177	0	1.51658e-54		0	127.333	0	1.91544e-39
IPR009075	Acyl-CoA dehydrogenase/oxidase C-terminal	0	15	10	4	11	16	7	7	20	7	6	6	7	8	6	14	6	7	10	6	9	9	8	10	11	6	7	7	11	7	10	9	19	7	6	12	7	6		0	15	0	1.1209e-05		0	9.66667	0	0.000359013
IPR009080	Aminoacyl-tRNA synthetase, class 1a, anticodon-binding	0	23	18	4	19	17	14	23	33	16	12	11	17	13	15	28	13	12	25	22	14	27	17	12	12	15	16	15	19	15	17	18	23	15	12	14	11	14		0	23	0	4.36872e-08		0	15	0	1.1209e-05
IPR009082	Signal transduction histidine kinase, homodimeric domain	0	30	17	13	24	47	20	12	28	11	12	12	12	11	12	22	8	13	14	11	11	15	10	22	14	8	11	15	18	10	12	12	38	20	8	57	9	1		0	30	0	3.40368e-10		0	20	0	3.49831e-07
IPR009083	Transcription factor IIA, helical	0	7	3	0	3	2	3	3	4	2	2	3	2	2	2	4	2	1	7	4	4	4	2	2	2	3	2	2	3	3	3	3	3	7	3	6	2	2		0	7	0	0.00287315		0	3.33333	0	0.0459828
IPR009088	Transcription factor IIA, beta-barrel	0	6	3	0	3	2	3	3	3	2	1	3	2	2	2	4	2	2	8	4	4	4	2	2	2	3	2	2	4	2	3	3	2	7	3	5	2	3		0	6	0	0.00574681		0	3	0	0.0459828
IPR009089	DNA double-strand break repair and VJ recombination XRCC4, N-terminal	0	2	1	1	0	1	1	1	0	1	0	1	1	1	1	1	1	0	1	1	1	1	1	1	1	1	1	1	1	1	0	1	1	1	1	3	0	0		0	2	0	0.0919685		0	1.33333	0	0.18394
IPR009100	Acyl-CoA dehydrogenase/oxidase, N-terminal and middle domain	0	16	11	3	11	14	7	7	30	7	6	6	6	7	6	15	6	7	10	7	8	9	6	10	11	6	7	7	14	5	10	9	18	7	6	12	7	6		0	16	0	5.60322e-06		0	10	0	0.000359013
IPR009104	Sea anemone actinoporin	0	0	0	0	0	0	0	0	0	0	0	0	0	0	0	0	0	0	0	0	0	0	0	0	0	0	0	0	0	0	0	0	0	0	0	3	0	0		0	0	n/a	0.367879		0	0	n/a	0.367879
IPR009158	Glycerol-3-phosphate dehydrogenase, GlpB subunit	0	0	0	0	0	0	0	0	0	0	0	0	0	0	0	0	0	0	0	0	0	0	0	0	0	0	0	0	0	0	0	0	1	0	0	0	0	0		0	0	n/a	0.367879		0	0	n/a	0.367879
IPR009165	S-adenosylmethionine decarboxylase, bacterial	0	0	0	0	0	0	0	0	0	0	0	0	0	0	0	0	0	0	0	0	0	0	0	0	0	0	0	0	0	0	0	0	1	0	0	0	0	0		0	0	n/a	0.367879		0	0	n/a	0.367879
IPR009212	Methylthioribose kinase	0	3	1	1	2	1	3	1	2	2	1	1	2	0	2	2	1	1	1	1	1	1	2	1	1	1	1	1	1	1	1	2	3	2	1	1	1	1		0	3	0	0.0459828		0	1.66667	0	0.0919685
IPR009228	Capsid scaffolding protein GpO	0	0	1	0	0	0	0	0	0	0	0	0	0	0	0	0	0	0	0	0	0	0	0	1	0	0	0	0	0	0	0	0	0	0	0	0	0	0		0	0	n/a	0.367879		0	0.333333	0	0.367879
IPR009248	SbmA/BacA-like	0	0	0	0	0	0	1	0	3	0	0	0	0	0	0	0	0	0	0	0	0	0	0	0	0	0	0	0	0	0	0	0	1	0	0	0	0	0		0	0	n/a	0.367879		0	0	n/a	0.367879
IPR009428	Beta-catenin-interacting ICAT	0	0	0	0	0	0	0	0	0	0	0	0	0	0	0	0	0	0	0	0	0	0	0	0	0	0	0	0	0	0	0	0	0	0	0	0	0	1		0	0	n/a	0.367879		0	0	n/a	0.367879
IPR009453	IMP-specific 5-nucleotidase	0	0	0	0	0	0	0	0	0	0	0	0	0	0	0	0	0	0	0	0	0	0	0	0	0	0	0	0	0	0	0	0	0	0	0	6	1	1		0	0	n/a	0.367879		0	0	n/a	0.367879
IPR009455	ATP synthase YMF19, uncharacterised, C-terminal	0	0	0	1	1	1	0	0	0	0	0	0	0	0	0	1	0	0	0	0	1	0	2	1	6	0	0	1	1	0	1	1	0	1	0	0	0	0		0	0	n/a	0.367879		0	0.333333	0	0.367879
IPR009502	Secretion monitor	0	0	0	0	0	0	0	0	0	0	0	0	0	0	0	0	0	0	0	0	0	0	0	0	0	0	0	0	0	0	0	0	1	0	0	0	0	0		0	0	n/a	0.367879		0	0	n/a	0.367879
IPR009522	Nucleocapsid, Phlebovirus/Tenuivirus	0	0	0	0	0	0	0	0	0	0	0	0	0	0	0	0	0	0	0	1	0	0	0	0	0	0	0	0	0	0	0	0	0	0	0	0	0	0		0	0	n/a	0.367879		0	0	n/a	0.367879
IPR009609	Phosphonate metabolism PhnG	0	0	0	0	0	0	0	0	0	0	0	0	0	0	0	0	0	0	0	0	0	0	0	0	0	0	0	0	0	0	0	0	1	0	0	0	0	0		0	0	n/a	0.367879		0	0	n/a	0.367879
IPR009729	Galactose-3-O-sulfotransferase	0	0	0	0	0	0	0	0	0	0	0	0	0	0	0	0	0	0	0	0	0	0	0	0	0	0	0	0	0	0	0	0	0	0	0	0	1	0		0	0	n/a	0.367879		0	0	n/a	0.367879
IPR009800	Alpha helical coiled-coil rod	0	2	1	0	0	0	0	0	0	0	0	0	0	0	0	0	0	0	0	0	0	0	0	0	0	0	0	0	0	0	0	0	0	0	0	0	0	0		0	2	0	0.0919685		0	1	0	0.18394
IPR009810	Late nodulin	0	0	603	0	0	0	0	0	0	0	0	0	0	0	0	0	0	1	1	0	1	2	0	0	0	0	0	0	0	0	0	0	0	0	0	0	0	0		0	0	n/a	0.367879		0	201	0	8.4395e-62
IPR009875	PilZ domain	0	0	0	0	0	3	0	0	0	0	0	0	0	0	0	0	0	0	0	0	0	0	0	0	0	0	0	0	0	0	0	0	1	0	0	0	0	0		0	0	n/a	0.367879		0	0	n/a	0.367879
IPR009970	Histone H1-like nucleoprotein HC2	0	0	1	0	0	0	0	0	0	0	0	0	0	0	0	0	0	0	0	0	0	0	0	0	0	0	0	0	0	0	0	0	0	0	0	0	1	0		0	0	n/a	0.367879		0	0.333333	0	0.367879
IPR009986	Sigma factor-binding protein Crl	0	0	0	0	0	0	0	0	0	0	0	0	0	0	0	0	0	0	0	0	0	0	0	0	0	0	0	0	0	0	0	0	1	0	0	0	0	0		0	0	n/a	0.367879		0	0	n/a	0.367879
IPR009993	4-alpha-L-fucosyltransferase	0	0	0	0	0	0	0	0	0	0	0	0	0	0	0	0	0	0	0	0	0	0	0	0	0	0	0	0	0	0	0	0	1	0	0	0	0	0		0	0	n/a	0.367879		0	0	n/a	0.367879
IPR010003	HARP domain	0	2	1	0	1	1	1	0	0	1	1	1	1	1	1	1	0	1	1	1	1	1	1	1	1	1	1	0	1	1	1	1	1	2	1	1	1	0		0	2	0	0.0919685		0	1	0	0.18394
IPR010017	tRNA (mo5U34)-methyltransferase	0	0	0	0	0	0	0	0	0	0	0	0	0	0	0	0	0	0	0	0	0	0	0	0	0	0	0	0	0	0	0	0	2	0	0	0	0	0		0	0	n/a	0.367879		0	0	n/a	0.367879
IPR010023	3-deoxy-D-manno-octulosonate 8-phosphate phosphatase	0	0	0	0	0	0	0	0	0	0	0	0	0	0	0	0	0	0	0	0	0	0	0	0	0	0	0	0	0	0	0	0	1	0	0	0	0	0		0	0	n/a	0.367879		0	0	n/a	0.367879
IPR010028	Acid phosphatase, plant	0	15	9	4	7	5	5	6	6	6	5	5	12	7	6	5	4	7	12	9	9	9	3	8	7	4	4	3	3	6	7	6	7	6	4	0	0	0		0	15	0	1.1209e-05		0	9.33333	0	0.000718124
IPR010034	Molybdopterin converting factor, subunit 1	0	1	1	1	2	1	1	1	2	1	1	1	1	1	1	1	1	1	1	1	1	1	1	0	0	1	1	0	1	1	1	1	1	1	2	1	1	0		0	1	0	0.18394		0	1	0	0.18394
IPR010044	Methylthioadenosine phosphorylase (MTAP)	0	0	0	0	0	0	0	0	0	0	0	0	0	0	0	0	0	0	0	0	0	0	0	1	0	0	0	0	0	0	0	0	0	0	0	0	0	0		0	0	n/a	0.367879		0	0	n/a	0.367879
IPR010045	Phosphopentomutase	0	0	0	0	0	1	0	0	0	0	0	0	0	0	0	0	0	0	0	0	0	0	0	0	0	0	0	0	0	0	0	0	0	0	0	0	0	0		0	0	n/a	0.367879		0	0	n/a	0.367879
IPR010046	Oxidoreductase alpha (molybdopterin) subunit	0	0	0	0	0	0	0	0	0	0	0	0	0	0	0	0	0	0	0	0	0	0	0	0	0	0	0	0	0	0	0	0	2	0	0	0	0	0		0	0	n/a	0.367879		0	0	n/a	0.367879
IPR010048	Hydroxylamine reductase	0	0	0	0	0	0	0	0	0	0	0	0	0	0	0	0	0	0	0	0	0	0	0	0	0	0	0	0	0	0	0	0	0	0	0	0	4	0		0	0	n/a	0.367879		0	0	n/a	0.367879
IPR010055	Type II secretion system protein J	0	0	0	0	0	1	0	0	0	0	0	0	0	0	0	0	0	0	0	0	0	0	0	0	0	0	0	0	0	0	0	0	1	0	0	0	0	0		0	0	n/a	0.367879		0	0	n/a	0.367879
IPR010058	Uridine phosphorylase	0	0	0	0	0	0	0	0	0	0	0	0	0	0	0	0	0	0	0	0	0	0	0	0	0	0	0	0	0	0	0	0	1	0	0	0	0	0		0	0	n/a	0.367879		0	0	n/a	0.367879
IPR010065	Amino acid ABC transporter, permease protein, 3-TM domain	0	0	0	0	0	2	0	0	0	0	0	0	0	0	0	0	0	0	0	0	0	0	0	0	0	0	0	0	0	0	0	0	5	0	0	0	0	0		0	0	n/a	0.367879		0	0	n/a	0.367879
IPR010066	Oligopeptide/dipeptide ABC transporter, ATP-binding protein, C-terminal	0	0	0	0	0	0	0	0	0	0	0	0	0	0	0	0	0	0	0	0	0	0	0	0	0	0	0	0	0	0	0	0	5	0	0	0	0	0		0	0	n/a	0.367879		0	0	n/a	0.367879
IPR010067	Aliphatic sulfonates-binding protein	0	0	0	0	0	1	0	0	0	0	0	0	0	0	0	0	0	0	0	0	0	0	0	0	0	0	0	0	0	0	0	0	0	0	0	0	0	0		0	0	n/a	0.367879		0	0	n/a	0.367879
IPR010073	Phosphoribosylformylglycinamidine synthase	0	2	2	0	2	2	1	1	2	2	1	1	1	1	1	1	0	1	1	1	1	1	0	1	2	1	1	3	1	2	2	2	2	0	1	1	1	1		0	2	0	0.0919685		0	1.33333	0	0.18394
IPR010074	Phosphoribosylformylglycinamidine synthase II	0	0	0	0	0	0	0	0	0	0	0	0	0	0	0	0	0	0	0	0	0	0	0	0	0	0	0	0	0	0	0	0	0	0	0	1	0	0		0	0	n/a	0.367879		0	0	n/a	0.367879
IPR010084	Beta-hydroxyacyl-(acyl-carrier-protein) dehydratase FabZ	0	3	2	1	1	2	1	1	3	2	1	1	1	1	1	2	1	2	4	2	2	2	2	1	1	1	1	1	1	2	0	2	2	2	1	3	1	1		0	3	0	0.0459828		0	2	0	0.0919685
IPR010089	Flavoprotein WrbA	0	18	7	3	8	5	7	5	7	5	5	5	4	5	5	8	4	4	6	4	4	5	7	7	8	4	6	7	6	3	5	4	5	8	3	4	4	0		0	18	0	1.40011e-06		0	9.33333	0	0.000718124
IPR010096	NAD(P)H-quinone oxidoreductase, subunit N/subunit 2	0	0	1	0	0	2	0	0	0	0	0	0	0	0	6	0	0	0	0	0	0	2	0	1	0	0	0	0	0	0	0	4	2	0	0	0	0	0		0	0	n/a	0.367879		0	0.333333	0	0.367879
IPR010102	Succinate semialdehyde dehydrogenase	0	2	1	0	1	1	1	0	1	1	1	1	1	1	1	1	0	1	1	1	1	1	1	1	1	0	1	0	2	0	1	1	3	0	1	2	0	0		0	2	0	0.0919685		0	1	0	0.18394
IPR010105	TonB-dependent siderophore receptor	0	0	0	0	0	1	0	0	0	0	0	0	0	0	0	0	0	0	0	0	0	0	0	0	0	0	0	0	0	0	0	0	2	0	0	0	0	0		0	0	n/a	0.367879		0	0	n/a	0.367879
IPR010108	Lycopene cyclase, beta/epsilon	0	5	4	1	6	3	3	3	3	4	3	3	3	3	3	4	1	2	4	2	2	2	2	4	4	2	2	1	1	2	2	2	2	2	3	4	2	2		0	5	0	0.0114945		0	3.33333	0	0.0459828
IPR010109	Citrate synthase, eukaryotic	0	2	1	0	1	1	1	1	1	1	1	1	2	1	1	1	1	2	3	2	2	2	1	1	1	1	1	1	2	1	1	2	2	0	2	1	1	1		0	2	0	0.0919685		0	1	0	0.18394
IPR010122	Hydroxymethylglutaryl-CoA synthase, eukaryotic	0	5	2	0	3	1	2	1	2	1	1	1	1	2	2	3	1	1	2	1	1	1	2	3	4	1	2	2	3	2	2	3	3	2	1	2	0	0		0	5	0	0.0114945		0	2.33333	0	0.0919685
IPR010126	Esterase, PHB depolymerase	0	0	0	0	0	0	0	0	0	0	0	0	0	0	0	0	0	0	0	0	0	0	0	0	0	0	0	0	0	0	0	0	1	0	0	0	0	0		0	0	n/a	0.367879		0	0	n/a	0.367879
IPR010129	Type I secretion membrane fusion protein, HlyD	0	0	0	0	0	2	0	0	0	0	0	0	0	0	0	0	0	0	0	0	0	0	0	0	0	0	0	0	0	0	0	0	1	0	0	0	0	0		0	0	n/a	0.367879		0	0	n/a	0.367879
IPR010130	Type I secretion outer membrane protein, TolC	0	0	0	0	0	1	0	0	0	0	0	0	0	0	0	0	0	0	0	0	0	0	0	0	0	0	0	0	0	0	0	0	0	0	0	0	0	0		0	0	n/a	0.367879		0	0	n/a	0.367879
IPR010131	RND efflux system, outer membrane lipoprotein, NodT	0	0	0	0	0	4	0	0	0	0	0	0	0	0	0	0	0	0	0	0	0	0	0	0	0	0	0	0	0	0	0	0	0	0	0	0	0	0		0	0	n/a	0.367879		0	0	n/a	0.367879
IPR010136	N-acetyl-gamma-glutamyl-phosphate reductase, type 2	0	0	0	0	0	1	0	0	0	0	0	0	0	0	0	0	0	0	0	0	0	0	0	0	0	0	0	0	0	0	0	0	1	0	0	0	0	1		0	0	n/a	0.367879		0	0	n/a	0.367879
IPR010137	Acyl-[acyl-carrier-protein]--UDP-N-acetylglucosamine O-acyltransferase	0	0	0	0	0	0	0	1	0	0	0	0	0	0	0	0	0	0	0	0	0	0	0	0	0	0	0	0	0	0	0	0	2	0	0	0	0	0		0	0	n/a	0.367879		0	0	n/a	0.367879
IPR010138	UDP-2,3-diacylglucosamine hydrolase	0	0	0	0	0	0	0	0	0	0	0	0	0	0	0	0	0	0	0	0	0	0	0	0	0	0	0	0	0	0	0	0	1	0	0	0	0	0		0	0	n/a	0.367879		0	0	n/a	0.367879
IPR010139	Imidazole glycerol phosphate synthase, subunit H	0	3	1	0	2	1	2	1	2	1	1	1	1	1	1	2	1	1	1	1	1	1	1	1	1	1	1	1	1	1	1	1	1	1	1	1	0	1		0	3	0	0.0459828		0	1.33333	0	0.18394
IPR010158	Amidase, hydantoinase/carbamoylase	0	4	2	1	2	2	1	2	2	2	2	2	2	1	2	2	1	2	2	2	2	2	2	2	2	2	2	2	1	2	2	2	7	2	2	3	1	0		0	4	0	0.0229904		0	2.33333	0	0.0919685
IPR010159	N-acyl-L-amino-acid amidohydrolase	0	3	3	1	4	2	3	1	3	2	2	2	2	2	2	4	1	2	3	4	3	5	1	2	2	5	2	2	2	2	2	2	1	1	3	2	0	0		0	3	0	0.0459828		0	2.33333	0	0.0919685
IPR010161	Peptidase M20B, tripeptide aminopeptidase	0	0	0	0	0	0	0	0	0	0	0	0	0	0	0	0	0	0	0	0	0	0	0	1	0	0	0	0	0	0	0	0	4	0	0	0	0	0		0	0	n/a	0.367879		0	0	n/a	0.367879
IPR010167	Amino-acid N-acetyltransferase (ArgA)	0	4	1	2	3	1	2	1	1	2	1	1	1	1	1	3	0	2	2	2	2	2	3	2	2	0	1	2	1	2	2	2	3	2	1	2	1	1		0	4	0	0.0229904		0	2.33333	0	0.0919685
IPR010182	N-formyl-4-amino-5-aminomethyl-2-methylpyrimidine deformylase/Succinyl-diaminopimelate desuccinylase	0	0	0	0	0	0	0	0	0	0	0	0	0	0	0	0	0	0	0	0	0	0	0	0	0	0	0	0	0	0	0	0	1	0	0	0	0	0		0	0	n/a	0.367879		0	0	n/a	0.367879
IPR010196	O-succinylbenzoic acid (OSB) synthetase	0	1	1	0	1	1	1	1	0	1	0	0	1	1	1	1	0	0	1	1	1	1	1	1	0	0	0	0	0	1	1	0	2	1	1	1	0	0		0	1	0	0.18394		0	0.666667	0	0.18394
IPR010198	1,4-Dihydroxy-2-naphthoyl-CoA synthase	0	2	1	0	1	1	1	1	2	1	1	1	2	1	0	1	1	1	1	1	1	1	1	1	1	1	1	1	1	1	1	0	1	1	1	1	1	1		0	2	0	0.0919685		0	1	0	0.18394
IPR010203	Regulator of ribonuclease activity A	0	4	3	0	3	2	2	3	9	3	2	2	2	2	3	3	1	4	5	3	3	3	2	1	2	3	2	1	2	2	2	3	5	4	2	2	1	1		0	4	0	0.0229904		0	2.33333	0	0.0919685
IPR010206	Poly(A) polymerase I	0	0	0	0	0	0	0	0	0	0	0	0	0	0	0	0	0	0	0	0	0	0	0	0	0	0	0	0	0	0	0	0	1	0	0	0	0	0		0	0	n/a	0.367879		0	0	n/a	0.367879
IPR010208	Electron transport complex protein RnfC	0	0	0	0	0	0	0	0	0	0	0	0	0	0	0	0	0	0	0	0	0	0	0	0	0	0	0	0	0	0	0	0	1	0	0	0	0	0		0	0	n/a	0.367879		0	0	n/a	0.367879
IPR010209	Electron transport complex, RnfG	0	0	0	0	0	0	0	0	0	0	0	0	0	0	0	0	0	0	0	0	0	0	0	0	0	0	0	0	0	0	0	0	1	0	0	0	0	0		0	0	n/a	0.367879		0	0	n/a	0.367879
IPR010218	NADH dehydrogenase, subunit C	0	1	3	0	0	2	0	0	0	0	0	0	0	0	3	0	0	1	0	0	0	1	0	2	0	0	1	1	1	1	0	3	1	1	1	0	1	0		0	1	0	0.18394		0	1.33333	0	0.18394
IPR010223	ATP binding protein MinD, bacterial-type	0	2	0	0	1	1	1	1	2	1	1	1	1	1	1	1	1	1	0	1	1	1	0	1	1	1	1	1	1	1	1	1	2	0	1	2	1	1		0	2	0	0.0919685		0	0.666667	0	0.18394
IPR010226	NADH-quinone oxidoreductase, chain I	0	3	8	1	2	2	3	1	2	1	1	1	1	1	4	3	0	2	4	2	2	3	1	3	3	1	1	1	3	0	1	2	2	2	1	2	1	1		0	3	0	0.0459828		0	4	0	0.0229904
IPR010227	NADH-quinone oxidoreductase, chain M/4	0	0	5	0	0	1	0	0	0	0	0	0	0	0	3	0	0	1	0	0	0	1	0	0	2	1	0	0	0	0	1	3	1	0	0	0	0	0		0	0	n/a	0.367879		0	1.66667	0	0.0919685
IPR010228	NADH:ubiquinone oxidoreductase, subunit G	0	2	1	1	3	1	1	1	2	1	1	1	1	1	1	2	1	0	1	1	1	2	1	1	1	1	1	0	2	1	1	1	1	2	1	1	1	1		0	2	0	0.0919685		0	1.33333	0	0.18394
IPR010229	Peptidase M38, beta-aspartyl dipeptidase	0	0	0	0	0	0	0	0	0	0	0	0	0	0	0	0	0	0	0	0	0	0	0	0	0	0	0	0	0	0	0	0	0	0	0	1	0	0		0	0	n/a	0.367879		0	0	n/a	0.367879
IPR010231	SUF system FeS cluster assembly, SufB	0	2	3	1	1	1	1	1	2	1	1	1	1	1	2	1	1	1	1	1	1	1	0	2	2	2	1	1	1	1	1	1	1	0	1	3	1	1		0	2	0	0.0919685		0	2	0	0.0919685
IPR010236	ISC system FeS cluster assembly, HscA chaperone	0	0	0	0	0	0	0	0	0	0	0	0	0	0	0	0	0	0	0	0	0	0	0	0	0	0	0	0	0	0	0	0	2	0	0	0	0	0		0	0	n/a	0.367879		0	0	n/a	0.367879
IPR010240	Cysteine desulfurase	0	2	1	1	1	1	1	1	2	1	1	1	0	1	1	2	1	1	1	0	1	1	0	0	0	1	1	2	1	0	1	1	1	0	1	2	1	1		0	2	0	0.0919685		0	1.33333	0	0.18394
IPR010241	Ferredoxin [2Fe-2S], plant	0	13	8	1	9	5	8	4	5	5	6	7	5	6	4	8	2	6	12	6	5	5	3	7	6	6	9	8	11	8	8	7	6	6	4	8	6	1		0	13	0	4.48542e-05		0	7.33333	0	0.00287315
IPR010251	Magnesium-protoporphyrin IX methyltransferase	0	2	1	0	1	1	1	1	2	1	1	1	1	1	1	1	1	1	1	1	1	1	1	1	1	1	1	1	1	1	1	1	1	1	1	1	1	1		0	2	0	0.0919685		0	1	0	0.18394
IPR010253	Geranylgeranyl reductase, plant/prokaryotic	0	3	1	2	4	2	1	2	5	2	2	2	1	1	2	2	2	1	2	1	1	1	1	2	3	2	2	2	2	2	2	2	1	2	1	3	1	2		0	3	0	0.0459828		0	2	0	0.0919685
IPR010255	Haem peroxidase	0	213	143	50	131	90	121	79	204	79	88	80	110	83	89	115	67	83	132	92	84	94	90	125	142	109	151	141	164	158	163	163	192	129	107	72	7	5		0	213	0	1.98432e-65		0	135.333	0	7.36468e-42
IPR010284	Photosystem II reaction centre protein Ycf12	0	0	0	0	0	1	0	0	0	0	0	0	0	0	0	0	0	0	0	0	0	0	0	0	0	0	0	0	0	0	0	0	0	0	0	0	0	0		0	0	n/a	0.367879		0	0	n/a	0.367879
IPR010300	Cysteine dioxygenase type I	0	0	0	0	0	1	0	0	0	0	0	0	0	0	0	0	0	0	0	0	0	0	0	0	0	0	0	0	0	0	0	0	0	0	0	0	2	0		0	0	n/a	0.367879		0	0	n/a	0.367879
IPR010306	Phosphonate metabolism PhnJ	0	0	0	0	0	0	0	0	0	0	0	0	0	0	0	0	0	0	0	0	0	0	0	0	0	0	0	0	0	0	0	0	1	0	0	0	0	0		0	0	n/a	0.367879		0	0	n/a	0.367879
IPR010329	3-hydroxyanthranilic acid dioxygenase	0	0	0	0	0	0	0	0	0	0	0	0	0	0	0	0	0	0	0	0	0	0	0	0	0	0	0	0	0	0	0	0	1	0	0	0	0	0		0	0	n/a	0.367879		0	0	n/a	0.367879
IPR010394	5-nucleotidase	0	0	0	0	0	2	0	0	0	0	0	0	0	0	0	0	0	0	0	0	0	0	0	0	0	0	0	0	0	0	0	0	0	0	0	0	0	0		0	0	n/a	0.367879		0	0	n/a	0.367879
IPR010405	Cofactor of BRCA1	0	0	0	0	0	0	0	0	0	0	0	0	0	0	0	0	0	0	0	0	0	0	0	0	0	0	0	0	0	0	0	0	0	0	0	0	1	0		0	0	n/a	0.367879		0	0	n/a	0.367879
IPR010426	Trimethylamine methyltransferase	0	0	0	0	0	1	0	0	0	0	0	0	0	0	0	0	0	0	0	0	0	0	0	0	0	0	0	0	0	0	0	0	0	0	0	0	0	0		0	0	n/a	0.367879		0	0	n/a	0.367879
IPR010431	Fascin	0	10	10	2	5	6	4	4	3	3	1	1	8	6	4	6	3	0	0	0	0	0	6	2	2	2	2	4	2	4	6	4	6	3	4	2	0	0		0	10	0	0.000359013		0	7.33333	0	0.00287315
IPR010440	Lipopolysaccharide kinase	0	0	0	0	0	2	0	0	0	0	0	0	0	0	0	0	0	0	0	0	0	0	0	0	0	0	0	0	0	0	0	0	0	0	0	0	0	0		0	0	n/a	0.367879		0	0	n/a	0.367879
IPR010451	Acetoacetate decarboxylase	0	1	0	0	0	0	0	0	0	0	0	0	0	0	0	0	0	0	0	0	0	0	0	0	0	0	0	0	0	0	0	0	0	0	0	1	0	0		0	1	0	0.18394		0	0.333333	0	0.367879
IPR010452	Isocitrate dehydrogenase kinasephosphatase	0	0	0	0	0	0	0	0	0	0	0	0	0	0	0	0	0	0	0	0	0	0	0	0	0	0	0	0	0	0	0	0	2	0	0	0	0	0		0	0	n/a	0.367879		0	0	n/a	0.367879
IPR010502	Carbohydrate-binding domain, family 9	0	0	0	0	0	0	0	0	0	0	0	0	0	0	0	0	0	0	0	0	0	0	0	0	0	0	0	0	0	0	0	0	1	0	0	0	0	0		0	0	n/a	0.367879		0	0	n/a	0.367879
IPR010519	Fruit fly transformer	0	0	0	0	0	0	0	0	0	0	0	0	0	0	0	0	0	0	1	0	0	0	0	0	0	0	0	0	0	0	0	0	0	0	0	0	0	0		0	0	n/a	0.367879		0	0	n/a	0.367879
IPR010531	Zinc finger protein NOA36	0	0	0	0	0	0	0	0	0	0	0	0	0	0	0	0	0	0	0	0	0	0	0	0	0	0	0	0	0	0	0	0	0	0	0	1	0	0		0	0	n/a	0.367879		0	0	n/a	0.367879
IPR010550	Deoxycytidine triphosphate deaminase, bacterial	0	0	0	0	0	1	0	0	0	0	0	0	0	0	0	0	0	0	0	0	0	0	0	0	0	0	0	0	0	0	0	0	0	0	0	0	0	0		0	0	n/a	0.367879		0	0	n/a	0.367879
IPR010551	Glucose-6-phosphate isomerase, prokaryote	0	0	0	0	0	0	0	0	0	0	0	0	0	0	0	0	0	0	0	0	0	0	0	0	0	0	0	0	0	0	0	0	0	0	0	0	0	1		0	0	n/a	0.367879		0	0	n/a	0.367879
IPR010559	Signal transduction histidine kinase, internal region	0	0	0	0	0	2	0	0	0	0	0	0	0	0	0	0	0	1	0	0	0	0	0	0	0	0	0	0	0	0	0	0	2	0	0	12	0	0		0	0	n/a	0.367879		0	0	n/a	0.367879
IPR010603	Zinc finger, ClpX C4-type	0	0	0	0	0	1	0	0	0	0	0	0	0	0	0	0	0	0	0	0	0	0	0	0	0	0	0	0	0	0	0	0	0	0	0	0	0	0		0	0	n/a	0.367879		0	0	n/a	0.367879
IPR010606	Mib-herc2	0	0	0	0	0	0	0	0	0	0	0	0	0	0	0	0	0	0	0	0	0	0	0	0	0	0	0	0	0	0	0	0	0	0	0	0	3	0		0	0	n/a	0.367879		0	0	n/a	0.367879
IPR010611	3D domain	0	0	0	0	0	0	0	0	0	0	0	0	0	0	0	0	0	0	0	0	0	0	0	0	0	0	0	0	0	0	0	0	1	0	0	2	0	0		0	0	n/a	0.367879		0	0	n/a	0.367879
IPR010622	FAST kinase leucine-rich	0	0	0	0	0	0	0	0	0	0	0	0	0	0	0	0	0	0	0	0	0	0	0	0	0	0	0	0	0	0	0	0	0	0	0	0	2	0		0	0	n/a	0.367879		0	0	n/a	0.367879
IPR010624	KaiC domain	0	0	0	0	0	1	0	0	0	0	0	0	0	0	0	0	0	0	0	0	0	0	0	0	0	0	0	0	0	0	0	0	0	0	0	0	0	0		0	0	n/a	0.367879		0	0	n/a	0.367879
IPR010628	Ethanolamine ammonia lyase large subunit	0	0	0	1	0	0	0	0	0	0	0	0	0	0	0	0	0	0	0	0	0	0	0	0	0	0	0	0	0	0	0	0	1	0	0	0	0	0		0	0	n/a	0.367879		0	0.333333	0	0.367879
IPR010635	Heparan sulphate 6-sulfotransferase/Protein-tyrosine sulfotransferase	0	1	1	0	1	1	1	1	1	1	1	1	1	0	1	1	0	1	2	1	1	1	1	1	0	1	1	1	2	1	0	1	1	1	0	0	0	0		0	1	0	0.18394		0	0.666667	0	0.18394
IPR010651	Sugar transport protein	0	0	0	0	0	0	0	0	0	0	0	0	0	0	0	0	0	0	0	0	0	0	0	0	0	0	0	0	0	0	0	0	0	0	0	1	0	0		0	0	n/a	0.367879		0	0	n/a	0.367879
IPR010662	Putative hydrolase RBBP9/YdeN	0	0	0	0	0	0	0	0	0	0	0	0	0	0	0	0	0	0	0	0	0	0	0	0	0	0	0	0	0	0	0	0	0	0	0	0	1	0		0	0	n/a	0.367879		0	0	n/a	0.367879
IPR010682	Plant self-incompatibility response	0	0	2	0	2	2	3	0	0	0	0	0	1	1	1	6	2	4	2	21	23	22	1	0	0	0	0	0	0	0	0	0	0	0	0	0	0	0		0	0	n/a	0.367879		0	0.666667	0	0.18394
IPR010691	Uncharacterised protein family WzyE	0	0	0	0	0	0	0	0	0	0	0	0	0	0	0	0	0	0	0	0	0	0	0	0	0	0	0	0	0	0	0	0	1	0	0	0	0	0		0	0	n/a	0.367879		0	0	n/a	0.367879
IPR010794	Maltose operon periplasmic	0	0	0	0	0	0	0	0	0	0	0	0	0	0	0	0	0	0	0	0	0	0	0	0	0	0	0	0	0	0	0	0	1	0	0	0	0	0		0	0	n/a	0.367879		0	0	n/a	0.367879
IPR010809	Flagellar hook-associated 2, C-terminal	0	0	0	0	0	2	0	0	0	0	0	0	0	0	0	0	0	0	0	0	0	0	0	0	0	0	0	0	1	0	0	0	2	0	0	0	0	0		0	0	n/a	0.367879		0	0	n/a	0.367879
IPR010810	Flagellin hook, IN motif	0	0	0	0	0	1	0	0	0	0	0	0	0	0	0	0	0	0	0	0	0	0	0	0	0	0	0	0	0	0	0	0	3	0	0	0	0	0		0	0	n/a	0.367879		0	0	n/a	0.367879
IPR010828	Alcohol acetyltransferase	0	0	0	0	0	0	0	0	0	0	1	1	0	0	0	0	0	0	0	0	0	0	0	0	0	0	0	1	1	1	0	1	1	1	0	0	0	0		0	0	n/a	0.367879		0	0	n/a	0.367879
IPR010911	Rab-binding domain	0	0	0	1	0	0	0	0	0	0	0	0	0	0	0	0	0	0	0	0	0	0	0	0	0	0	0	0	0	0	0	0	0	0	0	0	0	0		0	0	n/a	0.367879		0	0.333333	0	0.367879
IPR010921	Trp repressor/replication initiator	0	0	0	0	0	2	1	0	1	1	0	0	0	0	0	0	0	0	0	0	0	0	0	0	0	0	0	0	0	0	0	0	1	0	0	0	0	0		0	0	n/a	0.367879		0	0	n/a	0.367879
IPR010929	CDR ABC transporter	0	0	0	0	0	0	0	0	0	0	1	0	0	1	0	0	1	0	0	0	0	0	0	0	0	0	0	0	0	0	0	0	0	0	0	0	0	0		0	0	n/a	0.367879		0	0	n/a	0.367879
IPR010941	Poly-beta-hydroxybutyrate polymerase, central domain	0	0	0	0	0	1	0	0	0	0	0	0	0	0	0	0	0	0	0	0	0	0	0	0	0	0	0	0	0	0	0	0	0	0	0	0	0	0		0	0	n/a	0.367879		0	0	n/a	0.367879
IPR010949	TonB-dependent haemoglobin/transferrin/lactoferrin receptor	0	0	0	0	0	0	0	0	0	0	0	0	0	0	0	0	0	0	0	0	0	0	0	0	0	0	0	0	0	0	0	0	1	0	0	0	0	0		0	0	n/a	0.367879		0	0	n/a	0.367879
IPR010960	Flavocytochrome c	0	0	0	0	0	0	0	0	0	0	0	0	0	0	0	0	0	0	0	0	0	0	0	0	0	0	0	0	0	0	0	0	0	0	0	0	0	3		0	0	n/a	0.367879		0	0	n/a	0.367879
IPR010964	Peptidase M20A, peptidase V-related	0	0	0	0	0	1	0	0	0	0	0	0	0	0	0	0	0	0	0	0	0	0	0	0	0	0	0	0	0	0	0	0	0	0	0	0	0	0		0	0	n/a	0.367879		0	0	n/a	0.367879
IPR010968	Electron transport complex, RnfE	0	0	0	0	0	0	0	0	0	0	0	0	0	0	0	0	0	0	0	0	0	0	0	0	0	0	0	0	0	0	0	0	1	0	0	0	0	0		0	0	n/a	0.367879		0	0	n/a	0.367879
IPR010970	Cysteine desulfurase, SufS	0	2	1	1	1	1	0	1	1	1	1	1	1	1	1	1	1	1	1	1	1	1	1	1	1	1	1	1	0	1	1	1	0	1	1	2	1	1		0	2	0	0.0919685		0	1.33333	0	0.18394
IPR010971	Ubiquinone biosynthesis hydroxylase, UbiH/UbiF/UbiI/COQ6	0	1	2	1	1	2	1	1	2	1	1	1	1	1	1	1	1	1	1	1	1	1	1	1	1	1	1	1	1	1	1	2	2	1	1	1	1	1		0	1	0	0.18394		0	1.33333	0	0.18394
IPR010978	tRNA-binding arm	0	4	4	0	3	8	3	4	9	3	3	3	2	3	3	6	4	4	7	4	3	6	4	4	4	2	5	5	5	4	6	5	5	3	3	4	3	3		0	4	0	0.0229904		0	2.66667	0	0.0459828
IPR010979	Ribosomal protein S13-like, H2TH	0	10	16	3	9	6	8	6	14	5	6	5	7	6	6	8	6	5	10	7	6	5	6	7	7	6	5	4	5	4	8	7	6	9	5	14	5	3		0	10	0	0.000359013		0	9.66667	0	0.000359013
IPR010980	Cytochrome c/b562	0	0	0	0	0	0	0	0	0	0	1	0	0	0	0	0	1	0	1	1	0	0	0	0	0	0	0	0	0	0	0	0	0	0	0	0	0	0		0	0	n/a	0.367879		0	0	n/a	0.367879
IPR010982	Lambda repressor-like, DNA-binding domain	0	5	7	1	4	24	4	3	10	3	4	3	4	2	3	5	4	4	7	4	4	5	2	6	5	4	4	4	4	3	4	3	25	4	2	7	1	1		0	5	0	0.0114945		0	4.33333	0	0.0229904
IPR010985	Ribbon-helix-helix	0	0	0	0	0	4	0	0	0	0	0	0	0	0	0	0	0	0	0	0	0	0	0	0	0	0	0	0	0	0	0	0	1	0	0	0	0	0		0	0	n/a	0.367879		0	0	n/a	0.367879
IPR010989	t-SNARE	0	51	27	16	36	22	29	25	67	24	20	19	28	26	23	46	22	27	47	25	27	30	24	25	24	24	23	16	34	23	22	23	21	37	20	25	9	7		0	51	0	1.6025e-16		0	31.3333	0	1.70107e-10
IPR010992	Integration host factor (IHF)-like DNA-binding domain	0	0	0	0	0	5	0	0	0	0	0	0	0	0	0	0	0	0	0	0	0	0	0	0	0	0	0	0	0	0	0	0	4	0	0	0	1	1		0	0	n/a	0.367879		0	0	n/a	0.367879
IPR010995	DNA repair Rad51/transcription factor NusA, alpha-helical	0	5	5	3	3	3	2	3	2	2	2	1	1	2	2	4	2	2	3	3	2	0	2	2	2	3	3	2	3	5	3	4	5	3	2	5	2	2		0	5	0	0.0114945		0	4.33333	0	0.0229904
IPR010997	HRDC-like	0	28	10	4	11	8	8	8	8	9	6	8	7	8	7	10	6	7	17	10	10	11	7	7	8	7	9	9	7	9	12	8	11	8	9	6	7	3		0	28	0	1.36265e-09		0	14	0	2.24227e-05
IPR011005	Dihydropteroate synthase-like	0	2	1	0	1	2	1	1	3	1	1	1	1	1	2	1	1	2	1	1	2	2	1	1	1	1	2	1	2	2	3	1	2	1	1	2	2	2		0	2	0	0.0919685		0	1	0	0.18394
IPR011009	Protein kinase-like domain	0	2486	1747	522	2004	1007	1451	1104	2998	1182	838	865	2472	1282	1168	1723	799	1004	1753	1127	1082	1142	1120	1228	1490	847	1251	1139	1504	1259	1402	1602	1787	1538	719	867	728	152		0	2486	0	0		0	1585	0	0
IPR011010	DNA breaking-rejoining enzyme, catalytic core	0	2	6	1	2	16	2	3	7	2	1	1	1	1	1	2	1	4	4	3	3	4	3	1	1	2	2	1	3	1	1	1	6	3	2	3	23	3		0	2	0	0.0919685		0	3	0	0.0459828
IPR011012	Longin-like domain	0	84	47	22	54	30	52	34	92	35	33	32	46	30	37	72	33	37	69	37	38	39	36	41	41	30	39	31	48	33	40	40	44	52	30	43	21	17		0	84	0	1.80414e-26		0	51	0	1.6025e-16
IPR011013	Galactose mutarotase-like domain	0	62	34	22	48	42	44	31	67	30	28	25	52	34	31	40	32	27	46	29	30	33	28	41	42	31	28	29	34	37	34	28	30	29	21	34	8	9		0	62	0	7.7521e-20		0	39.3333	0	6.61711e-13
IPR011014	Mechanosensitive ion channel MscS, transmembrane-2	0	2	1	0	2	1	1	1	3	1	1	1	1	1	1	2	1	1	1	1	1	1	1	2	1	1	1	1	1	2	2	2	3	1	1	5	4	2		0	2	0	0.0919685		0	1	0	0.18394
IPR011023	Nop2p	0	2	1	1	1	1	1	1	0	1	1	1	2	1	1	2	1	2	3	2	2	2	0	1	1	1	1	1	2	1	1	2	2	1	1	1	1	1		0	2	0	0.0919685		0	1.33333	0	0.18394
IPR011025	G protein alpha subunit, helical insertion	0	16	7	3	10	5	6	5	11	5	4	5	8	3	5	7	5	4	7	4	4	4	5	6	6	8	6	4	3	4	6	6	6	8	4	2	0	0		0	16	0	5.60322e-06		0	8.66667	0	0.000718124
IPR011030	Vitellinogen, superhelical	0	0	0	0	1	0	0	0	1	1	0	0	0	0	0	0	0	0	1	0	0	0	1	1	0	0	1	1	1	1	1	1	1	1	0	0	0	0		0	0	n/a	0.367879		0	0	n/a	0.367879
IPR011034	Formyl transferase, C-terminal-like	0	3	2	2	2	2	2	2	4	2	2	2	2	2	2	2	2	2	2	1	2	4	2	2	2	2	2	2	2	2	2	2	5	2	2	3	2	1		0	3	0	0.0459828		0	2.33333	0	0.0919685
IPR011035	Ribosomal protein L25/Gln-tRNA synthetase, anti-codon-binding domain	0	8	4	3	8	4	6	6	12	6	6	5	4	4	4	5	5	4	8	8	5	7	7	4	6	5	5	5	6	6	7	7	8	4	5	6	3	3		0	8	0	0.00143642		0	5	0	0.0114945
IPR011039	Transcription Factor IIF, Rap30/Rap74, interaction	0	5	3	3	5	5	3	5	7	3	2	1	3	3	3	4	2	3	8	4	3	3	3	3	3	3	4	2	4	2	5	4	4	3	2	3	1	2		0	5	0	0.0114945		0	3.66667	0	0.0229904
IPR011041	Soluble quinoprotein glucose/sorbosone dehydrogenase	0	3	1	1	2	5	2	3	4	3	1	1	4	2	4	3	2	4	4	4	3	3	2	4	5	2	9	2	4	4	6	4	6	2	3	2	1	1		0	3	0	0.0459828		0	1.66667	0	0.0919685
IPR011052	Proteinase/amylase inhibitor domain	0	0	0	0	0	0	0	0	0	0	4	1	0	0	0	0	0	0	0	0	0	0	0	3	3	1	0	0	0	0	0	0	0	0	0	0	0	0		0	0	n/a	0.367879		0	0	n/a	0.367879
IPR011059	Metal-dependent hydrolase, composite domain	0	14	5	5	7	13	5	6	11	6	6	5	8	5	6	6	4	4	4	4	4	4	4	4	5	5	5	6	7	6	5	3	9	6	5	11	7	1		0	14	0	2.24227e-05		0	8	0	0.00143642
IPR011060	Ribulose-phosphate binding barrel	0	25	16	6	19	15	17	18	37	17	13	12	12	9	13	19	11	15	21	13	16	20	10	11	12	12	17	16	22	20	20	23	27	18	10	18	12	11		0	25	0	1.0914e-08		0	15.6667	0	5.60322e-06
IPR011066	Mechanosensitive ion channel MscS, C-terminal	0	0	0	0	0	1	0	0	1	0	0	0	0	0	0	0	0	0	0	0	0	0	0	0	0	0	0	0	0	0	0	0	1	0	0	2	0	0		0	0	n/a	0.367879		0	0	n/a	0.367879
IPR011068	Nucleotidyltransferase, class I, C-terminal-like	0	7	4	4	5	4	5	7	10	4	3	3	2	6	5	8	5	6	5	4	4	4	5	6	6	4	7	5	7	6	6	6	7	5	2	2	1	2		0	7	0	0.00287315		0	5	0	0.0114945
IPR011072	HR1 rho-binding repeat	0	0	0	0	0	0	0	0	0	0	0	0	0	0	0	1	0	0	0	0	0	0	0	0	0	0	0	0	0	0	0	0	0	0	0	0	0	0		0	0	n/a	0.367879		0	0	n/a	0.367879
IPR011076	Malate synthase-like	0	3	1	1	2	1	1	1	3	1	1	1	1	1	1	1	1	1	3	1	1	1	1	3	4	1	1	1	1	1	1	1	4	1	1	1	1	0		0	3	0	0.0459828		0	1.66667	0	0.0919685
IPR011105	Cell wall hydrolase, SleB	0	0	0	0	0	1	0	0	0	0	0	0	0	0	0	0	0	0	0	0	0	0	0	0	0	0	0	0	0	0	0	0	0	0	0	0	0	0		0	0	n/a	0.367879		0	0	n/a	0.367879
IPR011113	Rho termination factor, RNA-binding	0	0	0	0	0	1	0	0	0	0	0	0	0	0	0	0	0	0	0	0	0	0	0	0	0	0	0	0	0	0	0	0	0	0	0	0	0	0		0	0	n/a	0.367879		0	0	n/a	0.367879
IPR011125	Zinc finger, HypF-type	0	0	0	0	0	0	0	0	0	0	0	0	0	0	0	0	0	0	0	0	0	0	0	0	0	0	0	0	0	0	0	1	0	0	0	0	0	0		0	0	n/a	0.367879		0	0	n/a	0.367879
IPR011145	Scavenger mRNA decapping enzyme, N-terminal	0	0	0	0	0	0	0	0	0	0	0	0	0	0	0	0	0	0	0	0	0	0	0	0	0	0	0	0	0	0	0	0	0	0	0	0	1	0		0	0	n/a	0.367879		0	0	n/a	0.367879
IPR011146	HIT-like domain	0	16	13	4	11	10	10	11	25	9	9	10	12	10	9	16	9	8	13	9	9	10	9	10	9	10	10	10	9	10	10	13	15	13	11	11	10	5		0	16	0	5.60322e-06		0	11	0	0.000179479
IPR011183	Pyrophosphate-dependent phosphofructokinase PfpB	0	6	3	1	4	2	3	3	4	3	1	3	3	4	3	4	1	2	4	4	4	4	3	4	4	2	4	4	4	4	6	4	2	8	3	4	0	0		0	6	0	0.00574681		0	3.33333	0	0.0459828
IPR011192	Rubisco LSMT methyltransferase, plant	0	2	1	1	1	1	1	0	1	1	1	0	1	1	1	1	1	1	1	1	1	1	1	1	2	1	1	1	1	1	1	1	1	2	1	0	0	0		0	2	0	0.0919685		0	1.33333	0	0.18394
IPR011234	Fumarylacetoacetase, C-terminal-related	0	5	2	1	3	4	2	2	7	3	2	2	3	3	2	4	2	3	4	3	3	3	4	3	3	3	3	2	7	2	2	3	10	2	3	4	2	1		0	5	0	0.0114945		0	2.66667	0	0.0459828
IPR011237	Peptidase M16 domain	0	30	10	9	12	15	15	15	37	10	8	10	17	14	14	20	11	11	22	13	12	20	11	11	14	10	12	12	25	12	12	16	21	19	14	17	10	8		0	30	0	3.40368e-10		0	16.3333	0	5.60322e-06
IPR011249	Metalloenzyme, LuxS/M16 peptidase-like	0	25	11	9	11	15	15	15	37	10	8	10	14	14	14	19	11	11	21	13	12	20	11	11	14	10	12	12	25	11	12	16	21	18	14	17	10	8		0	25	0	1.0914e-08		0	15	0	1.1209e-05
IPR011250	Outer membrane protein/outer membrane enzyme PagP , beta-barrel	0	4	3	2	2	9	2	1	2	1	1	1	1	1	1	1	1	3	5	2	3	4	1	6	2	1	1	1	2	0	1	1	8	1	1	4	1	1		0	4	0	0.0229904		0	3	0	0.0459828
IPR011251	Luciferase-like domain	0	0	0	0	0	3	0	0	0	0	0	0	0	0	0	0	0	0	0	0	0	0	0	0	0	0	0	0	0	0	0	0	4	0	0	1	0	0		0	0	n/a	0.367879		0	0	n/a	0.367879
IPR011254	Prismane-like	0	5	2	1	2	2	2	1	2	0	2	2	2	1	2	1	2	2	3	1	1	2	2	2	2	1	2	2	3	2	2	1	2	2	0	3	4	0		0	5	0	0.0114945		0	2.66667	0	0.0459828
IPR011257	DNA glycosylase	0	35	26	8	31	17	27	19	33	17	17	16	19	18	18	23	16	18	20	22	20	20	18	23	24	15	20	18	19	18	22	22	23	21	12	12	6	8		0	35	0	1.06108e-11		0	23	0	4.36872e-08
IPR011266	Fibrinogen-binding domain 2	0	0	0	0	0	0	0	0	0	0	0	0	0	0	0	0	0	0	0	0	0	0	0	0	0	0	0	0	0	0	0	0	0	0	1	0	0	0		0	0	n/a	0.367879		0	0	n/a	0.367879
IPR011267	Vegetative storage protein	0	2	0	0	0	0	0	0	0	0	0	0	0	0	0	0	0	0	0	0	0	0	0	0	0	0	0	0	0	0	0	0	0	0	0	0	0	0		0	2	0	0.0919685		0	0.666667	0	0.18394
IPR011268	Purine nucleoside phosphorylase	0	0	0	0	0	1	0	0	0	0	0	0	0	0	0	0	0	0	0	0	0	0	0	0	0	0	0	0	0	0	0	0	0	0	0	0	0	0		0	0	n/a	0.367879		0	0	n/a	0.367879
IPR011273	Malate dehydrogenase, NADP-dependent, plants	0	2	1	1	1	1	1	1	3	1	0	1	1	1	1	1	0	1	3	1	1	1	1	2	1	0	1	1	1	1	2	1	1	1	1	3	1	1		0	2	0	0.0919685		0	1.33333	0	0.18394
IPR011274	Malate dehydrogenase, NAD-dependent, cytosolic	0	3	3	3	4	2	5	2	4	2	2	2	3	2	2	4	0	3	4	2	3	3	3	2	2	2	2	1	3	2	2	2	0	3	0	1	1	0		0	3	0	0.0459828		0	3	0	0.0459828
IPR011276	TonB-dependent haem/haemoglobin receptor	0	0	0	0	0	0	0	0	0	0	0	0	0	0	0	0	0	0	0	0	0	0	0	0	0	0	0	0	0	0	0	0	2	0	0	0	0	0		0	0	n/a	0.367879		0	0	n/a	0.367879
IPR011281	Succinate dehydrogenase, flavoprotein subunit	0	3	1	0	2	1	2	1	3	1	2	1	1	1	1	2	1	2	2	2	2	2	1	1	1	1	2	2	2	1	2	1	1	2	1	2	1	1		0	3	0	0.0459828		0	1.33333	0	0.18394
IPR011284	3-oxoacyl-(acyl-carrier-protein) reductase	0	3	1	0	2	2	2	2	2	3	1	1	2	1	1	3	0	1	2	1	1	1	2	2	2	1	3	2	2	2	4	3	2	2	1	2	1	1		0	3	0	0.0459828		0	1.33333	0	0.18394
IPR011286	2-dehydro-3-deoxy-D-gluconate 5-dehydrogenase	0	0	0	0	0	2	0	0	0	0	0	0	0	0	0	0	0	0	0	0	0	0	0	0	0	0	0	0	0	0	0	0	1	0	0	0	0	0		0	0	n/a	0.367879		0	0	n/a	0.367879
IPR011294	3-hydroxybutyrate dehydrogenase	0	0	0	0	0	0	0	0	0	0	0	0	0	0	0	0	0	0	0	0	0	0	0	0	0	0	0	0	0	0	0	0	2	0	0	0	1	0		0	0	n/a	0.367879		0	0	n/a	0.367879
IPR011330	Glycoside hydrolase/deacetylase, beta/alpha-barrel	0	9	10	3	7	7	7	5	16	5	3	4	13	5	5	6	4	5	5	4	4	5	6	3	3	5	4	3	6	6	4	3	4	4	4	7	1	0		0	9	0	0.000718124		0	7.33333	0	0.00287315
IPR011331	Ribosomal protein L37ae/L37e	0	11	6	1	8	5	6	6	11	5	5	5	5	7	4	16	4	4	9	6	5	7	4	8	10	6	4	5	6	5	4	5	4	13	3	13	2	2		0	11	0	0.000179479		0	6	0	0.00574681
IPR011332	Zinc-binding ribosomal protein	0	36	22	7	28	17	22	18	43	15	14	17	15	12	21	46	14	18	26	20	20	24	15	32	36	21	23	16	24	24	22	23	22	36	10	35	10	9		0	36	0	5.30258e-12		0	21.6667	0	8.74035e-08
IPR011334	UDP-3-O-acyl N-acetylglucosamine deacetylase, C-terminal	0	1	1	0	1	1	1	1	3	1	1	1	1	1	1	2	1	1	1	1	5	1	1	2	1	1	1	1	1	1	2	1	1	1	1	1	1	1		0	1	0	0.18394		0	0.666667	0	0.18394
IPR011339	ISC system FeS cluster assembly, IscU scaffold	0	4	2	0	2	1	2	1	3	1	0	1	2	1	1	2	1	1	2	2	3	2	0	2	3	1	2	1	2	2	2	2	2	1	0	2	1	1		0	4	0	0.0229904		0	2	0	0.0919685
IPR011342	Shikimate dehydrogenase	0	0	0	0	2	3	1	2	0	0	1	1	1	0	1	2	0	1	2	2	1	1	1	2	1	0	1	2	3	1	3	1	0	3	3	0	0	1		0	0	n/a	0.367879		0	0	n/a	0.367879
IPR011364	Breast cancer type 1 susceptibility protein (BRCA1)	0	1	2	0	2	2	3	2	4	2	2	2	1	1	2	2	1	2	2	2	2	1	1	5	3	2	3	2	3	3	3	2	1	3	3	0	1	1		0	1	0	0.18394		0	1	0	0.18394
IPR011398	Fibrillin	0	0	0	0	0	0	0	0	0	0	0	0	0	0	0	0	0	0	0	0	0	0	0	0	0	1	0	0	0	0	0	0	0	0	0	0	0	0		0	0	n/a	0.367879		0	0	n/a	0.367879
IPR011425	Mediator complex, subunit Med9	0	0	0	0	0	0	0	0	0	0	0	0	0	0	0	0	0	0	0	0	0	0	0	0	0	0	0	0	0	0	0	0	0	0	0	1	0	0		0	0	n/a	0.367879		0	0	n/a	0.367879
IPR011491	Flagellar basal body FlaE	0	0	0	0	0	0	0	0	0	0	0	0	0	0	0	0	0	0	0	0	0	0	0	0	0	0	0	0	0	0	0	0	2	0	0	0	0	0		0	0	n/a	0.367879		0	0	n/a	0.367879
IPR011492	DEAD box, Flavivirus	0	0	0	0	0	0	0	0	0	0	0	0	0	0	0	0	0	0	0	0	0	0	0	0	0	2	0	0	0	0	0	0	0	0	0	0	0	0		0	0	n/a	0.367879		0	0	n/a	0.367879
IPR011527	ABC transporter type 1, transmembrane domain	0	107	97	21	77	50	54	60	104	56	38	44	88	46	46	68	36	42	63	41	46	44	55	52	64	43	55	52	48	49	59	48	60	57	41	50	21	7		0	107	0	2.08068e-33		0	75	0	9.33721e-24
IPR011530	Ribosomal RNA adenine dimethylase	0	4	2	1	3	3	2	2	4	4	4	3	3	2	3	3	2	2	3	3	2	2	2	3	2	2	4	1	3	2	3	2	2	3	2	1	1	2		0	4	0	0.0229904		0	2.33333	0	0.0919685
IPR011534	Aspartate-semialdehyde dehydrogenase, gamma-type	0	0	0	0	0	0	0	0	0	0	0	0	0	0	0	0	0	0	0	0	0	0	0	0	0	0	0	0	0	0	0	0	1	0	0	0	0	0		0	0	n/a	0.367879		0	0	n/a	0.367879
IPR011536	Ferredoxin 2Fe-2S type, proteobacteria	0	0	0	0	0	0	0	0	0	0	0	0	0	0	0	0	0	0	0	0	0	0	0	0	0	0	0	0	0	0	0	0	1	0	0	0	0	0		0	0	n/a	0.367879		0	0	n/a	0.367879
IPR011537	NADH ubiquinone oxidoreductase, F subunit	0	2	1	0	1	1	1	1	2	1	2	1	1	1	1	2	1	1	2	1	1	1	0	1	1	1	1	1	2	1	1	1	1	1	2	2	1	1		0	2	0	0.0919685		0	1	0	0.18394
IPR011542	SUF system FeS cluster assembly, SufD	0	1	1	1	2	1	1	0	0	0	1	1	1	1	1	1	0	1	1	1	1	1	1	1	1	2	0	0	0	0	0	0	0	1	0	1	0	1		0	1	0	0.18394		0	1	0	0.18394
IPR011548	3-hydroxyisobutyrate dehydrogenase	0	2	1	1	1	1	1	0	1	1	1	0	2	1	1	1	1	1	1	1	1	0	1	1	0	0	1	1	1	0	1	1	1	1	1	1	0	0		0	2	0	0.0919685		0	1.33333	0	0.18394
IPR011549	Riboflavin-specific deaminase, C-terminal	0	2	1	0	1	1	1	1	1	1	1	2	1	1	1	1	0	1	1	1	1	1	1	1	1	1	1	1	1	0	1	0	0	1	1	4	0	1		0	2	0	0.0919685		0	1	0	0.18394
IPR011555	V-ATPase proteolipid subunit C, eukaryotic	0	10	3	2	6	4	7	3	15	4	3	3	2	4	5	8	3	4	12	4	5	5	3	5	2	2	4	3	8	4	2	5	5	8	2	5	1	3		0	10	0	0.000359013		0	5	0	0.0114945
IPR011556	Glutamate--cysteine ligase, plant	0	3	2	2	2	2	1	1	3	2	1	1	1	1	1	1	1	1	3	2	1	3	1	1	1	1	1	1	2	1	2	2	0	2	1	3	1	1		0	3	0	0.0459828		0	2.33333	0	0.0919685
IPR011557	DNA gyrase, subunit B	0	2	1	0	2	1	1	0	0	1	0	0	1	1	1	1	0	2	2	2	1	2	1	1	1	1	1	1	1	1	1	1	1	1	1	2	0	0		0	2	0	0.0919685		0	1	0	0.18394
IPR011559	Initiation factor 2B alpha/beta/delta	0	1	1	1	1	1	1	1	3	1	1	1	1	1	1	2	1	1	1	1	1	1	1	1	1	1	1	1	1	0	1	1	2	1	1	1	1	1		0	1	0	0.18394		0	1	0	0.18394
IPR011566	Ubiquinone biosynthesis protein Coq7	0	0	0	0	0	0	0	0	0	0	0	0	0	0	0	0	0	0	0	0	0	0	0	1	0	0	0	0	0	0	0	0	0	0	0	0	1	0		0	0	n/a	0.367879		0	0	n/a	0.367879
IPR011584	Green fluorescent protein-related	0	0	0	0	0	0	0	1	0	0	0	0	0	0	0	0	0	0	0	0	0	0	0	0	0	0	0	0	0	0	0	0	0	0	0	0	0	0		0	0	n/a	0.367879		0	0	n/a	0.367879
IPR011599	Prefoldin alpha subunit, archaea-type	0	5	2	2	2	2	1	2	5	2	2	4	3	2	2	3	2	2	3	2	1	3	1	1	1	3	1	1	1	1	1	1	1	2	1	2	1	1		0	5	0	0.0114945		0	3	0	0.0459828
IPR011601	UDP-N-acetylenolpyruvoylglucosamine reductase, C-terminal	0	0	0	0	1	0	0	0	2	1	0	0	0	1	1	1	1	0	0	0	0	0	1	1	1	0	0	0	0	0	0	0	0	1	0	1	0	0		0	0	n/a	0.367879		0	0	n/a	0.367879
IPR011604	Exonuclease, phage-type/RecB, C-terminal	0	4	3	0	3	2	3	3	4	2	2	2	2	2	2	3	1	3	3	2	2	2	3	1	1	2	1	1	2	1	1	2	4	0	4	1	1	4		0	4	0	0.0229904		0	2.33333	0	0.0919685
IPR011605	NusB antitermination factor	0	2	1	2	1	1	1	1	3	1	0	1	1	1	1	1	1	1	2	1	1	1	1	1	1	1	1	1	1	1	1	1	2	1	1	0	0	0		0	2	0	0.0919685		0	1.66667	0	0.0919685
IPR011608	PRD domain	0	0	0	0	0	0	0	0	0	0	0	0	0	0	0	0	0	0	0	0	0	0	0	0	0	0	0	0	0	0	0	0	1	0	0	1	0	0		0	0	n/a	0.367879		0	0	n/a	0.367879
IPR011610	S-adenosyl-L-methionine-dependent methyltransferase, putative	0	2	1	1	1	1	1	1	2	1	0	0	1	1	1	0	1	1	1	1	1	1	1	0	1	0	3	1	1	2	1	1	1	1	1	3	3	1		0	2	0	0.0919685		0	1.33333	0	0.18394
IPR011618	Sorbitol phosphotransferase enzyme II, N-terminal	0	0	0	0	0	0	0	0	0	0	0	0	0	0	0	0	0	0	0	0	0	0	0	0	0	0	0	0	0	0	0	0	1	0	0	0	0	0		0	0	n/a	0.367879		0	0	n/a	0.367879
IPR011620	Signal transduction histidine kinase, 5TM receptor LytS, transmembrane region	0	0	0	0	0	0	0	0	0	0	0	0	0	0	0	0	0	0	0	0	0	0	0	0	0	0	0	0	0	0	0	0	1	0	0	0	0	0		0	0	n/a	0.367879		0	0	n/a	0.367879
IPR011638	Sorbitol phosphotransferase enzyme II, C-terminal	0	0	0	0	0	0	0	0	0	0	0	0	0	0	0	0	0	0	0	0	0	0	0	0	0	0	0	0	0	0	0	0	1	0	0	0	0	0		0	0	n/a	0.367879		0	0	n/a	0.367879
IPR011640	Ferrous iron transport protein B, C-terminal	0	0	0	0	0	0	0	0	0	0	0	0	0	0	0	0	0	0	0	0	0	0	0	0	0	0	0	0	0	0	0	0	1	0	0	0	0	0		0	0	n/a	0.367879		0	0	n/a	0.367879
IPR011642	Nucleoside recognition Gate	0	0	0	0	0	1	0	0	0	0	0	0	0	0	0	0	0	0	0	0	0	0	0	0	0	0	0	0	0	0	0	0	2	0	0	0	0	0		0	0	n/a	0.367879		0	0	n/a	0.367879
IPR011644	Heme-NO binding	0	0	0	0	0	0	0	0	0	0	0	0	0	0	0	0	0	0	0	0	0	0	0	0	0	0	0	0	0	0	0	0	0	0	0	0	6	0		0	0	n/a	0.367879		0	0	n/a	0.367879
IPR011645	Haem NO binding associated	0	0	0	0	0	0	0	0	0	0	0	0	0	0	0	0	0	0	0	0	0	0	0	0	0	0	0	0	0	0	0	0	0	0	0	0	6	0		0	0	n/a	0.367879		0	0	n/a	0.367879
IPR011662	Secretin/TonB, short N-terminal	0	0	1	1	0	6	0	0	0	0	0	0	0	0	0	0	0	0	0	0	0	0	0	0	0	0	0	0	0	0	0	0	1	0	0	0	0	0		0	0	n/a	0.367879		0	0.666667	0	0.18394
IPR011663	UbiC transcription regulator-associated	0	0	0	0	0	4	0	0	0	0	0	0	0	0	0	0	0	0	0	0	0	0	0	0	0	0	0	0	0	0	0	0	2	0	0	0	0	0		0	0	n/a	0.367879		0	0	n/a	0.367879
IPR011683	Glycosyl hydrolase family 53	0	0	0	0	0	2	0	0	0	0	0	0	0	0	0	0	0	0	0	0	0	0	0	0	0	0	0	0	0	0	0	0	0	0	0	2	0	0		0	0	n/a	0.367879		0	0	n/a	0.367879
IPR011696	Ion channel inhibitory toxin	0	0	0	0	0	0	0	0	0	0	0	0	0	0	0	0	0	0	0	0	0	0	0	0	0	2	0	0	0	0	0	0	0	0	0	0	0	0		0	0	n/a	0.367879		0	0	n/a	0.367879
IPR011698	CobB/CobQ-like glutamine amidotransferase	0	0	0	0	0	1	0	0	0	0	0	0	0	0	0	0	0	0	0	0	0	0	0	0	0	0	0	0	0	0	0	0	0	0	0	0	1	1		0	0	n/a	0.367879		0	0	n/a	0.367879
IPR011703	ATPase, AAA-3	0	0	0	0	1	0	0	0	0	1	0	0	0	0	0	0	1	0	0	0	0	0	0	0	0	0	0	0	0	0	0	0	1	0	0	0	0	0		0	0	n/a	0.367879		0	0	n/a	0.367879
IPR011708	Bacterial DNA polymerase III, alpha subunit	0	0	0	0	0	0	0	0	0	0	0	0	0	0	0	0	0	0	0	0	0	0	0	0	0	0	0	0	0	0	0	0	2	0	0	0	0	0		0	0	n/a	0.367879		0	0	n/a	0.367879
IPR011712	Signal transduction histidine kinase, subgroup 3, dimerisation and phosphoacceptor domain	0	0	0	0	0	7	0	0	0	0	0	0	0	0	0	0	0	0	0	0	0	0	0	0	0	0	0	0	0	0	0	0	4	0	0	2	0	0		0	0	n/a	0.367879		0	0	n/a	0.367879
IPR011717	Tetratricopeptide TPR-4	0	0	0	0	0	0	0	0	0	0	0	0	0	0	0	0	0	0	0	0	0	1	1	0	0	0	0	0	0	0	1	0	0	0	0	0	0	0		0	0	n/a	0.367879		0	0	n/a	0.367879
IPR011768	Translation elongation factor P	0	2	1	1	1	0	1	1	0	1	0	1	1	1	1	1	1	2	1	1	1	1	2	1	1	1	2	1	1	2	3	3	4	1	2	2	1	0		0	2	0	0.0919685		0	1.33333	0	0.18394
IPR011771	Magnesium-chelatase, subunit H	0	3	0	0	1	1	1	1	3	1	1	1	1	1	1	1	1	1	1	1	1	1	0	1	1	1	1	1	1	1	1	2	1	0	1	2	1	1		0	3	0	0.0459828		0	1	0	0.18394
IPR011773	DNA-directed RNA polymerase, alpha subunit	0	0	2	0	0	1	1	0	0	0	0	0	0	0	3	0	0	0	1	0	0	2	0	0	1	0	0	1	0	0	0	5	1	0	0	2	0	0		0	0	n/a	0.367879		0	0.666667	0	0.18394
IPR011774	Geranylgeranyl reductase, plant/cyanobacteria	0	3	1	2	4	2	1	2	5	2	2	2	1	1	2	2	2	1	2	1	1	1	1	2	2	2	2	2	2	2	2	2	2	2	1	3	1	2		0	3	0	0.0459828		0	2	0	0.0919685
IPR011775	Magnesium chelatase, ATPase subunit I	0	4	2	0	2	1	2	1	2	1	1	1	1	1	1	2	1	1	2	2	2	2	0	1	1	1	1	1	1	1	1	1	1	0	0	2	2	3		0	4	0	0.0229904		0	2	0	0.0919685
IPR011776	Magnesium chelatase, ATPase subunit D	0	2	1	1	1	1	1	1	1	1	1	1	1	1	1	1	1	1	1	1	1	1	1	1	1	1	1	1	1	1	1	1	1	1	1	1	1	2		0	2	0	0.0919685		0	1.33333	0	0.18394
IPR011777	Geranylgeranyl reductase family	0	3	1	2	4	2	1	2	5	2	2	2	1	1	2	2	2	1	2	1	1	1	0	2	2	2	2	2	2	2	2	2	1	1	1	3	2	2		0	3	0	0.0459828		0	2	0	0.0919685
IPR011778	Hydantoinase/dihydropyrimidinase	0	4	2	2	2	1	1	1	1	2	1	1	1	1	1	1	0	1	1	1	1	1	1	1	1	1	1	1	1	1	1	1	2	1	1	1	1	0		0	4	0	0.0229904		0	2.66667	0	0.0459828
IPR011780	D-serine ammonia-lyase	0	0	0	0	0	0	0	0	0	0	0	0	0	0	0	0	0	0	0	0	0	0	0	1	0	0	0	0	0	0	0	0	2	0	0	0	0	0		0	0	n/a	0.367879		0	0	n/a	0.367879
IPR011783	Peptidase S1C, DegS	0	0	0	0	0	0	0	0	0	0	0	0	0	0	0	0	0	0	0	0	0	0	0	0	0	0	0	0	0	0	0	0	1	0	0	0	0	0		0	0	n/a	0.367879		0	0	n/a	0.367879
IPR011784	Sulphate adenylyltransferase, small subunit	0	0	0	0	0	0	0	0	0	0	0	0	0	0	0	0	0	0	0	0	0	0	0	0	0	0	0	0	0	0	0	0	2	0	0	0	0	0		0	0	n/a	0.367879		0	0	n/a	0.367879
IPR011786	Sulphite reductase (NADPH) hemoprotein, beta subunit	0	0	0	0	0	0	0	0	0	0	0	0	0	0	0	0	0	0	0	0	0	0	0	0	0	0	0	0	0	0	0	0	1	0	0	0	0	0		0	0	n/a	0.367879		0	0	n/a	0.367879
IPR011787	Sulphite reductase, ferredoxin dependent	0	2	1	0	2	1	2	1	3	1	1	1	1	1	1	2	0	2	3	1	1	1	1	1	0	1	1	1	1	1	1	1	0	2	1	4	1	1		0	2	0	0.0919685		0	1	0	0.18394
IPR011788	Zn(II)-responsive transcriptional regulator	0	0	0	0	0	0	0	0	0	0	0	0	0	0	0	0	0	0	0	0	0	0	0	0	0	0	0	0	0	0	0	0	1	0	0	0	0	0		0	0	n/a	0.367879		0	0	n/a	0.367879
IPR011794	Hg(II)-responsive transcriptional regulator	0	0	1	0	0	0	0	0	0	0	0	0	0	0	0	0	0	0	0	0	0	0	0	0	0	0	0	0	0	0	0	0	0	0	0	0	0	0		0	0	n/a	0.367879		0	0.333333	0	0.367879
IPR011795	Mercuric transport protein periplasmic component	0	0	1	0	0	0	0	0	0	0	0	0	0	0	0	0	0	0	0	0	0	0	0	0	0	0	0	0	0	0	0	0	0	0	0	0	0	0		0	0	n/a	0.367879		0	0.333333	0	0.367879
IPR011798	Adenosine 5'-phosphosulphate reductase	0	0	0	0	2	0	0	0	0	0	1	1	0	1	0	0	0	0	0	0	0	0	1	0	0	0	1	0	2	1	0	0	0	1	1	0	0	0		0	0	n/a	0.367879		0	0	n/a	0.367879
IPR011799	Chlorophyll synthase, ChlG	0	2	1	1	2	1	1	1	2	1	1	1	1	1	0	1	0	1	2	1	1	1	1	1	1	1	1	1	0	1	1	1	0	1	1	1	1	1		0	2	0	0.0919685		0	1.33333	0	0.18394
IPR011804	Ribonuclease II	0	0	0	0	0	0	0	0	0	0	0	0	0	0	0	0	0	0	0	0	0	0	0	0	0	0	0	0	0	0	0	0	1	0	0	0	0	0		0	0	n/a	0.367879		0	0	n/a	0.367879
IPR011809	Histidinol-phosphate phosphatase, putative, inositol monophosphatase	0	2	1	0	1	1	0	1	1	1	0	1	1	0	1	1	1	1	1	1	1	1	1	1	1	1	1	1	0	1	0	1	0	0	1	3	1	1		0	2	0	0.0919685		0	1	0	0.18394
IPR011811	Peptidase S51, cyanophycinase	0	0	0	0	0	1	0	0	0	0	0	0	0	0	0	0	0	0	0	0	0	0	0	0	0	0	0	0	0	0	0	0	0	0	0	0	0	0		0	0	n/a	0.367879		0	0	n/a	0.367879
IPR011814	Malonyl-[acyl-carrier protein] O-methyltransferase BioC	0	0	0	0	0	1	0	0	0	0	0	0	0	0	0	0	0	0	0	0	0	0	0	0	0	0	0	0	0	0	0	0	0	0	0	0	0	0		0	0	n/a	0.367879		0	0	n/a	0.367879
IPR011815	Penicillin-binding protein 1C	0	0	0	0	0	0	0	0	0	0	0	0	0	0	0	0	0	0	0	0	0	0	0	0	0	0	0	0	0	0	0	0	2	0	0	0	0	0		0	0	n/a	0.367879		0	0	n/a	0.367879
IPR011822	Cobalamin-dependent methionine synthase	0	0	0	0	0	0	0	0	0	0	0	0	0	0	0	0	0	0	0	0	0	0	0	0	0	0	0	0	0	0	0	0	0	0	0	0	0	1		0	0	n/a	0.367879		0	0	n/a	0.367879
IPR011825	23S rRNA (uracil(747)-C(5))-methyltransferase RlmC	0	0	0	0	0	0	0	0	0	0	0	0	0	0	0	0	0	0	0	0	0	0	0	0	0	0	0	0	0	0	0	0	1	0	0	0	0	0		0	0	n/a	0.367879		0	0	n/a	0.367879
IPR011827	3-isopropylmalate dehydratase, small subunit, subgroup	0	2	1	0	1	1	1	1	4	0	1	1	0	1	1	2	1	0	0	0	0	0	0	1	1	1	0	0	0	0	1	0	0	0	1	2	1	0		0	2	0	0.0919685		0	1	0	0.18394
IPR011829	Tartrate dehydrogenase	0	0	0	0	0	1	0	0	0	0	0	0	0	0	0	0	0	0	0	0	0	0	0	0	0	0	0	0	0	0	0	0	1	0	0	0	0	0		0	0	n/a	0.367879		0	0	n/a	0.367879
IPR011831	Glucose-1-phosphate adenylyltransferase	0	14	7	7	7	5	7	4	9	3	5	5	6	4	5	9	4	6	7	5	5	6	5	5	5	4	5	4	7	4	5	5	4	6	3	12	2	2		0	14	0	2.24227e-05		0	9.33333	0	0.000718124
IPR011833	Glycogen/starch/alpha-glucan phosphorylase	0	6	3	3	2	4	5	3	4	4	3	2	3	2	3	3	3	2	3	1	2	2	4	4	2	3	2	2	2	1	2	2	2	2	3	4	2	3		0	6	0	0.00574681		0	4	0	0.0229904
IPR011835	Glycogen/starch synthase, ADP-glucose type	0	13	6	2	7	5	9	7	10	7	2	4	6	6	5	12	4	5	5	5	5	4	7	6	6	7	9	10	9	7	10	9	9	10	5	15	7	7		0	13	0	4.48542e-05		0	7	0	0.00287315
IPR011837	Glycogen debranching enzyme, GlgX type	0	0	0	0	0	0	0	0	0	0	0	0	0	0	0	0	0	0	0	0	0	0	0	0	0	0	0	0	0	0	0	0	0	1	0	1	1	0		0	0	n/a	0.367879		0	0	n/a	0.367879
IPR011839	Alpha-1,6-glucosidases, pullulanase-type	0	1	1	0	1	1	1	1	1	1	1	0	1	1	1	1	1	1	1	1	1	1	1	0	0	1	1	0	1	1	0	0	1	0	1	1	1	1		0	1	0	0.18394		0	0.666667	0	0.18394
IPR011844	Coenzyme PQQ biosynthesis protein PqqF	0	0	0	0	0	0	0	0	0	0	0	0	0	0	0	0	0	0	0	0	0	0	0	0	0	0	0	0	0	0	0	0	1	0	0	0	0	0		0	0	n/a	0.367879		0	0	n/a	0.367879
IPR011850	General secretion pathway protein F	0	0	0	0	0	0	0	0	0	0	0	0	0	0	0	0	0	0	0	0	0	0	0	0	0	0	0	0	0	0	0	0	1	0	0	0	0	0		0	0	n/a	0.367879		0	0	n/a	0.367879
IPR011856	tRNA endonuclease-like domain	0	3	3	1	1	2	2	3	6	1	1	1	1	1	1	2	1	1	2	2	3	2	1	1	0	2	1	1	2	2	2	3	3	1	1	2	2	2		0	3	0	0.0459828		0	2.33333	0	0.0919685
IPR011859	Dihydrodipicolinate reductase, plant	0	2	1	0	2	1	1	1	0	2	1	1	0	1	2	2	1	1	2	2	2	2	1	1	1	2	2	2	2	1	2	2	2	2	1	1	1	1		0	2	0	0.0919685		0	1	0	0.18394
IPR011865	Sulphate ABC transporter, permease protein CysT	0	0	0	0	0	0	0	0	0	0	0	0	0	0	0	0	0	0	0	0	0	0	0	0	0	0	0	0	0	0	0	0	2	0	0	0	1	0		0	0	n/a	0.367879		0	0	n/a	0.367879
IPR011866	Sulphate ABC transporter, permease protein CysW	0	0	0	0	0	0	0	0	0	0	0	0	0	0	0	0	0	0	0	0	0	0	0	0	0	0	0	0	0	0	0	0	0	0	0	0	1	0		0	0	n/a	0.367879		0	0	n/a	0.367879
IPR011867	Molybdate ABC transporter, permease protein	0	0	0	0	0	0	0	0	0	0	0	0	0	0	0	0	0	0	0	0	0	0	0	0	0	0	0	0	0	0	0	0	1	0	0	0	0	0		0	0	n/a	0.367879		0	0	n/a	0.367879
IPR011868	Molybdate ABC transporter, ATP-binding protein	0	0	0	0	0	0	0	0	0	0	0	0	0	0	0	0	0	0	0	0	0	0	0	0	0	0	0	0	0	0	0	0	1	0	0	0	0	0		0	0	n/a	0.367879		0	0	n/a	0.367879
IPR011869	tRNA/tmRNA (uracil-C(5))-methyltransferase, TrmA	0	0	0	0	0	0	0	0	0	0	0	0	0	0	0	0	0	0	0	0	0	0	0	0	0	0	0	0	0	0	0	0	2	0	0	0	1	1		0	0	n/a	0.367879		0	0	n/a	0.367879
IPR011879	Signal transduction response regulator, phosphate regulon transcriptional regulatory protein PhoB	0	0	0	0	0	0	0	0	0	0	0	0	0	0	0	0	0	0	0	0	0	0	0	1	0	0	0	0	0	0	0	0	0	0	0	0	0	0		0	0	n/a	0.367879		0	0	n/a	0.367879
IPR011884	Phenylacetate-CoA oxygenase/reductase, PaaK subunit	0	0	0	0	0	0	0	0	0	0	0	0	0	0	0	0	0	0	0	0	0	0	0	0	0	0	0	0	0	0	0	0	1	0	0	0	0	0		0	0	n/a	0.367879		0	0	n/a	0.367879
IPR011895	Pyruvate-flavodoxin oxidoreductase	0	0	0	0	0	0	0	0	0	0	0	0	0	0	0	0	0	0	0	0	0	0	0	0	0	0	0	0	0	0	0	0	0	0	0	0	1	0		0	0	n/a	0.367879		0	0	n/a	0.367879
IPR011899	Glutaredoxin, eukaryotic/virial	0	7	6	2	6	4	6	4	4	3	4	6	6	3	5	6	3	6	10	7	5	6	5	5	7	4	4	4	6	5	5	5	5	5	3	4	2	0		0	7	0	0.00287315		0	5	0	0.0114945
IPR011900	Glutaredoxin, GrxC	0	0	0	0	0	1	0	0	0	0	0	0	0	0	0	0	0	0	0	0	0	0	0	0	0	0	0	0	0	0	0	0	0	0	0	0	0	0		0	0	n/a	0.367879		0	0	n/a	0.367879
IPR011908	Lipopolysaccharide heptosyltransferase I	0	0	0	0	0	1	0	0	0	0	0	0	0	0	0	0	0	0	0	0	0	0	0	0	0	0	0	0	0	0	0	0	1	0	0	0	0	0		0	0	n/a	0.367879		0	0	n/a	0.367879
IPR011910	Lipopolysaccharide heptosyltransferase II	0	0	0	0	0	0	0	0	0	0	0	0	0	0	0	0	0	0	0	0	0	0	0	0	0	0	0	0	0	0	0	0	1	0	0	0	0	0		0	0	n/a	0.367879		0	0	n/a	0.367879
IPR011912	ADP-L-glycero-D-manno-heptose-6-epimerase	0	0	0	0	0	0	0	0	0	0	0	0	0	0	0	0	0	0	0	0	0	0	0	0	0	0	0	0	0	0	0	0	1	0	0	0	0	0		0	0	n/a	0.367879		0	0	n/a	0.367879
IPR011914	RfaE bifunctional protein, domain II	0	0	0	0	0	1	0	0	0	0	0	0	0	0	0	0	0	0	0	0	0	0	0	0	0	0	0	0	0	0	0	0	0	0	0	0	0	0		0	0	n/a	0.367879		0	0	n/a	0.367879
IPR011917	ABC transporter, lipid A export, MsbA	0	0	0	0	0	1	0	0	0	0	0	0	0	0	0	0	0	0	0	0	0	0	0	0	0	0	0	0	0	0	0	0	1	0	0	0	0	0		0	0	n/a	0.367879		0	0	n/a	0.367879
IPR011922	Cell division protein FtsL	0	0	0	0	0	1	0	0	0	0	0	0	0	0	0	0	0	0	0	0	0	0	0	0	0	0	0	0	0	0	0	0	0	0	0	0	0	0		0	0	n/a	0.367879		0	0	n/a	0.367879
IPR011924	Lipoprotein releasing system, ATP-binding protein	0	0	0	0	0	0	0	0	0	0	0	0	0	0	0	0	0	0	0	0	0	0	0	0	0	0	0	0	0	0	0	0	1	0	0	0	0	0		0	0	n/a	0.367879		0	0	n/a	0.367879
IPR011925	Lipoprotein-releasing system transmembrane protein LolC/E	0	0	0	0	0	0	0	0	0	0	0	0	0	0	0	0	0	0	0	0	0	0	0	0	0	0	0	0	0	0	0	0	1	0	0	0	0	0		0	0	n/a	0.367879		0	0	n/a	0.367879
IPR011932	Tyrosine recombinase XerD	0	0	0	0	0	0	0	0	0	0	0	0	0	0	0	0	0	0	0	0	0	0	0	0	0	0	0	0	0	0	0	0	1	0	0	0	0	0		0	0	n/a	0.367879		0	0	n/a	0.367879
IPR011940	Meiotic recombinase Dmc1	0	1	1	1	1	1	1	2	0	1	0	0	0	1	1	2	1	1	1	1	1	0	1	1	1	1	1	1	1	2	1	2	1	1	1	1	1	0		0	1	0	0.18394		0	1	0	0.18394
IPR011943	HAD-superfamily hydrolase, subfamily IIID	0	2	1	0	3	1	1	1	3	1	1	1	1	1	1	1	1	1	1	1	1	1	1	1	1	1	1	1	1	1	1	1	1	1	1	1	1	1		0	2	0	0.0919685		0	1	0	0.18394
IPR011947	FCP1-like phosphatase, phosphatase domain	0	4	8	2	3	3	2	9	6	2	2	2	3	5	3	2	1	6	10	11	12	9	3	2	1	2	3	3	4	5	4	3	4	5	3	3	0	1		0	4	0	0.0229904		0	4.66667	0	0.0114945
IPR011948	Dullard phosphatase domain, eukaryotic	0	10	8	3	10	4	7	7	9	6	5	4	6	7	6	12	3	8	12	7	7	6	5	5	5	4	5	5	7	6	6	8	8	8	5	1	3	2		0	10	0	0.000359013		0	7	0	0.00287315
IPR011951	HAD-superfamily hydrolase, subfamily IA, YjjG/YfnB	0	0	0	0	0	1	0	0	0	0	0	0	0	0	0	0	0	0	0	0	0	0	0	0	0	0	0	0	0	0	0	0	0	0	0	0	0	0		0	0	n/a	0.367879		0	0	n/a	0.367879
IPR011961	16S rRNA processing protein RimM	0	2	1	0	1	1	1	1	2	0	1	1	1	1	1	2	1	1	1	1	1	1	1	1	1	1	1	1	1	1	1	1	1	1	1	1	1	1		0	2	0	0.0919685		0	1	0	0.18394
IPR011962	Deoxycytidine triphosphate deaminase	0	0	0	0	0	0	0	0	0	0	0	0	0	0	0	0	0	0	0	0	0	0	0	0	0	0	0	0	0	0	0	0	1	0	0	0	0	0		0	0	n/a	0.367879		0	0	n/a	0.367879
IPR011968	Phenylacetate degradation probable enoyl-CoA hydratase PaaB	0	0	0	0	0	0	0	0	0	0	0	0	0	0	0	0	0	0	0	0	0	0	0	0	0	0	0	0	0	0	0	0	1	0	0	0	0	0		0	0	n/a	0.367879		0	0	n/a	0.367879
IPR011982	4-hydroxyphenylacetate 3-monooxygenase, reductase component	0	0	0	0	0	0	0	0	0	0	0	0	0	0	0	0	0	0	0	0	0	0	0	0	0	0	0	0	0	0	0	0	1	0	0	0	0	0		0	0	n/a	0.367879		0	0	n/a	0.367879
IPR011985	5-carboxymethyl-2-hydroxymuconate semialdehyde dehydrogenase	0	0	0	0	0	0	0	0	0	0	0	0	0	0	0	0	0	0	0	0	0	0	0	0	0	0	0	0	0	0	0	0	1	0	0	0	0	0		0	0	n/a	0.367879		0	0	n/a	0.367879
IPR011990	Tetratricopeptide-like helical domain	0	1003	708	306	716	542	648	561	1051	600	528	319	668	540	598	747	509	570	666	577	586	592	549	575	611	548	577	530	620	570	588	616	647	594	523	318	165	138		0	1003	0	1.91753e-306		0	672.333	0	6.00071e-205
IPR011995	Orotidine 5'-phosphate decarboxylase, type 2	0	0	0	0	0	0	0	0	0	0	0	0	0	0	0	0	0	0	0	0	0	0	0	0	0	0	0	0	0	0	0	0	1	0	0	0	0	0		0	0	n/a	0.367879		0	0	n/a	0.367879
IPR012062	D-tagatose-bisphosphate aldolase, class II, non-catalytic subunit GatZ/KbaZ	0	0	0	0	0	0	0	0	0	0	0	0	0	0	0	0	0	0	0	0	0	0	0	0	0	0	0	0	0	0	0	0	1	0	0	0	0	0		0	0	n/a	0.367879		0	0	n/a	0.367879
IPR012080	Aspartate-semialdehyde dehydrogenase	0	2	1	1	3	1	1	1	1	1	1	1	1	1	1	2	1	1	2	1	1	0	0	1	1	1	1	1	1	1	1	1	1	1	1	1	1	1		0	2	0	0.0919685		0	1.33333	0	0.18394
IPR012094	Lysidine-tRNA(Ile) synthetase	0	2	1	0	1	1	1	1	1	1	1	1	1	1	1	1	1	1	1	0	1	1	1	1	1	0	0	1	1	0	1	1	1	1	1	2	1	1		0	2	0	0.0919685		0	1	0	0.18394
IPR012136	NADP transhydrogenase, beta subunit	0	0	0	0	0	0	0	0	0	0	0	0	0	0	0	0	0	0	0	0	0	0	0	0	0	0	0	0	0	0	0	0	0	0	0	0	1	0		0	0	n/a	0.367879		0	0	n/a	0.367879
IPR012170	TFIIH subunit Ssl1/p44	0	2	1	1	1	1	1	1	2	1	1	1	1	2	1	1	1	1	1	1	1	1	1	1	3	1	1	1	1	1	1	1	1	2	1	1	1	1		0	2	0	0.0919685		0	1.33333	0	0.18394
IPR012223	Thioesterase type II, NRPS/PKS/S-FAS	0	0	0	0	0	0	0	0	0	0	0	0	0	0	0	0	0	0	0	0	0	0	0	0	0	0	0	0	0	0	0	0	1	0	0	0	3	1		0	0	n/a	0.367879		0	0	n/a	0.367879
IPR012258	Acyl-CoA oxidase	0	8	5	3	5	4	4	3	14	4	3	3	4	4	3	11	3	4	7	4	5	6	3	4	5	3	3	4	7	2	3	3	5	4	3	5	3	2		0	8	0	0.00143642		0	5.33333	0	0.0114945
IPR012259	Dihydrofolate reductase	0	0	0	0	2	0	2	0	0	0	0	0	0	1	1	1	0	0	0	0	0	0	0	0	0	0	0	0	2	0	0	0	2	0	0	0	0	0		0	0	n/a	0.367879		0	0	n/a	0.367879
IPR012281	Phospholipid biosynthesis protein, PlsX-like	0	0	0	0	0	0	0	0	0	0	0	0	0	0	0	0	0	0	0	0	0	0	0	0	0	0	0	0	0	0	0	0	1	0	0	0	0	0		0	0	n/a	0.367879		0	0	n/a	0.367879
IPR012289	Lytic transglycosylase, superhelical linker	0	0	0	0	0	2	0	0	0	0	0	0	0	0	0	0	0	0	0	0	0	0	0	0	0	0	0	0	0	0	0	0	1	0	0	0	0	0		0	0	n/a	0.367879		0	0	n/a	0.367879
IPR012290	Fibrinogen, alpha/beta/gamma chain, coiled coil domain	0	0	0	0	0	0	0	0	0	0	0	0	0	0	0	0	0	0	0	0	0	0	0	0	0	0	0	0	0	0	0	0	0	1	0	0	0	0		0	0	n/a	0.367879		0	0	n/a	0.367879
IPR012291	Cellulose-binding family II/chitobiase, carbohydrate-binding domain	0	3	3	0	3	1	0	2	2	1	2	3	1	4	1	4	1	0	2	0	1	1	3	5	5	0	1	1	0	1	0	2	3	3	0	7	0	0		0	3	0	0.0459828		0	2	0	0.0919685
IPR012292	Globin, structural domain	0	9	17	8	4	5	4	2	4	2	3	4	5	2	4	5	2	3	4	3	3	2	11	4	4	4	3	3	3	1	3	6	6	4	2	4	13	0		0	9	0	0.000718124		0	11.3333	0	0.000179479
IPR012293	RNA polymerase subunit, RPB6/omega	0	2	2	1	2	1	2	1	3	2	2	2	1	1	1	2	1	2	2	2	2	2	2	1	1	2	2	1	2	1	2	4	5	2	1	1	1	1		0	2	0	0.0919685		0	1.66667	0	0.0919685
IPR012318	Helix-turn-helix motif, Crp-type	0	0	0	0	0	1	0	0	0	0	0	0	0	0	0	0	0	0	0	0	0	0	0	0	0	0	0	0	0	0	0	0	1	0	0	0	0	0		0	0	n/a	0.367879		0	0	n/a	0.367879
IPR012327	D12 class N6 adenine-specific DNA methyltransferase	0	0	0	0	0	0	0	0	0	0	0	0	0	0	0	0	0	0	0	0	0	0	0	0	0	0	0	0	0	0	0	0	1	0	0	0	0	0		0	0	n/a	0.367879		0	0	n/a	0.367879
IPR012329	Polysaccharide lyase family 8, N-terminal	0	0	0	0	0	0	0	0	0	0	0	0	0	0	0	0	0	0	0	0	0	0	0	0	0	0	0	0	0	0	0	0	0	0	1	0	0	0		0	0	n/a	0.367879		0	0	n/a	0.367879
IPR012337	Ribonuclease H-like domain	0	395	91	319	183	162	114	514	322	455	61	83	100	152	620	220	87	149	126	145	134	133	81	228	354	115	273	150	143	452	144	4096	927	110	92	68	77	29		0	395	0	1.39613e-120		0	268.333	0	4.50636e-82
IPR012341	Six-hairpin glycosidase	0	51	36	16	37	27	32	31	59	24	22	23	35	30	26	33	27	26	51	30	33	32	26	32	33	25	31	30	40	31	34	33	42	44	43	32	6	0		0	51	0	1.6025e-16		0	34.3333	0	2.12325e-11
IPR012344	Matrix protein, lentiviral and alpha-retroviral	0	0	0	0	1	0	0	0	0	0	0	0	0	0	0	0	0	0	0	0	0	0	0	0	0	0	0	0	0	0	0	0	0	0	0	0	0	0		0	0	n/a	0.367879		0	0	n/a	0.367879
IPR012348	Ribonucleotide reductase-related	0	10	16	4	10	7	9	5	24	6	5	4	18	10	10	12	5	8	10	8	9	9	16	12	19	5	11	11	15	14	11	11	13	14	8	10	5	3		0	10	0	0.000359013		0	10	0	0.000359013
IPR012349	FMN-binding split barrel	0	15	12	5	16	15	12	9	14	8	9	8	9	11	9	16	9	11	13	11	11	13	9	12	12	8	9	8	18	10	11	10	15	12	8	12	11	6		0	15	0	1.1209e-05		0	10.6667	0	0.000179479
IPR012409	Sirohaem synthase	0	0	0	0	0	0	0	0	0	0	0	0	0	0	0	0	0	0	0	0	0	0	0	0	0	0	0	0	0	0	0	0	1	0	0	0	0	0		0	0	n/a	0.367879		0	0	n/a	0.367879
IPR012425	DmpG-like communication	0	0	0	0	0	1	0	0	0	0	0	0	0	0	0	0	0	0	0	0	0	0	0	0	0	0	0	0	0	0	0	0	0	0	0	0	0	0		0	0	n/a	0.367879		0	0	n/a	0.367879
IPR012493	Renin receptor-like	0	0	0	0	0	0	0	0	0	0	0	0	0	0	0	0	0	0	0	0	0	0	0	0	0	0	0	0	0	0	0	0	0	0	0	2	0	0		0	0	n/a	0.367879		0	0	n/a	0.367879
IPR012510	Actin-binding, Xin repeat	0	0	0	0	0	0	0	0	0	0	0	0	0	0	1	1	0	0	0	0	0	0	0	0	0	0	0	0	0	0	0	0	0	0	0	0	0	0		0	0	n/a	0.367879		0	0	n/a	0.367879
IPR012512	Albumin I	0	3	41	0	0	0	0	0	0	0	0	0	0	0	0	0	0	0	0	0	0	0	0	0	0	0	0	0	0	0	0	0	0	0	0	0	0	0		0	3	0	0.0459828		0	14.6667	0	1.1209e-05
IPR012549	Domain of unknown function DUF1705	0	0	0	0	0	3	0	0	0	0	0	0	0	0	0	0	0	0	0	0	0	0	0	0	0	0	0	0	0	0	0	0	2	0	0	0	0	0		0	0	n/a	0.367879		0	0	n/a	0.367879
IPR012576	NADH dehydrogenase [ubiquinone] 1 beta subcomplex subunit 3	0	0	1	0	0	0	0	0	0	0	0	0	0	0	0	0	0	2	2	2	2	1	0	1	1	1	0	0	0	0	0	0	0	1	0	0	1	0		0	0	n/a	0.367879		0	0.333333	0	0.367879
IPR012582	NUC194	0	0	0	0	0	0	0	0	0	0	0	0	0	0	0	0	0	0	0	0	0	0	0	0	0	0	0	0	0	0	0	0	0	0	0	1	0	0		0	0	n/a	0.367879		0	0	n/a	0.367879
IPR012588	Exosome-associated factor Rrp6, N-terminal	0	0	1	2	3	0	1	1	0	1	1	1	1	0	1	3	0	0	0	0	0	0	0	1	1	0	0	0	0	0	0	0	0	0	1	0	0	0		0	0	n/a	0.367879		0	1	0	0.18394
IPR012600	Propeptide, peptidase C25	0	0	0	0	0	0	0	0	0	0	1	0	0	0	0	0	0	0	0	0	0	0	0	0	0	0	0	0	0	0	0	0	0	0	0	0	0	0		0	0	n/a	0.367879		0	0	n/a	0.367879
IPR012622	Ergtoxin	0	0	0	1	0	0	0	0	0	0	0	0	0	0	0	0	0	0	0	0	0	0	0	0	0	0	0	0	0	0	0	0	0	0	0	0	0	0		0	0	n/a	0.367879		0	0.333333	0	0.367879
IPR012677	Nucleotide-binding alpha-beta plait domain	0	612	325	165	375	216	297	271	555	255	203	203	243	223	270	376	193	259	453	279	282	337	249	313	299	222	275	220	392	240	273	313	318	386	204	230	115	74		0	612	0	1.24861e-186		0	367.333	0	4.40879e-112
IPR012678	Ribosomal protein L23/L15e core domain	0	20	16	4	18	10	13	11	26	8	11	9	7	10	13	17	8	8	18	6	7	13	13	16	19	9	13	6	25	8	10	15	12	15	8	17	4	4		0	20	0	3.49831e-07		0	13.3333	0	4.48542e-05
IPR012681	Nucleobase cation symporter-1, NCS1	0	0	1	0	1	1	0	0	0	0	0	1	0	0	0	0	1	1	1	0	0	0	0	0	1	0	0	0	0	0	0	0	0	0	0	1	1	0		0	0	n/a	0.367879		0	0.333333	0	0.367879
IPR012682	Transcription regulator Myc, N-terminal	0	0	0	0	0	0	0	0	0	0	0	0	0	0	0	0	0	0	0	0	0	0	0	0	0	1	0	0	0	0	0	0	0	0	0	0	0	0		0	0	n/a	0.367879		0	0	n/a	0.367879
IPR012684	4-hydroxyphenylacetate degradation bifunctional isomerase/decarboxylase, C-terminal subunit	0	0	0	0	0	0	0	0	0	0	0	0	0	0	0	0	0	0	0	0	0	0	0	0	0	0	0	0	0	0	0	0	2	0	0	0	0	0		0	0	n/a	0.367879		0	0	n/a	0.367879
IPR012693	ABC transporter, phosphonate import, PhnC	0	0	0	0	0	1	0	0	0	0	0	0	0	0	0	0	0	0	0	0	0	0	0	0	0	0	0	0	0	0	0	0	0	0	0	0	0	0		0	0	n/a	0.367879		0	0	n/a	0.367879
IPR012703	2-aminoethylphosphonate--pyruvate transaminase	0	0	0	0	0	0	0	0	0	0	0	0	0	0	0	0	0	0	0	0	0	0	0	0	0	0	0	0	0	0	0	0	1	0	0	0	0	0		0	0	n/a	0.367879		0	0	n/a	0.367879
IPR012705	2-methylcitrate dehydratase PrpD	0	0	0	0	0	0	0	0	0	0	0	0	0	0	0	0	0	0	0	0	0	0	0	0	0	0	0	0	0	0	0	0	1	0	0	0	0	1		0	0	n/a	0.367879		0	0	n/a	0.367879
IPR012707	4-hydroxyphenylacetate permease	0	0	0	0	0	0	0	0	0	0	0	0	0	0	0	0	0	0	0	0	0	0	0	0	0	0	0	0	0	0	0	0	1	0	0	0	0	0		0	0	n/a	0.367879		0	0	n/a	0.367879
IPR012712	Homoprotocatechuate degradation transcriptional regulator HpaR	0	0	0	0	0	0	0	0	0	0	0	0	0	0	0	0	0	0	0	0	0	0	0	0	0	0	0	0	0	0	0	0	1	0	0	0	0	0		0	0	n/a	0.367879		0	0	n/a	0.367879
IPR012725	Chaperone DnaK	0	5	3	1	4	2	4	3	5	3	3	3	4	4	3	6	3	3	7	4	4	4	1	4	3	4	5	4	4	3	5	5	3	4	3	8	2	3		0	5	0	0.0114945		0	3	0	0.0459828
IPR012734	Dihydroxyacetone kinase	0	2	1	2	2	1	0	1	1	1	0	0	1	1	1	2	1	1	2	2	2	2	1	1	1	1	1	1	1	1	2	1	1	1	1	2	0	0		0	2	0	0.0919685		0	1.66667	0	0.0919685
IPR012748	Nitrite reductase [NAD(P)H] small subunit, NirD	0	0	0	0	0	0	0	0	0	0	0	0	0	0	0	0	0	0	0	0	0	0	0	0	0	0	0	0	0	0	0	0	1	0	0	0	0	0		0	0	n/a	0.367879		0	0	n/a	0.367879
IPR012756	DNA-directed RNA polymerase, subunit beta''	0	0	2	0	0	2	0	0	0	0	0	0	0	0	3	0	0	0	0	0	0	1	0	0	1	0	0	0	0	1	0	0	0	0	1	0	0	0		0	0	n/a	0.367879		0	0.666667	0	0.18394
IPR012762	Ubiquinone biosynthesis protein COQ9	0	2	1	1	1	1	1	1	4	1	1	1	1	1	1	1	1	1	2	1	1	1	1	1	1	1	1	1	1	1	1	1	1	1	1	1	1	1		0	2	0	0.0919685		0	1.33333	0	0.18394
IPR012763	DNA polymerase III, subunit gamma/ tau	0	8	4	4	6	3	5	3	5	3	2	2	3	3	3	5	4	5	8	4	5	5	3	3	3	3	6	5	7	5	6	5	6	7	5	4	0	0		0	8	0	0.00143642		0	5.33333	0	0.0114945
IPR012766	Alpha,alpha-trehalose-phosphate synthase	0	5	2	1	2	2	4	1	1	2	2	2	1	2	2	4	1	0	3	2	2	2	1	2	2	1	1	2	1	1	1	1	1	2	1	2	1	1		0	5	0	0.0114945		0	2.66667	0	0.0459828
IPR012768	Malto-oligosyltrehalose trehalohydrolase	0	0	0	0	0	0	0	0	0	0	0	0	0	0	0	0	0	0	0	0	0	0	0	0	0	0	0	0	0	0	0	0	0	0	0	0	1	0		0	0	n/a	0.367879		0	0	n/a	0.367879
IPR012769	Trehalose-6-phosphate hydrolase	0	0	0	0	0	0	0	0	0	0	0	0	0	0	0	0	0	0	0	0	0	0	0	0	0	0	0	0	0	0	0	0	1	0	0	0	0	0		0	0	n/a	0.367879		0	0	n/a	0.367879
IPR012781	D-fructose-responsive transcription factor	0	0	0	0	0	0	0	0	0	0	0	0	0	0	0	0	0	0	0	0	0	0	0	0	0	0	0	0	0	0	0	0	1	0	0	0	0	0		0	0	n/a	0.367879		0	0	n/a	0.367879
IPR012782	Acetolactate synthase, catabolic	0	0	0	0	0	0	0	0	0	0	0	0	0	0	0	0	0	0	0	0	0	0	0	0	0	0	0	0	0	0	0	0	2	0	0	0	0	0		0	0	n/a	0.367879		0	0	n/a	0.367879
IPR012784	RNA polymerase-binding transcription factor DksA	0	0	0	0	0	0	0	0	0	0	0	0	0	0	0	0	0	0	0	0	0	0	0	0	0	0	0	0	0	0	0	0	1	0	0	0	0	0		0	0	n/a	0.367879		0	0	n/a	0.367879
IPR012791	3-oxoacid CoA-transferase, subunit B	0	0	0	0	0	0	0	0	0	0	0	0	0	0	0	0	0	0	0	0	0	0	0	0	0	0	0	0	0	0	0	0	2	0	0	0	0	0		0	0	n/a	0.367879		0	0	n/a	0.367879
IPR012792	3-oxoacid CoA-transferase, subunit A	0	0	0	0	0	0	0	0	0	0	0	0	0	0	0	0	0	0	0	0	0	0	0	0	0	0	0	0	0	0	0	0	3	0	0	0	0	0		0	0	n/a	0.367879		0	0	n/a	0.367879
IPR012794	Beta-ketoadipate transcriptional regulator, PcaR/PcaU/PobR	0	0	0	0	0	2	0	0	0	0	0	0	0	0	0	0	0	0	0	0	0	0	0	0	0	0	0	0	0	0	0	0	0	0	0	0	0	0		0	0	n/a	0.367879		0	0	n/a	0.367879
IPR012795	Lysidine-tRNA(Ile) synthetase, N-terminal	0	2	1	0	1	1	1	1	1	1	1	1	1	1	1	1	1	1	1	0	1	1	1	1	1	1	0	1	1	0	1	1	1	1	1	2	1	1		0	2	0	0.0919685		0	1	0	0.18394
IPR012796	Lysidine-tRNA(Ile) synthetase, C-terminal	0	0	0	0	0	1	0	0	0	0	0	0	0	0	0	0	0	0	0	0	0	0	0	0	0	0	0	0	0	0	0	0	0	0	0	0	0	0		0	0	n/a	0.367879		0	0	n/a	0.367879
IPR012799	Fatty oxidation complex, alpha subunit FadB	0	0	0	0	0	0	0	0	0	0	0	0	0	0	0	0	0	0	0	0	0	0	0	0	0	0	0	0	0	0	0	0	1	0	0	0	0	0		0	0	n/a	0.367879		0	0	n/a	0.367879
IPR012818	Cobalamin (vitamin B12) biosynthesis CbiE, precorrin-6Y methyltransferase	0	0	0	0	0	0	0	0	0	0	0	0	0	0	0	0	0	0	0	0	0	0	0	0	0	0	0	0	0	0	0	0	1	0	0	0	0	0		0	0	n/a	0.367879		0	0	n/a	0.367879
IPR012819	Sucrose phosphate synthase, plant	0	6	3	1	6	4	5	4	6	4	3	3	4	4	4	5	4	5	6	3	4	4	4	4	4	2	5	5	5	4	5	5	4	4	2	2	0	0		0	6	0	0.00574681		0	3.33333	0	0.0459828
IPR012823	Flagellar export FliJ	0	0	0	0	0	1	0	0	0	0	0	0	0	0	0	0	0	0	0	0	0	0	0	0	0	0	0	0	0	0	0	0	0	0	0	0	0	0		0	0	n/a	0.367879		0	0	n/a	0.367879
IPR012826	Flagellar motor switch FliN	0	0	0	0	0	1	0	0	0	0	0	0	0	0	0	0	0	0	0	0	0	0	0	0	0	0	0	0	0	0	0	0	0	0	0	0	0	0		0	0	n/a	0.367879		0	0	n/a	0.367879
IPR012827	Haemerythrin-like, metal-binding domain	0	0	0	0	0	0	0	0	0	0	0	0	0	0	0	0	0	0	0	0	0	0	1	0	0	0	0	0	0	0	0	0	0	0	0	0	0	0		0	0	n/a	0.367879		0	0	n/a	0.367879
IPR012833	Ribonucleoside-triphosphate reductase, anaerobic	0	0	0	0	0	0	0	0	0	0	0	0	0	0	0	0	0	0	0	0	0	0	0	0	0	0	0	0	0	0	0	0	1	0	0	0	0	0		0	0	n/a	0.367879		0	0	n/a	0.367879
IPR012834	Flagellar basal-body rod FlgG	0	0	0	0	0	0	0	0	0	0	0	0	0	0	0	0	0	0	0	0	0	0	0	0	0	0	0	0	0	0	0	0	1	0	0	0	0	0		0	0	n/a	0.367879		0	0	n/a	0.367879
IPR012837	Ribonucleoside-triphosphate reductase activating, anaerobic	0	0	0	0	0	0	0	0	0	0	0	0	0	0	0	0	0	0	0	0	0	0	0	0	0	0	0	0	0	0	0	0	1	0	0	0	0	0		0	0	n/a	0.367879		0	0	n/a	0.367879
IPR012838	Pyruvate formate-lyase activating enzyme	0	0	0	0	0	0	0	0	0	0	0	0	0	0	0	0	0	0	0	0	0	0	0	0	0	0	0	0	0	0	0	0	1	0	0	0	0	0		0	0	n/a	0.367879		0	0	n/a	0.367879
IPR012845	RNA polymerase sigma factor, FliA/WhiG	0	0	0	0	0	0	0	0	0	0	0	0	0	0	0	0	0	0	0	0	0	0	0	0	0	0	0	0	0	0	0	0	2	0	0	0	0	0		0	0	n/a	0.367879		0	0	n/a	0.367879
IPR012847	Sucrose phosphatase, plant/cyanobacteria	0	2	2	0	3	1	3	2	2	2	2	2	2	2	2	2	1	4	7	4	4	4	2	2	2	2	2	2	2	3	4	3	3	2	1	5	0	0		0	2	0	0.0919685		0	1.33333	0	0.18394
IPR012883	ERp29, N-terminal	0	0	0	0	0	0	0	0	0	0	0	0	0	0	0	0	0	0	0	0	0	0	0	0	0	0	0	0	0	0	0	0	0	0	0	0	1	0		0	0	n/a	0.367879		0	0	n/a	0.367879
IPR012897	Potassium channel, voltage dependent, Kv1.4, tandem inactivation domain	0	0	0	0	0	0	0	0	0	0	0	0	0	0	0	0	0	0	0	0	0	0	0	0	0	0	0	0	0	0	0	1	1	0	0	0	0	0		0	0	n/a	0.367879		0	0	n/a	0.367879
IPR012899	LTXXQ motif family protein	0	0	0	0	0	0	0	0	0	0	0	0	0	0	0	0	0	0	0	0	0	0	0	0	0	0	0	0	0	0	0	0	1	0	0	0	0	0		0	0	n/a	0.367879		0	0	n/a	0.367879
IPR012907	Peptidase S11, D-Ala-D-Ala carboxypeptidase A, C-terminal	0	0	0	0	0	0	0	0	0	0	0	0	0	0	0	0	0	0	0	0	0	0	0	0	0	0	0	0	0	0	0	0	1	0	0	0	0	0		0	0	n/a	0.367879		0	0	n/a	0.367879
IPR012910	TonB-dependent receptor, plug	0	0	0	1	0	42	1	0	0	0	0	0	0	0	0	0	0	0	0	0	0	0	0	0	0	0	0	0	0	0	0	0	6	0	0	0	0	0		0	0	n/a	0.367879		0	0.333333	0	0.367879
IPR012959	CPL	0	0	0	0	3	1	1	0	0	0	1	1	0	0	0	1	0	0	1	0	0	0	0	0	0	0	0	0	0	0	0	0	0	0	0	1	1	0		0	0	n/a	0.367879		0	0	n/a	0.367879
IPR013011	Phosphotransferase system, EIIB component, type 2	0	0	0	0	0	0	0	0	0	0	0	0	0	0	0	0	0	0	0	0	0	0	0	0	0	0	0	0	0	0	0	0	1	0	0	0	0	0		0	0	n/a	0.367879		0	0	n/a	0.367879
IPR013028	Transcription factor IIA, alpha subunit, N-terminal	0	5	1	0	2	1	2	2	3	1	1	2	1	1	1	3	1	0	4	3	3	3	1	1	1	1	1	1	2	1	1	1	1	3	2	4	1	1		0	5	0	0.0114945		0	2	0	0.0919685
IPR013030	DNA topoisomerase I, DNA binding, mixed alpha/beta motif, eukaryotic-type	0	2	5	1	2	1	2	2	5	2	1	1	1	1	1	2	1	3	2	3	2	3	2	1	1	1	2	1	1	1	1	1	1	3	2	2	1	1		0	2	0	0.0919685		0	2.66667	0	0.0459828
IPR013034	DNA topoisomerase I, domain 1	0	3	5	1	2	1	2	2	5	2	1	1	1	1	1	2	1	3	2	3	2	3	2	1	1	1	2	1	1	1	1	1	1	3	2	2	1	1		0	3	0	0.0459828		0	3	0	0.0459828
IPR013035	Phosphoenolpyruvate carboxykinase, C-terminal	0	7	4	1	2	4	4	5	13	5	4	4	2	2	4	4	2	2	4	2	2	2	3	2	4	2	2	2	6	1	2	3	5	4	14	5	1	0		0	7	0	0.00287315		0	4	0	0.0229904
IPR013037	Clathrin adaptor, beta-adaptin, appendage, Ig-like subdomain	0	4	1	0	2	1	1	1	2	1	2	2	1	1	1	2	1	2	3	2	2	2	1	1	1	1	1	1	2	1	1	1	1	2	1	3	1	0		0	4	0	0.0229904		0	1.66667	0	0.0919685
IPR013038	Clathrin adaptor, alpha-adaptin, appendage, Ig-like subdomain	0	3	1	0	2	1	2	1	3	1	1	1	1	1	1	2	1	2	2	1	2	1	1	2	2	1	1	1	2	1	1	1	1	2	1	3	1	2		0	3	0	0.0459828		0	1.33333	0	0.18394
IPR013040	Coatomer, gamma subunit, appendage, Ig-like subdomain	0	4	2	0	2	1	2	2	2	1	2	2	2	1	2	3	1	2	3	2	1	2	1	1	1	1	2	2	4	2	2	2	2	3	1	4	1	2		0	4	0	0.0229904		0	2	0	0.0919685
IPR013059	Tryptophan/tyrosine transporter	0	0	0	0	0	0	0	0	0	0	0	0	0	0	0	0	0	0	0	0	0	0	0	0	0	0	0	0	0	0	0	0	1	0	0	0	0	0		0	0	n/a	0.367879		0	0	n/a	0.367879
IPR013087	Zinc finger C2H2-type/integrase DNA-binding domain	0	155	40	38	86	52	82	57	100	48	57	60	63	55	54	100	44	62	123	63	63	65	39	59	69	35	55	51	72	59	57	57	62	118	39	48	1	2		0	155	0	6.72231e-48		0	77.6667	0	1.16313e-24
IPR013088	Zinc finger, NHR/GATA-type	0	64	45	11	39	19	37	19	37	21	25	24	23	22	24	47	23	30	60	30	30	28	19	30	27	16	27	18	39	28	28	27	32	53	21	16	21	10		0	64	0	1.93436e-20		0	40	0	3.3066e-13
IPR013110	Histone methylation DOT1	0	0	0	0	0	0	0	0	0	0	0	0	0	0	0	0	0	0	0	0	0	0	0	0	0	0	0	0	0	0	0	0	0	0	0	0	1	3		0	0	n/a	0.367879		0	0	n/a	0.367879
IPR013118	Mannitol dehydrogenase, C-terminal	0	0	0	0	0	2	0	0	0	0	0	0	0	0	0	0	0	0	0	0	0	0	0	0	0	0	0	0	0	0	0	0	0	0	0	0	0	0		0	0	n/a	0.367879		0	0	n/a	0.367879
IPR013131	Mannitol dehydrogenase, N-terminal	0	0	0	0	0	1	0	0	0	0	0	0	0	0	0	0	0	0	0	0	0	0	0	0	0	0	0	0	0	0	0	0	0	0	0	0	0	0		0	0	n/a	0.367879		0	0	n/a	0.367879
IPR013159	Chromosomal replication initiator, DnaA C-terminal	0	0	0	0	0	1	1	0	1	2	0	0	0	0	0	0	0	0	0	0	0	0	0	0	0	0	0	0	0	0	0	0	1	0	0	0	0	0		0	0	n/a	0.367879		0	0	n/a	0.367879
IPR013173	DNA primase DnaG, DnaB-binding domain	0	0	0	0	0	1	0	0	0	0	0	0	0	0	0	0	0	0	0	0	0	0	0	0	0	0	0	0	0	0	0	0	0	0	0	0	0	0		0	0	n/a	0.367879		0	0	n/a	0.367879
IPR013237	Bacteriophage T7, Gp4, DNA primase/helicase, N-terminal	0	0	1	0	0	0	0	0	0	0	0	0	0	0	0	0	0	0	0	0	0	0	0	0	0	0	0	0	0	0	0	0	1	0	0	0	0	0		0	0	n/a	0.367879		0	0.333333	0	0.367879
IPR013249	RNA polymerase sigma factor 70, region 4 type 2	0	0	0	0	0	6	0	0	0	0	0	0	0	0	0	0	0	0	0	0	0	0	0	0	0	0	0	0	0	0	0	0	3	0	0	2	0	0		0	0	n/a	0.367879		0	0	n/a	0.367879
IPR013257	SRI, Set2 Rpb1 interacting	0	0	0	0	0	0	0	0	0	0	1	1	0	0	1	0	0	1	1	1	1	1	0	0	0	1	0	0	0	0	0	0	0	0	0	1	0	0		0	0	n/a	0.367879		0	0	n/a	0.367879
IPR013305	ABC transporter Tap-like	0	0	0	0	0	0	0	0	0	0	0	0	0	1	0	0	0	0	0	0	0	0	0	0	0	0	0	0	0	0	0	0	0	0	0	0	0	0		0	0	n/a	0.367879		0	0	n/a	0.367879
IPR013321	Arc-type ribbon-helix-helix	0	0	0	0	0	3	0	0	0	0	0	0	0	0	0	0	0	0	0	0	0	0	0	0	0	0	0	0	0	0	0	0	0	0	0	0	0	0		0	0	n/a	0.367879		0	0	n/a	0.367879
IPR013323	SIAH-type domain	0	13	30	3	15	9	12	11	24	10	8	6	6	13	8	14	8	11	24	40	18	26	11	15	11	6	25	29	14	42	25	24	23	13	7	6	1	4		0	13	0	4.48542e-05		0	15.3333	0	1.1209e-05
IPR013324	RNA polymerase sigma factor, region 3/4	0	15	8	4	9	15	9	7	12	6	6	5	5	6	5	8	7	6	9	6	6	6	6	7	8	4	7	6	9	5	6	6	13	9	7	10	1	1		0	15	0	1.1209e-05		0	9	0	0.000718124
IPR013325	RNA polymerase sigma factor, region 2	0	15	7	4	9	15	9	6	14	6	6	6	4	6	5	8	5	6	9	6	6	6	6	7	8	4	7	6	12	6	6	6	13	9	6	10	2	1		0	15	0	1.1209e-05		0	8.66667	0	0.000718124
IPR013328	Dehydrogenase, multihelical	0	39	23	5	36	22	22	21	70	17	16	19	23	22	24	30	20	17	30	18	19	18	19	25	25	17	19	19	26	19	25	22	32	26	15	25	18	8		0	39	0	6.61711e-13		0	22.3333	0	8.74035e-08
IPR013332	Ketopantoate reductase, N-terminal domain	0	0	0	0	0	0	0	0	0	0	0	0	0	0	0	0	0	0	0	0	0	0	0	0	0	0	0	0	0	0	0	0	2	0	0	0	1	0		0	0	n/a	0.367879		0	0	n/a	0.367879
IPR013346	Ribonucleotide reductase, class I , alpha subunit	0	3	2	2	3	2	2	1	2	2	1	1	1	3	1	2	1	2	2	2	1	3	1	3	2	1	2	2	2	2	3	2	2	2	1	2	1	1		0	3	0	0.0459828		0	2.33333	0	0.0919685
IPR013355	Type IV pilus secretin PilQ	0	0	0	0	0	1	0	0	0	0	0	0	0	0	0	0	0	0	0	0	0	0	0	0	0	0	0	0	0	0	0	0	0	0	0	0	0	0		0	0	n/a	0.367879		0	0	n/a	0.367879
IPR013356	Type II secretion system GspD	0	0	0	0	0	0	0	0	0	0	0	0	0	0	0	0	0	0	0	0	0	0	0	0	0	0	0	0	0	0	0	0	1	0	0	0	0	0		0	0	n/a	0.367879		0	0	n/a	0.367879
IPR013384	Flagellar hook-associated protein 3	0	0	0	0	0	0	0	0	0	0	0	0	0	0	0	0	0	0	0	0	0	0	0	0	0	0	0	0	0	0	0	0	1	0	0	0	0	0		0	0	n/a	0.367879		0	0	n/a	0.367879
IPR013448	L-rhamnose 1-epimerase	0	0	0	0	0	1	0	0	0	0	0	0	0	0	0	0	0	0	0	0	0	0	0	0	0	0	0	0	0	0	0	0	0	0	0	0	0	0		0	0	n/a	0.367879		0	0	n/a	0.367879
IPR013452	Xylose isomerase, bacterial-type	0	1	1	0	1	1	2	1	1	1	1	1	1	1	1	2	2	1	1	1	1	1	1	1	0	1	1	1	2	0	2	1	1	2	1	1	0	0		0	1	0	0.18394		0	0.666667	0	0.18394
IPR013461	ATP-dependent Clp protease ATP-binding subunit ClpA	0	0	0	0	0	0	1	0	0	0	0	0	0	0	0	0	0	0	0	0	0	0	0	0	0	0	0	0	0	0	0	0	0	0	0	0	0	0		0	0	n/a	0.367879		0	0	n/a	0.367879
IPR013471	Ribonuclease Z/BN	0	1	1	0	1	0	1	0	1	1	0	1	1	1	1	2	0	2	2	2	2	2	1	2	3	2	1	1	1	1	1	1	1	1	1	2	1	1		0	1	0	0.18394		0	0.666667	0	0.18394
IPR013483	Molybdenum cofactor biosynthesis protein A	0	2	1	0	1	1	0	0	1	1	1	1	2	1	1	1	1	1	1	1	1	1	1	1	1	1	1	1	1	0	1	2	2	1	1	2	1	1		0	2	0	0.0919685		0	1	0	0.18394
IPR013522	Ribosomal protein L10, N-terminal, archaeal	0	0	0	0	0	0	0	0	1	0	0	0	0	0	0	0	0	0	0	0	0	0	0	0	0	0	0	0	0	0	0	0	0	0	0	0	0	0		0	0	n/a	0.367879		0	0	n/a	0.367879
IPR013523	Histone acetyltransferase HAT1, C-terminal	0	0	0	0	0	0	0	0	0	0	0	0	0	0	0	0	0	0	0	0	0	0	0	0	0	0	0	1	1	1	1	1	1	0	0	0	0	0		0	0	n/a	0.367879		0	0	n/a	0.367879
IPR013524	Runt domain	0	0	0	0	0	1	0	0	0	0	0	0	0	0	0	0	0	0	0	0	0	0	0	0	0	0	0	0	0	1	0	0	0	0	0	0	0	0		0	0	n/a	0.367879		0	0	n/a	0.367879
IPR013529	Glycoside hydrolase, family 42, N-terminal	0	0	0	0	0	0	0	0	0	0	0	0	0	0	0	1	0	0	0	0	0	0	0	0	0	0	0	0	0	0	0	0	0	0	0	1	4	0		0	0	n/a	0.367879		0	0	n/a	0.367879
IPR013543	Calcium/calmodulin-dependent protein kinase II, association-domain	0	0	0	0	0	0	0	0	0	0	0	0	0	0	0	0	0	0	0	0	0	0	0	0	0	0	0	0	0	0	0	0	0	0	0	2	3	0		0	0	n/a	0.367879		0	0	n/a	0.367879
IPR013546	PII-uridylyltransferase/Glutamine-synthetase adenylyltransferase	0	0	0	0	0	0	0	0	0	0	0	0	0	0	0	0	0	0	0	0	0	0	0	0	0	0	0	0	0	0	0	0	1	0	0	0	0	0		0	0	n/a	0.367879		0	0	n/a	0.367879
IPR013563	Oligopeptide/dipeptide ABC transporter, C-terminal	0	0	0	0	0	1	0	0	0	0	0	0	0	0	0	0	0	0	0	0	0	0	0	0	0	0	0	0	0	0	1	0	8	0	0	0	0	0		0	0	n/a	0.367879		0	0	n/a	0.367879
IPR013580	Proto-chlorophyllide/chlorophyllide reductase, C-terminal	0	0	0	0	0	1	0	0	0	0	0	0	0	0	0	0	0	0	0	0	0	0	0	0	0	0	0	0	0	0	0	0	0	0	0	0	0	0		0	0	n/a	0.367879		0	0	n/a	0.367879
IPR013611	Transport-associated OB, type 2	0	0	0	0	0	0	0	0	0	0	0	0	0	0	0	0	0	1	0	0	0	0	0	0	0	0	0	0	0	0	0	0	1	0	0	1	0	0		0	0	n/a	0.367879		0	0	n/a	0.367879
IPR013616	Chitin synthase N-terminal	0	0	0	0	0	0	0	0	0	0	0	0	0	0	0	0	0	0	0	0	0	0	0	0	0	1	0	0	0	0	0	0	0	0	0	0	0	0		0	0	n/a	0.367879		0	0	n/a	0.367879
IPR013625	Tensin phosphotyrosine-binding domain	0	1	0	0	0	0	1	0	0	0	0	0	3	1	0	0	0	0	0	0	0	0	0	0	0	0	0	0	0	0	0	0	0	0	0	0	0	0		0	1	0	0.18394		0	0.333333	0	0.367879
IPR013655	PAS fold-3	0	0	0	0	0	7	0	0	0	0	0	0	0	0	0	0	0	0	0	0	0	0	0	0	0	0	0	0	0	0	0	0	5	0	0	4	0	0		0	0	n/a	0.367879		0	0	n/a	0.367879
IPR013695	Wall-associated receptor kinase	0	1	7	2	33	5	7	9	15	9	1	1	31	3	3	6	1	7	14	9	14	16	4	2	6	7	2	2	0	0	3	1	5	0	2	0	0	0		0	1	0	0.18394		0	3.33333	0	0.0459828
IPR013703	Peptidase S49, N-terminal proteobacteria	0	0	0	0	0	0	0	0	0	0	0	0	0	0	0	0	0	0	0	0	0	0	0	0	0	0	0	0	0	0	0	0	0	0	0	0	0	1		0	0	n/a	0.367879		0	0	n/a	0.367879
IPR013735	Transcription factor NusA, N-terminal	0	0	0	1	0	0	0	0	0	0	0	0	0	0	0	0	0	0	0	0	0	0	0	0	0	0	0	0	0	0	0	0	0	0	0	0	0	0		0	0	n/a	0.367879		0	0.333333	0	0.367879
IPR013736	Xaa-Pro dipeptidyl-peptidase, C-terminal	0	0	0	0	0	1	0	0	0	0	0	0	0	0	0	0	0	0	0	0	0	0	0	0	0	0	0	0	0	0	0	0	0	0	0	0	0	0		0	0	n/a	0.367879		0	0	n/a	0.367879
IPR013752	Ketopantoate reductase, C-terminal domain	0	0	0	0	0	1	0	0	0	0	0	0	0	0	0	0	0	0	0	0	0	0	0	0	0	0	0	0	0	0	0	0	2	0	0	0	1	1		0	0	n/a	0.367879		0	0	n/a	0.367879
IPR013757	Type IIA DNA topoisomerase subunit A, alpha-helical domain	0	3	5	1	3	1	2	2	9	4	1	2	2	1	1	1	2	1	2	1	2	7	2	1	1	4	3	0	2	4	2	1	2	3	1	2	2	1		0	3	0	0.0459828		0	3	0	0.0459828
IPR013758	DNA topoisomerase, type IIA, subunit A/ C-terminal, alpha-beta	0	4	6	1	3	2	2	4	18	2	2	2	3	2	2	2	3	2	3	2	2	8	3	2	2	5	4	2	3	8	4	1	2	3	2	3	2	2		0	4	0	0.0229904		0	3.66667	0	0.0229904
IPR013759	DNA topoisomerase, type IIA, central domain	0	4	11	0	4	3	2	2	9	2	2	2	3	2	2	2	1	3	5	3	3	7	2	2	2	2	2	2	2	5	2	2	4	3	2	4	2	2		0	4	0	0.0229904		0	5	0	0.0114945
IPR013760	DNA topoisomerase, type IIA-like domain	0	7	11	2	5	4	4	5	26	5	3	3	4	3	3	3	7	4	6	4	5	15	4	3	3	7	5	3	4	15	5	2	6	5	3	5	3	3		0	7	0	0.00287315		0	6.66667	0	0.00287315
IPR013762	Integrase-like, catalytic core	0	0	0	0	0	15	0	0	1	0	0	0	0	0	0	0	0	0	1	0	0	0	1	0	0	0	0	0	0	0	0	0	5	0	0	1	28	2		0	0	n/a	0.367879		0	0	n/a	0.367879
IPR013781	Glycoside hydrolase, catalytic domain	0	391	297	88	267	193	236	191	467	218	173	147	226	175	180	237	164	162	267	171	182	202	207	173	219	154	177	168	213	199	215	238	297	223	152	118	43	23		0	391	0	2.28795e-119		0	258.667	0	2.39182e-79
IPR013784	Carbohydrate-binding-like fold	0	38	17	6	22	16	19	15	27	15	14	13	14	15	12	19	13	14	21	15	14	15	12	19	18	13	13	8	11	12	13	13	11	12	11	16	21	6		0	38	0	1.32418e-12		0	20.3333	0	3.49831e-07
IPR013785	Aldolase-type TIM barrel	0	220	126	66	143	135	118	107	282	97	86	87	136	96	101	119	77	87	143	92	94	107	103	113	114	89	106	93	142	105	129	120	175	145	98	139	66	63		0	220	0	1.51505e-67		0	137.333	0	1.83362e-42
IPR013786	Acyl-CoA dehydrogenase/oxidase, N-terminal	0	14	9	2	8	10	5	5	16	7	5	4	4	6	5	9	6	6	8	5	6	6	4	9	9	4	6	5	7	4	8	6	12	4	4	8	5	5		0	14	0	2.24227e-05		0	8.33333	0	0.00143642
IPR013792	RNA 3'-terminal phosphate cyclase/enolpyruvate transferase, alpha/beta	0	5	2	1	4	3	3	2	14	5	2	2	2	4	3	6	3	3	7	2	3	5	5	8	4	4	3	2	2	2	2	2	3	4	2	7	3	2		0	5	0	0.0114945		0	2.66667	0	0.0459828
IPR013800	STAT transcription factor, all-alpha	0	0	0	0	0	0	1	0	0	0	0	0	0	0	0	0	0	0	0	0	0	0	0	0	0	0	0	0	0	0	0	0	0	0	0	0	0	0		0	0	n/a	0.367879		0	0	n/a	0.367879
IPR013802	Formiminotransferase, C-terminal subdomain	0	4	2	1	3	1	2	2	1	2	2	1	3	1	2	1	0	0	1	1	1	0	2	2	2	1	1	1	2	1	0	2	2	1	1	1	1	0		0	4	0	0.0229904		0	2.33333	0	0.0919685
IPR013812	Glycoside hydrolase, family 2/20, immunoglobulin-like beta-sandwich domain	0	6	3	1	3	4	2	2	5	4	2	2	2	3	2	3	2	2	3	2	2	2	2	2	2	2	2	2	2	1	2	2	3	2	3	4	1	2		0	6	0	0.00574681		0	3.33333	0	0.0459828
IPR013815	ATP-grasp fold, subdomain 1	0	19	12	5	20	13	15	12	33	14	9	12	16	12	12	18	9	11	22	12	13	13	12	11	9	11	12	10	12	13	13	12	19	16	14	25	17	15		0	19	0	6.99862e-07		0	12	0	8.97247e-05
IPR013816	ATP-grasp fold, subdomain 2	0	29	16	9	26	16	19	18	53	17	16	16	20	15	16	23	15	16	27	25	17	18	15	19	17	17	17	15	18	18	17	17	29	21	17	29	24	19		0	29	0	6.81034e-10		0	18	0	1.40011e-06
IPR013829	Haemagglutinin, stalk	0	0	0	0	0	0	0	0	0	0	0	0	0	0	0	0	0	0	0	0	0	0	0	0	0	0	0	0	0	1	0	0	0	0	0	0	0	0		0	0	n/a	0.367879		0	0	n/a	0.367879
IPR013833	Cytochrome c oxidase, subunit III, 4-helical bundle	0	2	3	0	0	1	0	0	0	0	0	1	0	0	0	2	1	1	1	0	1	1	0	2	0	1	0	1	3	0	1	0	0	1	1	0	1	0		0	2	0	0.0919685		0	1.66667	0	0.0919685
IPR013839	NAD-dependent DNA ligase, adenylation	0	0	0	0	0	1	0	0	0	0	0	0	0	0	0	0	0	0	0	0	0	0	0	0	0	0	0	0	0	0	0	0	0	0	0	1	1	1		0	0	n/a	0.367879		0	0	n/a	0.367879
IPR013840	NAD-dependent DNA ligase, N-terminal	0	0	0	0	0	1	0	0	0	0	0	0	0	0	0	0	0	0	0	0	0	0	0	0	0	0	0	0	0	0	0	0	0	0	0	1	1	1		0	0	n/a	0.367879		0	0	n/a	0.367879
IPR013855	Cdc37, N-terminal domain	0	0	0	0	0	0	0	0	0	0	0	0	0	0	0	0	0	0	0	0	0	0	0	0	0	0	0	0	0	0	0	0	0	0	0	0	0	1		0	0	n/a	0.367879		0	0	n/a	0.367879
IPR013856	Peptidase M4 domain	0	0	0	0	0	1	0	0	0	0	0	0	0	0	0	0	0	0	0	0	0	0	0	0	0	0	0	0	0	0	0	0	1	0	0	0	0	0		0	0	n/a	0.367879		0	0	n/a	0.367879
IPR013858	Peptidase M10 serralysin C-terminal domain	0	0	0	0	0	0	0	0	0	0	0	0	0	0	0	0	0	0	0	0	0	0	0	0	0	0	0	0	0	0	0	0	2	0	0	0	0	0		0	0	n/a	0.367879		0	0	n/a	0.367879
IPR013959	DASH complex subunit Dad4	0	0	1	0	0	0	0	0	0	0	0	0	0	0	0	0	0	0	0	0	0	0	0	0	0	0	0	0	0	0	0	0	0	0	0	0	0	0		0	0	n/a	0.367879		0	0.333333	0	0.367879
IPR013966	DASH complex subunit Spc34	0	0	0	0	0	0	0	0	0	0	0	0	0	0	0	0	0	1	0	1	0	0	0	0	0	0	0	0	0	0	0	0	0	0	0	0	0	0		0	0	n/a	0.367879		0	0	n/a	0.367879
IPR014007	Acetoin reductase	0	0	0	0	0	0	0	0	0	0	0	0	0	0	0	0	0	0	0	0	0	0	0	0	0	0	0	0	0	0	0	0	1	0	0	0	0	0		0	0	n/a	0.367879		0	0	n/a	0.367879
IPR014008	Cobalamin biosynthesis, precorrin-6Y methyltransferase, CbiT subunit	0	0	0	0	0	0	0	0	0	0	0	0	0	0	0	0	0	0	0	0	0	0	0	0	0	0	0	0	0	0	0	0	1	0	0	0	0	0		0	0	n/a	0.367879		0	0	n/a	0.367879
IPR014033	Arginase	0	0	0	0	0	0	0	0	0	0	0	0	0	0	0	0	0	0	0	0	0	0	0	0	0	0	0	0	0	0	0	0	0	0	0	1	0	0		0	0	n/a	0.367879		0	0	n/a	0.367879
IPR014042	Glutathione synthase, alpha-helical, eukaryotic	0	4	2	2	2	1	2	1	5	1	1	1	1	1	1	1	1	1	2	1	1	1	1	1	1	1	3	2	6	2	2	3	4	1	2	1	1	1		0	4	0	0.0229904		0	2.66667	0	0.0459828
IPR014048	Methylated-DNA-[protein]-cysteine S-methyltransferase, DNA binding	0	0	0	0	0	0	0	0	0	0	0	0	0	0	0	0	0	0	0	0	0	0	0	0	0	0	0	0	0	0	0	0	1	0	0	1	1	0		0	0	n/a	0.367879		0	0	n/a	0.367879
IPR014049	Glutathione synthase, N-terminal, eukaryotic	0	4	2	2	2	0	2	1	6	1	0	1	1	1	1	1	0	1	3	1	1	1	1	1	1	0	2	2	4	2	2	2	2	1	1	1	1	0		0	4	0	0.0229904		0	2.66667	0	0.0459828
IPR014083	Cation/acetate symporter ActP	0	0	0	0	0	0	0	0	0	0	0	0	0	0	0	0	0	0	0	0	0	0	0	0	0	0	0	0	0	0	0	0	1	0	0	0	0	0		0	0	n/a	0.367879		0	0	n/a	0.367879
IPR014101	Carotene isomerase	0	2	1	0	2	1	1	1	1	1	1	1	1	1	1	1	1	1	1	1	1	1	1	1	1	1	2	1	1	1	1	1	1	1	0	2	1	0		0	2	0	0.0919685		0	1	0	0.18394
IPR014102	Phytoene desaturase	0	2	1	0	2	1	1	0	0	1	0	1	1	1	1	1	0	1	2	1	1	1	1	1	1	1	1	1	1	0	1	1	1	1	1	1	1	2		0	2	0	0.0919685		0	1	0	0.18394
IPR014103	Zeta-carotene desaturase	0	2	1	1	2	1	1	1	2	1	1	2	2	0	1	2	1	1	1	1	1	1	1	1	1	1	1	1	1	1	1	1	1	1	1	3	1	0		0	2	0	0.0919685		0	1.33333	0	0.18394
IPR014105	Phytoene desaturase CrtI family	0	0	0	0	0	0	0	0	0	0	0	0	0	0	0	0	0	0	0	0	0	0	0	0	0	0	0	0	0	0	0	0	0	0	0	1	1	1		0	0	n/a	0.367879		0	0	n/a	0.367879
IPR014116	Cytochrome c oxidase cbb3 type, accessory protein FixG	0	0	0	0	0	0	0	0	0	0	0	0	0	0	0	0	0	0	0	0	0	0	0	0	0	0	0	0	0	0	0	0	1	0	0	0	0	0		0	0	n/a	0.367879		0	0	n/a	0.367879
IPR014123	Superoxide dismutase, Nickel-type	0	0	0	0	0	0	0	0	0	0	0	0	0	0	0	0	0	0	0	0	0	0	0	0	0	0	0	0	0	0	0	0	0	0	0	0	0	1		0	0	n/a	0.367879		0	0	n/a	0.367879
IPR014161	Tol-Pal system, TolA	0	0	0	0	0	0	0	0	0	0	0	0	0	0	0	0	0	0	0	0	0	0	0	0	0	0	0	0	0	0	0	0	1	0	0	0	0	0		0	0	n/a	0.367879		0	0	n/a	0.367879
IPR014163	Tol-Pal system, TolQ	0	0	0	0	0	0	0	0	0	0	0	0	0	0	0	0	0	0	0	0	0	0	0	0	0	0	0	0	0	0	0	0	2	0	0	0	0	0		0	0	n/a	0.367879		0	0	n/a	0.367879
IPR014182	Alcohol dehydrogenase, zinc-binding type 1	0	0	0	0	0	0	0	0	0	0	0	0	0	0	0	0	0	0	0	0	0	0	0	1	0	0	0	0	0	0	0	0	0	0	0	0	0	0		0	0	n/a	0.367879		0	0	n/a	0.367879
IPR014183	Alcohol dehydrogenase class III/S-(hydroxymethyl)glutathione dehydrogenase	0	3	2	1	1	1	2	1	1	1	0	1	1	1	1	1	1	1	2	1	1	1	0	1	1	1	1	1	0	1	1	1	1	1	1	2	2	0		0	3	0	0.0459828		0	2	0	0.0919685
IPR014207	Cytochrome o ubiquinol oxidase, subunit I	0	0	0	0	0	0	0	0	0	0	0	0	0	0	0	0	0	0	0	0	0	0	0	0	0	0	0	0	0	0	0	0	1	0	0	0	0	0		0	0	n/a	0.367879		0	0	n/a	0.367879
IPR014222	Cytochrome c oxidase, subunit II	0	1	0	0	0	1	0	0	0	0	0	0	0	0	0	0	0	0	0	0	0	0	0	0	0	0	0	0	0	0	0	0	0	0	0	1	0	0		0	1	0	0.18394		0	0.333333	0	0.367879
IPR014223	ABC transporter, CydDC cysteine exporter (CydDC-E) family, permease/ATP-binding protein CydC	0	0	0	0	0	0	0	0	0	0	0	0	0	0	0	0	0	0	0	0	0	0	0	0	0	0	0	0	0	0	0	0	1	0	0	0	0	0		0	0	n/a	0.367879		0	0	n/a	0.367879
IPR014241	Cytochrome c oxidase, subunit I bacterial type	0	0	0	0	0	0	0	0	0	0	0	0	0	0	0	0	0	0	0	0	0	0	0	0	0	1	0	1	1	0	1	1	0	0	0	0	0	0		0	0	n/a	0.367879		0	0	n/a	0.367879
IPR014284	RNA polymerase sigma-70 like domain	0	15	7	4	9	13	9	6	12	6	6	6	4	6	5	8	6	6	9	6	6	6	6	7	7	4	7	6	9	5	6	6	12	9	6	10	1	1		0	15	0	1.1209e-05		0	8.66667	0	0.000718124
IPR014306	Hydroxyisourate hydrolase	0	2	1	0	1	1	0	1	0	1	1	1	1	1	1	1	0	1	1	1	1	1	1	1	1	1	1	1	0	1	1	1	1	1	1	1	1	0		0	2	0	0.0919685		0	1	0	0.18394
IPR014307	Xanthine dehydrogenase, small subunit	0	0	0	0	0	0	0	0	0	0	0	0	0	0	0	0	0	0	0	0	0	0	0	0	0	0	0	0	0	0	0	0	1	0	0	0	1	0		0	0	n/a	0.367879		0	0	n/a	0.367879
IPR014309	Xanthine dehydrogenase, molybdopterin binding subunit	0	0	0	0	0	0	0	0	0	0	0	0	0	0	0	0	0	0	0	0	0	0	0	0	0	0	0	0	0	0	0	0	1	0	0	0	0	0		0	0	n/a	0.367879		0	0	n/a	0.367879
IPR014310	Signal transduction histidine kinase, phosphate regulon sensor PhoR	0	0	0	0	0	0	0	0	0	0	0	0	0	0	0	0	0	0	0	0	0	0	0	1	0	0	0	0	0	0	0	0	0	0	0	0	0	0		0	0	n/a	0.367879		0	0	n/a	0.367879
IPR014311	Guanine deaminase	0	0	0	0	0	0	0	0	0	0	0	0	0	0	0	0	0	0	0	0	0	0	0	0	0	0	0	0	0	0	0	0	0	0	0	1	1	0		0	0	n/a	0.367879		0	0	n/a	0.367879
IPR014314	Succinate dehydrogenase, cytochrome b556 subunit	0	0	0	0	0	0	0	0	0	0	0	0	0	0	0	1	0	0	0	0	0	0	0	0	1	0	0	0	0	0	0	0	0	0	0	0	0	0		0	0	n/a	0.367879		0	0	n/a	0.367879
IPR014340	Lipopolysaccharide assembly, LptA	0	0	0	0	0	0	0	0	0	0	0	0	0	0	0	0	0	0	0	0	0	0	0	0	0	0	0	0	0	0	0	0	1	0	0	0	0	0		0	0	n/a	0.367879		0	0	n/a	0.367879
IPR014348	Cobalamin (vitamin B12)-dependent enzyme, catalytic subdomain	0	0	0	0	0	0	0	0	0	0	0	0	0	0	2	0	0	0	0	0	0	0	0	0	0	0	0	0	0	0	0	0	0	0	0	0	0	0		0	0	n/a	0.367879		0	0	n/a	0.367879
IPR014359	Ketol-acid reductoisomerase, bacteria	0	0	0	0	0	0	0	0	0	0	0	0	0	0	0	0	0	0	0	0	0	0	0	0	0	0	0	0	0	0	0	0	1	0	0	0	0	0		0	0	n/a	0.367879		0	0	n/a	0.367879
IPR014711	DNA topoisomerase I, catalytic core, alpha-helical subdomain, eukaryotic-type	0	2	5	1	2	1	2	3	6	2	1	1	1	1	1	2	1	4	2	3	2	4	2	1	1	2	2	1	4	1	1	1	1	3	2	2	1	1		0	2	0	0.0919685		0	2.66667	0	0.0459828
IPR014712	Phosphoinositide-binding clathrin adaptor, domain 2	0	26	12	8	17	9	16	10	23	11	9	9	19	11	11	22	9	15	23	15	15	14	9	15	15	7	11	9	25	13	13	13	12	21	11	8	1	1		0	26	0	5.45495e-09		0	15.3333	0	1.1209e-05
IPR014718	Glycoside hydrolase-type carbohydrate-binding, subgroup	0	33	15	12	24	23	19	13	33	15	12	12	13	14	14	17	16	14	24	14	14	17	12	21	21	10	16	17	22	23	21	16	17	15	11	7	5	7		0	33	0	4.24862e-11		0	20	0	3.49831e-07
IPR014724	RNA polymerase Rpb2, OB-fold	0	11	9	2	6	8	9	6	5	4	4	4	4	5	8	11	5	4	7	4	4	5	4	9	9	5	7	5	7	8	5	7	5	4	6	16	2	4		0	11	0	0.000179479		0	7.33333	0	0.00287315
IPR014727	DNA topoisomerase I, catalytic core, alpha/beta subdomain	0	2	6	1	2	1	2	3	5	2	1	1	1	1	1	2	1	4	3	3	3	4	2	1	1	1	2	1	1	1	1	1	1	3	1	2	1	1		0	2	0	0.0919685		0	3	0	0.0459828
IPR014732	Orotidine 5'-phosphate decarboxylase	0	3	3	0	2	1	1	1	2	1	1	1	1	0	1	2	1	1	2	1	1	1	2	1	1	1	2	2	2	2	2	2	2	1	1	2	1	2		0	3	0	0.0459828		0	2	0	0.0919685
IPR014739	Channel forming colicin, N-terminal domain	0	0	0	0	0	0	0	0	0	0	0	0	0	0	0	0	1	0	1	0	0	0	0	0	0	0	0	0	0	0	0	0	0	0	0	0	0	0		0	0	n/a	0.367879		0	0	n/a	0.367879
IPR014743	Chloride channel, core	0	14	10	5	12	7	9	7	41	7	6	8	14	6	7	11	9	8	11	7	7	10	7	10	11	11	10	11	15	10	11	9	14	13	8	9	6	4		0	14	0	2.24227e-05		0	9.66667	0	0.000359013
IPR014746	Glutamine synthetase/guanido kinase, catalytic domain	0	12	13	4	12	5	7	6	1	5	8	6	12	4	5	16	5	7	13	7	7	8	6	10	11	4	5	2	7	3	5	5	8	9	5	13	5	1		0	12	0	8.97247e-05		0	9.66667	0	0.000359013
IPR014751	DNA repair protein XRCC4, C-terminal	0	2	2	1	3	1	2	1	0	1	1	1	1	1	3	2	1	1	1	2	3	2	1	1	1	1	1	2	1	1	1	2	2	2	1	2	0	1		0	2	0	0.0919685		0	1.66667	0	0.0919685
IPR014776	Tetrapyrrole methylase, subdomain 2	0	6	6	0	4	4	6	3	8	3	3	3	3	3	3	3	3	3	3	3	3	4	3	3	3	3	3	3	4	3	3	3	7	3	6	4	4	4		0	6	0	0.00574681		0	4	0	0.0229904
IPR014777	Tetrapyrrole methylase, subdomain 1	0	6	6	0	3	4	3	3	6	4	3	3	3	3	3	3	3	3	3	3	3	3	3	3	3	3	3	3	4	4	2	3	6	4	5	5	4	4		0	6	0	0.00574681		0	4	0	0.0229904
IPR014783	Copper type II, ascorbate-dependent monooxygenase, histidine-cluster-2 conserved site	0	0	0	0	0	0	0	0	0	0	0	0	0	0	0	0	0	0	0	1	0	0	0	0	0	0	0	0	0	0	0	0	0	0	0	0	0	0		0	0	n/a	0.367879		0	0	n/a	0.367879
IPR014784	Copper type II, ascorbate-dependent monooxygenase-like, C-terminal	0	0	0	0	0	0	0	0	0	0	0	0	0	0	0	0	0	0	0	0	0	0	0	0	0	0	0	0	0	0	0	0	0	0	0	0	6	1		0	0	n/a	0.367879		0	0	n/a	0.367879
IPR014797	CKK domain	0	0	0	0	0	0	0	0	0	0	0	0	0	0	0	0	0	0	0	0	0	0	0	0	0	0	0	0	0	0	0	0	0	0	0	0	0	1		0	0	n/a	0.367879		0	0	n/a	0.367879
IPR014883	VRR-NUC domain	0	2	1	0	1	1	1	1	1	0	1	1	1	0	1	1	1	1	1	1	1	1	1	1	1	1	1	1	1	1	1	1	1	1	1	1	1	0		0	2	0	0.0919685		0	1	0	0.18394
IPR014944	Toxin SymE-like	0	0	0	0	0	0	0	0	0	0	0	0	0	0	0	0	0	0	0	0	0	0	0	0	0	0	0	0	0	0	0	0	1	0	0	0	0	0		0	0	n/a	0.367879		0	0	n/a	0.367879
IPR015115	Centromere protein CENP-B, dimerisation domain	0	0	0	0	0	0	0	0	0	0	0	0	0	0	0	0	0	0	1	0	0	0	0	0	0	0	0	0	0	0	0	0	0	0	0	0	0	0		0	0	n/a	0.367879		0	0	n/a	0.367879
IPR015201	Antimicrobial protein MiAMP1	0	0	0	0	0	0	0	0	0	0	0	0	0	0	0	0	0	0	0	0	0	0	0	0	0	0	1	0	2	2	3	0	0	0	2	0	0	0		0	0	n/a	0.367879		0	0	n/a	0.367879
IPR015240	tRNA pseudouridine synthase II, TruB, subfamily 1, C-terminal	0	0	0	0	0	0	0	0	0	0	0	0	0	0	0	0	0	0	0	0	0	0	0	0	0	0	0	0	0	0	0	0	1	0	0	0	0	0		0	0	n/a	0.367879		0	0	n/a	0.367879
IPR015262	Lysidine-tRNA(Ile) synthetase, substrate-binding domain	0	0	0	0	0	1	0	0	0	0	0	0	0	0	0	0	0	0	0	0	0	0	0	0	0	0	0	0	0	0	0	0	0	0	0	0	0	0		0	0	n/a	0.367879		0	0	n/a	0.367879
IPR015273	Cysteinyl-tRNA synthetase, class Ia, DALR	0	0	1	0	0	1	0	0	1	2	0	0	1	0	0	1	0	1	1	1	1	1	1	1	1	1	1	1	2	1	1	1	1	1	0	1	0	0		0	0	n/a	0.367879		0	0.333333	0	0.367879
IPR015289	Alpha-L-arabinofuranosidase B, catalytic	0	0	0	0	0	1	0	0	0	0	0	0	0	0	0	0	0	0	0	0	0	0	0	0	0	0	0	0	0	0	0	0	0	0	0	0	0	0		0	0	n/a	0.367879		0	0	n/a	0.367879
IPR015396	Acyl-CoA dehydrogenase, C-termina, bacterial type	0	0	0	0	0	0	0	0	0	0	0	0	0	0	0	0	0	0	0	0	0	0	0	0	0	0	0	0	0	0	0	0	2	0	0	0	0	0		0	0	n/a	0.367879		0	0	n/a	0.367879
IPR015409	D-lactate dehydrogenase, membrane binding, C-terminal	0	0	0	0	0	0	0	0	0	0	0	0	0	0	0	0	0	0	0	0	0	0	0	0	0	0	0	0	0	0	0	0	1	0	0	0	0	0		0	0	n/a	0.367879		0	0	n/a	0.367879
IPR015421	Pyridoxal phosphate-dependent transferase, major region, subdomain 1	0	197	114	60	132	106	115	92	206	101	84	92	103	86	86	135	76	91	154	92	92	95	114	125	153	84	94	82	133	80	103	106	163	130	78	104	51	40		0	197	0	1.3667e-60		0	123.667	0	1.54109e-38
IPR015422	Pyridoxal phosphate-dependent transferase, major region, subdomain 2	0	149	91	48	108	76	81	69	138	74	67	66	88	66	70	102	60	72	131	74	75	74	90	85	107	64	72	64	95	60	83	82	124	98	56	76	40	35		0	149	0	4.36201e-46		0	96	0	4.33357e-30
IPR015426	Acetaldehyde dehydrogenase, C-terminal	0	0	1	0	0	0	0	0	0	0	0	0	0	0	0	0	0	0	0	0	0	0	0	0	0	0	0	0	0	0	0	0	0	0	0	0	0	0		0	0	n/a	0.367879		0	0.333333	0	0.367879
IPR015459	Ubiquitin-protein ligase E3 MDM2	0	0	1	0	1	0	0	1	1	1	1	1	0	1	0	0	0	1	0	1	0	0	1	2	2	0	1	1	2	1	1	1	1	2	0	0	0	0		0	0	n/a	0.367879		0	0.333333	0	0.367879
IPR015637	DNA glycosylase, G/T mismatch	0	0	0	0	0	0	0	0	0	0	0	0	0	0	0	0	0	0	0	0	0	0	0	0	0	0	0	0	0	0	0	0	0	0	0	0	1	0		0	0	n/a	0.367879		0	0	n/a	0.367879
IPR015722	Histone-lysine N-methyltransferase Trr	0	0	0	0	0	0	0	0	0	0	0	0	0	0	0	0	0	0	0	0	0	0	0	0	0	0	1	0	0	0	0	0	0	0	0	1	0	0		0	0	n/a	0.367879		0	0	n/a	0.367879
IPR015794	Pyruvate kinase, alpha/beta	0	25	12	9	17	11	15	9	28	9	8	8	11	11	11	17	9	11	22	10	13	13	12	9	9	5	9	8	13	10	14	10	11	22	10	18	6	2		0	25	0	1.0914e-08		0	15.3333	0	1.1209e-05
IPR015797	NUDIX hydrolase domain-like	0	71	31	13	55	32	42	38	73	36	31	29	49	27	31	46	24	36	57	35	36	39	33	35	40	21	27	25	37	24	27	29	38	39	26	27	32	22		0	71	0	1.50053e-22		0	38.3333	0	1.32418e-12
IPR015799	Influenza matrix M1, N-terminal subdomain 2	0	0	0	0	0	0	0	0	0	0	0	0	0	0	0	0	0	0	0	0	0	0	0	0	0	0	0	0	0	0	0	0	0	1	0	0	0	0		0	0	n/a	0.367879		0	0	n/a	0.367879
IPR015801	Copper amine oxidase, N2/N3-terminal	0	28	18	8	20	13	15	15	25	12	11	10	14	16	14	19	10	10	14	12	14	14	13	14	15	14	10	12	15	12	10	14	15	15	7	16	4	1		0	28	0	1.36265e-09		0	18	0	1.40011e-06
IPR015803	Cysteine-tRNA ligase	0	2	3	0	2	2	2	2	3	2	3	2	4	2	2	4	2	2	4	6	3	3	3	2	2	2	2	2	4	2	2	3	3	3	1	2	2	2		0	2	0	0.0919685		0	1.66667	0	0.0919685
IPR015806	Pyruvate kinase, beta-barrel insert domain	0	22	12	9	17	11	16	9	19	9	8	7	10	11	13	17	10	11	20	11	14	13	13	10	11	6	9	8	12	10	13	10	10	27	9	20	6	2		0	22	0	8.74035e-08		0	14.3333	0	2.24227e-05
IPR015807	Histidine-tRNA ligase	0	3	2	0	2	2	2	2	2	2	2	2	3	2	2	2	1	2	3	2	2	2	1	2	2	2	2	1	2	2	2	2	2	2	2	2	0	2		0	3	0	0.0459828		0	1.66667	0	0.0919685
IPR015813	Pyruvate/Phosphoenolpyruvate kinase-like domain	0	63	34	21	33	31	33	23	72	19	18	22	24	22	25	36	23	28	41	25	28	33	22	22	21	23	24	21	36	26	29	27	41	51	22	39	16	8		0	63	0	3.87242e-20		0	39.3333	0	6.61711e-13
IPR015824	Phosphoglycerate kinase, N-terminal	0	6	5	2	5	3	5	4	10	3	3	3	3	2	3	3	4	3	6	2	3	3	3	3	3	3	3	4	6	4	5	5	6	6	3	9	2	2		0	6	0	0.00574681		0	4.33333	0	0.0229904
IPR015850	ABC transporter, phosphate import, PstB	0	0	0	0	0	0	0	0	0	0	0	0	0	0	0	0	0	0	0	0	0	0	0	0	0	0	0	0	0	0	0	0	1	0	0	0	0	0		0	0	n/a	0.367879		0	0	n/a	0.367879
IPR015852	ABC transporter, molybdenum import, ModC	0	0	0	0	0	0	0	0	0	0	0	0	0	0	0	0	0	0	0	0	0	0	0	0	0	0	0	0	0	0	0	0	1	0	0	0	0	0		0	0	n/a	0.367879		0	0	n/a	0.367879
IPR015854	ABC transporter, lipoprotein release, LolD	0	0	0	0	0	0	0	0	0	0	0	0	0	0	0	0	0	0	0	0	0	0	0	0	0	0	0	0	0	0	0	0	1	0	0	0	0	0		0	0	n/a	0.367879		0	0	n/a	0.367879
IPR015859	ABC transporter, taurine import, TauD	0	0	0	0	0	0	0	0	0	0	0	0	0	0	0	0	0	0	0	0	0	0	0	0	0	0	0	0	0	0	0	0	1	0	0	0	0	0		0	0	n/a	0.367879		0	0	n/a	0.367879
IPR015863	ABC transporter, hemin import, HmuV	0	0	0	0	0	0	0	0	0	0	0	0	0	0	0	0	0	0	0	0	0	0	0	0	0	0	0	0	0	0	0	0	1	0	0	0	0	0		0	0	n/a	0.367879		0	0	n/a	0.367879
IPR015868	Glutaminase	0	0	0	0	0	0	0	0	2	0	0	0	0	0	0	0	0	0	0	0	0	0	0	1	1	0	0	0	0	0	0	0	0	0	0	0	0	0		0	0	n/a	0.367879		0	0	n/a	0.367879
IPR015870	UDP-3-O-acyl N-acetylglucosamine deacetylase, N-terminal	0	3	1	0	2	1	1	1	3	1	1	1	1	1	1	7	1	1	1	1	5	1	1	2	1	1	1	1	1	1	2	1	1	1	1	1	1	1		0	3	0	0.0459828		0	1.33333	0	0.18394
IPR015873	Clathrin alpha-adaptin/coatomer adaptor, appendage, C-terminal subdomain	0	7	3	0	4	2	4	3	5	2	3	3	3	2	3	5	2	4	5	4	4	3	2	3	3	2	3	3	5	3	3	3	3	5	2	6	2	4		0	7	0	0.00287315		0	3.33333	0	0.0459828
IPR015887	DNA glycosylase/AP lyase, zinc finger domain, DNA-binding site	0	0	0	0	0	0	0	0	0	0	0	0	0	0	0	0	0	0	0	0	0	0	0	0	0	0	1	0	0	0	0	0	1	0	0	0	0	0		0	0	n/a	0.367879		0	0	n/a	0.367879
IPR015889	Intradiol ring-cleavage dioxygenase, core	0	0	0	0	0	0	0	0	0	0	0	0	0	0	0	0	0	0	0	0	0	0	0	0	0	0	0	0	0	0	0	1	1	0	0	0	1	0		0	0	n/a	0.367879		0	0	n/a	0.367879
IPR015893	Tetracycline transcriptional regulator, TetR-like, C-terminal	0	0	0	0	0	17	0	0	1	0	1	1	0	0	1	0	0	0	0	0	0	0	1	0	1	1	1	2	0	2	1	2	15	1	0	4	1	0		0	0	n/a	0.367879		0	0	n/a	0.367879
IPR015899	UDP-galactopyranose mutase, C-terminal	0	0	0	0	0	0	0	0	0	0	0	0	0	0	0	0	0	0	0	0	0	0	0	0	0	0	0	0	0	0	0	0	0	0	0	0	0	2		0	0	n/a	0.367879		0	0	n/a	0.367879
IPR015901	Phosphoglycerate kinase, C-terminal	0	6	6	3	5	4	5	4	9	3	3	3	3	3	3	3	3	3	7	2	3	3	3	3	3	3	3	5	5	4	5	5	7	6	3	8	2	2		0	6	0	0.00574681		0	5	0	0.0114945
IPR015910	Inosine/uridine-preferring nucleoside hydrolase, conserved site	0	0	0	0	0	0	0	0	0	1	0	0	0	0	0	0	0	0	0	0	0	0	0	1	0	0	0	0	0	0	0	0	1	0	0	0	0	0		0	0	n/a	0.367879		0	0	n/a	0.367879
IPR015912	Phosphofructokinase, conserved site	0	0	0	0	0	0	0	0	0	0	0	0	0	0	0	0	0	0	0	0	0	0	0	0	0	0	0	0	0	0	0	0	1	0	0	0	0	0		0	0	n/a	0.367879		0	0	n/a	0.367879
IPR015914	Purple acid phosphatase, N-terminal	0	29	22	6	22	17	20	20	37	19	13	11	34	21	17	23	16	16	26	19	20	20	19	19	20	18	20	26	18	18	22	22	23	16	13	15	5	0		0	29	0	6.81034e-10		0	19	0	6.99862e-07
IPR015915	Kelch-type beta propeller	0	65	41	13	57	29	39	73	64	31	23	23	36	27	33	52	26	50	101	72	64	88	32	32	46	30	32	24	46	29	31	33	37	37	39	62	30	13		0	65	0	9.66245e-21		0	39.6667	0	3.3066e-13
IPR015919	Cadherin-like	0	0	1	0	0	4	0	0	0	0	0	0	0	0	0	0	0	0	0	0	0	0	0	1	0	0	0	0	0	0	0	0	0	0	0	0	0	1		0	0	n/a	0.367879		0	0.333333	0	0.367879
IPR015928	Aconitase/3-isopropylmalate dehydratase, swivel	0	11	9	8	9	6	7	4	10	3	5	5	8	5	7	12	5	6	10	10	7	10	5	5	6	4	4	5	9	5	5	5	10	5	5	7	3	4		0	11	0	0.000179479		0	9.33333	0	0.000718124
IPR015929	Aconitase B, N-terminal, bacterial	0	0	0	0	0	1	0	0	0	0	0	0	0	0	0	0	0	0	0	0	0	0	0	0	0	0	0	0	0	0	0	0	0	0	0	0	0	2		0	0	n/a	0.367879		0	0	n/a	0.367879
IPR015931	Aconitase/3-isopropylmalate dehydratase large subunit, alpha/beta/alpha, subdomain 1/3	0	17	8	3	6	7	7	5	13	3	4	3	5	4	7	11	4	5	8	4	4	5	5	4	8	3	3	4	13	5	4	4	7	5	4	5	2	3		0	17	0	2.80093e-06		0	9.33333	0	0.000718124
IPR015932	Aconitase/3-isopropylmalate dehydratase large subunit, alpha/beta/alpha, subdomain 2	0	15	8	3	6	6	7	4	10	3	4	3	5	4	6	10	3	4	7	4	4	5	5	4	4	2	3	3	10	4	4	4	5	5	4	5	2	3		0	15	0	1.1209e-05		0	8.66667	0	0.000718124
IPR015933	Aconitase B, HEAT-like, bacterial	0	0	0	0	0	1	0	0	0	0	0	0	0	0	0	0	0	0	0	0	0	0	0	0	0	0	0	0	0	0	0	0	0	0	0	0	0	2		0	0	n/a	0.367879		0	0	n/a	0.367879
IPR015943	WD40/YVTN repeat-like-containing domain	0	575	326	149	387	261	329	277	668	261	234	219	298	262	270	380	246	262	411	274	281	294	284	307	338	247	260	259	338	246	275	265	296	360	233	341	247	150		0	575	0	2.40186e-175		0	350	0	6.34033e-107
IPR015955	Lactate dehydrogenase/glycoside hydrolase, family 4, C-terminal	0	19	12	10	22	11	15	10	27	11	8	8	13	9	9	16	8	10	18	8	11	11	11	12	11	9	10	10	13	9	13	12	15	17	8	15	5	5		0	19	0	6.99862e-07		0	13.6667	0	2.24227e-05
IPR015956	Penicillin-binding protein-associated	0	0	0	0	0	0	0	0	0	0	0	0	0	0	0	0	0	0	0	0	0	0	0	0	0	0	0	0	0	0	0	0	1	0	0	0	0	0		0	0	n/a	0.367879		0	0	n/a	0.367879
IPR015963	Uridylate kinase, bacteria	0	5	2	1	3	3	3	2	2	3	2	2	2	1	2	2	3	1	2	0	1	2	3	2	2	1	2	1	2	2	1	2	3	2	2	2	1	1		0	5	0	0.0114945		0	2.66667	0	0.0459828
IPR015965	tRNA ligase, phosphodiesterase, fungi	0	0	0	0	0	0	0	0	0	1	1	0	1	0	0	0	1	2	2	2	1	3	0	0	0	0	0	0	0	0	0	0	0	0	0	0	0	0		0	0	n/a	0.367879		0	0	n/a	0.367879
IPR015967	Recombination protein RecR, conserved site	0	2	0	0	0	0	0	0	0	1	0	0	0	0	0	0	0	0	0	0	0	0	0	0	0	0	0	0	0	0	0	0	0	0	0	1	0	0		0	2	0	0.0919685		0	0.666667	0	0.18394
IPR015972	Ribosomal protein L19/L19e, domain 1	0	9	2	4	6	3	5	2	9	1	3	3	2	3	4	6	1	4	6	3	3	3	3	2	3	2	2	2	4	3	4	2	2	6	1	8	1	1		0	9	0	0.000718124		0	5	0	0.0114945
IPR015974	Ribosomal protein L19/L19e, domain 3	0	9	2	2	5	3	5	2	10	1	3	3	2	3	3	6	1	4	6	4	4	3	3	3	3	2	2	2	4	3	4	2	2	6	1	8	1	1		0	9	0	0.000718124		0	4.33333	0	0.0229904
IPR015991	Uncharacterised deoxyribonuclease TatD-type	0	0	0	0	0	0	0	0	0	0	0	0	0	0	0	0	0	0	0	0	0	0	0	0	0	0	0	0	0	0	0	0	1	0	0	0	0	0		0	0	n/a	0.367879		0	0	n/a	0.367879
IPR016020	Translation initiation factor 3, subunit 12, N-terminal, eukaryotic	0	2	1	0	2	1	2	1	5	1	1	1	2	1	1	1	1	1	3	1	1	1	1	1	1	1	1	1	3	1	1	1	1	2	1	2	1	0		0	2	0	0.0919685		0	1	0	0.18394
IPR016024	Armadillo-type fold	0	719	411	180	484	304	415	335	725	313	296	296	364	304	311	513	291	332	535	385	372	396	313	369	394	288	339	317	436	346	355	389	405	496	278	406	198	142		0	719	0	2.5817e-219		0	436.667	0	2.43225e-133
IPR016025	Clathrin, heavy chain, linker/propeller domain	0	10	3	2	5	1	2	2	0	2	1	1	2	1	2	6	1	2	5	3	2	2	2	3	3	6	4	2	1	2	2	2	2	8	0	4	1	1		0	10	0	0.000359013		0	5	0	0.0114945
IPR016026	Lytic transglycosylase, superhelical U-shaped and linker domain	0	0	0	0	0	2	0	0	0	0	0	0	0	0	0	0	0	0	0	0	0	0	0	0	0	0	0	0	0	0	0	0	1	0	0	0	0	0		0	0	n/a	0.367879		0	0	n/a	0.367879
IPR016032	Signal transduction response regulator, C-terminal effector	0	0	0	0	0	18	1	0	0	0	0	0	0	0	0	0	0	0	0	0	0	0	0	0	0	0	0	0	0	0	0	0	19	0	0	2	0	0		0	0	n/a	0.367879		0	0	n/a	0.367879
IPR016035	Acyl transferase/acyl hydrolase/lysophospholipase	0	32	21	9	54	24	21	25	65	25	18	18	49	14	21	26	12	13	22	13	14	15	35	22	36	9	21	17	27	26	28	22	36	29	19	16	17	12		0	32	0	8.50135e-11		0	20.6667	0	1.74862e-07
IPR016036	Malonyl-CoA ACP transacylase, ACP-binding	0	3	1	0	2	1	1	1	5	1	1	1	1	1	1	1	1	1	2	1	1	1	1	1	1	1	1	1	1	1	1	1	3	1	1	1	2	2		0	3	0	0.0459828		0	1.33333	0	0.18394
IPR016037	3-dehydroquinate synthase AroB	0	2	1	1	1	0	1	1	1	1	1	1	1	1	1	2	1	1	1	1	1	1	1	1	1	1	1	1	2	1	1	1	1	1	1	1	1	1		0	2	0	0.0919685		0	1.33333	0	0.18394
IPR016038	Thiolase-like, subgroup	0	90	76	37	73	46	56	38	129	41	30	33	52	48	41	59	30	40	69	35	35	37	74	50	61	38	52	48	72	77	72	75	96	75	44	61	13	10		0	90	0	2.7969e-28		0	67.6667	0	1.20419e-21
IPR016039	Thiolase-like	0	89	75	37	73	46	56	37	124	41	30	33	52	48	41	59	30	40	67	34	35	38	72	50	58	38	52	48	70	75	72	75	95	74	43	61	13	10		0	89	0	5.60135e-28		0	67	0	2.41083e-21
IPR016055	Alpha-D-phosphohexomutase, alpha/beta/alpha I/II/III	0	15	5	2	8	8	8	6	11	5	6	4	7	7	5	6	5	6	7	6	6	6	7	5	4	8	5	4	8	4	5	5	9	6	5	6	4	3		0	15	0	1.1209e-05		0	7.33333	0	0.00287315
IPR016064	ATP-NAD kinase-like domain	0	32	15	6	22	12	17	12	30	16	12	13	20	12	11	20	11	18	24	15	15	14	22	18	17	13	18	18	24	19	20	20	22	25	11	18	8	8		0	32	0	8.50135e-11		0	17.6667	0	1.40011e-06
IPR016067	S-adenosylmethionine decarboxylase, core	0	9	8	5	7	4	7	4	12	3	5	4	5	4	4	8	4	4	11	4	4	6	2	5	4	4	3	3	6	3	4	9	7	7	5	6	1	0		0	9	0	0.000718124		0	7.33333	0	0.00287315
IPR016068	Translin, N-terminal	0	3	2	1	2	2	2	2	2	2	2	2	2	2	2	2	2	2	4	2	3	2	2	2	0	3	2	2	3	1	2	2	3	3	2	1	1	0		0	3	0	0.0459828		0	2	0	0.0919685
IPR016069	Translin, C-terminal	0	3	2	0	2	2	2	1	1	2	1	2	2	2	2	2	0	2	2	2	2	2	2	2	2	4	2	2	2	1	1	2	3	3	2	0	1	0		0	3	0	0.0459828		0	1.66667	0	0.0919685
IPR016087	Chalcone isomerase	0	12	11	6	7	6	6	5	29	6	5	6	8	5	7	8	6	6	10	6	7	7	6	7	7	6	6	7	8	5	7	6	9	8	8	6	3	2		0	12	0	8.97247e-05		0	9.66667	0	0.000359013
IPR016088	Chalcone isomerase, 3-layer sandwich	0	8	8	4	4	3	3	3	24	3	4	4	6	2	5	4	4	4	7	5	6	6	3	4	4	4	4	3	4	2	3	5	5	6	6	4	2	2		0	8	0	0.00143642		0	6.66667	0	0.00287315
IPR016092	FeS cluster insertion protein	0	6	3	3	5	5	2	4	5	3	5	3	5	5	4	5	4	3	6	4	4	3	3	4	5	4	5	4	7	3	4	5	5	6	3	5	2	2		0	6	0	0.00574681		0	4	0	0.0229904
IPR016094	Ribosomal protein L1, 2-layer alpha/beta-sandwich	0	14	6	3	9	6	7	6	20	7	7	7	5	6	6	7	7	7	12	8	8	8	5	7	7	6	7	7	14	8	8	8	8	11	6	10	3	3		0	14	0	2.24227e-05		0	7.66667	0	0.00143642
IPR016098	Cyclase-associated protein CAP/septum formation inhibitor MinC, C-terminal	0	8	4	2	5	3	5	3	6	3	3	4	3	3	3	7	3	4	8	4	4	4	2	4	5	3	5	4	7	4	6	5	6	6	2	7	4	3		0	8	0	0.00143642		0	4.66667	0	0.0114945
IPR016099	Prismane-like, alpha/beta-sandwich	0	0	0	0	0	0	0	0	0	0	0	0	0	0	0	0	0	0	0	0	0	0	0	0	0	0	0	0	0	0	0	0	0	0	0	0	4	0		0	0	n/a	0.367879		0	0	n/a	0.367879
IPR016100	Prismane, alpha-bundle	0	0	0	0	0	0	0	0	0	0	0	0	0	0	0	0	0	0	0	0	0	0	0	0	0	0	0	0	0	0	0	0	0	0	0	0	4	0		0	0	n/a	0.367879		0	0	n/a	0.367879
IPR016107	Adenovirus Pll, hexon, N-terminal	0	0	0	0	0	0	0	0	0	0	0	0	0	0	1	1	0	0	0	0	0	0	0	0	0	0	0	0	0	0	0	0	0	0	0	0	0	0		0	0	n/a	0.367879		0	0	n/a	0.367879
IPR016110	Adenovirus Pll, hexon, subdomain 3	0	0	1	0	0	0	0	0	0	0	0	0	0	0	0	0	0	0	0	0	0	0	0	0	0	0	0	0	0	0	0	0	0	0	0	0	0	0		0	0	n/a	0.367879		0	0.333333	0	0.367879
IPR016114	African swine fever virus, p72, major capsid	0	0	1	0	0	0	0	0	0	0	0	0	0	0	0	0	0	0	0	0	0	0	0	0	0	0	0	0	0	0	0	0	0	0	0	0	0	0		0	0	n/a	0.367879		0	0.333333	0	0.367879
IPR016119	Bromoperoxidase/chloroperoxidase, C-terminal	0	0	0	0	0	1	0	0	0	0	0	0	0	0	0	0	0	0	0	0	0	0	0	0	0	0	0	0	0	0	0	0	0	0	0	9	4	0		0	0	n/a	0.367879		0	0	n/a	0.367879
IPR016120	Signal transduction histidine kinase, sporulation regulator SpoOB	0	0	0	0	0	0	0	0	0	0	0	0	0	0	0	0	0	0	0	0	0	0	0	0	0	0	0	0	0	0	0	0	2	0	0	0	0	0		0	0	n/a	0.367879		0	0	n/a	0.367879
IPR016134	Cellulosome enzyme, dockerin type I	0	3	2	0	0	1	0	0	0	0	0	0	0	1	0	1	0	0	0	0	0	0	0	2	2	1	1	0	1	0	2	1	1	0	0	0	0	1		0	3	0	0.0459828		0	1.66667	0	0.0919685
IPR016137	RGS domain	0	2	3	0	1	1	1	1	3	1	1	1	1	1	2	2	0	2	3	2	2	2	1	1	1	2	0	0	0	0	1	0	0	0	1	0	0	0		0	2	0	0.0919685		0	1.66667	0	0.0919685
IPR016138	Ribosome-inactivating protein, subdomain 1	0	0	0	0	3	19	4	0	9	2	4	2	0	0	4	2	0	0	0	0	0	0	0	0	0	17	4	12	13	9	12	33	34	0	0	0	0	0		0	0	n/a	0.367879		0	0	n/a	0.367879
IPR016139	Ribosome-inactivating protein, subdomain 2	0	0	0	0	0	19	4	0	7	2	4	2	0	0	1	1	0	0	0	0	0	0	0	0	0	14	0	0	2	2	0	0	0	0	0	0	0	0		0	0	n/a	0.367879		0	0	n/a	0.367879
IPR016141	Citrate synthase-like, core	0	11	4	2	6	4	7	3	9	3	4	4	5	3	4	7	3	7	10	7	7	8	6	5	6	4	3	4	6	2	3	5	5	6	6	7	3	2		0	11	0	0.000179479		0	5.66667	0	0.00574681
IPR016142	Citrate synthase-like, large alpha subdomain	0	11	4	2	5	4	7	4	8	3	4	4	5	3	4	5	3	7	10	7	8	7	7	5	6	4	3	4	7	2	3	5	5	6	6	7	3	2		0	11	0	0.000179479		0	5.66667	0	0.00574681
IPR016143	Citrate synthase-like, small alpha subdomain	0	8	3	2	5	2	4	2	5	2	3	3	3	2	3	6	2	5	7	5	5	6	2	4	5	2	2	3	3	1	3	3	3	6	3	5	2	1		0	8	0	0.00143642		0	4.33333	0	0.0229904
IPR016147	PapD, N-terminal, bacterial	0	0	0	0	0	2	0	0	0	0	0	0	0	0	0	0	0	0	0	0	0	0	0	0	0	0	0	0	0	0	0	0	3	0	0	0	0	0		0	0	n/a	0.367879		0	0	n/a	0.367879
IPR016149	Casein kinase II, regulatory subunit, alpha-helical	0	6	3	1	4	2	3	3	9	3	2	2	2	2	2	8	2	5	10	4	4	6	2	5	5	2	4	2	4	0	3	2	2	9	2	4	1	1		0	6	0	0.00574681		0	3.33333	0	0.0459828
IPR016150	Casein kinase II, regulatory subunit, beta-sheet	0	6	2	1	4	2	3	3	6	3	2	2	2	2	2	8	2	5	9	4	4	4	2	4	4	2	4	2	5	0	3	2	1	8	3	3	1	1		0	6	0	0.00574681		0	3	0	0.0459828
IPR016151	DNA mismatch repair protein MutS, N-terminal	0	8	4	1	7	4	4	4	4	5	4	4	5	4	4	4	3	4	6	4	4	5	6	6	4	5	4	2	3	2	3	4	4	4	6	6	2	4		0	8	0	0.00143642		0	4.33333	0	0.0229904
IPR016152	Phosphotransferase/anion transporter	0	0	0	0	0	0	0	0	0	0	0	0	0	0	0	0	0	0	0	0	0	0	0	0	0	0	0	0	0	0	0	0	1	0	0	0	0	0		0	0	n/a	0.367879		0	0	n/a	0.367879
IPR016153	Heat shock protein Hsp33, N-terminal	0	0	0	0	0	2	0	0	0	0	0	0	0	0	0	0	0	0	0	0	0	0	0	0	0	0	0	0	0	0	0	0	3	0	0	2	1	1		0	0	n/a	0.367879		0	0	n/a	0.367879
IPR016154	Heat shock protein Hsp33, C-terminal	0	0	0	0	0	2	0	0	0	0	0	0	0	0	0	0	0	0	0	0	0	0	0	0	0	0	0	0	0	0	0	0	3	0	0	2	1	1		0	0	n/a	0.367879		0	0	n/a	0.367879
IPR016156	FAD/NAD-linked reductase, dimerisation domain	0	15	8	1	8	9	9	7	14	7	8	9	6	6	7	11	6	10	14	10	10	10	8	8	9	6	11	8	10	8	10	11	19	11	8	11	7	4		0	15	0	1.1209e-05		0	8	0	0.00143642
IPR016161	Aldehyde/histidinol dehydrogenase	0	77	38	27	33	47	30	28	73	19	18	19	38	23	23	31	23	17	30	17	17	23	31	24	29	30	21	20	30	15	21	21	39	26	13	27	13	8		0	77	0	2.32897e-24		0	47.3333	0	2.57154e-15
IPR016162	Aldehyde dehydrogenase N-terminal domain	0	68	33	21	30	39	26	27	62	18	17	17	34	20	22	30	20	16	29	16	16	21	28	22	21	24	19	19	27	14	20	20	36	23	12	21	11	7		0	68	0	1.20419e-21		0	40.6667	0	1.6523e-13
IPR016163	Aldehyde dehydrogenase, C-terminal	0	66	34	20	29	32	27	22	51	18	16	17	35	20	21	30	17	16	27	16	16	20	26	21	25	27	19	19	25	14	20	19	32	22	12	24	12	7		0	66	0	4.82647e-21		0	40	0	3.3066e-13
IPR016164	FAD-linked oxidase-like, C-terminal	0	21	13	5	11	9	8	10	22	9	10	9	15	8	7	16	7	8	14	9	9	10	12	12	9	7	17	14	21	16	19	14	18	22	8	9	3	3		0	21	0	1.74862e-07		0	13	0	4.48542e-05
IPR016167	FAD-binding, type 2, subdomain 1	0	73	42	23	82	32	31	29	32	43	30	31	40	37	41	60	25	38	51	41	43	49	26	41	42	29	32	37	36	30	33	37	41	28	21	17	7	5		0	73	0	3.74321e-23		0	46	0	5.14667e-15
IPR016169	CO dehydrogenase flavoprotein-like, FAD-binding, subdomain 2	0	86	52	26	93	42	36	35	41	55	40	40	56	45	51	70	31	46	68	51	52	57	31	54	56	38	42	47	43	38	47	42	55	41	27	32	10	6		0	86	0	4.49883e-27		0	54.6667	0	9.98386e-18
IPR016172	D-lactate dehydrogenase, C-terminal subdomain 1	0	0	0	0	0	0	0	0	0	0	0	0	0	0	0	0	0	0	0	0	0	0	0	0	0	0	0	0	0	0	0	0	1	0	0	0	0	0		0	0	n/a	0.367879		0	0	n/a	0.367879
IPR016173	D-lactate dehydrogenase, C-terminal subdomain 2	0	0	0	0	0	0	0	0	0	0	0	0	0	0	0	0	0	0	0	0	0	0	0	0	0	0	0	0	0	0	0	0	1	0	0	0	0	0		0	0	n/a	0.367879		0	0	n/a	0.367879
IPR016174	Di-haem cytochrome, transmembrane	0	4	6	0	7	4	2	0	0	1	0	2	1	0	4	7	1	1	0	1	2	2	4	6	9	1	2	2	6	1	2	4	3	3	2	1	0	0		0	4	0	0.0229904		0	3.33333	0	0.0459828
IPR016177	DNA-binding domain	0	382	252	101	230	126	206	131	306	137	157	149	162	137	135	288	103	160	305	163	158	161	113	186	246	94	153	122	230	168	185	180	183	285	81	174	26	11		0	382	0	1.23516e-116		0	245	0	4.13426e-75
IPR016182	Copper amine oxidase, N-terminal	0	15	11	3	9	8	9	9	13	6	6	6	9	10	9	9	5	6	6	7	10	9	7	8	9	8	4	6	9	6	4	6	8	8	2	7	3	0		0	15	0	1.1209e-05		0	9.66667	0	0.000359013
IPR016188	PurM, N-terminal-like	0	4	5	1	4	6	3	2	8	3	4	2	4	3	2	2	1	3	4	2	2	3	3	4	6	3	5	4	3	4	4	3	8	2	2	4	3	4		0	4	0	0.0229904		0	3.33333	0	0.0459828
IPR016189	Translation initiation factor IF2/IF5, N-terminal	0	8	3	1	7	2	4	5	9	4	2	2	2	4	3	5	4	5	8	3	5	5	1	5	3	6	3	3	5	3	3	6	5	6	3	6	2	2		0	8	0	0.00143642		0	4	0	0.0229904
IPR016190	Translation initiation factor IF2/IF5, zinc-binding	0	7	3	1	7	1	4	5	7	3	1	2	2	3	3	5	3	5	6	3	4	4	1	5	3	4	3	3	5	3	3	6	4	6	3	6	2	2		0	7	0	0.00287315		0	3.66667	0	0.0229904
IPR016191	Ribonuclease/ribotoxin	0	0	0	0	0	0	0	0	0	0	0	0	0	0	0	0	0	0	0	0	0	0	0	0	0	0	0	0	0	0	0	0	1	0	0	0	0	0		0	0	n/a	0.367879		0	0	n/a	0.367879
IPR016193	Cytidine deaminase-like	0	27	19	4	19	12	11	11	26	10	8	10	34	12	9	12	7	12	14	14	18	20	9	9	10	13	12	8	17	15	14	11	14	14	10	15	8	9		0	27	0	2.7264e-09		0	16.6667	0	2.80093e-06
IPR016195	Polymerase/histidinol phosphatase-like	0	4	2	1	2	5	4	2	2	2	2	2	2	3	2	3	2	2	3	2	2	2	2	2	1	2	3	3	2	4	5	5	8	3	2	2	1	1		0	4	0	0.0229904		0	2.33333	0	0.0919685
IPR016201	Plexin-like fold	0	0	0	0	0	0	0	0	0	0	0	0	0	0	0	0	0	0	0	0	0	0	0	0	0	0	0	0	0	0	0	0	0	0	0	0	1	0		0	0	n/a	0.367879		0	0	n/a	0.367879
IPR016207	Ketol-acid reductoisomerase, fungi	0	0	0	0	0	0	0	0	3	0	0	0	0	0	0	0	0	0	0	0	0	0	1	0	0	0	0	0	0	0	0	0	0	0	0	0	0	0		0	0	n/a	0.367879		0	0	n/a	0.367879
IPR016215	Nitrilotriacetate monooxygenase component A/pristinamycin IIA synthase subunit A	0	0	0	0	0	0	0	0	0	0	0	0	0	0	0	0	0	0	0	0	0	0	0	0	0	0	0	0	0	0	0	0	1	0	0	0	0	0		0	0	n/a	0.367879		0	0	n/a	0.367879
IPR016270	Phospholipase D, phosphatidylserine synthase type	0	0	0	0	0	0	0	0	0	0	0	0	0	0	0	0	0	0	0	0	0	0	0	0	0	0	0	0	0	0	0	0	0	0	0	1	0	0		0	0	n/a	0.367879		0	0	n/a	0.367879
IPR016299	Riboflavin biosynthesis protein RibBA	0	5	3	0	4	2	2	2	3	2	1	3	4	3	3	3	2	2	3	2	1	2	3	2	2	2	4	3	4	3	2	3	3	5	2	2	0	1		0	5	0	0.0114945		0	2.66667	0	0.0459828
IPR016428	NADPH-dependent 7-cyano-7-deazaguanine reductase, QueF type 2	0	0	0	0	0	0	0	0	0	0	0	0	0	0	0	0	0	0	0	0	0	0	0	0	0	0	0	0	0	0	0	0	2	0	0	0	0	0		0	0	n/a	0.367879		0	0	n/a	0.367879
IPR016443	RNA 3'-terminal phosphate cyclase type 2	0	2	1	0	2	1	1	1	2	1	1	1	1	1	1	1	1	1	2	1	1	1	1	1	1	3	2	1	1	1	1	1	1	1	1	1	1	1		0	2	0	0.0919685		0	1	0	0.18394
IPR016449	Potassium channel, inwardly rectifying, Kir	0	0	0	0	0	0	0	0	0	0	0	0	0	0	0	0	0	0	0	0	0	0	0	0	0	0	0	0	0	0	0	0	0	0	0	5	3	0		0	0	n/a	0.367879		0	0	n/a	0.367879
IPR016461	O-methyltransferase COMT-type	0	38	48	16	32	23	28	10	40	14	13	8	56	18	18	34	4	12	25	13	14	15	21	14	25	20	12	26	18	17	22	24	22	25	4	0	0	0		0	38	0	1.32418e-12		0	34	0	2.12325e-11
IPR016534	Vacuolar protein sorting-associated protein 16	0	2	2	2	3	1	1	1	1	1	1	1	1	1	1	1	0	1	1	1	1	2	1	1	2	1	1	1	3	0	1	1	1	3	1	1	1	0		0	2	0	0.0919685		0	2	0	0.0919685
IPR016580	Cell cycle checkpoint, Hus1	0	0	0	0	1	1	1	0	0	1	0	0	0	1	1	1	0	1	1	1	1	1	0	0	0	1	0	0	0	0	0	0	0	0	0	1	0	0		0	0	n/a	0.367879		0	0	n/a	0.367879
IPR016582	D-(-)-3-hydroxybutyrate oligomer hydrolase, putative	0	0	0	0	0	0	0	0	0	0	0	0	0	0	0	0	0	0	0	0	0	0	0	0	0	0	0	0	0	0	0	0	1	0	0	0	0	0		0	0	n/a	0.367879		0	0	n/a	0.367879
IPR016650	Eukaryotic translation initiation factor 3 subunit E	0	2	2	1	2	2	6	3	2	1	1	1	1	1	1	4	1	2	3	1	1	1	1	1	1	1	1	1	6	0	2	3	3	1	1	3	1	2		0	2	0	0.0919685		0	1.66667	0	0.0919685
IPR016653	tRNA (guanine(9)-N(1))-methyltransferase TRM10	0	2	1	0	2	1	1	1	2	0	1	1	1	1	1	1	1	1	2	1	1	1	0	1	1	1	1	1	1	1	1	1	1	1	1	2	1	1		0	2	0	0.0919685		0	1	0	0.18394
IPR016691	tRNA guanosine-2'-O-methyltransferase, TRM11	0	2	1	1	1	1	1	1	1	0	0	1	1	0	1	2	1	1	2	1	1	1	1	1	1	1	1	2	1	1	1	1	1	1	1	1	1	1		0	2	0	0.0919685		0	1.33333	0	0.18394
IPR016900	Alpha-2-glucosyltransferase Alg10	0	2	1	0	1	1	1	1	2	1	1	1	1	1	1	1	1	1	1	1	1	1	1	1	1	1	1	1	1	0	1	1	1	1	1	1	1	0		0	2	0	0.0919685		0	1	0	0.18394
IPR017237	rRNA (guanine-N2-)-methyltransferase, RsmD	0	0	0	0	0	0	0	0	0	0	0	0	0	0	0	0	0	0	0	0	0	0	0	0	0	0	0	0	0	0	0	0	1	0	0	0	0	0		0	0	n/a	0.367879		0	0	n/a	0.367879
IPR017246	Snapin	0	1	1	1	0	0	0	1	0	0	0	1	1	1	0	0	0	0	0	0	0	0	0	0	0	0	0	0	0	0	0	0	0	0	0	1	0	0		0	1	0	0.18394		0	1	0	0.18394
IPR017340	U1 small nuclear ribonucleoprotein C	0	2	2	0	1	1	2	1	2	1	1	1	3	1	1	2	1	1	1	1	1	1	1	2	2	1	1	1	1	2	1	1	1	1	1	2	1	1		0	2	0	0.0919685		0	1.33333	0	0.18394
IPR017380	Histone acetyltransferase type B, catalytic subunit	0	2	1	0	1	1	1	1	2	1	1	1	1	1	1	1	1	1	2	1	1	1	1	1	0	1	1	1	3	1	1	1	1	0	1	1	1	1		0	2	0	0.0919685		0	1	0	0.18394
IPR017437	ATP-NAD kinase, PpnK-type, all-beta	0	8	4	0	7	3	4	3	6	4	3	3	6	3	3	5	2	3	6	3	3	3	3	5	4	3	4	3	5	4	4	4	4	4	3	5	3	4		0	8	0	0.00143642		0	4	0	0.0229904
IPR017438	Inorganic polyphosphate/ATP-NAD kinase, domain 1	0	10	5	0	7	5	4	3	8	5	3	4	7	3	4	6	2	4	7	4	3	4	3	6	5	3	5	4	6	5	5	5	5	5	4	6	3	5		0	10	0	0.000359013		0	5	0	0.0114945
IPR017439	Amidohydrolase	0	13	10	7	9	5	8	8	15	8	6	6	11	7	9	8	8	5	7	6	7	6	7	7	8	5	8	9	9	9	12	8	10	8	4	2	2	1		0	13	0	4.48542e-05		0	10	0	0.000359013
IPR017443	Ribulose bisphosphate carboxylase, large subunit, ferrodoxin-like N-terminal	0	0	9	1	4	7	1	3	0	0	4	3	1	0	3	5	2	0	2	0	0	3	0	4	2	1	4	1	7	2	1	4	1	0	3	0	0	2		0	0	n/a	0.367879		0	3.33333	0	0.0459828
IPR017448	SRCR-like domain	0	0	0	0	0	0	0	0	0	0	0	0	0	0	0	0	0	0	0	0	0	0	0	0	0	0	0	0	0	0	0	0	0	0	0	0	43	0		0	0	n/a	0.367879		0	0	n/a	0.367879
IPR017449	Prolyl-tRNA synthetase, class II	0	4	4	2	4	2	3	6	5	3	3	3	3	3	2	7	2	2	7	5	3	3	2	3	3	2	2	2	2	3	3	2	2	2	2	2	2	2		0	4	0	0.0229904		0	3.33333	0	0.0459828
IPR017452	GPCR, rhodopsin-like, 7TM	0	0	0	0	0	0	0	0	0	0	0	0	0	0	0	0	1	0	0	0	0	0	0	5	0	0	0	0	0	0	0	0	0	0	0	0	0	0		0	0	n/a	0.367879		0	0	n/a	0.367879
IPR017453	Glycine cleavage system H-protein, subgroup	0	5	2	2	3	3	2	3	6	3	2	2	3	2	2	3	2	4	6	4	3	3	3	3	3	2	2	2	3	2	4	3	5	5	2	2	1	1		0	5	0	0.0114945		0	3	0	0.0459828
IPR017476	UDP-glucose/GDP-mannose dehydrogenase	0	10	12	2	4	9	4	7	10	4	4	3	2	3	3	6	3	5	9	5	5	5	3	5	6	3	4	3	3	5	5	6	7	11	3	5	3	5		0	10	0	0.000359013		0	8	0	0.00143642
IPR017486	Photosystem II PsbB	0	0	2	0	3	3	0	0	0	0	0	0	0	0	3	0	0	0	1	0	0	2	0	1	1	0	1	0	0	1	1	3	0	0	1	0	0	0		0	0	n/a	0.367879		0	0.666667	0	0.18394
IPR017491	Photosystem I protein PsaC	0	1	3	0	1	2	1	2	0	0	0	0	0	0	3	1	1	0	0	0	0	0	0	0	2	0	1	0	3	1	0	3	0	0	0	0	0	0		0	1	0	0.18394		0	1.33333	0	0.18394
IPR017511	PQQ-dependent membrane bound dehydrogenase, glucose/quinate/shikimate-related	0	0	0	0	0	0	0	0	0	0	0	0	0	0	0	0	0	0	0	0	0	0	0	0	0	0	0	0	0	0	0	0	2	0	0	0	0	0		0	0	n/a	0.367879		0	0	n/a	0.367879
IPR017536	Glutamine synthetase, type III	0	0	0	0	0	0	0	0	0	0	0	0	0	0	0	0	0	0	0	0	0	0	0	0	0	0	0	0	0	0	0	0	0	0	0	1	0	0		0	0	n/a	0.367879		0	0	n/a	0.367879
IPR017568	3-oxoacyl-[acyl-carrier-protein] synthase 2	0	8	6	4	7	4	4	3	3	4	3	2	5	4	3	8	2	4	7	4	3	3	5	5	5	3	4	5	5	3	7	4	2	4	3	8	2	1		0	8	0	0.00143642		0	6	0	0.00574681
IPR017580	2-oxo-4-hydroxy-4-carboxy-5-ureidoimidazoline decarboxylase, type 1	0	0	0	0	0	0	0	0	0	0	0	0	0	0	0	0	0	0	0	0	0	0	0	0	0	0	0	0	0	0	0	0	1	0	0	0	0	0		0	0	n/a	0.367879		0	0	n/a	0.367879
IPR017582	tRNA 2-selenouridine synthase	0	0	0	0	0	0	0	0	0	0	0	0	0	0	0	0	0	0	0	0	0	0	0	0	0	0	0	0	0	0	0	0	0	0	0	0	0	2		0	0	n/a	0.367879		0	0	n/a	0.367879
IPR017583	Tagatose/fructose phosphokinase	0	0	0	0	0	1	0	0	0	0	0	0	0	0	0	0	0	0	0	0	0	0	0	0	0	0	0	0	0	0	0	0	0	0	0	0	0	0		0	0	n/a	0.367879		0	0	n/a	0.367879
IPR017593	Allantoinase	0	4	1	1	1	1	1	1	2	1	1	1	1	1	1	1	1	1	1	1	1	1	0	1	1	1	1	1	1	1	1	0	1	1	1	3	1	0		0	4	0	0.0229904		0	2	0	0.0919685
IPR017597	Pyruvate dehydrogenase (acetyl-transferring) E1 component, alpha subunit, subgroup y	0	6	3	1	3	2	4	2	5	2	3	3	3	2	2	4	1	4	5	3	3	3	1	4	3	2	3	4	4	3	1	3	3	3	2	5	2	1		0	6	0	0.00574681		0	3.33333	0	0.0459828
IPR017610	tRNA U-34 5-methylaminomethyl-2-thiouridine biosynthesis protein MnmC, C-terminal	0	0	0	0	0	0	0	0	0	0	0	0	0	0	0	0	0	0	0	0	0	0	0	0	0	0	0	0	0	0	0	0	1	0	0	0	0	0		0	0	n/a	0.367879		0	0	n/a	0.367879
IPR017629	4-hydroxy-2-oxovalerate aldolase	0	0	0	0	0	1	0	0	0	0	0	0	0	0	0	0	0	0	0	0	0	0	0	0	0	0	0	0	0	0	0	0	0	0	0	0	0	0		0	0	n/a	0.367879		0	0	n/a	0.367879
IPR017653	Glucarate dehydratase	0	0	0	0	0	0	0	0	0	0	0	0	0	0	0	0	0	0	0	0	0	0	0	0	0	0	0	0	0	0	0	0	1	0	0	0	0	0		0	0	n/a	0.367879		0	0	n/a	0.367879
IPR017665	Guanylate kinase	0	6	2	2	4	2	3	1	7	2	2	3	2	3	2	5	1	4	4	4	3	3	1	3	3	2	3	2	0	0	2	2	2	4	2	4	3	1		0	6	0	0.00574681		0	3.33333	0	0.0459828
IPR017705	Ribonuclease Y	0	0	0	0	0	0	0	0	0	0	0	0	0	0	0	0	0	0	0	0	0	0	0	0	0	0	0	0	0	0	0	0	0	0	0	1	0	0		0	0	n/a	0.367879		0	0	n/a	0.367879
IPR017730	Chaperonin ClpB	0	5	3	1	3	2	3	2	4	2	1	2	2	2	2	3	0	2	3	2	2	2	1	1	1	2	2	3	1	2	2	2	1	1	2	2	1	1		0	5	0	0.0114945		0	3	0	0.0459828
IPR017736	Glycoside hydrolase, family 1, beta-glucosidase	0	1	2	1	1	1	1	0	0	0	0	1	1	1	1	2	0	1	1	1	1	1	0	1	1	1	1	1	2	1	1	1	0	0	1	0	0	0		0	1	0	0.18394		0	1.33333	0	0.18394
IPR017751	Glycerol-3-phosphate dehydrogenase, NAD-dependent, eukaryotic	0	3	2	0	1	1	1	1	3	1	1	1	1	1	1	2	0	1	2	1	1	1	1	1	1	1	1	0	0	1	1	1	0	0	1	1	3	0		0	3	0	0.0459828		0	1.66667	0	0.0919685
IPR017752	Glycerol-3-phosphate dehydrogenase, GlpA subunit	0	0	0	0	0	0	0	0	0	0	0	0	0	0	0	0	0	0	0	0	0	0	0	0	0	0	0	0	0	0	0	0	1	0	0	0	0	0		0	0	n/a	0.367879		0	0	n/a	0.367879
IPR017753	Glycerol-3-phosphate dehydrogenase, GlpC subunit	0	0	0	0	0	0	0	0	0	0	0	0	0	0	0	0	0	0	0	0	0	0	0	0	0	0	0	0	0	0	0	0	1	0	0	0	0	0		0	0	n/a	0.367879		0	0	n/a	0.367879
IPR017754	Agmatine deiminase	0	1	1	0	1	1	1	1	2	1	1	1	1	0	1	1	0	1	2	1	1	1	1	1	1	1	2	2	1	1	1	1	1	1	1	2	1	0		0	1	0	0.18394		0	0.666667	0	0.18394
IPR017755	N-carbamoylputrescine amidase	0	3	1	1	1	1	0	1	0	1	0	0	1	1	1	1	1	1	1	1	1	1	1	1	1	0	1	1	1	1	1	1	1	1	1	1	0	0		0	3	0	0.0459828		0	1.66667	0	0.0919685
IPR017760	L-ascorbate oxidase, plants	0	6	3	1	8	2	3	2	4	3	4	4	7	2	4	3	1	3	6	4	3	2	5	3	3	2	3	4	4	6	5	4	3	3	3	5	0	0		0	6	0	0.00574681		0	3.33333	0	0.0459828
IPR017767	Bacterial phospholipase C, phosphocholine-specific	0	0	0	0	0	0	0	0	0	0	0	0	0	0	0	0	0	0	0	0	0	0	0	0	0	0	0	0	0	0	0	0	1	0	0	0	0	0		0	0	n/a	0.367879		0	0	n/a	0.367879
IPR017770	RNA 3'-terminal phosphate cyclase type 1	0	0	0	0	0	0	0	0	0	0	0	0	0	0	0	0	0	0	0	0	0	0	0	0	0	0	0	0	0	0	0	0	0	0	0	0	1	0		0	0	n/a	0.367879		0	0	n/a	0.367879
IPR017790	Penicillin-binding protein 2	0	0	0	0	0	0	0	0	0	0	0	0	0	0	0	0	0	0	0	0	0	0	0	0	0	0	0	0	0	0	0	0	1	0	0	0	0	0		0	0	n/a	0.367879		0	0	n/a	0.367879
IPR017806	Ergothioneine biosynthesis protein EgtB	0	0	0	0	0	0	0	0	0	0	0	0	0	0	0	0	0	0	0	0	0	0	0	0	0	0	0	0	0	0	0	0	0	0	0	0	0	1		0	0	n/a	0.367879		0	0	n/a	0.367879
IPR017828	Squalene/phytoene synthase HpnD	0	0	0	0	0	0	0	0	0	0	0	0	0	0	0	0	0	0	0	0	0	0	0	0	0	0	0	0	0	0	0	0	1	0	0	0	0	0		0	0	n/a	0.367879		0	0	n/a	0.367879
IPR017846	Nicotinate-nucleotide-dimethylbenzimidazole phosphoribosyltransferase, prokaryotic	0	0	0	0	0	1	0	0	0	0	0	0	0	0	0	0	0	0	0	0	0	0	0	0	0	0	0	0	0	0	0	0	0	0	0	0	0	0		0	0	n/a	0.367879		0	0	n/a	0.367879
IPR017849	Alkaline phosphatase-like, alpha/beta/alpha	0	14	11	6	10	13	9	9	25	8	6	6	12	8	7	11	8	10	15	10	11	10	7	6	7	7	7	7	8	6	8	7	17	11	7	18	25	3		0	14	0	2.24227e-05		0	10.3333	0	0.000359013
IPR017850	Alkaline-phosphatase-like, core domain	0	19	15	7	13	14	12	13	24	10	8	8	20	10	10	17	8	14	19	14	15	14	7	8	9	9	10	12	12	11	12	10	20	16	10	19	25	3		0	19	0	6.99862e-07		0	13.6667	0	2.24227e-05
IPR017873	Cysteine-rich Golgi apparatus protein 1 repeat, eukaryote	0	0	0	0	0	0	0	0	0	0	0	0	0	0	0	0	0	0	0	0	0	0	0	0	0	0	0	0	0	0	0	0	0	0	0	0	4	0		0	0	n/a	0.367879		0	0	n/a	0.367879
IPR017875	Aliphatic sulfonates import ATP-binding protein SsuB	0	0	0	0	0	0	0	0	0	0	0	0	0	0	0	0	0	0	0	0	0	0	0	0	0	0	0	0	0	0	0	0	1	0	0	0	0	0		0	0	n/a	0.367879		0	0	n/a	0.367879
IPR017881	Nitrite reductase [NAD(P)H] large subunit, NirD bacterial-type	0	0	0	0	0	0	0	0	0	0	0	0	0	0	0	0	0	1	0	0	0	0	0	0	0	0	0	0	0	0	0	1	3	0	0	0	0	0		0	0	n/a	0.367879		0	0	n/a	0.367879
IPR017904	ADF/Cofilin/Destrin	0	18	9	6	16	7	15	8	24	8	9	9	8	8	10	20	7	10	18	10	11	12	8	11	10	7	9	7	14	9	11	9	8	27	5	1	1	1		0	18	0	1.40011e-06		0	11	0	0.000179479
IPR017911	ABC transporter, macrolide export, ATP-binding domain	0	0	0	0	0	0	0	0	0	0	0	0	0	0	0	0	0	0	0	0	0	0	0	1	0	0	0	0	0	0	0	0	1	0	0	0	0	0		0	0	n/a	0.367879		0	0	n/a	0.367879
IPR017922	sn-glycerol-3-phosphate import ATP-binding protein UgpC	0	0	0	0	0	0	0	0	0	0	0	0	0	0	0	0	0	0	0	0	0	0	0	0	0	0	0	0	0	0	0	0	1	0	0	0	0	0		0	0	n/a	0.367879		0	0	n/a	0.367879
IPR017938	Riboflavin synthase-like beta-barrel	0	52	31	15	37	26	29	22	47	20	25	22	35	20	23	38	20	30	45	28	30	31	20	23	27	20	26	31	47	28	27	28	35	38	16	27	15	13		0	52	0	8.00633e-17		0	32.6667	0	4.24862e-11
IPR017943	Bactericidal permeability-increasing protein, alpha/beta domain	0	6	4	6	2	2	3	2	3	3	2	2	3	2	2	2	2	2	2	2	2	3	2	1	1	2	2	2	2	2	2	2	2	1	1	3	1	0		0	6	0	0.00574681		0	5.33333	0	0.0114945
IPR017944	KaiA/RbsU helical domain	0	0	0	0	0	0	0	0	0	0	0	0	0	0	0	0	0	0	0	0	0	0	0	0	0	0	0	0	0	0	0	0	0	0	0	1	0	0		0	0	n/a	0.367879		0	0	n/a	0.367879
IPR017946	PLC-like phosphodiesterase, TIM beta/alpha-barrel domain	0	48	26	12	30	21	27	21	43	18	15	15	25	20	19	28	26	25	55	29	30	30	18	23	24	20	24	23	29	24	26	23	28	28	13	23	14	4		0	48	0	1.28486e-15		0	28.6667	0	6.81034e-10
IPR017981	GPCR, family 2-like	0	2	1	1	1	1	1	1	2	1	1	1	1	1	1	1	1	1	1	1	1	1	1	1	1	1	1	1	1	1	1	1	0	1	1	2	0	0		0	2	0	0.0919685		0	1.33333	0	0.18394
IPR017985	DNA methylase, N-4 cytosine-specific, conserved site	0	0	0	0	0	0	0	0	0	0	0	0	0	0	0	0	0	0	1	0	0	0	0	0	0	0	0	0	0	0	0	0	0	0	0	0	0	0		0	0	n/a	0.367879		0	0	n/a	0.367879
IPR017988	Ribosome-inactivating protein conserved site	0	0	0	0	0	11	0	0	4	1	2	0	0	0	0	0	0	0	0	0	0	0	0	0	0	11	0	4	1	0	0	0	0	0	0	0	0	0		0	0	n/a	0.367879		0	0	n/a	0.367879
IPR017989	Ribosome-inactivating protein subgroup	0	0	0	0	2	19	4	0	7	2	5	2	0	0	4	1	0	0	0	0	0	0	0	0	0	16	3	2	5	2	1	1	1	0	0	0	0	0		0	0	n/a	0.367879		0	0	n/a	0.367879
IPR018006	Flagellar FliJ, proteobacteria	0	0	0	0	0	1	0	0	0	0	0	0	0	0	0	0	0	0	0	0	0	0	0	0	0	0	0	0	0	0	0	0	0	0	0	0	0	0		0	0	n/a	0.367879		0	0	n/a	0.367879
IPR018016	Nucleoside phosphorylase, conserved site	0	0	0	1	0	0	0	0	0	0	0	0	0	0	0	0	0	0	0	0	0	0	0	0	0	0	0	0	0	0	0	0	2	0	0	0	0	0		0	0	n/a	0.367879		0	0.333333	0	0.367879
IPR018022	tRNA dimethylallyltransferase	0	2	2	2	6	5	4	3	4	3	2	3	2	2	4	3	1	3	3	3	4	3	2	2	2	2	3	2	3	4	4	3	3	1	3	7	1	2		0	2	0	0.0919685		0	2	0	0.0919685
IPR018044	Peptidase S11, D-alanyl-D-alanine carboxypeptidase A	0	0	0	0	0	1	0	0	0	0	0	0	0	0	0	0	0	0	0	0	0	0	0	0	0	0	0	0	0	0	0	0	4	0	0	1	0	0		0	0	n/a	0.367879		0	0	n/a	0.367879
IPR018053	Glycoside hydrolase, family 32, active site	0	15	6	0	5	3	2	0	0	3	1	2	4	5	6	9	0	1	4	1	7	6	2	7	7	4	8	12	8	5	6	1	2	5	0	4	2	0		0	15	0	1.1209e-05		0	7	0	0.00287315
IPR018060	DNA binding HTH domain, AraC-type	0	1	1	1	0	29	0	0	0	0	0	0	0	0	0	0	0	2	0	0	0	0	0	0	0	0	0	0	0	0	0	0	16	0	0	21	0	0		0	1	0	0.18394		0	1	0	0.18394
IPR018062	HTH domain AraC-type, conserved site	0	0	1	0	0	11	0	0	0	0	0	0	0	0	0	0	0	1	0	0	0	0	0	0	0	0	0	0	0	0	0	0	8	0	0	13	0	0		0	0	n/a	0.367879		0	0.333333	0	0.367879
IPR018063	SAM-dependent methyltransferase RsmI, conserved site	0	2	1	0	1	1	1	1	1	1	1	1	1	1	1	1	1	1	1	1	1	1	1	1	1	1	1	1	1	1	1	1	1	1	1	1	1	1		0	2	0	0.0919685		0	1	0	0.18394
IPR018078	DNA-binding, RecF, conserved site	0	0	0	0	0	0	0	0	0	0	0	0	0	0	0	0	0	0	0	0	0	0	0	0	0	0	0	0	0	0	0	0	1	0	0	0	0	0		0	0	n/a	0.367879		0	0	n/a	0.367879
IPR018086	NADH:ubiquinone oxidoreductase, subunit 1, conserved site	0	0	7	0	0	5	1	1	0	0	0	2	1	0	3	4	0	1	0	0	0	1	1	3	5	1	0	1	1	1	2	1	2	2	2	1	0	0		0	0	n/a	0.367879		0	2.33333	0	0.0919685
IPR018091	Phosphoenolpyruvate carboxykinase, GTP-utilising, conserved site	0	0	0	0	0	0	0	0	0	0	0	0	0	0	0	0	0	0	0	0	0	0	0	0	0	0	0	0	0	0	0	0	1	0	0	0	0	0		0	0	n/a	0.367879		0	0	n/a	0.367879
IPR018093	BCCT transporter, conserved site	0	0	0	0	0	0	0	0	0	0	0	0	0	0	0	0	0	0	0	0	0	0	0	0	0	0	0	0	0	0	0	0	2	0	0	0	0	0		0	0	n/a	0.367879		0	0	n/a	0.367879
IPR018099	Purine phosphorylase, family 2, conserved site	0	0	0	0	0	0	0	0	0	0	0	0	0	0	0	0	0	0	0	0	0	0	0	1	0	0	0	0	0	0	0	0	0	0	0	0	0	0		0	0	n/a	0.367879		0	0	n/a	0.367879
IPR018113	Phosphotransferase system EIIB, cysteine phosphorylation site	0	0	0	0	0	0	0	0	0	0	0	0	0	0	0	0	0	0	0	0	0	0	0	0	0	0	0	0	0	0	0	0	2	0	0	0	0	0		0	0	n/a	0.367879		0	0	n/a	0.367879
IPR018114	Peptidase S1, trypsin family, active site	0	0	0	0	0	0	0	0	0	0	0	0	0	0	0	0	0	0	0	0	0	0	0	0	0	0	0	0	0	0	0	0	0	0	0	0	8	1		0	0	n/a	0.367879		0	0	n/a	0.367879
IPR018123	WWE domain, subgroup	0	0	0	0	0	0	0	0	0	0	0	0	0	0	0	0	0	0	0	0	0	0	0	0	0	0	0	0	0	0	0	0	0	0	0	1	0	0		0	0	n/a	0.367879		0	0	n/a	0.367879
IPR018126	Small acid-soluble spore protein, alpha/beta-type, conserved site	0	0	0	0	0	0	0	0	0	0	0	0	0	0	0	0	0	0	1	0	0	0	0	0	0	0	0	0	0	0	0	0	0	0	0	0	0	0		0	0	n/a	0.367879		0	0	n/a	0.367879
IPR018141	Nitrile hydratase, alpha subunit	0	0	0	0	0	2	0	0	0	0	0	0	0	0	0	0	0	0	0	0	0	0	0	0	0	0	0	0	0	0	0	0	0	0	0	0	0	0		0	0	n/a	0.367879		0	0	n/a	0.367879
IPR018145	CagE, TrbE, VirB component of type IV transporter system, central domain	0	0	2	0	0	0	0	0	0	0	0	0	0	0	0	0	0	0	0	0	0	0	0	0	0	0	0	0	0	0	0	0	0	0	0	0	0	0		0	0	n/a	0.367879		0	0.666667	0	0.18394
IPR018151	Transcription elongation factor, GreA/GreB, conserved site	0	0	0	0	0	0	0	0	0	0	0	0	0	0	0	0	0	0	0	0	0	0	0	0	0	0	0	0	0	0	0	0	1	0	0	0	0	0		0	0	n/a	0.367879		0	0	n/a	0.367879
IPR018155	Hyaluronidase	0	0	1	0	0	0	0	0	0	0	0	0	0	0	0	0	0	0	0	0	0	0	0	0	0	0	0	0	0	0	0	0	0	0	0	0	0	0		0	0	n/a	0.367879		0	0.333333	0	0.367879
IPR018162	Alanine-tRNA ligase, class IIc, anti-codon-binding domain	0	4	3	1	3	2	3	3	6	2	2	2	2	2	2	3	1	3	3	2	2	3	6	2	2	1	2	4	2	6	3	3	5	2	3	2	2	2		0	4	0	0.0229904		0	2.66667	0	0.0459828
IPR018163	Threonyl/alanyl tRNA synthetase, class II-like, putative editing domain	0	11	6	2	7	5	5	7	28	7	4	4	7	5	5	6	5	6	9	6	6	8	8	5	5	4	5	7	4	4	5	5	7	6	5	8	5	5		0	11	0	0.000179479		0	6.33333	0	0.00574681
IPR018167	S-adenosylmethionine decarboxylase subgroup	0	9	6	3	6	4	7	3	10	3	5	4	4	4	4	7	4	4	8	4	4	5	0	5	4	4	3	3	5	3	4	7	4	7	3	6	1	0		0	9	0	0.000718124		0	6	0	0.00574681
IPR018193	Glycerate kinase, flavodoxin-like domain	0	0	0	0	0	0	0	0	0	0	0	0	0	0	0	0	0	0	0	0	0	0	0	0	0	0	0	0	0	0	0	0	1	0	0	0	0	0		0	0	n/a	0.367879		0	0	n/a	0.367879
IPR018194	Nickel-dependent hydrogenase, large subunit, nickel binding site	0	0	0	0	0	0	0	0	0	0	0	0	0	0	0	0	0	0	0	0	0	0	0	0	0	0	0	0	0	0	0	0	1	0	0	0	0	0		0	0	n/a	0.367879		0	0	n/a	0.367879
IPR018211	Alcohol dehydrogenase, iron-type, conserved site	0	0	0	0	0	0	0	0	0	0	0	0	0	0	0	0	0	0	0	0	0	0	0	0	0	0	0	0	0	0	0	0	1	0	0	0	3	1		0	0	n/a	0.367879		0	0	n/a	0.367879
IPR018212	Sodium/solute symporter, conserved site	0	0	0	0	0	0	0	0	0	0	0	0	0	0	0	1	0	0	0	0	0	0	1	0	0	0	0	0	0	0	0	0	1	1	0	0	0	0		0	0	n/a	0.367879		0	0	n/a	0.367879
IPR018234	GTP cyclohydrolase I, conserved site	0	0	0	0	0	0	0	0	0	0	0	0	0	0	0	0	0	0	0	0	0	0	0	0	0	0	0	0	0	0	0	0	0	1	1	2	0	0		0	0	n/a	0.367879		0	0	n/a	0.367879
IPR018239	NAD-dependent DNA ligase, active site	0	0	0	0	0	1	0	0	0	0	0	0	0	0	0	0	0	0	0	0	0	0	0	0	0	0	0	0	0	0	0	0	0	0	0	1	0	1		0	0	n/a	0.367879		0	0	n/a	0.367879
IPR018245	Gonadotropin, beta subunit, conserved site	0	0	0	0	0	0	0	0	0	0	0	0	0	0	0	0	0	0	0	0	0	0	0	0	0	0	0	0	0	0	1	0	1	0	0	0	0	0		0	0	n/a	0.367879		0	0	n/a	0.367879
IPR018246	AP endonuclease 2, zinc binding site	0	0	0	0	0	0	0	0	0	0	0	0	0	0	0	0	0	0	0	0	0	0	0	0	1	1	0	0	0	0	0	0	0	0	0	0	0	0		0	0	n/a	0.367879		0	0	n/a	0.367879
IPR018254	Ribosomal protein L29, conserved site	0	0	0	0	0	0	0	0	0	0	0	0	0	0	0	0	0	3	6	4	3	4	0	0	0	0	0	0	0	0	0	0	1	0	0	0	1	0		0	0	n/a	0.367879		0	0	n/a	0.367879
IPR018257	Ribosomal protein L19, conserved site	0	0	0	0	0	0	0	0	0	0	0	0	0	0	0	0	0	0	0	0	0	0	0	0	0	0	0	0	0	0	0	0	0	0	0	0	1	0		0	0	n/a	0.367879		0	0	n/a	0.367879
IPR018263	Ribosomal protein L32e, conserved site	0	0	0	0	0	0	0	0	0	0	0	0	0	0	0	0	0	2	4	3	2	2	0	2	5	0	0	0	0	0	0	0	0	0	0	0	0	0		0	0	n/a	0.367879		0	0	n/a	0.367879
IPR018264	Ribosomal protein L33, conserved site	0	0	2	1	1	2	0	0	0	0	1	2	0	0	4	3	0	0	0	0	0	2	0	2	3	2	4	1	2	1	1	4	0	1	0	1	0	1		0	0	n/a	0.367879		0	1	0	0.18394
IPR018270	Concentrative nucleoside transporter, metazoan/bacterial	0	0	0	0	0	0	0	0	0	0	0	0	0	0	0	0	0	0	0	0	0	0	0	0	0	0	0	0	0	0	0	0	1	0	0	0	0	0		0	0	n/a	0.367879		0	0	n/a	0.367879
IPR018297	Adenylyl cyclase class-3/4/guanylyl cyclase, conserved site	0	0	0	0	0	0	0	0	0	0	0	0	0	0	0	0	0	0	0	0	0	0	0	0	0	0	0	0	0	0	0	0	0	0	0	0	45	0		0	0	n/a	0.367879		0	0	n/a	0.367879
IPR018299	Alkaline phosphatase, active site	0	0	0	0	0	0	0	0	0	0	0	0	0	0	0	0	0	0	0	0	0	0	0	0	0	0	0	0	0	0	0	0	1	0	0	1	0	0		0	0	n/a	0.367879		0	0	n/a	0.367879
IPR018301	Aromatic amino acid hydroxylase, iron/copper binding site	0	0	0	0	0	0	0	0	0	0	0	0	0	0	0	0	0	0	0	0	0	0	0	0	0	0	0	0	0	0	0	0	0	0	0	1	1	0		0	0	n/a	0.367879		0	0	n/a	0.367879
IPR018312	Chromosomal replication control, initiator DnaA, conserved site	0	0	0	0	0	0	0	0	0	0	0	0	0	0	0	0	0	0	0	0	0	0	0	0	0	0	0	0	0	0	0	0	1	0	0	0	0	0		0	0	n/a	0.367879		0	0	n/a	0.367879
IPR018313	Solute-binding protein family 3, conserved site	0	0	0	0	0	2	0	0	0	0	0	0	0	0	0	0	0	0	0	0	0	0	0	0	0	0	0	0	0	0	0	0	5	0	0	1	1	0		0	0	n/a	0.367879		0	0	n/a	0.367879
IPR018321	Glucosamine-6-phosphate isomerase, conserved site	0	0	0	0	0	0	0	0	0	0	0	0	0	0	0	0	0	0	0	0	0	0	0	0	0	0	0	0	0	0	0	0	1	0	0	0	0	0		0	0	n/a	0.367879		0	0	n/a	0.367879
IPR018323	Outer membrane lipoprotein carrier protein LolA, Proteobacteria	0	0	0	0	0	0	0	0	0	0	0	0	0	0	0	0	0	0	0	0	0	0	0	0	0	0	0	0	0	0	0	0	1	0	0	0	0	0		0	0	n/a	0.367879		0	0	n/a	0.367879
IPR018333	Squalene cyclase	0	11	15	8	20	7	6	11	14	11	7	4	22	3	9	10	6	5	9	7	14	13	20	6	11	4	6	2	10	8	9	8	3	1	1	1	1	1		0	11	0	0.000179479		0	11.3333	0	0.000179479
IPR018334	ArsR-type transcription regulator, HTH motif	0	0	0	0	0	0	0	0	0	0	0	0	0	0	0	0	0	0	0	0	0	0	0	0	0	0	0	0	0	0	0	0	1	0	0	0	0	0		0	0	n/a	0.367879		0	0	n/a	0.367879
IPR018356	Transcription regulator, HTH DeoR-type, conserved site	0	0	0	0	0	0	0	0	0	0	0	0	0	0	0	0	0	0	0	0	0	0	0	0	0	0	0	0	0	0	0	0	2	0	0	0	0	0		0	0	n/a	0.367879		0	0	n/a	0.367879
IPR018366	Carbohydrate-binding type-2, conserved site	0	0	0	0	0	0	0	0	0	0	0	0	0	0	0	0	0	0	0	0	0	0	0	0	0	0	0	0	0	0	0	0	1	0	0	0	0	0		0	0	n/a	0.367879		0	0	n/a	0.367879
IPR018372	Chloramphenicol acetyltransferase, active site	0	0	0	0	0	0	0	0	0	0	0	0	0	0	0	0	0	0	0	0	0	0	0	0	0	0	0	0	1	0	0	0	0	0	0	0	0	0		0	0	n/a	0.367879		0	0	n/a	0.367879
IPR018383	Uncharacterised protein family UPF0324, prokaryote	0	0	0	0	0	0	0	0	0	0	0	0	0	0	0	0	0	0	0	0	0	0	0	0	0	0	0	0	0	0	0	0	0	0	0	0	0	1		0	0	n/a	0.367879		0	0	n/a	0.367879
IPR018389	Bacterial extracellular solute-binding protein, family 7	0	0	0	0	0	1	0	0	0	0	0	0	0	0	0	0	0	0	0	0	0	0	0	0	0	0	0	0	0	0	0	0	3	0	0	0	0	0		0	0	n/a	0.367879		0	0	n/a	0.367879
IPR018393	NADH-plastoquinone oxidoreductase, chain 5 subgroup	0	1	4	0	2	1	0	0	0	0	0	1	1	0	3	3	1	0	0	0	0	3	1	4	4	0	0	1	4	0	1	1	0	1	0	0	0	0		0	1	0	0.18394		0	1.66667	0	0.0919685
IPR018472	Growth arrest/ DNA-damage-inducible protein-interacting protein 1	0	0	0	0	0	0	0	0	0	0	0	0	0	0	0	0	0	0	0	0	0	0	0	2	2	0	0	0	0	0	0	0	0	0	0	0	0	0		0	0	n/a	0.367879		0	0	n/a	0.367879
IPR018495	Succinate dehydrogenase, cytochrome b subunit, conserved site	0	0	0	0	0	0	0	0	0	0	0	0	0	0	0	0	0	0	0	0	0	0	0	0	1	0	0	0	0	0	0	0	0	0	0	0	0	0		0	0	n/a	0.367879		0	0	n/a	0.367879
IPR018508	3-dehydroquinate dehydratase, active site	0	0	0	0	0	0	0	0	0	0	0	1	0	0	0	0	0	0	0	0	0	0	0	0	0	0	0	0	0	0	0	0	0	0	0	1	0	0		0	0	n/a	0.367879		0	0	n/a	0.367879
IPR018513	Cellulose synthase BcsB, bacterial	0	0	0	0	0	1	0	0	0	0	0	0	0	0	0	0	0	0	0	0	0	0	0	0	0	0	0	0	0	0	0	0	1	0	0	0	0	0		0	0	n/a	0.367879		0	0	n/a	0.367879
IPR018524	DNA/RNA non-specific endonuclease, active site	0	0	0	0	0	0	0	0	0	0	0	0	0	0	0	0	0	0	0	0	0	0	0	0	0	0	0	0	1	0	0	0	0	0	0	0	1	1		0	0	n/a	0.367879		0	0	n/a	0.367879
IPR018526	Glycoside hydrolase, family 29, conserved site	0	0	1	0	0	0	0	0	0	0	0	0	0	0	0	0	0	0	0	0	0	0	0	0	0	0	0	0	0	0	0	0	0	0	0	0	0	0		0	0	n/a	0.367879		0	0.333333	0	0.367879
IPR018737	Protein LIN52	0	2	0	1	0	0	1	0	0	0	0	0	0	1	0	0	0	1	0	0	0	0	1	0	0	0	0	0	0	0	0	0	0	0	0	0	0	0		0	2	0	0.0919685		0	1	0	0.18394
IPR018799	TRAF3-interacting protein 1	0	0	0	0	0	0	0	0	0	0	0	0	0	0	0	0	0	0	0	0	0	0	0	0	0	1	0	0	0	0	0	0	0	0	0	1	1	0		0	0	n/a	0.367879		0	0	n/a	0.367879
IPR018860	Anaphase-promoting complex, subunit CDC26	0	0	0	0	0	0	0	0	3	0	1	1	0	0	0	0	2	0	0	0	0	0	0	0	0	0	0	0	0	0	0	0	0	0	1	1	0	0		0	0	n/a	0.367879		0	0	n/a	0.367879
IPR018992	Thrombin light chain	0	0	0	0	0	0	0	0	0	0	0	0	0	0	0	0	0	0	0	0	0	0	0	0	0	0	0	0	2	1	0	0	0	0	0	0	0	0		0	0	n/a	0.367879		0	0	n/a	0.367879
IPR018993	FGFR1 oncogene partner (FOP), N-terminal dimerisation domain	0	0	0	0	0	0	0	0	0	0	0	0	1	0	0	0	0	0	0	0	1	1	0	0	0	0	0	1	1	0	0	0	1	1	0	1	1	0		0	0	n/a	0.367879		0	0	n/a	0.367879
IPR019017	Signal transduction histidine kinase RcsC, alpha-beta loop, C-terminal	0	0	0	0	0	0	0	0	0	0	0	0	0	0	0	0	0	0	0	0	0	0	0	0	0	0	0	0	0	0	0	0	1	0	0	0	0	0		0	0	n/a	0.367879		0	0	n/a	0.367879
IPR019019	H-type lectin domain	0	0	0	0	0	0	0	0	0	0	0	0	0	0	0	0	0	0	0	0	0	0	0	0	0	0	0	0	0	0	0	0	0	0	0	0	2	0		0	0	n/a	0.367879		0	0	n/a	0.367879
IPR019095	Mediator complex, subunit Med18, metazoa/fungi	0	0	0	0	0	0	0	0	0	0	0	0	0	0	0	0	0	0	0	0	0	0	0	0	0	0	0	0	0	0	1	0	0	0	1	0	0	0		0	0	n/a	0.367879		0	0	n/a	0.367879
IPR019170	Meckelin	0	0	0	0	0	0	0	0	0	0	0	0	0	0	0	0	0	0	0	0	0	0	0	0	0	0	0	0	0	0	0	0	0	0	0	0	1	0		0	0	n/a	0.367879		0	0	n/a	0.367879
IPR019200	ATP adenylyltransferase, C-terminal	0	0	0	0	0	0	0	0	0	0	0	0	0	0	0	0	0	0	0	0	0	0	0	0	0	0	0	0	0	0	0	0	0	0	0	0	1	0		0	0	n/a	0.367879		0	0	n/a	0.367879
IPR019309	WASH complex, subunit CCDC53	0	0	0	0	0	0	0	0	0	0	0	0	0	0	0	0	0	0	0	0	0	0	0	0	0	0	0	0	0	0	1	1	1	1	1	0	0	1		0	0	n/a	0.367879		0	0	n/a	0.367879
IPR019336	Intimal thickness related receptor, IRP	0	0	0	0	0	0	0	0	0	0	0	0	0	0	0	0	0	0	0	0	0	0	0	0	0	0	0	0	0	0	0	0	0	0	0	0	0	1		0	0	n/a	0.367879		0	0	n/a	0.367879
IPR019362	Methylmalonic aciduria and homocystinuria type D protein	0	0	0	0	0	0	0	0	0	0	0	0	0	0	0	0	0	0	0	0	0	0	0	0	0	0	0	0	0	0	0	0	0	0	0	0	1	1		0	0	n/a	0.367879		0	0	n/a	0.367879
IPR019393	WASH complex, subunit strumpellin	0	0	0	0	0	0	0	0	0	0	0	0	0	0	0	0	0	0	0	0	0	0	0	0	0	0	0	0	0	2	2	1	1	3	1	1	0	1		0	0	n/a	0.367879		0	0	n/a	0.367879
IPR019403	Mediator complex, subunit Med19, metazoa	0	0	0	0	0	0	0	0	0	0	0	1	0	0	0	0	0	0	0	0	0	0	0	0	0	0	0	0	0	0	0	0	0	0	0	1	0	0		0	0	n/a	0.367879		0	0	n/a	0.367879
IPR019456	Pyruvate-flavodoxin oxidoreductase, EKR domain	0	0	0	0	0	0	0	0	0	0	0	0	0	0	0	0	0	0	0	0	0	0	0	0	0	0	0	0	0	0	0	0	0	0	0	0	1	0		0	0	n/a	0.367879		0	0	n/a	0.367879
IPR019462	DNA-directed RNA polymerase, beta subunit, external 1 domain	0	0	0	0	0	1	0	1	0	0	0	0	0	0	0	0	0	0	0	0	0	0	0	0	0	0	0	1	0	0	1	1	0	0	0	0	0	0		0	0	n/a	0.367879		0	0	n/a	0.367879
IPR019478	Sirohaem synthase, dimerisation domain	0	0	0	0	0	0	0	0	0	0	0	0	0	0	0	0	0	0	0	0	0	0	0	0	0	0	0	0	0	0	0	0	2	0	0	0	0	0		0	0	n/a	0.367879		0	0	n/a	0.367879
IPR019485	Zinc finger, V(D)J recombination-activating protein 1	0	0	0	0	0	0	0	0	0	0	0	0	0	0	0	0	0	0	0	0	0	0	0	0	1	0	0	0	0	0	0	0	0	0	0	0	0	0		0	0	n/a	0.367879		0	0	n/a	0.367879
IPR019490	Bifunctional glucose-6-phosphate/mannose-6-phosphate isomerase, C-terminal	0	0	0	0	0	0	0	0	0	0	0	0	0	0	0	0	0	0	0	0	0	0	0	0	0	0	0	0	0	0	0	0	1	0	0	0	0	0		0	0	n/a	0.367879		0	0	n/a	0.367879
IPR019564	Mitochondrial outer membrane transport complex, Sam37/metaxin	0	0	0	0	0	0	0	0	0	0	0	0	0	0	0	0	0	0	0	0	0	0	0	0	0	0	0	0	0	0	0	0	0	0	0	0	1	0		0	0	n/a	0.367879		0	0	n/a	0.367879
IPR019577	SPARC/Testican, calcium-binding domain	0	1	1	0	0	0	0	0	0	0	0	0	0	0	0	0	0	1	0	1	0	1	0	0	0	0	0	0	0	0	0	0	0	0	0	0	0	0		0	1	0	0.18394		0	0.666667	0	0.18394
IPR019601	Oxoglutarate/iron-dependent oxygenase, C-terminal degradation domain	0	0	0	0	0	0	0	0	0	0	0	0	0	0	0	0	0	0	0	0	0	0	0	0	0	0	0	0	0	0	0	0	0	0	0	0	1	2		0	0	n/a	0.367879		0	0	n/a	0.367879
IPR019752	Pyruvate/ketoisovalerate oxidoreductase, catalytic domain	0	0	0	0	0	1	0	0	0	0	0	0	0	0	0	0	0	0	0	0	0	0	0	0	0	0	0	0	0	0	0	0	0	0	0	0	1	0		0	0	n/a	0.367879		0	0	n/a	0.367879
IPR019757	Peptidase S26A, signal peptidase I, lysine active site	0	0	0	0	0	1	0	0	0	0	0	0	2	0	0	1	1	0	0	0	0	0	1	0	1	0	5	5	5	5	7	3	4	2	1	0	0	1		0	0	n/a	0.367879		0	0	n/a	0.367879
IPR019760	DNA-directed DNA polymerase, family A, conserved site	0	0	0	0	0	1	0	0	0	0	0	0	0	0	0	0	0	0	0	0	0	0	0	0	0	0	0	0	0	0	0	0	0	0	0	0	3	0		0	0	n/a	0.367879		0	0	n/a	0.367879
IPR019774	Aromatic amino acid hydroxylase, C-terminal	0	0	0	0	0	0	0	0	0	0	0	0	0	0	0	0	0	0	0	0	0	0	0	0	1	0	0	0	0	0	1	0	0	1	0	1	1	0		0	0	n/a	0.367879		0	0	n/a	0.367879
IPR019779	Galactose-1-phosphate uridyl transferase, class I His-active site	0	0	0	0	0	1	0	0	0	0	0	0	0	0	0	0	0	0	0	0	0	0	0	0	0	0	0	0	0	0	0	0	0	0	0	0	0	0		0	0	n/a	0.367879		0	0	n/a	0.367879
IPR019872	O-phosphoseryl-tRNA(Sec) selenium transferase	0	0	0	0	0	0	0	0	0	0	0	0	0	0	0	0	0	0	0	0	0	0	0	0	0	0	0	0	0	0	0	0	0	0	0	0	1	1		0	0	n/a	0.367879		0	0	n/a	0.367879
IPR019874	Protein-(glutamine-N5) methyltransferase, release factor-specific	0	0	0	0	0	0	0	0	0	0	0	0	0	0	0	0	0	0	0	0	0	0	0	0	0	0	0	0	0	0	0	0	2	0	0	0	0	0		0	0	n/a	0.367879		0	0	n/a	0.367879
IPR019888	Transcription regulator AsnC-type	0	0	0	0	0	3	0	0	0	0	0	0	0	0	0	0	0	0	0	0	0	0	0	0	0	0	0	0	0	0	0	0	3	0	0	0	0	0		0	0	n/a	0.367879		0	0	n/a	0.367879
IPR019900	Sodium/solute symporter, subgroup	0	1	1	1	1	0	0	0	0	1	0	1	3	1	1	1	1	1	2	1	1	0	1	1	0	1	1	1	0	1	1	1	2	0	1	2	3	2		0	1	0	0.18394		0	1	0	0.18394
IPR019911	Alkanesulphonate monooxygenase, FMN-dependent	0	0	0	0	0	0	0	0	0	0	0	0	0	0	0	0	0	0	0	0	0	0	0	0	0	0	0	0	0	0	0	0	1	0	0	0	0	0		0	0	n/a	0.367879		0	0	n/a	0.367879
IPR019928	Ribosomal protein L3, archaeal	0	1	0	0	0	0	0	0	0	0	0	0	0	0	0	0	0	0	0	0	0	0	0	0	0	0	0	0	0	0	0	0	0	0	0	0	0	0		0	1	0	0.18394		0	0.333333	0	0.367879
IPR019939	CofG family	0	0	0	0	0	0	0	0	0	0	0	0	0	0	0	0	0	0	0	0	0	0	0	0	0	0	0	0	0	0	0	0	0	0	0	1	1	1		0	0	n/a	0.367879		0	0	n/a	0.367879
IPR019940	CofH family	0	0	0	0	0	0	0	0	0	0	0	0	0	0	0	0	0	0	0	0	0	0	0	0	0	0	0	0	0	0	0	0	0	0	0	1	1	1		0	0	n/a	0.367879		0	0	n/a	0.367879
IPR019953	Organic hydroperoxide resistance protein famiy	0	0	0	0	0	0	0	0	0	0	0	0	0	0	0	0	0	0	0	0	0	0	0	0	0	0	0	0	0	0	0	0	1	0	0	1	0	0		0	0	n/a	0.367879		0	0	n/a	0.367879
IPR019980	Ribosomal protein S13, bacterial-type	0	2	1	0	2	1	1	1	1	1	1	1	0	1	1	1	1	0	2	1	1	0	1	1	1	0	0	0	1	0	1	1	0	1	1	3	1	1		0	2	0	0.0919685		0	1	0	0.18394
IPR019981	Ribosomal protein S11, bacterial-type	0	0	1	0	0	2	0	0	0	0	0	1	0	0	3	0	0	0	0	0	0	2	0	1	0	0	0	0	0	0	0	0	0	0	1	0	0	0		0	0	n/a	0.367879		0	0.333333	0	0.367879
IPR019984	Ribosomal protein S17, bacterial-type	0	5	2	1	3	0	0	2	4	3	1	1	0	2	1	1	1	2	3	2	2	3	2	1	0	2	1	2	2	2	1	1	2	1	1	3	0	1		0	5	0	0.0114945		0	2.66667	0	0.0459828
IPR019985	Ribosomal protein L23	0	6	3	0	5	2	2	2	3	2	3	2	2	2	2	5	2	2	3	2	2	3	1	3	3	2	2	1	2	0	2	2	3	1	2	4	1	0		0	6	0	0.00574681		0	3	0	0.0459828
IPR019987	GTP-binding protein, ribosome biogenesis, YsxC	0	6	3	2	6	4	3	3	4	3	3	3	3	3	2	3	3	3	4	4	3	4	2	3	3	3	3	2	3	3	3	3	4	3	3	3	2	3		0	6	0	0.00574681		0	3.66667	0	0.0229904
IPR019998	Membrane insertase YidC	0	0	0	0	0	0	0	0	0	0	0	0	0	0	0	0	0	0	0	0	0	0	0	0	0	0	0	0	0	0	0	0	1	0	0	0	0	0		0	0	n/a	0.367879		0	0	n/a	0.367879
IPR020004	UDP-N-acetylglucosamine 2-epimerase,UDP-hydrolysing	0	0	0	0	0	1	0	0	0	0	0	0	0	0	0	0	0	0	0	0	0	0	0	0	0	0	0	0	0	0	0	0	0	0	0	0	0	0		0	0	n/a	0.367879		0	0	n/a	0.367879
IPR020006	Signal-recognition particle (SRP)-type GTPase	0	0	0	0	0	0	0	0	0	0	0	0	0	0	0	0	0	0	0	0	0	0	0	0	0	0	0	0	0	0	0	0	1	0	0	0	0	0		0	0	n/a	0.367879		0	0	n/a	0.367879
IPR020050	FO synthase, subunit 2	0	0	0	0	0	0	0	0	0	0	0	0	0	0	0	0	0	0	0	0	0	0	0	0	0	0	0	0	0	0	0	0	0	0	0	1	1	1		0	0	n/a	0.367879		0	0	n/a	0.367879
IPR020053	Ribosome-binding factor A, conserved site	0	1	1	1	1	1	1	1	2	1	1	1	1	1	1	1	1	1	2	1	1	1	1	1	1	1	1	1	1	1	0	1	1	1	1	1	1	1		0	1	0	0.18394		0	1	0	0.18394
IPR020061	Glutamyl/glutaminyl-tRNA synthetase, class Ib, alpha-bundle domain	0	6	3	4	5	3	5	7	9	4	5	4	3	3	3	4	3	3	5	6	3	6	4	3	3	4	4	4	5	5	6	5	6	4	4	7	3	3		0	6	0	0.00574681		0	4.33333	0	0.0229904
IPR020067	Frizzled domain	0	1	0	0	0	0	0	0	0	0	0	0	1	0	0	0	0	0	0	0	0	1	0	1	1	0	1	1	1	0	0	1	0	1	0	1	0	2		0	1	0	0.18394		0	0.333333	0	0.367879
IPR020094	Pseudouridine synthase I, TruA, N-terminal	0	13	9	3	8	10	6	8	9	6	6	6	10	7	7	6	4	7	8	7	7	9	6	6	6	5	6	6	6	6	6	6	6	6	5	6	7	6		0	13	0	4.48542e-05		0	8.33333	0	0.00143642
IPR020095	Pseudouridine synthase I, TruA, C-terminal	0	12	9	3	8	8	6	6	9	6	6	7	9	7	6	6	6	7	8	7	7	9	6	6	6	6	6	6	6	6	6	6	7	6	6	6	7	6		0	12	0	8.97247e-05		0	8	0	0.00143642
IPR020103	Pseudouridine synthase, catalytic domain	0	31	23	10	21	24	24	17	35	22	20	20	29	21	21	18	18	21	24	18	20	22	18	20	21	22	20	20	26	18	21	22	30	19	19	22	22	27		0	31	0	1.70107e-10		0	21.3333	0	1.74862e-07
IPR020338	SMN complex, gem-associated protein 7	0	0	0	0	0	0	0	0	0	0	0	0	0	0	0	0	0	0	0	0	0	0	0	0	0	0	0	0	0	0	0	0	0	0	0	0	0	1		0	0	n/a	0.367879		0	0	n/a	0.367879
IPR020417	Atypical dual specificity phosphatase	0	0	0	0	0	0	0	0	0	0	0	0	0	0	0	1	0	0	0	1	1	0	0	0	0	0	0	0	0	0	1	0	1	3	0	0	1	1		0	0	n/a	0.367879		0	0	n/a	0.367879
IPR020420	Atypical dual specificity phosphatase, subfamily B	0	0	0	0	0	0	1	0	0	0	0	0	0	0	0	0	0	0	0	1	0	0	0	0	0	0	0	0	0	0	0	0	0	0	0	0	0	0		0	0	n/a	0.367879		0	0	n/a	0.367879
IPR020449	Transcription regulator HTH, AraC- type	0	0	0	0	0	11	0	0	0	0	0	0	0	0	0	0	0	1	0	0	0	0	0	0	0	0	0	0	0	0	0	0	7	0	0	13	0	0		0	0	n/a	0.367879		0	0	n/a	0.367879
IPR020539	Ribonuclease P, conserved site	0	0	0	0	0	0	0	0	0	0	0	0	0	0	0	0	0	0	0	0	0	0	0	0	0	0	0	0	0	0	0	0	0	0	0	0	0	1		0	0	n/a	0.367879		0	0	n/a	0.367879
IPR020573	UDP-3-O-[3-hydroxymyristoyl] glucosamine N-acyltransferase, non-repeat region	0	0	0	0	0	0	0	0	0	0	0	0	0	0	0	0	0	0	0	0	0	0	0	0	0	0	0	0	0	0	0	0	1	0	0	0	0	0		0	0	n/a	0.367879		0	0	n/a	0.367879
IPR020579	Exonuclease VII, large subunit, C-terminal	0	0	0	0	0	0	0	0	0	0	0	0	0	0	0	0	0	0	0	0	0	0	0	0	0	0	0	0	0	0	0	0	2	0	0	0	0	0		0	0	n/a	0.367879		0	0	n/a	0.367879
IPR020594	Ribosomal protein L9, bacteria/chloroplast	0	2	1	0	1	1	1	1	2	1	1	1	0	1	1	1	1	1	1	1	1	1	1	1	1	1	1	1	1	1	1	1	1	1	1	4	1	1		0	2	0	0.0919685		0	1	0	0.18394
IPR020609	Archaeal RpoH /eukaryotic RPB5 RNA polymerase subunit	0	2	5	1	1	1	2	1	6	2	1	3	2	0	2	3	0	1	3	2	1	2	1	3	3	2	2	3	2	0	3	2	1	2	1	2	1	1		0	2	0	0.0919685		0	2.66667	0	0.0459828
IPR020611	Copper type II, ascorbate-dependent monooxygenase, histidine-cluster-1 conserved site	0	0	0	0	0	0	0	0	0	0	0	0	0	0	0	0	0	0	0	0	0	0	0	0	0	0	0	0	0	0	0	0	0	0	0	0	1	0		0	0	n/a	0.367879		0	0	n/a	0.367879
IPR020621	ATP phosphoribosyltransferase HisG, long form	0	0	0	0	0	0	0	0	0	0	0	1	0	0	0	0	0	2	2	1	1	0	0	0	0	0	1	1	1	0	1	1	0	0	0	1	0	1		0	0	n/a	0.367879		0	0	n/a	0.367879
IPR020626	L-aspartate dehydrogenase, prokaryotic	0	0	0	0	0	0	0	0	0	0	0	0	0	0	0	0	0	0	0	0	0	0	0	0	0	0	0	0	0	0	0	0	1	0	0	0	0	0		0	0	n/a	0.367879		0	0	n/a	0.367879
IPR020629	Formamidopyrimidine-DNA glycosylase	0	0	0	0	0	0	0	0	0	0	0	0	0	0	0	0	0	0	0	0	0	0	0	0	0	0	0	0	0	0	0	0	1	0	0	0	0	0		0	0	n/a	0.367879		0	0	n/a	0.367879
IPR020672	Ribose-5-phosphate isomerase, type A, subgroup	0	4	2	1	7	2	5	3	4	2	2	3	2	2	2	5	2	3	4	3	3	2	1	2	3	2	2	1	4	2	3	2	1	4	3	4	1	1		0	4	0	0.0229904		0	2.33333	0	0.0919685
IPR020726	Apoptosis regulator, Bcl-2, BH2 motif, conserved site	0	0	0	0	0	0	0	2	0	1	0	0	0	0	0	0	0	0	0	0	0	0	0	0	0	0	0	0	0	0	0	0	0	0	1	0	0	0		0	0	n/a	0.367879		0	0	n/a	0.367879
IPR020765	Uncharacterised protein family UPF0114, gammaproteobacteria	0	0	0	0	0	1	0	0	0	0	0	0	0	0	0	0	0	0	0	0	0	0	0	0	0	0	0	0	0	0	0	0	0	0	0	0	0	0		0	0	n/a	0.367879		0	0	n/a	0.367879
IPR020789	RNA polymerases, subunit N, zinc binding site	0	4	3	1	2	1	2	1	1	1	2	0	1	1	2	2	2	2	3	3	2	2	1	1	3	1	1	2	2	2	2	2	1	2	2	1	1	1		0	4	0	0.0229904		0	2.66667	0	0.0459828
IPR020797	Cytidine deaminase, bacteria	0	0	0	0	0	0	0	0	0	0	0	0	0	0	0	0	0	0	0	0	0	0	0	0	0	0	0	0	0	0	0	0	2	0	0	0	0	0		0	0	n/a	0.367879		0	0	n/a	0.367879
IPR020802	Polyketide synthase, thioesterase domain	0	0	0	0	0	1	0	0	0	0	0	0	0	0	0	0	0	0	0	0	0	0	0	0	0	0	0	0	0	0	0	0	1	0	0	0	0	0		0	0	n/a	0.367879		0	0	n/a	0.367879
IPR020814	Ribosomal protein S6, plastid/chloroplast	0	4	2	1	2	2	2	2	4	1	2	2	1	2	2	2	1	2	4	2	2	2	1	2	2	2	2	2	2	2	2	2	2	3	2	3	2	1		0	4	0	0.0229904		0	2.33333	0	0.0919685
IPR020815	Ribosomal protein S6, conserved site	0	2	0	0	0	0	1	0	2	1	1	1	1	0	1	1	0	0	0	0	0	0	0	0	0	0	1	1	1	1	1	1	1	1	1	1	0	0		0	2	0	0.0919685		0	0.666667	0	0.18394
IPR020816	Histone-like DNA-binding protein, conserved site	0	0	0	0	0	1	0	0	0	0	0	0	0	0	0	0	0	0	0	0	0	0	0	0	0	0	0	0	0	0	0	0	3	0	0	0	1	1		0	0	n/a	0.367879		0	0	n/a	0.367879
IPR020819	DNA repair nuclease, XPF-type/Helicase	0	3	2	2	2	2	2	2	4	3	2	1	2	1	2	2	2	2	2	3	3	3	3	2	2	2	3	3	3	2	3	2	2	2	2	2	2	2		0	3	0	0.0459828		0	2.33333	0	0.0919685
IPR020821	Extracellular Endonuclease, subunit A	0	0	0	0	0	0	0	0	0	0	0	0	0	0	0	0	0	0	0	0	0	0	0	0	0	0	0	0	0	0	0	0	0	0	0	0	1	1		0	0	n/a	0.367879		0	0	n/a	0.367879
[truncated: 10,330 more rows]
