# Supplementary material for: A comprehensive draft genome sequence for lupin (Lupinus angustifolius), an emerging health food: insights into plant–microbe interactions and legume evolution
Source: Plant Biotechnol J. 2016 Sep 23;15(3):318–30. doi: 10.1111/pbi.12615 (PMC5316927; doi:10.1111/pbi.12615)
Supplement: Supplementary file 3 — Data S2 Summary of sequence‐based genetic markers and their mapping to assembled scaffold sequences of narrow‐leafed lupin cv. Tanjil. [file PBI-15-318-s007.xlsx]

## Sheet: Map
Supplementary Table 2 Detailed linkage map showing positions and marker sequences for 9,972 loci and graphical genotypes for 153 RILs.
Linkage group	Distance (cM)	Locus name	Locus type 1	97L380-008 2	97L380-009	97L380-010	97L380-011	97L380-012	97L380-013	97L380-014	97L380-015	97L380-017	97L380-018	97L380-021	97L380-023	97L380-024	97L380-025	97L380-026	97L380-027	97L380-028	97L380-032	97L380-033	97L380-034	97L380-035	97L380-036	97L380-037	97L380-038	97L380-039	97L380-040	97L380-041	97L380-042	97L380-044	97L380-045	97L380-046	97L380-047	97L380-048	97L380-049	97L380-050	97L380-051	97L380-052	97L380-053	97L380-054	97L380-055	97L380-057	97L380-058	97L380-059	97L380-061	97L380-062	97L380-063
NLL-01	0	LaIND_231	Framework	1	2	1	0	2	1	2	0	1	1	1	1	2	1	1	2	2	2	1	2	2	1	2	2	2	2	2	2	2	0	1	1	1	2	2	1	1	1	1	2	2	1	2	1	2	1
NLL-01	3.9	LaDArT_SNP02699	Framework	2	2	1	2	2	1	2	2	1	1	1	1	2	1	1	2	2	2	1	2	2	1	2	2	2	1	2	2	2	2	2	1	1	2	2	1	1	1	1	2	2	1	2	2	2	1
NLL-01	3.9	LaDArT_SNP15908	Redundant	2	2	1	2	2	1	2	2	1	1	1	1	2	1	1	2	2	2	1	2	2	1	2	2	2	1	2	2	2	2	2	1	1	2	2	1	1	1	1	2	2	1	2	2	2	1
NLL-01	3.9	LaDArT_SNP18519	Redundant	2	2	1	2	2	1	2	2	1	1	1	1	2	1	1	2	2	2	1	2	2	1	2	2	2	1	2	2	2	2	2	0	1	2	2	1	1	1	1	0	2	1	2	2	2	1
NLL-01	3.9	LaDArT_SNP19300	Redundant	2	2	1	2	2	1	2	2	1	1	1	1	2	1	1	2	2	2	1	2	2	1	2	2	2	1	2	2	2	2	2	1	1	2	2	1	1	1	1	2	2	1	2	2	2	0
NLL-01	3.9	LaDArT_SNP17390	Redundant	2	2	1	2	2	1	2	2	1	1	1	1	2	1	1	2	2	2	1	2	2	1	2	2	2	0	2	2	2	2	2	1	1	2	2	1	1	1	1	2	2	1	2	2	2	1
NLL-01	3.9	LaSNP_122	Redundant	2	2	1	2	2	1	2	2	1	1	1	1	2	1	1	2	2	2	1	2	2	1	2	2	2	1	2	2	2	2	2	1	1	2	2	1	1	1	1	2	2	1	2	2	2	1
NLL-01	3.9	LaDArT_PAV02578	Redundant	2	2	1	0	2	1	2	0	1	1	1	1	2	1	1	2	2	2	1	2	0	1	2	2	2	1	2	2	2	2	2	1	1	2	2	1	1	1	1	2	2	1	2	2	2	1
NLL-01	3.9	LaIND_180	Redundant	2	2	1	2	2	1	2	2	1	1	0	1	2	1	1	2	2	2	1	2	2	1	2	2	2	1	2	2	2	2	2	1	1	2	2	1	1	1	1	2	2	1	2	2	2	1
NLL-01	-	LaDArT_PAV27774	Attached	2	2	1	2	2	1	2	2	1	1	1	1	2	1	1	2	2	2	1	2	2	1	2	2	2	1	2	2	2	2	2	1	1	2	2	1	1	0	1	2	2	1	2	2	2	1
NLL-01	-	LaDArT_PAV27773	Attached	2	2	1	2	2	1	2	2	1	1	1	1	2	1	1	2	2	2	1	0	2	1	2	2	2	1	2	2	2	2	2	1	1	2	2	1	1	1	1	2	2	1	2	2	2	1
NLL-01	-	LaDArT_PAV16074	Attached	2	2	1	2	2	1	2	2	1	1	1	1	2	1	0	2	2	2	1	2	2	1	2	2	2	1	2	2	2	2	2	1	1	2	2	1	1	1	1	2	2	1	2	2	2	1
NLL-01	4.2	LaDArT_SNP10980	Framework	2	2	1	2	2	1	2	2	1	1	1	1	2	1	1	2	2	2	1	2	2	1	2	2	2	1	2	2	2	2	2	1	1	2	2	1	1	1	1	2	2	1	2	2	2	1
NLL-01	4.2	LaDArT_SNP10546	Redundant	2	2	1	2	2	1	2	2	1	1	1	1	2	1	1	2	2	2	1	2	2	1	2	2	0	1	2	2	2	2	2	1	1	2	2	1	1	1	1	2	2	1	2	2	2	1
NLL-01	4.2	LaDArT_SNP07737	Redundant	2	2	1	2	2	1	2	2	1	1	1	1	2	1	1	2	2	2	1	2	2	1	2	2	2	1	2	2	2	2	2	1	1	2	2	1	1	1	1	2	2	1	2	2	2	1
NLL-01	4.2	LaDArT_SNP12873	Redundant	2	2	1	2	2	1	2	2	1	1	1	1	2	1	1	2	2	2	0	2	2	1	2	2	2	1	2	2	2	2	2	1	1	2	2	1	1	1	1	2	2	1	2	2	2	1
NLL-01	4.2	LaDArT_SNP01550	Redundant	2	2	1	2	2	1	2	2	1	1	1	1	2	1	1	2	2	2	1	2	2	1	2	2	2	1	2	2	2	2	2	1	1	2	2	1	1	1	1	2	2	1	2	2	2	1
NLL-01	4.2	LaDArT_SNP01453	Redundant	2	2	1	2	2	1	2	2	1	0	1	1	2	1	1	2	2	2	1	2	2	1	2	2	2	1	2	2	2	2	2	1	1	2	2	1	1	1	1	2	2	1	2	2	2	1
NLL-01	4.2	LaDArT_SNP01928	Redundant	2	2	1	2	2	1	2	2	1	1	1	1	2	1	0	2	2	2	1	2	2	1	0	2	2	1	2	2	2	2	2	1	1	2	2	1	1	1	1	2	2	1	2	2	2	1
NLL-01	4.2	LaDArT_PAV10855	Redundant	2	2	1	0	2	1	2	2	1	1	1	1	2	1	1	2	2	2	0	2	2	1	2	2	2	1	2	2	2	2	2	1	1	2	2	1	1	1	1	0	2	1	2	2	2	1
NLL-01	4.2	LaDArT_PAV25436	Redundant	2	2	1	2	2	1	2	2	1	1	1	1	2	1	1	2	2	2	1	2	2	1	2	2	2	1	2	2	2	2	2	1	1	2	2	1	1	1	1	2	2	1	2	2	2	1
NLL-01	4.2	LaIND_177	Redundant	2	2	1	2	2	1	2	2	1	1	1	1	2	1	1	2	2	2	1	2	2	1	2	2	2	1	2	2	2	2	2	1	1	2	2	1	1	1	1	2	2	1	2	2	2	1
NLL-01	4.2	LaDArT_PAV16032	Redundant	2	2	1	2	2	1	2	2	1	1	1	1	2	1	1	2	2	0	1	2	2	1	2	2	2	1	2	2	2	2	2	1	1	2	2	1	1	1	1	2	2	1	2	2	2	1
NLL-01	5.3	LaSNP_069	Framework	2	2	1	2	0	1	2	2	1	1	1	1	2	1	1	2	2	2	1	2	2	1	2	2	2	1	2	2	2	2	2	1	1	2	2	1	1	1	1	2	2	1	2	2	2	1
NLL-01	7.2	LaDArT_SNP14286	Framework	2	2	1	2	2	0	2	2	1	1	1	1	2	1	1	2	2	2	1	2	2	1	2	2	2	1	2	2	2	2	2	1	1	2	2	1	1	0	1	2	2	1	2	1	2	1
NLL-01	8.4	Lup330	Framework	2	2	1	2	2	2	2	2	1	1	1	1	2	1	1	2	2	2	1	2	0	1	2	2	2	2	2	2	2	2	2	1	1	0	0	1	1	1	1	0	2	1	2	1	2	1
NLL-01	10.2	LaDArT_PAV02600	Framework	2	2	1	2	2	2	2	2	1	1	1	1	2	1	1	2	2	2	1	1	2	1	2	2	2	2	2	2	2	2	0	1	1	2	2	1	1	1	1	1	2	0	2	1	2	1
NLL-01	10.6	LaDArT_SNP01268	Framework	2	2	1	2	2	2	2	2	1	1	1	1	2	1	1	2	2	2	1	1	2	1	2	2	2	2	2	2	2	2	0	1	1	2	2	1	1	1	1	1	2	1	2	1	2	1
NLL-01	10.6	LaDArT_SNP09902	Redundant	2	2	1	2	2	2	0	2	1	1	1	1	2	1	1	2	2	2	1	1	2	1	2	2	2	2	2	2	2	2	2	1	1	2	2	1	1	1	1	1	2	1	2	1	2	1
NLL-01	10.6	LaDArT_PAV27637	Redundant	2	2	1	2	2	2	2	2	1	1	1	1	2	1	1	2	2	2	1	1	2	1	2	2	2	2	2	2	2	2	2	1	1	2	2	1	1	1	1	1	2	1	2	1	2	1
NLL-01	-	LaDArT_PAV20946	Attached	2	2	1	2	2	2	2	0	1	1	1	1	2	1	1	2	2	2	0	1	2	1	2	1	2	2	2	2	2	2	2	1	1	2	2	1	1	1	1	1	2	1	2	1	2	1
NLL-01	12.3	LaDArT_SNP09817	Framework	2	2	1	2	2	2	2	2	1	1	1	1	2	1	1	2	2	2	1	1	2	1	2	1	2	2	2	2	2	2	2	1	1	2	2	1	1	1	1	1	2	1	2	1	2	1
NLL-01	12.3	LaDArT_PAV01734	Redundant	2	2	1	2	2	2	2	2	1	1	1	1	2	1	1	2	2	2	1	1	2	1	2	1	2	2	2	2	2	2	2	1	1	2	2	1	1	1	1	1	2	1	2	1	2	1
NLL-01	-	PPE	Attached	2	2	1	0	2	2	2	2	1	1	1	1	2	1	1	2	2	0	0	1	2	1	0	1	2	2	2	2	2	2	2	0	1	2	2	1	1	1	1	0	2	1	2	0	0	0
NLL-01	14.1	LaDArT_SNP04045	Framework	2	2	1	2	2	2	2	2	1	2	1	1	2	1	1	2	2	2	1	1	2	1	1	1	2	2	2	2	2	2	2	1	1	2	2	1	1	1	1	1	2	1	2	1	2	1
NLL-01	14.1	LaDArT_PAV27289	Redundant	2	2	1	2	2	2	2	2	1	2	1	1	2	1	1	2	2	2	1	1	2	1	1	1	2	2	2	2	2	2	2	1	1	2	2	1	1	1	1	1	2	1	2	1	2	1
NLL-01	14.1	LaDArT_PAV04306	Redundant	2	2	1	2	2	2	0	2	1	2	1	1	2	1	1	2	2	2	1	1	2	1	1	1	2	2	2	2	2	2	2	0	1	2	2	1	1	1	1	1	2	1	2	1	2	1
NLL-01	16.9	LaDArT_SNP00430	Framework	2	2	1	2	2	2	2	2	1	2	0	1	2	1	1	1	2	2	1	1	2	1	1	1	2	1	2	2	2	2	1	1	1	2	2	1	1	1	1	1	2	1	2	1	1	1
NLL-01	16.9	LaDArT_PAV10060	Redundant	2	2	1	2	2	2	2	2	1	2	1	1	2	1	1	1	2	2	1	1	2	1	1	1	2	1	2	2	2	2	1	1	1	2	2	1	1	1	1	1	2	1	2	0	1	1
NLL-01	16.9	LaDArT_PAV01969	Redundant	2	2	1	2	2	2	2	2	1	2	1	1	2	1	1	1	2	2	1	1	2	1	1	1	2	0	2	2	2	2	1	1	1	2	2	1	1	1	1	1	2	1	2	0	1	1
NLL-01	17.9	lPb-518033	Framework	2	2	1	2	2	2	2	2	1	2	1	1	2	1	1	2	2	2	1	1	2	1	1	1	2	1	2	2	2	2	1	1	1	2	2	1	2	1	1	1	2	1	2	1	1	1
NLL-01	19.6	LaDArT_PAV11501	Framework	2	2	1	2	2	2	2	2	1	0	1	1	2	1	1	2	2	2	1	0	2	1	1	1	2	1	2	2	2	2	1	1	1	2	2	1	2	1	0	1	2	1	2	1	1	1
NLL-01	-	LaDArT_PAV28050	Attached	2	2	1	1	2	0	2	2	1	2	1	1	2	1	1	2	2	2	1	1	2	1	1	1	2	1	2	0	2	2	1	1	1	0	2	1	2	1	2	1	2	1	2	1	1	1
NLL-01	19.9	LaDArT_SNP18237	Framework	2	2	2	2	2	2	2	2	1	2	1	1	2	1	1	2	2	2	1	1	2	1	1	1	2	1	2	2	2	2	1	1	1	2	2	1	2	1	0	1	2	1	2	1	1	1
NLL-01	19.9	LaDArT_SNP01777	Redundant	2	2	2	2	2	2	2	2	1	2	1	1	2	1	1	2	2	2	1	1	2	1	1	1	2	1	2	2	2	2	1	1	1	0	2	1	2	1	0	1	2	1	2	1	1	1
NLL-01	19.9	LaDArT_SNP12133	Redundant	2	2	2	2	2	2	2	2	1	2	1	1	2	1	1	2	2	2	1	1	2	1	1	1	2	1	2	2	2	2	1	1	1	2	2	1	2	1	0	1	2	1	2	0	1	1
NLL-01	21	LaDArT_SNP09681	Framework	2	0	2	2	1	2	2	2	1	2	1	1	2	1	1	2	2	1	1	1	2	1	1	1	2	1	2	2	2	2	1	1	1	2	2	1	2	1	0	0	2	1	2	1	1	1
NLL-01	21.7	LaDArT_SNP18665	Framework	2	2	2	2	1	2	2	2	1	2	1	1	2	1	1	2	2	1	1	1	2	1	1	1	2	1	2	2	2	2	1	1	1	2	2	1	2	1	0	1	2	1	2	1	1	1
NLL-01	21.7	UWA081	Redundant	0	0	0	2	1	2	2	2	1	2	1	1	2	1	1	2	2	1	1	1	0	1	1	1	2	1	2	2	2	0	1	1	1	0	0	1	0	0	0	0	2	0	2	1	1	1
NLL-01	23	LaDArT_SNP03034	Framework	1	2	1	2	1	1	2	2	1	2	1	1	2	1	1	2	2	1	1	1	2	1	1	1	2	1	2	2	2	1	1	1	1	2	2	1	2	1	0	1	2	1	2	1	1	1
NLL-01	23.7	LaDArT_SNP06674	Framework	1	2	1	2	1	1	2	2	1	2	1	1	2	1	1	2	2	1	1	1	2	1	1	1	2	1	2	2	2	1	1	1	1	2	2	1	2	1	2	1	1	1	2	1	1	1
NLL-01	24	LaDArT_PAV00398	Framework	1	2	1	2	1	1	2	2	1	2	1	1	2	1	1	2	2	1	1	1	0	1	1	1	2	1	0	0	2	1	1	1	1	2	2	1	2	1	2	1	1	1	2	1	1	1
NLL-01	25.8	LaDArT_SNP07714	Framework	1	2	1	2	1	1	2	2	1	2	0	1	2	1	1	2	2	1	1	1	2	2	1	1	2	1	2	2	2	1	1	1	1	2	2	1	2	1	2	1	1	1	2	1	1	1
NLL-01	27.2	LaDArT_PAV26451	Framework	1	2	1	2	1	1	2	2	1	2	1	1	0	1	1	2	2	1	1	1	2	2	1	1	2	2	2	2	2	1	1	1	1	2	1	1	2	1	2	1	1	1	2	1	1	1
NLL-01	-	LaDArT_PAV24484	Attached	1	2	1	2	1	1	2	2	1	2	1	1	2	1	1	2	2	1	1	1	2	2	1	1	2	2	2	2	2	0	1	1	1	2	1	1	2	1	2	1	1	1	2	1	1	1
NLL-01	-	LaDArT_PAV00379	Attached	1	2	1	2	1	1	2	2	1	2	1	1	2	1	1	2	0	1	1	1	2	2	1	1	2	2	0	2	2	1	1	1	1	1	1	1	2	1	2	1	1	1	2	1	1	1
NLL-01	27.6	LaDArT_SNP00843	Framework	1	2	1	2	1	1	2	2	1	2	1	1	2	1	1	2	2	1	1	1	2	2	1	1	2	2	2	2	0	1	1	1	1	2	1	1	0	1	2	1	1	1	2	1	1	1
NLL-01	27.6	LaDArT_PAV01898	Redundant	1	2	1	2	1	1	0	0	1	2	1	1	2	1	1	2	2	1	1	1	2	2	1	1	2	2	2	2	2	1	1	1	1	2	1	1	2	1	2	1	1	1	2	1	1	1
NLL-01	27.6	LaDArT_PAV29788	Redundant	1	2	1	2	1	1	2	2	1	2	1	1	2	1	1	2	2	1	0	1	2	2	1	1	2	2	2	2	0	1	1	1	1	2	1	1	2	1	2	1	1	1	2	1	1	1
NLL-01	27.6	LaDArT_PAV25247	Redundant	1	2	1	2	1	1	2	2	1	2	1	1	2	1	1	2	2	1	1	1	2	2	1	1	2	2	2	2	2	1	1	1	1	2	1	1	2	1	2	0	1	1	2	1	1	1
NLL-01	27.6	LaDArT_PAV04134	Redundant	1	2	1	0	1	1	2	2	1	2	1	1	2	1	1	2	0	1	1	1	2	2	1	1	2	2	2	2	2	1	1	1	1	2	1	1	2	1	2	1	1	1	2	1	1	1
NLL-01	28.7	LaDArT_SNP11295	Framework	2	2	1	2	1	1	2	2	1	2	1	1	2	1	1	2	2	1	1	1	2	2	1	1	2	2	2	2	2	1	1	1	1	0	1	1	2	0	2	1	1	2	2	1	0	1
NLL-01	29.7	LaDArT_SNP00273	Framework	2	2	1	2	1	1	2	2	2	2	1	1	2	1	1	2	2	1	1	1	2	2	1	1	2	2	2	2	2	1	1	1	1	2	1	1	2	1	2	1	1	2	2	1	1	1
NLL-01	29.7	LaDArT_SNP01347	Redundant	2	2	1	0	1	1	2	2	2	2	1	1	2	1	1	2	2	1	1	1	2	2	1	1	2	2	2	2	2	1	1	1	1	2	1	1	2	1	2	1	1	2	2	1	1	1
NLL-01	29.7	LaDArT_PAV15731	Redundant	2	2	1	2	1	1	2	2	2	2	1	1	2	1	1	2	2	1	1	1	2	2	1	1	2	2	2	2	2	1	1	1	1	2	1	1	2	1	2	1	1	2	2	1	1	1
NLL-01	29.7	LaDArT_PAV03340	Redundant	2	2	1	2	1	1	2	2	2	2	1	1	2	1	1	2	2	1	1	1	2	2	1	1	2	2	2	2	2	1	1	1	1	2	1	1	2	1	0	1	1	2	0	1	1	1
NLL-01	30	LaDArT_PAV07472	Framework	2	2	1	2	1	1	2	2	2	2	1	1	2	1	1	2	2	1	1	1	2	2	1	1	2	2	2	0	2	1	1	1	1	0	1	1	2	1	2	1	1	2	2	1	1	1
NLL-01	30	LaDArT_PAV11713	Redundant	2	2	1	2	1	1	2	2	2	2	1	1	2	1	1	2	2	1	1	1	2	2	1	1	2	2	2	2	2	1	1	1	1	2	1	1	2	1	2	0	1	2	2	1	1	1
NLL-01	30.7	LaDArT_SNP03441	Framework	2	2	1	2	1	1	2	2	2	2	1	1	0	1	1	2	2	1	1	1	2	2	1	1	2	2	2	2	2	1	1	1	1	2	1	1	2	1	2	1	1	2	2	1	1	1
NLL-01	30.7	LaDArT_PAV27051	Redundant	2	2	1	2	1	1	2	2	2	2	1	1	2	1	1	2	2	1	0	1	2	2	1	1	2	2	2	2	2	1	1	1	1	2	1	1	2	1	2	1	1	2	2	1	1	1
NLL-01	-	LaDArT_PAV03841	Attached	2	2	1	2	1	1	2	2	2	2	1	1	2	1	1	2	2	1	1	1	2	2	1	1	2	2	2	2	2	1	0	1	1	2	1	1	2	1	2	1	1	2	2	1	1	1
NLL-01	31.4	LaSNP_311	Framework	2	2	1	2	1	1	2	2	2	2	1	1	2	1	1	2	2	1	1	1	2	2	1	1	2	2	2	2	2	1	1	1	1	2	1	1	2	1	2	1	1	2	2	1	1	1
NLL-01	31.4	LaDArT_SNP13408	Redundant	2	2	1	2	1	1	2	2	2	2	1	1	2	1	1	2	2	1	1	1	2	2	1	1	2	2	2	2	2	1	1	1	1	2	1	1	2	1	2	0	1	2	2	1	1	1
NLL-01	34.3	LaDArT_PAV28948	Framework	2	2	1	2	1	1	2	2	0	0	1	1	2	2	1	2	2	1	1	1	2	2	1	1	2	0	2	2	0	1	1	1	1	2	1	1	2	1	2	1	2	2	2	1	1	1
NLL-01	36.2	LaDArT_SNP13538	Framework	2	2	1	2	1	1	2	2	2	2	1	0	2	2	1	2	0	1	0	1	2	2	1	1	2	2	2	2	2	1	1	1	1	2	1	1	1	1	2	1	2	2	2	1	1	2
NLL-01	37.2	LaDArT_SNP01481	Framework	2	2	1	2	1	1	2	2	2	2	1	1	2	2	1	2	0	1	0	2	2	2	1	1	2	2	2	2	2	1	1	1	1	1	1	1	1	1	2	1	2	2	2	1	1	2
NLL-01	37.2	LaDArT_SNP12043	Redundant	2	2	1	2	1	1	2	2	2	2	1	1	2	2	1	2	0	1	0	2	2	2	1	1	2	2	2	2	2	1	1	1	1	1	1	1	1	1	2	1	2	2	2	1	1	2
NLL-01	37.2	LaDArT_PAV14898	Redundant	2	2	1	2	1	1	2	2	2	2	1	1	2	2	1	2	0	1	1	2	2	2	1	1	2	2	2	2	2	1	1	1	1	1	1	1	1	1	2	1	2	2	2	1	1	2
NLL-01	37.2	LaDArT_PAV25901	Redundant	2	2	1	2	1	0	2	2	2	2	1	1	2	2	1	2	1	1	0	2	2	2	1	1	2	2	2	2	2	1	1	1	1	1	1	1	1	1	2	1	2	2	2	1	1	2
NLL-01	-	LaDArT_PAV05926	Attached	2	2	1	2	1	0	2	2	2	2	1	1	2	2	1	2	1	1	0	2	2	2	1	1	2	2	2	2	2	0	1	1	1	1	1	1	1	0	2	1	2	2	2	1	1	2
NLL-01	-	LaDArT_PAV08419	Attached	2	2	1	2	1	1	2	2	2	2	1	1	2	2	0	2	0	1	1	2	2	2	1	1	2	2	2	2	2	1	1	1	1	1	1	1	1	0	2	1	2	2	2	1	1	2
NLL-01	37.5	LaSNP_310	Framework	2	2	1	2	1	1	2	2	2	2	1	1	2	2	1	2	0	1	0	2	2	2	1	1	2	2	2	2	2	1	1	1	1	0	1	1	1	1	2	1	2	2	2	1	1	2
NLL-01	37.5	LaDArT_SNP14664	Redundant	2	2	1	2	1	1	2	2	2	2	1	1	2	2	1	2	0	1	0	2	2	2	1	1	2	2	2	2	2	1	1	1	1	1	1	1	1	1	2	1	2	2	2	1	1	2
NLL-01	37.5	LaDArT_SNP12428	Redundant	2	2	1	2	1	1	2	2	2	2	1	1	2	2	1	2	0	1	0	2	2	2	1	1	2	2	2	2	2	1	1	1	1	1	1	1	1	1	2	0	2	2	2	1	1	2
NLL-01	37.5	LaDArT_PAV23697	Redundant	2	2	1	2	1	1	0	2	2	2	1	1	2	2	1	2	0	1	2	2	2	2	1	1	2	0	2	2	2	1	1	1	1	1	1	1	1	1	2	1	2	2	2	1	1	2
NLL-01	40.1	LaDArT_PAV17524	Framework	2	2	1	0	1	1	0	2	2	2	1	1	2	2	1	2	2	1	2	2	2	1	1	1	2	1	2	2	1	1	1	1	1	1	1	1	1	1	2	1	2	2	2	1	1	2
NLL-01	40.8	LaSNP_360	Framework	2	2	1	2	1	1	2	2	2	2	1	1	2	2	1	2	0	1	0	2	2	1	1	1	2	2	2	2	1	1	1	1	1	0	1	1	1	1	2	1	2	2	2	1	1	2
NLL-01	40.8	LaDArT_SNP06000	Redundant	2	2	1	2	1	1	2	2	2	2	1	1	2	2	1	2	0	1	0	2	2	1	1	1	2	2	2	2	1	1	1	1	1	1	1	1	1	1	2	0	2	2	2	1	1	2
NLL-01	40.8	LaDArT_SNP06015	Redundant	2	2	1	2	1	1	2	2	2	2	0	1	2	2	1	2	0	1	0	2	2	1	1	1	2	2	2	2	1	1	1	1	1	1	1	1	1	1	2	1	2	2	2	1	1	2
NLL-01	40.8	LaDArT_PAV25449	Redundant	2	2	1	2	1	1	2	2	2	2	1	1	2	2	1	2	0	1	0	2	2	1	1	1	2	2	2	2	1	1	1	1	1	1	1	1	1	1	2	0	2	2	2	1	1	2
NLL-01	40.8	LaDArT_PAV06048	Redundant	2	2	1	2	1	1	2	2	2	2	1	1	2	2	1	2	0	1	0	2	2	1	1	1	2	2	2	2	1	1	1	1	1	1	1	1	1	1	2	1	2	2	2	1	1	2
NLL-01	44.9	LaDArT_SNP13459	Framework	2	2	1	2	1	1	2	2	2	2	1	1	2	2	1	2	0	1	1	2	2	1	1	1	2	2	2	2	1	1	2	1	1	1	1	1	1	1	2	1	2	2	2	1	1	2
NLL-01	44.9	LaDArT_SNP11796	Redundant	2	2	1	2	1	0	2	2	2	2	1	1	2	2	1	0	0	1	0	2	2	1	1	1	2	2	2	2	1	1	2	1	1	0	1	1	1	1	2	1	2	2	2	1	1	2
NLL-01	44.9	LaDArT_PAV06518	Redundant	2	2	1	2	1	1	2	2	2	2	1	1	2	2	1	2	0	1	1	2	2	1	1	1	2	2	2	2	1	1	2	1	1	1	1	1	1	1	2	1	2	2	2	1	1	2
NLL-01	44.9	LaDArT_PAV07467	Redundant	2	2	1	2	1	1	2	2	2	2	1	1	2	2	1	2	0	1	0	2	2	1	1	1	2	2	2	2	1	1	2	1	1	0	1	1	1	1	2	1	2	2	2	1	1	2
NLL-01	45.6	LaDArT_SNP17766	Framework	2	2	1	2	1	1	2	1	2	2	1	1	2	2	1	2	0	1	1	2	2	1	1	1	2	2	2	2	1	1	2	1	1	1	1	1	1	1	2	1	2	2	2	1	1	2
NLL-01	45.6	LaDArT_SNP02297	Redundant	2	2	1	2	1	1	2	1	2	2	1	1	2	2	1	2	0	1	1	2	2	1	1	1	2	2	2	2	0	1	2	1	1	1	1	1	1	1	2	1	2	2	2	1	1	2
NLL-01	45.9	LaDArT_PAV24364	Framework	2	2	1	2	1	1	2	1	2	2	1	1	2	2	1	2	1	1	1	2	2	1	1	1	2	2	2	2	1	0	2	1	1	1	1	1	1	1	2	1	2	2	2	1	1	2
NLL-01	-	mtmt_GEN_00116	Attached	2	2	1	0	1	1	2	1	2	2	1	1	1	1	1	2	2	0	0	2	2	1	0	1	2	2	2	2	1	1	2	0	1	1	1	1	1	1	2	0	2	2	2	0	0	0
NLL-01	46.6	LaSNP_359	Framework	2	2	1	2	1	1	2	1	2	2	1	1	2	2	1	2	0	1	0	1	2	1	1	1	2	2	2	2	1	1	2	1	1	1	1	1	1	1	2	1	2	2	2	1	1	2
NLL-01	46.6	LaDArT_SNP12379	Redundant	2	2	1	2	1	1	2	1	2	2	1	1	2	2	1	2	0	1	0	1	2	1	1	1	2	2	2	2	1	1	2	1	1	1	1	1	0	1	2	1	2	2	2	1	1	2
NLL-01	46.6	LaDArT_PAV01200	Redundant	2	2	1	2	1	1	2	1	2	2	1	1	2	2	1	2	1	1	1	1	2	1	1	1	2	2	2	2	1	0	2	1	1	1	1	1	1	1	2	1	2	2	2	1	1	2
NLL-01	46.6	UWA128c	Redundant	2	2	1	2	1	1	2	1	2	2	1	1	2	2	1	2	1	1	1	1	0	1	1	1	2	2	2	2	1	0	2	1	1	0	0	1	1	1	2	0	2	2	2	1	1	2
NLL-01	48.4	LaDArT_SNP01364	Framework	2	2	1	2	1	1	2	1	2	2	0	1	2	2	1	2	0	1	1	2	2	1	1	1	2	2	2	2	1	1	1	1	1	1	1	1	1	1	2	1	2	2	2	1	1	2
NLL-01	48.4	LaDArT_SNP12483	Redundant	2	2	1	2	1	1	2	1	2	2	1	1	0	2	1	2	0	1	0	2	2	1	1	1	2	2	2	2	1	1	1	1	1	1	1	1	1	1	2	1	2	2	2	1	1	2
NLL-01	-	Leg178	Attached	2	1	1	0	1	1	2	1	2	2	1	1	2	2	1	2	2	0	0	2	2	1	0	1	2	2	2	2	1	1	1	0	1	1	1	1	1	1	2	0	2	2	2	0	0	0
NLL-01	49.1	LaDArT_SNP17343	Framework	2	2	1	2	1	1	2	1	2	1	1	1	2	2	1	2	0	1	0	2	2	1	1	1	2	2	2	2	1	1	1	1	1	1	1	1	1	1	2	1	2	2	2	1	1	2
NLL-01	49.1	LaDArT_SNP18858	Redundant	2	2	1	2	1	1	2	1	2	1	1	1	2	2	1	2	0	1	1	2	2	1	1	1	2	2	2	2	1	1	1	0	1	1	1	1	1	1	2	1	2	2	2	1	1	2
NLL-01	49.1	LaDArT_PAV26423	Redundant	2	2	1	2	1	1	0	1	2	1	1	1	2	2	1	2	0	1	0	2	2	1	1	1	2	2	2	2	1	1	1	1	1	1	1	1	1	1	2	1	2	2	2	1	1	2
NLL-01	49.8	LaDArT_SNP00832	Framework	2	2	1	2	1	1	2	1	2	1	1	1	2	2	1	2	0	0	0	2	2	1	1	1	2	2	2	2	1	1	1	1	1	1	1	1	1	1	2	1	2	2	2	1	1	2
NLL-01	49.8	LaDArT_SNP07860	Redundant	2	2	1	0	1	1	2	1	2	1	1	1	2	2	1	2	0	0	0	2	2	1	1	1	2	0	2	2	1	1	1	1	1	1	1	1	1	1	2	1	2	2	2	1	1	2
NLL-01	49.8	LaDArT_PAV01861	Redundant	2	2	1	2	1	1	2	1	2	1	1	1	2	2	1	2	0	1	0	2	2	1	1	1	2	2	2	2	1	1	0	1	1	0	1	1	1	1	2	1	2	2	2	1	1	2
NLL-01	51.5	LaDArT_SNP03726	Framework	2	2	1	2	1	1	2	1	2	1	1	1	2	2	1	2	0	1	0	2	2	1	1	1	2	2	2	2	1	1	1	1	1	1	1	1	1	1	2	1	2	2	2	1	1	2
NLL-01	51.5	LaDArT_SNP08468	Redundant	2	2	1	2	1	1	2	1	2	1	1	1	2	2	1	2	0	1	1	2	2	1	1	1	2	2	2	2	1	1	1	1	1	1	1	1	1	1	2	1	2	2	2	1	1	2
NLL-01	52.2	LaDArT_PAV24410	Framework	2	2	1	2	1	1	2	1	2	1	1	1	2	0	1	2	0	1	2	2	0	1	1	1	2	2	2	2	1	1	1	1	1	1	1	1	1	1	2	1	2	2	2	1	1	2
NLL-01	52.2	LaDArT_PAV22079	Redundant	2	2	1	2	1	1	2	1	2	1	1	0	2	2	1	2	0	1	2	2	2	1	1	1	2	2	2	2	1	1	1	1	1	1	1	1	1	1	2	1	2	2	2	1	1	2
NLL-01	52.6	LaDArT_PAV01120	Framework	2	2	1	2	1	1	2	1	2	1	1	1	2	2	1	2	0	1	2	2	2	1	1	1	2	2	2	2	1	1	1	1	1	1	1	1	1	1	2	1	2	2	2	1	1	2
NLL-01	55.8	LaDArT_SNP08767	Framework	2	2	1	2	2	1	2	1	2	1	1	1	2	2	1	2	1	1	2	2	2	1	1	1	2	2	2	2	1	1	1	1	1	1	1	1	1	1	2	1	2	2	2	1	1	2
NLL-01	55.8	LaDArT_SNP06037	Redundant	2	2	1	2	2	1	2	1	2	1	1	1	2	2	1	2	1	1	2	2	2	1	1	1	2	2	2	2	1	1	1	1	1	1	1	1	1	1	2	1	2	2	2	1	1	2
NLL-01	55.8	LaDArT_SNP14898	Redundant	2	2	1	2	2	1	2	1	2	0	1	1	2	2	1	2	1	1	2	2	2	1	1	1	2	2	2	2	1	1	1	1	1	1	1	1	1	1	2	1	2	2	2	1	1	2
NLL-01	56.5	LaSNP_273	Framework	2	2	1	2	2	1	2	1	2	1	1	1	2	2	1	2	1	1	2	2	2	1	1	1	2	2	2	2	1	1	1	1	1	1	1	1	1	1	2	1	2	2	2	1	1	2
NLL-01	-	LaDArT_PAV22255	Attached	2	2	1	2	2	1	2	1	2	0	1	1	2	2	1	2	1	1	2	2	2	1	1	1	2	1	2	2	1	1	1	1	1	1	1	1	1	1	2	1	2	2	2	1	1	2
NLL-01	56.8	LaDArT_SNP19659	Framework	2	2	1	2	2	1	2	1	2	1	1	1	2	2	1	2	1	1	2	2	2	1	1	1	2	2	2	2	1	1	1	1	1	1	1	1	1	1	2	1	2	2	2	1	1	2
NLL-01	56.8	LaDArT_PAV02811	Redundant	2	2	1	2	2	1	2	1	2	1	1	1	2	2	1	2	1	1	2	2	2	1	1	1	2	2	2	2	1	1	1	1	1	0	1	1	1	1	0	1	2	2	2	1	1	2
NLL-01	56.8	LaDArT_PAV29833	Redundant	2	2	1	2	2	1	0	1	2	1	1	1	2	2	1	2	1	1	2	0	2	1	1	1	2	2	2	2	1	1	1	1	1	0	1	1	1	1	2	1	2	2	2	1	1	2
NLL-01	57.1	LaSNP_570	Framework	2	2	1	2	2	1	2	1	2	1	1	1	2	2	1	2	1	1	2	2	2	1	1	1	2	2	2	2	1	1	1	1	1	0	1	1	1	1	2	1	2	2	2	1	1	2
NLL-01	57.8	LaDArT_SNP01216	Framework	2	2	1	2	2	1	2	1	2	1	1	1	2	2	1	2	1	1	2	2	2	1	1	1	2	2	2	2	1	1	1	1	1	1	1	1	1	1	2	1	2	2	2	1	1	2
NLL-01	57.8	LaDArT_SNP15690	Redundant	2	2	1	2	2	1	2	1	2	1	1	1	2	2	1	2	1	1	2	2	2	1	1	1	2	2	2	2	1	1	1	1	1	1	1	1	1	1	2	1	2	2	2	1	1	2
NLL-01	58.2	LaDArT_SNP02035	Framework	2	2	1	2	2	1	2	1	2	1	1	1	2	2	1	2	1	1	2	2	2	1	1	1	2	2	2	2	1	1	1	1	1	1	1	1	1	1	2	1	2	2	2	1	1	2
NLL-01	58.2	LaDArT_SNP08876	Redundant	2	2	1	2	2	1	2	1	2	1	1	1	2	2	1	2	1	1	2	2	2	1	1	1	2	2	2	2	1	1	1	1	1	1	1	1	1	1	2	1	2	2	2	1	1	2
NLL-01	58.2	LaDArT_SNP10850	Redundant	2	2	1	2	2	1	2	1	2	1	1	1	2	2	1	2	1	1	2	2	2	1	1	1	2	2	2	2	1	1	1	1	1	1	1	1	1	1	2	1	2	2	2	1	1	2
NLL-01	58.2	LaSNP_170	Redundant	0	2	1	2	2	1	2	1	2	1	1	1	2	2	1	2	1	1	2	2	2	1	1	1	2	2	2	2	1	1	1	1	1	1	1	1	1	1	2	1	2	2	2	1	1	2
NLL-01	58.2	LaDArT_PAV23548	Redundant	2	2	1	0	2	1	2	1	2	1	1	1	2	2	1	0	1	1	2	2	2	1	1	1	2	2	2	2	1	1	1	1	1	1	1	1	1	1	2	1	2	2	2	1	1	2
NLL-01	58.2	LaDArT_PAV02899	Redundant	2	2	1	2	2	1	2	1	2	1	1	1	2	2	1	2	1	1	2	2	2	1	1	1	2	2	2	2	1	1	1	1	1	1	1	1	1	0	2	1	2	2	2	1	1	2
NLL-01	-	LaDArT_PAV02303	Attached	2	2	1	2	2	1	2	1	2	1	1	1	2	2	1	2	1	1	2	2	2	1	1	1	2	2	2	2	1	1	1	1	1	1	1	1	1	1	2	1	2	2	2	1	1	2
NLL-01	-	LaDArT_PAV26765	Attached	2	2	0	2	2	1	2	1	2	1	1	1	2	2	1	2	1	1	2	2	2	1	1	1	2	2	2	2	0	1	1	1	1	2	1	1	1	1	2	1	2	2	2	1	1	2
NLL-01	-	lPb-333985	Attached	2	2	1	2	2	1	2	1	2	1	1	1	2	2	1	2	1	1	2	2	0	1	1	1	2	2	2	2	1	1	1	1	1	0	0	1	1	1	2	0	2	2	2	1	1	2
NLL-01	58.5	LaDArT_SNP01965	Framework	2	2	1	2	2	1	2	1	2	1	1	1	2	2	1	2	1	1	2	2	2	1	1	1	2	2	2	2	1	1	1	1	1	1	1	1	1	1	2	1	2	2	2	1	1	2
NLL-01	58.5	LaDArT_SNP14230	Redundant	2	2	1	2	2	1	0	1	2	1	1	1	2	2	1	2	1	1	2	2	2	1	1	1	2	2	2	2	1	1	1	1	1	1	1	1	1	1	2	1	2	2	2	1	1	2
NLL-01	58.5	LaDArT_SNP14421	Redundant	2	2	1	2	2	1	2	1	2	1	1	1	2	2	1	2	1	1	2	2	2	1	1	1	2	2	2	2	1	1	1	1	1	1	1	1	1	1	2	1	2	2	2	1	1	2
NLL-01	58.5	LaDArT_SNP06706	Redundant	2	2	1	2	2	1	2	1	2	1	1	1	2	2	1	2	1	1	2	2	2	0	1	1	2	2	2	2	1	1	1	1	1	1	1	1	1	1	2	1	2	2	2	1	1	0
NLL-01	58.5	LaDArT_SNP01972	Redundant	2	0	1	2	2	1	2	1	2	1	1	1	2	2	1	2	1	1	2	2	2	1	1	1	2	2	2	2	1	1	1	1	1	1	1	1	1	1	2	1	2	2	2	1	0	2
NLL-01	58.5	LaDArT_SNP18071	Redundant	2	2	1	2	2	1	2	1	2	0	1	1	2	2	1	2	1	1	2	2	2	1	1	1	2	2	2	2	1	1	1	1	1	0	1	1	1	1	2	1	2	2	2	1	1	2
NLL-01	58.5	LaDArT_PAV03387	Redundant	2	2	1	2	2	1	2	1	2	1	1	1	2	2	1	2	1	1	2	2	2	1	1	1	2	2	2	2	1	1	1	1	1	1	1	1	1	1	2	1	2	2	2	1	1	2
NLL-01	59.1	LaSNP_181	Framework	2	2	1	1	2	1	2	1	2	1	1	1	2	2	1	2	1	1	2	2	2	1	1	1	2	2	2	2	1	1	1	1	1	1	1	1	1	1	2	1	2	2	2	1	1	2
NLL-01	59.1	LaSNP_347	Redundant	0	2	1	1	2	1	2	1	2	1	1	1	2	2	1	2	1	1	2	2	2	1	1	1	2	2	2	2	1	1	1	1	1	1	1	1	1	1	2	1	2	2	2	1	1	2
NLL-01	59.1	LaDArT_SNP14002	Redundant	0	2	1	1	0	1	2	1	2	1	1	1	2	2	1	2	1	1	2	2	2	1	1	1	2	2	2	2	1	1	1	1	1	1	1	1	1	1	2	1	2	2	2	1	1	2
NLL-01	59.1	LaDArT_SNP17976	Redundant	2	2	1	1	2	1	2	1	2	1	1	1	2	2	1	2	1	1	2	2	2	1	1	1	2	2	2	2	1	1	1	1	1	1	1	1	1	1	2	1	2	2	2	1	1	2
NLL-01	59.1	LaDArT_PAV04869	Redundant	2	2	1	1	2	1	2	1	2	1	1	1	2	2	1	2	1	1	2	2	2	1	1	1	2	2	2	2	1	1	1	1	1	1	1	1	1	1	2	1	2	2	2	1	1	2
NLL-01	59.1	LaDArT_PAV15857	Redundant	2	2	1	1	2	1	2	1	2	1	1	1	2	2	1	2	1	1	2	2	2	1	1	1	2	2	2	2	1	1	1	1	1	1	1	1	1	1	2	1	2	2	2	1	1	2
NLL-01	59.1	LaDArT_PAV15792	Redundant	2	2	1	1	2	1	2	1	2	1	1	1	2	2	1	2	1	1	2	2	2	1	1	1	0	0	2	2	1	1	1	1	1	1	1	1	1	1	2	1	2	0	0	1	1	2
NLL-01	59.1	LaDArT_PAV09073	Redundant	2	2	1	1	2	0	2	1	2	1	1	1	2	2	0	2	0	0	2	2	2	1	1	1	2	2	2	2	1	1	1	1	1	1	1	1	1	0	2	1	2	2	2	1	1	2
NLL-01	-	LaDArT_PAV00609	Attached	2	2	1	1	2	1	2	1	2	1	1	1	2	2	1	2	1	1	2	0	2	1	1	1	2	0	2	0	1	1	1	1	1	1	1	1	1	1	2	1	2	0	2	1	1	2
NLL-01	59.5	LaDArT_PAV01794	Framework	2	2	1	1	2	1	2	1	2	1	1	1	2	2	1	2	1	1	2	2	2	1	1	1	2	2	2	2	1	1	1	1	1	1	1	1	1	1	2	1	2	0	2	1	1	2
NLL-01	60.2	LaDArT_SNP04957	Framework	2	2	1	2	2	1	2	1	2	1	1	1	2	2	1	2	1	1	2	2	2	1	1	1	2	2	2	2	1	1	1	1	1	1	1	1	1	1	2	1	2	2	2	1	1	2
NLL-01	60.2	LaDArT_SNP00353	Redundant	2	2	1	2	2	1	2	1	2	1	1	1	2	2	1	2	1	1	2	2	2	1	1	1	2	2	2	2	1	1	1	1	1	1	1	1	1	1	2	1	2	2	2	1	1	2
NLL-01	60.2	LaDArT_SNP08487	Redundant	2	2	1	2	2	1	2	1	2	1	1	1	2	2	1	2	1	1	2	2	2	1	1	1	2	2	2	2	1	1	1	1	1	1	1	1	1	1	2	1	2	2	2	1	1	2
NLL-01	60.2	LaDArT_SNP15699	Redundant	2	2	1	2	2	1	2	1	2	1	1	1	2	2	1	2	1	1	2	2	2	0	1	1	2	2	2	2	1	1	1	1	1	1	1	1	1	1	2	1	2	2	2	1	1	2
NLL-01	60.2	LaDArT_PAV04970	Redundant	2	2	1	2	2	1	2	1	2	1	1	1	2	2	1	2	1	1	2	2	2	1	1	1	2	2	2	2	1	1	1	1	1	1	1	1	1	1	2	1	2	2	2	1	1	2
NLL-01	60.2	LaDArT_PAV26156	Redundant	2	2	1	2	2	1	2	1	2	1	1	1	2	2	1	2	1	1	2	2	2	1	1	1	2	2	2	2	1	1	1	1	1	1	1	1	1	1	2	1	2	2	2	1	1	2
NLL-01	60.2	LaDArT_PAV23494	Redundant	2	2	1	2	2	1	2	1	2	1	1	1	2	0	1	2	1	1	2	2	2	1	1	1	2	2	2	2	1	1	1	1	1	1	1	1	1	1	2	1	2	2	2	1	1	2
NLL-01	-	LaDArT_PAV23493	Attached	2	2	1	2	2	1	2	1	2	1	1	1	2	2	1	2	1	1	2	2	2	1	1	1	2	2	2	2	1	1	1	1	1	1	1	1	1	1	2	0	2	2	2	1	1	2
NLL-01	60.5	LaDArT_SNP14504	Framework	2	2	1	2	2	1	2	1	2	1	1	1	2	2	1	2	1	1	2	2	2	1	1	1	2	2	2	2	1	1	1	1	1	1	1	1	1	1	2	1	2	2	2	1	1	2
NLL-01	61.2	LaDArT_SNP04176	Framework	2	2	1	2	2	1	2	1	2	1	1	1	2	2	1	2	1	1	2	2	2	1	1	1	2	2	2	2	1	1	1	1	1	1	1	1	1	1	2	1	2	2	2	1	1	2
NLL-01	61.2	LaDArT_SNP17849	Redundant	2	2	1	2	2	1	2	1	2	1	1	1	2	2	1	2	1	1	2	2	2	1	1	1	2	2	2	2	1	0	1	1	1	1	1	1	1	1	2	1	2	2	2	1	1	2
NLL-01	61.2	LaDArT_SNP03672	Redundant	2	2	1	2	2	1	2	1	2	1	1	1	2	2	1	2	1	1	2	2	2	1	1	1	2	2	2	2	1	0	1	1	1	1	1	1	1	1	2	1	2	2	2	1	1	2
NLL-01	61.2	LaDArT_SNP11264	Redundant	2	2	1	2	2	1	2	0	2	1	0	1	2	2	1	2	1	1	2	2	2	1	1	1	2	2	2	2	1	1	1	1	1	1	1	0	1	1	2	1	2	2	2	1	1	2
NLL-01	61.2	LaDArT_PAV14367	Redundant	2	2	1	2	2	1	0	1	2	1	1	1	2	2	1	2	1	1	2	2	2	1	1	1	2	0	2	2	1	1	1	1	1	1	1	1	1	1	2	1	2	2	2	1	1	2
NLL-01	61.2	LaDArT_PAV04002	Redundant	2	2	1	2	2	1	2	1	2	1	1	1	2	2	1	2	1	1	2	2	2	1	1	1	2	2	2	2	1	1	1	1	1	0	1	1	1	1	2	1	2	2	2	1	1	2
NLL-01	61.2	LaDArT_PAV01583	Redundant	2	2	1	2	2	1	2	1	2	1	1	1	2	2	1	2	1	1	2	2	2	1	1	1	2	2	2	2	1	1	1	1	1	1	1	1	1	1	2	1	2	2	2	1	1	2
NLL-01	-	Lup343	Attached	2	2	1	2	2	1	2	1	2	0	1	1	0	2	1	2	2	1	2	2	0	1	1	1	2	2	2	2	1	1	1	1	1	0	0	1	1	1	2	0	2	2	2	1	1	2
NLL-01	61.5	LaDArT_SNP18396	Framework	2	2	1	2	2	1	2	1	2	1	1	1	2	2	1	2	1	1	2	2	2	1	1	1	2	2	2	2	1	1	1	1	1	1	1	1	1	1	2	1	2	2	2	1	1	2
NLL-01	61.5	LaDArT_PAV04319	Redundant	2	2	1	2	2	1	2	1	2	1	1	1	2	2	1	2	1	1	2	2	2	1	1	1	2	2	2	2	1	1	1	1	1	1	1	1	1	1	2	1	2	2	2	1	1	2
NLL-01	62.2	LaDArT_SNP17568	Framework	2	2	1	2	2	1	0	1	2	1	1	1	2	2	1	2	1	1	2	2	2	1	1	1	2	2	2	2	1	1	1	1	1	1	1	1	1	1	2	1	2	2	2	1	1	2
NLL-01	-	LaDArT_PAV23433	Attached	2	2	1	2	2	1	1	1	2	1	1	1	2	2	1	2	1	1	2	2	2	1	1	1	2	2	2	2	1	1	1	1	1	1	1	1	1	1	2	1	2	2	2	1	1	2
NLL-01	-	LaDArT_PAV14382	Attached	2	2	1	2	2	1	2	1	2	1	1	1	2	2	1	2	1	1	2	2	2	1	1	1	2	2	2	2	1	0	1	1	1	2	1	1	1	1	2	1	2	2	2	0	1	2
NLL-01	-	LaDArT_PAV23432	Attached	2	2	1	2	2	1	2	1	2	1	1	1	2	2	1	2	0	1	2	2	2	1	1	1	2	2	2	2	1	1	1	1	1	0	1	1	1	0	2	0	2	2	2	1	1	2
NLL-01	62.5	LaSNP_173	Framework	2	2	1	2	2	1	2	1	2	1	1	1	2	2	1	2	1	1	2	2	2	1	1	1	2	2	2	2	1	1	1	1	1	1	1	1	1	1	2	1	2	2	2	1	1	2
NLL-01	62.5	LaDArT_SNP18483	Redundant	2	2	1	2	2	1	2	1	2	1	1	1	2	2	1	2	1	1	2	2	2	1	1	1	2	2	2	2	1	1	1	1	1	1	1	1	1	1	2	1	2	2	2	1	1	2
NLL-01	62.5	LaDArT_SNP04581	Redundant	2	2	1	2	2	1	2	1	2	1	1	1	2	2	1	2	1	1	2	2	2	1	1	1	2	2	2	2	1	1	1	1	1	1	1	1	1	1	2	1	2	2	2	1	1	2
NLL-01	62.5	LaDArT_SNP04328	Redundant	2	2	1	2	2	1	2	1	2	1	1	1	2	2	1	2	1	1	2	2	2	1	1	1	2	2	2	2	1	1	1	1	1	1	1	1	1	1	2	1	2	2	2	1	1	2
NLL-01	62.5	LaDArT_SNP15619	Redundant	2	2	1	2	2	1	0	1	2	1	1	1	2	2	1	2	1	1	2	2	2	1	1	1	2	2	2	2	1	1	1	1	1	1	1	1	1	1	2	1	2	2	2	1	1	2
NLL-01	62.5	LaDArT_SNP11776	Redundant	2	2	1	2	2	1	2	1	2	1	1	1	2	2	1	2	1	1	2	2	2	1	1	1	2	2	2	2	1	1	1	1	1	1	1	1	1	1	2	1	2	2	2	1	1	2
NLL-01	62.5	LaSNP_417	Redundant	0	2	1	2	2	1	2	1	2	1	1	1	2	2	1	2	1	1	2	2	2	1	1	1	2	2	2	2	1	1	1	1	1	1	1	1	1	1	2	0	2	2	2	1	1	2
NLL-01	62.5	LaDArT_PAV24418	Redundant	2	2	1	2	2	1	2	1	2	1	1	1	2	2	1	2	1	1	2	2	2	1	1	1	2	2	2	2	1	1	1	1	1	1	1	1	1	1	2	1	2	2	2	1	1	2
NLL-01	62.5	LaDArT_PAV27393	Redundant	2	2	1	2	2	1	2	1	2	0	1	1	2	2	1	2	1	1	2	2	2	1	1	1	2	2	2	2	1	1	1	1	1	1	1	1	1	1	2	0	2	2	2	1	1	2
NLL-01	62.5	LaDArT_PAV11967	Redundant	2	2	1	2	2	1	2	0	2	1	1	1	2	2	1	2	1	1	2	2	2	1	1	1	2	2	2	2	1	1	0	1	1	1	1	1	1	1	2	0	2	2	2	1	1	2
NLL-01	62.9	LaDArT_PAV27392	Framework	2	2	1	0	2	1	2	1	2	1	1	1	2	2	1	2	1	1	2	2	0	1	1	1	2	2	2	2	1	1	1	1	1	1	1	1	1	1	2	1	2	2	0	1	1	2
NLL-01	63.6	LaDArT_PAV20828	Framework	2	2	1	2	2	1	2	1	2	1	1	1	2	2	1	2	1	1	2	2	2	1	1	1	2	2	2	2	1	1	1	1	1	1	1	1	1	1	2	1	0	2	2	1	1	2
NLL-01	63.9	LaDArT_SNP09104	Framework	2	2	1	2	2	1	2	1	2	1	1	1	2	2	1	2	1	0	2	2	2	1	1	1	2	2	2	2	1	1	1	1	1	1	1	1	1	1	2	1	2	2	2	1	1	2
NLL-01	63.9	LaDArT_PAV25951	Redundant	2	2	1	2	2	1	2	1	2	1	1	1	2	2	1	2	1	1	2	2	2	1	1	1	2	2	2	2	1	1	1	1	1	1	1	1	1	1	2	1	2	2	2	1	1	2
NLL-01	64.6	LaDArT_SNP13622	Framework	2	2	1	2	2	1	2	1	2	1	1	1	2	2	1	2	1	1	2	2	2	1	1	2	2	2	2	2	1	1	1	1	1	1	1	1	1	1	2	1	2	2	2	1	1	2
NLL-01	64.6	LaDArT_SNP17342	Redundant	2	2	1	2	2	1	2	1	2	1	1	1	2	2	1	2	1	1	2	2	2	1	1	2	2	2	2	2	1	1	1	1	1	1	1	1	1	1	2	1	2	2	2	1	1	2
NLL-01	64.6	LaSNP_150	Redundant	0	2	1	2	2	1	2	1	2	1	1	1	2	2	1	2	1	1	2	2	2	1	1	2	2	2	2	2	1	1	1	1	1	1	1	1	1	1	2	1	2	2	2	1	1	2
NLL-01	64.6	LaDArT_SNP13145	Redundant	2	2	1	2	2	1	2	1	2	1	0	0	2	2	1	2	1	1	2	2	2	1	1	2	2	2	2	2	1	1	1	1	1	1	1	1	1	0	2	1	2	2	2	1	1	2
NLL-01	64.6	LaDArT_PAV25190	Redundant	2	2	1	2	2	1	2	1	2	1	1	1	2	2	1	2	1	1	2	2	2	1	1	2	2	2	2	2	1	1	1	1	1	1	1	1	1	1	2	1	2	2	2	1	1	2
NLL-01	64.6	LaDArT_PAV13340	Redundant	2	2	1	2	2	1	2	1	2	1	1	1	2	2	1	2	1	1	2	2	2	1	1	2	2	2	2	2	1	1	1	1	1	1	1	1	1	1	2	1	2	2	2	1	1	2
NLL-01	64.6	LaDArT_PAV05057	Redundant	2	2	1	2	2	1	2	1	2	1	1	1	2	2	1	2	1	1	2	2	2	1	1	2	2	2	2	2	1	1	1	1	1	1	1	1	1	1	2	1	2	2	2	1	1	2
NLL-01	64.6	LaDArT_PAV04011	Redundant	2	2	1	2	2	1	2	1	2	1	1	1	2	2	1	2	1	1	2	2	2	1	1	2	2	2	2	2	1	1	1	1	1	0	1	1	1	1	2	1	2	2	2	1	1	2
NLL-01	64.6	LaDArT_PAV29869	Redundant	2	2	1	2	2	1	2	1	2	1	1	1	2	2	1	2	1	1	2	2	2	1	1	2	2	2	2	2	1	1	1	1	1	1	1	1	1	0	2	1	2	2	2	1	1	2
NLL-01	64.6	LaDArT_PAV04501	Redundant	2	2	1	2	2	1	2	1	2	1	1	1	2	2	0	2	1	1	2	2	2	1	1	2	2	2	2	2	1	1	1	1	1	1	1	1	1	1	2	1	2	2	2	1	1	2
NLL-01	64.6	LaDArT_PAV11697	Redundant	2	2	1	2	2	1	2	1	2	1	1	1	2	2	1	2	1	1	2	2	2	1	1	2	2	2	2	2	1	1	1	1	1	0	1	1	1	1	2	1	2	2	2	1	1	2
NLL-01	-	LaDArT_PAV13979	Attached	2	2	1	2	2	1	2	1	2	1	1	1	2	2	1	2	1	1	2	2	2	1	1	2	2	2	2	2	1	1	1	1	1	1	1	1	1	1	2	1	2	2	2	1	1	2
NLL-01	65.3	LaDArT_SNP18048	Framework	2	2	1	2	2	1	2	1	2	1	1	1	2	2	1	2	1	2	2	2	2	1	1	2	2	2	2	2	1	1	1	1	1	1	1	1	1	1	2	1	2	2	2	1	1	2
NLL-01	65.3	LaDArT_PAV24394	Redundant	2	2	1	2	2	1	2	1	2	1	1	1	2	2	1	2	1	2	2	2	2	1	1	2	2	2	2	2	1	1	1	0	1	1	1	1	1	1	2	1	2	2	2	1	1	2
NLL-01	-	A071c	Attached	0	0	0	2	2	1	2	1	2	1	1	1	2	2	0	2	1	2	0	2	0	0	0	2	0	2	0	2	1	0	1	1	1	0	0	1	0	1	2	0	2	0	2	1	1	2
NLL-01	-	UWA016	Attached	2	2	1	2	2	1	2	1	2	1	1	2	0	2	0	2	0	0	0	0	0	2	0	0	0	0	0	0	0	0	1	1	1	0	0	1	1	1	0	0	2	0	2	1	1	2
NLL-01	65.6	LaDArT_SNP06691	Framework	2	2	1	2	2	1	2	1	2	1	1	1	2	2	1	2	1	2	2	2	2	0	1	2	2	2	2	2	1	1	1	1	1	1	1	1	1	1	2	1	2	2	2	1	1	2
NLL-01	65.6	LaSNP_153	Redundant	2	2	1	2	2	1	2	1	2	1	1	1	2	2	1	2	1	2	2	2	2	0	1	2	2	2	2	2	1	0	1	1	1	1	1	1	1	1	2	1	2	2	2	1	1	2
NLL-01	65.6	LaDArT_PAV05253	Redundant	2	2	1	2	2	1	2	1	2	1	1	1	2	2	1	2	1	2	2	2	2	0	1	2	2	2	2	2	0	1	1	1	1	1	1	1	0	1	2	1	2	2	2	1	1	2
NLL-01	66	LaDArT_PAV14392	Framework	2	2	1	2	2	1	2	1	2	1	1	1	2	2	1	2	1	2	2	2	2	2	1	2	2	2	2	2	1	1	1	1	1	1	1	1	1	1	2	1	2	2	2	1	1	2
NLL-01	66	UWA086	Redundant	0	0	1	2	2	1	2	1	2	1	1	1	2	2	1	2	1	2	2	2	0	0	1	2	2	2	2	2	1	0	1	1	1	0	0	1	1	1	2	0	2	2	2	1	1	2
NLL-01	66.3	LaDArT_SNP10593	Framework	2	2	1	2	2	1	2	1	2	1	1	1	2	2	1	2	1	2	2	2	2	0	1	2	2	2	2	2	1	1	1	1	1	1	1	1	1	1	2	1	2	2	2	1	1	2
NLL-01	67	LaDArT_PAV24444	Framework	2	2	1	2	2	1	0	1	2	1	1	1	2	2	1	2	1	2	2	2	2	2	1	2	2	2	2	2	1	1	1	1	2	1	1	1	1	1	2	1	2	2	2	1	1	2
NLL-01	67.7	LaDArT_SNP07380	Framework	2	2	1	2	2	1	2	1	2	1	1	1	2	2	1	2	1	2	2	2	2	0	1	2	2	2	2	1	1	1	1	1	2	1	1	1	1	1	2	1	2	2	2	1	1	2
NLL-01	67.7	LaDArT_SNP16732	Redundant	2	2	1	2	2	1	2	1	2	1	1	1	2	2	1	2	1	2	2	2	2	0	1	2	2	2	2	1	1	1	1	1	2	1	1	1	1	1	2	1	2	2	2	1	1	2
NLL-01	67.7	LaSNP_152	Redundant	2	2	1	2	2	1	2	1	2	1	1	1	2	2	1	2	1	2	2	2	2	0	1	2	2	2	2	1	1	1	1	1	2	1	1	1	1	1	2	1	2	2	2	1	1	2
NLL-01	-	LaDArT_PAV05129	Attached	2	2	1	2	2	1	2	1	2	1	1	1	2	2	1	2	1	2	2	2	2	2	1	2	2	2	2	1	1	1	1	1	2	1	1	1	1	1	2	1	2	2	2	1	1	2
NLL-01	68.1	LaDArT_PAV10969	Framework	1	2	1	2	2	1	2	1	2	1	1	1	2	2	1	2	1	2	2	2	2	0	1	2	2	2	2	1	1	1	1	1	0	1	1	1	1	1	2	1	2	2	2	1	1	2
NLL-01	68.1	Lup257	Redundant	1	2	1	2	2	1	2	1	2	1	1	1	2	2	1	2	1	2	2	2	0	2	1	2	2	2	2	1	1	1	1	1	2	0	0	1	1	1	2	0	2	2	2	1	1	2
NLL-01	68.4	LaDArT_SNP05255	Framework	1	2	1	2	2	1	2	1	2	1	1	1	2	2	1	2	1	2	2	2	2	0	1	2	2	2	2	1	1	1	1	1	2	1	1	1	1	1	2	1	2	2	2	1	1	2
NLL-01	68.4	LaSNP_519	Redundant	1	2	1	2	2	1	2	1	2	1	1	1	2	2	1	2	1	2	2	2	2	0	1	2	2	2	2	1	1	1	1	1	2	1	1	1	1	1	2	1	2	2	2	1	1	2
NLL-01	68.4	LaDArT_PAV05173	Redundant	1	2	1	2	2	1	2	1	2	1	1	1	2	2	1	2	1	2	2	2	2	1	1	2	2	2	2	1	1	1	1	1	2	1	1	1	1	1	2	0	2	2	2	1	1	2
NLL-01	68.4	LaDArT_PAV20413	Redundant	1	2	1	2	2	1	2	1	2	1	1	1	2	2	1	2	1	2	2	2	2	2	1	2	2	2	2	1	1	1	1	1	2	1	1	1	1	1	2	1	2	2	2	1	1	2
NLL-01	68.4	LaDArT_PAV27668	Redundant	1	2	1	2	2	1	2	1	2	1	1	1	2	2	1	2	1	2	2	2	0	2	1	2	2	2	2	1	1	1	1	1	2	1	1	1	1	1	2	1	2	0	2	1	1	2
NLL-01	68.4	LaDArT_PAV23924	Redundant	1	2	1	2	2	1	2	1	2	0	1	1	2	2	1	2	1	2	2	0	0	2	1	2	2	2	2	1	1	1	1	1	2	1	1	1	1	1	2	0	2	2	2	0	1	2
NLL-01	68.4	LaDArT_PAV01562	Redundant	1	2	1	2	2	0	2	1	2	1	1	1	2	2	1	2	0	2	2	2	2	1	1	2	2	2	2	1	1	1	1	1	2	1	1	1	1	1	2	1	2	2	2	1	1	2
NLL-01	68.4	LaDArT_PAV05730	Redundant	1	2	1	2	2	0	2	1	2	1	1	1	2	2	1	2	1	2	2	2	2	0	1	2	2	2	2	1	1	1	1	1	2	1	1	1	1	0	2	1	2	2	2	1	1	2
NLL-01	68.4	LaDArT_PAV22581	Redundant	1	2	0	2	2	1	2	1	2	1	1	1	2	2	0	2	0	2	2	2	2	1	1	2	2	2	2	1	1	1	1	1	2	1	1	1	1	0	2	1	2	2	2	1	1	2
NLL-01	68.8	LaDArT_SNP11604	Framework	1	2	1	2	2	1	2	1	2	1	1	1	2	2	1	2	1	2	2	2	2	0	1	2	2	2	2	1	1	1	1	1	2	1	1	1	1	1	2	1	2	2	2	1	1	2
NLL-01	68.8	LaDArT_PAV04777	Redundant	1	2	1	2	2	1	2	1	2	1	1	1	2	2	1	2	1	2	2	2	2	1	1	2	2	2	2	1	1	1	1	1	2	1	1	1	1	1	2	1	2	2	2	1	1	2
NLL-01	68.8	LaDArT_PAV21069	Redundant	1	2	1	2	2	1	2	1	2	1	1	1	2	2	1	2	1	2	2	2	2	0	1	2	2	2	2	1	1	0	1	1	2	1	1	1	1	1	2	1	2	2	2	1	1	2
NLL-01	68.8	LaDArT_PAV24450	Redundant	1	2	1	2	2	1	2	1	2	1	1	1	2	2	1	2	1	2	2	2	2	0	1	2	2	2	2	1	1	1	1	1	2	1	1	1	1	1	2	1	2	2	2	1	1	2
NLL-01	68.8	lPb-522644	Redundant	1	2	1	2	2	1	2	1	2	1	1	1	2	2	1	2	1	2	2	2	2	2	1	2	2	2	2	1	1	1	1	1	2	1	1	1	1	1	2	1	2	2	2	1	1	2
NLL-01	69.5	LaSNP_350	Framework	0	2	1	2	2	1	2	1	2	1	1	1	2	2	1	2	1	2	2	2	2	0	1	2	2	2	2	1	1	1	1	1	2	0	1	1	1	2	2	1	2	2	2	1	1	2
NLL-01	69.8	LaDArT_PAV22570	Framework	1	2	1	2	2	1	2	1	2	1	1	1	2	2	1	2	1	2	2	2	2	1	1	2	2	2	2	1	1	1	1	1	2	1	1	1	1	2	2	1	2	2	2	1	1	2
NLL-01	69.8	LaDArT_PAV15727	Redundant	1	2	0	2	2	1	2	1	2	1	1	1	2	2	1	2	1	2	2	2	2	1	1	2	2	2	2	1	1	1	1	1	2	1	1	1	1	2	2	1	2	2	2	1	1	2
NLL-01	70.2	LaDArT_SNP06192	Framework	1	2	1	2	2	1	2	1	2	1	1	1	2	2	1	2	1	2	2	2	2	0	1	2	2	2	2	1	1	1	1	1	2	1	1	1	1	2	2	1	2	2	2	1	1	2
NLL-01	-	LaDArT_PAV21006	Attached	1	2	1	2	2	1	2	1	2	1	1	1	2	2	1	2	1	2	2	2	2	1	1	2	2	2	2	1	1	1	1	0	2	1	1	1	1	2	2	0	2	2	2	1	1	2
NLL-01	70.9	LaDArT_SNP19361	Framework	1	2	1	2	2	1	2	0	2	1	1	1	2	2	1	2	1	2	2	2	2	0	1	2	2	0	2	0	1	0	1	1	2	0	1	1	1	2	2	1	2	2	2	1	1	2
NLL-01	70.9	LaDArT_PAV22436	Redundant	1	2	1	2	2	0	2	1	2	1	1	1	2	2	1	2	1	2	2	2	2	0	1	2	2	2	2	1	1	1	1	1	2	1	1	1	1	2	2	1	2	2	2	1	1	2
NLL-01	70.9	Ms-U63	Redundant	1	2	1	2	2	1	2	1	2	1	1	1	2	2	1	2	1	2	2	2	0	2	1	2	2	2	2	1	1	0	1	1	2	0	0	1	1	2	2	0	2	2	2	1	1	2
NLL-01	70.9	Lup170	Redundant	1	2	1	2	2	1	2	1	2	1	1	1	2	0	1	0	1	2	2	2	0	2	1	2	2	2	2	1	1	1	1	1	2	0	0	1	1	2	2	0	2	2	2	1	1	2
NLL-01	-	LaDArT_PAV05574	Attached	1	2	1	2	2	1	2	1	2	1	1	1	2	2	0	2	1	2	2	2	2	1	1	2	2	2	2	1	1	1	0	1	2	1	1	1	1	2	2	0	2	2	2	1	1	2
NLL-01	71.3	LaDArT_PAV14812	Framework	1	2	1	2	2	1	2	1	2	1	1	1	2	0	1	2	1	2	2	2	0	2	1	2	2	2	2	1	1	1	1	1	2	1	1	1	1	2	2	1	2	0	2	1	1	2
NLL-01	71.7	LaDArT_PAV15138	Framework	1	2	1	2	2	1	2	1	2	1	1	1	2	2	1	2	1	2	0	2	2	2	1	2	2	0	0	1	1	1	1	1	2	1	1	1	1	2	2	1	2	2	2	1	1	2
NLL-01	72.8	LaDArT_PAV15964	Framework	1	2	1	2	2	1	1	1	2	1	1	1	2	2	1	2	1	2	2	2	2	0	1	2	2	1	0	1	1	1	1	1	2	1	1	1	1	2	2	1	2	2	0	1	1	2
NLL-01	74.7	LaDArT_PAV15657	Framework	1	2	1	2	2	1	2	1	2	1	1	1	2	2	1	2	1	2	2	2	0	0	1	1	2	2	2	1	1	1	1	1	2	1	1	1	1	2	2	0	2	2	2	1	1	2
NLL-01	75	LaDArT_SNP04025	Framework	1	2	1	2	2	1	2	1	2	1	1	1	2	2	1	2	1	2	2	2	2	0	1	1	2	2	2	1	1	1	1	1	2	1	1	1	1	2	2	1	2	2	2	1	1	2
NLL-01	75.7	LaDArT_SNP09285	Framework	1	2	1	2	2	1	2	1	2	1	1	1	2	2	1	2	1	2	2	2	2	0	1	1	2	2	2	1	1	1	1	1	2	1	1	1	1	2	2	1	2	2	2	1	1	2
NLL-01	75.7	LaDArT_PAV28431	Redundant	1	2	1	2	2	1	2	1	2	1	1	1	2	2	1	2	1	2	2	0	2	0	1	1	2	2	2	1	1	1	1	1	2	1	1	1	1	2	2	1	0	2	2	1	1	2
NLL-01	75.7	LaDArT_PAV21085	Redundant	1	2	1	2	2	1	2	1	2	1	1	1	2	2	1	2	1	2	2	2	2	0	1	1	2	2	2	1	1	1	1	1	2	1	1	1	1	2	2	1	2	2	2	1	1	2
NLL-01	75.7	LaDArT_PAV09098	Redundant	1	2	1	2	2	1	2	1	2	1	1	1	2	2	1	2	1	2	2	2	2	0	1	1	2	2	2	1	1	1	1	1	2	1	1	1	1	2	2	0	2	2	2	1	1	2
NLL-01	75.7	lPb-333527	Redundant	1	2	1	2	2	1	2	1	2	1	1	1	2	2	1	2	1	2	2	2	2	2	1	1	2	2	2	1	1	1	1	1	2	1	1	1	1	2	2	1	2	2	2	1	1	2
NLL-01	75.7	lPb-334820	Redundant	1	2	1	2	2	1	2	1	2	1	1	1	2	2	1	2	1	2	2	2	2	2	1	1	2	2	2	1	1	1	0	1	2	1	1	1	1	2	2	1	2	2	2	1	1	2
NLL-01	76.1	LaDArT_SNP15558	Framework	1	2	1	2	2	1	2	1	2	1	1	1	2	2	1	2	1	1	2	2	2	0	1	1	2	2	2	1	1	1	1	1	2	1	1	1	1	2	2	1	2	2	2	1	1	2
NLL-01	76.4	LaDArT_SNP03725	Framework	1	2	1	2	2	1	2	1	2	1	1	1	2	2	1	2	1	1	2	2	2	0	1	1	2	2	2	1	1	1	1	1	2	1	1	1	1	2	2	1	2	2	2	1	1	2
NLL-01	76.4	LaDArT_SNP09389	Redundant	1	2	1	2	2	1	2	1	2	1	1	1	2	2	1	2	1	1	2	2	2	0	1	1	2	2	2	1	1	1	1	1	2	1	1	1	1	2	2	1	2	2	2	1	1	2
NLL-01	76.8	LaDArT_SNP06923	Framework	1	2	1	2	2	1	2	1	2	1	1	1	2	2	1	2	1	1	2	2	2	0	1	1	2	2	2	0	1	1	1	1	2	1	1	1	1	2	2	1	2	2	2	1	1	2
NLL-01	76.8	LaDArT_SNP18900	Redundant	1	2	1	2	2	1	2	1	2	1	1	1	2	2	1	2	1	1	2	2	2	0	1	1	2	2	2	1	1	1	1	1	2	1	1	1	1	2	2	1	2	2	2	1	1	2
NLL-01	76.8	LaDArT_PAV21125	Redundant	1	2	1	2	2	1	0	1	0	1	1	1	2	2	1	0	1	1	2	2	2	2	1	1	2	2	2	1	1	1	1	1	2	1	1	1	1	2	2	1	2	2	2	1	1	2
NLL-01	76.8	LaDArT_PAV15813	Redundant	1	0	1	2	2	1	2	1	2	0	1	1	2	2	1	2	1	1	2	2	2	2	1	1	2	2	2	1	1	1	1	1	2	1	1	1	1	2	2	1	2	2	2	1	1	2
NLL-01	77.4	LaDArT_SNP03493	Framework	1	2	1	2	2	1	2	1	2	1	1	1	2	2	1	2	1	1	2	2	2	0	1	1	2	2	2	1	1	1	1	1	2	1	1	1	2	2	2	1	2	2	2	1	1	2
NLL-01	77.4	LaDArT_SNP04932	Redundant	1	2	1	2	2	1	2	1	2	1	1	1	2	2	1	2	1	1	2	2	2	0	1	1	2	2	2	1	1	1	1	0	2	1	1	1	2	2	2	1	2	2	2	1	1	2
NLL-01	77.4	LaDArT_PAV12687	Redundant	1	2	1	2	2	1	2	1	2	1	1	1	2	0	1	2	1	1	2	2	2	2	1	1	2	2	2	1	1	1	1	1	2	1	1	1	2	2	2	1	2	2	2	1	1	2
NLL-01	77.4	LaDArT_PAV08157	Redundant	1	2	1	2	2	1	2	1	2	1	1	1	2	2	1	2	1	0	2	2	2	2	1	1	2	2	0	1	1	1	1	1	2	1	1	1	2	2	2	1	2	2	2	1	1	2
NLL-01	77.4	LaIND_084	Redundant	1	2	1	2	2	1	2	1	2	1	1	1	2	2	1	2	1	1	2	2	2	0	1	1	2	2	2	1	1	1	1	1	2	1	1	1	2	2	2	1	2	2	2	1	1	2
NLL-01	77.4	LaDArT_PAV17240	Redundant	1	2	1	2	2	0	2	1	2	1	1	1	2	2	1	2	1	0	2	2	2	1	1	1	2	2	2	1	1	1	1	1	2	1	1	1	2	2	2	0	2	2	2	1	1	2
NLL-01	-	mtmt_GEN_00447	Attached	1	2	1	0	2	1	2	1	2	1	1	1	2	0	1	2	1	0	0	2	2	2	0	1	2	2	2	1	1	1	1	0	2	1	1	1	2	2	1	0	2	2	2	0	0	0
NLL-01	-	UWA226	Attached	1	2	1	2	2	1	2	1	2	1	1	1	2	2	0	2	1	0	0	2	0	1	0	1	0	2	0	1	1	0	1	1	2	0	0	1	2	2	2	0	2	0	2	1	1	2
NLL-01	77.8	LaDArT_PAV15619	Framework	1	2	1	2	2	1	0	1	2	1	1	1	2	2	1	2	1	1	2	2	2	0	1	1	2	2	2	1	1	1	1	1	2	1	1	1	2	2	2	1	2	2	2	1	1	2
NLL-01	-	LaDArT_PAV27252	Attached	1	2	1	2	2	1	2	1	2	1	1	1	2	2	1	2	1	1	2	2	2	1	1	1	2	2	2	1	1	1	1	1	2	1	1	1	1	2	2	1	2	2	2	1	1	2
NLL-01	-	LaDArT_PAV23781	Attached	1	2	1	2	2	1	2	1	2	1	1	1	2	2	1	2	1	1	2	2	2	1	1	1	2	2	2	1	1	1	1	1	2	1	1	1	1	2	2	1	2	2	2	1	1	2
NLL-01	78.1	LaDArT_SNP18360	Framework	1	2	1	2	2	1	2	1	2	1	1	1	2	2	1	2	1	1	2	2	2	0	1	1	2	2	2	1	1	1	1	1	2	1	1	1	1	2	2	1	2	2	2	1	1	2
NLL-01	78.1	LaDArT_SNP07402	Redundant	1	2	1	2	2	1	2	1	2	1	1	1	2	2	1	2	1	1	2	2	2	0	1	1	2	2	2	1	1	1	1	1	2	1	1	1	1	2	2	1	2	2	2	1	1	2
NLL-01	78.1	LaDArT_SNP08993	Redundant	1	2	1	2	2	1	2	1	2	1	1	1	2	2	1	2	1	1	2	2	2	0	1	1	2	2	2	1	1	1	1	1	2	1	1	1	1	2	2	1	2	2	2	1	1	2
NLL-01	78.1	LaDArT_SNP16037	Redundant	1	2	1	2	2	1	2	1	2	1	1	1	2	2	1	2	1	1	2	2	2	0	1	1	2	2	2	1	1	1	1	1	2	1	1	1	1	2	2	1	2	2	2	1	1	2
NLL-01	78.1	LaDArT_SNP14571	Redundant	1	2	1	2	2	1	2	1	2	1	1	1	2	2	1	2	0	1	2	2	2	0	1	1	2	2	2	1	1	1	1	0	2	0	1	1	1	2	2	1	2	2	2	1	1	2
NLL-01	78.1	LaDArT_PAV08750	Redundant	1	2	1	2	2	1	2	1	2	1	1	1	2	2	1	2	1	1	2	2	2	1	1	1	2	2	2	1	1	1	1	1	0	1	1	1	1	2	2	0	2	2	2	1	1	2
NLL-01	78.1	LaDArT_PAV23780	Redundant	1	2	1	0	2	1	2	1	2	1	1	1	2	2	1	2	1	1	2	2	2	2	1	1	2	2	2	1	1	1	1	1	2	1	1	1	1	2	2	1	2	2	2	1	1	2
NLL-01	78.1	LaDArT_PAV08252	Redundant	1	2	1	2	2	1	2	1	2	1	1	1	2	2	0	2	1	0	2	2	2	1	1	1	2	2	2	1	1	1	1	1	2	1	1	1	1	2	2	1	2	2	2	0	1	2
NLL-01	-	mtmt_GEN_00258	Attached	1	2	1	0	2	1	2	1	2	1	1	1	2	2	1	2	1	0	0	2	2	2	0	1	2	2	2	1	1	1	1	0	2	1	1	1	1	2	1	0	2	2	2	0	0	0
NLL-01	78.5	LaDArT_PAV15961	Framework	1	2	1	2	2	1	1	1	2	1	1	1	2	2	1	2	1	1	0	2	0	2	1	1	2	2	2	1	1	1	1	1	2	1	1	1	1	2	2	1	2	2	2	1	1	2
NLL-01	79.9	LaDArT_SNP04960	Framework	1	2	1	2	2	1	1	1	2	1	1	1	2	2	1	2	1	1	2	2	2	0	1	1	2	2	2	1	1	1	1	1	2	1	1	1	1	2	2	1	2	2	2	1	1	2
NLL-01	79.9	LaDArT_SNP07725	Redundant	1	2	1	2	2	1	1	1	2	1	0	1	2	2	1	2	1	1	2	2	2	2	0	1	2	2	2	1	1	1	1	1	2	1	1	1	1	2	2	1	2	2	2	1	1	2
NLL-01	80.3	LaDArT_SNP18566	Framework	1	2	1	2	2	1	1	1	2	1	0	1	2	2	1	2	1	1	2	2	2	2	1	1	2	2	2	1	1	1	1	1	2	1	1	1	1	2	2	1	2	2	2	1	1	2
NLL-01	80.3	LaDArT_PAV27496	Redundant	1	2	1	2	2	1	1	1	2	1	1	1	2	2	1	0	1	1	0	2	0	2	1	1	2	2	2	1	1	1	1	1	2	1	1	1	1	2	2	1	2	2	2	1	1	2
NLL-01	80.3	LaDArT_PAV27497	Redundant	1	2	1	2	2	1	1	1	2	1	1	1	2	2	1	2	1	1	2	2	2	2	1	1	2	2	2	1	1	1	1	1	2	1	1	1	1	2	2	1	2	2	2	1	0	2
NLL-01	-	LaDArT_PAV12738	Attached	1	2	1	2	2	1	0	1	2	1	1	1	2	2	1	2	1	1	2	2	2	2	1	1	2	2	2	1	1	1	1	1	2	0	1	1	1	2	2	1	0	2	2	1	1	2
NLL-01	80.6	LaDArT_SNP12650	Framework	1	2	1	2	2	1	1	1	2	1	1	1	2	2	1	2	1	1	2	2	2	2	1	1	2	2	2	1	1	1	1	1	2	1	1	1	1	2	2	1	2	2	2	1	1	2
NLL-01	80.6	LaDArT_SNP09555	Redundant	1	2	1	2	2	1	1	1	2	1	1	1	2	2	1	2	1	1	2	2	2	2	1	1	2	2	2	1	1	1	1	1	2	0	1	1	1	2	2	1	2	2	2	1	1	2
NLL-01	80.6	LaDArT_PAV27399	Redundant	1	2	1	0	2	1	1	1	2	1	1	1	2	2	1	2	1	1	0	2	2	2	1	1	2	2	2	1	1	1	1	1	2	1	1	1	1	2	2	1	2	2	2	1	1	2
NLL-01	82.3	LaDArT_SNP08791	Framework	1	2	1	2	2	1	1	1	2	1	1	1	2	2	1	2	2	1	2	2	2	2	1	1	2	2	2	1	1	1	1	1	2	1	1	1	2	2	2	2	2	2	2	1	2	2
NLL-01	82.3	LaDArT_SNP04773	Redundant	1	2	1	2	2	1	1	1	2	1	1	1	2	2	1	2	2	1	2	2	2	2	1	1	2	2	2	1	1	1	1	1	2	1	1	1	2	2	2	2	2	2	2	1	2	2
NLL-01	82.3	LaDArT_SNP08121	Redundant	1	2	1	2	2	1	1	1	2	1	1	1	2	2	1	2	2	1	2	2	2	2	1	1	2	2	2	1	1	1	1	1	2	1	1	1	2	2	2	2	2	2	2	1	2	2
NLL-01	82.3	LaDArT_SNP12953	Redundant	0	2	1	2	2	1	1	1	2	1	1	1	2	2	1	2	2	1	2	2	2	2	1	1	2	2	2	1	1	1	1	1	2	1	0	1	2	2	2	2	2	2	2	1	2	2
NLL-01	-	LaDArT_PAV24445	Attached	1	2	1	2	2	1	1	1	2	1	1	1	2	2	1	0	2	1	2	2	2	2	1	1	2	2	2	1	1	1	1	1	2	1	1	1	2	2	2	2	0	0	2	1	2	2
NLL-01	82.7	LaDArT_PAV15913	Framework	1	2	1	2	2	1	1	1	2	1	1	1	2	2	1	2	2	1	2	2	0	2	1	1	0	2	2	1	1	1	1	1	2	1	1	1	2	2	2	2	2	2	2	1	2	2
NLL-01	82.7	LaDArT_PAV14281	Redundant	1	2	1	2	2	1	1	1	2	1	1	1	2	2	1	2	2	0	2	2	2	2	1	1	2	2	2	1	1	1	1	1	2	0	1	1	2	2	2	2	2	2	2	0	2	2
NLL-01	-	LaDArT_PAV24467	Attached	1	2	1	2	2	1	1	1	2	1	1	1	2	2	1	2	1	1	2	2	2	2	1	1	2	2	2	1	1	1	1	1	2	1	1	1	2	2	2	2	2	2	2	1	2	2
NLL-01	83	LaDArT_SNP16679	Framework	1	2	1	2	2	1	1	1	2	1	1	1	2	2	1	2	2	0	2	2	2	2	1	1	2	0	2	1	1	1	1	1	2	0	1	1	2	2	2	2	2	2	2	1	2	2
NLL-01	83	LaDArT_PAV14847	Redundant	1	2	1	2	2	1	1	1	2	1	1	1	2	2	1	2	2	1	2	2	2	2	1	1	2	2	2	1	1	1	1	1	2	1	1	1	2	2	2	2	2	2	2	1	2	2
NLL-01	83.4	LaDArT_PAV14781	Framework	1	2	1	2	2	1	1	0	2	1	1	1	2	2	2	2	2	1	2	2	2	2	1	1	2	2	2	1	1	1	1	1	2	1	1	1	2	2	2	2	2	2	2	0	2	2
NLL-01	84.5	LaDArT_SNP17800	Framework	1	2	1	2	2	1	1	1	2	1	1	1	2	2	2	2	2	1	2	2	2	2	1	1	2	2	2	1	1	0	1	1	2	1	1	1	2	2	2	2	2	2	2	1	2	2
NLL-01	84.5	LaDArT_PAV26217	Redundant	1	2	1	2	2	1	1	1	2	1	1	1	2	2	2	2	2	1	2	0	2	2	1	1	2	2	2	1	1	1	1	1	2	1	1	1	2	2	2	0	2	2	2	1	2	2
NLL-01	84.5	LaDArT_PAV26218	Redundant	1	2	1	2	2	1	1	0	2	1	1	1	2	2	2	2	2	1	2	2	2	2	1	1	2	2	2	1	1	2	1	1	2	1	1	1	2	2	2	2	2	2	2	1	2	2
NLL-01	86.2	LaDArT_SNP03362	Framework	1	2	1	2	2	1	1	1	2	1	1	1	2	2	2	2	2	1	2	2	2	2	1	1	2	2	2	1	1	1	1	1	2	1	1	1	2	2	2	2	1	2	2	2	2	2
NLL-01	86.2	LaDArT_SNP16630	Redundant	1	2	1	2	2	1	1	1	2	1	1	1	2	2	2	2	2	1	2	2	2	2	1	1	2	2	2	1	1	1	1	1	2	1	1	1	2	2	2	2	1	2	2	2	2	2
NLL-01	86.2	LaDArT_PAV24336	Redundant	1	2	1	0	2	1	1	1	2	1	1	1	2	2	2	2	2	1	2	2	2	2	1	1	2	2	2	1	1	1	1	1	2	1	1	1	2	0	2	2	1	2	2	2	2	2
NLL-01	86.2	LaDArT_PAV08687	Redundant	1	2	1	0	2	1	1	1	2	1	1	1	2	2	2	2	2	1	2	0	2	2	1	1	2	0	2	1	1	1	1	1	2	0	1	1	2	2	2	2	1	2	2	2	2	2
NLL-01	86.5	LaDArT_PAV20217	Framework	1	2	1	2	2	1	1	1	2	1	1	1	2	2	2	2	2	1	2	2	2	2	1	1	2	0	2	1	1	1	1	1	2	1	1	1	2	2	2	2	1	2	2	2	2	2
NLL-01	87.2	LaDArT_SNP10401	Framework	1	2	1	2	2	1	1	2	2	1	1	1	2	2	2	2	2	1	2	2	2	2	1	1	2	2	2	1	1	1	1	1	2	1	1	1	2	2	2	2	1	2	2	2	2	2
NLL-01	87.2	LaDArT_SNP06819	Redundant	1	2	1	2	2	1	1	2	2	1	1	1	2	2	2	2	2	1	2	2	2	2	1	1	2	2	2	1	1	1	1	1	2	1	1	1	2	2	2	2	1	2	2	2	2	2
NLL-01	87.2	LaDArT_SNP12272	Redundant	1	2	1	2	2	1	1	2	2	1	1	1	2	2	2	2	2	1	2	2	2	2	1	1	2	2	2	1	1	1	1	1	2	1	1	1	2	2	2	2	1	2	2	2	2	2
NLL-01	87.2	LaDArT_PAV06758	Redundant	1	2	1	2	2	1	1	2	2	1	1	1	2	2	2	2	2	1	2	2	2	2	1	1	2	2	2	1	1	1	1	1	2	1	1	1	2	2	2	2	1	2	2	2	2	2
NLL-01	87.2	LaDArT_PAV01267	Redundant	1	2	1	0	2	1	1	2	2	1	1	1	2	2	2	2	2	1	2	2	2	2	1	1	2	0	2	1	1	1	1	1	2	1	1	1	2	2	2	2	1	2	2	2	2	2
NLL-01	87.2	LaDArT_PAV05330	Redundant	1	2	1	2	2	1	1	2	2	1	1	1	2	2	2	2	2	1	2	2	2	2	1	1	2	2	2	1	1	1	1	1	2	1	1	1	2	2	2	2	1	2	2	2	2	2
NLL-01	87.2	LaDArT_PAV25910	Redundant	1	2	1	2	2	1	1	2	2	1	1	1	2	2	2	2	2	1	2	0	2	2	1	1	2	2	2	1	1	1	1	1	2	1	1	1	2	2	2	0	1	2	2	2	2	2
NLL-01	87.2	LaDArT_PAV13917	Redundant	1	2	1	2	2	1	1	2	2	1	1	1	2	2	2	2	0	1	2	2	2	2	1	1	2	2	2	0	1	1	1	1	2	0	1	1	2	2	2	2	1	2	2	2	2	2
NLL-01	-	LaDArT_PAV16205	Attached	1	2	1	2	2	1	1	2	2	1	1	1	2	2	2	2	2	1	2	2	2	2	1	1	2	2	2	1	0	1	1	1	2	1	1	1	2	2	2	2	1	2	2	2	2	2
NLL-01	-	LaDArT_PAV13728	Attached	1	2	1	2	2	1	1	2	2	1	1	1	2	2	2	2	2	1	2	2	2	2	1	1	2	2	2	0	1	1	1	1	2	0	1	1	2	2	2	2	1	2	2	2	2	2
NLL-01	87.6	LaDArT_SNP13047	Framework	1	2	1	2	2	1	1	2	2	1	1	1	2	2	2	2	2	1	2	2	2	2	1	1	2	2	2	1	1	1	1	1	2	1	1	1	2	2	2	2	1	2	2	2	0	2
NLL-01	87.6	LaDArT_SNP02084	Redundant	1	2	1	2	2	1	1	2	2	1	1	1	2	2	2	2	2	1	2	2	2	2	1	1	2	2	2	1	1	1	1	1	2	1	1	1	2	2	2	2	1	2	2	2	2	2
NLL-01	87.6	psat_EST_00163	Redundant	1	2	1	2	2	1	1	2	2	1	1	1	2	2	2	2	2	1	0	2	2	2	1	1	2	2	2	1	1	1	1	1	2	1	1	1	2	2	2	0	1	2	2	0	2	0
NLL-01	88.2	LaDArT_SNP00156	Framework	1	2	1	2	2	1	1	2	2	1	1	2	2	2	2	2	2	1	2	2	2	2	1	1	2	1	2	1	1	1	1	1	2	1	1	1	2	2	2	2	1	2	2	2	2	2
NLL-01	88.2	LaSNP_067	Redundant	1	2	1	2	2	1	1	2	2	1	1	2	2	2	2	2	2	1	2	2	2	2	1	1	2	1	2	1	1	1	1	1	2	0	1	1	2	2	2	2	1	2	2	2	2	2
NLL-01	88.9	LaDArT_SNP00109	Framework	1	2	1	2	2	1	1	2	2	1	1	2	2	2	2	2	2	0	2	2	2	2	1	1	2	1	2	1	1	1	1	1	2	1	1	1	2	2	2	2	1	2	2	2	2	2
NLL-01	88.9	LaDArT_PAV02450	Redundant	1	2	1	2	2	1	1	2	2	1	1	2	2	2	2	2	2	0	2	2	2	2	1	1	2	1	2	1	1	1	1	1	2	1	1	1	2	2	2	0	1	0	2	2	2	2
NLL-01	88.9	LaDArT_PAV00261	Redundant	1	2	1	2	2	1	0	2	2	1	1	2	2	2	2	2	2	1	2	2	2	2	1	1	2	1	2	1	1	1	1	1	2	1	1	1	2	2	2	2	1	2	2	2	2	2
NLL-01	90.3	LaIND_135	Framework	1	2	1	2	2	1	1	2	2	1	1	2	2	2	2	2	0	1	2	2	2	2	1	1	2	1	2	1	1	1	1	2	2	1	1	1	2	2	2	2	1	2	2	2	2	2
NLL-01	91.8	LaDArT_SNP04894	Framework	1	2	1	2	1	1	1	2	2	1	1	2	2	2	2	2	2	1	2	2	2	2	1	1	2	1	2	1	1	1	1	2	2	1	1	1	2	2	2	2	1	2	2	2	2	2
NLL-01	91.8	LaDArT_SNP00788	Redundant	1	2	1	2	1	1	1	2	2	1	1	2	2	2	2	2	2	1	2	2	2	2	1	1	2	1	2	1	1	1	1	2	2	1	1	1	2	2	2	2	1	2	2	2	2	2
NLL-01	91.8	LaDArT_SNP00050	Redundant	1	2	1	2	1	1	1	2	2	1	1	2	2	2	2	2	2	1	2	2	2	2	1	1	2	1	2	1	1	1	1	2	2	1	1	1	2	2	2	2	1	2	2	2	2	2
NLL-01	91.8	LaDArT_PAV00420	Redundant	1	2	1	2	1	1	1	2	2	1	1	2	2	2	2	2	2	1	2	2	2	2	1	1	2	1	2	1	1	1	1	2	2	1	1	1	2	2	2	2	1	2	2	2	2	2
NLL-01	91.8	LaDArT_PAV26151	Redundant	1	2	1	0	1	1	1	2	2	1	1	2	2	2	0	2	2	1	2	2	2	2	1	1	2	1	2	1	1	1	1	2	2	1	1	1	2	0	2	2	1	2	2	2	2	2
NLL-01	91.8	LaDArT_PAV01764	Redundant	1	2	1	2	1	1	1	2	2	1	1	2	2	2	2	2	2	1	2	2	2	0	1	1	2	1	2	1	1	1	1	2	2	1	1	1	2	2	2	2	1	2	2	2	2	2
NLL-01	91.8	LaIND_054	Redundant	1	2	1	2	1	1	1	2	2	1	1	2	2	2	2	2	2	1	2	2	2	2	1	1	2	1	2	1	1	1	1	2	2	1	1	1	2	2	2	2	1	2	2	2	2	2
NLL-01	-	LaDArT_PAV00139	Attached	1	2	1	2	1	1	1	2	2	1	1	2	2	2	2	2	2	1	2	2	2	2	1	1	2	1	2	1	1	1	1	2	2	1	1	1	2	2	2	2	1	2	2	2	2	2
NLL-01	92.5	LaDArT_SNP17092	Framework	1	2	1	2	1	1	1	2	2	1	1	2	2	2	2	2	2	1	2	2	2	2	1	1	2	1	2	2	1	0	1	2	2	0	1	1	2	2	2	2	1	2	2	2	2	2
NLL-01	92.8	LaDArT_SNP02030	Framework	1	2	1	2	1	1	1	2	2	1	1	2	2	2	2	2	2	1	2	2	2	2	1	1	2	1	2	0	1	1	1	2	2	1	1	1	2	2	2	2	1	2	2	2	2	2
NLL-01	93.5	LaDArT_SNP00192	Framework	1	2	1	2	1	1	1	2	2	1	1	2	2	2	2	2	2	1	2	2	2	2	1	1	2	0	2	0	1	1	1	2	2	0	1	1	2	2	2	2	1	2	2	2	2	2
NLL-01	93.9	LaDArT_SNP05738	Framework	1	2	1	2	1	1	1	2	2	1	1	2	2	2	2	2	2	1	2	2	2	2	1	1	2	1	2	0	1	1	1	2	2	1	1	1	2	2	2	2	1	2	2	2	2	2
NLL-01	93.9	LaDArT_PAV26379	Redundant	1	2	1	2	1	1	0	2	2	1	1	2	2	2	2	2	2	1	2	2	2	2	1	1	2	1	2	1	1	0	1	2	2	1	1	1	2	2	2	2	1	2	2	2	2	2
NLL-01	94.2	LaDArT_SNP00613	Framework	1	2	1	2	1	1	1	2	1	1	1	2	2	2	2	2	2	1	2	2	2	2	1	1	2	1	2	0	1	1	1	2	2	1	1	1	2	2	2	2	1	2	2	2	2	2
NLL-01	94.2	LaDArT_PAV00371	Redundant	1	2	1	0	1	1	1	2	1	1	1	2	2	2	2	2	2	1	2	2	0	2	1	1	2	1	2	0	1	1	1	2	2	1	1	1	2	2	2	0	1	2	2	2	2	2
NLL-01	94.2	LaDArT_PAV01333	Redundant	1	2	1	2	0	1	0	2	1	1	1	2	2	2	2	2	2	1	2	2	2	2	1	1	2	1	2	0	1	1	1	2	2	1	1	1	2	2	0	2	1	2	2	2	2	2
NLL-01	-	UWA098	Attached	0	0	1	2	1	1	1	2	1	1	1	2	2	2	0	2	2	1	0	2	0	0	0	1	0	1	0	0	1	0	1	2	2	0	0	1	2	2	2	0	1	0	2	2	2	2
NLL-01	-	VIN3	Attached	1	2	1	0	0	0	1	2	1	0	1	0	0	2	2	2	2	1	2	2	0	0	1	1	2	1	2	0	1	0	1	2	2	0	0	1	2	2	2	0	0	2	2	2	2	2
NLL-01	94.6	LaDArT_PAV14471	Framework	1	2	0	2	1	1	1	2	1	1	1	2	2	2	2	2	2	1	2	2	2	2	1	1	2	1	2	1	1	1	1	2	2	0	1	1	2	2	2	2	0	2	2	2	2	2
NLL-01	94.9	LaDArT_PAV16077	Framework	1	2	1	2	1	1	1	2	1	1	1	2	2	2	2	2	2	1	2	2	2	2	1	1	2	1	2	2	1	1	1	2	2	0	1	1	2	2	2	2	1	2	2	2	2	2
NLL-01	96.7	LaIND_167	Framework	1	2	1	2	1	1	1	2	1	1	1	2	2	2	2	2	2	1	2	2	2	2	1	1	2	1	2	0	1	1	1	2	2	1	1	1	2	2	2	2	1	2	2	2	2	2
NLL-01	97.5	LaDArT_SNP02710	Framework	1	2	1	2	1	1	1	2	1	1	0	2	2	2	2	2	2	1	2	2	2	2	1	1	2	1	2	0	1	1	1	2	2	1	1	1	2	2	2	2	1	2	2	2	2	2
NLL-01	97.5	LaDArT_PAV03185	Redundant	1	2	1	2	1	1	1	2	1	1	1	2	2	2	2	2	2	1	2	2	2	2	1	1	2	1	2	0	1	1	1	2	2	1	1	1	2	2	2	2	1	2	2	2	2	2
NLL-01	97.5	LaDArT_PAV14003	Redundant	1	2	1	2	1	1	1	2	1	1	1	2	2	2	2	2	2	0	2	2	2	2	1	1	2	0	2	0	1	1	1	2	2	0	1	1	2	2	2	2	1	2	2	2	2	2
NLL-01	-	LaDArT_PAV20864	Attached	1	2	1	2	1	0	2	2	1	1	1	2	2	2	2	2	2	1	2	2	2	2	1	1	2	1	2	0	1	0	1	2	2	1	1	1	2	2	2	2	1	2	2	2	2	2
NLL-01	98.6	LaIND_039	Framework	0	2	1	0	1	1	1	2	1	1	1	2	2	2	2	2	2	1	2	2	2	2	1	1	2	1	2	0	1	1	1	2	2	1	2	1	2	2	2	0	1	2	2	2	2	2
NLL-01	99.7	LaDArT_SNP00376	Framework	1	2	1	2	1	1	1	2	1	1	1	2	2	2	2	2	2	1	2	2	2	2	0	1	2	1	2	0	1	1	1	2	2	1	2	1	2	2	2	2	1	2	2	2	2	2
NLL-01	99.7	LaDArT_PAV25527	Redundant	1	2	1	2	1	1	1	2	1	1	1	2	2	2	2	2	2	1	2	0	2	2	1	1	2	1	2	0	1	1	1	2	2	1	2	1	2	2	2	0	1	2	2	2	2	2
NLL-01	100.4	LaDArT_SNP12644	Framework	1	2	2	2	1	1	1	2	1	1	2	2	2	2	2	2	2	1	2	2	2	2	1	1	2	1	2	0	1	1	1	2	2	1	2	1	2	2	2	2	1	2	2	2	2	2
NLL-01	101.1	LaDArT_SNP05525	Framework	1	2	2	2	1	1	1	2	1	1	2	2	2	2	2	2	2	1	2	2	2	0	1	1	2	1	2	0	1	1	1	2	2	1	2	1	2	2	2	2	1	2	2	2	2	2
NLL-01	101.1	LaDArT_SNP07735	Redundant	1	2	2	2	1	1	1	2	1	1	2	2	2	2	2	2	2	1	2	2	2	2	1	1	2	1	2	0	1	1	1	2	2	0	2	1	2	2	2	2	1	2	2	2	2	2
NLL-01	101.4	LaDArT_SNP13654	Framework	1	2	2	2	1	1	1	2	1	1	2	2	2	2	2	2	2	1	2	2	2	2	1	1	2	1	2	0	1	1	1	2	2	1	2	1	2	2	2	2	1	2	2	2	2	2
NLL-01	101.4	LaDArT_PAV14020	Redundant	1	2	2	2	1	1	0	2	1	1	2	2	2	2	2	2	2	0	2	2	2	2	1	1	2	1	2	0	1	1	1	2	2	0	2	1	2	2	2	2	1	2	2	2	2	2
NLL-01	102.1	LaDArT_PAV16105	Framework	1	2	2	2	1	1	1	2	0	1	2	2	2	2	2	2	2	1	2	2	2	2	1	1	2	2	2	0	1	1	1	2	2	1	2	1	2	2	2	2	1	2	2	2	2	2
NLL-01	103.6	LaDArT_PAV04019	Framework	1	2	2	2	1	0	1	2	1	1	2	2	2	2	2	2	2	1	2	2	2	2	1	1	2	1	2	1	1	1	1	2	2	1	2	1	2	2	2	2	1	2	2	2	2	1
NLL-01	103.6	LaDArT_PAV22611	Redundant	1	2	2	2	1	1	1	0	1	0	2	2	2	2	2	2	2	1	2	2	2	2	1	1	2	1	2	0	1	1	1	2	2	1	2	1	2	2	2	2	1	2	2	2	2	1
NLL-01	105	LaDArT_SNP18933	Framework	0	2	2	2	1	1	1	2	1	1	2	2	2	2	2	2	2	1	2	2	2	2	1	1	2	1	2	0	1	1	2	2	2	1	2	1	2	2	2	2	1	1	2	2	2	1
NLL-01	105	LaDArT_SNP09934	Redundant	0	2	2	2	1	1	1	2	1	1	2	2	2	2	2	2	2	1	2	2	2	2	1	1	2	1	2	0	1	1	2	2	2	1	2	1	2	2	2	2	1	1	2	2	2	1
NLL-01	105.7	LaDArT_SNP03490	Framework	1	2	2	2	1	1	1	2	1	1	2	2	2	2	2	2	2	1	2	2	2	2	0	1	2	1	2	0	1	1	2	2	2	1	2	1	2	2	2	2	1	1	2	2	2	1
NLL-01	106.1	LaDArT_SNP19288	Framework	1	2	2	2	1	1	1	2	1	1	2	2	2	2	2	2	2	1	2	2	2	2	1	1	2	1	2	0	1	1	2	2	2	1	2	1	2	2	2	2	1	1	2	2	2	1
NLL-01	107.5	LaDArT_SNP12042	Framework	1	2	2	2	1	1	1	2	1	0	2	2	2	1	2	2	2	1	2	2	2	0	1	1	2	1	2	0	1	1	2	2	2	1	2	1	2	2	2	2	1	1	2	2	2	1
NLL-01	107.8	LaDArT_SNP03787	Framework	1	2	2	2	1	1	1	2	1	1	2	2	2	1	2	2	2	1	2	2	2	2	1	1	2	1	2	0	1	1	2	2	2	1	2	1	2	1	2	2	1	1	2	2	2	1
NLL-01	107.8	LaDArT_SNP03494	Redundant	1	2	2	2	1	1	1	2	1	1	2	2	2	1	2	2	2	1	2	2	2	2	1	1	2	1	2	0	1	1	2	2	2	1	2	1	2	1	2	2	1	1	2	2	2	1
NLL-01	107.8	LaDArT_SNP07584	Redundant	1	2	2	2	1	1	1	2	1	1	2	2	2	1	2	2	2	1	2	2	2	2	1	1	2	1	2	0	1	1	2	2	2	1	2	1	2	1	2	2	1	1	2	2	2	1
NLL-01	107.8	LaDArT_SNP09406	Redundant	0	2	2	2	1	1	1	2	1	1	2	2	2	1	2	2	2	1	2	2	2	2	1	1	2	1	2	0	1	1	2	2	2	1	2	1	2	1	2	2	1	1	2	2	2	1
NLL-01	107.8	LaDArT_SNP11354	Redundant	1	2	2	2	1	1	1	2	1	1	2	2	2	1	2	2	2	1	2	2	2	2	1	1	2	1	2	0	1	1	2	2	2	1	2	1	2	1	2	2	1	1	2	2	2	1
NLL-01	107.8	LaDArT_SNP05128	Redundant	1	2	2	2	1	1	1	2	1	1	2	2	2	1	2	2	2	1	2	2	2	2	1	1	2	1	2	0	1	1	2	2	2	1	2	1	2	1	2	2	1	1	2	2	2	1
NLL-01	107.8	LaDArT_SNP12840	Redundant	1	2	2	2	1	1	1	2	1	1	2	2	2	1	2	0	2	1	2	2	2	2	1	1	2	1	2	0	1	1	2	2	2	1	2	1	2	1	2	2	1	1	2	2	2	1
NLL-01	107.8	LaSNP_074	Redundant	1	2	2	2	1	1	1	2	1	1	2	2	2	1	2	2	2	1	2	2	2	2	1	1	2	1	2	0	1	1	2	2	2	1	2	1	2	1	2	2	1	1	2	2	2	1
NLL-01	107.8	LaDArT_PAV01058	Redundant	1	2	2	2	1	1	1	2	1	1	2	2	2	1	2	2	2	1	2	2	2	2	1	1	2	1	2	0	1	1	2	2	2	1	2	1	2	1	2	2	1	1	2	2	2	1
NLL-01	107.8	LaDArT_PAV02269	Redundant	1	2	2	2	1	1	1	2	1	1	2	2	2	1	2	2	2	1	2	2	2	2	1	1	2	1	2	1	1	1	2	2	2	1	2	1	2	1	2	2	1	1	2	2	2	1
NLL-01	107.8	LaDArT_PAV00619	Redundant	1	2	2	2	1	1	1	2	1	1	2	2	2	1	2	2	2	1	2	2	2	2	1	1	2	1	2	2	1	1	2	2	2	1	2	1	2	1	2	2	1	1	2	2	2	1
NLL-01	107.8	LaDArT_PAV24156	Redundant	1	2	2	2	1	1	1	2	1	0	2	2	2	1	2	2	0	1	2	2	2	2	1	1	2	1	2	0	1	1	2	2	2	1	2	1	2	1	2	2	1	1	2	0	2	1
NLL-01	107.8	lPb-329083	Redundant	1	2	2	2	1	1	1	2	1	1	2	2	2	1	2	2	2	1	2	2	2	2	1	1	2	1	2	2	1	1	2	2	2	1	2	1	2	1	2	2	1	1	2	2	2	1
NLL-01	-	LaDArT_PAV15638	Attached	1	2	2	2	1	1	1	2	1	1	2	2	2	1	2	2	2	1	2	2	2	2	1	1	2	1	2	1	0	1	2	2	2	0	2	1	2	1	2	2	1	1	2	2	2	1
NLL-01	108.1	LaDArT_SNP08052	Framework	1	2	2	2	1	1	1	2	1	1	2	2	2	1	2	2	2	1	2	2	2	2	1	1	2	1	2	2	1	1	0	2	2	1	2	1	2	1	2	2	1	1	2	2	2	1
NLL-01	108.1	LaDArT_PAV29317	Redundant	1	2	2	0	1	1	1	2	1	1	2	2	2	1	2	2	2	1	2	2	2	2	1	1	2	1	2	2	1	1	2	2	2	1	2	1	2	1	2	2	1	1	2	2	2	1
NLL-01	108.8	LaDArT_PAV14759	Framework	1	2	2	2	1	1	2	2	1	1	2	2	2	1	2	2	2	1	2	2	2	2	1	1	2	1	2	1	1	1	2	2	2	1	2	1	2	0	2	2	1	1	2	2	2	1
NLL-01	108.8	LaDArT_PAV09094	Redundant	1	2	2	2	1	1	2	2	1	1	2	2	2	1	2	2	2	1	2	2	2	2	1	1	2	1	2	1	1	1	0	2	0	1	2	1	2	1	2	2	1	1	2	2	2	1
NLL-01	109.2	LaDArT_SNP06211	Framework	1	2	2	2	1	1	2	2	1	1	2	2	2	1	2	2	2	1	2	2	2	2	1	1	2	1	2	1	1	1	2	2	2	1	2	1	2	1	2	2	1	1	2	2	2	1
NLL-01	109.2	LaDArT_SNP00409	Redundant	1	2	2	2	1	1	2	2	1	1	2	2	2	1	2	2	2	1	2	2	2	2	1	1	2	1	2	1	1	1	2	2	2	1	2	1	2	1	2	2	1	1	2	2	2	1
NLL-01	109.2	LaDArT_SNP05607	Redundant	1	2	2	2	1	1	2	2	1	1	2	2	2	1	2	2	2	1	2	2	2	2	1	1	2	1	2	1	1	1	2	2	2	1	2	1	2	1	2	2	1	1	2	2	2	1
NLL-01	109.2	LaDArT_PAV00920	Redundant	1	2	2	2	1	1	2	2	1	1	2	2	2	1	2	2	2	1	2	2	2	2	1	1	2	1	2	1	1	1	2	2	2	1	2	1	2	1	2	2	1	1	2	2	2	1
NLL-01	109.2	LaDArT_PAV25831	Redundant	1	2	2	2	1	1	2	2	1	1	2	2	2	1	2	2	2	1	0	2	0	2	1	1	2	1	2	1	1	1	2	2	2	1	2	1	2	1	2	2	1	1	2	2	2	1
NLL-01	109.9	LaDArT_SNP07855	Framework	1	2	2	2	1	1	2	2	1	1	2	2	2	1	2	2	2	1	2	2	2	2	1	1	2	1	2	1	1	1	2	2	2	1	2	1	2	1	2	2	1	1	2	2	2	1
NLL-01	109.9	LaDArT_SNP05556	Redundant	1	2	2	2	1	1	2	2	1	1	2	2	2	1	2	2	2	1	2	2	2	2	1	1	2	1	2	1	1	1	2	2	2	1	2	1	2	1	2	2	1	1	2	2	2	1
NLL-01	109.9	LaDArT_PAV13854	Redundant	1	2	2	2	1	1	2	2	1	1	2	2	2	1	2	2	2	0	2	2	2	2	1	1	2	1	2	1	1	1	2	2	2	1	2	1	2	1	2	2	1	1	2	2	2	1
NLL-01	109.9	LaDArT_PAV12834	Redundant	1	2	2	2	1	1	2	2	1	1	2	2	2	1	0	2	2	1	2	2	2	2	1	1	2	1	2	1	1	1	2	0	2	0	2	1	2	1	2	2	1	1	2	2	2	1
NLL-01	-	LaDArT_PAV16190	Attached	1	2	2	2	1	1	2	2	1	1	2	2	2	1	2	2	2	1	2	2	0	2	1	1	2	1	2	1	1	1	0	2	2	1	2	1	2	1	2	2	1	1	2	2	2	1
NLL-01	-	LaDArT_PAV26265	Attached	1	2	2	2	1	0	2	2	1	1	2	2	2	1	2	2	2	1	2	2	2	2	1	1	2	1	2	1	1	1	2	2	2	1	2	1	2	1	2	2	1	1	2	2	2	1
NLL-01	-	LaDArT_PAV08029	Attached	1	2	2	2	1	1	2	2	1	0	2	2	2	0	2	2	2	1	2	2	2	2	1	1	2	1	2	0	1	1	2	2	2	2	2	1	2	1	2	2	1	1	2	2	2	1
NLL-01	110.2	LaDArT_SNP13712	Framework	1	2	2	2	1	1	2	2	1	1	2	2	2	1	2	2	2	1	2	2	2	2	1	1	2	1	2	1	1	1	2	2	2	1	2	1	2	0	2	2	1	1	2	2	2	1
NLL-01	110.2	LaDArT_PAV15730	Redundant	1	2	2	2	1	1	2	2	1	1	2	2	2	1	2	2	2	1	0	2	2	2	1	1	2	1	2	1	1	1	2	2	2	1	2	1	2	1	2	2	1	1	0	2	2	1
NLL-01	110.5	LaDArT_SNP13676	Framework	1	2	2	2	1	1	2	2	1	1	2	2	2	1	2	2	2	1	2	2	2	2	1	1	2	1	2	1	1	1	2	0	2	1	2	1	2	1	2	2	1	1	2	2	2	1
NLL-01	110.5	LaDArT_SNP09286	Redundant	1	2	2	2	1	1	2	2	1	1	2	2	2	1	2	2	2	1	2	2	2	2	1	1	2	1	2	1	1	1	2	2	2	1	2	1	2	1	2	2	1	1	2	2	2	1
NLL-01	110.5	LaDArT_SNP10035	Redundant	0	2	2	2	1	1	2	2	1	0	0	2	2	1	2	2	2	1	2	2	2	2	0	1	2	0	2	1	1	1	2	2	2	1	2	1	2	1	2	2	1	1	2	2	2	1
NLL-01	110.5	LaDArT_PAV16020	Redundant	1	2	2	2	1	1	2	2	1	1	2	2	2	1	2	2	2	1	2	2	2	2	1	1	2	1	2	1	1	1	2	2	2	1	2	1	2	1	2	2	1	1	2	2	2	1
NLL-01	110.5	LaDArT_PAV02274	Redundant	1	2	2	2	1	1	2	2	1	1	2	2	2	1	2	2	2	1	2	2	2	2	1	1	2	1	2	1	1	0	2	2	2	1	2	1	2	1	2	2	1	1	2	2	2	1
NLL-01	110.5	LaDArT_PAV15769	Redundant	1	2	2	2	1	1	0	2	1	1	2	2	2	1	2	2	2	1	0	2	2	2	1	1	2	1	2	1	1	1	2	2	2	1	2	1	2	1	2	2	1	1	0	2	2	1
NLL-01	-	LaDArT_PAV24059	Attached	1	2	2	2	1	1	2	2	1	1	2	2	2	1	2	2	2	1	2	2	2	2	1	1	2	1	2	0	1	1	2	2	2	1	2	1	2	1	2	2	1	1	2	2	2	1
NLL-01	110.9	LaDArT_SNP03495	Framework	1	2	2	2	1	1	2	2	1	1	2	2	2	1	2	2	2	1	2	2	2	2	1	1	2	1	2	2	1	1	2	2	2	1	2	1	2	1	2	2	1	1	2	2	2	1
NLL-01	110.9	LaDArT_SNP12385	Redundant	1	2	2	2	1	1	2	2	1	1	2	2	2	1	2	2	2	1	2	2	2	2	1	1	2	1	2	2	1	1	2	2	2	1	2	1	2	1	2	2	1	1	2	2	2	1
NLL-01	110.9	LaDArT_PAV05270	Redundant	1	2	2	2	1	1	2	2	1	1	2	2	2	1	2	2	2	0	2	2	2	2	1	1	2	1	2	2	1	1	2	2	2	1	2	1	2	1	2	2	1	1	2	2	2	1
NLL-01	111.2	LaDArT_SNP13714	Framework	1	2	2	2	1	1	2	2	1	1	1	2	2	1	2	2	2	0	2	2	2	2	1	1	2	1	2	2	1	1	2	2	2	0	2	1	0	1	2	2	1	1	2	2	2	1
NLL-01	111.6	LaDArT_PAV27734	Framework	1	2	2	2	1	1	0	2	1	1	1	2	2	1	2	2	2	1	2	2	2	2	1	1	2	1	2	2	1	1	2	2	2	1	2	1	2	1	2	2	1	1	2	2	2	1
NLL-01	111.6	LaIND_069	Redundant	1	2	2	2	1	1	2	2	1	1	1	2	2	1	2	2	2	1	2	2	2	2	1	1	2	1	2	2	1	1	2	2	2	0	2	1	2	1	2	2	1	1	2	2	2	1
NLL-01	111.9	LaDArT_SNP05981	Framework	1	2	2	2	1	1	2	2	1	1	1	2	2	1	2	2	2	1	2	2	2	2	1	1	2	1	2	2	1	1	2	2	2	1	2	1	2	1	2	2	1	1	2	2	2	1
NLL-01	111.9	LaDArT_SNP16273	Redundant	1	2	2	2	1	1	2	2	1	1	1	2	2	1	2	2	2	1	2	2	2	2	1	1	2	1	2	2	1	1	2	2	2	1	2	1	2	1	2	2	1	1	2	2	2	1
NLL-01	-	LaDArT_PAV23985	Attached	1	2	2	2	0	1	2	2	1	1	1	2	2	0	2	2	2	1	2	2	2	2	1	1	2	1	2	2	1	1	2	2	2	1	2	1	2	1	2	2	0	1	2	2	2	1
NLL-01	112.2	LaDArT_SNP15114	Framework	1	2	2	2	1	1	2	2	1	1	1	2	2	1	2	2	2	1	2	2	2	2	1	1	2	1	2	2	1	1	2	2	2	1	2	1	2	1	2	2	1	1	2	2	2	1
NLL-01	112.2	LaDArT_SNP05401	Redundant	1	2	2	2	1	1	2	2	1	1	1	2	2	1	2	2	2	1	2	2	2	2	1	1	2	1	2	2	1	1	2	2	2	1	2	1	2	1	2	2	1	1	2	2	2	1
NLL-01	112.2	LaDArT_SNP12622	Redundant	1	2	2	2	1	1	2	2	1	1	1	2	2	1	2	2	2	1	2	2	2	2	1	1	2	1	2	2	1	1	2	2	2	0	2	1	2	1	2	2	1	1	2	2	2	1
NLL-01	-	Lup300	Attached	1	2	2	2	1	1	2	2	1	1	1	1	2	1	2	2	2	1	2	2	0	2	1	1	2	1	2	2	1	1	2	2	2	0	0	1	2	1	2	0	1	1	2	2	2	1
NLL-01	-	LaDArT_PAV25501	Attached	1	2	2	1	1	1	0	2	1	1	1	2	2	1	0	2	2	1	0	2	2	2	1	1	2	1	2	2	1	1	2	2	2	1	2	1	2	1	2	0	1	1	2	2	2	1
NLL-01	112.6	LaDArT_SNP12072	Framework	1	2	2	2	1	1	2	2	1	1	1	2	2	1	2	2	2	1	2	2	2	2	1	1	2	1	2	2	1	1	2	2	2	1	2	1	2	1	2	2	1	1	2	2	2	1
NLL-01	112.6	LaDArT_SNP18829	Redundant	1	2	2	2	1	1	2	2	1	1	1	2	2	1	2	2	2	1	2	2	2	2	1	1	2	1	2	2	1	1	2	2	2	1	2	1	2	1	2	2	1	1	2	2	2	1
NLL-01	112.6	LaSNP_300	Redundant	1	2	2	2	1	1	2	2	1	1	1	2	2	1	2	2	2	1	2	2	2	2	1	1	2	1	2	2	1	1	2	2	2	1	2	1	2	1	2	2	1	1	2	2	2	1
NLL-01	112.6	LaDArT_SNP04249	Redundant	1	2	0	2	1	1	2	2	1	1	0	2	2	1	2	2	2	1	2	2	2	2	1	1	2	1	2	2	1	1	2	2	2	1	2	1	2	1	2	2	1	1	2	2	2	1
NLL-01	112.6	LaDArT_SNP17152	Redundant	1	2	2	0	1	1	2	2	1	1	1	2	2	1	2	2	2	0	2	2	2	2	1	1	2	0	2	2	1	1	2	2	2	1	2	1	2	1	2	2	1	1	2	2	2	1
NLL-01	-	LaDArT_PAV15829	Attached	1	2	2	2	1	1	2	2	1	1	1	2	2	1	2	2	2	1	2	2	2	2	1	1	2	1	2	2	1	1	2	2	2	1	2	1	2	1	2	2	1	1	2	2	2	1
NLL-01	-	mtmt_EST_03396	Attached	1	2	0	0	1	1	2	2	1	1	1	2	2	1	2	2	0	0	0	2	2	2	0	1	2	1	2	2	1	1	2	0	0	1	2	1	2	1	2	0	1	1	2	0	0	0
NLL-01	112.9	LaDArT_SNP03759	Framework	1	2	2	2	1	1	2	2	1	1	1	2	2	1	2	0	2	1	2	2	2	2	1	1	2	1	2	2	1	1	2	2	2	1	2	1	2	1	2	2	1	1	2	2	2	1
NLL-01	112.9	LaDArT_PAV25739	Redundant	1	2	2	2	1	1	2	2	1	1	1	2	2	1	2	2	2	0	2	2	2	2	1	1	2	1	2	2	1	1	2	2	2	1	2	1	2	0	2	2	1	1	2	2	2	1
NLL-01	113.6	LaDArT_SNP07633	Framework	1	2	2	2	1	1	2	2	1	1	1	2	2	1	2	2	2	1	2	2	2	2	1	1	2	1	2	2	1	1	2	2	2	1	2	1	2	1	2	2	1	1	2	2	2	1
NLL-01	113.9	LaDArT_SNP08926	Framework	1	2	2	2	1	1	2	2	1	1	1	2	2	1	2	2	2	1	2	2	2	2	1	1	2	1	2	2	1	1	2	2	2	1	2	1	2	1	2	2	1	1	2	2	2	1
NLL-01	113.9	LaSNP_224	Redundant	1	2	2	2	1	1	2	0	1	1	1	2	2	1	2	2	2	1	2	2	2	2	1	1	2	1	2	2	1	1	2	2	2	1	2	1	2	1	2	2	1	1	2	2	2	1
NLL-01	113.9	LaDArT_SNP16837	Redundant	1	2	2	2	1	1	2	2	1	1	1	2	2	1	2	0	2	1	2	2	2	2	1	1	2	0	2	2	1	1	2	2	2	0	2	1	2	0	2	2	1	1	2	2	2	1
NLL-01	114.6	LaDArT_SNP13247	Framework	0	2	2	2	1	1	2	1	1	1	1	2	2	2	2	2	2	1	2	2	2	2	1	1	2	1	2	2	1	1	2	2	2	1	2	1	2	1	2	2	1	1	2	2	2	1
NLL-01	114.6	LaIND_052	Redundant	1	2	2	2	1	1	2	1	1	1	1	2	2	2	2	2	2	1	2	2	2	2	1	1	2	1	2	2	1	1	2	2	2	1	2	1	2	1	2	2	1	1	2	2	2	1
NLL-01	114.6	LaDArT_PAV08070	Redundant	1	2	2	2	1	1	2	1	1	0	1	2	2	2	0	2	2	1	2	2	2	2	1	1	2	1	2	2	1	1	2	2	2	1	2	1	2	0	2	2	1	1	2	2	2	1
NLL-01	115.3	LaDArT_SNP18348	Framework	1	2	2	2	1	1	2	1	1	1	1	2	0	2	2	2	2	1	2	2	2	2	1	2	2	1	2	2	1	1	2	2	2	1	2	1	2	1	2	2	1	1	2	2	2	1
NLL-01	115.3	LaSNP_547	Redundant	0	2	2	2	1	1	2	1	1	1	1	2	2	2	2	2	2	1	2	2	2	2	1	2	2	1	2	2	1	1	2	2	2	1	2	1	2	1	2	2	1	1	2	2	2	1
NLL-01	115.3	LaDArT_SNP08558	Redundant	1	2	2	2	1	1	0	1	1	1	1	0	2	2	2	2	2	1	2	2	2	2	1	2	2	1	2	2	1	1	2	2	2	1	2	1	2	1	2	2	1	1	2	2	2	1
NLL-01	115.6	LaDArT_PAV22598	Framework	1	2	2	2	1	1	0	1	1	1	1	2	2	2	2	2	2	1	2	2	2	2	1	2	2	1	2	2	0	1	2	2	2	1	2	1	2	0	2	2	1	1	2	2	2	1
NLL-01	116.3	LaDArT_PAV27787	Framework	1	2	2	2	1	1	1	1	1	1	1	2	2	2	2	2	2	1	2	2	2	2	1	2	2	1	2	2	1	1	2	2	2	1	2	1	2	1	0	0	1	1	2	2	2	1
NLL-01	118.2	LaDArT_PAV11867	Framework	1	2	2	0	1	1	2	1	1	1	1	2	2	2	2	2	2	1	2	2	0	2	1	1	2	1	2	0	1	1	2	2	2	1	2	1	2	1	2	0	1	1	2	2	2	1
NLL-01	119	LaDArT_SNP05357	Framework	1	2	2	2	1	1	2	1	1	1	1	2	2	2	2	2	2	1	2	2	2	2	1	2	2	1	2	2	1	1	2	2	2	1	2	1	2	1	2	2	1	1	2	2	2	1
NLL-01	119	LaDArT_SNP14250	Redundant	1	2	2	2	1	1	2	1	1	1	1	2	2	2	2	2	2	1	2	2	2	2	1	2	2	1	2	2	1	1	2	2	2	1	2	1	2	1	2	2	1	1	2	2	2	1
NLL-01	119	LaDArT_PAV26310	Redundant	1	2	2	2	1	1	2	1	1	1	1	2	2	2	2	2	2	1	2	2	2	2	1	2	2	1	2	2	1	1	2	2	2	1	2	1	2	1	2	2	1	1	2	0	2	1
NLL-01	-	LaDArT_PAV05237	Attached	1	2	2	2	1	1	2	1	0	1	1	2	2	2	2	2	2	1	2	2	2	2	1	2	2	1	2	2	0	1	2	2	2	1	2	1	2	1	0	2	1	1	2	2	2	1
NLL-01	119.3	LaDArT_SNP15391	Framework	1	2	2	2	1	1	2	1	1	1	1	2	2	2	2	2	2	1	2	2	2	2	1	2	2	1	1	2	1	1	2	2	2	1	2	1	2	1	2	2	1	1	2	2	2	1
NLL-01	119.3	LaSNP_246	Redundant	1	2	2	2	1	1	2	1	1	1	1	2	2	2	2	2	2	1	2	2	2	2	1	2	2	1	1	2	1	1	2	2	2	1	2	1	2	1	2	2	1	1	2	2	2	1
NLL-01	119.3	LaSNP_500	Redundant	0	2	2	2	1	1	2	1	1	1	1	2	2	2	2	2	2	1	2	2	2	2	1	2	2	1	1	2	1	1	2	2	2	1	2	1	2	1	2	2	1	1	2	2	2	1
NLL-01	-	Leg716	Attached	1	2	2	0	1	2	2	1	1	1	1	2	2	2	2	2	2	0	0	2	2	2	0	2	2	1	1	2	1	1	2	0	2	0	1	1	1	2	2	0	1	1	2	0	0	0
NLL-01	-	LaDArT_PAV21087	Attached	1	2	2	2	1	1	0	1	1	1	1	2	2	2	2	2	2	1	2	2	2	2	1	2	2	1	1	2	1	1	2	2	2	1	2	1	2	1	2	2	1	1	2	2	2	1
NLL-01	119.6	LaDArT_SNP06274	Framework	1	2	2	2	1	1	2	1	1	1	1	2	2	2	2	2	2	1	2	2	2	2	1	2	2	1	1	2	1	1	2	2	2	1	2	1	2	1	2	2	1	1	2	2	2	1
NLL-01	119.6	LaSNP_318	Redundant	1	2	2	2	1	1	2	1	1	1	1	2	2	2	2	2	2	1	2	2	2	2	1	2	2	1	1	2	1	1	2	2	2	1	2	1	2	1	2	2	1	1	2	2	2	1
NLL-01	119.6	LaSNP_227	Redundant	1	2	2	2	1	1	2	1	1	1	1	2	2	2	2	2	2	1	2	2	2	2	1	2	2	1	1	2	1	1	2	2	2	1	2	1	2	1	2	2	1	1	2	2	2	1
NLL-01	119.6	LaDArT_SNP07916	Redundant	1	2	2	2	1	1	2	1	1	1	1	2	2	2	2	2	2	1	2	2	2	2	1	2	2	1	1	2	1	1	2	2	2	1	2	1	2	1	2	2	1	1	2	2	2	1
NLL-01	119.6	LaDArT_PAV15993	Redundant	1	2	2	2	1	1	2	1	1	1	1	2	2	2	0	2	2	1	0	2	2	2	1	2	2	1	1	0	1	1	2	2	2	1	2	1	2	1	2	2	1	1	0	2	2	1
NLL-01	119.6	LaSSR_009	Redundant	1	2	2	2	1	1	2	1	1	1	1	2	2	2	2	2	2	1	2	2	2	2	1	2	2	1	1	2	1	1	2	2	2	1	2	1	2	1	2	2	1	1	2	2	2	1
NLL-01	120.3	LaDArT_SNP04503	Framework	1	2	2	2	1	1	2	1	1	1	1	2	2	2	2	2	2	1	2	2	2	2	1	2	2	1	2	2	1	1	2	2	2	1	2	1	2	1	2	2	1	1	2	2	2	1
NLL-01	120.3	LaDArT_SNP09393	Redundant	1	2	2	2	1	1	2	1	1	1	1	2	2	2	2	2	2	1	2	2	2	2	1	2	2	1	2	2	1	1	2	2	2	1	2	1	2	1	2	2	1	1	2	2	2	1
NLL-01	120.3	LaDArT_SNP11637	Redundant	1	2	2	2	1	1	2	1	1	1	1	2	2	2	2	2	2	1	2	2	2	2	1	2	2	1	2	2	1	1	2	2	2	1	2	1	2	1	2	2	1	1	2	2	2	1
NLL-01	120.3	LaDArT_SNP19445	Redundant	1	2	2	2	1	1	2	1	1	1	1	2	2	2	2	2	2	1	2	2	2	2	1	2	2	1	2	2	1	1	2	2	2	1	2	1	2	1	2	2	1	1	2	2	2	1
NLL-01	120.3	LaSNP_320	Redundant	0	2	2	2	1	1	2	1	1	1	1	2	2	2	2	2	2	1	2	2	2	2	1	2	2	1	2	2	1	1	2	2	2	0	2	1	2	1	2	2	1	1	2	2	2	1
NLL-01	120.3	LaDArT_SNP11522	Redundant	1	2	2	2	1	1	2	1	1	1	1	2	2	2	2	2	2	1	2	2	2	2	1	2	2	1	2	0	1	1	2	0	2	1	2	1	2	1	2	2	1	1	2	2	2	1
NLL-01	120.3	LaDArT_SNP19517	Redundant	1	2	2	2	1	1	2	1	1	1	1	2	2	2	2	2	2	1	2	2	2	2	1	2	2	1	2	2	1	1	2	2	2	1	2	1	2	1	2	2	1	1	2	2	2	1
NLL-01	120.3	LaDArT_PAV20908	Redundant	1	2	2	2	1	1	2	1	1	1	1	2	2	2	2	2	2	1	2	2	2	2	1	2	2	1	0	2	1	1	2	2	2	1	2	1	2	1	2	2	1	1	2	2	2	1
NLL-01	120.3	LaDArT_PAV20331	Redundant	1	2	2	2	1	1	2	1	1	1	1	2	2	2	2	2	2	0	2	2	2	2	1	2	2	1	2	2	1	1	2	2	2	1	2	1	2	1	2	2	1	1	2	2	2	1
NLL-01	-	LaDArT_PAV03932	Attached	1	2	2	2	1	1	2	1	0	1	1	2	2	2	2	2	2	1	2	2	2	2	1	2	2	1	2	2	1	1	2	2	2	2	2	1	2	1	0	2	1	1	2	2	2	1
NLL-01	120.6	LaDArT_SNP14052	Framework	1	2	2	2	1	1	2	1	1	1	1	2	2	2	2	2	2	1	2	2	2	2	1	2	2	1	2	2	1	1	2	2	2	1	2	1	2	1	2	2	1	1	2	2	2	1
NLL-01	-	LaDArT_PAV08600	Attached	1	2	2	2	1	1	2	1	1	1	1	2	2	0	2	2	2	1	0	0	2	2	1	2	2	2	2	2	1	1	2	2	2	0	2	1	2	1	2	2	1	1	2	2	2	1
NLL-01	121.1	lPb-333955	Framework	1	2	2	2	1	1	2	1	1	1	1	2	2	2	2	2	2	1	2	2	2	2	1	2	2	1	2	2	1	1	2	2	2	1	2	1	2	1	2	2	1	1	2	2	2	1
NLL-01	121.1	lPb-334372	Redundant	1	2	2	2	1	1	2	1	1	1	1	2	2	2	2	2	2	1	2	2	2	2	1	2	2	1	2	2	1	1	2	2	2	1	2	1	2	1	2	2	1	1	2	2	2	1
NLL-01	121.6	LaDArT_SNP15774	Framework	1	2	2	2	1	1	2	1	1	1	1	2	2	2	2	2	2	1	2	2	2	2	1	2	2	1	2	0	1	1	2	2	2	1	2	1	2	1	2	2	1	1	2	2	2	1
NLL-01	121.6	LaDArT_SNP03468	Redundant	1	2	2	2	1	1	2	1	1	1	1	2	2	2	2	2	2	1	2	2	2	2	1	2	2	1	2	2	1	1	2	2	2	1	2	1	2	1	2	2	1	1	2	2	2	1
NLL-01	121.6	LaDArT_PAV05153	Redundant	1	2	2	2	1	1	2	1	1	1	1	2	2	2	2	2	2	1	2	2	2	2	1	2	2	1	2	2	1	1	2	2	2	1	2	1	2	1	2	2	1	1	2	2	2	1
NLL-01	121.6	LaDArT_PAV20701	Redundant	1	2	2	2	1	1	2	1	1	1	1	2	2	2	2	2	2	1	2	2	2	2	1	2	2	1	2	2	1	1	2	2	2	1	2	1	2	1	2	0	1	1	2	2	2	1
NLL-01	121.6	LaDArT_PAV03858	Redundant	1	2	2	2	1	1	2	1	1	1	1	2	2	2	2	2	2	1	2	2	2	2	1	2	2	0	2	2	1	1	2	2	2	1	2	1	2	1	2	2	1	1	2	2	2	1
NLL-01	121.6	LaDArT_PAV25494	Redundant	1	2	2	2	1	1	2	1	1	1	1	2	2	2	2	0	2	1	2	2	2	2	1	2	2	1	2	0	1	1	2	2	2	1	2	1	2	1	2	2	1	1	2	2	2	1
NLL-01	121.6	lPb-333860	Redundant	1	2	2	2	1	1	2	1	1	1	1	2	2	2	2	2	2	1	2	2	2	2	1	2	2	1	2	2	1	1	2	2	2	1	2	1	2	1	2	2	1	1	2	2	2	1
NLL-01	-	LaDArT_PAV04434	Attached	1	2	2	2	1	1	2	1	1	1	1	2	2	2	2	2	2	0	2	2	2	2	1	2	2	0	2	2	1	1	2	2	2	0	2	1	2	1	2	2	1	1	2	2	2	1
NLL-01	-	LaDArT_PAV14900	Attached	1	2	2	2	1	1	1	1	1	1	1	2	2	2	2	2	2	1	2	2	2	2	1	2	2	1	2	2	1	1	2	0	2	1	2	1	2	1	2	2	1	1	2	2	2	1
NLL-01	122	LaSNP_225	Framework	1	2	2	2	1	1	2	1	1	1	1	2	2	2	2	2	2	1	2	2	2	2	1	2	2	1	2	2	1	1	2	2	2	1	2	1	2	1	2	2	1	1	2	2	2	1
NLL-01	122	LaDArT_SNP07445	Redundant	1	2	2	2	1	1	2	1	1	1	1	2	2	2	2	2	2	1	2	2	2	2	1	2	2	1	2	2	1	1	2	2	2	1	2	1	2	1	2	2	1	1	2	2	2	1
NLL-01	122	LaDArT_SNP17126	Redundant	1	2	2	2	1	1	2	1	1	1	1	2	2	2	0	2	2	1	2	2	2	2	1	2	2	1	2	2	1	1	2	2	2	0	2	1	2	1	2	2	1	1	2	2	2	1
NLL-01	122	LaDArT_PAV26220	Redundant	1	2	2	2	1	1	2	1	1	1	1	2	2	2	2	2	2	1	2	2	2	2	1	2	0	1	2	2	1	1	2	2	2	1	2	1	2	1	2	2	1	1	2	2	2	1
NLL-01	122	LaDArT_PAV07254	Redundant	1	2	2	2	1	1	2	1	1	1	1	2	2	2	2	2	2	1	2	2	2	2	1	2	2	1	2	2	1	1	2	2	2	1	2	1	2	1	2	2	1	1	2	2	2	1
NLL-01	122.3	LaDArT_SNP16409	Framework	1	2	2	2	1	1	2	1	1	1	1	2	2	2	2	2	2	1	2	2	2	2	1	2	2	1	2	2	1	1	2	2	2	1	2	1	2	1	2	2	1	1	2	2	2	1
NLL-01	122.3	LaDArT_SNP10242	Redundant	1	2	2	2	1	1	2	1	1	1	1	2	2	2	2	2	2	1	2	2	2	2	1	2	2	1	2	2	1	1	2	2	2	1	2	1	2	1	2	2	1	1	2	2	2	1
NLL-01	123	LaDArT_SNP15464	Framework	1	2	2	2	1	1	2	1	1	1	1	2	2	2	2	2	2	1	2	2	2	2	1	2	2	0	2	2	1	1	2	2	2	1	2	1	2	1	2	2	1	1	2	2	2	1
NLL-01	124.4	LaDArT_SNP06168	Framework	1	2	2	2	1	1	2	1	1	1	1	2	2	2	2	2	2	1	2	2	2	2	1	2	2	1	2	2	1	1	2	2	2	1	2	1	2	1	2	2	1	1	2	2	2	1
NLL-01	124.4	LaSNP_576	Redundant	1	2	2	2	1	1	2	1	1	1	1	2	2	2	2	2	2	1	2	2	2	2	1	2	2	1	2	2	1	1	2	2	2	0	2	1	2	1	2	2	1	1	2	2	2	1
NLL-01	124.4	LaDArT_PAV21064	Redundant	1	2	2	2	1	1	2	1	1	1	1	2	2	2	2	2	2	1	2	2	2	2	1	2	2	1	2	2	1	1	0	2	2	1	2	1	2	0	2	2	1	1	2	2	2	1
NLL-01	124.4	LaDArT_PAV06045	Redundant	1	2	2	2	1	1	2	1	1	1	1	2	2	2	2	2	2	1	2	2	2	2	1	2	2	1	2	2	1	1	2	2	2	1	2	1	2	1	2	2	1	1	2	2	2	1
NLL-01	125	Lup214	Framework	1	2	2	2	1	1	2	1	1	1	1	2	2	2	2	2	2	1	2	2	0	2	1	2	2	1	2	2	1	1	2	2	2	0	0	1	2	1	2	0	1	1	2	2	2	1
NLL-01	126.2	LaDArT_PAV28380	Framework	1	2	2	2	1	1	0	1	1	1	1	2	2	2	2	2	0	1	2	2	0	2	2	1	2	1	2	0	1	1	2	2	2	1	2	1	2	1	0	2	1	1	2	2	2	1
NLL-01	-	LaDArT_PAV25701	Attached	1	2	2	2	1	1	2	1	1	1	1	2	2	2	2	2	2	1	2	2	2	2	2	1	2	1	2	2	1	1	2	2	2	1	2	1	2	1	1	2	1	1	2	2	2	1
NLL-01	-	LaDArT_PAV21136	Attached	1	2	2	2	1	1	2	1	1	1	1	2	2	2	2	2	2	1	2	0	2	2	2	1	2	1	2	2	1	1	2	2	2	1	2	1	2	1	1	2	1	1	2	2	2	1
NLL-01	-	LaDArT_PAV26775	Attached	1	2	2	2	1	1	2	1	1	1	1	2	2	2	2	2	2	1	2	2	2	2	2	1	2	2	2	2	1	1	2	2	2	2	2	1	2	0	1	2	1	1	2	2	2	1
NLL-01	-	LaDArT_PAV20513	Attached	1	2	2	2	1	1	2	0	1	0	0	2	2	2	2	2	2	1	2	2	2	2	2	1	2	2	2	2	1	0	0	2	2	2	2	1	2	2	1	2	1	1	2	2	2	1
NLL-01	126.6	LaDArT_SNP15800	Framework	1	2	2	2	1	1	2	1	1	1	1	2	2	2	2	2	2	1	2	2	2	2	2	1	2	1	2	2	1	1	0	2	2	1	2	1	2	1	1	2	1	1	2	2	2	1
NLL-01	126.6	LaDArT_SNP19060	Redundant	1	2	2	2	1	1	2	1	1	1	1	2	2	2	2	2	2	1	2	2	2	2	2	1	2	1	2	2	1	1	2	2	2	1	2	1	2	1	1	2	1	1	2	2	2	1
NLL-01	126.6	LaDArT_SNP04099	Redundant	1	2	2	2	1	1	2	1	1	1	1	2	2	2	2	2	2	1	2	2	2	2	2	1	2	1	2	2	1	1	2	2	2	1	2	1	2	1	1	2	1	1	2	2	2	1
NLL-01	126.6	LaDArT_SNP19292	Redundant	1	2	2	2	1	1	2	1	1	1	1	2	2	2	2	2	2	1	2	2	2	2	2	1	2	1	2	2	1	1	2	2	2	1	2	1	2	1	1	2	1	1	2	2	2	1
NLL-01	126.6	LaDArT_SNP12746	Redundant	0	2	2	2	1	1	2	1	1	1	1	2	2	2	2	2	0	1	2	2	2	2	2	1	2	1	2	2	1	1	2	2	2	1	2	1	2	1	1	2	1	1	2	2	2	1
NLL-01	126.6	LaDArT_SNP14358	Redundant	0	2	2	2	1	1	2	1	1	1	1	2	2	2	2	2	2	1	2	2	2	2	2	1	2	1	2	2	1	1	2	2	2	1	2	1	2	1	1	2	1	1	2	2	2	1
NLL-01	126.6	LaDArT_PAV24126	Redundant	1	2	2	2	1	1	2	1	1	1	1	2	2	2	2	2	2	1	2	2	2	2	2	1	2	1	2	2	1	1	2	2	2	1	2	1	2	1	1	2	1	1	2	2	2	1
NLL-01	126.6	LaDArT_PAV25794	Redundant	1	2	2	2	1	1	0	1	1	1	1	2	2	2	2	2	2	1	2	2	2	2	2	1	2	1	2	2	1	1	2	2	2	1	2	1	2	1	1	2	1	1	2	2	2	1
NLL-01	126.6	LaDArT_PAV28883	Redundant	1	2	2	2	1	1	2	1	1	1	1	2	2	2	2	2	2	1	2	2	2	2	2	1	2	1	2	2	1	1	2	2	2	1	2	1	2	1	1	0	1	1	2	2	2	1
NLL-01	126.6	LaDArT_PAV04341	Redundant	1	2	2	2	1	1	2	1	1	1	1	2	2	2	2	2	2	1	2	2	2	2	2	1	2	0	2	2	1	1	2	2	2	1	2	1	2	1	1	2	1	1	2	2	2	1
NLL-01	126.6	LaDArT_PAV08852	Redundant	1	2	2	2	1	1	2	1	1	1	1	2	2	2	2	2	2	1	2	2	2	2	2	1	2	1	2	2	1	1	2	2	0	1	2	1	2	0	1	2	1	1	2	2	2	1
NLL-01	126.6	LaDArT_PAV28382	Redundant	1	2	2	2	1	0	2	0	1	1	1	2	2	2	2	2	2	0	2	2	2	2	2	1	2	1	2	2	1	1	2	2	2	1	2	1	2	0	1	2	1	1	2	2	2	1
NLL-01	126.6	LaDArT_PAV23593	Redundant	1	2	2	2	1	1	2	0	1	1	1	2	2	2	2	2	2	1	2	2	2	2	2	1	2	1	2	2	1	1	2	2	2	0	2	1	2	1	1	2	1	1	2	2	2	1
NLL-01	127.2	LaDArT_SNP05932	Framework	1	2	2	2	1	1	2	1	1	1	1	2	2	2	2	2	2	1	2	2	2	2	2	1	2	1	2	2	1	0	2	2	2	1	2	1	2	1	1	2	1	1	2	2	2	1
NLL-01	127.6	LaDArT_SNP19475	Framework	1	2	2	2	1	1	2	1	1	1	1	2	2	2	2	2	2	1	2	2	2	2	2	1	2	1	2	2	1	1	2	2	2	1	2	2	2	1	1	2	1	1	2	2	2	1
NLL-01	127.6	LaDArT_PAV08975	Redundant	1	2	2	2	1	1	2	1	0	1	1	2	2	2	2	2	2	1	2	2	2	2	2	1	2	1	2	2	1	1	2	2	2	0	2	2	2	1	1	2	1	1	2	2	2	1
NLL-01	-	lPb-329664	Attached	1	2	2	2	1	1	2	1	1	1	1	2	2	2	2	2	2	1	2	2	0	2	2	1	2	1	2	2	1	1	2	2	2	0	0	2	2	1	1	0	1	1	2	2	2	1
NLL-01	127.9	LaSNP_261	Framework	1	2	2	2	1	1	2	1	1	1	1	2	2	2	2	2	2	1	2	2	2	2	2	1	2	1	2	2	1	1	2	2	2	1	2	2	2	1	1	2	1	1	2	2	2	1
NLL-01	127.9	LaDArT_SNP09157	Redundant	1	2	2	2	1	1	2	1	1	1	1	2	2	2	2	2	2	1	2	2	2	2	2	1	2	1	2	2	1	1	2	2	2	1	2	2	2	1	1	2	1	1	2	2	2	1
NLL-01	127.9	LaSNP_420	Redundant	0	2	2	2	1	1	2	1	1	1	1	2	2	2	2	2	2	1	2	2	2	2	2	1	2	1	2	2	1	1	2	2	2	1	2	2	0	1	1	2	1	1	2	2	2	1
NLL-01	127.9	LaDArT_PAV25994	Redundant	1	2	2	2	1	1	2	1	1	1	1	2	2	2	0	2	0	1	2	2	2	2	0	1	2	1	2	2	1	1	2	2	2	1	2	2	2	1	1	2	1	1	2	2	2	1
NLL-01	128.6	LaDArT_PAV01153	Framework	1	2	2	2	1	1	2	1	1	1	1	2	2	2	2	2	2	1	2	2	2	2	2	1	2	1	2	2	1	1	2	2	2	1	2	2	2	1	1	2	1	1	2	2	2	1
NLL-01	128.6	LaDArT_PAV02399	Redundant	1	2	2	2	1	1	2	1	1	1	1	2	2	2	2	2	2	1	2	2	2	2	2	1	2	0	2	2	1	1	2	2	2	0	2	2	2	1	1	2	1	1	2	2	2	1
NLL-01	128.6	lPb-329590	Redundant	1	2	2	2	1	1	2	1	1	1	1	2	2	2	2	2	2	1	2	2	2	2	2	1	2	1	2	2	1	1	2	2	2	1	2	2	2	1	1	2	1	1	2	2	2	1
NLL-01	129.3	LaDArT_SNP01541	Framework	1	2	2	2	1	1	2	1	1	1	1	2	2	2	2	2	2	1	2	2	2	2	2	1	2	1	2	2	0	1	2	2	2	1	2	2	2	1	1	2	1	1	2	2	2	1
NLL-01	129.3	LaDArT_SNP02419	Redundant	1	2	2	2	1	1	2	1	1	1	1	2	2	2	2	2	2	1	2	2	2	2	2	1	2	1	2	2	0	1	2	2	2	1	2	2	2	1	1	2	1	1	2	2	2	1
NLL-01	129.3	LaDArT_SNP13037	Redundant	1	2	2	2	1	1	2	1	1	1	1	2	2	2	2	2	2	1	2	2	2	2	2	1	2	1	2	2	0	1	2	2	2	1	2	2	2	1	1	2	1	1	2	2	2	1
NLL-01	129.3	LaDArT_SNP02321	Redundant	1	2	2	2	1	1	2	1	1	1	1	2	2	2	2	2	2	1	2	2	2	2	2	1	2	1	2	2	0	1	2	2	2	1	2	2	2	1	1	2	1	1	2	2	2	1
NLL-01	129.3	LaDArT_SNP01112	Redundant	1	2	2	2	1	1	2	1	1	1	1	2	2	2	2	2	2	1	2	2	2	2	2	1	2	1	2	2	0	1	2	2	2	1	2	2	2	1	1	2	1	1	2	2	2	1
NLL-01	129.3	LaDArT_SNP00152	Redundant	1	2	2	2	1	1	2	1	1	1	1	2	2	2	2	2	2	1	2	2	2	2	2	1	2	1	2	2	0	1	2	2	2	1	2	2	2	1	1	2	1	1	2	2	2	1
NLL-01	129.3	LaDArT_SNP00815	Redundant	1	2	2	2	1	1	2	1	1	1	1	2	2	2	2	2	2	1	2	2	2	2	2	1	2	1	2	2	0	1	2	2	2	1	2	2	2	1	1	2	1	1	2	2	2	1
NLL-01	129.3	LaDArT_SNP01359	Redundant	1	2	2	2	1	1	2	0	1	1	1	2	2	2	2	2	2	1	2	2	2	2	2	0	2	1	2	2	1	0	2	2	2	1	2	2	2	1	1	2	1	1	2	2	2	1
NLL-01	129.3	LaDArT_PAV02533	Redundant	1	2	2	0	1	1	2	1	1	1	1	2	2	2	2	2	2	1	0	2	2	2	2	1	2	1	2	0	0	1	0	2	2	1	2	2	2	1	1	2	1	1	2	2	2	1
NLL-01	129.3	LaDArT_PAV00347	Redundant	1	2	2	2	1	1	2	1	1	1	1	2	2	2	2	2	2	1	2	2	2	2	2	1	2	1	2	2	1	1	0	2	2	1	2	2	2	1	1	2	1	1	2	2	2	1
NLL-01	129.3	LaDArT_PAV02503	Redundant	1	2	2	0	1	1	2	1	1	1	1	2	2	2	2	2	2	1	2	2	2	2	2	1	2	1	2	2	0	1	2	2	2	1	2	2	2	1	1	2	1	1	2	2	2	1
NLL-01	129.3	LaDArT_PAV02531	Redundant	1	2	2	2	1	1	2	1	1	0	1	2	2	2	2	2	2	1	2	2	2	2	2	1	2	1	2	2	1	1	2	2	2	1	2	2	2	1	1	2	1	1	2	2	2	1
NLL-01	-	LaDArT_PAV28640	Attached	1	2	2	2	1	1	0	1	1	1	1	2	2	2	2	2	2	1	2	2	2	2	2	1	2	1	2	0	0	1	2	2	2	1	2	2	2	1	1	2	1	1	2	2	2	1
NLL-01	-	lPb-329002	Attached	1	2	2	2	1	1	2	1	1	1	1	2	2	2	2	2	2	1	2	2	2	2	2	1	2	1	2	2	2	1	2	2	2	1	2	2	2	1	1	2	1	1	2	2	2	1
NLL-01	-	Tardus	Attached	1	2	2	2	1	1	2	1	1	1	1	2	2	2	2	2	2	1	2	2	2	2	2	1	2	1	2	2	2	1	2	2	2	1	2	2	2	1	1	2	1	1	2	2	2	1
NLL-01	-	TaM1	Attached	1	2	2	2	1	1	2	1	1	1	1	2	2	2	2	2	2	0	2	2	2	2	2	1	2	1	2	2	2	1	2	2	2	1	2	2	2	1	1	2	1	1	2	2	2	1
NLL-01	-	LaDArT_PAV02725	Attached	1	2	2	2	1	1	2	1	1	1	1	2	2	2	2	2	2	1	2	2	2	2	2	1	2	1	2	2	1	1	2	2	2	1	2	2	2	1	1	2	1	1	2	2	2	1
NLL-01	129.6	LaDArT_PAV08349	Framework	1	2	2	2	1	1	2	1	1	1	1	2	2	2	2	2	2	1	2	2	0	2	2	1	2	1	2	2	0	1	2	2	2	1	2	2	2	1	1	2	1	1	2	2	2	1
NLL-01	129.6	LaDArT_PAV07256	Redundant	1	2	2	0	1	1	0	1	1	1	1	2	2	2	2	2	2	1	2	2	2	2	2	1	2	1	2	0	0	1	2	2	2	1	2	2	2	1	1	2	1	1	0	2	2	1
NLL-01	129.6	LaDArT_PAV13124	Redundant	1	2	2	2	1	1	0	1	1	1	1	2	2	2	0	2	2	1	2	2	0	2	2	1	2	1	2	2	0	1	2	2	2	1	2	2	2	1	1	2	1	1	2	2	2	1
NLL-01	129.6	LaDArT_PAV03879	Redundant	1	2	2	2	1	1	2	1	1	1	1	2	2	2	2	2	2	1	2	2	2	2	2	1	2	1	2	2	0	1	2	2	2	1	2	2	2	1	1	2	1	1	2	2	2	1
NLL-01	129.6	LaDArT_PAV08477	Redundant	1	2	2	0	1	1	2	1	1	0	1	2	2	2	2	2	2	1	2	2	2	2	2	1	2	1	2	2	0	1	2	2	2	1	2	2	2	1	1	2	1	1	2	2	2	1
NLL-01	129.6	LaDArT_PAV13268	Redundant	1	2	2	2	1	1	2	1	1	1	1	2	2	2	2	2	2	1	2	2	2	2	2	1	2	1	2	2	0	1	2	2	2	1	2	2	2	1	1	2	0	1	2	2	2	1
NLL-01	-	LaDArT_PAV26491	Attached	1	2	1	1	1	1	2	1	1	1	1	2	2	2	2	2	2	1	2	2	2	2	2	1	2	1	2	2	0	1	2	0	2	1	2	2	2	1	1	2	1	1	2	2	2	1
NLL-01	130.3	LaDArT_PAV22030	Framework	1	2	2	2	1	1	2	1	1	1	1	2	2	2	2	2	2	1	2	2	0	2	2	1	2	1	0	0	0	1	2	2	2	1	2	2	2	1	1	2	1	1	0	2	2	1
NLL-01	133.2	TaM3	Framework	1	2	2	2	1	1	2	1	1	1	1	2	2	2	2	2	2	1	2	2	2	2	2	1	2	1	2	2	2	0	2	2	2	1	2	2	2	1	1	2	1	1	2	2	2	1
NLL-01	133.2	Lup001	Redundant	1	2	2	2	1	1	2	1	1	1	1	2	2	2	2	2	2	1	2	2	0	2	2	1	2	1	2	2	2	1	2	2	2	0	0	2	2	1	1	0	1	1	2	2	2	1
NLL-01	138.5	LaDArT_PAV26383	Framework	1	2	2	2	1	1	2	1	1	2	1	2	2	2	2	2	2	1	2	1	2	2	2	1	2	1	2	2	0	0	2	2	2	1	2	2	2	1	1	2	1	1	2	2	2	1
NLL-01	140.6	LaDArT_SNP07943	Framework	1	2	2	2	1	1	2	1	1	2	1	2	2	2	2	2	2	1	2	1	2	2	2	1	2	1	2	2	1	1	2	2	2	1	2	2	2	1	1	2	1	1	2	2	2	1
NLL-01	140.6	LaDArT_SNP16352	Redundant	1	2	2	2	1	1	2	1	1	2	1	2	2	2	2	2	2	1	2	1	2	2	2	1	2	1	2	2	0	1	2	2	2	1	2	2	2	1	1	2	1	1	2	2	2	1
NLL-01	140.6	LaDArT_PAV24047	Redundant	1	2	2	2	1	1	2	1	1	2	1	2	2	2	0	2	2	1	0	1	2	2	2	1	2	1	2	2	0	1	2	2	2	1	2	2	2	1	1	0	1	1	2	2	2	1
NLL-01	140.6	LaDArT_PAV24048	Redundant	1	2	2	2	1	1	2	1	1	2	1	2	2	2	2	2	2	1	2	1	2	2	2	1	2	1	2	2	1	0	2	2	2	1	2	2	2	1	1	2	1	1	2	2	2	1
NLL-01	142	LaDArT_SNP16061	Framework	1	2	2	2	2	1	2	1	1	2	1	2	2	2	2	2	2	1	2	1	2	2	2	1	2	1	2	2	0	1	2	2	2	1	2	2	2	1	1	2	1	1	2	2	2	1
NLL-01	142	LaDArT_PAV05211	Redundant	1	2	2	2	2	1	2	1	1	2	1	2	2	2	2	2	2	1	2	1	2	2	2	1	2	1	2	2	0	0	0	2	2	1	2	2	2	1	1	2	1	1	2	2	2	1
NLL-01	-	LaDArT_PAV29637	Attached	1	2	2	2	2	1	0	1	1	2	1	2	2	2	2	2	2	1	2	1	2	2	2	1	2	1	2	2	0	1	2	2	2	1	2	2	2	1	1	2	1	1	2	2	2	1
NLL-01	142.3	LaDArT_SNP04558	Framework	1	2	2	2	2	1	2	1	1	2	1	2	2	2	2	2	2	1	2	1	2	2	2	1	2	1	2	2	0	1	2	2	2	1	2	2	2	1	1	2	1	1	2	2	0	1
NLL-01	142.3	LaDArT_SNP12427	Redundant	1	2	2	2	2	1	2	1	1	2	1	2	0	2	2	2	2	1	2	1	2	2	2	1	2	1	2	2	0	1	2	2	2	1	2	2	2	1	1	2	1	1	2	2	2	1
NLL-01	142.3	LaDArT_PAV27936	Redundant	1	2	2	2	2	1	0	1	1	2	1	2	2	2	2	2	2	1	0	1	2	2	2	1	2	1	2	0	0	1	2	2	2	1	2	2	2	1	1	2	1	1	2	2	2	1
NLL-01	142.3	LaDArT_PAV12465	Redundant	1	2	2	2	2	1	2	1	1	2	1	2	2	2	2	2	2	1	2	1	2	2	2	1	2	1	2	2	1	1	2	2	2	0	2	2	2	1	1	2	1	1	2	2	2	1
NLL-01	143	LaDArT_SNP04014	Framework	1	2	2	2	2	1	2	1	1	2	1	2	2	2	2	2	2	1	2	1	2	0	2	1	2	1	2	2	0	1	2	2	2	1	2	2	2	1	1	2	1	1	2	2	2	1
NLL-01	143	LaDArT_SNP10636	Redundant	1	2	2	2	2	1	2	1	1	2	1	2	2	2	2	2	2	1	2	1	2	2	2	1	2	1	2	2	0	1	2	2	2	1	2	2	2	1	1	2	1	1	2	2	2	1
NLL-01	143	TaM2	Redundant	1	2	2	2	2	1	2	1	1	2	1	2	2	2	2	2	2	1	2	1	2	2	2	1	2	1	2	2	2	1	2	2	2	1	2	2	2	1	1	2	1	1	2	2	2	1
NLL-01	148.9	LaDArT_PAV26983	Framework	1	2	2	2	2	2	2	1	1	1	1	2	2	2	2	2	2	1	2	1	2	2	2	1	2	1	2	2	2	1	2	2	2	1	2	2	2	1	1	2	1	1	2	2	2	1
NLL-01	148.9	LaDArT_PAV26541	Redundant	1	2	2	2	2	0	2	1	1	1	1	2	2	2	2	2	2	1	2	1	2	2	2	1	2	1	2	2	2	1	2	2	2	1	2	2	2	1	1	0	1	1	2	2	2	1
NLL-01	150	LaDArT_SNP05737	Framework	1	2	2	2	2	2	2	1	1	1	1	2	2	2	2	2	2	0	2	1	2	2	2	1	2	1	2	2	0	1	2	2	2	1	2	2	2	1	1	2	1	1	2	2	2	1
NLL-01	150.3	LaDArT_PAV16619	Framework	1	2	2	2	2	0	0	1	1	1	1	2	2	2	2	2	0	0	2	0	2	2	2	1	2	1	2	2	2	1	1	0	2	1	2	2	2	1	1	2	1	1	2	2	2	1
NLL-01	150.3	LaDArT_PAV11924	Redundant	1	2	2	2	2	2	2	1	1	1	1	2	2	2	2	2	2	2	2	1	2	2	2	1	2	1	2	2	0	1	1	2	2	0	2	2	2	1	1	2	1	1	2	2	2	1
NLL-01	-	UWA026a	Attached	1	0	0	0	1	2	1	1	1	1	1	2	2	2	2	0	2	0	2	1	0	2	2	1	2	1	2	2	0	0	1	2	2	0	0	2	2	1	1	0	1	1	2	2	2	1
NLL-01	150.7	LaDArT_SNP16754	Framework	1	2	2	2	2	2	2	1	1	1	1	2	2	2	2	2	2	2	2	1	2	2	2	1	2	0	2	2	2	1	1	2	2	0	2	2	2	1	1	2	1	1	2	2	2	1
NLL-01	150.7	LaDArT_PAV28603	Redundant	1	2	2	0	2	2	2	1	1	1	1	2	2	2	2	0	2	0	2	1	2	2	2	1	2	1	2	2	0	1	1	2	2	1	2	2	2	1	1	2	1	1	2	2	2	1
NLL-01	151.4	LaDArT_PAV06625	Framework	1	2	2	2	2	2	2	1	1	1	1	2	2	2	2	2	2	2	2	1	2	2	2	2	2	1	2	2	0	1	1	2	2	0	2	2	2	1	1	2	0	1	2	2	2	1
NLL-01	154.8	LaDArT_PAV21522	Framework	1	2	2	2	2	2	2	1	1	1	1	2	2	2	2	2	2	2	2	1	2	2	2	1	2	1	2	2	1	1	1	2	2	1	2	2	2	1	1	2	1	1	2	2	2	2
NLL-01	154.8	LaDArT_PAV07116	Redundant	1	2	2	2	2	2	2	1	1	1	1	2	2	2	2	2	2	2	2	1	2	2	2	1	2	1	2	2	1	1	1	2	2	0	2	2	2	1	1	2	1	1	2	2	2	2
NLL-01	155.2	LaDArT_SNP16871	Framework	1	2	2	2	2	2	2	1	1	1	1	2	2	2	2	2	2	2	2	1	2	2	2	1	2	1	2	2	1	1	1	2	2	0	2	2	2	1	1	2	1	1	2	2	2	2
NLL-01	155.5	LaDArT_PAV24995	Framework	1	2	2	2	2	2	2	1	1	1	1	2	2	2	2	2	2	2	2	1	2	2	2	1	2	1	2	2	1	1	1	2	2	2	2	2	2	1	0	2	1	1	2	2	2	2
NLL-01	159.7	LaDArT_SNP08619	Framework	1	2	2	2	2	2	2	1	1	1	1	2	2	2	1	2	2	2	1	1	2	2	2	1	2	1	2	2	1	1	1	2	1	1	2	2	2	1	1	2	1	1	2	2	2	2
NLL-01	159.7	LaDArT_SNP15345	Redundant	1	2	2	2	2	2	2	1	1	1	1	2	2	2	1	2	2	2	1	1	2	2	2	1	2	1	2	2	1	1	1	2	1	1	2	2	2	1	1	2	1	1	2	2	2	2
NLL-01	159.7	LaDArT_SNP03100	Redundant	1	2	2	2	2	2	2	1	1	1	1	2	2	2	1	2	2	2	1	1	2	2	2	1	2	0	2	2	1	1	1	2	1	1	2	2	2	1	1	2	1	1	2	2	2	2
NLL-01	159.7	LaDArT_PAV24189	Redundant	1	2	2	2	2	2	0	1	1	1	1	2	2	2	1	2	0	2	1	1	2	2	2	1	2	1	2	2	1	1	1	2	1	1	2	2	2	1	1	2	1	1	2	2	2	2
NLL-01	162.9	LaDArT_SNP19128	Framework	1	2	2	2	2	2	2	1	1	1	1	2	2	2	1	2	2	2	1	1	2	2	2	2	2	1	1	2	1	1	2	2	1	1	2	2	2	1	2	2	1	1	2	2	1	2
NLL-01	166.2	LaDArT_SNP01181	Framework	1	2	2	2	1	2	2	1	1	1	1	2	2	2	1	2	2	2	1	1	2	2	2	2	2	2	1	2	2	1	2	2	1	2	2	2	2	1	2	2	1	1	2	0	1	2
NLL-01	168	LaDArT_PAV02822	Framework	1	2	2	2	1	2	2	1	1	1	1	2	2	2	1	2	2	2	1	0	2	2	2	2	2	2	1	2	2	1	2	2	1	1	2	1	2	1	2	2	1	1	2	2	1	2
NLL-01	168	UWA022	Redundant	0	0	2	2	1	2	2	1	1	1	1	2	2	2	1	2	2	2	1	1	0	2	2	2	2	2	1	2	2	0	2	2	1	0	0	1	2	1	2	0	1	1	2	2	1	2
NLL-01	168	UWA209	Redundant	0	0	0	2	1	2	0	1	1	1	1	2	2	2	1	2	2	2	1	1	0	2	2	2	2	2	1	2	2	0	2	2	1	0	0	1	2	1	2	0	0	1	0	2	1	2
NLL-01	169.1	LaDArT_SNP05297	Framework	1	2	2	2	1	2	2	1	1	1	1	2	2	2	1	2	2	2	1	1	2	2	2	2	2	2	1	2	2	1	2	2	1	1	2	1	2	1	2	2	1	1	2	2	1	2
NLL-01	169.1	LaDArT_SNP00681	Redundant	1	2	2	2	1	2	2	1	1	1	1	2	2	2	1	2	2	2	1	1	2	2	2	2	2	2	1	2	2	1	2	2	1	1	2	1	2	1	2	2	0	1	2	2	1	2
NLL-01	169.4	LaSNP_208	Framework	1	2	2	2	1	2	2	1	1	1	1	2	2	2	1	2	2	2	1	1	2	2	2	2	2	2	1	2	2	1	2	2	1	1	2	1	2	1	2	2	1	1	2	2	1	2
NLL-01	169.4	LaDArT_PAV06568	Redundant	1	2	2	2	1	2	2	1	1	1	1	2	2	2	1	2	2	2	1	1	2	2	2	2	2	2	1	2	2	1	2	2	1	0	2	1	2	1	2	2	1	1	2	2	1	2
NLL-01	169.4	LaDArT_PAV21316	Redundant	1	2	2	2	1	2	2	1	1	1	1	2	2	2	1	2	2	2	1	1	2	2	2	2	2	2	1	2	2	1	0	2	1	1	2	1	2	1	2	0	1	1	2	2	1	2
NLL-01	169.7	LaDArT_SNP09032	Framework	1	2	2	2	1	2	2	1	1	1	1	2	2	2	1	2	2	2	1	0	2	2	2	2	2	2	1	2	2	1	2	2	1	1	1	1	2	1	2	2	1	1	2	2	1	2
NLL-01	169.7	LaDArT_SNP17065	Redundant	1	2	2	2	1	2	2	1	1	1	1	2	2	2	1	2	2	2	1	1	2	2	2	2	2	2	1	2	2	1	2	2	1	0	1	1	2	1	2	2	0	1	2	2	1	2
NLL-01	-	LaDArT_PAV21343	Attached	1	2	2	0	1	2	2	1	1	1	1	2	2	2	1	2	2	2	1	1	2	2	2	2	2	1	1	2	0	1	2	2	1	1	1	1	2	1	2	2	1	1	2	2	1	2
NLL-01	170.1	LaDArT_SNP08404	Framework	1	2	2	2	1	2	2	1	1	1	1	2	2	2	1	2	2	2	1	1	2	2	2	2	2	2	1	2	2	1	2	2	1	1	1	1	2	1	2	2	1	1	2	2	1	2
NLL-01	170.1	LaDArT_PAV21260	Redundant	1	2	2	0	1	2	2	1	1	1	1	2	2	2	1	2	2	2	1	1	2	2	2	2	2	2	1	2	2	1	2	0	1	1	1	1	2	1	2	2	1	1	2	2	1	2
NLL-01	172.9	LaDArT_SNP04012	Framework	1	2	2	2	1	2	2	1	1	1	1	2	2	2	1	2	2	2	1	1	2	2	2	2	2	2	1	2	2	1	2	2	1	1	1	1	2	1	2	2	1	1	2	2	1	2
NLL-01	172.9	LaDArT_PAV23618	Redundant	1	2	2	2	1	2	0	1	1	1	1	2	2	2	1	0	2	2	1	1	2	2	2	2	2	2	1	2	2	1	2	2	1	1	1	1	2	1	2	2	1	1	2	2	1	2
NLL-01	-	UWA250	Attached	0	2	2	2	1	2	2	1	1	1	1	2	2	2	0	2	2	2	0	1	0	2	2	2	2	2	1	2	2	0	2	2	1	0	0	1	2	1	2	0	1	1	2	2	1	2
NLL-01	174.7	LaDArT_SNP09020	Framework	1	2	2	2	1	2	2	1	1	1	1	1	2	2	1	2	2	2	1	1	2	2	2	2	2	2	1	2	2	1	2	2	1	1	1	1	2	1	2	2	1	1	2	2	1	2
NLL-01	175	LaDArT_PAV21280	Framework	1	2	2	2	1	2	2	1	1	1	1	1	2	2	1	2	2	2	1	1	2	2	2	2	2	2	1	2	2	1	2	1	1	1	1	1	2	1	2	2	1	1	2	2	1	2
NLL-01	175.3	LaDArT_SNP08056	Framework	1	2	2	2	1	2	0	1	1	1	1	1	2	2	1	2	2	2	1	1	2	2	2	2	2	2	1	2	2	1	2	1	1	0	1	1	2	1	2	2	1	1	2	2	1	2
NLL-01	175.3	LaDArT_PAV21642	Redundant	1	2	2	0	1	2	2	1	1	1	1	1	2	0	1	2	2	2	1	1	2	2	2	2	2	2	1	0	2	1	2	1	1	1	1	1	2	1	2	2	1	1	2	2	1	2
NLL-01	175.3	LaDArT_PAV07901	Redundant	1	2	2	0	1	0	1	1	1	1	1	1	2	2	1	2	2	0	1	1	2	2	2	2	2	2	1	2	2	1	2	1	1	1	1	1	2	1	2	2	1	1	2	2	1	2
NLL-01	176.4	LaDArT_PAV02158	Framework	1	2	2	2	1	0	2	1	1	0	1	1	2	2	1	2	2	2	1	1	2	2	2	2	2	2	2	2	2	1	2	1	1	1	1	1	2	1	0	2	1	1	2	2	1	2
NLL-01	179.4	LaDArT_SNP18857	Framework	1	2	2	2	1	0	2	1	1	1	1	1	2	2	1	2	2	2	0	1	2	2	2	2	2	0	2	2	0	1	2	1	1	0	1	1	2	1	1	2	1	1	2	2	1	2
NLL-01	179.8	LaSNP_380	Framework	1	2	2	2	1	2	2	1	1	1	1	1	2	2	1	2	2	2	1	1	2	2	2	2	2	2	2	2	2	1	2	1	1	1	1	1	2	1	1	2	1	1	2	0	1	2
NLL-01	179.8	LaDArT_PAV00708	Redundant	1	2	2	2	1	2	2	1	1	1	1	1	2	2	1	2	2	2	1	1	2	2	2	2	2	2	2	2	2	1	2	1	1	1	1	1	2	1	0	2	1	1	2	1	1	2
NLL-01	179.8	LaDArT_PAV17511	Redundant	1	2	2	2	1	2	2	1	1	1	1	1	2	0	1	2	2	2	1	1	0	2	2	2	2	2	2	2	2	1	2	1	1	1	1	1	2	1	1	2	1	1	2	0	1	2
NLL-01	180.5	LaDArT_SNP18877	Framework	1	2	2	2	1	2	2	1	1	1	1	1	2	2	1	2	2	2	1	1	2	2	2	2	2	2	2	2	2	1	2	1	1	1	1	1	2	1	1	2	1	1	2	0	1	2
NLL-01	180.8	LaDArT_PAV28018	Framework	1	2	2	2	1	2	2	0	1	1	1	1	2	2	1	2	2	2	1	1	2	2	2	2	2	2	2	2	2	1	2	1	1	1	1	1	2	1	1	2	1	1	2	0	1	2
NLL-02	0	LaDArT_PAV26416	Framework	1	2	0	2	1	2	2	2	2	2	1	1	1	1	2	1	1	1	1	0	2	2	1	2	2	2	2	2	2	1	2	0	1	1	2	1	1	2	1	2	2	1	1	0	2	2
NLL-02	2.9	LaDArT_SNP08726	Framework	1	2	1	2	1	2	2	2	2	2	1	1	1	1	2	1	1	1	1	1	2	2	1	2	2	2	2	1	2	1	2	1	1	1	2	1	1	2	1	2	2	1	1	1	2	0
NLL-02	-	LaDArT_PAV02391	Attached	1	2	1	2	1	2	2	2	0	2	1	1	1	1	2	1	1	1	1	1	2	2	1	2	2	2	2	1	2	1	2	1	1	1	2	1	1	2	1	2	2	1	0	1	1	2
NLL-02	-	LaDArT_PAV08026	Attached	1	2	1	2	1	2	0	2	2	2	1	1	1	1	2	1	1	1	1	1	2	2	1	2	2	2	2	1	2	1	2	1	1	1	2	1	1	2	1	2	2	1	1	1	2	2
NLL-02	4	LaDArT_SNP09004	Framework	1	2	1	2	1	2	2	2	2	2	1	1	1	1	2	1	1	1	1	1	2	2	1	2	2	2	2	1	2	1	2	1	1	1	2	1	1	2	1	2	2	1	1	1	2	2
NLL-02	4	LaDArT_SNP13365	Redundant	1	2	1	2	1	2	2	2	2	2	1	1	1	1	2	1	1	1	1	1	2	2	1	2	2	2	2	1	2	1	2	1	1	1	2	1	1	2	1	2	2	1	1	1	2	2
NLL-02	4	LaSNP_085	Redundant	1	2	1	2	1	2	2	2	2	2	1	1	1	1	2	1	1	1	1	1	2	2	1	2	2	2	2	1	2	1	2	1	1	1	2	1	1	2	1	2	2	1	1	1	2	2
NLL-02	4	LaIND_104	Redundant	1	2	1	2	1	2	2	2	2	2	1	1	1	1	2	1	1	1	1	1	2	2	1	2	2	2	2	1	2	1	2	1	1	1	2	1	1	2	1	2	2	1	1	1	2	2
NLL-02	9.1	LaDArT_PAV25543	Framework	1	2	1	2	1	2	2	2	2	2	1	1	1	2	2	1	0	1	1	1	2	2	1	2	2	2	2	1	2	1	2	1	1	1	2	1	1	2	1	2	2	1	1	1	1	2
NLL-02	10.2	LaDArT_SNP14171	Framework	1	2	1	2	1	2	2	2	2	2	1	1	1	1	2	1	1	1	1	1	2	2	1	2	2	2	2	1	2	1	2	1	1	1	2	1	1	2	1	2	2	1	0	1	1	2
NLL-02	10.2	LaDArT_SNP00941	Redundant	1	2	1	2	1	2	2	2	2	2	1	1	1	1	2	1	1	1	1	1	2	2	1	2	2	2	2	1	2	1	2	1	1	1	2	1	1	2	1	2	2	1	0	1	1	0
NLL-02	10.2	LaDArT_SNP01914	Redundant	1	2	1	2	1	2	2	2	2	2	1	1	1	1	2	1	1	1	1	1	2	2	1	2	2	2	2	1	2	1	2	1	1	1	2	1	1	2	1	2	2	1	0	1	1	2
NLL-02	10.2	LaDArT_SNP16454	Redundant	1	2	1	2	1	2	2	2	2	2	1	1	1	1	2	1	1	1	1	1	2	2	1	2	2	2	2	1	2	0	2	1	1	1	2	1	1	2	1	2	2	1	0	1	1	2
NLL-02	10.2	LaDArT_PAV24152	Redundant	1	2	1	2	1	2	2	2	2	0	1	1	1	1	2	1	1	1	1	1	2	2	1	2	2	2	2	1	0	0	2	1	1	1	2	1	1	2	1	2	2	1	2	1	1	2
NLL-02	10.2	LaDArT_PAV02635	Redundant	1	2	1	2	1	2	2	2	2	2	1	1	1	1	2	1	1	1	1	1	2	2	1	2	2	2	2	1	2	1	2	1	1	1	2	1	1	2	0	0	2	1	0	1	1	2
NLL-02	10.2	LaDArT_PAV24153	Redundant	1	2	1	2	1	2	2	2	2	2	1	1	1	1	2	1	1	1	1	1	2	2	1	2	2	2	2	1	2	0	2	0	1	1	2	1	1	2	1	2	2	1	1	1	1	2
NLL-02	-	Lup222	Attached	1	2	1	2	1	2	2	2	2	0	0	1	1	1	2	1	1	1	1	1	0	0	1	2	2	2	2	1	2	1	2	1	1	0	0	1	1	2	1	0	2	1	0	1	1	2
NLL-02	10.5	LaDArT_SNP13630	Framework	1	2	1	2	1	2	2	2	2	2	1	1	1	1	2	1	1	1	1	1	2	2	1	0	2	2	2	1	2	1	2	1	1	1	2	1	1	2	1	2	2	1	0	1	1	2
NLL-02	10.5	LaSNP_091	Redundant	1	2	1	2	0	2	2	2	2	2	1	1	1	1	2	1	1	1	1	1	2	2	1	2	2	2	2	1	2	1	2	1	1	1	2	1	1	2	1	2	2	1	0	1	1	2
NLL-02	13.3	LaDArT_SNP00890	Framework	1	2	1	2	1	2	2	2	2	2	1	1	1	1	2	1	1	1	1	1	2	2	1	0	2	2	2	1	2	1	2	1	1	2	2	1	1	2	1	2	2	1	0	1	1	2
NLL-02	13.3	LaDArT_SNP15346	Redundant	1	2	1	2	1	2	0	2	2	2	1	1	1	1	2	1	1	1	1	1	2	2	1	2	2	2	2	1	2	1	2	0	1	2	2	1	1	2	1	2	2	1	0	1	1	2
NLL-02	13.3	LaDArT_PAV01912	Redundant	1	2	1	2	1	2	2	2	2	2	1	1	1	1	2	1	1	1	1	1	2	2	1	2	2	2	2	1	2	1	2	1	1	2	2	1	1	2	1	2	2	1	1	1	1	2
NLL-02	13.3	LaDArT_PAV01844	Redundant	1	2	1	2	1	2	2	2	2	2	1	1	1	1	2	1	1	1	1	1	2	2	1	2	2	2	2	1	2	1	2	1	1	2	2	1	1	2	1	2	2	1	0	1	1	2
NLL-02	14	LaDArT_SNP18946	Framework	1	2	1	2	1	2	2	2	2	2	1	1	1	1	2	1	1	1	1	1	2	2	1	2	2	2	2	1	2	1	2	1	1	2	2	1	1	2	1	2	2	1	0	1	1	2
NLL-02	14	LaDArT_SNP04886	Redundant	1	2	1	2	1	2	2	2	2	2	1	1	1	1	2	1	1	1	1	1	2	0	1	2	2	2	2	1	2	1	2	1	1	2	2	1	1	2	1	2	2	1	0	1	1	2
NLL-02	16.1	LaDArT_SNP00582	Framework	1	2	2	2	1	2	2	2	2	1	1	1	1	1	2	1	1	1	1	1	2	2	1	2	2	2	2	1	2	1	2	1	1	2	2	1	1	2	1	2	2	1	1	1	1	2
NLL-02	16.1	LaDArT_PAV01270	Redundant	1	2	2	2	1	2	2	2	2	1	1	1	1	1	2	1	1	0	1	0	2	2	1	2	2	2	2	1	2	1	2	1	1	2	2	1	1	2	1	2	2	1	1	1	1	2
NLL-02	16.1	LaDArT_PAV02621	Redundant	1	2	2	0	1	2	2	0	2	1	1	1	1	1	2	1	1	1	1	1	2	2	1	2	2	2	2	1	2	1	2	1	1	2	2	1	1	0	1	2	2	1	1	1	1	2
NLL-02	-	Lup098	Attached	1	2	2	2	1	2	2	2	2	1	1	1	1	1	2	1	1	1	1	1	0	2	1	2	2	2	2	1	2	1	2	1	1	0	0	1	1	2	1	0	2	1	1	1	1	2
NLL-02	17.1	LaDArT_SNP13054	Framework	1	2	2	2	1	2	0	2	2	1	1	1	1	1	1	1	1	1	1	1	2	2	1	2	2	2	2	1	2	1	2	1	1	2	2	1	1	2	1	2	2	1	1	1	1	1
NLL-02	17.4	LaDArT_SNP01370	Framework	1	2	2	2	1	2	2	2	2	1	1	1	1	1	1	1	1	1	1	1	2	2	1	2	2	2	2	1	2	1	2	1	1	2	2	1	1	2	1	2	2	1	1	1	1	1
NLL-02	17.4	LaDArT_PAV27721	Redundant	1	2	2	2	1	2	2	2	2	1	1	1	1	1	1	1	1	1	1	1	2	2	1	2	2	2	2	1	2	1	2	1	1	2	2	1	1	2	1	2	2	1	1	1	1	1
NLL-02	17.4	LaDArT_PAV02654	Redundant	1	2	2	2	1	2	2	2	2	1	1	1	1	1	1	1	1	1	1	1	2	2	1	2	2	2	0	1	2	1	2	1	1	2	2	1	1	2	1	2	2	1	1	1	1	1
NLL-02	17.7	LaSNP_005	Framework	1	2	2	2	1	2	2	2	2	1	1	1	1	1	1	1	1	1	1	1	2	2	1	1	2	2	2	1	2	1	2	1	1	2	2	1	1	2	1	2	2	1	1	1	1	1
NLL-02	20.3	LaDArT_SNP02641	Framework	1	2	2	2	1	2	2	2	2	1	1	1	1	1	1	1	1	1	1	1	2	2	1	1	2	2	2	1	2	1	2	1	1	2	2	1	1	2	1	2	2	1	1	1	1	1
NLL-02	20.6	LaDArT_PAV13624	Framework	1	2	2	2	1	2	2	2	2	1	1	1	1	1	1	1	1	2	1	1	2	2	1	1	2	2	2	0	2	1	2	0	1	2	2	1	1	2	1	2	2	1	1	1	1	1
NLL-02	22	LaDArT_SNP01227	Framework	1	2	2	2	1	2	2	2	2	1	2	1	1	1	1	1	1	2	1	1	2	2	1	1	2	1	2	1	2	1	2	1	1	2	2	1	1	2	1	2	2	1	1	1	1	1
NLL-02	22	LaDArT_SNP06408	Redundant	1	2	2	2	1	2	2	2	2	1	2	1	1	1	1	1	0	2	1	1	2	2	1	1	2	1	2	1	2	1	2	1	1	2	2	1	1	2	1	2	2	1	1	1	1	1
NLL-02	22	LaIND_137	Redundant	1	2	2	2	1	2	2	2	2	1	2	1	1	1	1	1	1	2	1	1	2	2	1	1	2	1	2	1	2	1	2	1	1	2	2	1	1	2	1	2	2	1	1	1	1	1
NLL-02	22	LaIND_168	Redundant	1	2	2	2	1	2	2	2	2	1	2	1	1	1	1	1	1	2	1	1	2	2	1	1	2	1	2	1	2	1	2	1	1	2	2	1	1	2	1	2	2	1	1	1	1	1
NLL-02	22.4	LaDArT_PAV02477	Framework	1	2	2	2	1	2	2	2	2	1	2	1	1	1	1	1	1	2	1	1	2	2	1	1	2	1	2	1	2	1	2	1	1	2	2	1	1	2	1	2	2	1	1	1	1	1
NLL-02	22.4	LaDArT_PAV14230	Redundant	1	2	2	2	1	2	2	2	0	1	2	1	1	1	1	1	1	2	1	1	2	2	1	1	2	1	2	1	2	0	2	1	1	2	2	1	1	2	1	2	2	1	1	1	1	1
NLL-02	-	LaDArT_PAV26285	Attached	1	2	2	2	1	2	2	2	2	0	2	1	1	1	1	1	0	2	1	1	2	2	1	1	2	1	2	1	2	1	2	1	1	2	2	1	1	2	1	2	2	1	1	1	1	1
NLL-02	23.1	LaDArT_SNP17851	Framework	1	2	2	2	1	2	2	2	2	1	2	1	1	1	1	1	1	2	1	1	2	2	1	1	2	1	2	1	2	1	2	1	1	2	2	1	1	2	1	2	2	1	1	1	1	1
NLL-02	24.1	LaDArT_SNP10179	Framework	1	2	2	2	1	2	2	2	2	1	2	1	1	1	1	1	1	2	1	1	2	2	1	2	2	1	2	1	2	1	2	1	1	2	2	1	1	2	1	2	2	1	1	1	1	1
NLL-02	24.1	LaDArT_SNP02061	Redundant	1	2	2	2	1	2	2	2	2	1	2	1	1	1	1	1	1	2	1	1	2	2	1	2	0	1	2	1	2	1	2	1	1	2	2	1	1	2	1	2	2	1	1	1	1	1
NLL-02	24.1	LaDArT_PAV20362	Redundant	1	2	2	2	1	2	2	0	0	1	2	1	1	1	1	1	1	0	1	1	0	2	1	2	2	1	0	1	0	1	2	1	1	0	2	1	1	2	1	0	2	1	1	1	1	1
NLL-02	-	LaDArT_PAV15170	Attached	1	2	0	0	1	2	0	2	2	1	2	1	1	1	1	1	2	2	1	1	2	2	1	2	2	1	0	1	2	1	2	1	1	0	2	1	1	2	1	0	0	1	1	1	1	1
NLL-02	24.8	LaDArT_SNP15809	Framework	1	2	2	2	1	2	2	2	2	1	2	1	1	1	1	1	2	2	0	1	2	2	1	2	2	0	2	1	2	1	2	1	1	2	2	1	1	2	0	2	2	0	1	1	1	1
NLL-02	24.8	LaDArT_PAV06015	Redundant	1	2	2	2	1	2	2	2	2	1	2	1	1	1	1	1	2	2	1	1	2	2	1	2	2	1	2	1	2	1	2	1	1	2	2	1	1	2	1	2	2	1	1	1	1	1
NLL-02	26.8	LaDArT_PAV00022	Framework	1	2	2	2	1	2	0	2	2	1	2	1	1	1	1	1	2	0	1	1	2	2	1	2	2	1	2	1	2	1	2	2	1	2	2	1	1	2	1	0	2	1	1	1	1	1
NLL-02	-	LaDArT_PAV01168	Attached	1	2	2	2	1	2	2	2	2	1	2	1	1	0	1	1	2	2	1	1	2	2	1	1	2	1	2	1	2	1	2	2	1	2	2	1	1	2	1	2	2	1	1	1	1	1
NLL-02	27.1	LaDArT_SNP11309	Framework	1	2	2	2	1	2	2	2	2	1	2	1	1	1	1	1	2	2	1	1	2	2	1	0	2	1	2	1	2	1	2	2	1	2	2	1	1	2	1	2	2	1	1	1	1	1
NLL-02	27.1	LaDArT_SNP06433	Redundant	1	2	2	2	1	2	2	2	2	1	2	1	1	1	1	1	2	2	1	1	2	2	1	2	2	1	2	1	2	1	2	2	1	2	2	1	1	2	1	2	2	1	1	1	1	1
NLL-02	27.1	LaDArT_SNP11910	Redundant	1	2	2	2	1	2	2	2	2	1	2	1	0	1	1	1	2	2	1	1	2	2	1	1	2	1	2	1	2	1	2	2	1	2	2	1	0	2	1	2	2	1	1	1	1	1
NLL-02	27.1	LaDArT_PAV02571	Redundant	1	2	2	2	1	2	2	2	2	1	2	1	1	1	1	1	2	2	1	1	2	2	1	1	2	1	2	1	2	1	2	2	1	2	2	1	1	2	1	2	2	1	1	1	1	1
NLL-02	27.1	LaDArT_PAV13999	Redundant	1	2	2	2	1	2	2	2	2	1	2	1	1	1	1	1	2	2	1	0	2	2	1	2	2	1	2	1	2	1	2	2	1	2	2	1	1	2	1	2	2	1	1	1	1	1
NLL-02	27.1	LaIND_188	Redundant	1	2	2	2	1	2	2	2	2	1	2	1	1	1	1	1	2	2	1	1	2	2	1	2	2	1	2	1	0	1	2	0	1	2	2	1	1	2	1	2	2	1	1	1	1	1
NLL-02	27.8	LaDArT_SNP10696	Framework	1	2	2	1	1	2	2	2	2	1	2	1	1	1	1	1	2	2	1	1	2	0	1	1	2	1	2	1	2	1	2	0	1	2	2	1	1	2	1	2	2	1	1	1	1	1
NLL-02	27.8	LaDArT_PAV10609	Redundant	1	2	2	1	1	2	2	2	0	1	2	1	1	1	1	1	2	2	1	1	2	2	1	1	2	1	2	1	2	1	2	2	1	2	2	1	1	2	1	2	2	1	1	1	1	1
NLL-02	28.1	LaDArT_SNP06950	Framework	1	2	2	1	1	2	2	2	2	1	2	1	1	1	1	1	0	2	1	1	2	2	1	1	2	0	2	0	2	1	2	2	1	2	2	1	1	2	1	2	2	1	1	1	1	1
NLL-02	29.2	LaDArT_PAV15492	Framework	1	2	2	1	1	2	2	2	2	1	2	1	1	1	1	1	2	2	1	1	2	2	1	1	2	1	2	2	2	1	0	2	1	2	2	1	1	2	1	2	2	0	1	1	1	1
NLL-02	-	LaDArT_PAV14926	Attached	1	2	2	1	0	2	2	2	2	1	2	1	1	0	1	1	2	2	1	1	2	2	1	1	2	1	2	2	2	1	2	2	1	2	2	1	1	2	1	2	2	0	1	0	1	1
NLL-02	29.6	LaDArT_SNP08788	Framework	1	2	2	1	1	2	2	2	2	1	2	1	1	1	1	1	2	2	1	1	2	2	1	1	2	1	2	2	2	1	2	2	1	2	2	1	1	2	1	2	2	1	1	1	1	1
NLL-02	29.6	LaDArT_SNP19141	Redundant	1	2	2	1	1	2	2	2	2	1	2	1	1	1	1	1	2	2	1	1	2	2	1	1	2	1	2	2	0	1	2	2	1	2	2	1	1	2	1	2	2	1	1	1	1	1
NLL-02	29.6	LaDArT_PAV08636	Redundant	1	2	2	1	1	2	2	2	2	1	2	1	1	1	1	1	2	2	1	1	2	2	1	1	2	1	2	2	2	1	2	2	1	2	2	1	1	2	1	2	2	1	1	1	1	1
NLL-02	29.6	LaDArT_PAV25677	Redundant	1	2	2	1	1	2	2	2	2	1	2	1	1	1	1	1	2	2	1	1	2	2	1	1	2	1	2	2	2	1	2	0	1	2	2	1	1	2	1	2	2	1	1	1	1	1
NLL-02	29.9	LaDArT_SNP11546	Framework	1	2	2	1	1	2	2	2	2	1	2	1	1	1	1	1	2	2	1	1	2	2	1	1	2	1	2	2	2	1	2	2	1	2	2	1	1	2	1	2	1	1	1	1	1	1
NLL-02	29.9	LaDArT_PAV28811	Redundant	1	2	2	1	1	0	0	2	2	1	2	1	1	1	1	1	2	2	1	1	2	2	1	1	2	1	2	2	2	1	2	2	1	2	2	1	1	2	1	2	1	1	1	1	1	1
NLL-02	29.9	LaDArT_PAV00485	Redundant	1	2	2	1	1	2	2	2	2	1	2	1	1	1	1	1	2	2	1	1	2	2	1	1	2	1	2	2	2	1	2	2	1	2	2	1	1	2	1	2	1	1	1	1	1	1
NLL-02	29.9	LaDArT_PAV11532	Redundant	1	2	2	1	1	2	2	2	2	1	2	1	1	1	1	1	2	2	1	1	2	2	1	1	2	1	2	2	2	1	2	2	1	2	2	1	1	2	1	2	1	1	1	1	1	1
NLL-02	-	LaDArT_PAV27099	Attached	1	2	0	1	1	2	2	2	2	1	1	1	1	1	1	1	0	0	1	1	1	2	1	1	2	1	2	2	1	1	2	2	1	0	2	1	1	2	1	2	1	1	1	1	1	1
NLL-02	-	LSSR14	Attached	1	2	2	1	1	2	0	2	2	1	0	1	1	1	1	0	2	2	0	1	0	2	1	1	2	1	2	2	1	0	2	2	1	0	0	0	1	2	1	0	1	1	1	1	0	1
NLL-02	30.9	LaDArT_SNP11947	Framework	1	2	2	1	1	2	2	2	2	1	1	1	1	1	1	1	2	2	1	1	2	2	1	1	2	0	2	2	1	1	2	2	1	2	2	1	1	2	1	2	1	1	1	1	1	1
NLL-02	30.9	LaDArT_SNP18524	Redundant	1	2	2	1	1	2	2	2	2	1	1	1	1	0	1	1	2	2	1	0	2	2	1	0	2	1	2	2	1	1	2	2	1	2	2	1	1	2	1	2	1	1	0	1	1	1
NLL-02	30.9	LaDArT_PAV27437	Redundant	1	2	2	1	1	2	0	2	0	1	1	1	1	1	1	1	2	2	1	1	2	2	1	1	2	1	2	2	1	1	2	2	1	2	2	1	1	0	1	2	1	1	1	1	1	1
NLL-02	32.3	LaIND_175	Framework	1	2	2	1	1	2	2	2	2	1	1	1	1	1	1	1	2	2	1	1	1	2	1	1	2	1	2	2	1	1	2	2	1	2	1	1	1	2	2	2	1	1	1	1	1	1
NLL-02	32.7	LaDArT_PAV21193	Framework	1	2	2	1	1	2	2	2	2	1	1	1	1	1	1	1	2	2	1	1	0	2	1	1	2	1	2	2	1	1	2	2	1	2	1	1	1	2	2	2	1	1	1	1	1	1
NLL-02	33.1	LaDArT_SNP13605	Framework	1	2	2	0	1	2	2	2	2	1	1	1	1	1	1	1	2	2	1	1	1	2	1	1	2	0	2	2	1	1	2	2	1	0	1	1	1	2	2	2	1	1	1	1	1	1
NLL-02	33.5	LaSNP_011	Framework	1	2	2	1	1	2	2	2	2	1	1	1	1	1	1	0	2	2	1	2	1	2	1	1	2	1	2	2	1	1	2	2	1	2	1	1	1	2	2	2	1	1	1	1	1	1
NLL-02	-	LaDArT_PAV02000	Attached	1	2	2	1	1	2	0	2	2	1	1	1	1	1	1	1	2	2	1	2	1	2	1	1	2	1	2	0	1	1	2	2	1	2	1	1	1	2	2	2	1	1	1	1	1	1
NLL-02	-	LaDArT_PAV13991	Attached	1	2	2	1	1	2	2	2	2	0	1	1	1	1	1	1	2	2	1	2	1	2	0	1	2	1	2	2	1	1	2	2	1	2	1	1	1	2	2	2	1	1	1	1	1	0
NLL-02	33.8	LaDArT_PAV00887	Framework	1	2	2	1	1	2	2	2	2	1	1	1	1	1	1	1	2	2	1	2	1	2	1	1	2	1	2	2	1	1	2	0	1	2	1	1	1	2	2	0	1	1	1	1	1	1
NLL-02	33.8	LaDArT_PAV00421	Redundant	1	2	2	1	1	2	2	2	2	1	1	1	1	0	1	1	2	2	0	2	1	2	1	1	2	1	2	2	1	1	2	2	1	2	1	1	1	2	2	2	1	1	1	1	1	1
NLL-02	33.8	LaIND_008	Redundant	1	2	2	1	1	2	2	2	2	1	1	1	1	1	1	1	2	2	1	2	1	2	1	1	2	1	2	2	1	1	2	2	1	2	1	1	1	2	2	2	1	1	1	1	1	1
NLL-02	-	LaDArT_PAV14760	Attached	1	1	2	1	1	0	2	2	2	1	1	1	1	1	1	1	2	2	1	2	1	2	1	1	2	1	2	2	1	1	2	2	1	1	1	1	1	2	2	2	1	1	1	1	1	1
NLL-02	34.9	LaDArT_SNP05501	Framework	1	1	2	1	1	2	2	2	2	1	1	1	1	1	1	1	2	2	1	2	1	2	1	1	2	1	2	2	1	1	2	2	1	2	1	1	1	2	2	2	1	1	1	1	1	1
NLL-02	34.9	LaDArT_SNP10051	Redundant	1	1	2	1	1	2	2	2	2	1	1	1	1	1	1	1	2	2	1	2	1	2	1	1	2	1	2	2	1	1	2	2	1	2	1	1	1	2	2	2	1	1	1	1	1	1
NLL-02	34.9	LaDArT_SNP19436	Redundant	1	1	2	1	1	2	2	2	2	1	1	1	1	1	1	1	2	2	1	2	1	2	1	1	2	0	2	2	1	1	2	2	1	0	1	1	1	2	2	2	1	1	1	1	1	1
NLL-02	34.9	LaDArT_PAV09087	Redundant	1	1	2	1	1	2	2	2	2	1	1	1	1	1	0	1	2	2	1	2	1	2	1	1	2	1	2	2	1	1	2	2	1	2	1	1	1	2	2	2	1	1	1	1	1	1
NLL-02	34.9	LaDArT_PAV24373	Redundant	1	1	2	1	1	2	2	2	2	1	1	1	1	1	1	1	2	2	1	0	1	2	1	1	2	1	2	2	1	1	2	2	1	2	1	1	1	2	2	2	1	1	1	1	1	1
NLL-02	34.9	LaDArT_PAV26403	Redundant	1	1	2	1	1	2	2	2	2	1	1	1	1	1	1	1	2	2	1	2	1	2	1	1	2	1	2	2	1	1	2	2	1	2	1	1	1	2	2	2	1	1	1	1	1	1
NLL-02	36.6	LaDArT_PAV02329	Framework	1	1	2	1	1	2	2	2	2	1	1	1	1	1	1	1	2	2	1	2	2	2	1	1	2	0	2	2	1	1	2	2	1	2	1	1	1	2	2	2	1	1	2	1	1	1
NLL-02	39.2	LaDArT_SNP02494	Framework	1	1	2	1	1	2	2	2	2	1	1	1	1	1	1	2	2	2	1	2	1	2	1	1	2	1	2	1	1	1	2	2	1	2	2	1	2	2	2	2	1	1	2	1	1	1
NLL-02	39.2	LaDArT_PAV00875	Redundant	1	1	2	1	1	2	2	2	2	1	1	1	1	1	1	2	2	2	1	2	1	2	1	1	2	1	2	1	1	1	2	2	0	2	2	1	2	2	2	2	1	1	2	1	1	1
NLL-02	39.2	LaDArT_PAV25832	Redundant	1	1	2	1	1	2	2	2	2	1	1	1	1	1	1	2	2	2	1	2	1	2	1	1	2	1	2	1	1	1	2	2	1	2	2	1	2	2	2	2	1	1	2	1	1	1
NLL-02	39.5	LaDArT_SNP01119	Framework	1	1	2	1	1	2	2	2	2	1	1	1	1	1	1	2	2	2	1	2	1	2	1	1	2	1	2	1	1	1	2	2	1	2	2	1	2	2	2	2	1	1	2	1	1	1
NLL-02	39.5	LaDArT_SNP11138	Redundant	1	1	2	1	1	2	2	2	2	1	1	1	1	1	1	2	2	2	1	2	1	2	1	1	2	1	2	1	1	1	2	2	1	0	2	1	2	2	2	2	1	1	2	1	1	0
NLL-02	-	3GM	Attached	1	1	0	0	1	0	2	2	2	1	1	1	1	1	1	2	2	0	0	2	1	2	0	0	2	1	2	2	1	1	2	0	1	2	2	1	2	2	2	0	1	1	2	0	0	0
NLL-02	40.2	LaDArT_SNP17171	Framework	1	1	2	1	1	2	2	2	2	1	1	1	1	1	1	2	2	2	1	2	1	2	1	1	2	1	2	1	1	1	2	2	1	2	2	1	2	2	2	1	1	1	2	1	1	1
NLL-02	40.2	LaDArT_SNP12631	Redundant	1	1	2	1	1	2	2	2	2	1	1	1	1	1	1	2	2	2	1	2	1	2	1	1	2	1	2	1	1	1	2	2	1	2	2	1	2	2	2	1	1	1	2	1	1	1
NLL-02	40.9	LaDArT_SNP09101	Framework	1	1	2	1	1	2	2	2	2	1	1	1	1	1	1	2	2	2	1	2	1	2	1	1	2	1	2	1	1	1	2	2	1	2	2	1	2	2	2	1	1	1	1	1	1	1
NLL-02	40.9	LaDArT_PAV08913	Redundant	1	1	2	1	1	2	2	2	2	1	1	1	1	1	1	2	2	2	1	2	1	2	1	1	2	1	2	1	1	1	2	2	0	2	2	1	2	2	2	0	1	1	1	1	1	1
NLL-02	41.2	LaDArT_PAV27424	Framework	1	1	2	1	1	2	2	2	2	1	1	1	1	1	1	2	2	2	1	0	1	2	1	1	2	1	2	1	1	1	2	2	1	0	2	1	2	2	2	1	1	1	1	1	1	1
NLL-02	42.2	LaDArT_SNP00258	Framework	1	1	2	1	1	2	2	2	2	1	1	1	1	1	1	2	2	2	1	2	1	2	1	1	2	1	2	1	1	1	2	2	1	1	2	1	2	2	2	1	1	1	1	1	1	1
NLL-02	42.2	LaDArT_SNP00637	Redundant	1	1	2	1	1	2	2	2	2	1	1	1	1	1	1	2	2	2	1	2	1	2	1	1	2	1	2	1	1	1	2	2	1	1	2	1	2	2	2	1	1	1	1	1	1	1
NLL-02	42.2	LaDArT_SNP08338	Redundant	1	1	2	1	1	2	2	2	2	1	1	1	1	1	1	2	2	2	1	2	1	2	1	1	2	1	2	1	1	1	2	2	1	1	2	1	0	2	2	1	1	1	1	1	1	1
NLL-02	42.2	LaDArT_PAV23504	Redundant	1	1	2	1	1	2	2	2	2	1	1	1	1	1	1	2	2	2	1	2	1	2	1	1	2	1	2	1	1	1	2	2	1	1	2	1	2	2	2	0	1	1	1	1	1	1
NLL-02	42.2	LaDArT_PAV03611	Redundant	1	1	2	1	1	2	2	2	2	1	1	1	1	1	1	2	2	2	1	2	1	2	1	1	2	1	2	1	1	1	2	2	1	0	2	1	2	2	2	1	1	1	1	1	1	1
NLL-02	42.2	LaDArT_PAV21039	Redundant	1	1	0	1	1	2	2	0	0	1	1	1	1	1	1	2	2	2	1	2	1	2	1	1	2	1	2	1	1	1	2	2	1	1	2	1	2	2	2	1	1	1	1	1	1	1
NLL-02	42.6	LaDArT_PAV15791	Framework	1	1	2	1	1	2	2	2	2	1	1	1	1	1	1	2	0	2	1	2	1	2	1	1	2	1	2	1	1	1	2	2	1	1	2	1	2	1	2	1	1	1	1	1	1	1
NLL-02	43.7	LaDArT_PAV26441	Framework	1	1	2	1	2	2	2	2	2	1	1	1	1	1	1	2	2	2	1	0	1	2	1	1	2	1	2	1	1	1	0	2	1	1	2	1	2	0	2	1	1	2	1	1	1	1
NLL-02	44.1	LaDArT_SNP02460	Framework	1	1	2	1	2	2	2	2	2	1	1	1	1	1	1	2	2	2	1	2	1	2	0	1	2	1	2	1	1	1	2	2	1	1	2	1	2	2	2	1	1	2	1	1	1	1
NLL-02	44.1	LaDArT_SNP17917	Redundant	1	1	2	1	2	2	2	2	2	1	1	1	1	1	1	2	2	2	1	2	1	2	1	1	2	1	2	1	1	1	2	2	1	1	2	1	2	2	2	1	1	2	1	1	1	1
NLL-02	44.1	LaDArT_PAV26440	Redundant	1	1	2	0	2	2	2	2	2	1	1	1	1	1	1	2	2	2	1	2	1	2	1	1	2	1	2	1	1	1	2	2	1	1	2	1	2	2	2	1	1	2	1	1	1	1
NLL-02	44.8	LaDArT_SNP14962	Framework	1	1	2	1	2	2	2	2	2	1	1	1	1	1	1	2	2	2	1	2	1	2	1	1	2	1	2	1	1	1	2	2	1	0	2	2	2	0	2	1	1	2	1	1	1	1
NLL-02	44.8	LaIND_001	Redundant	1	1	2	1	2	2	2	2	2	1	1	1	1	1	1	2	2	2	1	2	1	2	1	1	2	1	2	1	1	1	2	2	1	1	2	2	2	1	2	1	1	2	1	1	1	1
NLL-02	45.1	LaDArT_PAV20951	Framework	1	1	2	1	2	0	2	2	0	1	1	1	1	1	1	2	2	0	1	2	1	2	1	1	2	1	2	1	1	1	2	2	1	1	2	2	2	1	2	1	1	2	1	1	1	1
NLL-02	45.1	Lup081	Redundant	1	1	2	1	2	2	0	2	2	1	1	1	1	1	1	2	2	2	1	2	0	2	1	1	2	1	2	1	1	1	2	2	1	0	0	2	2	1	2	0	1	2	1	1	1	1
NLL-02	-	LaDArT_PAV23713	Attached	1	1	2	1	2	2	2	2	2	1	1	1	1	1	1	2	2	2	1	2	1	2	1	1	2	1	2	1	1	1	2	2	1	1	2	2	2	1	2	1	1	2	1	1	1	1
NLL-02	45.5	LaDArT_PAV01832	Framework	1	1	2	1	2	2	2	2	2	1	1	1	1	1	1	2	2	2	1	2	1	2	1	1	0	1	2	1	1	1	2	2	1	1	2	2	2	1	2	1	1	0	1	1	1	1
NLL-02	45.5	LaDArT_PAV25113	Redundant	1	1	2	1	2	2	2	2	2	1	1	1	1	1	1	2	2	2	1	2	1	2	1	1	2	1	2	1	1	1	2	2	1	1	2	2	2	1	2	1	1	2	1	1	1	1
NLL-02	45.5	LaDArT_PAV24395	Redundant	1	1	2	1	2	2	2	2	2	1	1	1	1	1	1	2	2	2	1	2	1	2	1	1	2	1	2	1	1	0	2	2	1	1	2	2	2	1	2	1	1	2	1	1	1	1
NLL-02	45.5	LaDArT_PAV17827	Redundant	1	1	2	1	2	2	2	2	2	1	1	1	1	0	1	2	2	2	1	2	0	2	1	1	2	1	2	1	1	1	2	2	1	0	2	2	2	1	2	1	1	2	1	1	1	1
NLL-02	45.8	LaDArT_PAV24738	Framework	1	1	2	1	2	2	2	2	2	1	1	1	1	1	1	2	2	2	1	2	1	2	1	1	2	1	2	1	1	1	2	2	1	0	2	2	2	1	2	1	1	2	1	1	1	1
NLL-02	47.6	LaSNP_263	Framework	1	1	2	1	2	2	2	2	2	1	1	1	1	2	1	2	2	2	1	2	1	2	1	1	2	1	2	1	1	1	2	2	1	1	2	2	2	1	2	1	1	2	1	2	1	1
NLL-02	47.6	LaDArT_SNP03502	Redundant	1	0	2	1	2	2	2	2	2	1	1	1	1	2	1	2	2	2	1	2	1	2	1	1	2	1	2	1	1	1	2	2	1	1	2	2	2	1	0	1	1	2	1	2	1	1
NLL-02	-	LaDArT_PAV01219	Attached	1	1	2	1	2	2	2	2	2	1	1	1	1	2	1	2	2	2	0	2	1	2	1	1	2	1	2	1	1	1	2	2	1	1	2	2	2	1	2	1	1	2	1	2	1	1
NLL-02	-	A060c	Attached	1	1	2	1	2	2	2	2	2	1	1	1	1	2	1	2	2	2	1	2	0	2	1	1	2	1	2	1	1	0	2	2	1	0	0	2	2	1	2	0	1	2	1	2	1	1
NLL-02	-	LaDArT_PAV10555	Attached	1	1	2	1	0	2	2	0	2	1	1	1	1	2	1	2	2	2	1	2	1	2	1	1	2	1	0	1	1	1	2	2	1	1	2	2	2	1	2	1	1	2	1	0	1	1
NLL-02	-	LaDArT_PAV22265	Attached	1	1	2	1	2	2	0	1	2	1	1	1	1	2	1	2	2	0	1	2	1	2	1	1	2	1	2	1	1	1	2	2	1	1	2	2	2	1	2	1	1	2	1	2	1	1
NLL-02	47.9	LaDArT_SNP10637	Framework	1	1	2	1	2	2	2	2	2	1	1	1	1	2	1	0	2	2	1	2	1	2	1	1	2	1	2	1	1	1	2	2	1	1	2	2	2	1	2	1	1	2	1	2	1	1
NLL-02	47.9	LaDArT_PAV24404	Redundant	1	1	2	1	2	2	2	2	2	1	1	1	1	2	1	2	2	2	1	2	1	2	1	1	2	1	2	1	1	1	2	2	1	1	2	2	2	0	2	1	1	2	1	2	1	1
NLL-02	47.9	LaDArT_PAV24403	Redundant	1	1	2	0	2	2	0	2	2	1	1	1	1	2	1	2	2	2	1	2	1	2	1	1	0	1	2	1	1	1	0	2	1	1	2	2	2	1	2	1	1	2	1	2	1	1
NLL-02	-	LaDArT_PAV24983	Attached	1	1	2	2	2	2	2	1	2	1	1	1	1	2	1	2	2	2	1	2	1	2	1	1	2	1	2	1	1	1	2	2	1	1	2	2	2	1	2	1	1	2	1	2	1	1
NLL-02	48.6	LaSNP_262	Framework	1	1	2	1	2	2	2	2	2	1	1	1	1	2	1	2	2	2	1	2	1	2	1	1	2	1	2	1	1	1	2	2	1	1	2	2	2	1	2	1	1	2	1	2	1	1
NLL-02	48.6	LaDArT_SNP00828	Redundant	1	1	2	1	2	2	2	2	2	1	1	1	1	2	1	2	2	2	1	2	1	2	1	1	2	1	2	1	1	1	2	2	1	1	2	2	2	1	2	1	1	2	1	0	1	1
NLL-02	49.2	LaDArT_SNP13035	Framework	1	1	2	1	2	2	2	2	2	1	1	1	1	2	1	0	2	2	1	2	1	2	1	1	2	1	2	1	1	1	2	2	1	1	2	2	2	1	2	1	1	1	1	2	1	1
NLL-02	50.3	LaDArT_SNP17810	Framework	1	1	2	1	2	2	2	2	2	2	1	1	1	2	1	2	2	2	1	2	1	2	1	1	2	1	2	1	0	1	2	2	1	1	2	2	2	1	2	1	1	1	1	2	1	1
NLL-02	50.3	LaDArT_PAV26225	Redundant	1	1	2	1	2	2	2	2	2	2	1	1	1	2	1	2	2	2	1	2	1	2	1	1	2	1	2	1	1	1	2	2	1	1	2	2	2	1	2	1	1	1	1	2	1	1
NLL-02	50.3	LaDArT_PAV26226	Redundant	1	1	2	1	2	2	2	2	2	2	1	1	1	2	1	2	2	2	0	2	1	2	1	1	2	1	2	1	2	1	2	2	1	1	2	2	2	1	2	1	0	1	1	2	1	1
NLL-02	51.7	LaDArT_SNP16413	Framework	1	1	2	1	2	2	2	2	2	2	1	1	1	2	1	2	2	2	1	2	1	2	1	1	2	1	2	1	1	1	2	2	1	1	2	2	2	1	2	1	1	1	1	2	1	1
NLL-02	51.7	LaDArT_SNP08848	Redundant	1	1	2	1	2	2	2	2	2	2	1	1	1	2	1	2	2	2	1	2	1	2	1	1	2	1	2	1	1	1	2	2	1	1	2	2	2	1	2	1	1	1	1	2	1	1
NLL-02	51.7	LaDArT_SNP12451	Redundant	1	1	2	1	2	2	2	2	2	2	1	1	1	2	1	2	2	2	1	2	1	2	1	1	2	1	2	1	1	1	2	2	1	1	2	2	2	1	2	1	1	1	0	2	1	1
NLL-02	51.7	LaDArT_SNP13208	Redundant	1	1	2	1	2	2	2	2	2	2	1	1	1	2	1	2	2	2	1	2	1	2	1	1	2	1	2	1	1	1	2	2	1	1	2	2	2	1	2	1	1	1	1	2	1	1
NLL-02	51.7	LaDArT_SNP02988	Redundant	1	1	2	1	2	2	2	2	2	2	1	1	1	2	1	2	2	2	1	2	1	2	1	1	2	1	2	1	1	1	2	2	1	1	2	2	2	1	2	1	1	1	1	2	1	1
NLL-02	51.7	LaDArT_SNP14284	Redundant	1	1	2	1	2	2	2	2	2	2	1	1	1	2	1	2	2	2	1	2	1	2	1	1	2	1	2	1	1	1	2	2	1	1	2	2	2	1	2	1	1	1	1	2	1	1
NLL-02	51.7	LaDArT_PAV10852	Redundant	1	1	2	1	2	2	2	2	2	2	1	1	1	2	1	2	2	2	1	2	1	2	1	1	2	1	2	1	1	1	2	2	1	1	2	2	2	1	2	1	1	1	1	2	1	1
NLL-02	51.7	LaDArT_PAV01198	Redundant	1	1	2	1	2	2	2	2	2	2	1	1	1	2	1	2	2	2	1	2	1	2	1	1	2	1	2	1	1	1	2	2	1	1	2	2	2	1	2	1	1	1	1	2	1	1
NLL-02	-	LaDArT_PAV05918	Attached	1	1	2	1	2	2	2	2	2	2	1	1	1	2	1	2	2	2	0	2	0	2	1	1	2	0	2	1	1	1	2	0	1	0	2	2	2	0	2	0	1	1	1	2	1	1
NLL-02	52	LaDArT_SNP18536	Framework	1	1	2	1	2	2	2	2	2	2	1	1	1	2	1	2	2	2	1	2	1	2	1	1	2	1	2	1	1	1	2	2	1	1	2	2	2	1	2	1	2	1	1	2	1	1
NLL-02	52	LaDArT_SNP16573	Redundant	1	1	2	1	2	2	2	2	2	2	1	1	1	2	1	2	2	2	1	2	1	2	1	1	2	1	2	1	1	1	2	2	1	1	2	2	2	1	2	1	2	1	1	2	1	1
NLL-02	52	LaDArT_SNP00686	Redundant	1	1	2	1	2	2	2	2	2	2	1	1	1	2	1	2	2	2	1	2	1	2	1	1	2	1	2	1	1	1	2	2	1	1	2	2	2	1	2	1	2	1	1	2	1	1
NLL-02	52	LaDArT_SNP12875	Redundant	1	1	2	1	2	2	2	2	2	2	1	1	1	2	1	2	2	2	1	2	1	2	1	1	2	1	2	1	1	1	2	2	1	1	2	2	2	1	2	1	2	1	1	2	1	1
NLL-02	52	LaSNP_483	Redundant	1	1	2	1	2	2	2	2	2	2	1	1	1	2	1	2	2	2	1	2	1	2	1	1	2	1	2	1	1	1	2	2	1	1	2	2	2	1	2	1	2	1	1	2	1	1
NLL-02	52	LaSNP_534	Redundant	1	1	2	1	2	2	2	2	2	2	1	1	1	2	1	2	2	2	1	2	1	2	1	1	2	1	2	1	1	1	2	2	1	1	2	2	2	1	2	1	2	1	1	2	1	1
NLL-02	52	LaDArT_SNP10572	Redundant	1	1	2	1	2	2	2	2	2	2	1	1	1	2	1	2	2	2	1	2	1	2	1	1	2	1	2	1	1	1	2	2	1	1	2	2	2	1	2	1	2	1	1	2	1	1
NLL-02	52	LaDArT_SNP09241	Redundant	1	1	2	1	2	2	2	2	2	2	1	1	1	2	1	2	2	2	1	2	1	2	1	1	2	1	2	1	1	1	2	2	1	0	2	2	2	1	2	1	2	1	1	2	1	1
NLL-02	52	LaDArT_SNP09246	Redundant	1	1	2	1	2	2	2	2	2	2	1	1	1	2	1	2	2	2	1	2	1	2	1	1	2	1	2	1	1	1	2	2	1	1	2	2	2	1	2	0	2	1	1	2	1	1
NLL-02	52	LaDArT_SNP16882	Redundant	1	1	2	1	2	2	2	2	2	2	1	1	1	2	1	2	2	2	1	2	1	2	1	1	2	1	2	1	1	1	2	2	1	0	2	2	2	1	2	1	2	1	1	2	1	1
NLL-02	52	LaDArT_SNP13205	Redundant	0	1	2	1	2	0	2	2	2	2	1	1	1	2	1	2	2	2	1	2	1	2	1	1	2	1	2	1	1	1	2	2	1	1	2	2	2	1	2	1	0	1	1	2	1	1
NLL-02	52	LaDArT_PAV27450	Redundant	1	1	2	1	2	2	2	2	2	2	1	1	1	2	1	2	2	2	1	2	1	2	1	1	2	1	2	1	1	1	0	2	1	1	2	2	2	1	2	1	2	1	1	2	1	1
NLL-02	52	LaDArT_PAV22544	Redundant	1	1	2	1	2	2	2	2	2	2	1	1	1	2	0	2	2	2	1	2	1	2	1	1	2	0	2	1	1	1	2	2	1	1	2	2	2	1	2	1	2	0	1	2	1	1
NLL-02	52	LaDArT_PAV03037	Redundant	1	1	2	1	2	2	2	2	2	2	1	1	1	2	1	2	2	2	1	2	1	2	1	1	2	1	2	1	1	0	2	2	1	1	2	2	2	0	2	1	2	1	0	2	1	1
NLL-02	53	LaSNP_482	Framework	1	1	2	1	2	2	2	2	2	2	1	1	1	2	1	2	2	2	1	2	1	2	1	1	2	1	2	1	1	1	2	2	1	1	2	2	0	1	2	1	2	1	1	2	1	1
NLL-02	53.7	LaSNP_566	Framework	1	1	2	1	2	2	2	2	2	2	1	1	1	2	1	2	2	2	1	2	1	2	1	1	2	1	2	1	1	1	2	2	1	2	2	2	2	1	2	1	2	1	1	2	1	1
NLL-02	53.7	LaDArT_SNP10012	Redundant	1	1	2	1	2	2	2	2	2	2	1	1	1	2	1	2	2	2	1	2	1	2	1	0	2	1	2	1	1	1	2	2	1	0	2	2	2	1	2	1	2	1	1	2	1	1
NLL-02	-	LG96	Attached	1	1	2	0	2	2	2	2	2	2	1	1	1	2	1	2	2	0	0	2	1	2	0	1	2	1	2	1	1	1	2	0	1	2	2	2	2	1	2	0	2	1	1	0	0	0
NLL-02	-	LaDArT_PAV28445	Attached	1	1	2	1	2	2	2	2	2	2	1	1	1	2	1	2	2	2	1	2	1	2	1	1	2	1	2	1	1	0	2	2	1	2	2	2	2	1	2	1	2	1	1	2	1	1
NLL-02	-	LaDArT_PAV22203	Attached	1	1	2	1	2	2	2	2	2	2	1	1	1	2	1	2	2	2	0	2	1	2	1	1	2	2	2	1	1	1	2	0	1	2	2	2	2	1	2	0	2	1	1	2	1	1
NLL-02	54.1	LaDArT_SNP18602	Framework	1	1	2	1	2	2	2	2	2	2	1	1	1	2	1	2	2	2	1	2	1	2	1	1	2	1	2	1	1	1	2	2	1	2	2	2	2	1	2	1	2	1	1	2	1	1
NLL-02	54.1	LaSNP_457	Redundant	1	1	2	1	2	2	2	2	2	2	1	1	1	2	1	2	2	2	1	2	1	2	1	1	2	1	2	1	1	1	2	2	1	2	2	2	2	1	2	1	2	1	1	2	1	1
NLL-02	54.1	LaDArT_SNP08882	Redundant	1	1	2	1	2	2	2	2	2	2	1	1	1	2	1	2	2	2	1	2	1	2	1	1	2	1	2	1	1	1	2	2	1	2	2	2	2	1	2	1	2	1	1	2	1	1
NLL-02	54.1	LaDArT_SNP09051	Redundant	1	1	2	1	2	2	2	2	2	2	1	1	1	2	1	2	2	2	1	2	1	2	1	1	2	1	2	1	1	1	2	2	1	2	2	2	2	1	2	1	2	1	1	2	1	1
NLL-02	54.1	LaSNP_456	Redundant	0	1	2	1	2	2	2	2	2	2	1	1	1	2	1	2	2	2	1	2	1	2	1	1	2	1	2	1	1	1	2	2	1	0	2	2	2	1	2	1	2	1	1	2	1	1
NLL-02	54.1	LaDArT_SNP06465	Redundant	1	1	2	1	2	2	2	2	2	2	1	1	1	2	1	2	2	2	1	2	1	2	1	1	2	1	2	1	1	1	2	2	1	2	2	2	2	1	2	1	2	1	1	2	1	1
NLL-02	54.1	LaDArT_SNP14977	Redundant	1	1	2	1	2	2	2	2	2	2	1	1	1	2	1	2	2	2	1	2	1	2	1	1	2	1	2	0	1	1	2	2	1	0	2	2	2	1	2	1	2	1	1	2	1	1
NLL-02	54.1	LaDArT_SNP13144	Redundant	1	1	2	1	2	2	2	2	2	2	1	1	1	2	1	2	2	2	1	2	1	2	1	1	2	1	2	1	1	1	2	2	1	2	2	2	2	1	2	0	2	1	1	2	1	1
NLL-02	54.1	LaDArT_PAV05088	Redundant	1	1	2	1	2	2	2	2	2	2	1	1	1	2	1	2	2	2	1	2	1	2	1	1	2	1	2	1	1	1	2	2	1	0	2	2	2	1	2	1	2	1	1	2	1	1
NLL-02	54.1	LaDArT_PAV22472	Redundant	1	1	2	1	2	2	2	2	2	2	1	1	1	2	1	2	2	2	1	2	1	2	1	1	2	1	2	1	1	0	2	2	1	2	2	2	2	1	2	0	2	1	1	2	1	1
NLL-02	54.7	LaDArT_PAV24414	Framework	1	1	2	1	2	2	2	2	2	2	1	1	1	2	1	2	2	2	1	2	1	2	1	1	2	1	2	1	1	1	2	2	1	2	2	2	2	1	2	1	2	1	1	2	1	1
NLL-02	54.7	UWA216c	Redundant	0	0	2	1	2	2	2	2	2	2	1	1	1	2	1	2	2	2	1	2	0	2	1	1	2	1	2	1	1	0	2	2	1	0	0	2	2	1	2	0	2	1	1	2	1	1
NLL-02	55.8	LaDArT_PAV22983	Framework	1	1	2	1	2	2	2	2	2	2	1	1	1	1	1	2	2	2	0	2	1	2	1	1	2	1	2	1	1	1	2	2	1	2	2	2	2	0	2	1	2	1	1	2	1	1
NLL-02	-	LaDArT_PAV20545	Attached	1	1	0	1	2	2	2	2	2	2	1	1	1	1	1	2	0	2	1	2	1	2	1	1	2	1	2	1	1	1	2	2	1	0	2	2	2	1	2	1	2	1	1	2	1	1
NLL-02	-	LaDArT_PAV03170	Attached	1	1	2	1	2	2	0	2	2	2	1	1	1	1	1	2	2	2	1	0	1	2	1	1	2	1	2	1	1	1	2	0	1	2	2	2	2	1	2	1	2	1	1	2	1	1
NLL-02	-	LaDArT_PAV13368	Attached	1	1	2	1	2	2	2	2	2	2	1	1	1	1	1	2	2	2	1	2	1	2	1	1	2	1	2	1	1	1	2	2	1	0	2	2	2	1	2	1	2	1	1	2	1	1
NLL-02	56.5	LaDArT_SNP14371	Framework	1	1	2	1	2	2	2	2	2	2	1	1	1	1	1	2	2	2	1	2	1	2	1	1	2	1	2	1	1	1	2	2	1	2	2	2	2	1	2	1	2	1	1	2	1	1
NLL-02	56.5	LaSNP_240	Redundant	1	1	2	1	2	2	2	2	2	2	1	1	1	1	1	2	2	2	1	2	1	2	1	1	2	1	2	1	1	1	2	2	1	2	2	2	2	1	2	1	2	1	1	2	1	1
NLL-02	56.5	LaDArT_SNP11207	Redundant	1	1	2	1	2	2	2	2	2	2	1	1	1	1	1	2	2	2	1	2	1	2	1	1	2	1	2	1	1	1	2	2	1	2	2	2	2	1	2	1	2	1	1	2	1	1
NLL-02	56.5	LaDArT_SNP02685	Redundant	1	1	2	1	2	2	2	2	2	2	1	1	1	1	1	2	2	2	1	2	1	2	1	1	2	1	2	1	1	1	2	2	1	2	2	2	2	1	2	1	2	1	1	2	1	1
NLL-02	56.5	LaDArT_SNP12000	Redundant	1	1	2	1	2	2	2	2	2	2	1	1	1	1	1	2	2	2	1	2	1	2	1	1	2	1	2	1	1	1	2	2	1	2	2	2	2	1	2	1	2	1	1	2	1	1
NLL-02	56.5	LaDArT_SNP08945	Redundant	1	1	2	1	2	2	2	2	2	2	1	1	1	1	1	2	2	2	1	2	1	2	1	1	2	1	2	1	1	1	2	2	1	2	2	2	2	1	2	1	2	1	1	2	1	1
NLL-02	56.5	LaSNP_535	Redundant	1	1	2	1	2	2	2	2	2	2	1	1	1	1	1	2	2	2	1	2	1	2	1	1	2	1	2	1	1	1	2	2	1	2	2	2	2	1	2	1	2	1	1	2	1	1
NLL-02	56.5	LaSNP_307	Redundant	1	1	2	1	2	2	2	2	2	2	1	1	1	1	1	2	2	2	1	2	1	2	1	1	2	1	2	1	1	1	2	2	1	2	2	2	2	1	2	1	2	1	1	2	1	1
NLL-02	56.5	LaSNP_461	Redundant	1	1	2	1	2	2	2	2	2	2	1	1	1	1	1	2	2	2	1	2	1	2	1	1	2	1	2	1	1	1	2	2	1	2	2	2	2	1	2	1	2	1	1	2	1	1
NLL-02	56.5	LaDArT_SNP07750	Redundant	1	1	2	1	2	2	2	2	2	2	1	1	1	1	1	2	2	2	1	2	1	2	1	1	2	1	2	1	1	1	2	2	1	2	2	2	2	1	2	1	2	1	1	2	1	1
NLL-02	56.5	LaDArT_SNP15771	Redundant	1	1	2	1	2	2	2	2	2	2	1	1	1	1	1	2	2	2	1	2	1	2	1	1	2	1	2	1	1	1	2	2	1	2	2	2	2	1	2	1	2	1	1	2	1	1
NLL-02	56.5	LaDArT_SNP06260	Redundant	1	1	2	1	2	2	2	2	2	2	1	1	1	1	1	2	2	2	1	2	1	2	1	1	2	1	2	1	1	1	2	2	1	0	2	2	2	1	2	1	2	1	1	2	1	1
NLL-02	56.5	LaDArT_SNP07269	Redundant	1	1	2	1	2	2	2	2	2	2	1	1	1	1	1	2	2	2	1	2	1	2	1	1	2	1	2	1	1	1	2	2	1	2	2	2	2	1	0	1	2	1	1	2	1	1
NLL-02	56.5	LaDArT_SNP17405	Redundant	1	1	2	1	2	2	2	2	2	2	1	1	1	1	1	2	2	2	1	2	1	2	1	1	2	1	2	1	1	1	2	2	1	0	2	2	2	1	2	1	2	1	1	2	1	1
NLL-02	56.5	LaSNP_572	Redundant	1	1	2	1	2	2	2	2	2	2	1	1	1	1	1	2	2	2	1	2	1	2	1	1	2	1	2	1	1	1	2	2	1	2	2	2	2	1	2	1	2	1	1	2	1	1
NLL-02	56.5	LaSNP_562	Redundant	1	1	2	1	2	2	2	2	2	2	1	1	1	1	1	2	2	2	1	2	1	2	1	1	2	1	2	1	1	1	2	2	1	2	2	2	2	1	2	1	2	1	1	2	1	1
NLL-02	56.5	LaDArT_SNP13207	Redundant	1	1	2	1	2	2	2	2	2	2	1	1	1	1	1	2	2	2	1	2	1	2	1	1	2	1	2	1	1	1	2	2	1	2	2	2	2	1	2	1	2	1	1	2	1	1
NLL-02	56.5	LaDArT_SNP04962	Redundant	1	1	2	1	2	2	2	2	2	2	1	1	1	1	1	2	2	2	1	2	1	2	1	1	2	1	2	1	1	1	2	2	1	2	2	2	2	1	2	1	2	1	1	2	1	1
NLL-02	56.5	LaDArT_SNP09675	Redundant	1	1	2	1	2	2	2	2	2	2	1	1	1	1	1	2	2	2	1	2	1	2	1	1	2	1	2	1	1	1	2	2	1	0	2	2	2	1	2	1	2	1	1	2	1	1
NLL-02	56.5	LaDArT_SNP01099	Redundant	1	1	2	1	2	2	2	2	2	2	1	1	1	1	1	2	2	2	1	2	1	2	1	1	2	1	2	1	1	1	2	2	1	2	2	2	2	1	2	1	2	1	1	0	1	1
NLL-02	56.5	LaDArT_SNP18118	Redundant	0	1	2	1	2	2	2	2	2	2	1	1	1	1	1	2	2	2	1	2	1	2	1	1	2	1	2	1	1	1	2	2	1	0	2	2	2	1	2	1	2	1	1	2	1	1
NLL-02	56.5	LaDArT_PAV24245	Redundant	1	1	2	1	2	2	2	2	2	2	1	1	1	1	1	2	2	2	1	2	1	2	1	1	2	1	2	1	1	1	2	2	1	2	2	2	2	1	2	1	2	1	1	2	1	1
NLL-02	56.5	LaDArT_PAV04878	Redundant	1	1	2	1	2	2	2	2	2	2	1	1	1	1	1	2	0	2	1	2	1	2	1	1	2	1	2	1	1	1	2	2	1	2	2	2	2	1	2	1	2	1	1	2	1	1
NLL-02	56.5	LaDArT_PAV08295	Redundant	1	1	2	1	2	2	2	2	2	2	1	1	1	1	1	2	0	2	1	0	1	2	1	1	2	1	2	1	1	1	2	2	1	2	2	2	2	1	2	1	0	1	1	2	1	1
NLL-02	56.5	LaDArT_PAV17832	Redundant	1	1	2	0	2	2	2	2	2	2	1	1	1	1	1	2	2	2	1	2	1	2	1	1	2	1	2	1	1	1	2	2	1	2	2	2	2	1	2	1	2	1	1	2	1	1
NLL-02	56.5	LaDArT_PAV17824	Redundant	1	1	2	1	2	2	2	2	2	2	1	1	1	1	0	2	2	2	1	2	1	2	1	1	2	1	2	1	1	0	2	2	1	2	2	2	2	1	2	0	2	1	1	2	1	1
NLL-02	-	LaDArT_PAV25785	Attached	1	1	2	1	2	2	2	2	2	2	1	1	1	1	1	2	0	2	1	2	1	2	1	1	2	1	2	1	1	1	2	2	1	1	2	2	2	1	2	1	2	1	1	2	1	1
NLL-02	-	LaDArT_PAV14528	Attached	1	1	2	1	2	2	0	2	0	0	1	1	1	1	1	2	2	0	1	2	1	2	1	1	2	1	2	1	1	1	2	2	1	2	2	2	2	1	2	1	2	1	1	2	1	1
NLL-02	-	LaDArT_PAV17833	Attached	1	1	2	1	2	2	2	2	2	2	1	1	1	1	1	2	2	2	1	2	1	2	1	1	2	1	2	1	1	1	2	2	1	2	2	2	2	1	2	1	2	1	1	2	1	1
NLL-02	-	LaDArT_PAV21716	Attached	1	1	2	0	2	2	2	2	2	2	1	1	1	1	1	2	2	2	1	2	0	2	1	1	2	0	2	1	1	1	2	2	1	2	2	2	2	0	2	1	2	1	0	2	1	1
NLL-02	56.9	LaDArT_PAV25784	Framework	1	1	2	1	2	2	2	2	2	2	1	1	1	0	0	2	2	2	0	2	1	2	1	1	2	0	2	1	1	1	2	2	1	2	2	2	2	0	2	1	2	1	1	2	1	1
NLL-02	56.9	lPb-329469	Redundant	1	1	2	1	2	2	2	2	2	2	1	1	1	2	1	2	2	2	1	2	1	2	1	1	2	1	2	1	1	1	2	2	1	2	2	2	2	1	2	1	2	1	1	2	1	1
NLL-02	56.9	lPb-333799	Redundant	1	1	2	1	2	2	2	2	2	2	1	1	1	2	1	2	2	2	1	2	1	2	1	1	2	1	2	1	1	1	2	2	1	2	2	2	2	1	2	1	2	1	1	2	1	1
NLL-02	56.9	lPb-522438	Redundant	1	1	2	1	2	2	2	2	2	2	1	1	1	2	1	2	2	2	1	0	1	2	1	1	2	1	2	1	1	1	2	2	1	2	2	2	2	1	2	1	2	1	1	2	1	1
NLL-02	56.9	K227	Redundant	1	1	2	1	2	2	2	2	2	2	1	1	1	1	1	2	2	2	1	2	0	2	1	1	2	1	2	1	1	0	2	2	1	0	0	2	2	1	2	0	2	1	1	2	1	1
NLL-02	56.9	REP	Redundant	1	1	2	1	2	2	2	2	2	2	1	1	1	2	1	2	2	2	1	2	0	2	1	1	2	1	2	1	1	0	2	2	1	0	0	2	2	1	2	0	2	1	1	2	1	1
NLL-02	56.9	UWA050a	Redundant	0	0	0	1	2	2	2	0	2	2	1	1	1	2	1	2	2	2	1	2	0	2	1	1	2	1	2	1	1	0	2	2	1	0	0	2	2	1	2	0	2	1	1	2	1	1
NLL-02	57.2	LaSNP_498	Framework	1	1	2	1	2	2	2	2	2	2	1	1	1	2	1	2	2	2	1	2	1	2	1	1	2	1	2	1	1	1	2	2	1	2	2	2	2	1	2	1	2	1	1	2	1	1
NLL-02	57.2	LaDArT_SNP08798	Redundant	1	1	2	1	2	2	2	2	2	2	1	1	1	2	1	2	2	2	1	2	1	2	1	1	2	1	2	1	1	1	2	2	1	2	2	2	2	1	2	1	2	1	1	2	1	1
NLL-02	57.2	LaSNP_241	Redundant	0	1	2	1	2	2	2	2	2	2	1	1	1	2	1	2	2	2	1	2	1	2	1	1	2	1	2	1	1	1	2	2	1	2	2	2	2	1	2	1	2	1	1	2	1	1
NLL-02	57.2	LaDArT_SNP16109	Redundant	0	1	2	1	2	2	2	2	2	2	1	1	1	2	1	2	2	2	1	2	1	2	1	1	2	1	2	1	1	1	2	2	1	2	2	2	2	1	2	1	2	1	1	2	1	1
NLL-02	57.2	LaDArT_PAV08905	Redundant	1	1	2	1	2	2	2	2	2	2	1	1	1	2	1	2	2	2	1	2	1	2	1	1	2	1	2	1	1	1	2	2	1	2	2	2	2	1	2	1	2	1	1	2	1	1
NLL-02	57.2	LaDArT_PAV23834	Redundant	1	1	2	1	2	2	0	2	2	2	1	1	1	2	1	2	2	2	1	2	1	2	1	1	2	1	2	1	1	1	2	2	1	2	2	2	2	1	2	1	2	1	1	2	1	1
NLL-02	57.6	LaDArT_SNP05478	Framework	1	1	2	1	2	2	2	2	2	2	1	1	1	2	1	2	2	2	1	2	1	2	1	1	2	1	2	1	1	1	2	2	1	2	2	2	2	1	2	1	2	1	1	2	1	1
NLL-02	58.6	LaSNP_471	Framework	1	1	2	1	2	2	2	2	2	2	1	1	1	1	1	2	2	2	1	2	1	2	1	1	2	1	2	1	1	1	2	2	1	2	2	2	2	1	2	1	2	1	1	2	1	1
NLL-02	58.6	LaDArT_SNP09497	Redundant	1	1	2	1	2	2	2	2	2	2	1	1	1	1	1	2	2	2	1	2	1	2	1	1	2	1	2	1	1	1	2	2	1	2	2	2	0	1	2	1	2	1	1	2	1	1
NLL-02	58.6	LaDArT_SNP03466	Redundant	1	1	2	1	2	2	2	2	2	2	1	1	1	1	1	2	2	2	1	2	1	2	1	1	2	1	2	1	1	1	2	2	1	2	2	2	2	1	2	1	2	1	1	2	1	1
NLL-02	58.6	LaDArT_SNP08177	Redundant	1	1	2	1	2	2	2	2	2	2	1	1	1	1	1	2	2	2	1	2	1	2	1	1	2	1	2	1	1	1	2	2	1	2	2	2	2	1	2	1	2	1	1	2	1	1
NLL-02	58.6	LaDArT_SNP18438	Redundant	1	1	2	1	2	2	0	2	2	2	1	1	1	1	1	2	2	2	1	2	1	2	1	1	2	1	2	1	1	1	2	2	1	2	2	2	2	1	2	1	2	1	1	2	1	1
NLL-02	58.6	LaDArT_SNP16669	Redundant	1	1	2	1	2	2	2	2	2	2	1	1	1	1	1	2	2	2	1	2	1	2	1	1	2	1	2	1	1	1	2	2	1	2	2	2	2	1	0	1	2	1	1	2	1	1
NLL-02	58.6	LaDArT_SNP14103	Redundant	1	1	2	1	2	2	2	2	2	2	1	1	1	1	1	2	2	2	1	2	1	2	1	1	2	1	2	1	1	1	2	2	1	2	2	2	2	1	2	1	2	1	1	2	1	1
NLL-02	58.6	LaDArT_SNP05553	Redundant	1	1	2	1	2	2	2	2	2	2	0	1	1	1	1	2	2	2	1	2	1	2	1	1	2	1	2	1	1	1	2	2	1	2	2	2	2	1	2	1	2	1	1	2	1	1
NLL-02	58.6	LaDArT_SNP04803	Redundant	1	1	2	1	2	2	2	2	2	2	1	1	1	1	1	2	2	2	1	2	0	2	1	1	2	1	2	1	1	1	2	2	1	2	2	2	2	1	2	1	2	1	1	2	1	1
NLL-02	58.6	LaDArT_SNP00898	Redundant	1	1	2	1	2	2	2	2	2	2	1	0	1	1	1	2	2	2	1	2	0	2	1	1	2	1	2	1	1	1	2	2	1	2	2	2	2	1	2	1	2	1	1	2	1	1
NLL-02	58.6	LaDArT_PAV05723	Redundant	1	1	2	1	2	2	2	2	2	2	1	1	1	1	1	2	0	2	1	2	1	2	1	1	2	1	2	1	1	1	2	2	1	2	2	2	2	1	2	1	2	1	1	2	1	1
NLL-02	58.6	LaDArT_PAV24471	Redundant	1	1	2	1	0	2	2	2	2	2	1	1	1	1	1	2	2	2	1	2	1	2	1	1	2	1	2	1	1	1	2	2	1	2	2	2	2	1	2	1	2	1	1	2	1	1
NLL-02	58.6	LaDArT_PAV03855	Redundant	1	1	2	1	2	2	2	2	2	2	1	1	1	1	1	2	2	2	1	2	1	2	1	1	2	1	2	1	1	1	2	2	1	2	2	2	2	1	2	1	2	1	1	2	1	1
NLL-02	-	LaDArT_PAV23270	Attached	1	1	2	1	2	2	2	2	2	2	1	1	1	1	1	2	2	2	1	2	1	2	1	1	2	1	2	1	1	0	2	2	1	2	2	2	2	1	2	1	2	1	1	2	1	1
NLL-02	-	LaDArT_PAV00341	Attached	1	1	0	1	2	2	2	2	2	2	1	1	1	1	1	2	0	2	1	2	1	2	1	1	2	1	2	1	1	1	2	2	1	0	2	2	2	1	2	1	2	1	1	2	1	1
NLL-02	-	LaDArT_PAV29322	Attached	1	1	2	1	2	2	2	2	2	2	1	1	1	1	1	2	0	2	1	2	1	2	1	1	2	0	2	1	1	1	2	2	1	2	2	2	2	1	2	1	2	1	1	2	1	1
NLL-02	-	LaDArT_PAV08060	Attached	1	1	2	1	2	2	0	2	2	2	1	1	1	1	1	2	2	2	1	2	1	2	1	1	2	1	2	1	1	1	2	2	1	2	2	2	2	1	2	1	2	1	1	2	1	1
NLL-02	-	LaIND_092	Attached	1	1	2	1	2	2	2	2	2	2	1	1	1	1	1	2	2	2	1	2	1	2	1	1	2	1	2	1	1	1	2	2	1	2	2	2	2	1	2	1	2	1	1	2	0	1
NLL-02	-	LaDArT_PAV24741	Attached	1	1	2	1	2	2	2	2	2	2	1	1	1	1	1	2	2	2	1	2	1	2	1	1	2	1	2	1	1	1	2	2	1	2	2	2	2	1	2	0	2	1	1	2	1	1
NLL-02	-	LaDArT_PAV17826	Attached	1	1	2	0	2	2	2	2	2	2	0	1	1	0	1	2	2	2	1	2	1	2	1	1	2	1	2	1	1	1	2	2	1	2	2	2	2	1	2	1	2	1	1	2	1	1
NLL-02	-	LaDArT_PAV27836	Attached	1	1	2	1	2	2	2	2	2	2	1	1	1	1	1	2	2	2	1	2	1	2	1	1	2	0	2	0	1	0	2	2	1	2	2	2	2	1	2	1	2	1	1	2	1	1
NLL-02	-	LaDArT_PAV23333	Attached	1	1	2	1	2	2	2	0	2	2	1	1	1	1	1	2	0	2	1	2	1	2	1	1	2	1	2	1	1	1	2	2	1	2	2	2	2	1	2	1	2	1	1	2	1	1
NLL-02	-	LaDArT_PAV15990	Attached	1	1	0	1	2	2	2	2	2	2	1	1	1	1	1	2	2	2	1	2	1	2	1	1	2	1	0	1	1	1	0	2	1	1	2	2	2	1	2	1	2	1	1	2	1	1
NLL-02	-	Lup063	Attached	1	1	0	1	2	2	2	2	2	2	1	1	1	1	0	2	2	2	1	2	0	2	1	1	2	1	2	1	1	1	2	2	1	0	0	2	2	1	2	0	2	1	1	2	2	1
NLL-02	-	mtmt_GEN_00092	Attached	1	1	2	0	2	2	2	2	2	2	1	1	1	1	1	2	2	0	0	1	2	2	0	1	2	1	2	1	1	1	2	0	1	2	2	2	2	1	2	0	2	1	1	0	0	0
NLL-02	58.9	LaDArT_SNP08756	Framework	1	1	2	1	2	2	2	2	2	2	1	1	1	1	1	2	2	2	1	2	1	2	1	1	2	1	2	1	1	1	2	2	1	2	2	2	2	1	2	1	2	1	1	2	1	1
NLL-02	58.9	LaDArT_PAV23482	Redundant	1	1	2	1	2	2	2	2	2	2	1	1	1	1	1	2	2	2	1	2	1	2	1	1	2	1	2	1	1	1	2	2	1	2	2	2	2	1	2	1	2	1	1	2	1	1
NLL-02	58.9	LaDArT_PAV08606	Redundant	1	1	2	1	2	2	2	2	2	2	1	1	1	1	1	2	2	2	1	2	1	2	1	1	2	1	2	1	1	1	2	2	1	2	2	2	2	1	2	1	2	1	1	2	1	1
NLL-02	-	LaDArT_PAV22985	Attached	1	1	2	1	2	2	2	2	2	2	1	1	1	1	1	2	2	2	1	2	1	2	1	1	2	1	2	0	1	0	2	2	1	2	2	2	2	1	2	1	2	1	1	2	1	1
NLL-02	59.3	LaDArT_PAV17828	Framework	1	1	2	1	2	2	2	2	2	2	1	1	1	1	1	2	2	2	1	2	1	2	1	1	2	1	2	1	1	1	2	2	1	2	2	2	2	1	2	1	2	1	1	2	1	1
NLL-02	59.3	LaIND_212	Redundant	1	1	2	1	2	2	2	2	2	2	1	1	1	1	1	2	2	2	1	2	1	2	1	1	2	1	2	1	1	1	2	2	1	2	2	2	2	1	2	1	2	1	1	2	1	1
NLL-02	59.3	LaDArT_PAV22676	Redundant	1	1	2	1	2	2	2	2	2	2	1	1	1	1	1	2	2	2	1	2	1	2	1	1	2	0	2	1	1	1	2	0	1	2	2	2	2	1	2	1	2	1	1	2	1	1
NLL-02	-	LaDArT_PAV06892	Attached	1	1	2	1	2	2	2	2	2	2	1	1	1	1	1	2	2	2	1	2	1	2	1	1	2	1	2	1	1	1	2	2	1	0	2	2	2	1	2	1	2	1	1	2	1	1
NLL-02	-	LaDArT_PAV00382	Attached	1	1	2	1	2	2	2	2	2	2	1	1	1	1	1	2	2	2	1	2	1	2	1	1	2	1	2	1	1	0	1	2	1	2	2	2	2	1	2	1	1	1	1	2	1	1
NLL-02	-	LaDArT_PAV26307	Attached	1	1	2	1	2	2	2	1	2	2	1	1	1	1	1	2	2	2	1	2	1	2	1	1	2	1	0	1	1	1	2	2	1	2	2	2	2	1	2	1	0	1	1	2	1	1
NLL-02	-	LaDArT_PAV00626	Attached	1	1	2	1	0	2	0	0	0	2	1	1	1	1	1	2	2	2	1	2	1	2	1	1	2	1	2	1	1	1	2	2	1	2	2	2	2	1	2	1	2	1	1	2	1	1
NLL-02	-	LaDArT_PAV17814	Attached	1	1	2	1	2	2	2	2	2	2	1	1	1	1	1	2	2	2	0	2	1	2	1	1	2	0	2	1	1	1	2	2	1	2	2	2	2	2	0	1	2	1	1	2	1	1
NLL-02	-	LaDArT_PAV17667	Attached	1	1	2	1	2	2	2	2	2	2	1	1	1	1	1	2	2	2	1	2	1	2	1	1	2	2	2	1	1	1	2	2	1	2	2	2	2	0	2	1	2	1	1	2	1	1
NLL-02	-	LaDArT_PAV27092	Attached	1	1	2	1	2	2	0	2	2	2	1	1	1	1	1	2	2	2	1	2	1	2	1	1	2	2	2	1	1	1	2	2	1	2	2	2	2	1	2	1	2	1	1	0	1	1
NLL-02	-	LaDArT_PAV25570	Attached	1	1	2	1	2	2	2	2	2	2	1	1	1	1	1	2	2	2	1	2	1	2	1	1	2	0	2	1	0	1	2	2	1	2	2	2	2	1	2	1	2	1	1	2	1	1
NLL-02	-	LaDArT_PAV22556	Attached	1	1	2	1	2	2	2	2	2	0	1	1	1	1	1	2	2	2	1	2	1	2	1	1	2	0	2	1	0	1	2	2	1	2	2	2	2	1	2	1	2	1	0	2	1	1
NLL-02	-	LaDArT_PAV00019	Attached	1	1	2	1	2	2	2	2	2	2	1	1	1	1	1	2	2	2	1	2	1	2	1	1	2	1	2	1	1	1	2	2	1	2	2	2	2	1	2	1	2	0	1	2	1	1
NLL-02	-	UWA018	Attached	1	1	2	1	2	2	2	2	2	2	1	1	1	1	1	2	2	2	1	2	0	2	1	1	2	1	2	1	1	0	2	2	1	0	0	2	2	1	2	0	2	1	1	2	1	1
NLL-02	-	LaDArT_PAV17835	Attached	1	1	2	2	2	2	2	2	2	2	1	1	1	1	1	2	2	2	1	2	1	2	1	1	2	0	2	1	1	1	2	2	1	2	2	2	2	1	2	0	2	1	1	2	1	1
NLL-02	59.6	LaDArT_SNP17698	Framework	1	1	2	1	2	2	2	2	2	2	1	1	1	1	1	2	2	2	1	2	1	2	1	1	2	1	2	1	1	1	2	0	1	2	2	2	2	1	2	1	2	1	1	2	1	1
NLL-02	59.6	LaDArT_SNP15716	Redundant	1	1	2	1	2	2	2	2	2	2	1	1	1	1	1	0	2	2	1	2	1	2	1	1	2	1	2	1	1	1	2	2	1	2	2	2	2	1	2	1	2	1	1	2	1	1
NLL-02	59.6	LaDArT_SNP03654	Redundant	1	1	2	1	2	2	2	2	2	2	1	1	1	1	1	2	2	2	1	2	1	2	1	1	2	1	2	1	1	1	2	2	1	2	2	2	2	1	2	1	2	1	1	2	1	1
NLL-02	59.6	LaSNP_430	Redundant	1	1	2	1	2	2	2	2	2	2	1	1	1	1	1	2	2	2	1	2	1	2	1	1	2	1	2	1	1	1	2	2	1	2	2	2	2	1	2	1	2	1	1	2	1	1
NLL-02	59.6	LaDArT_SNP11287	Redundant	1	1	2	1	2	2	2	2	2	2	1	1	1	1	1	2	2	2	1	2	1	2	1	1	2	1	2	1	1	1	2	2	1	2	2	2	2	1	2	1	2	1	1	2	1	1
NLL-02	59.6	LaSNP_207	Redundant	1	1	2	1	2	2	2	2	2	2	1	1	1	1	1	2	2	2	1	2	1	2	1	1	2	1	2	1	1	1	2	2	1	0	2	2	2	1	2	1	2	1	1	2	1	1
NLL-02	59.6	LaDArT_SNP09042	Redundant	1	1	2	1	2	2	2	2	2	2	1	1	1	1	1	2	2	2	1	2	1	2	1	1	2	1	2	1	1	1	2	2	1	2	2	2	2	1	2	1	2	1	1	2	1	1
NLL-02	59.6	LaDArT_SNP00732	Redundant	1	1	2	1	2	2	2	2	2	2	1	1	1	1	1	2	2	2	1	2	1	2	1	1	2	1	2	1	1	1	2	2	1	2	2	2	2	1	2	1	2	1	1	2	1	1
NLL-02	59.6	LaDArT_SNP10887	Redundant	1	1	2	1	2	2	2	2	2	2	1	1	1	1	1	2	2	2	1	2	1	2	1	1	2	1	2	1	1	1	2	2	1	2	2	2	2	1	2	1	2	1	1	2	1	1
NLL-02	59.6	LaDArT_SNP02618	Redundant	1	1	2	1	2	2	2	2	2	2	1	1	1	1	1	2	2	2	1	2	1	2	1	1	2	1	2	1	1	1	2	2	1	2	2	2	2	1	2	1	2	1	1	2	1	1
NLL-02	59.6	LaDArT_SNP01375	Redundant	1	1	2	1	2	2	2	2	2	2	1	1	1	1	1	2	2	2	1	2	1	2	1	1	2	1	2	1	1	1	2	2	1	2	2	2	2	1	2	1	2	1	1	2	1	1
NLL-02	59.6	LaDArT_SNP00301	Redundant	1	1	2	1	2	2	2	2	2	2	1	1	1	1	1	2	2	2	1	2	1	2	1	1	2	1	2	1	1	1	2	2	1	2	2	2	2	1	2	1	2	1	1	2	1	1
NLL-02	59.6	LaDArT_SNP01103	Redundant	1	1	2	1	2	2	2	2	2	2	1	1	1	1	1	2	2	2	1	2	1	2	1	1	2	1	2	1	1	1	2	2	1	2	2	2	2	1	2	1	2	1	1	2	1	1
NLL-02	59.6	LaSNP_081	Redundant	1	1	2	1	2	2	2	2	2	2	1	1	1	1	1	2	2	2	1	2	1	2	1	1	2	1	2	1	1	1	2	2	1	2	2	2	2	1	2	1	2	1	1	2	1	1
NLL-02	59.6	LaDArT_SNP11917	Redundant	1	1	2	1	2	2	2	2	2	2	1	1	1	1	1	2	2	2	1	2	1	2	1	1	2	1	2	1	1	1	2	2	1	2	2	2	2	0	2	1	2	1	1	2	1	1
NLL-02	59.6	LaDArT_SNP01906	Redundant	1	1	2	1	2	2	2	2	2	2	1	1	1	1	1	2	2	0	1	2	1	2	1	1	2	1	2	1	1	1	2	2	1	2	2	2	2	1	2	1	2	1	1	2	1	1
NLL-02	59.6	LaDArT_SNP09809	Redundant	1	1	2	1	2	2	2	2	2	2	1	1	1	1	1	2	2	2	1	2	1	2	0	1	2	1	2	1	1	1	2	2	1	2	2	2	2	1	2	1	2	1	1	2	1	1
NLL-02	59.6	LaDArT_SNP17299	Redundant	1	1	2	1	2	2	2	2	2	2	1	1	1	1	1	2	2	2	1	2	1	2	1	1	2	1	2	1	1	1	2	2	1	2	2	2	2	1	2	1	2	1	1	2	1	1
NLL-02	59.6	LaDArT_SNP01343	Redundant	1	1	2	1	2	2	2	2	2	2	1	1	1	1	1	2	2	2	1	2	1	2	1	1	2	1	2	1	1	1	2	2	1	2	2	2	2	1	2	1	2	1	1	2	1	1
NLL-02	59.6	LaDArT_SNP01411	Redundant	1	1	2	1	2	2	2	2	2	2	1	1	1	1	1	2	2	2	1	2	1	2	1	1	2	1	2	1	1	1	2	2	1	2	2	2	2	1	2	1	2	1	1	2	1	1
NLL-02	59.6	LaDArT_SNP15132	Redundant	1	1	2	1	2	2	2	2	2	2	1	1	1	1	1	2	2	2	1	2	1	2	1	1	2	0	2	1	1	1	2	2	1	2	2	2	2	1	2	1	2	1	1	2	1	1
NLL-02	59.6	LaDArT_SNP12738	Redundant	1	1	2	1	2	2	2	2	2	2	1	1	1	1	1	2	2	2	1	2	1	2	1	1	2	1	2	1	1	1	2	2	1	2	2	2	2	1	2	1	2	1	1	2	1	1
NLL-02	59.6	LaDArT_SNP15038	Redundant	1	1	2	1	2	2	2	2	2	2	1	1	1	1	1	2	2	2	1	2	1	2	1	1	2	1	2	1	1	1	2	2	1	2	2	2	2	0	2	1	2	1	1	2	1	1
NLL-02	59.6	LaDArT_SNP11957	Redundant	1	1	2	1	2	2	2	2	2	2	0	1	1	1	1	2	2	2	1	2	1	2	1	1	2	1	2	1	1	1	2	2	1	2	2	2	2	1	2	1	2	1	1	2	1	1
NLL-02	59.6	LaDArT_SNP06299	Redundant	1	1	2	1	2	2	2	2	2	2	1	1	1	1	1	2	2	2	1	2	1	2	1	1	2	1	2	1	1	1	2	2	1	2	2	2	0	0	2	1	2	1	1	2	1	1
NLL-02	59.6	LaSNP_431	Redundant	0	1	2	1	2	2	2	2	2	2	1	1	1	1	1	2	2	2	1	2	1	2	1	1	2	1	2	1	1	1	2	2	1	2	2	2	2	1	2	1	2	1	1	2	1	1
NLL-02	59.6	LaSNP_248	Redundant	1	1	2	1	2	2	2	2	2	2	1	1	1	1	1	2	2	2	1	2	1	2	1	1	2	1	2	1	1	1	2	2	1	2	2	2	2	1	2	1	2	1	1	2	1	0
NLL-02	59.6	LaSNP_306	Redundant	0	1	2	1	2	2	2	2	2	2	1	1	1	1	1	2	2	2	1	2	1	2	1	1	2	1	2	1	1	1	2	2	1	2	2	2	2	1	2	1	2	1	1	2	1	1
NLL-02	59.6	LaIND_100	Redundant	1	1	2	1	2	2	2	2	2	2	1	1	1	1	1	2	2	2	1	2	1	2	1	1	2	1	2	1	1	1	2	2	1	2	2	2	2	1	2	1	2	1	1	2	1	1
NLL-02	59.6	LaDArT_PAV06240	Redundant	1	1	2	1	2	2	2	2	0	2	1	1	1	1	1	2	2	2	1	2	1	2	1	1	2	1	2	1	1	1	2	2	1	2	2	2	2	1	2	1	2	1	1	2	1	1
NLL-02	59.6	LaDArT_PAV26084	Redundant	1	1	2	1	2	2	2	2	2	2	1	1	1	1	1	2	2	2	1	2	1	2	1	1	2	1	2	1	1	1	2	0	1	2	2	2	2	1	2	1	2	1	1	2	1	1
NLL-02	59.6	LaDArT_PAV17830	Redundant	1	1	2	1	2	2	2	2	2	2	1	1	1	1	1	2	2	2	1	2	1	2	1	1	2	1	2	1	1	1	2	2	1	0	2	2	2	1	2	1	2	1	1	2	1	1
NLL-02	59.6	LaIND_120	Redundant	1	1	2	1	2	2	2	2	2	2	1	1	1	1	1	2	2	2	1	2	1	2	1	1	2	1	2	1	1	1	2	2	1	2	2	2	2	1	2	1	2	1	1	2	1	1
NLL-02	59.6	LaDArT_PAV02673	Redundant	1	1	2	1	2	2	2	2	2	2	1	1	1	1	1	2	2	2	1	2	1	2	1	1	2	1	0	1	1	1	0	2	1	2	2	2	2	1	2	1	2	1	1	0	1	1
NLL-02	59.6	LaIND_183	Redundant	1	1	2	1	2	2	2	2	2	2	1	1	1	1	1	2	2	2	1	2	1	2	1	1	2	1	2	1	1	1	2	2	1	2	2	2	2	1	2	1	2	1	1	2	1	1
NLL-02	59.6	LaDArT_PAV01631	Redundant	1	1	2	1	2	2	2	2	2	2	1	1	1	1	1	2	2	2	1	2	1	2	1	1	2	1	2	1	1	1	2	2	1	0	2	2	2	1	2	1	2	1	1	2	1	1
NLL-02	59.6	LaDArT_PAV03989	Redundant	1	1	2	1	2	2	2	2	2	2	1	1	1	1	1	2	2	2	1	2	1	2	1	1	2	1	2	1	1	1	2	2	1	2	2	2	2	1	2	1	2	1	1	2	1	1
NLL-02	59.6	LaDArT_PAV02094	Redundant	1	1	2	1	2	2	2	2	2	2	1	1	1	1	1	2	2	2	1	2	1	2	1	1	2	1	2	1	1	1	0	2	1	0	2	2	2	1	2	1	2	1	1	2	1	1
NLL-02	59.6	LaDArT_PAV00508	Redundant	1	1	2	1	2	2	2	2	2	2	1	1	1	1	1	2	2	0	1	2	1	2	1	1	2	1	2	1	1	1	2	2	1	2	2	2	2	1	2	1	2	1	1	2	1	1
NLL-02	59.6	LaDArT_PAV10588	Redundant	1	1	2	1	2	2	2	2	2	2	1	1	1	1	1	2	2	2	1	2	1	2	1	1	2	1	2	1	1	1	2	2	1	2	2	2	2	1	2	1	2	1	1	2	1	1
NLL-02	59.6	LaDArT_PAV21158	Redundant	1	1	2	1	2	2	2	2	2	2	1	1	1	1	1	2	2	2	1	2	1	2	1	1	2	1	2	1	1	1	2	2	1	2	2	2	2	1	2	1	2	1	1	2	1	1
NLL-02	59.6	LaDArT_PAV17580	Redundant	1	1	2	1	2	2	2	2	2	2	1	1	1	1	1	2	2	2	1	2	1	2	1	1	2	0	2	1	1	1	2	2	1	2	2	2	2	1	2	1	2	1	1	2	1	1
NLL-02	59.6	LaDArT_PAV29434	Redundant	1	1	2	1	2	2	2	2	2	2	1	1	1	1	1	2	2	2	1	2	1	2	1	1	2	1	2	1	1	1	2	2	1	2	2	2	2	1	2	1	2	1	1	2	1	1
NLL-02	59.6	LaDArT_PAV00582	Redundant	1	1	2	1	2	2	2	2	2	2	1	1	1	1	1	2	0	2	1	2	1	2	1	1	2	1	2	0	1	1	2	2	1	2	2	2	2	1	2	1	2	1	1	2	1	1
NLL-02	59.6	LaDArT_PAV20897	Redundant	1	1	2	1	2	2	2	2	2	2	1	1	1	1	1	2	2	2	1	2	1	2	1	1	2	1	2	1	1	1	2	2	1	2	2	2	2	1	2	0	2	1	1	2	1	1
NLL-02	59.6	LaDArT_PAV10278	Redundant	1	1	0	1	2	2	2	2	2	2	1	1	1	1	1	2	0	2	1	2	1	2	1	1	2	1	2	1	1	1	2	2	1	2	2	2	2	1	2	1	2	1	1	2	1	1
NLL-02	59.6	LaDArT_PAV01008	Redundant	1	1	2	1	2	2	2	2	2	2	1	1	1	1	1	2	0	2	1	2	1	2	1	1	2	1	2	1	1	1	2	2	1	2	2	2	2	1	2	1	2	1	1	2	1	1
NLL-02	59.6	LaDArT_PAV17823	Redundant	1	1	2	1	2	2	2	2	2	2	1	1	1	1	1	2	2	2	1	2	1	2	1	1	2	1	2	1	1	1	2	2	1	2	2	2	2	1	2	1	2	1	1	2	1	1
NLL-02	59.6	LaDArT_PAV12945	Redundant	1	1	2	1	2	2	2	2	2	2	1	1	1	1	1	2	2	2	1	2	1	2	1	1	2	1	2	1	1	1	2	2	1	2	2	2	2	1	2	1	2	1	1	2	1	1
NLL-02	59.6	LaDArT_PAV13221	Redundant	1	1	2	1	0	2	2	2	2	2	1	1	1	0	0	2	2	2	1	2	1	2	1	1	2	1	2	0	1	1	2	2	0	2	2	2	2	1	2	1	2	1	1	2	1	1
NLL-02	59.9	LaDArT_SNP02998	Framework	1	1	2	1	2	2	2	2	2	2	1	1	1	1	1	2	2	2	1	2	1	2	1	1	2	1	2	1	1	1	2	2	1	2	2	2	2	1	2	1	2	1	1	2	1	1
NLL-02	59.9	LaDArT_SNP02359	Redundant	1	1	2	1	2	2	2	2	2	2	1	1	1	1	1	2	2	2	1	2	1	2	1	1	2	1	2	1	1	1	2	2	1	2	2	2	2	1	2	1	2	1	1	2	1	1
NLL-02	59.9	LaDArT_SNP02451	Redundant	1	1	2	1	2	2	2	2	2	2	1	1	1	1	1	2	2	2	1	2	1	2	1	1	2	1	2	1	1	1	2	2	1	2	2	2	2	1	2	1	2	1	1	2	1	1
NLL-02	59.9	LaDArT_SNP02957	Redundant	1	1	2	1	2	2	2	2	2	2	0	1	1	1	1	2	2	2	0	2	1	2	1	1	2	1	2	1	1	1	2	2	1	2	2	2	2	1	2	1	2	1	1	2	1	1
NLL-02	59.9	LaDArT_SNP01339	Redundant	1	1	2	1	2	2	2	2	2	2	1	1	1	1	1	2	2	2	1	2	1	2	1	1	2	0	2	1	1	0	0	2	1	2	2	2	2	1	2	1	2	1	1	2	1	1
NLL-02	-	UWA119b	Attached	1	1	2	1	2	2	2	2	2	2	1	1	1	1	0	2	2	2	0	2	0	2	0	1	0	1	0	1	1	0	2	2	1	0	0	2	2	1	2	0	2	0	1	2	1	1
NLL-02	-	Lup159	Attached	1	1	2	1	2	2	2	2	2	2	0	0	1	1	1	0	2	2	1	2	0	2	1	1	2	1	2	1	1	1	2	2	1	0	0	2	2	0	2	0	2	1	1	0	1	1
NLL-02	60.3	LaSNP_291	Framework	1	1	2	1	2	2	2	2	2	2	1	1	1	1	1	2	2	2	1	2	1	2	1	1	2	1	2	1	1	1	2	2	1	2	2	2	2	1	2	1	2	1	1	2	1	1
NLL-02	60.3	LaDArT_SNP08714	Redundant	1	1	2	1	2	2	2	2	2	2	1	1	1	1	1	2	2	2	1	2	1	2	1	1	2	1	2	1	1	0	2	2	1	2	2	2	2	1	2	1	2	1	1	2	1	1
NLL-02	60.9	LaDArT_SNP03850	Framework	1	1	2	1	2	2	2	2	2	2	1	1	1	1	1	2	2	2	1	2	1	2	1	1	2	1	2	1	1	1	2	2	1	2	2	2	2	1	2	1	2	1	1	2	1	1
NLL-02	60.9	LaDArT_SNP03179	Redundant	1	1	2	1	2	2	2	2	2	2	1	1	1	1	0	2	2	2	1	2	1	2	1	1	2	1	2	1	1	1	2	2	1	2	0	2	2	1	2	1	0	1	1	2	1	1
NLL-02	60.9	LaDArT_PAV04158	Redundant	1	1	2	1	2	2	2	2	2	2	1	1	1	1	1	2	2	2	1	2	1	2	1	1	2	1	2	1	1	1	2	2	1	2	2	2	2	1	2	1	2	1	1	2	1	1
NLL-02	60.9	LaIND_106	Redundant	1	1	2	1	2	2	2	2	2	2	1	1	1	1	1	2	2	2	1	2	1	2	1	1	2	1	2	1	1	1	2	2	1	2	2	2	2	1	2	1	2	1	1	2	1	1
NLL-02	60.9	LaDArT_PAV23518	Redundant	1	1	2	1	2	2	2	2	2	2	1	1	1	1	1	2	2	2	1	2	1	2	1	1	0	1	2	1	1	1	2	2	1	2	2	2	2	1	2	1	2	1	1	2	1	1
NLL-02	60.9	LaIND_080	Redundant	1	1	2	1	2	2	2	2	2	2	1	1	1	1	1	2	2	2	1	2	1	2	1	1	2	1	2	1	1	1	2	2	1	2	2	2	2	1	2	1	2	1	1	2	1	1
NLL-02	-	LaDArT_PAV14631	Attached	1	1	2	1	2	2	2	2	2	2	1	1	1	1	1	2	2	2	1	2	1	2	1	1	2	1	2	1	1	1	2	0	1	0	2	2	2	1	2	1	2	1	1	2	1	1
NLL-02	-	LaDArT_PAV15738	Attached	1	1	2	1	2	2	0	2	2	2	1	1	1	1	1	2	2	2	1	2	1	2	1	1	2	1	2	1	1	1	0	2	1	2	2	2	2	1	2	1	2	1	1	2	1	1
NLL-02	61.3	LaDArT_SNP18511	Framework	1	1	2	1	2	2	2	2	2	2	1	1	1	1	1	2	2	2	1	2	1	2	1	1	2	1	2	1	1	1	2	2	1	2	2	2	2	1	2	1	2	1	1	2	1	1
NLL-02	61.3	LaDArT_SNP08342	Redundant	1	1	2	1	2	2	2	2	2	2	1	1	1	1	1	2	2	2	1	2	1	2	1	1	2	1	2	1	1	1	2	2	1	2	2	2	2	1	2	1	2	1	1	2	1	1
NLL-02	61.3	LaDArT_SNP17333	Redundant	1	1	2	1	2	2	2	2	2	2	1	1	1	1	1	2	2	2	1	2	1	2	1	1	2	1	2	1	1	1	2	2	1	2	2	2	0	1	2	1	2	1	1	2	1	1
NLL-02	61.3	LaDArT_SNP14503	Redundant	0	1	2	1	2	2	2	2	2	2	1	1	1	1	1	2	2	2	1	2	1	2	1	1	2	1	2	1	1	1	2	2	1	2	2	2	2	1	2	1	2	1	1	2	1	1
NLL-02	61.3	LaSNP_141	Redundant	0	1	2	1	2	2	2	2	2	2	1	1	1	1	1	2	2	2	1	2	1	2	1	1	2	1	2	1	1	1	2	2	1	2	2	2	2	1	2	1	2	1	1	2	1	1
NLL-02	61.3	LaDArT_SNP11869	Redundant	1	1	2	1	2	2	2	2	2	2	1	1	1	1	1	2	2	2	1	2	1	2	1	1	2	0	2	1	1	1	2	2	1	0	2	2	2	1	2	1	2	1	1	2	1	1
NLL-02	61.3	LaDArT_SNP13216	Redundant	1	1	2	1	2	2	2	2	2	2	1	1	1	1	1	2	0	2	1	2	0	2	1	1	2	1	0	1	1	1	2	2	1	2	2	2	2	1	2	1	2	1	1	2	1	1
NLL-02	61.3	LaDArT_SNP12737	Redundant	1	1	2	1	2	2	2	2	2	2	1	0	0	1	1	2	2	2	1	2	1	2	1	1	2	1	2	1	1	1	2	2	1	2	2	2	2	1	2	1	2	1	1	2	1	1
NLL-02	61.3	LaDArT_PAV24466	Redundant	1	1	2	1	2	2	2	2	0	2	1	1	1	1	1	2	2	2	1	2	1	2	1	1	2	1	2	1	1	1	2	2	1	2	2	2	0	1	2	1	2	1	1	2	1	1
NLL-02	61.3	LaDArT_PAV27418	Redundant	1	1	2	1	2	2	2	2	2	2	1	1	1	1	1	2	2	2	1	2	1	2	1	1	2	1	2	1	1	1	2	2	1	2	2	2	2	1	2	1	2	1	1	2	1	1
NLL-02	61.3	LaDArT_PAV08900	Redundant	1	1	2	0	2	2	2	2	2	2	1	1	1	1	1	2	2	2	1	2	1	2	1	1	2	1	2	1	1	1	2	2	1	2	2	2	2	1	2	1	2	1	1	2	1	1
NLL-02	61.3	LaDArT_PAV14444	Redundant	1	1	2	1	2	0	2	2	2	2	1	1	1	1	1	0	2	2	1	2	1	2	1	1	2	1	2	1	1	1	2	2	1	2	2	2	2	1	2	1	2	1	1	2	1	1
NLL-02	61.6	LaDArT_SNP17784	Framework	1	1	2	1	2	2	2	2	2	2	1	1	1	1	1	2	2	2	1	2	1	2	1	1	2	1	2	1	1	1	2	2	1	2	2	2	2	1	2	1	2	1	1	2	1	1
NLL-02	61.6	LaDArT_SNP18265	Redundant	1	1	2	1	2	2	2	2	2	2	1	1	1	1	1	2	2	2	1	2	1	2	1	1	2	1	2	1	1	1	2	2	1	2	2	2	2	1	2	1	2	1	1	2	1	1
NLL-02	61.6	LaSNP_269	Redundant	1	1	2	1	2	2	2	2	2	2	1	1	1	1	1	2	2	2	1	2	1	2	1	1	2	1	2	1	1	1	2	2	1	2	2	2	2	1	2	1	2	1	1	2	1	1
NLL-02	61.6	LaDArT_SNP17509	Redundant	1	1	2	1	2	2	2	2	2	2	1	1	1	1	1	2	2	2	1	2	1	2	1	1	2	1	2	1	1	1	2	2	1	2	2	2	2	1	2	1	2	1	1	2	1	1
NLL-02	61.6	LaDArT_PAV15234	Redundant	1	1	2	1	2	2	2	2	2	2	1	1	1	1	1	2	2	2	1	2	1	2	1	1	2	1	2	1	1	1	2	2	1	2	2	2	2	1	2	1	2	1	1	2	1	1
NLL-02	61.6	LaDArT_PAV27104	Redundant	1	1	2	1	2	2	2	2	2	2	1	1	1	1	1	2	2	2	1	2	1	2	1	1	0	1	2	1	1	1	2	2	1	2	2	2	2	1	2	1	2	1	1	2	1	1
NLL-02	61.6	LaDArT_PAV26189	Redundant	1	1	2	1	2	2	2	2	2	2	1	1	1	1	1	2	2	2	1	2	1	2	1	1	2	1	2	1	1	1	2	2	1	2	2	2	2	1	2	1	2	1	1	2	1	1
NLL-02	61.6	LaDArT_PAV27103	Redundant	1	1	2	1	2	2	2	2	2	2	1	1	1	1	1	2	2	2	1	2	1	2	1	1	2	1	2	1	1	1	2	2	1	2	2	2	2	1	2	1	0	1	1	2	1	1
NLL-02	61.6	LaDArT_PAV22619	Redundant	1	1	2	1	2	2	2	2	2	2	1	1	1	1	1	2	2	2	1	2	1	2	1	1	2	1	2	1	1	1	2	2	1	2	2	2	2	1	2	1	2	1	1	2	1	1
NLL-02	61.6	LaDArT_PAV15965	Redundant	1	1	2	1	2	2	0	2	2	2	1	1	1	1	1	2	2	0	1	2	1	2	1	1	2	1	2	1	1	1	2	2	1	2	2	2	2	1	2	1	2	1	1	2	1	1
NLL-02	61.6	LaDArT_PAV26472	Redundant	1	1	2	1	2	2	2	2	2	2	1	1	1	1	1	2	2	2	1	2	1	2	1	1	2	1	2	1	1	1	2	2	1	2	2	2	2	1	2	1	2	1	1	2	1	1
NLL-02	61.6	LaDArT_PAV26190	Redundant	1	1	2	1	2	2	2	2	2	2	1	1	1	1	1	2	2	2	0	2	1	2	1	1	2	1	2	1	1	1	2	2	1	2	2	2	2	0	2	0	2	1	0	2	1	1
NLL-02	-	LaDArT_PAV22643	Attached	1	1	2	1	2	2	2	2	2	2	1	1	1	1	1	2	2	2	1	2	1	2	1	1	2	1	0	1	1	1	2	2	1	2	2	2	2	1	2	1	2	1	1	2	1	1
NLL-02	-	lPb-331564	Attached	1	1	2	1	2	2	2	2	2	2	1	1	1	1	1	2	2	2	1	2	0	2	1	1	2	1	2	1	1	1	2	0	1	0	0	2	2	1	2	0	2	1	1	2	1	1
NLL-02	-	LaDArT_PAV20838	Attached	1	1	2	1	2	2	2	2	2	2	1	1	1	1	1	2	2	2	1	2	0	2	1	1	2	1	2	0	1	1	2	2	1	2	2	2	2	2	2	0	2	1	0	2	1	1
NLL-02	61.9	LaDArT_SNP10388	Framework	1	1	2	1	2	2	2	2	2	2	1	1	1	1	1	2	2	2	1	2	1	2	1	1	2	1	2	1	1	1	2	2	1	2	2	2	2	1	2	1	2	1	1	2	1	1
NLL-02	61.9	LaSNP_332	Redundant	1	1	2	1	2	2	2	2	2	2	1	1	1	1	1	2	2	2	1	2	1	2	1	1	2	1	2	1	1	1	2	2	1	2	2	2	2	1	2	1	2	1	1	2	1	1
NLL-02	61.9	LaDArT_SNP09124	Redundant	1	1	2	1	2	2	2	2	2	2	1	1	1	1	1	2	2	2	1	2	1	2	1	1	2	1	2	1	1	1	2	2	1	2	2	2	2	1	2	1	2	1	1	2	1	1
NLL-02	61.9	LaDArT_SNP11996	Redundant	1	1	2	1	2	2	2	2	2	2	1	1	0	1	1	2	2	2	1	2	1	2	1	1	2	1	2	1	1	1	2	2	1	2	2	2	2	1	2	0	2	1	1	2	1	1
NLL-02	-	LaDArT_PAV09289	Attached	1	1	2	1	2	2	2	2	2	2	1	1	1	1	1	2	2	2	1	2	1	2	1	1	2	1	2	1	1	1	2	2	1	2	2	2	2	1	2	1	2	1	1	2	1	1
NLL-02	62.3	LaDArT_PAV15634	Framework	1	1	2	1	2	2	2	2	2	2	1	1	1	1	1	0	2	2	1	2	1	2	1	1	2	1	2	1	1	1	2	2	1	2	2	2	2	1	2	1	2	1	1	2	1	1
NLL-02	62.6	LaDArT_SNP19586	Framework	1	1	2	1	2	2	2	2	2	2	1	1	1	1	1	2	2	2	1	2	1	2	1	1	2	1	2	1	1	1	0	2	1	2	2	2	2	1	2	1	2	1	1	2	1	1
NLL-02	62.6	LaDArT_PAV29613	Redundant	1	1	0	1	2	2	2	2	2	2	1	1	1	1	1	2	2	2	1	2	1	2	1	1	2	1	2	1	1	1	2	2	1	2	2	2	2	1	2	1	2	1	1	0	1	1
NLL-02	-	LaDArT_PAV15806	Attached	1	1	2	1	2	2	2	2	2	2	1	1	1	1	1	0	0	2	1	0	1	2	1	1	2	1	2	1	1	1	2	2	1	2	2	2	2	1	2	1	2	1	1	2	1	1
NLL-02	63.7	LaSNP_076	Framework	1	1	2	1	2	2	2	2	2	2	1	1	1	1	1	2	2	2	1	2	1	2	1	1	2	1	2	1	1	1	2	1	1	2	2	2	2	1	2	1	2	1	1	2	1	1
NLL-02	63.7	LaIND_019	Redundant	1	1	2	1	0	2	2	2	2	2	1	1	1	1	1	2	2	2	1	2	1	2	1	1	2	1	2	1	1	1	2	1	1	2	2	2	2	1	2	1	2	1	1	2	1	1
NLL-02	64	LaDArT_SNP01456	Framework	1	1	2	1	2	2	2	2	2	2	1	1	1	1	1	2	2	2	1	2	1	2	1	1	2	1	2	1	1	1	2	1	1	2	2	2	2	1	2	1	2	1	1	2	1	1
NLL-02	64	LaDArT_SNP05512	Redundant	1	1	2	1	2	2	2	2	2	2	1	1	1	1	1	2	2	2	1	2	1	2	1	1	2	1	2	1	1	1	2	1	1	2	2	2	2	1	2	1	2	1	1	2	1	1
NLL-02	64	LaDArT_SNP06450	Redundant	1	1	2	1	2	2	0	2	2	2	1	1	1	1	1	2	2	2	1	2	1	2	1	1	2	1	2	1	1	1	2	1	1	2	2	2	2	1	2	1	2	1	1	2	1	1
NLL-02	64	LaDArT_PAV02692	Redundant	1	1	2	1	2	2	2	2	2	2	1	1	1	1	1	2	2	2	0	2	1	2	1	1	2	1	2	0	1	1	2	1	1	2	2	2	2	1	2	1	2	1	1	2	1	1
NLL-02	64	LaDArT_PAV27652	Redundant	1	1	2	1	2	2	2	2	2	2	1	1	1	1	1	2	2	2	1	2	1	2	1	1	2	1	2	1	1	1	2	1	1	2	2	2	2	1	2	1	2	1	1	2	1	1
NLL-02	64	LaDArT_PAV21308	Redundant	1	1	2	1	2	2	2	2	2	2	1	1	1	1	1	2	2	2	1	2	1	2	1	1	2	0	2	1	1	1	2	1	1	2	2	2	2	1	2	1	2	1	1	2	1	1
NLL-02	64	LaDArT_PAV15846	Redundant	1	1	2	1	2	2	2	2	2	2	1	1	1	1	1	2	0	2	1	2	1	2	1	1	2	1	2	1	1	1	2	1	1	2	2	2	2	1	2	1	2	1	1	2	1	1
NLL-02	64	LaDArT_PAV15882	Redundant	1	1	2	1	2	2	0	2	2	2	1	1	1	1	1	2	2	2	1	2	1	2	1	1	2	1	2	1	1	1	2	1	1	2	2	2	2	1	2	1	2	1	1	2	1	1
NLL-02	64	lPb-462957	Redundant	1	1	2	1	2	2	2	2	2	2	1	1	1	1	1	2	2	2	1	2	1	2	1	1	2	1	2	1	1	1	2	1	1	2	2	2	2	1	2	1	2	1	1	2	1	1
NLL-02	-	LaDArT_PAV16651	Attached	1	1	2	1	2	2	2	2	2	0	1	1	1	1	1	2	2	2	0	2	0	2	1	1	2	2	2	0	0	1	2	1	1	2	2	2	2	1	2	0	2	1	0	2	1	1
NLL-02	-	LaDArT_PAV07240	Attached	1	1	2	0	2	2	2	2	2	2	1	1	1	1	1	2	2	2	1	2	1	2	1	1	2	0	2	1	1	1	2	1	1	2	2	2	2	1	2	1	2	1	1	2	1	1
NLL-02	-	LaDArT_PAV15774	Attached	1	1	2	1	2	2	0	2	2	2	1	1	1	1	1	2	2	2	1	2	1	2	1	1	2	1	2	1	1	1	2	1	1	2	2	2	2	1	2	1	0	1	1	2	1	1
NLL-02	64.4	LaDArT_SNP07074	Framework	1	1	2	1	2	2	2	2	2	2	1	1	1	1	1	2	2	2	1	2	1	2	1	1	2	1	2	1	1	1	2	1	1	2	2	2	2	1	2	1	2	1	1	2	1	1
NLL-02	64.4	LaDArT_SNP08473	Redundant	1	1	2	1	2	2	2	2	0	2	1	1	1	1	1	2	2	2	1	2	1	2	1	1	2	1	2	1	1	1	2	1	1	2	2	2	2	1	2	1	2	1	1	2	1	1
NLL-02	65.1	LaDArT_SNP12324	Framework	1	1	2	1	2	2	2	2	2	2	1	1	1	1	1	2	2	2	1	2	1	2	1	1	2	1	2	1	1	1	2	1	1	2	2	2	2	1	2	1	2	1	1	2	1	1
NLL-02	65.1	LaDArT_PAV29214	Redundant	1	1	2	1	2	2	2	2	2	2	1	1	1	1	1	0	2	2	1	2	1	2	1	1	2	1	2	1	1	1	2	1	1	2	2	2	2	1	2	1	2	1	1	2	1	1
NLL-02	65.1	LaDArT_PAV12348	Redundant	1	1	2	1	0	2	2	2	2	2	1	1	1	1	1	2	2	2	1	2	1	2	1	1	2	1	2	1	1	1	2	1	1	2	2	2	2	1	2	1	2	1	1	2	1	1
NLL-02	65.4	LaDArT_SNP12539	Framework	1	1	2	1	2	2	2	2	2	2	1	1	1	1	1	2	2	2	1	2	1	2	1	1	2	1	2	1	1	1	2	1	1	2	2	2	2	1	2	1	2	1	1	2	1	1
NLL-02	65.4	LaDArT_PAV21074	Redundant	1	1	2	0	2	2	2	2	2	2	1	1	1	1	0	2	2	2	1	2	1	2	1	1	2	0	2	1	1	1	2	1	1	2	2	2	2	1	2	1	2	1	1	2	1	1
NLL-02	65.4	LaDArT_PAV04320	Redundant	1	1	2	1	2	2	2	2	2	2	1	1	1	1	1	2	2	0	1	2	1	2	1	1	2	1	2	1	1	1	2	1	1	0	2	2	0	1	2	1	2	1	1	2	1	1
NLL-02	-	LaDArT_PAV21191	Attached	1	1	2	1	2	2	2	2	2	2	1	1	1	1	1	0	2	2	1	2	1	2	1	1	2	1	2	1	1	1	2	1	1	1	2	2	2	1	2	1	2	1	1	2	1	1
NLL-02	-	LaDArT_PAV26787	Attached	1	1	2	1	2	2	2	2	2	2	1	1	1	1	1	2	2	2	1	0	1	2	1	1	2	1	0	1	1	1	2	1	1	1	2	2	2	1	2	1	0	1	1	2	1	1
NLL-02	65.7	LaDArT_SNP07948	Framework	1	1	2	1	2	2	2	2	2	2	1	1	1	1	1	2	2	2	1	2	1	2	1	1	2	1	2	1	1	1	2	1	1	2	2	2	2	1	2	1	2	1	1	2	1	1
NLL-02	65.7	LaDArT_SNP03249	Redundant	1	1	2	1	2	2	2	2	2	2	1	1	1	1	1	2	2	2	1	2	1	2	1	1	2	1	2	1	1	1	2	1	1	2	2	2	2	1	2	1	2	1	1	2	1	1
NLL-02	65.7	LaDArT_SNP03067	Redundant	1	1	2	1	2	2	2	2	2	2	1	1	1	1	1	2	2	2	1	2	1	2	1	1	2	1	2	1	1	1	2	1	1	2	2	2	2	1	2	1	2	1	1	2	1	1
NLL-02	65.7	LaSNP_230	Redundant	0	1	2	1	2	2	2	2	2	2	1	1	1	1	1	2	2	2	1	2	1	2	1	1	2	1	2	1	1	1	2	1	1	2	2	2	2	1	2	1	2	1	1	2	1	1
NLL-02	65.7	LaDArT_SNP18087	Redundant	1	1	2	0	2	2	2	2	2	2	1	1	1	1	1	2	2	2	1	2	1	2	1	1	2	1	2	1	1	1	2	1	1	0	2	2	2	1	2	1	2	1	1	2	1	1
NLL-02	65.7	LaDArT_PAV00517	Redundant	1	1	2	1	2	2	2	2	2	2	1	1	1	1	1	2	2	2	1	2	1	2	1	1	2	1	2	1	1	1	2	1	1	2	2	2	2	1	2	1	2	1	1	2	1	1
NLL-02	67.1	LaDArT_PAV07397	Framework	1	1	2	1	2	2	2	2	2	2	1	1	1	1	1	2	2	2	1	2	1	2	1	1	2	1	2	1	1	1	2	1	1	2	2	2	2	1	1	0	2	1	1	2	1	1
NLL-02	-	LaDArT_PAV01680	Attached	1	2	2	1	2	2	2	2	2	2	1	1	1	1	1	2	2	2	1	2	1	2	1	1	2	0	2	1	1	1	2	0	1	2	2	2	2	1	1	1	2	1	2	2	1	1
NLL-02	67.5	LaDArT_SNP17875	Framework	1	2	2	1	2	2	2	2	2	2	1	1	1	1	1	2	2	2	1	2	1	2	1	1	2	1	2	1	1	1	2	1	1	2	2	2	2	1	1	0	2	1	1	2	1	1
NLL-02	67.5	LaDArT_SNP00755	Redundant	1	2	2	1	2	2	2	2	2	2	1	1	1	1	1	2	2	2	1	2	1	2	1	1	2	1	2	1	1	1	2	1	1	2	2	2	2	1	1	0	2	1	0	2	1	1
NLL-02	67.5	LaDArT_SNP08026	Redundant	1	2	2	1	2	2	2	2	2	2	1	1	1	1	1	2	2	2	1	2	1	2	0	1	2	1	2	1	1	1	2	1	1	2	2	2	2	1	1	0	2	1	1	2	1	1
NLL-02	67.5	LaDArT_PAV23236	Redundant	1	2	2	1	2	2	2	2	2	2	1	1	1	1	1	2	2	2	1	2	1	2	1	1	2	1	2	1	1	1	2	1	1	2	2	2	2	1	1	1	2	1	1	2	1	1
NLL-02	67.5	LaDArT_PAV01035	Redundant	1	2	2	1	2	2	2	2	2	2	1	1	1	1	1	2	0	2	1	2	1	2	1	1	2	1	2	1	1	1	2	1	1	2	2	2	2	1	1	2	2	1	1	2	1	1
NLL-02	67.5	LaDArT_PAV03659	Redundant	1	2	2	0	2	2	2	2	2	2	1	1	1	1	1	2	2	2	1	2	1	2	1	1	2	0	2	1	1	1	2	1	1	2	2	2	2	1	1	2	2	1	1	2	1	1
NLL-02	68.2	LaIND_024	Framework	1	2	2	1	2	1	2	2	0	2	1	1	1	1	1	2	2	2	1	2	1	2	1	1	2	1	2	1	1	1	2	1	1	2	2	2	2	1	1	0	2	1	1	2	1	1
NLL-02	68.6	LaDArT_SNP01425	Framework	1	2	2	1	2	1	2	2	2	2	1	1	1	1	1	2	2	2	1	2	1	2	1	1	2	1	2	1	1	1	2	1	1	2	2	2	2	1	1	2	2	1	1	2	1	1
NLL-02	69.6	LaDArT_SNP03290	Framework	1	2	2	1	2	1	2	2	2	2	1	1	1	1	1	2	2	2	1	2	1	2	1	1	2	1	2	2	2	1	2	1	1	2	2	2	2	1	1	0	0	1	1	2	1	1
NLL-02	69.6	LaDArT_PAV01365	Redundant	1	2	2	1	2	1	2	2	2	2	1	1	1	1	1	2	2	2	1	2	0	2	1	1	2	0	2	2	2	1	2	1	1	2	2	2	2	1	1	1	0	1	1	2	1	1
NLL-02	69.6	LaDArT_PAV03674	Redundant	1	2	2	1	2	1	2	2	2	2	1	1	1	1	1	2	2	2	1	2	1	2	1	1	2	1	2	2	2	1	2	1	1	2	2	2	2	1	1	2	2	1	1	2	1	1
NLL-02	-	LaDArT_PAV00177	Attached	1	2	2	0	2	1	2	2	2	2	1	1	1	1	1	2	2	2	1	2	1	2	1	1	2	1	2	2	2	1	2	1	1	2	2	2	2	0	1	0	2	1	1	2	1	1
NLL-02	70	LaDArT_SNP02099	Framework	1	2	2	1	2	1	0	2	2	2	1	1	1	0	1	2	2	2	1	2	1	2	1	1	2	1	2	2	2	1	2	1	1	2	2	2	2	1	1	0	2	1	1	2	1	1
NLL-02	70	LaDArT_PAV15742	Redundant	1	2	2	1	2	1	2	2	2	2	1	1	1	1	1	2	2	2	1	2	1	2	1	1	2	1	2	2	2	1	2	1	1	2	2	2	2	1	1	0	2	1	1	2	1	1
NLL-02	73.9	LaDArT_PAV01484	Framework	1	2	1	1	2	1	2	2	2	2	1	1	1	1	2	2	2	2	1	2	1	1	1	1	2	2	2	2	2	1	2	1	1	0	2	2	2	0	0	2	2	1	2	2	1	1
NLL-02	75.3	LaDArT_SNP01755	Framework	1	2	1	2	2	1	0	2	2	2	2	1	1	1	2	2	2	1	1	2	1	1	1	1	2	2	2	2	2	1	2	1	1	2	2	2	2	1	1	0	2	1	2	2	1	1
NLL-02	75.7	LaDArT_SNP01741	Framework	1	2	1	2	2	1	2	2	2	2	2	1	1	1	2	2	2	1	1	2	1	1	1	1	2	2	2	2	2	1	2	1	1	2	2	2	2	1	1	0	2	1	2	2	1	1
NLL-02	-	mtmt_GEN_00103	Attached	1	2	1	0	2	1	2	2	1	2	2	1	1	1	2	2	2	0	0	2	1	1	0	1	2	2	2	2	2	1	2	0	1	2	2	1	2	1	1	0	2	1	2	0	0	0
NLL-02	78.6	LaDArT_PAV16054	Framework	1	2	1	2	2	1	2	2	1	2	2	1	1	1	2	2	2	1	1	2	1	1	1	1	2	2	2	2	2	1	2	1	1	2	2	1	2	1	1	2	2	1	2	1	1	1
NLL-02	78.6	LaDArT_PAV00459	Redundant	1	2	1	2	2	1	2	2	1	2	2	1	1	1	2	2	2	0	1	2	0	1	1	1	2	2	2	2	2	1	2	1	1	2	2	1	2	1	1	2	2	1	2	1	1	1
NLL-02	82.5	LaDArT_SNP05791	Framework	1	2	1	2	2	1	1	1	1	2	2	1	1	1	2	2	1	1	1	2	1	1	1	1	2	2	2	2	2	1	2	1	1	2	2	1	2	1	1	2	2	1	2	1	1	1
NLL-02	84.3	LaDArT_SNP19098	Framework	1	2	1	2	2	1	1	1	1	2	2	1	1	2	2	2	1	1	1	2	2	1	1	1	1	2	2	2	2	2	2	1	1	0	2	1	2	1	1	2	2	1	2	0	1	1
NLL-02	84.3	LaDArT_PAV27075	Redundant	1	2	1	2	2	1	1	1	1	2	2	1	1	2	2	2	1	1	1	2	2	1	1	1	1	0	2	2	2	2	2	1	1	1	2	1	2	1	1	2	2	1	2	1	1	1
NLL-02	-	LaDArT_PAV02997	Attached	1	2	1	2	2	1	0	1	1	2	2	2	1	2	2	2	1	1	1	2	2	1	1	1	1	2	2	2	2	2	2	1	1	1	2	1	2	1	1	2	2	1	2	1	1	1
NLL-02	85.3	LaDArT_SNP11367	Framework	1	2	1	2	2	1	1	1	1	2	2	2	1	2	2	2	1	1	1	2	1	1	1	1	1	2	2	2	2	2	2	1	1	1	2	1	2	1	1	2	2	1	2	1	1	1
NLL-02	86.7	LaDArT_PAV08441	Framework	1	2	1	2	2	1	1	1	1	2	2	2	1	1	2	2	1	1	1	2	1	1	0	1	1	2	2	2	2	2	2	1	1	1	2	1	2	1	1	2	2	1	2	1	1	1
NLL-02	86.7	LaDArT_PAV08010	Redundant	1	2	1	2	2	1	1	1	1	2	2	2	1	1	2	2	1	1	0	2	0	1	1	1	1	2	2	2	2	2	2	1	1	0	2	1	2	1	1	2	2	1	2	1	1	1
NLL-02	86.7	Lup244	Redundant	1	2	1	2	2	1	1	1	1	2	2	2	1	1	2	2	1	1	1	2	0	1	1	1	1	2	2	2	2	2	2	1	1	0	0	1	0	1	1	0	2	1	2	1	1	1
NLL-02	87.5	LaIND_148	Framework	1	2	1	2	0	1	1	1	1	2	2	2	1	1	2	2	1	1	0	2	1	2	1	1	1	2	2	2	0	2	2	0	0	1	2	1	2	1	0	2	2	0	2	0	1	1
NLL-02	-	psat_EST_00173	Attached	1	1	1	2	2	1	1	1	1	1	2	2	1	1	2	1	1	1	0	2	1	2	1	1	1	1	2	2	2	2	2	1	1	1	2	1	1	1	1	0	2	1	2	0	1	0
NLL-02	89.8	LaDArT_PAV15817	Framework	1	2	1	2	2	1	1	1	1	1	2	2	1	1	2	2	1	1	2	2	1	2	1	1	1	1	2	2	2	2	2	1	2	1	2	2	2	1	1	0	2	1	2	1	1	1
NLL-02	89.8	LaDArT_PAV08044	Redundant	1	2	1	2	2	1	1	1	1	1	2	2	1	0	2	2	1	1	0	2	1	2	1	1	1	1	2	2	2	2	2	1	2	1	2	2	2	1	1	2	2	1	2	1	1	1
NLL-02	90.2	LaDArT_PAV11135	Framework	1	2	0	2	2	1	0	1	1	1	2	2	1	1	2	2	1	0	2	2	1	2	1	1	1	0	2	2	2	2	2	1	2	1	2	2	2	1	1	2	2	1	2	1	1	1
NLL-02	92.8	LaDArT_SNP06814	Framework	1	2	1	2	2	2	1	1	1	1	2	2	1	1	2	2	1	1	2	1	1	2	1	1	1	2	2	2	2	2	2	1	2	1	2	2	2	1	1	2	2	1	2	2	1	1
NLL-02	92.8	LaDArT_PAV04912	Redundant	1	2	1	2	2	2	1	1	1	1	2	2	1	1	2	2	1	0	0	1	1	2	1	1	1	2	2	2	2	2	2	1	2	1	2	2	2	1	1	2	2	1	2	2	1	1
NLL-02	92.8	LaDArT_PAV13361	Redundant	1	2	1	2	2	2	1	1	1	1	2	2	1	1	2	2	0	1	2	1	0	2	1	1	1	2	2	2	2	2	2	1	2	0	2	2	2	1	1	2	2	1	2	2	1	1
NLL-02	95.6	LaDArT_SNP06159	Framework	2	2	1	2	2	2	1	1	1	1	2	2	1	1	2	2	1	1	2	1	1	2	1	1	1	2	2	2	2	2	2	1	2	1	2	2	2	1	2	2	2	2	2	2	1	1
NLL-02	95.6	LaDArT_PAV25490	Redundant	2	2	1	2	2	0	1	1	1	1	2	2	1	1	2	2	1	1	2	1	1	2	1	1	1	2	2	0	2	2	2	1	2	1	2	2	2	1	2	2	2	2	2	2	1	1
NLL-02	95.6	LaDArT_PAV06183	Redundant	2	2	1	2	2	2	1	1	1	1	2	2	1	1	2	2	1	1	2	1	1	2	1	1	1	2	2	2	2	2	2	1	2	1	2	2	2	1	2	2	2	2	2	2	1	1
NLL-02	95.6	Lup096	Redundant	2	2	1	2	2	2	1	1	1	1	2	2	1	1	2	2	1	1	2	1	0	2	1	1	1	2	2	2	2	2	2	1	0	0	0	2	2	1	2	0	2	2	2	2	1	1
NLL-02	-	LaDArT_PAV27953	Attached	2	2	1	2	2	2	2	1	1	1	2	2	1	1	2	2	0	0	2	1	1	2	1	1	1	2	2	0	2	2	2	1	2	0	2	2	2	0	2	2	2	2	2	2	1	1
NLL-02	96.3	LaDArT_SNP13726	Framework	2	2	1	2	2	2	1	1	1	1	2	2	1	1	2	2	1	1	2	1	1	2	1	1	1	2	2	1	2	2	2	1	2	1	2	2	2	1	2	2	2	2	2	2	1	1
NLL-02	96.3	LaDArT_SNP13533	Redundant	2	2	1	2	2	2	1	1	1	1	2	2	1	1	2	2	1	1	2	1	1	2	1	1	1	2	2	1	2	2	2	1	2	1	2	2	2	1	2	2	2	2	2	2	1	1
NLL-02	96.3	LaDArT_SNP13742	Redundant	2	2	1	2	2	2	0	1	1	1	2	2	1	1	2	2	1	1	2	1	1	2	1	1	1	2	2	1	2	2	2	1	2	1	2	2	2	1	2	2	2	2	2	2	1	1
NLL-02	96.3	LaDArT_SNP10730	Redundant	2	2	1	2	2	2	1	1	1	1	2	2	1	1	2	2	0	1	2	1	1	2	1	1	1	2	2	1	2	2	2	1	2	1	2	2	2	1	2	2	2	2	2	2	1	1
NLL-02	96.3	LaDArT_PAV08550	Redundant	2	2	1	2	2	2	1	1	1	1	2	2	1	1	2	2	1	1	2	1	1	2	1	1	1	2	2	1	2	2	2	1	2	1	2	2	2	1	2	2	2	2	2	2	1	1
NLL-02	96.3	LaDArT_PAV12394	Redundant	2	2	1	2	2	2	1	1	1	1	2	2	1	1	2	2	1	1	2	1	1	2	1	1	1	2	2	1	2	2	2	1	2	1	2	2	2	1	2	2	0	2	2	2	1	1
NLL-02	96.3	LaDArT_PAV13873	Redundant	2	2	1	2	2	2	1	1	0	1	2	2	1	1	2	2	1	1	2	1	1	2	1	1	1	2	2	1	2	2	2	1	2	1	2	2	2	1	2	2	2	2	2	2	1	1
NLL-02	96.3	LaDArT_PAV11061	Redundant	2	2	1	0	2	2	1	1	1	1	2	2	1	1	2	2	1	1	2	1	1	2	1	1	1	2	0	1	2	2	2	1	2	1	2	0	2	1	2	2	2	2	2	2	1	1
NLL-02	96.3	LaDArT_PAV09887	Redundant	2	2	1	2	2	2	1	1	1	1	2	2	1	1	2	2	1	1	2	1	1	2	1	1	1	2	2	1	2	2	2	0	2	1	2	2	2	1	2	2	2	2	2	2	1	1
NLL-02	96.3	LaDArT_PAV13690	Redundant	2	2	0	2	2	2	1	1	1	1	2	2	1	1	2	2	1	1	2	1	1	2	1	1	1	2	2	1	2	2	2	1	2	0	2	2	2	0	2	2	2	2	2	2	1	1
NLL-02	96.3	LaDArT_PAV15523	Redundant	2	2	1	2	2	2	1	1	1	1	2	2	1	1	2	2	1	1	2	1	1	2	1	1	0	0	2	1	2	2	2	1	2	1	2	2	2	1	2	2	2	2	2	2	1	1
NLL-02	-	UWA256a	Attached	0	2	1	2	2	2	1	1	1	1	2	2	1	1	0	2	1	1	0	1	0	0	0	1	0	2	0	1	2	0	1	1	2	0	0	2	2	1	2	0	2	0	2	2	1	1
NLL-02	96.9	LaDArT_SNP15976	Framework	2	2	1	2	2	2	1	1	1	1	2	2	1	1	2	2	1	1	2	1	1	2	1	1	1	2	2	1	2	2	1	1	2	1	2	2	2	1	0	2	0	2	2	2	1	1
NLL-02	96.9	LaDArT_PAV23418	Redundant	2	2	1	2	2	2	1	1	1	1	2	2	1	1	2	2	1	1	0	1	1	2	1	1	1	0	2	1	2	2	1	1	2	1	2	2	2	1	2	2	0	2	2	2	1	1
NLL-02	96.9	LaDArT_PAV04032	Redundant	2	2	1	2	2	2	1	1	1	1	2	2	1	1	2	2	1	1	2	1	1	2	1	1	1	2	2	1	2	2	1	1	2	1	2	2	2	1	2	2	0	2	2	2	1	1
NLL-02	99.8	LaDArT_SNP07233	Framework	2	2	1	2	2	2	1	1	1	1	2	2	1	1	2	2	1	1	2	2	1	2	1	1	1	2	2	1	1	2	1	1	2	1	2	2	2	1	2	2	0	2	2	2	2	1
NLL-02	99.8	LaDArT_SNP11914	Redundant	2	2	1	2	2	2	1	1	1	1	2	2	1	1	2	2	1	1	2	2	1	2	1	1	1	2	2	1	1	2	1	1	2	1	2	2	2	1	2	2	0	2	2	2	2	1
NLL-02	99.8	LaDArT_PAV08313	Redundant	2	2	1	2	2	2	1	1	1	1	2	2	1	1	2	2	1	1	2	2	1	2	1	1	1	2	2	1	1	2	1	1	2	1	2	2	2	1	2	2	0	2	2	2	2	1
NLL-02	100.9	LaDArT_PAV15745	Framework	2	2	1	2	2	2	1	1	1	1	2	2	1	1	2	0	1	1	2	2	1	2	1	1	1	2	2	1	1	2	1	1	2	1	2	2	2	1	2	2	0	2	2	2	2	1
NLL-02	105.7	LaDArT_PAV28279	Framework	2	2	1	1	1	2	1	1	0	1	2	2	1	1	0	2	1	1	0	2	1	2	1	1	2	1	2	1	1	2	1	1	2	0	1	2	2	1	2	2	2	2	2	2	2	1
NLL-02	106.4	LaDArT_SNP13973	Framework	2	2	1	1	1	2	1	1	1	1	2	2	1	1	2	2	1	1	2	2	1	2	1	1	2	2	2	1	1	2	1	1	2	2	1	2	2	1	2	2	2	2	2	2	2	1
NLL-02	106.4	LaDArT_SNP19515	Redundant	2	2	1	1	1	2	1	1	1	1	2	2	1	1	2	2	1	1	2	2	1	2	1	1	2	2	2	1	1	2	1	1	2	2	1	2	2	1	2	2	2	2	2	2	2	1
NLL-02	106.4	LaDArT_SNP12880	Redundant	2	2	1	1	1	2	1	1	1	1	2	2	1	1	2	2	1	1	2	2	1	2	1	1	2	2	2	1	1	2	1	1	2	2	1	2	2	1	0	2	2	2	2	2	2	1
NLL-02	106.4	LaDArT_SNP04052	Redundant	2	2	1	1	1	2	1	1	0	1	2	2	1	1	2	2	1	1	2	2	1	2	1	1	2	0	2	1	1	2	1	1	2	2	1	2	2	1	2	2	2	2	2	2	2	1
NLL-02	106.4	LaDArT_SNP08311	Redundant	2	2	1	1	1	2	1	1	1	1	2	2	1	1	2	2	1	1	2	2	1	2	1	1	2	2	2	1	1	2	1	1	2	2	1	2	2	1	2	2	2	2	2	2	2	1
NLL-02	106.4	LaDArT_SNP04983	Redundant	2	2	1	1	1	2	1	1	1	1	2	2	1	1	2	2	1	1	2	2	1	2	1	1	2	2	2	1	1	2	1	1	2	2	1	2	2	1	2	2	2	2	2	2	2	1
NLL-02	106.4	LaIND_218	Redundant	2	2	1	1	1	2	1	1	1	1	2	2	1	1	2	2	1	1	2	2	1	2	1	1	2	2	2	1	1	2	1	1	2	2	1	2	2	1	2	2	2	2	2	2	2	1
NLL-02	106.4	LaIND_176	Redundant	2	2	1	1	1	2	1	1	1	1	2	2	1	1	2	2	1	1	2	2	1	2	1	1	2	2	2	1	1	2	1	1	2	2	1	2	2	1	2	2	2	2	2	2	2	1
NLL-02	106.4	LaIND_165	Redundant	0	2	1	1	1	2	1	1	1	1	0	2	1	1	2	2	1	1	2	2	1	2	1	1	2	2	2	1	1	2	1	1	2	0	1	2	2	1	2	2	2	2	2	2	2	1
NLL-02	106.4	LaSSR_021	Redundant	2	2	1	1	0	2	1	1	1	1	2	2	1	1	2	2	1	1	2	2	1	2	1	1	2	2	2	1	0	2	1	0	2	2	1	2	2	1	2	2	2	2	2	2	2	1
NLL-02	106.4	LaDArT_PAV29419	Redundant	2	2	1	0	1	2	0	1	1	1	2	2	1	1	2	2	1	1	2	2	1	2	1	1	2	2	2	1	1	2	1	0	2	2	1	2	2	1	2	2	2	2	2	2	2	1
NLL-02	107.8	LaDArT_SNP09076	Framework	2	2	1	1	1	2	1	1	1	1	2	2	1	1	2	2	1	1	2	2	1	2	1	1	1	2	2	1	1	2	1	1	2	2	2	2	2	1	2	2	0	2	2	2	2	1
NLL-02	107.8	LaDArT_SNP10009	Redundant	2	2	1	1	1	2	1	1	1	1	2	2	1	1	2	2	1	1	2	2	1	0	1	1	1	2	2	1	1	2	1	1	2	2	2	2	2	1	2	2	0	2	2	2	2	1
NLL-02	-	LaDArT_PAV24428	Attached	2	2	1	2	1	2	1	1	1	1	2	2	1	1	2	2	1	1	2	2	1	2	1	1	1	2	2	1	1	0	1	0	2	2	2	2	2	1	2	2	2	2	2	0	2	1
NLL-02	-	UWA236	Attached	2	2	1	2	1	2	1	1	1	1	2	2	1	1	2	2	1	1	2	2	0	2	1	1	1	2	2	1	1	0	1	1	2	0	0	2	2	1	2	0	0	2	2	2	2	1
NLL-02	109.2	LaDArT_SNP05637	Framework	2	2	1	2	1	2	1	1	1	1	2	2	1	1	2	2	1	1	2	2	1	2	1	1	1	2	2	1	1	2	1	1	2	2	2	2	2	1	2	2	0	2	2	2	2	1
NLL-02	109.2	LaDArT_PAV22249	Redundant	2	2	1	2	1	2	1	1	1	1	2	2	1	1	2	2	1	1	2	2	0	2	1	1	1	2	2	1	1	2	1	1	2	2	2	2	2	1	2	2	0	2	2	2	2	1
NLL-02	109.2	LaDArT_PAV08456	Redundant	2	2	1	2	1	2	1	1	1	1	2	2	1	1	2	2	1	1	2	2	1	2	1	1	1	2	2	1	1	2	1	1	0	2	2	2	2	1	2	2	0	2	2	2	2	1
NLL-02	109.2	LaDArT_PAV15919	Redundant	2	2	1	2	1	2	1	1	1	1	2	2	1	1	2	2	1	1	2	2	1	2	1	1	1	2	2	1	1	2	1	1	2	0	2	2	2	1	2	0	2	2	2	2	2	1
NLL-02	120.5	LaSNP_001	Framework	2	2	1	2	2	2	2	1	1	1	2	2	2	2	2	2	2	1	2	2	1	2	1	1	1	2	2	1	2	2	2	1	2	2	2	2	2	1	2	2	2	2	2	2	1	2
NLL-02	125.4	LaDArT_PAV05150	Framework	1	2	1	0	2	1	2	1	1	1	2	2	2	0	2	2	2	1	2	2	1	2	1	1	1	2	2	2	2	2	2	1	2	2	0	2	2	1	2	2	2	2	2	2	1	2
NLL-02	126.1	LaDArT_PAV16348	Framework	1	2	1	2	2	1	2	1	1	1	2	2	2	2	2	2	2	1	2	2	1	2	1	1	1	2	2	2	2	2	2	1	2	2	2	1	2	1	2	2	2	2	2	2	1	2
NLL-02	128.2	LaDArT_SNP13523	Framework	1	2	1	2	2	1	2	1	1	2	2	2	2	2	2	2	2	1	2	2	1	2	1	1	1	2	2	2	2	2	2	1	2	2	2	1	2	1	2	2	2	2	2	2	1	2
NLL-02	128.2	LaDArT_SNP12183	Redundant	1	2	1	2	2	1	2	1	1	2	2	2	2	2	2	2	2	1	2	2	1	2	1	1	1	2	2	2	2	2	2	1	2	2	2	1	2	1	2	2	2	2	2	2	1	2
NLL-02	128.2	LaDArT_SNP13703	Redundant	1	2	1	2	2	1	2	1	1	2	2	2	2	2	2	2	2	1	2	2	1	2	1	1	1	2	2	2	2	2	2	1	2	2	2	1	2	1	2	2	2	2	2	2	1	2
NLL-02	128.2	LaDArT_SNP17192	Redundant	1	2	1	2	2	1	2	1	1	2	2	2	2	2	2	2	2	1	2	2	1	2	1	1	1	2	2	2	2	2	2	1	2	2	2	1	2	1	2	2	2	2	2	2	1	2
NLL-02	128.2	LaDArT_SNP05562	Redundant	1	2	1	2	2	1	2	1	1	2	2	2	2	2	2	2	2	1	2	2	1	2	0	1	1	2	2	2	2	2	2	1	2	2	2	1	2	1	2	2	2	2	2	2	1	2
NLL-02	128.2	LaDArT_PAV06162	Redundant	1	2	1	2	2	1	2	1	1	2	2	2	2	2	2	2	2	1	2	2	1	2	1	1	1	2	2	2	2	2	2	1	2	2	2	1	2	1	2	0	2	2	2	2	1	2
NLL-02	128.2	LaDArT_PAV10238	Redundant	1	2	1	2	2	1	2	1	1	2	2	2	2	2	2	2	2	1	2	0	1	2	1	1	1	2	2	2	2	2	2	1	2	0	2	1	2	1	2	2	2	2	2	2	1	2
NLL-02	128.2	LaDArT_PAV13722	Redundant	1	2	1	2	2	1	2	1	1	2	2	2	2	2	2	2	2	1	2	2	1	2	1	1	1	2	2	2	2	2	2	1	2	2	2	1	2	1	2	2	2	2	2	2	1	2
NLL-02	128.2	LaDArT_PAV14086	Redundant	1	2	1	2	2	1	2	1	1	2	2	2	2	2	2	2	2	1	2	2	1	2	1	1	1	2	2	2	2	2	2	1	2	0	2	1	2	1	2	2	2	2	2	2	1	2
NLL-02	128.2	LaDArT_PAV20892	Redundant	1	2	1	2	2	1	2	1	1	2	2	2	2	2	2	2	2	1	2	2	1	2	1	1	1	2	2	2	2	2	2	1	2	2	2	1	2	1	2	2	2	2	2	2	1	2
NLL-02	128.2	LaDArT_PAV13865	Redundant	1	2	1	2	2	1	2	1	1	2	2	2	2	2	2	0	2	1	2	2	1	2	1	1	1	2	2	2	2	2	2	1	2	2	2	1	2	1	2	2	2	2	2	2	1	2
NLL-02	128.9	LaDArT_SNP02593	Framework	1	2	1	2	2	1	2	1	1	2	2	2	2	2	2	2	2	1	2	2	1	2	1	1	1	2	2	2	2	2	2	1	2	2	2	1	2	1	2	2	2	2	2	2	1	2
NLL-02	128.9	Lup093	Redundant	1	2	1	2	2	1	2	1	1	2	2	2	2	2	2	2	2	1	2	2	0	2	1	1	1	2	2	2	2	0	2	1	2	0	0	1	2	1	2	0	2	2	2	2	1	2
NLL-02	129.3	LaDArT_SNP09820	Framework	1	2	1	2	2	1	2	1	1	2	2	2	2	2	2	2	2	1	2	2	1	2	1	1	1	2	2	2	2	2	2	1	2	0	2	1	2	1	2	2	2	2	2	2	1	2
NLL-02	129.3	LaDArT_PAV07412	Redundant	1	2	1	2	2	1	0	1	1	2	2	2	2	2	2	2	2	1	2	2	1	2	1	1	1	2	2	2	2	2	2	1	2	0	2	1	2	1	2	2	2	2	2	2	1	2
NLL-02	130.3	LaDArT_SNP08157	Framework	1	2	1	2	2	1	2	1	1	2	2	1	2	2	2	2	2	1	2	2	2	2	1	1	1	2	2	2	2	2	2	1	2	2	2	1	2	1	2	2	2	2	2	2	1	2
NLL-02	131	LaDArT_SNP11430	Framework	1	2	1	2	2	1	2	1	1	2	2	1	2	2	2	2	2	1	2	2	2	2	1	1	1	2	2	2	2	1	0	1	2	2	2	1	2	1	2	2	2	2	2	2	1	2
NLL-02	134.6	LaDArT_SNP16026	Framework	1	2	1	2	2	1	2	2	1	2	2	1	2	2	2	2	2	1	2	2	1	2	1	0	2	2	2	2	2	1	2	1	2	0	2	1	2	1	2	2	2	2	2	2	1	2
NLL-02	135	LaDArT_SNP03820	Framework	1	2	1	2	2	1	2	2	1	2	2	1	2	2	2	2	2	1	2	2	1	2	1	1	2	2	2	2	2	1	2	1	2	2	2	1	2	1	2	2	2	2	2	2	1	2
NLL-02	135	LaDArT_PAV01328	Redundant	1	2	1	2	2	1	0	2	1	2	2	1	2	2	2	2	2	1	2	2	1	2	1	1	2	2	2	2	2	1	2	1	2	2	2	1	2	1	2	2	2	2	2	2	1	2
NLL-02	135	LaDArT_PAV28322	Redundant	1	2	1	2	2	0	2	2	1	2	2	1	2	2	2	2	2	1	2	2	1	2	1	1	2	2	2	2	2	1	2	1	2	2	2	1	2	1	2	2	2	2	2	2	1	2
NLL-02	135.6	LaDArT_PAV15836	Framework	1	2	1	2	2	1	2	2	1	2	2	1	2	2	2	2	2	1	2	2	1	2	1	1	2	2	2	2	2	1	2	0	2	2	2	1	2	1	2	2	2	2	2	2	1	2
NLL-02	136	LaIND_185	Framework	1	2	1	2	2	1	2	2	1	2	2	1	2	2	2	2	2	1	2	2	1	2	1	1	2	2	2	2	2	1	2	1	2	2	2	1	2	1	2	2	2	2	2	2	1	2
NLL-02	136.7	LaDArT_PAV02931	Framework	1	2	1	2	2	1	0	2	1	0	2	1	2	2	2	2	2	1	2	2	1	2	1	1	2	0	2	2	2	1	2	1	2	2	2	1	2	1	2	2	2	2	2	2	1	2
NLL-02	139.3	LaDArT_PAV00313	Framework	1	2	1	2	2	1	2	0	2	2	2	1	2	0	2	2	2	1	2	2	1	2	1	1	2	2	2	2	2	1	2	1	2	2	2	2	2	1	2	0	2	2	2	2	1	2
NLL-02	140.8	LaDArT_SNP03306	Framework	1	2	1	1	2	1	2	2	2	2	1	1	2	2	2	2	2	2	2	2	1	2	1	1	2	2	2	2	2	0	2	1	2	2	2	2	2	1	2	0	2	2	2	2	1	2
NLL-02	141.1	LaDArT_SNP01260	Framework	1	2	1	1	2	1	2	2	2	2	1	1	2	2	2	2	2	2	2	2	1	2	1	1	2	1	2	2	2	1	2	1	2	2	2	2	2	1	2	0	2	2	2	2	1	2
NLL-02	141.1	LaDArT_SNP00667	Redundant	1	2	1	1	2	1	2	2	2	2	1	1	2	2	2	2	2	2	2	2	1	2	1	1	2	1	2	2	2	1	2	1	2	2	2	2	2	1	2	0	2	2	2	2	1	2
NLL-02	141.1	LaDArT_PAV01138	Redundant	1	2	1	1	2	1	2	2	2	2	1	1	2	2	0	2	2	2	2	2	1	2	1	1	2	1	2	2	2	1	2	1	0	0	2	2	2	1	2	2	2	2	2	2	1	2
NLL-02	143.7	LaDArT_PAV00432	Framework	1	2	2	1	2	1	2	2	0	2	1	1	2	2	2	2	2	2	2	2	1	2	1	1	2	1	2	2	2	1	2	1	2	0	2	2	2	1	2	0	2	2	1	2	1	2
NLL-03	0	LaSNP_003	Framework	0	1	2	2	2	1	2	1	2	1	1	1	1	1	1	1	1	2	1	1	2	2	2	2	2	2	1	1	2	1	2	2	1	2	1	2	1	1	2	2	1	1	1	1	1	2
NLL-03	0.4	LaSNP_037	Framework	2	1	2	2	2	1	2	1	2	1	1	1	1	1	1	1	1	2	1	1	2	2	2	2	2	2	1	1	2	1	2	2	1	2	1	2	1	1	2	2	1	1	1	1	1	2
NLL-03	0.7	LaDArT_PAV22210	Framework	2	1	2	2	2	1	2	1	2	1	1	1	1	1	1	1	1	2	0	1	2	2	2	2	2	2	1	1	2	1	2	2	1	2	1	2	1	1	2	1	1	1	1	1	1	2
NLL-03	1.1	LaDArT_SNP10965	Framework	2	1	2	2	2	1	2	1	2	1	1	1	1	1	1	1	1	2	1	1	2	2	2	2	2	2	1	1	2	1	2	2	1	2	1	2	1	1	2	1	1	1	1	1	1	2
NLL-03	1.1	LaDArT_PAV04116	Redundant	2	1	2	2	2	1	2	1	0	1	1	1	1	1	1	1	1	2	1	1	2	2	2	2	2	2	1	1	2	1	2	2	1	2	1	2	1	1	2	1	0	1	1	1	1	2
NLL-03	1.1	LaDArT_PAV07298	Redundant	2	1	2	2	2	1	2	1	2	1	1	1	1	1	1	1	1	2	1	0	2	2	2	2	2	2	1	1	2	1	2	2	1	2	1	2	1	1	2	1	1	1	1	1	1	2
NLL-03	1.1	LaIND_004	Redundant	2	1	2	2	2	1	2	1	2	1	1	1	1	1	1	1	1	2	1	1	2	2	2	2	2	2	1	1	2	1	2	2	1	2	1	2	1	1	2	1	1	1	1	1	1	2
NLL-03	1.4	LaDArT_SNP06494	Framework	2	1	2	2	2	1	2	1	2	1	1	1	1	1	1	1	1	2	1	1	2	2	2	2	2	2	1	1	2	1	2	1	1	2	1	2	1	1	2	1	1	1	1	1	1	2
NLL-03	2.1	LaDArT_SNP13361	Framework	2	1	2	2	2	1	2	1	2	1	1	1	1	1	1	1	1	2	1	1	2	2	2	2	2	2	1	1	2	1	0	1	1	2	1	2	1	1	2	1	1	1	1	1	1	2
NLL-03	2.1	LaDArT_SNP11211	Redundant	2	1	2	2	2	1	2	1	2	1	1	1	1	1	1	1	1	2	1	1	2	2	2	2	2	2	1	1	2	1	2	1	1	2	1	2	1	1	0	1	1	1	1	1	1	2
NLL-03	2.1	LaDArT_PAV24433	Redundant	2	1	2	2	2	1	2	1	2	1	1	1	1	1	1	1	1	2	1	1	2	2	2	2	2	2	1	1	2	1	2	1	1	2	1	2	1	1	2	1	1	1	1	1	1	2
NLL-03	2.1	LaDArT_PAV06386	Redundant	2	1	2	2	2	1	2	1	2	1	1	1	1	1	1	1	1	2	1	1	2	2	2	2	2	2	1	1	0	1	2	1	1	2	1	2	1	1	2	1	1	1	1	1	1	2
NLL-03	-	LaDArT_PAV13680	Attached	2	1	2	2	2	1	2	1	2	1	1	1	1	1	1	1	1	2	1	1	2	2	2	2	2	2	1	1	2	0	0	0	1	2	1	2	1	1	2	1	1	1	1	1	1	2
NLL-03	-	lPb-334117	Attached	2	1	2	2	2	1	2	1	2	1	1	1	1	1	1	1	1	2	1	1	2	2	2	2	2	2	1	1	2	1	2	2	1	2	1	2	1	1	2	1	1	1	1	1	1	2
NLL-03	-	lPb-515869	Attached	2	1	2	2	2	1	2	1	2	1	1	1	1	1	1	1	1	2	1	1	2	2	2	2	2	2	1	1	2	1	2	2	1	2	1	2	1	1	2	1	1	1	1	1	1	2
NLL-03	-	LaDArT_PAV10057	Attached	2	1	2	2	2	1	2	1	2	1	1	1	1	1	1	1	1	2	1	1	2	2	2	2	2	0	1	1	2	1	2	1	1	0	1	2	1	1	2	1	1	1	1	1	1	2
NLL-03	-	UWA210a	Attached	0	0	2	2	2	1	2	1	2	1	1	1	1	1	1	1	1	2	1	1	0	2	2	2	2	2	1	1	2	0	2	1	1	0	0	2	1	1	2	0	1	0	1	1	1	2
NLL-03	2.4	LaDArT_SNP08463	Framework	2	1	2	2	2	1	2	1	2	1	1	1	1	1	1	1	1	2	1	1	2	2	2	2	2	2	1	2	2	1	2	1	1	2	1	2	1	1	2	1	1	1	1	1	1	2
NLL-03	2.4	LaDArT_PAV11905	Redundant	2	1	2	2	2	1	2	1	2	1	1	1	1	1	1	1	1	2	1	1	2	2	2	2	2	2	1	2	2	1	2	1	1	0	1	2	1	1	2	1	1	1	1	1	1	2
NLL-03	4.6	LaIND_047	Framework	2	1	2	2	2	1	1	1	2	1	1	1	1	1	1	1	1	2	1	1	2	2	2	2	2	2	2	2	2	1	2	1	1	2	1	2	1	1	2	1	1	1	1	1	1	2
NLL-03	5.7	LaDArT_SNP16255	Framework	2	1	2	2	2	1	1	1	2	1	1	1	1	1	1	1	1	2	1	1	2	2	2	2	2	1	2	2	2	1	2	1	1	2	1	2	1	1	2	1	1	1	1	1	1	2
NLL-03	6.7	LaDArT_SNP10488	Framework	2	1	2	2	2	1	1	1	2	1	1	1	1	2	1	2	1	2	1	1	2	2	2	2	2	1	2	2	2	1	2	1	1	2	1	2	1	1	2	1	1	1	1	1	1	2
NLL-03	6.7	LaDArT_SNP10446	Redundant	2	1	2	2	2	1	1	1	2	1	1	1	1	2	1	2	1	2	1	1	2	2	2	2	2	0	2	2	2	1	2	1	1	2	1	2	1	1	2	1	1	1	1	1	1	2
NLL-03	7.4	LaDArT_PAV17238	Framework	2	1	2	2	2	1	1	1	2	1	1	1	1	2	1	2	1	2	1	1	2	2	2	2	2	1	2	2	2	0	2	1	1	2	1	2	1	1	2	1	1	1	1	1	1	2
NLL-03	7.4	LaDArT_PAV15859	Redundant	2	1	2	0	2	1	1	1	2	1	1	1	1	2	1	2	1	2	1	1	2	2	2	2	2	1	2	2	2	1	2	1	1	0	1	2	1	1	2	1	1	1	1	1	1	2
NLL-03	7.7	LaDArT_SNP04781	Framework	2	1	2	2	2	1	1	1	2	1	1	1	1	2	1	2	1	2	1	1	2	2	2	2	2	1	2	2	2	1	2	1	1	2	1	2	1	1	2	1	1	1	1	1	1	2
NLL-03	7.7	LaDArT_PAV14714	Redundant	2	1	0	2	2	1	1	1	2	1	1	1	1	2	1	2	1	2	1	1	2	2	2	2	2	1	2	2	2	1	2	1	1	2	1	2	1	1	2	1	1	1	1	1	1	2
NLL-03	9.8	LaDArT_SNP01001	Framework	2	1	2	2	2	0	1	1	2	1	1	1	1	2	1	2	1	2	1	2	2	2	2	2	2	1	2	2	2	1	2	2	1	2	1	2	1	1	2	1	1	1	1	1	1	2
NLL-03	9.8	LaDArT_SNP04233	Redundant	2	1	2	2	2	1	1	1	2	1	1	1	1	2	1	2	1	2	1	2	2	2	2	2	2	1	0	2	2	1	2	2	1	2	1	2	1	1	2	1	1	1	1	1	1	2
NLL-03	9.8	LaDArT_SNP13980	Redundant	2	1	2	2	2	1	1	1	2	1	1	1	1	2	1	2	1	2	1	2	2	2	2	2	2	1	2	2	2	1	2	0	1	2	1	2	1	1	2	1	1	1	1	1	1	2
NLL-03	9.8	LaDArT_PAV24088	Redundant	2	1	0	2	2	0	1	1	2	1	1	1	1	2	1	2	1	2	1	2	2	2	2	2	2	1	0	2	2	1	2	2	1	2	1	2	1	1	2	1	1	1	1	1	1	2
NLL-03	-	UWA076	Attached	0	0	0	2	2	1	1	1	2	1	1	1	0	0	1	0	1	2	1	0	0	2	2	0	2	1	0	2	2	0	2	2	1	0	0	2	0	0	0	0	1	0	1	1	1	2
NLL-03	10.1	LaSNP_004	Framework	2	1	2	2	2	1	1	1	2	1	1	1	1	2	1	2	1	2	1	2	2	2	2	2	2	1	2	2	2	1	2	2	1	2	1	2	1	1	2	1	1	1	1	2	1	2
NLL-03	10.9	LaDArT_SNP19328	Framework	2	1	2	0	2	1	1	0	0	1	1	1	1	2	1	0	1	2	1	1	2	2	2	2	2	1	2	2	2	1	2	2	1	2	1	2	1	0	2	1	1	1	1	2	1	2
NLL-03	10.9	LaDArT_PAV28949	Redundant	2	1	2	2	2	1	1	2	2	1	1	1	1	2	1	2	1	2	1	1	2	2	2	2	2	1	2	2	2	0	2	2	1	2	1	2	1	2	2	1	1	1	1	2	1	2
NLL-03	11.6	LaDArT_PAV15902	Framework	2	1	2	0	2	1	1	1	0	1	1	1	1	2	1	1	1	2	1	1	2	2	2	2	2	1	1	2	2	1	2	2	1	2	1	2	1	1	2	1	1	1	1	2	1	2
NLL-03	12.3	LaDArT_SNP01942	Framework	2	1	2	2	2	1	1	1	2	1	1	1	1	2	1	1	1	2	1	1	2	2	2	2	2	1	1	2	2	1	2	2	1	2	1	2	1	1	2	1	1	1	2	2	1	2
NLL-03	12.6	LaDArT_SNP01977	Framework	2	1	2	2	2	1	1	1	2	1	1	1	1	2	1	1	1	2	1	1	1	2	2	2	2	1	1	2	2	1	2	2	1	2	1	2	1	1	2	1	1	1	2	2	1	2
NLL-03	12.6	LaDArT_PAV02076	Redundant	2	1	2	0	2	1	1	1	2	1	1	1	1	2	1	1	1	2	1	1	1	2	2	2	2	1	1	0	2	1	2	2	1	0	1	2	1	1	2	1	1	1	2	2	1	2
NLL-03	13	LaDArT_PAV01002	Framework	2	1	2	2	2	1	1	1	2	1	1	1	1	0	1	1	1	2	1	1	1	2	2	2	2	1	1	2	2	1	2	2	1	0	1	2	1	1	2	0	1	1	2	2	2	2
NLL-03	13	UWA017	Redundant	0	0	2	2	2	1	1	1	2	1	1	1	1	2	1	1	1	2	1	1	0	2	2	2	2	1	1	2	2	0	2	2	1	0	0	2	1	1	2	0	1	1	2	2	2	2
NLL-03	14	LaDArT_SNP18302	Framework	2	1	2	2	2	2	1	1	2	1	1	1	1	2	1	1	1	2	1	1	1	0	2	2	2	1	1	2	0	1	2	2	1	2	1	2	1	1	0	1	1	1	2	2	2	2
NLL-03	-	LaDArT_PAV27174	Attached	2	1	2	2	2	2	1	0	2	1	1	1	1	2	1	1	0	2	1	1	1	2	2	2	2	1	1	2	2	1	2	2	1	2	1	2	1	1	0	1	1	0	2	2	2	2
NLL-03	-	LaDArT_PAV01481	Attached	2	1	2	0	2	1	1	1	2	1	1	1	1	2	1	1	1	0	1	1	1	2	2	2	2	1	1	2	2	1	0	2	1	0	1	2	1	1	0	1	1	1	2	2	2	2
NLL-03	14.4	LaDArT_SNP17226	Framework	2	1	2	2	2	1	1	1	2	1	1	1	1	2	1	1	1	2	1	1	1	2	2	2	2	1	1	2	2	1	2	2	1	2	1	2	1	1	2	1	1	1	2	2	2	2
NLL-03	14.4	LaDArT_PAV23407	Redundant	2	1	2	2	2	1	1	1	2	1	1	1	1	2	1	1	1	0	1	1	1	2	2	2	2	1	1	2	2	1	0	2	1	2	1	2	1	1	2	1	1	0	2	2	2	2
NLL-03	15.5	LaSNP_045	Framework	2	1	2	2	0	1	1	1	2	1	1	1	1	2	1	1	1	2	1	1	1	2	2	2	2	1	1	2	2	1	2	2	1	2	1	2	1	1	2	1	1	1	2	2	2	2
NLL-03	15.8	LaDArT_SNP08760	Framework	2	1	2	2	2	1	1	1	2	1	1	1	1	2	1	1	1	2	1	1	1	2	2	2	2	1	1	0	2	1	2	2	1	2	1	2	1	1	2	1	1	1	2	2	2	2
NLL-03	15.8	LaDArT_SNP02045	Redundant	2	1	2	2	2	1	1	1	2	1	1	1	1	2	1	1	1	2	1	1	1	0	0	2	2	1	1	2	2	1	2	2	1	2	1	2	1	1	2	1	1	1	2	0	2	2
NLL-03	16.9	LaDArT_SNP10202	Framework	2	1	2	2	2	1	0	1	2	1	1	1	1	2	1	1	1	2	1	1	1	2	2	2	2	1	1	2	1	1	0	2	1	2	1	1	1	1	2	1	1	1	2	2	2	2
NLL-03	16.9	CPCB2	Redundant	2	1	2	2	2	1	1	1	2	1	1	1	1	2	1	1	1	0	1	1	0	2	2	2	2	1	1	2	1	0	2	2	1	0	0	1	1	1	2	0	1	1	2	2	2	2
NLL-03	17.9	LaDArT_SNP19130	Framework	2	1	2	2	2	1	1	1	2	1	1	1	1	2	1	1	1	1	1	1	1	2	2	2	2	1	0	2	1	1	2	1	1	2	1	1	1	1	2	1	1	1	2	2	2	2
NLL-03	17.9	LaDArT_PAV28490	Redundant	2	1	2	2	2	1	1	1	2	1	1	1	1	2	1	1	1	1	1	1	1	2	2	2	2	1	1	2	1	1	2	1	1	2	1	1	1	1	2	1	1	1	0	2	2	2
NLL-03	19.3	LaDArT_SNP00436	Framework	2	1	2	2	2	1	1	1	2	1	1	1	1	2	1	1	1	1	1	1	1	2	2	2	2	1	1	2	1	1	2	1	1	2	1	1	1	1	2	1	1	1	2	2	2	2
NLL-03	19.3	LaDArT_SNP02637	Redundant	2	1	2	2	2	1	1	1	2	1	1	1	1	2	1	1	1	1	1	1	1	2	2	2	2	1	1	2	1	1	2	1	1	0	1	1	1	1	2	1	1	1	2	2	2	2
NLL-03	19.3	LaSNP_093	Redundant	2	1	2	2	2	1	1	1	2	1	1	1	1	2	1	1	1	1	1	1	1	2	2	2	2	1	1	2	1	1	2	1	1	0	1	1	1	1	2	1	1	1	2	2	2	2
NLL-03	19.3	LaDArT_PAV26164	Redundant	2	1	2	2	2	1	1	1	2	1	1	1	1	2	1	1	1	0	0	1	1	2	2	2	2	1	0	2	1	1	2	1	1	2	1	1	1	1	2	1	1	1	2	2	2	2
NLL-03	19.3	LaDArT_PAV00981	Redundant	2	1	2	2	2	1	1	1	2	1	1	1	1	0	1	1	1	1	1	1	1	2	2	2	2	1	1	0	1	1	2	1	1	2	1	1	1	1	2	1	1	1	2	2	2	2
NLL-03	19.3	LaDArT_PAV00216	Redundant	2	1	2	2	2	1	0	1	2	1	1	1	1	2	1	1	0	0	0	1	1	2	2	2	2	1	1	2	1	0	2	1	1	2	1	1	1	1	2	1	1	1	2	2	2	2
NLL-03	-	LaDArT_PAV00120	Attached	2	1	2	2	2	1	1	1	2	1	1	1	1	2	1	1	1	0	1	0	1	2	2	2	2	1	1	2	1	1	0	0	1	2	1	1	1	1	2	1	1	1	2	2	2	2
NLL-03	19.6	LaDArT_PAV01355	Framework	2	1	2	2	2	1	0	1	2	1	1	1	1	2	1	1	1	1	1	1	1	2	2	2	2	1	1	2	1	1	2	1	1	2	1	1	1	1	2	0	1	1	2	2	2	2
NLL-03	20	LaDArT_PAV01321	Framework	2	1	2	2	2	1	1	1	2	1	1	1	1	2	1	1	1	1	1	1	1	2	2	2	2	1	1	0	1	1	0	1	1	2	1	1	1	1	2	1	1	1	2	2	2	2
NLL-03	20	Lup056	Redundant	2	1	2	2	2	1	1	1	2	1	1	1	1	2	1	1	1	1	1	1	0	2	2	2	2	1	1	2	1	1	2	1	1	0	0	1	1	1	2	0	1	1	2	2	2	2
NLL-03	21.1	LaDArT_PAV02427	Framework	2	1	2	2	2	1	1	1	2	1	1	1	1	2	1	1	1	1	1	1	1	2	2	2	2	1	1	2	1	1	2	1	1	0	1	1	1	1	2	1	1	1	2	0	2	2
NLL-03	22.2	LaDArT_PAV15922	Framework	2	1	2	0	2	1	1	1	2	1	1	1	1	2	1	1	1	1	1	1	1	2	2	2	2	1	1	2	1	1	2	1	1	1	1	1	1	1	2	1	1	1	2	2	2	2
NLL-03	23.6	LaDArT_SNP15205	Framework	2	1	2	2	2	1	1	1	2	1	1	1	1	2	1	1	1	1	0	1	1	2	2	2	2	1	1	2	1	1	2	1	1	0	1	1	1	1	2	1	1	1	2	2	2	2
NLL-03	23.6	LaDArT_PAV03617	Redundant	2	1	2	2	2	1	1	1	2	1	1	1	1	2	1	1	1	1	1	1	1	2	2	2	2	1	1	2	1	1	2	1	1	2	1	1	1	1	2	1	1	1	2	2	2	2
NLL-03	23.6	LaDArT_PAV15883	Redundant	2	1	0	2	2	1	1	1	2	1	1	1	1	2	1	1	1	1	1	1	1	2	2	2	2	1	1	2	1	1	2	1	1	2	1	1	1	1	2	1	1	1	2	2	2	2
NLL-03	25.3	LaDArT_SNP00486	Framework	2	2	2	2	2	2	1	1	1	1	1	1	1	2	1	1	1	1	1	1	1	2	2	2	2	1	1	2	1	1	2	1	1	2	1	1	1	1	2	1	1	1	2	2	2	2
NLL-03	25.3	Ms-U182	Redundant	2	2	2	2	2	2	1	1	1	1	1	1	1	2	1	1	1	1	1	1	0	2	2	2	2	1	1	2	1	0	2	1	1	0	0	1	1	1	2	0	1	1	2	2	2	2
NLL-03	-	LaDArT_PAV22461	Attached	2	2	2	2	2	2	1	1	1	1	1	1	1	2	1	1	1	2	1	1	1	2	2	2	2	1	1	2	1	0	2	1	1	2	1	1	1	2	2	1	1	1	2	2	2	2
NLL-03	26	LaDArT_SNP01569	Framework	2	2	2	2	2	2	1	1	1	1	1	1	1	2	1	1	1	1	1	1	1	2	2	2	2	1	1	2	1	1	2	1	1	2	1	1	1	1	2	1	1	1	2	2	2	2
NLL-03	27.7	LaDArT_SNP14909	Framework	0	2	2	2	2	2	1	1	1	1	1	1	1	2	1	1	1	1	1	1	1	2	2	2	2	1	1	2	1	1	2	1	1	2	1	1	1	1	2	1	1	1	2	2	2	2
NLL-03	28.4	LaDArT_SNP01684	Framework	2	2	2	2	2	2	1	2	1	1	1	1	1	2	1	1	1	1	1	1	1	2	2	2	2	1	1	2	1	1	2	1	1	2	1	1	0	1	2	1	1	1	2	2	2	2
NLL-03	28.4	LaDArT_PAV23249	Redundant	2	2	2	2	2	2	1	2	1	1	1	1	1	2	1	1	1	1	1	1	1	2	2	2	2	1	1	2	1	1	2	1	1	2	1	1	1	1	2	1	1	1	2	2	2	2
NLL-03	28.4	LaDArT_PAV02776	Redundant	2	2	2	2	2	2	1	2	1	1	1	1	1	2	1	1	1	1	1	1	1	2	2	2	2	1	1	0	1	1	2	1	1	0	1	1	1	1	0	1	1	1	2	2	2	2
NLL-03	30.5	LaDArT_PAV23298	Framework	2	2	2	2	2	2	1	2	1	1	1	1	1	2	1	1	1	1	1	1	1	2	2	2	2	1	1	2	1	1	2	1	1	2	1	1	1	1	2	1	1	1	2	2	2	2
NLL-03	31.5	LaDArT_SNP00383	Framework	2	2	2	2	2	2	1	2	1	1	1	1	1	2	1	1	1	1	1	1	1	2	2	2	2	1	1	2	2	1	2	1	1	2	1	1	1	1	2	1	1	1	2	2	2	2
NLL-03	31.5	LaDArT_PAV01537	Redundant	2	2	2	2	2	2	1	2	1	1	1	1	1	2	1	1	1	1	1	1	1	2	2	2	2	1	1	2	2	1	2	1	1	2	1	1	1	1	2	1	1	1	2	2	2	2
NLL-03	31.5	LaDArT_PAV00839	Redundant	2	2	2	0	2	2	1	2	1	1	1	1	1	2	1	1	1	1	1	1	1	2	2	2	2	1	1	2	2	1	2	1	1	2	1	1	1	1	2	1	1	1	2	2	2	2
NLL-03	32.2	LaDArT_SNP17577	Framework	2	2	2	2	2	2	1	2	1	1	1	0	1	2	1	1	1	1	1	1	1	2	2	2	2	1	1	2	2	1	1	1	1	2	1	1	1	1	2	1	1	1	2	2	2	2
NLL-03	-	LaDArT_PAV23885	Attached	2	2	2	2	2	2	1	2	1	1	1	1	1	2	1	1	1	1	1	0	1	2	2	2	2	1	1	2	2	1	1	1	1	2	1	1	1	1	2	1	1	1	2	2	2	2
NLL-03	32.6	LaDArT_SNP12527	Framework	2	2	2	2	2	2	1	2	1	1	1	1	1	2	1	1	1	1	1	1	1	2	2	2	2	1	1	2	2	1	1	1	1	2	1	1	1	1	2	1	1	1	2	2	2	2
NLL-03	32.6	LaDArT_SNP17360	Redundant	2	2	2	2	2	2	1	2	1	1	1	1	1	2	1	0	1	1	1	1	1	2	2	2	2	1	1	2	2	1	1	1	1	2	1	1	1	1	2	1	1	1	2	2	2	2
NLL-03	32.6	LaDArT_SNP01888	Redundant	2	2	2	2	2	2	1	2	1	1	0	1	1	2	1	1	1	1	0	1	1	2	2	2	2	1	1	2	2	1	1	1	1	2	1	1	1	1	2	1	1	1	2	2	2	2
NLL-03	32.6	LaDArT_SNP18828	Redundant	2	2	2	2	2	2	1	2	1	1	1	1	1	2	1	1	1	1	1	1	1	2	2	2	2	1	1	2	2	1	1	1	1	2	1	1	0	1	2	1	1	1	2	2	2	2
NLL-03	32.6	LaDArT_PAV25732	Redundant	2	2	2	2	2	2	1	2	1	1	1	1	1	2	1	1	1	1	1	1	1	2	2	2	2	1	1	2	0	1	1	1	1	2	1	1	1	1	2	1	1	1	2	2	2	2
NLL-03	33.2	LaDArT_PAV25733	Framework	2	2	2	2	2	2	1	2	1	1	1	1	1	2	1	2	1	1	1	1	1	2	2	2	2	1	1	2	2	1	1	1	1	2	1	1	1	1	2	1	0	1	2	2	2	2
NLL-03	36.3	LaDArT_PAV14588	Framework	2	2	2	2	2	2	0	2	1	1	1	1	1	1	2	1	1	1	1	1	1	2	2	2	2	1	0	2	2	1	1	1	1	2	1	1	1	1	2	1	1	0	2	2	2	2
NLL-03	38.6	LaDArT_PAV15399	Framework	2	2	2	2	2	2	1	2	0	1	1	1	1	1	1	1	1	1	1	1	1	2	2	2	2	0	1	2	2	1	1	1	1	2	1	1	1	1	2	1	1	1	2	2	2	2
NLL-03	40.9	LaDArT_PAV01652	Framework	2	2	2	2	2	2	1	2	1	1	1	1	1	1	1	1	1	0	1	2	1	2	2	2	2	1	1	2	2	1	1	1	1	2	1	1	1	1	2	1	1	1	2	2	2	2
NLL-03	41.2	LaDArT_PAV01909	Framework	2	2	2	2	2	2	1	2	1	1	1	1	1	1	1	1	1	1	1	2	1	2	2	2	2	1	1	2	2	1	1	1	1	2	1	1	1	1	2	1	1	1	2	2	2	2
NLL-03	41.9	LaDArT_PAV21361	Framework	2	2	2	2	2	2	1	2	1	1	1	1	1	1	1	1	1	1	1	2	1	2	2	2	2	1	1	2	2	1	1	1	1	2	1	1	1	1	2	1	1	1	2	2	2	2
NLL-03	44.4	LaDArT_SNP12620	Framework	2	2	2	2	2	2	1	2	0	1	1	1	1	1	1	1	1	1	2	2	2	2	2	2	2	1	1	2	2	1	1	1	1	2	1	1	1	1	2	1	1	1	2	2	2	2
NLL-03	44.7	LaDArT_PAV22935	Framework	2	2	2	2	2	2	1	2	1	1	1	1	1	1	1	1	1	1	2	2	2	2	2	2	2	1	1	2	2	1	1	1	1	0	1	1	1	1	2	0	1	1	2	2	2	2
NLL-03	44.7	LaDArT_PAV26477	Redundant	2	2	2	2	2	2	1	2	1	0	1	1	1	1	0	1	1	1	2	2	2	2	2	2	2	1	1	2	2	1	1	1	1	2	1	1	1	1	2	1	1	1	0	2	2	2
NLL-03	44.7	LaDArT_PAV21646	Redundant	2	2	2	2	2	2	1	2	1	1	1	1	1	1	1	1	1	1	2	2	2	2	2	2	2	1	1	2	2	1	1	1	1	0	1	1	1	1	2	1	1	1	2	2	2	2
NLL-03	-	LaDArT_PAV03573	Attached	2	2	2	2	2	2	1	2	1	1	1	1	1	1	1	1	1	1	2	2	2	2	2	2	2	1	0	2	2	1	1	1	1	2	1	1	1	1	2	1	1	1	2	2	2	2
NLL-03	-	LaDArT_PAV00526	Attached	2	2	0	2	2	2	1	2	1	1	1	1	1	1	1	1	1	1	2	2	2	2	2	2	2	1	1	2	2	1	1	1	1	2	1	1	1	1	2	1	1	1	2	2	2	2
NLL-03	45.4	LaDArT_SNP14350	Framework	2	2	2	2	2	2	1	2	1	1	1	1	1	1	1	1	1	1	2	2	0	2	2	2	2	1	1	2	2	1	1	1	1	2	1	1	0	1	2	1	1	1	2	2	2	2
NLL-03	46.1	LaDArT_PAV20788	Framework	2	2	2	2	2	0	1	2	1	1	1	1	1	1	1	1	1	1	2	0	2	2	2	2	2	1	1	2	2	1	1	1	1	2	1	1	1	1	2	1	1	1	2	2	1	2
NLL-03	46.1	lPb-331779	Redundant	2	2	2	2	2	2	1	2	1	1	1	1	1	1	1	1	1	1	2	2	2	2	2	2	2	1	1	2	2	1	1	1	1	2	1	1	1	1	2	1	1	1	2	2	1	2
NLL-03	46.5	LaDArT_PAV03450	Framework	2	2	2	2	2	2	1	2	1	1	1	1	1	1	1	1	1	1	2	2	2	2	2	2	2	1	1	2	2	1	1	1	1	2	1	1	1	1	2	1	1	1	2	2	1	2
NLL-03	46.5	LaDArT_PAV02080	Redundant	2	2	2	2	2	2	1	2	1	1	1	1	1	1	1	1	1	1	2	2	2	2	2	2	2	1	1	2	2	1	1	1	1	2	1	1	1	1	2	1	1	1	2	2	1	2
NLL-03	46.5	LaDArT_PAV01591	Redundant	2	2	2	0	2	2	1	2	0	1	1	1	1	1	1	1	1	1	2	2	2	2	2	2	2	1	1	2	2	1	1	0	1	2	1	1	1	1	2	1	1	1	2	2	1	2
NLL-03	46.5	LaDArT_PAV13292	Redundant	2	2	2	2	2	2	1	2	1	1	1	1	1	1	1	1	1	1	0	2	2	2	2	2	2	1	1	2	2	1	1	1	1	2	1	1	1	1	2	1	1	1	2	2	1	2
NLL-03	46.8	LaDArT_SNP00457	Framework	2	2	2	2	2	2	1	2	0	0	1	1	1	1	1	1	1	1	2	2	2	2	2	2	2	1	1	2	2	1	1	1	1	2	1	1	0	1	2	1	1	1	2	2	1	2
NLL-03	46.8	LaDArT_PAV29708	Redundant	2	2	2	2	2	2	1	2	1	1	1	1	1	1	1	1	1	1	2	2	2	2	2	2	2	1	1	2	2	1	1	1	1	2	1	1	1	1	2	1	1	1	2	2	1	2
NLL-03	46.8	LaDArT_PAV01021	Redundant	2	2	2	2	2	2	1	2	0	0	1	1	1	1	1	1	1	1	2	2	2	2	2	2	2	1	1	2	2	1	1	1	1	2	1	1	1	1	2	1	1	1	2	2	1	2
NLL-03	47.9	LaDArT_SNP02967	Framework	2	2	2	2	2	2	1	2	1	1	1	1	1	1	1	1	1	1	2	2	2	2	2	2	2	1	1	2	2	1	1	1	1	2	1	1	1	1	2	1	1	1	2	2	1	2
NLL-03	-	LaDArT_PAV24579	Attached	2	2	2	2	2	2	1	2	1	1	1	1	1	1	1	1	1	1	2	0	2	2	2	2	2	1	1	2	2	1	0	1	1	2	1	1	1	1	2	1	1	1	2	2	1	2
NLL-03	48.2	LaDArT_SNP00352	Framework	2	2	2	2	2	2	1	2	1	1	1	1	0	1	1	1	1	1	2	2	2	2	2	2	2	1	1	2	2	1	1	1	1	2	1	1	1	1	2	1	1	1	2	2	1	2
NLL-03	48.5	LaDArT_SNP06813	Framework	2	2	2	2	2	2	1	2	1	1	1	1	1	1	1	1	1	1	2	2	2	2	2	2	2	1	1	2	2	1	1	1	1	2	1	1	1	1	2	1	1	1	2	2	1	2
NLL-03	49.5	LaDArT_SNP17534	Framework	2	2	2	2	2	2	1	2	1	1	1	1	1	1	1	1	1	1	2	2	2	2	2	2	2	1	1	2	2	1	1	1	1	2	1	1	1	1	2	1	1	1	2	2	1	2
NLL-03	49.5	LaDArT_PAV14534	Redundant	2	2	2	2	2	2	1	2	1	1	1	1	1	1	1	1	1	1	2	2	2	2	2	2	2	1	1	2	2	1	1	1	1	2	1	1	1	1	2	1	1	1	2	2	1	2
NLL-03	49.5	LaDArT_PAV25922	Redundant	2	2	2	2	2	2	1	2	1	1	1	1	1	1	1	1	1	1	2	2	2	2	2	2	2	1	1	2	2	1	1	1	1	2	1	1	1	1	2	1	1	1	2	2	1	2
NLL-03	49.5	LaDArT_PAV25921	Redundant	2	2	2	2	2	2	1	2	1	1	1	1	1	1	1	1	1	1	2	2	2	2	2	2	2	0	1	2	2	1	1	1	1	0	1	1	1	1	2	0	1	1	2	2	1	2
NLL-03	-	LaDArT_PAV15548	Attached	2	2	2	2	2	2	1	2	1	1	1	1	1	1	1	1	0	1	2	2	2	2	2	2	2	1	1	2	2	0	1	1	1	2	1	1	1	1	2	1	1	1	2	2	1	2
NLL-03	-	LaDArT_PAV25750	Attached	2	2	2	2	2	2	0	2	1	1	1	1	2	1	1	1	1	1	2	2	2	2	2	2	2	0	1	2	2	1	0	1	1	2	1	1	1	1	2	0	1	1	2	2	1	2
NLL-03	50.2	LaDArT_SNP17377	Framework	2	2	2	2	2	2	1	2	1	1	1	1	2	1	1	1	1	1	2	2	2	2	2	2	2	1	1	2	2	1	1	1	1	2	1	1	1	1	2	1	1	1	2	2	1	2
NLL-03	50.2	LaDArT_SNP08025	Redundant	2	2	2	2	2	2	0	2	1	1	1	1	2	1	1	1	1	1	2	2	2	2	2	2	2	1	1	2	2	1	1	1	1	2	1	1	1	1	2	1	1	1	2	2	1	2
NLL-03	50.2	LaDArT_PAV25751	Redundant	2	2	2	2	2	2	1	0	1	1	1	1	2	1	1	1	1	1	0	0	2	2	2	2	2	1	1	2	2	1	1	1	1	0	1	1	1	1	2	1	1	1	2	2	1	2
NLL-03	51.3	LaDArT_PAV21644	Framework	1	0	2	0	2	2	1	2	1	1	1	1	2	1	1	1	1	1	2	2	2	2	2	0	2	1	1	2	2	1	1	1	1	2	1	1	1	1	2	1	1	1	2	2	1	2
NLL-03	-	LaDArT_PAV21645	Attached	1	2	2	1	2	2	1	2	1	1	1	1	2	1	1	1	1	1	2	2	2	2	2	2	2	1	1	2	1	1	1	1	1	2	1	1	1	1	2	1	1	1	2	2	1	2
NLL-03	51.6	LaDArT_SNP07622	Framework	1	2	2	2	2	2	1	2	1	1	1	1	2	1	1	1	1	1	2	2	2	2	2	2	2	1	1	2	2	1	1	1	1	2	1	1	1	1	2	1	1	1	2	2	1	2
NLL-03	51.6	LaDArT_SNP01291	Redundant	1	2	2	2	2	2	1	2	1	1	1	1	2	1	1	1	1	1	2	2	2	2	2	2	2	1	1	2	2	1	1	1	1	0	1	1	1	1	2	1	1	1	2	2	1	2
NLL-03	54.4	LaDArT_PAV16053	Framework	1	2	2	2	2	2	1	2	1	0	1	1	2	2	1	1	1	1	2	2	2	2	2	2	2	1	1	2	2	1	1	1	1	2	1	1	1	1	2	1	2	1	1	2	1	2
NLL-03	56.5	LaDArT_SNP04421	Framework	1	2	2	2	2	2	1	2	1	1	1	1	2	2	1	1	2	1	2	2	2	2	2	1	2	1	1	2	2	2	1	1	1	2	1	1	1	1	2	1	2	1	1	2	1	2
NLL-03	56.5	LaDArT_PAV21132	Redundant	1	2	2	2	2	2	1	2	1	1	1	1	2	2	1	1	2	1	2	2	2	2	2	1	2	1	1	2	2	2	1	1	1	2	1	1	1	1	2	1	2	1	1	2	1	2
NLL-03	56.5	LaDArT_PAV14843	Redundant	1	2	2	2	2	2	1	2	1	1	1	1	2	2	1	1	0	1	2	2	2	2	2	1	2	1	1	2	2	2	1	1	1	2	1	1	1	1	2	1	2	1	1	2	1	2
NLL-03	56.5	LaDArT_PAV24501	Redundant	1	2	2	0	2	2	1	0	1	1	1	1	2	2	1	1	2	1	2	2	2	2	2	1	2	1	1	2	2	2	1	1	1	2	1	1	1	1	2	1	2	1	1	2	1	2
NLL-03	56.5	LaDArT_PAV28757	Redundant	1	2	2	0	2	2	1	2	1	1	1	1	2	2	1	1	2	1	0	2	2	2	2	1	2	1	1	2	0	2	1	1	1	0	1	1	1	1	2	1	2	1	1	2	1	2
NLL-03	58.2	LaDArT_SNP06028	Framework	1	2	2	0	1	2	1	2	1	1	1	1	2	2	1	1	2	1	2	2	2	2	2	1	2	1	1	2	2	2	1	1	1	2	1	2	1	1	2	1	2	1	1	2	1	2
NLL-03	58.2	LaDArT_SNP04745	Redundant	1	2	2	0	1	2	1	2	1	1	1	1	2	2	1	1	2	1	2	2	2	2	2	1	2	1	1	2	2	2	1	1	1	0	1	2	1	0	2	1	2	1	1	2	1	2
NLL-03	-	LaDArT_PAV15670	Attached	1	2	2	2	1	2	1	2	0	1	1	1	2	2	1	1	2	0	2	2	2	2	2	1	2	1	1	2	2	2	0	1	1	2	1	2	1	1	2	1	2	1	1	2	1	2
NLL-03	59.2	LaDArT_SNP11804	Framework	1	2	2	2	1	2	1	2	0	1	1	1	2	2	1	1	2	1	2	2	2	2	2	1	2	1	1	2	1	2	1	1	1	2	1	2	1	1	2	1	2	1	2	2	1	2
NLL-03	59.2	LaDArT_SNP11632	Redundant	1	2	2	2	1	2	1	2	1	1	1	1	2	2	1	1	2	1	2	2	2	2	2	1	2	1	1	2	1	2	1	1	1	2	1	2	1	1	2	1	2	1	2	2	1	2
NLL-03	59.2	LaDArT_SNP03642	Redundant	1	2	2	2	1	2	1	2	1	1	1	1	2	2	1	1	2	1	2	2	2	2	2	1	2	1	1	2	1	2	1	1	1	2	1	2	1	1	2	1	2	1	2	2	1	2
NLL-03	59.2	LaDArT_PAV11788	Redundant	1	2	2	2	1	2	1	2	1	1	1	1	2	2	1	1	2	1	2	2	2	2	2	1	2	1	1	2	1	2	1	1	1	2	1	2	1	1	2	1	2	1	2	2	1	2
NLL-03	59.2	LaDArT_PAV27694	Redundant	1	2	2	2	1	2	1	2	0	1	1	1	2	2	1	1	2	1	2	2	2	2	2	1	2	1	1	2	1	2	1	1	1	2	1	2	1	1	0	1	2	1	2	2	1	2
NLL-03	59.9	LaDArT_SNP19106	Framework	1	2	2	2	1	2	1	2	1	1	1	1	2	2	1	1	2	1	2	2	2	2	2	1	2	1	1	2	1	2	1	1	1	2	1	2	1	1	2	1	2	1	2	2	1	2
NLL-03	59.9	LaDArT_SNP09232	Redundant	1	2	2	2	1	2	1	2	1	1	1	1	2	2	1	1	2	1	2	2	2	2	2	1	2	1	1	2	1	2	1	1	1	2	1	2	1	1	2	1	2	1	2	2	1	2
NLL-03	59.9	LaDArT_PAV28443	Redundant	1	2	2	2	1	2	1	2	1	1	1	1	2	2	1	1	2	1	2	2	2	2	2	1	2	1	1	2	1	2	1	0	1	2	1	2	1	1	2	1	2	0	2	2	1	2
NLL-03	59.9	LaDArT_PAV24499	Redundant	1	2	2	2	1	2	1	2	1	1	1	1	2	2	1	1	2	1	2	2	2	2	2	1	2	1	1	0	1	2	1	1	1	2	1	2	1	1	2	0	0	1	2	0	1	2
NLL-03	-	LaDArT_PAV28262	Attached	1	2	2	2	1	2	0	2	1	1	1	1	2	2	1	1	2	1	2	2	2	2	2	1	2	1	1	2	1	2	1	1	1	2	1	2	1	1	2	1	2	1	2	2	1	2
NLL-03	60.2	LaDArT_SNP18983	Framework	1	2	2	2	1	2	1	2	1	1	1	1	2	2	1	1	2	1	2	2	2	2	2	1	2	1	1	2	1	2	1	1	1	2	1	2	1	1	2	1	2	1	2	2	1	2
NLL-03	60.2	LaDArT_SNP02209	Redundant	1	2	2	2	1	2	1	2	1	1	1	1	2	2	1	1	2	1	2	2	2	2	2	0	2	1	1	2	1	2	1	1	1	2	1	2	1	1	2	1	2	1	2	2	1	2
NLL-03	60.2	LaDArT_SNP02459	Redundant	1	2	2	2	1	2	1	2	1	1	1	1	2	2	1	1	2	1	2	2	2	2	2	1	2	1	1	2	1	2	1	0	1	2	1	2	1	1	2	1	2	1	2	2	1	2
NLL-03	60.2	LaDArT_PAV03672	Redundant	1	2	2	2	1	2	1	2	1	1	1	1	2	2	1	1	2	1	2	2	2	2	2	1	2	1	1	2	1	2	1	1	1	2	1	2	1	1	2	1	2	1	2	2	1	2
NLL-03	60.9	LaDArT_SNP02774	Framework	1	1	2	2	1	2	1	2	1	1	1	1	2	2	1	1	2	1	2	2	2	2	2	1	2	1	1	2	1	2	1	1	1	2	1	2	0	1	2	1	2	1	2	2	1	2
NLL-03	60.9	LaDArT_PAV02820	Redundant	1	1	2	2	1	2	0	2	1	1	1	1	2	2	1	1	2	0	2	2	2	2	2	1	2	1	1	2	1	2	1	0	1	2	1	2	1	1	2	1	2	1	2	2	1	2
NLL-03	-	LaDArT_PAV15464	Attached	1	1	2	2	1	2	1	2	1	1	1	1	2	2	1	1	2	1	2	2	2	2	2	1	2	2	1	2	1	2	1	1	1	2	1	2	1	1	2	1	2	1	2	2	1	2
NLL-03	61.3	LaSNP_148	Framework	0	1	2	2	1	2	1	2	1	1	1	1	2	2	1	1	2	1	2	2	2	2	2	1	2	1	1	2	1	2	1	1	1	2	1	2	1	1	2	1	2	1	2	2	1	2
NLL-03	61.3	LaDArT_SNP07877	Redundant	1	1	2	2	1	2	1	2	1	1	1	1	2	2	1	1	2	1	2	2	2	2	2	1	2	0	1	2	1	2	1	1	1	2	1	2	1	1	2	1	2	1	2	2	1	2
NLL-03	61.3	LaDArT_SNP07674	Redundant	1	1	2	2	1	2	1	2	1	1	1	1	2	2	1	1	2	1	2	2	2	2	2	1	2	1	1	2	1	2	1	1	1	2	1	2	1	1	2	1	2	1	2	2	1	2
NLL-03	61.3	LaDArT_PAV16022	Redundant	1	1	2	2	1	2	1	2	1	1	1	1	2	2	1	1	2	1	2	2	2	2	2	1	2	1	1	2	1	2	1	1	1	2	1	2	1	1	2	1	2	1	2	2	1	2
NLL-03	61.3	LaDArT_PAV07422	Redundant	1	1	2	2	1	2	1	2	1	1	1	1	2	2	1	1	2	1	2	2	2	2	2	1	2	1	1	2	1	2	1	0	1	2	1	2	1	1	2	1	2	1	0	2	1	2
NLL-03	61.3	LaDArT_PAV14789	Redundant	1	1	0	2	1	2	1	2	1	1	1	1	2	2	1	1	2	1	2	0	2	2	2	1	2	1	1	2	1	2	1	1	1	2	1	2	1	1	2	1	2	1	2	2	1	2
NLL-03	61.3	LaDArT_PAV29440	Redundant	1	1	2	0	1	0	1	2	1	1	1	1	2	2	1	1	2	1	2	2	2	2	2	1	2	1	1	2	1	2	1	1	1	2	1	2	1	1	2	1	2	1	2	2	1	2
NLL-03	-	LaDArT_PAV21182	Attached	1	1	2	2	1	2	1	2	1	1	1	1	2	0	1	1	2	1	2	2	0	2	0	1	2	1	1	2	1	2	1	1	1	1	1	2	1	1	2	1	2	1	0	2	1	2
NLL-03	-	UWA050b	Attached	0	0	0	2	1	2	1	0	1	1	1	1	2	2	1	1	2	1	2	2	0	2	2	1	2	1	1	2	1	0	1	1	1	0	0	2	1	1	2	0	2	1	2	2	1	2
NLL-03	-	LaDArT_PAV02818	Attached	1	1	2	2	1	2	0	2	1	1	1	1	2	2	1	1	2	1	2	2	2	2	2	1	2	0	1	2	1	2	1	1	1	2	1	2	1	1	2	1	2	1	2	2	1	2
NLL-03	-	LaSSR_055	Attached	1	1	0	2	1	2	1	2	1	0	1	1	2	0	1	1	2	1	2	2	2	2	2	1	2	1	1	2	1	2	1	1	1	2	1	2	1	1	2	1	2	1	2	2	1	2
NLL-03	-	LaDArT_PAV16030	Attached	1	1	0	2	1	2	1	2	1	1	1	1	2	0	1	1	2	1	2	2	2	2	2	1	2	1	1	2	1	0	1	1	1	2	1	2	1	1	2	1	2	1	2	2	1	2
NLL-03	61.6	LaDArT_SNP03384	Framework	1	1	2	2	1	2	1	2	1	1	1	1	2	2	1	1	2	1	2	2	2	2	2	1	2	1	1	2	1	2	1	1	1	2	1	2	1	1	2	1	2	1	2	2	1	2
NLL-03	61.6	LaDArT_SNP11102	Redundant	1	1	2	2	1	2	1	2	1	1	1	1	2	2	1	1	2	1	2	2	2	2	2	1	2	1	1	2	1	2	1	1	1	2	1	2	1	1	2	1	2	1	2	2	1	2
NLL-03	61.6	LaDArT_SNP02779	Redundant	1	1	2	2	1	2	1	2	1	1	1	1	2	2	1	1	2	1	2	2	2	2	2	1	2	1	1	2	1	2	1	1	1	2	1	2	1	1	2	1	2	1	2	2	1	2
NLL-03	61.6	LaDArT_SNP19492	Redundant	1	1	2	2	1	2	1	2	1	1	1	1	2	2	1	1	2	1	2	2	2	2	2	1	2	1	1	2	1	2	1	1	1	2	1	2	1	1	2	1	2	1	2	2	1	2
NLL-03	61.6	LaDArT_PAV14935	Redundant	1	1	0	2	1	2	1	2	1	1	1	1	2	0	1	1	2	1	2	2	2	2	2	1	2	1	1	2	1	2	1	1	1	2	1	2	1	1	2	1	2	1	2	2	1	2
NLL-03	61.6	LaDArT_PAV29379	Redundant	1	1	2	0	1	2	1	2	1	1	1	1	2	2	1	1	2	1	2	0	2	2	2	1	2	1	1	2	1	2	1	1	1	2	1	2	1	1	2	1	0	1	2	2	1	2
NLL-03	61.6	LaDArT_PAV06107	Redundant	1	1	2	2	1	2	1	2	1	1	1	1	2	2	1	1	2	1	2	2	2	2	2	1	2	1	1	2	1	2	0	1	1	2	1	2	1	1	2	1	2	1	2	2	1	2
NLL-03	61.6	LaDArT_PAV26662	Redundant	1	1	0	0	1	2	1	2	1	1	1	1	2	2	1	1	2	1	2	2	2	2	2	1	2	1	1	2	1	2	1	1	1	0	1	2	1	1	2	1	2	1	2	2	1	2
NLL-03	61.6	LaDArT_PAV20755	Redundant	1	1	0	2	1	0	1	2	1	1	1	1	2	2	1	1	2	1	2	2	2	2	2	1	0	1	1	2	1	2	1	1	1	2	1	2	1	1	2	1	2	1	2	2	1	2
NLL-03	61.6	LaDArT_PAV21189	Redundant	1	1	2	2	1	2	1	2	1	1	1	1	2	2	1	1	0	1	0	0	2	2	2	1	2	1	1	2	1	2	1	1	1	0	1	2	1	1	2	1	2	1	2	2	1	2
NLL-03	62.3	LaDArT_SNP15639	Framework	1	1	2	2	1	2	1	2	1	1	1	0	2	2	1	1	2	1	2	2	2	2	2	1	2	1	1	2	1	2	1	1	1	0	1	2	1	1	2	1	2	1	2	2	0	2
NLL-03	62.3	LaDArT_PAV23449	Redundant	1	1	2	0	1	2	1	2	1	1	1	1	2	2	1	1	2	1	2	2	2	2	2	1	2	1	1	2	1	2	1	1	1	1	1	2	1	1	2	1	2	1	2	2	1	2
NLL-03	62.6	LaDArT_SNP15585	Framework	1	1	2	2	1	2	1	2	1	1	1	1	2	2	1	1	2	1	2	2	2	2	2	1	2	1	1	2	1	2	1	1	1	2	1	2	1	1	2	1	2	1	2	0	1	2
NLL-03	63	LaDArT_PAV21181	Framework	1	1	2	2	1	2	1	2	1	0	1	1	2	2	1	1	2	1	2	2	2	2	2	1	2	1	1	2	1	2	1	0	1	2	1	2	1	1	2	1	2	1	2	2	1	2
NLL-03	63	LaDArT_PAV21169	Redundant	1	1	2	2	1	2	1	2	1	1	1	1	2	2	1	1	2	1	2	2	2	2	2	1	2	1	1	2	1	2	1	1	1	2	1	2	1	1	2	1	2	1	2	0	1	2
NLL-03	-	LaDArT_PAV01306	Attached	1	1	0	0	1	2	1	2	1	1	1	1	2	2	1	1	2	1	0	2	2	2	2	1	2	1	1	2	1	2	1	1	1	0	1	2	1	1	2	1	2	1	2	2	1	2
NLL-03	-	UWA080a	Attached	0	0	0	2	1	2	1	2	1	1	1	1	2	2	1	1	2	1	2	2	0	2	2	1	2	1	1	2	1	0	1	1	1	0	0	2	1	1	0	0	2	1	2	2	1	2
NLL-03	63.3	LaSNP_414	Framework	1	1	2	2	1	2	1	2	1	1	1	1	2	2	1	1	2	1	2	2	2	2	2	1	2	1	1	2	1	2	1	1	1	2	1	2	1	1	2	1	2	1	2	2	1	2
NLL-03	63.3	LaDArT_SNP01654	Redundant	1	1	2	2	1	2	1	2	1	1	1	1	2	2	1	1	2	1	2	2	2	2	2	1	2	1	1	2	1	2	1	1	1	2	1	2	1	1	2	1	2	1	2	2	1	2
NLL-03	63.3	LaSNP_194	Redundant	0	1	2	2	1	2	1	2	1	1	1	1	2	2	1	1	2	1	2	2	2	2	2	1	2	1	1	2	1	2	1	1	1	2	1	2	1	1	2	1	2	1	2	2	1	2
NLL-03	63.3	LaDArT_SNP02102	Redundant	1	1	2	2	1	2	1	2	1	1	1	0	2	2	1	1	2	1	2	2	2	2	2	1	2	1	1	2	1	2	1	1	1	2	1	2	1	1	2	1	2	1	2	2	1	2
NLL-03	63.3	LaDArT_SNP10456	Redundant	1	1	2	2	1	2	1	2	1	1	0	1	2	2	1	1	2	1	2	2	2	2	2	1	2	1	1	2	1	2	1	1	1	2	1	2	1	1	2	0	2	1	2	2	1	2
NLL-03	63.3	LaDArT_PAV01380	Redundant	1	1	2	2	1	2	1	2	1	1	1	1	2	2	1	1	2	1	2	2	2	2	2	1	2	1	1	2	1	2	1	1	1	2	1	2	1	1	2	1	2	1	2	2	1	2
NLL-03	63.3	LaDArT_PAV01295	Redundant	1	1	2	2	1	2	1	2	1	1	1	1	2	2	1	1	2	1	2	2	2	2	2	1	2	1	1	2	1	2	1	1	1	2	1	2	1	1	2	1	2	1	2	2	1	2
NLL-03	63.3	LaDArT_PAV02800	Redundant	1	1	2	2	1	2	1	2	1	0	1	1	2	2	0	1	2	1	2	2	2	2	2	1	2	1	1	2	1	2	1	1	1	2	1	2	1	1	2	1	2	1	2	2	1	2
NLL-03	63.3	LaDArT_PAV01904	Redundant	1	1	2	2	1	2	1	2	1	1	1	1	2	2	1	1	2	1	2	2	2	2	2	1	2	1	1	2	1	2	1	1	1	0	1	2	1	1	2	0	2	1	2	2	1	2
NLL-03	64	LaDArT_SNP17781	Framework	1	1	2	2	1	2	0	2	1	1	1	1	2	2	1	1	2	1	2	2	2	2	2	1	2	1	1	2	1	2	0	1	2	2	1	2	1	1	2	1	2	1	2	2	1	2
NLL-03	-	LaDArT_PAV20941	Attached	2	1	2	0	1	2	1	2	0	2	1	1	2	2	1	1	2	1	2	2	2	2	2	1	2	1	1	2	1	2	1	1	1	2	1	2	1	1	2	1	2	1	2	2	1	2
NLL-03	64.3	LaDArT_PAV23899	Framework	0	1	2	2	1	2	1	2	1	1	1	1	2	2	1	1	2	1	2	2	2	2	2	1	2	1	1	2	1	2	1	1	1	2	1	2	1	1	2	0	2	0	2	2	1	2
NLL-03	64.3	LaDArT_PAV06747	Redundant	1	1	2	2	1	2	1	2	0	1	1	1	2	2	1	1	0	1	2	2	2	2	2	1	2	1	1	2	1	2	1	1	1	2	1	2	1	1	2	1	2	1	2	2	1	2
NLL-03	64.3	LaDArT_PAV05759	Redundant	1	1	2	2	1	2	1	2	1	1	1	1	2	2	1	1	2	0	2	2	2	2	2	1	2	0	1	2	0	2	1	1	1	2	1	2	1	1	2	1	2	1	2	2	1	2
NLL-03	-	A748a	Attached	0	0	2	2	1	2	1	2	1	1	2	1	2	2	1	1	2	1	2	2	0	2	2	1	2	1	1	2	1	0	1	1	1	0	0	2	1	1	2	0	2	1	2	2	1	2
NLL-03	64.7	LaDArT_PAV05639	Framework	1	1	2	2	1	2	1	2	1	1	1	1	2	2	1	1	0	1	2	2	2	2	2	1	2	1	1	2	1	2	1	1	1	2	1	2	1	1	2	1	2	1	2	2	1	2
NLL-03	64.7	lPb-460629	Redundant	1	1	2	2	1	2	1	2	1	1	1	1	2	2	1	0	2	1	2	2	0	2	2	1	2	1	1	2	1	0	1	1	1	0	0	2	1	1	2	0	2	1	2	2	1	2
NLL-03	66.5	LaDArT_SNP00233	Framework	1	1	2	2	1	2	1	2	2	1	1	1	2	2	1	1	2	1	2	2	2	2	2	1	2	1	1	2	1	2	1	1	1	2	1	2	1	1	2	1	2	1	2	0	1	2
NLL-03	66.5	LaDArT_PAV29872	Redundant	1	1	2	2	1	2	1	2	2	1	1	1	2	2	1	1	2	1	0	2	2	2	2	1	2	1	1	2	1	2	1	1	0	2	1	2	1	1	2	1	2	1	2	0	1	2
NLL-03	-	LaDArT_PAV03276	Attached	1	1	2	2	1	2	1	2	1	1	0	1	2	2	1	1	2	1	2	2	2	2	2	1	2	1	1	2	1	2	1	1	1	2	0	2	1	1	2	1	0	1	2	1	1	2
NLL-03	67.1	LaDArT_SNP12678	Framework	1	1	2	2	1	2	1	2	2	1	1	1	2	2	1	1	2	1	2	2	2	2	2	1	2	1	1	2	1	2	1	1	1	2	1	2	1	1	2	1	2	1	2	0	1	2
NLL-03	67.8	LaDArT_SNP02772	Framework	1	1	2	2	1	2	1	2	2	1	1	1	2	2	1	1	2	1	2	2	2	2	2	1	2	1	1	2	1	2	1	1	1	2	1	2	1	1	2	1	2	1	2	0	1	2
NLL-03	67.8	LaSNP_237	Redundant	1	1	2	2	1	2	1	2	2	1	1	1	2	2	1	1	2	1	2	2	2	2	2	1	2	1	1	2	1	2	1	1	1	2	1	2	1	1	2	1	2	1	2	1	1	2
NLL-03	67.8	LaSNP_242	Redundant	1	1	2	2	1	2	1	2	2	1	1	1	2	2	1	1	2	1	2	2	2	2	2	1	2	1	1	2	1	2	1	1	1	2	1	2	1	1	2	1	2	1	2	0	1	2
NLL-03	67.8	LaDArT_SNP04070	Redundant	1	1	2	2	1	2	1	2	2	1	1	1	2	2	1	1	2	1	2	2	2	2	2	1	2	1	1	2	1	2	1	1	1	2	1	2	1	1	2	1	2	1	2	0	1	2
NLL-03	67.8	LaDArT_SNP02694	Redundant	1	1	2	2	1	2	1	2	2	1	1	1	2	2	1	1	2	1	2	2	2	2	2	1	2	1	1	2	1	2	1	1	1	2	1	2	1	1	2	1	2	0	2	0	1	2
NLL-03	67.8	LaSNP_399	Redundant	0	1	2	2	1	2	1	2	2	1	1	1	2	2	1	1	2	1	2	2	2	2	2	1	2	1	1	2	1	2	1	1	1	2	1	2	1	1	2	1	2	1	2	0	1	2
NLL-03	67.8	LaDArT_SNP11762	Redundant	1	1	2	2	1	2	0	2	2	1	1	1	2	2	1	1	2	1	2	2	2	2	2	1	2	1	1	2	1	2	1	1	1	2	1	2	1	1	2	1	2	1	2	0	1	2
NLL-03	67.8	LaDArT_SNP06101	Redundant	1	1	2	2	1	2	1	2	2	1	1	1	2	2	1	1	2	1	2	2	2	2	2	1	2	1	1	2	1	2	1	0	1	2	1	2	1	1	2	1	2	1	2	0	1	2
NLL-03	67.8	LaDArT_SNP05463	Redundant	1	1	2	2	1	2	1	2	2	1	1	1	2	2	1	1	2	1	2	2	2	2	2	1	2	1	1	2	1	2	1	1	1	2	1	2	1	1	2	1	2	1	2	0	1	2
NLL-03	67.8	LaDArT_SNP05518	Redundant	1	1	2	2	1	2	1	2	2	1	1	1	2	2	1	1	2	1	2	2	2	2	2	1	2	1	1	2	1	2	1	1	1	0	1	2	1	1	2	1	2	1	2	0	1	2
NLL-03	67.8	LaDArT_SNP16912	Redundant	0	1	2	2	1	2	1	2	2	1	1	1	2	2	1	1	2	1	2	2	2	2	2	1	0	1	1	2	1	2	1	1	1	2	1	2	1	1	2	1	2	1	2	0	1	2
NLL-03	67.8	LaDArT_SNP07873	Redundant	1	1	2	2	1	2	1	2	2	1	1	1	2	2	1	1	2	1	2	2	2	2	2	1	2	1	1	2	1	2	1	1	1	2	1	2	1	1	2	1	2	1	2	0	1	2
NLL-03	67.8	LaDArT_SNP04612	Redundant	1	1	2	2	1	2	1	2	2	1	1	0	2	2	1	1	2	1	2	2	2	2	2	1	2	1	1	2	1	2	1	1	1	2	1	2	1	1	2	0	2	1	2	1	1	2
NLL-03	67.8	LaDArT_PAV16181	Redundant	1	1	2	2	1	2	1	2	2	1	1	1	2	2	1	1	2	1	2	2	2	2	2	1	2	0	1	2	1	2	1	1	1	0	1	2	1	1	2	1	2	1	2	1	1	2
NLL-03	67.8	LaDArT_PAV03895	Redundant	1	1	2	2	1	2	0	2	2	1	1	1	2	2	1	1	2	1	2	2	2	2	2	1	2	1	1	2	1	2	1	1	1	2	1	2	1	1	2	1	2	1	2	1	1	2
NLL-03	67.8	lPb-333318	Redundant	1	1	2	2	1	2	1	2	2	1	1	1	2	2	1	1	2	1	2	2	2	2	2	1	2	1	1	2	1	2	1	1	1	2	1	2	1	1	2	1	2	1	2	1	1	2
NLL-03	-	LaDArT_PAV04711	Attached	1	1	0	2	1	2	2	2	2	1	1	1	2	2	1	1	2	1	2	2	2	2	2	0	2	1	1	2	1	2	1	1	1	2	1	2	1	1	2	0	2	1	2	1	1	2
NLL-03	68.1	LaSNP_315	Framework	1	1	2	2	1	2	1	2	2	1	1	1	2	1	1	1	2	1	2	2	2	2	2	1	2	1	1	2	1	2	1	1	1	2	1	2	1	1	2	1	2	1	2	0	1	2
NLL-03	68.1	LaDArT_SNP10524	Redundant	1	1	2	2	1	2	1	2	2	1	1	1	2	1	1	1	2	1	2	2	2	2	2	1	2	1	1	2	1	2	1	1	1	2	1	2	1	1	2	1	2	1	2	0	1	2
NLL-03	68.1	LaDArT_SNP01949	Redundant	1	1	2	2	1	2	1	0	2	1	1	1	2	1	1	1	2	1	2	2	2	2	2	1	2	1	1	2	1	2	1	1	1	2	1	2	1	1	2	1	2	1	2	0	1	2
NLL-03	68.1	LaDArT_SNP17874	Redundant	0	1	2	2	1	2	1	2	2	1	1	1	2	1	1	1	2	1	2	2	2	2	2	1	2	1	1	0	1	2	1	1	1	2	1	2	1	0	2	0	2	1	2	2	1	2
NLL-03	68.1	LaDArT_PAV28865	Redundant	1	1	2	2	1	2	1	2	2	1	1	1	2	0	1	1	2	1	2	2	2	2	2	1	2	1	1	2	1	2	1	1	1	2	1	2	1	1	2	1	2	1	2	0	1	2
NLL-03	68.8	LaDArT_PAV14769	Framework	1	1	2	2	1	2	1	2	2	1	1	1	2	1	1	1	2	1	2	2	2	2	2	1	2	1	1	2	1	2	1	1	1	2	1	2	1	1	2	1	2	1	2	2	1	2
NLL-03	68.8	LaDArT_PAV20902	Redundant	1	1	2	2	1	2	1	2	2	1	1	1	2	1	1	1	2	1	2	2	2	2	2	1	2	1	1	2	1	2	1	1	1	2	1	2	1	1	2	1	2	1	2	2	1	2
NLL-03	68.8	LaDArT_PAV20079	Redundant	1	1	2	2	1	2	0	2	2	1	1	1	2	1	1	0	2	1	2	2	2	2	2	1	2	1	1	2	1	2	1	1	1	2	1	2	1	1	2	1	2	1	2	0	1	2
NLL-03	-	LaDArT_PAV17508	Attached	1	1	2	2	1	2	1	2	2	1	1	1	2	1	1	1	2	1	2	2	2	2	2	1	2	1	1	2	1	2	1	1	1	1	1	2	1	1	2	1	0	1	2	2	1	2
NLL-03	69.1	LaDArT_SNP02911	Framework	1	1	2	2	1	2	1	2	2	1	1	1	2	1	1	1	2	1	2	2	2	2	2	1	2	1	1	2	1	2	1	1	1	2	1	2	1	1	2	1	2	1	2	0	1	2
NLL-03	69.1	LaDArT_SNP01272	Redundant	1	1	2	2	1	2	1	2	2	1	1	1	2	1	1	1	2	1	2	2	2	2	2	1	2	1	1	2	1	2	1	1	1	2	1	2	1	1	2	1	2	1	2	0	1	2
NLL-03	69.1	LaDArT_SNP07002	Redundant	1	1	2	2	1	2	1	2	2	1	1	1	2	1	1	1	2	1	2	2	2	2	2	1	2	1	1	2	1	2	1	1	1	2	1	2	1	1	2	1	2	1	2	0	1	2
NLL-03	69.1	LaDArT_SNP01432	Redundant	1	1	2	2	1	2	0	2	2	1	1	1	2	1	1	1	2	1	2	2	2	2	2	1	2	1	1	2	1	2	1	1	1	2	1	2	1	1	2	1	2	1	2	1	1	2
NLL-03	69.1	LaDArT_PAV10834	Redundant	1	1	2	2	1	2	1	2	2	1	1	1	2	1	1	1	2	1	2	2	2	2	2	1	2	1	1	2	1	2	1	1	1	2	1	2	1	1	2	1	2	1	2	1	1	2
NLL-03	-	LaDArT_PAV01011	Attached	1	0	2	2	1	2	1	2	2	1	1	1	2	1	1	1	2	1	2	2	2	2	2	1	2	1	1	2	1	2	1	1	1	2	1	2	1	1	2	1	2	1	2	1	1	2
NLL-03	69.5	LaDArT_SNP01912	Framework	1	1	2	2	1	2	1	2	2	1	1	1	2	1	1	1	2	1	2	2	2	2	2	1	2	1	1	2	1	2	1	1	1	2	1	2	1	1	2	1	2	1	2	0	1	2
NLL-03	69.5	LaDArT_PAV08204	Redundant	1	1	2	2	1	2	1	2	2	1	1	1	2	1	1	1	2	1	2	2	2	2	2	1	2	1	1	2	1	2	1	1	1	2	1	2	1	1	2	1	2	1	2	1	1	2
NLL-03	69.5	LaDArT_PAV11742	Redundant	1	1	2	2	1	2	0	2	2	1	1	1	2	1	1	1	2	1	2	2	2	2	2	1	2	1	1	2	1	2	1	1	1	2	1	2	1	1	2	1	2	0	2	1	1	2
NLL-03	69.8	LaDArT_SNP08681	Framework	1	1	2	2	1	2	1	2	2	1	1	1	2	1	1	1	2	1	2	2	2	2	2	1	2	1	1	2	1	2	1	2	1	2	1	2	1	1	2	1	2	1	2	0	1	2
NLL-03	69.8	LaDArT_SNP07272	Redundant	1	1	2	2	1	2	1	2	2	1	1	0	2	1	1	1	2	1	2	2	2	2	2	1	2	1	1	2	1	2	1	2	1	2	1	2	1	1	2	1	2	1	2	0	1	2
NLL-03	69.8	LaDArT_SNP09890	Redundant	1	1	2	2	1	2	1	2	2	1	1	1	2	1	1	1	2	1	2	2	2	2	2	1	2	1	1	2	1	2	1	2	1	2	1	2	1	1	2	1	2	1	2	0	1	2
NLL-03	69.8	LaDArT_SNP01983	Redundant	1	1	2	2	1	2	1	2	2	1	0	1	2	1	1	1	2	1	2	2	2	2	2	1	2	1	1	2	1	2	1	2	1	2	1	2	1	1	2	1	2	1	2	0	1	2
NLL-03	69.8	LaSNP_193	Redundant	0	1	2	2	1	2	1	2	2	1	1	1	2	1	1	1	2	1	2	2	2	2	2	1	2	1	1	2	1	2	1	2	1	2	1	2	1	1	2	0	2	1	2	0	1	2
NLL-03	-	LSSR41	Attached	1	1	2	2	1	2	1	2	2	1	0	1	2	1	1	1	2	1	0	2	0	0	0	1	2	0	1	0	1	0	1	2	1	0	0	2	0	0	0	0	2	1	2	0	0	2
NLL-03	70.2	LaDArT_SNP16926	Framework	1	1	2	2	1	2	1	2	2	1	1	1	2	1	1	1	2	1	0	2	2	2	2	1	2	0	1	2	1	0	1	2	1	0	1	2	1	1	2	1	2	1	2	0	1	2
NLL-03	70.5	LaSNP_558	Framework	1	1	2	2	1	2	1	2	2	1	1	1	2	1	1	1	2	1	2	2	2	2	2	1	2	1	1	2	1	2	1	2	1	2	1	2	1	1	2	1	2	1	2	0	1	2
NLL-03	70.9	LaDArT_SNP00080	Framework	1	1	2	2	1	2	1	2	0	1	1	1	2	1	1	1	2	1	2	0	2	2	2	1	2	1	1	2	1	2	1	2	1	2	1	2	1	1	2	1	2	1	2	0	1	2
NLL-03	71.5	LaDArT_SNP01006	Framework	1	1	2	2	1	2	1	2	2	1	1	1	2	1	1	1	2	1	2	1	2	2	2	1	2	1	1	2	1	2	1	2	1	2	1	2	1	1	2	1	2	1	2	0	1	2
NLL-03	71.5	LaDArT_SNP18537	Redundant	1	1	2	2	1	2	1	2	2	1	1	1	2	1	1	1	2	1	2	1	2	2	2	1	2	1	1	2	1	2	1	2	1	2	1	2	1	0	2	1	2	1	2	0	1	2
NLL-03	71.5	LaDArT_SNP09012	Redundant	1	1	2	2	1	2	1	2	2	1	1	1	2	1	1	1	2	1	2	1	2	2	2	1	2	1	1	2	1	2	1	2	1	2	1	2	1	1	2	1	2	1	2	0	1	2
NLL-03	71.5	Leucospermus	Redundant	1	1	2	2	1	2	1	2	2	1	1	1	2	1	1	1	2	1	2	1	2	2	2	1	2	1	1	2	1	2	1	2	1	2	1	2	1	1	2	1	2	1	2	2	1	2
NLL-03	71.5	LaDArT_PAV02765	Redundant	1	1	2	2	1	2	0	2	2	1	1	1	2	1	1	1	2	1	2	1	2	2	2	1	2	1	1	2	1	2	1	2	1	2	1	2	1	1	2	1	2	1	2	1	1	2
NLL-03	71.5	LaDArT_PAV06411	Redundant	1	1	2	2	1	2	1	2	2	1	1	1	2	1	1	1	2	1	2	1	2	2	2	1	2	1	1	2	1	2	1	2	1	2	1	2	1	1	2	1	2	1	2	1	1	2
NLL-03	71.5	LaDArT_PAV27455	Redundant	1	1	2	2	1	2	1	2	2	1	1	1	2	1	1	1	0	1	2	1	2	2	2	1	2	1	1	2	1	2	1	2	1	0	1	2	1	0	2	1	2	1	2	0	1	2
NLL-03	71.5	LaDArT_PAV11801	Redundant	1	1	2	2	1	0	1	2	2	0	1	1	2	1	1	1	2	1	2	1	2	2	2	1	0	1	1	2	1	2	1	2	1	2	1	2	1	1	2	1	2	1	2	0	1	2
NLL-03	71.5	LaDArT_PAV12744	Redundant	1	1	2	0	1	2	1	0	2	1	1	1	2	1	1	1	2	1	0	1	0	2	2	1	2	1	1	0	1	2	1	2	1	2	1	2	1	1	2	1	2	1	2	0	1	2
NLL-03	71.9	LaDArT_PAV27514	Framework	1	1	2	2	1	2	1	2	2	1	1	1	2	1	1	1	2	1	0	1	2	2	2	1	2	1	1	2	1	2	1	2	1	2	1	2	1	1	2	1	2	1	2	0	1	2
NLL-03	71.9	LaDArT_PAV07062	Redundant	1	1	2	2	1	2	1	2	2	1	1	1	2	1	1	1	2	1	2	1	2	2	2	1	2	1	1	2	1	2	1	2	1	2	1	2	1	1	2	1	2	1	2	0	1	2
NLL-03	71.9	lPb-334429	Redundant	1	1	2	2	1	2	1	2	2	1	1	1	2	1	1	1	2	1	2	1	2	2	2	1	2	1	1	2	1	2	1	2	1	2	1	2	1	1	2	1	2	1	2	2	1	2
NLL-03	71.9	lPb-515288	Redundant	1	1	2	2	1	2	1	2	2	1	1	1	2	1	1	1	2	1	2	1	0	2	2	1	2	1	1	2	1	2	1	2	1	0	0	2	1	1	2	0	2	1	2	2	1	2
NLL-03	73.3	LaDArT_SNP14731	Framework	1	1	2	2	1	2	1	2	2	1	1	1	1	1	1	1	2	1	2	1	2	2	2	1	2	1	1	2	1	2	1	2	1	2	1	2	1	1	2	1	2	1	2	0	1	2
NLL-03	73.6	LaDArT_PAV10059	Framework	1	1	2	2	1	2	1	2	2	1	1	1	1	1	0	1	2	1	2	1	2	2	2	1	2	1	1	2	1	2	1	2	1	2	1	2	1	0	2	0	2	1	2	0	1	2
NLL-03	74.7	LaDArT_SNP19014	Framework	1	1	1	2	1	2	1	2	2	0	1	0	1	1	1	1	2	1	2	1	2	2	2	1	2	1	1	2	1	2	1	2	1	2	1	2	1	1	2	1	2	1	2	0	1	2
NLL-03	74.7	LaDArT_PAV26920	Redundant	1	1	1	2	1	2	1	2	2	1	1	1	1	1	1	0	2	1	2	1	2	2	2	1	2	0	1	2	1	2	1	2	1	2	1	2	1	1	0	1	2	1	2	1	1	2
NLL-03	-	LaDArT_PAV00394	Attached	1	1	1	2	1	2	1	2	2	1	1	1	1	1	1	1	2	1	2	0	2	2	2	1	2	1	1	0	1	2	1	2	0	2	1	2	1	1	2	1	2	1	2	0	1	2
NLL-03	-	A445B443	Attached	1	1	1	2	1	2	1	2	2	1	1	1	1	1	1	1	2	1	2	1	0	2	2	1	2	1	1	2	1	2	1	2	1	0	0	2	1	1	2	0	2	1	2	2	1	2
NLL-03	75	LaDArT_SNP11176	Framework	1	1	1	2	1	0	1	2	2	1	1	1	1	1	1	1	2	1	2	1	2	2	2	1	2	1	1	2	1	2	1	2	1	2	1	2	1	1	2	1	2	1	2	0	1	2
NLL-03	75	LaDArT_PAV16066	Redundant	1	1	1	0	1	2	1	2	2	1	1	1	1	1	1	1	2	1	2	1	2	2	2	1	2	1	1	0	1	2	1	2	1	0	1	2	1	1	2	1	2	1	2	2	1	2
NLL-03	75.7	LaDArT_SNP19099	Framework	0	1	1	2	1	2	1	2	2	1	1	0	1	1	1	1	2	1	1	1	2	2	2	1	2	1	1	2	1	2	1	2	1	0	1	2	1	1	2	1	2	1	2	0	1	2
NLL-03	75.7	LaDArT_PAV28432	Redundant	1	1	1	2	1	2	1	2	2	1	1	1	1	1	1	0	2	1	1	1	2	2	2	1	2	1	1	2	1	2	1	2	1	2	1	2	1	1	2	0	2	1	2	1	1	2
NLL-03	75.7	LaDArT_PAV01046	Redundant	1	1	1	2	1	2	1	2	2	1	1	1	1	1	1	1	2	1	1	1	2	2	2	1	2	1	1	2	1	2	1	2	1	1	1	2	1	1	2	1	2	1	2	2	1	2
NLL-03	76.8	LaDArT_PAV01532	Framework	1	1	1	2	1	2	1	2	2	1	1	1	1	1	0	1	0	0	1	1	2	2	2	1	2	2	1	2	1	2	1	2	1	2	1	2	2	1	2	1	2	1	2	0	1	2
NLL-03	76.8	A071a	Redundant	1	1	1	2	1	2	1	2	2	1	1	1	1	1	1	1	1	1	1	1	0	2	2	1	2	2	1	2	1	0	1	2	1	0	0	2	2	1	2	0	2	1	2	0	1	2
NLL-03	76.8	Lup135	Redundant	1	1	1	2	1	2	0	2	2	1	0	1	1	1	1	1	1	1	1	1	0	2	2	1	2	2	1	2	1	2	1	2	1	0	0	2	2	1	2	0	2	1	2	0	1	2
NLL-03	77.5	LaDArT_SNP12639	Framework	1	0	1	2	1	2	1	2	2	1	1	1	1	1	1	1	1	1	1	1	2	2	2	1	2	2	1	2	1	2	1	2	1	2	1	2	2	1	2	1	2	1	2	0	1	2
NLL-03	77.5	LaDArT_SNP14229	Redundant	1	1	1	2	1	2	1	2	2	1	1	0	1	1	1	1	1	1	1	1	2	2	2	1	2	2	1	2	1	2	1	2	1	2	1	2	2	1	2	1	2	1	2	0	1	2
NLL-03	77.5	LaDArT_PAV14019	Redundant	1	1	1	2	1	2	1	2	2	1	1	1	1	1	1	1	1	1	1	1	2	2	2	1	2	2	1	2	1	2	1	2	1	2	1	2	2	1	2	1	2	1	2	0	1	2
NLL-03	77.5	LaDArT_PAV12733	Redundant	1	1	1	2	1	2	0	2	2	1	1	1	1	1	1	1	1	1	1	1	2	2	2	1	2	2	1	2	1	2	0	2	1	2	1	2	2	1	2	1	2	1	2	1	1	2
NLL-03	77.5	LaDArT_PAV14262	Redundant	1	1	1	2	1	2	1	2	2	1	1	1	1	0	1	1	1	1	0	1	2	2	2	1	2	2	1	2	1	2	1	2	1	2	1	2	2	1	2	1	2	1	2	0	1	2
NLL-03	77.9	LaDArT_SNP15455	Framework	1	1	1	2	1	2	0	2	2	1	1	0	1	1	1	1	1	1	1	1	2	2	2	1	2	1	1	2	1	2	1	2	1	2	1	2	2	1	2	1	2	1	2	0	1	2
NLL-03	77.9	LaDArT_SNP17621	Redundant	1	1	1	2	1	2	0	0	2	1	1	1	1	1	1	1	1	1	1	1	2	2	2	1	2	1	1	2	1	2	1	2	1	2	1	2	2	1	2	1	2	1	2	0	1	2
NLL-03	78.9	LaSNP_101	Framework	0	1	1	2	1	2	1	2	2	1	1	1	1	1	1	1	1	1	1	1	2	2	2	1	2	2	1	2	1	2	1	2	1	2	1	2	2	1	2	1	2	1	2	0	1	2
NLL-03	78.9	LaDArT_PAV07140	Redundant	1	1	1	2	1	2	1	2	2	1	1	1	1	1	1	1	1	1	1	0	2	2	2	1	2	2	1	2	1	2	1	2	1	2	1	2	2	1	2	1	2	1	2	0	1	2
NLL-03	-	LaDArT_PAV13588	Attached	1	1	1	2	1	2	1	2	2	1	1	1	1	1	1	1	1	1	1	1	2	2	2	1	2	2	1	2	0	2	1	2	0	2	0	2	2	1	2	1	2	1	2	0	1	2
NLL-03	-	lPb-460573	Attached	1	1	1	2	1	2	1	2	2	1	1	1	1	1	1	1	1	1	1	1	2	2	2	1	2	2	1	2	1	2	1	2	1	2	1	0	2	1	2	1	2	1	2	1	1	2
NLL-03	79.3	LaDArT_SNP12399	Framework	1	1	1	2	1	2	1	2	2	1	1	1	1	1	1	1	1	1	1	1	2	2	2	1	2	2	1	2	1	2	1	2	1	2	1	2	2	1	2	1	2	1	2	0	1	2
NLL-03	79.3	LaDArT_SNP08585	Redundant	1	1	1	2	1	2	1	2	2	1	1	1	1	1	1	1	1	1	1	1	2	2	2	1	2	2	1	2	1	2	1	2	1	2	1	2	2	1	2	1	2	1	2	0	1	2
NLL-03	79.3	LaSNP_488	Redundant	1	1	1	2	1	2	1	2	2	1	1	1	1	1	1	1	1	1	1	1	2	2	2	1	2	2	1	2	1	2	1	2	1	2	1	2	2	1	2	1	2	1	2	1	1	2
NLL-03	79.3	LaDArT_SNP12865	Redundant	1	1	1	2	1	2	1	2	2	1	1	1	1	1	1	1	1	1	1	1	2	2	2	1	2	2	1	2	1	2	1	2	1	2	1	2	2	1	2	1	2	1	2	0	1	2
NLL-03	79.3	LaDArT_SNP13809	Redundant	1	1	1	2	1	2	1	2	2	1	1	1	1	1	1	1	1	1	1	1	2	2	2	1	2	2	1	2	1	2	1	2	1	2	1	2	2	1	2	1	2	1	2	0	1	2
NLL-03	79.3	LaDArT_SNP12750	Redundant	0	1	1	2	1	2	1	2	2	1	0	1	1	1	1	1	1	1	1	1	2	2	2	1	2	2	1	2	1	2	1	2	1	2	1	2	0	1	2	1	2	1	2	0	1	2
NLL-03	79.3	LaDArT_SNP14003	Redundant	0	1	1	2	1	2	1	2	2	1	1	1	1	1	1	1	1	1	1	1	2	2	2	1	2	2	1	2	1	0	1	2	1	2	1	2	2	1	2	1	2	1	2	0	1	2
NLL-03	79.3	LaSNP_536	Redundant	1	1	1	2	1	2	1	2	2	1	1	1	1	1	1	1	1	1	1	1	2	2	2	1	2	2	1	2	1	2	1	2	1	2	1	2	2	1	2	1	2	1	2	0	1	2
NLL-03	79.3	LaDArT_PAV14194	Redundant	1	1	1	2	1	2	1	2	2	1	1	1	1	1	1	1	1	1	1	1	2	2	2	1	2	2	1	2	1	2	1	2	1	2	1	2	2	1	2	1	2	1	2	0	1	2
NLL-03	79.3	LaDArT_PAV02472	Redundant	1	1	0	2	1	2	1	2	2	1	1	1	1	1	1	1	1	1	1	1	2	2	2	1	2	2	1	2	1	2	1	2	1	2	1	2	2	1	2	1	2	1	2	0	1	2
NLL-03	79.3	LaDArT_PAV13612	Redundant	1	1	1	2	1	0	1	2	2	1	1	1	1	1	1	1	1	1	1	1	2	2	2	1	2	2	1	2	1	2	1	2	1	2	1	2	2	1	2	1	2	1	2	0	1	2
NLL-03	79.3	LaDArT_PAV08450	Redundant	1	1	1	2	1	2	1	2	2	1	1	1	1	1	1	1	1	1	1	1	2	2	2	1	2	2	1	2	1	2	1	2	1	2	1	2	2	1	2	0	2	1	2	1	1	2
NLL-03	79.3	LaDArT_PAV29493	Redundant	1	1	1	0	1	2	1	2	2	1	1	1	1	1	1	1	1	1	1	1	2	2	2	1	2	2	1	2	1	2	1	2	1	0	1	2	2	1	2	1	2	1	2	2	1	2
NLL-03	-	LaDArT_PAV20092	Attached	1	1	1	2	1	2	1	2	2	1	1	1	1	1	1	1	1	1	1	1	0	2	2	1	2	1	1	1	1	2	1	2	1	2	1	2	2	1	0	1	0	1	2	0	1	2
NLL-03	79.6	LaDArT_PAV01774	Framework	1	1	1	2	1	2	1	2	2	1	1	1	1	1	1	1	1	1	1	1	2	2	2	1	2	2	1	2	1	2	1	2	1	2	1	2	2	1	2	1	2	1	2	1	1	2
NLL-03	79.9	LaSNP_421	Framework	0	1	1	2	1	2	1	2	2	1	1	1	1	1	1	1	1	1	1	1	2	2	2	1	2	2	1	2	1	2	1	2	1	2	1	1	2	1	2	1	2	1	2	0	1	2
NLL-03	81	LaSNP_422	Framework	1	1	1	2	1	2	1	2	2	1	1	1	1	1	1	1	1	1	1	1	2	2	1	1	2	2	1	2	1	2	1	2	1	2	1	1	2	1	2	1	2	1	2	0	1	2
NLL-03	81.3	LaDArT_SNP18742	Framework	0	1	1	2	1	2	1	2	2	1	1	1	1	1	1	1	1	1	1	1	2	2	1	1	2	2	1	2	1	2	1	2	1	2	1	1	2	1	2	1	2	1	2	0	1	2
NLL-03	82	LaDArT_SNP00036	Framework	1	1	1	2	1	2	1	2	2	1	1	1	1	1	1	1	1	1	1	1	2	2	1	1	2	2	1	2	1	2	1	2	1	2	1	1	2	1	2	1	2	1	2	0	1	2
NLL-03	82	LaSNP_344	Redundant	1	1	1	2	1	2	1	2	2	1	1	1	1	1	1	1	1	1	1	1	2	2	1	1	2	2	1	2	1	2	1	2	1	2	1	1	2	1	2	1	2	1	2	0	1	2
NLL-03	82	LaDArT_SNP13890	Redundant	1	1	1	2	1	2	1	2	2	1	1	1	1	1	1	1	1	1	0	1	2	2	1	1	2	2	1	2	1	2	1	2	1	2	1	1	2	1	2	1	2	1	2	0	1	2
NLL-03	82	LaDArT_PAV29813	Redundant	1	1	1	2	1	2	1	2	2	1	1	1	1	0	1	1	1	0	1	1	2	2	1	1	2	2	1	2	1	2	1	2	1	2	1	1	2	0	2	1	2	1	2	1	1	2
NLL-03	82	LaDArT_PAV06791	Redundant	1	1	1	2	1	2	1	2	2	1	1	1	1	0	1	1	1	0	1	1	2	2	1	1	2	2	1	2	1	2	1	2	1	2	1	1	2	1	2	1	2	1	2	0	1	2
NLL-03	82	LaDArT_PAV21488	Redundant	1	1	1	2	1	2	1	2	2	1	1	1	1	1	1	1	1	1	1	1	2	2	1	1	2	2	1	2	1	2	1	2	0	0	1	1	2	1	2	1	2	1	2	0	1	2
NLL-03	82.3	LaDArT_PAV01071	Framework	1	1	1	2	1	2	1	2	2	1	1	1	1	1	1	1	1	1	1	1	2	2	1	1	2	2	1	2	1	2	1	2	1	2	1	1	2	1	2	0	2	1	2	1	1	2
NLL-03	83	LaSNP_337	Framework	1	1	1	2	1	2	1	2	2	1	1	1	1	1	1	1	1	1	1	1	2	2	1	1	2	2	1	2	1	2	1	2	1	2	1	1	2	1	2	1	2	1	2	1	1	2
NLL-03	83	LaDArT_SNP11143	Redundant	1	1	1	2	1	2	1	2	2	1	1	1	1	1	1	1	1	1	1	1	2	2	1	1	2	2	1	2	1	2	1	2	1	2	1	1	2	1	2	1	2	1	2	0	1	2
NLL-03	83	LaDArT_PAV03607	Redundant	1	1	0	2	1	2	1	2	2	1	1	1	1	1	1	1	1	1	1	1	2	2	1	1	2	2	1	2	1	2	1	2	1	2	1	1	2	1	2	1	2	1	2	0	1	2
NLL-03	83	LaDArT_PAV01243	Redundant	1	1	1	2	1	2	0	2	2	1	1	1	1	0	1	1	1	1	1	1	2	2	1	1	2	2	1	2	0	2	1	2	1	2	1	1	2	1	2	1	2	1	2	0	1	2
NLL-03	83.7	LaSNP_338	Framework	1	1	1	2	1	2	1	2	2	1	1	1	1	1	1	1	1	1	1	1	2	2	1	1	2	2	1	2	1	2	2	2	1	2	1	1	2	1	2	1	2	1	2	0	1	2
NLL-03	83.7	LaDArT_PAV21352	Redundant	1	1	1	0	1	2	1	2	2	1	1	1	1	1	1	1	1	1	1	1	2	2	1	1	2	2	1	2	1	2	2	2	1	2	1	1	2	1	2	1	2	1	2	0	1	2
NLL-03	84.5	LaDArT_PAV00018	Framework	1	1	1	2	1	2	1	2	2	1	1	1	1	1	1	1	1	1	1	1	2	2	1	1	2	0	1	0	1	2	1	0	1	0	1	1	2	1	2	1	2	1	2	0	1	2
NLL-03	87.9	LaDArT_PAV29661	Framework	1	1	1	2	1	2	1	2	2	1	1	1	1	1	1	0	1	1	1	1	2	2	1	1	2	2	1	2	1	2	1	1	1	2	1	1	2	1	2	1	2	1	2	2	1	1
NLL-03	87.9	LaDArT_PAV27806	Redundant	1	1	1	2	1	2	1	2	2	1	1	1	1	1	1	1	1	1	1	1	2	2	1	1	0	2	1	2	1	2	1	1	1	2	1	1	2	1	2	1	2	1	2	0	1	1
NLL-03	88.3	LaDArT_SNP04621	Framework	1	1	1	2	1	2	1	2	2	1	1	0	1	1	1	1	1	1	1	1	2	2	1	1	2	2	1	2	1	2	1	2	1	2	1	1	2	1	2	1	2	1	2	0	1	1
NLL-03	88.3	LaDArT_SNP18915	Redundant	1	1	1	2	1	2	1	2	2	1	1	1	1	1	1	1	1	1	0	1	2	2	1	1	2	2	1	2	1	2	1	2	1	2	1	1	2	1	2	1	2	1	2	0	1	1
NLL-03	88.3	LaDArT_SNP02233	Redundant	1	1	1	0	1	2	1	2	2	1	1	1	1	1	1	1	1	1	1	1	0	2	1	1	2	2	1	0	1	2	1	2	0	2	1	1	2	1	2	1	2	1	2	2	1	1
NLL-03	-	UWA118	Attached	1	1	1	2	1	2	1	2	2	1	1	1	1	1	0	1	1	1	0	1	0	2	0	1	0	2	0	2	1	0	1	2	1	0	0	1	2	1	2	0	2	0	2	0	1	2
NLL-03	88.6	LaDArT_SNP19640	Framework	1	1	1	2	1	2	1	2	2	1	1	1	1	1	1	1	1	1	1	1	2	2	1	1	2	2	1	2	1	2	1	2	1	2	1	1	2	1	2	1	2	1	2	0	1	1
NLL-03	88.9	LaDArT_PAV29786	Framework	1	1	1	0	1	0	1	0	2	1	1	1	1	1	1	1	1	1	1	1	2	2	1	1	2	2	1	2	1	0	1	2	1	2	1	1	2	1	2	1	2	1	2	2	1	1
NLL-03	-	GCSP	Attached	1	1	1	0	1	2	1	1	2	1	1	1	1	1	1	1	1	0	0	1	2	2	0	1	2	2	1	2	1	2	1	0	1	0	1	1	2	1	2	0	2	1	2	0	0	0
NLL-03	90.7	LaDArT_SNP09613	Framework	1	1	1	2	1	2	1	2	2	1	1	1	1	1	1	1	1	1	1	1	2	2	2	1	2	2	1	2	1	2	1	2	1	2	1	1	2	1	2	1	2	1	2	0	1	1
NLL-03	90.7	LaDArT_SNP12341	Redundant	1	1	1	2	1	2	1	2	2	1	1	1	0	1	1	1	1	1	1	1	2	2	2	1	2	2	1	2	1	2	1	2	1	2	1	1	2	1	2	1	2	1	2	0	1	1
NLL-03	90.7	LaDArT_SNP07670	Redundant	1	1	1	2	1	2	1	2	2	1	1	1	1	1	0	1	1	1	1	1	2	2	2	1	2	2	1	2	1	2	1	2	1	2	1	1	2	1	2	1	2	1	2	0	1	1
NLL-03	90.7	LaDArT_SNP03066	Redundant	1	1	1	2	1	2	1	2	2	1	1	1	1	1	1	1	1	1	1	1	2	2	2	1	2	2	1	2	1	2	1	2	1	2	1	1	2	1	2	1	2	1	2	0	1	1
NLL-03	90.7	LaDArT_SNP09000	Redundant	1	1	1	2	1	2	1	2	2	1	1	1	1	1	1	1	1	1	1	1	2	2	2	1	2	2	1	2	0	2	1	2	1	2	1	1	2	1	2	1	2	1	2	0	1	1
NLL-03	90.7	LaDArT_SNP15206	Redundant	1	1	1	2	1	2	1	2	2	1	1	0	1	1	1	1	1	1	1	1	2	2	2	1	2	2	1	2	1	2	1	2	1	2	1	1	0	1	2	1	2	1	2	0	1	1
NLL-03	90.7	LaDArT_SNP09984	Redundant	1	1	1	2	1	2	1	2	2	1	1	1	1	1	1	1	1	1	1	1	2	2	2	1	2	0	1	2	1	2	1	2	1	0	1	1	2	1	2	1	2	1	2	0	1	1
NLL-03	90.7	LaDArT_SNP18204	Redundant	1	1	1	2	1	2	1	2	2	1	1	1	1	1	1	1	1	1	1	1	2	2	2	1	2	2	1	2	1	2	1	2	1	0	1	1	2	1	2	1	2	1	2	0	1	1
NLL-03	90.7	LaDArT_PAV07421	Redundant	1	1	1	2	1	2	1	2	2	1	1	1	1	1	1	1	1	1	1	1	2	2	2	1	2	2	1	2	1	2	1	2	1	2	1	1	2	1	2	1	2	1	2	0	1	1
NLL-03	90.7	LaDArT_PAV14621	Redundant	1	1	1	2	1	2	1	2	2	1	1	1	1	1	1	1	1	1	1	1	2	2	2	1	2	2	1	2	1	2	1	2	1	2	1	1	2	1	0	1	2	1	2	2	1	1
NLL-03	90.7	LaDArT_PAV28545	Redundant	1	1	1	2	1	2	1	2	2	1	1	1	1	1	0	1	1	1	1	1	2	2	2	1	2	2	1	2	1	2	1	2	1	2	1	1	2	1	2	1	2	1	2	0	1	1
NLL-03	90.7	LaDArT_PAV27410	Redundant	1	1	1	2	1	2	1	2	2	1	1	1	1	1	1	1	1	1	1	1	2	2	2	1	2	2	1	0	1	2	1	2	1	2	1	1	2	1	2	1	2	1	2	2	1	1
NLL-03	-	LaDArT_PAV09595	Attached	1	1	1	2	1	2	0	2	2	1	1	1	1	1	1	1	1	1	1	1	2	2	2	1	2	2	1	2	1	2	1	2	1	2	1	1	2	1	2	0	2	1	2	0	1	1
NLL-03	-	lPb-333292	Attached	1	1	1	2	1	2	1	2	2	1	1	1	1	1	1	1	1	1	1	1	0	2	0	1	2	2	1	2	1	2	1	2	1	0	0	1	2	1	2	0	2	1	2	2	1	1
NLL-03	-	UWA109a	Attached	0	0	1	2	1	2	1	2	2	1	1	1	1	1	1	1	1	1	1	1	0	2	2	1	2	2	1	2	1	0	1	2	1	0	0	1	2	1	0	0	2	1	2	2	1	1
NLL-03	-	UWA040	Attached	0	0	1	2	1	2	0	2	2	0	1	1	1	1	0	1	1	1	0	1	0	0	0	1	0	2	0	2	1	0	1	2	1	0	0	1	2	1	0	0	2	0	2	0	1	1
NLL-03	-	UWA147a	Attached	1	1	1	2	1	2	1	2	2	1	0	1	1	0	1	1	1	1	2	1	0	2	2	1	2	2	1	2	1	0	1	2	1	0	0	1	0	0	0	0	0	1	0	0	0	0
NLL-03	91.1	LaDArT_SNP03166	Framework	1	1	1	2	1	2	1	2	2	1	1	1	1	1	1	1	1	1	1	1	2	2	2	1	2	2	1	2	1	2	1	2	1	2	1	1	2	1	2	1	2	1	2	0	1	1
NLL-03	91.1	LaDArT_SNP02719	Redundant	1	1	1	2	1	2	1	2	2	1	1	1	1	1	1	1	1	1	1	1	2	2	2	1	2	2	1	2	1	2	1	2	1	2	1	1	2	1	2	1	2	1	2	0	1	1
NLL-03	91.1	LaDArT_SNP04256	Redundant	1	1	1	2	1	2	1	2	2	1	1	1	1	1	1	1	1	1	1	1	2	2	2	1	2	2	1	2	1	2	1	2	1	2	1	1	2	1	2	1	2	1	2	0	0	1
NLL-03	91.1	LaDArT_SNP02976	Redundant	1	1	1	2	1	2	1	2	2	1	1	1	1	1	1	1	1	1	1	1	2	2	2	1	2	2	1	2	1	2	1	2	1	2	1	1	2	0	2	1	2	1	2	0	1	1
NLL-03	91.1	LaDArT_PAV01020	Redundant	1	1	1	2	1	2	1	2	2	1	1	1	1	1	0	1	1	1	1	1	2	2	2	1	2	2	1	2	1	2	1	2	1	2	1	1	2	1	2	1	2	1	2	1	1	1
NLL-03	91.1	LaDArT_PAV00215	Redundant	1	1	1	2	1	2	1	2	2	1	1	1	1	1	1	1	1	1	1	1	2	2	2	1	2	2	1	2	1	2	1	2	1	2	1	1	2	1	2	1	2	1	2	0	1	1
NLL-03	91.1	LaDArT_PAV05961	Redundant	1	1	1	2	1	2	0	2	2	1	1	1	1	1	1	1	1	1	0	0	2	2	2	1	2	2	1	2	1	2	1	2	1	2	1	1	2	1	2	0	2	1	2	0	1	1
NLL-03	91.1	LaDArT_PAV00134	Redundant	1	1	1	2	1	2	1	2	2	1	1	1	1	1	1	1	1	1	1	1	2	2	2	1	2	2	1	2	1	2	1	2	1	2	1	1	2	1	2	1	2	1	2	0	1	1
NLL-03	91.1	LaDArT_PAV03378	Redundant	1	1	1	2	1	2	1	2	2	1	1	1	1	1	1	1	1	1	1	1	2	2	2	1	2	2	1	2	1	2	1	2	1	2	1	1	2	1	2	1	0	1	2	2	1	1
NLL-03	91.4	LaDArT_SNP02507	Framework	1	1	1	2	1	2	1	2	2	1	1	1	1	1	1	1	1	1	1	1	2	2	2	1	2	2	1	2	1	2	1	2	1	2	1	1	2	1	2	1	2	1	2	0	1	1
NLL-03	91.4	LaDArT_SNP02664	Redundant	1	1	1	2	1	2	1	0	2	1	1	1	1	1	1	1	1	1	1	1	2	2	2	1	2	2	1	2	1	2	1	2	1	2	1	1	2	1	2	1	2	1	2	0	1	1
NLL-03	-	LaDArT_PAV17515	Attached	1	1	1	0	1	2	1	2	2	1	1	1	1	1	1	1	1	1	1	1	2	2	2	1	2	2	1	2	1	2	1	2	1	2	1	1	2	2	2	1	0	1	2	2	1	1
NLL-03	-	LaDArT_PAV00095	Attached	1	1	1	2	1	2	1	2	2	1	1	1	1	1	1	1	1	1	1	1	2	2	2	1	2	2	1	2	1	2	1	2	1	0	1	1	2	2	2	1	2	1	2	2	1	1
NLL-03	91.7	LaDArT_SNP06372	Framework	1	1	1	2	1	2	1	2	2	1	1	0	1	1	1	1	1	1	1	1	2	2	2	1	2	2	1	2	1	2	1	2	1	2	1	1	2	2	2	1	2	1	2	0	1	1
NLL-03	91.7	LaDArT_SNP01337	Redundant	1	1	1	2	1	2	1	2	2	1	1	1	1	1	1	1	1	1	1	1	2	2	2	1	2	2	1	2	1	2	1	2	1	0	1	1	2	2	2	1	2	1	2	0	1	1
NLL-03	91.7	LaDArT_SNP02711	Redundant	1	0	1	2	1	2	0	2	2	1	1	1	1	1	1	1	1	1	0	1	2	2	2	1	2	2	1	2	1	2	1	2	1	0	1	1	2	2	2	1	2	1	2	0	1	1
NLL-03	91.7	LaDArT_PAV01587	Redundant	1	1	1	2	1	2	1	2	2	1	1	1	1	1	1	1	1	1	1	1	2	2	2	1	2	2	1	2	1	2	1	2	1	2	1	1	2	2	2	1	2	1	2	2	1	1
NLL-03	91.7	LaDArT_PAV00020	Redundant	1	1	1	2	1	2	1	2	2	1	1	1	1	1	1	1	1	1	1	1	2	2	2	1	2	2	1	2	1	2	1	2	1	2	1	1	2	2	2	1	2	1	2	2	1	1
NLL-03	91.7	LaDArT_PAV02169	Redundant	1	1	1	2	1	2	1	2	2	1	1	1	1	1	1	1	1	1	1	1	2	2	2	1	2	2	1	2	1	2	1	2	1	2	1	1	2	2	2	1	2	1	2	0	1	1
NLL-03	91.7	LaDArT_PAV01604	Redundant	1	1	1	2	1	2	0	2	2	1	1	1	1	1	1	1	1	1	1	1	2	2	2	1	2	2	1	2	1	2	1	2	1	2	1	1	2	2	2	1	2	1	2	0	1	1
NLL-03	91.7	LaDArT_PAV00805	Redundant	1	1	1	2	0	2	1	2	2	0	1	1	1	1	1	1	1	1	1	1	2	2	2	1	2	2	1	2	1	2	1	2	1	2	1	1	2	2	2	1	2	1	2	2	1	1
NLL-03	91.7	LaDArT_PAV01052	Redundant	1	1	1	2	1	2	1	2	2	1	1	1	1	1	1	1	1	1	1	1	2	2	2	1	2	2	1	2	1	2	0	2	1	2	1	1	2	2	2	1	2	1	2	0	1	1
NLL-03	91.7	LaDArT_PAV02043	Redundant	1	1	1	2	1	2	1	2	0	1	1	1	1	1	1	1	1	1	1	1	2	2	2	1	2	2	1	2	1	2	1	2	1	2	1	1	2	2	0	1	2	1	2	0	1	1
NLL-03	91.7	LaDArT_PAV01248	Redundant	1	1	1	2	1	2	0	2	2	1	1	1	1	1	1	1	1	1	0	1	2	2	2	1	2	2	0	2	0	2	1	2	1	2	1	1	2	2	2	1	2	1	2	1	1	1
NLL-03	91.7	LaDArT_PAV02738	Redundant	1	1	1	2	1	2	1	2	0	1	1	1	1	1	1	1	1	1	1	1	2	2	2	1	2	2	1	2	1	2	1	2	1	2	1	1	2	2	2	1	2	1	2	1	1	1
NLL-03	91.7	LaDArT_PAV14874	Redundant	1	1	1	2	1	2	1	2	2	1	1	1	1	1	1	1	1	1	1	1	2	2	2	1	2	2	1	2	1	2	1	2	1	2	1	1	2	2	2	1	2	1	2	0	1	1
NLL-03	91.7	LaDArT_PAV17510	Redundant	1	1	1	0	1	0	1	2	2	1	1	1	1	1	1	1	1	1	1	1	2	2	2	1	2	2	1	0	1	2	1	2	1	2	1	1	2	2	2	1	2	1	2	2	1	1
NLL-03	91.7	lPb-334490	Redundant	1	1	1	2	1	2	1	2	2	1	1	1	1	1	1	1	1	1	1	1	2	2	2	1	2	2	1	2	1	2	1	2	1	0	1	1	0	2	2	1	2	1	2	1	1	1
NLL-03	-	LaDArT_PAV21019	Attached	1	1	1	2	1	2	0	2	2	1	1	1	1	0	1	0	0	1	1	1	2	2	2	1	2	2	1	2	2	2	1	2	1	2	2	1	2	2	2	1	2	1	2	2	1	1
NLL-03	92.8	LaDArT_SNP07335	Framework	1	1	1	2	1	2	1	2	2	1	1	1	1	1	1	1	1	1	1	1	2	2	2	1	2	2	1	2	1	2	1	2	1	2	1	1	2	2	2	1	2	1	2	0	1	1
NLL-03	93.4	LaDArT_SNP00569	Framework	1	1	1	2	1	2	1	2	2	1	1	1	1	2	1	1	1	1	1	1	2	2	2	1	2	0	1	2	1	2	1	2	1	0	1	1	2	2	2	1	2	1	2	2	1	1
NLL-03	94.8	LaDArT_PAV13007	Framework	1	1	1	2	1	2	0	2	2	1	1	1	1	2	1	1	1	1	1	1	2	2	2	1	2	2	1	2	1	2	1	2	1	2	1	1	2	2	2	1	2	1	2	1	1	1
NLL-03	94.8	LaDArT_PAV17512	Redundant	1	1	1	2	1	2	1	2	2	1	1	1	1	2	1	1	1	1	1	1	2	2	2	1	2	2	1	2	1	2	1	2	1	2	1	1	2	2	2	1	2	1	2	1	1	1
NLL-03	94.8	LaDArT_PAV04812	Redundant	1	1	1	2	1	2	1	2	2	1	1	1	1	2	1	1	1	1	0	1	2	2	2	1	2	2	1	2	1	2	1	0	1	2	1	1	2	2	2	1	2	1	2	1	1	1
NLL-03	94.8	LaDArT_PAV15191	Redundant	1	1	1	2	1	2	1	2	2	1	1	1	1	2	1	1	1	1	1	1	2	2	2	1	2	0	1	2	1	2	1	2	1	0	1	1	2	2	2	1	2	1	2	1	1	1
NLL-03	94.8	UWA117	Redundant	0	0	1	2	1	2	1	2	0	1	1	1	1	2	1	1	1	1	1	1	0	2	2	1	2	2	1	2	1	0	1	2	1	0	0	1	2	2	2	0	2	1	2	0	1	1
NLL-03	94.8	UWA122	Redundant	0	0	1	2	1	2	1	2	0	1	1	1	1	2	1	1	1	1	1	1	0	2	2	1	2	2	1	2	1	0	1	2	1	0	0	1	2	2	2	0	2	0	2	0	1	1
NLL-03	95.2	LaDArT_SNP02403	Framework	1	1	1	2	1	2	1	2	2	1	1	1	1	2	1	1	1	1	1	1	2	2	2	1	2	2	1	2	1	2	1	1	1	2	1	1	2	2	2	1	2	1	2	1	1	1
NLL-03	95.2	LaDArT_SNP00313	Redundant	1	1	1	2	1	2	1	2	2	1	1	1	1	2	1	1	1	1	1	1	2	2	2	1	2	2	1	2	1	2	1	1	1	2	1	1	2	2	2	1	2	1	2	1	1	1
NLL-03	95.2	LaSNP_289	Redundant	1	1	1	2	1	2	1	2	2	1	1	1	1	2	1	0	1	1	1	1	2	2	2	1	2	2	1	2	1	2	1	1	1	2	1	1	2	2	2	1	2	1	2	0	1	1
NLL-03	95.2	LaDArT_SNP04720	Redundant	1	1	1	2	1	2	1	2	2	1	1	1	1	2	1	1	1	1	1	1	2	2	2	1	2	2	1	2	1	2	1	1	1	2	1	1	2	2	2	1	2	1	2	1	1	1
NLL-03	95.2	LaDArT_SNP16306	Redundant	1	1	1	2	1	2	1	2	2	1	1	1	1	2	1	1	1	1	1	1	0	2	2	1	2	2	1	2	1	2	1	1	1	2	1	1	2	2	2	1	2	1	2	1	1	1
NLL-03	95.2	LaDArT_SNP01074	Redundant	1	1	1	2	1	2	1	2	2	1	1	1	1	2	1	1	1	1	1	1	2	2	2	1	2	2	1	2	1	2	1	1	1	2	1	1	2	2	2	1	2	1	2	1	1	1
NLL-03	95.2	LaDArT_SNP00205	Redundant	1	1	1	2	1	2	1	2	2	1	1	1	1	2	0	1	1	1	1	1	2	2	2	1	2	2	1	2	1	2	1	1	1	2	1	1	2	0	2	1	2	1	2	1	1	1
NLL-03	95.2	LaDArT_SNP14764	Redundant	1	1	1	2	1	2	1	2	2	1	1	1	1	2	1	1	1	1	1	1	2	2	2	1	2	2	1	2	1	2	1	1	1	2	1	1	2	2	2	1	2	1	2	0	1	1
NLL-03	95.2	LaDArT_SNP18231	Redundant	1	1	1	2	1	2	1	0	2	1	1	1	1	2	1	1	1	1	1	1	2	2	2	1	2	2	1	2	1	2	1	1	1	0	1	1	2	2	2	1	2	1	2	1	1	1
NLL-03	95.2	LaDArT_SNP11388	Redundant	1	1	1	2	1	2	0	0	2	1	1	1	0	2	1	1	1	1	1	1	2	2	2	1	2	2	1	0	1	2	1	1	1	0	1	1	2	2	2	1	2	1	2	1	1	1
NLL-03	95.2	LaDArT_PAV00705	Redundant	1	1	1	2	1	2	1	2	2	1	1	1	1	2	1	1	1	1	1	1	2	2	2	1	2	2	1	2	1	2	1	1	1	2	1	1	2	2	2	1	2	1	2	1	1	1
NLL-03	95.2	LaDArT_PAV01041	Redundant	1	1	1	2	1	2	1	2	2	1	1	1	1	2	1	1	1	1	1	1	2	2	2	1	2	2	1	2	1	0	1	1	1	2	1	1	2	2	2	1	2	1	2	1	1	1
NLL-03	95.2	LaDArT_PAV01984	Redundant	1	1	1	2	1	2	1	2	2	1	1	1	1	2	1	1	1	1	1	1	2	2	2	1	2	2	1	2	1	2	1	1	1	2	1	1	2	2	2	1	2	1	2	1	1	1
NLL-03	95.2	LaDArT_PAV02020	Redundant	1	1	1	2	1	2	1	2	2	1	1	1	1	0	1	1	1	1	1	1	2	2	2	1	2	2	1	2	1	2	1	1	1	2	1	1	2	2	2	1	2	1	2	1	1	1
NLL-03	95.2	LaDArT_PAV02608	Redundant	1	0	1	2	0	2	1	2	2	1	1	1	1	2	1	0	0	1	1	1	0	2	2	1	2	2	1	2	1	2	1	1	1	2	1	1	2	2	2	1	2	1	2	1	1	1
NLL-03	95.2	LaDArT_PAV23988	Redundant	1	1	1	2	1	2	1	2	2	1	1	1	1	2	1	1	1	1	1	1	2	2	2	1	2	2	1	2	1	2	1	1	1	2	1	1	2	2	2	1	2	1	2	1	1	1
NLL-03	-	CysPr1	Attached	1	1	1	2	1	2	1	2	2	1	1	1	1	2	1	1	1	1	1	1	0	2	2	1	2	2	1	2	1	0	1	1	1	0	0	1	2	2	2	0	2	1	2	1	1	1
NLL-03	-	Ms-U515	Attached	1	1	1	0	1	2	1	2	2	1	0	1	1	0	1	1	1	0	1	1	0	2	2	1	2	2	1	2	1	0	1	1	1	0	0	0	2	2	2	0	0	1	2	1	0	1
NLL-03	-	LaDArT_PAV17520	Attached	1	1	1	2	1	2	1	2	2	1	1	1	1	0	1	1	1	1	1	1	2	2	2	1	2	1	1	2	1	2	1	1	1	2	1	1	2	2	2	1	2	1	2	1	1	1
NLL-03	-	LaDArT_PAV02960	Attached	1	1	1	0	1	2	1	2	0	1	1	1	1	2	1	1	1	1	1	1	2	2	2	1	2	2	1	2	1	2	1	1	1	2	1	1	2	2	2	1	2	1	2	1	1	1
NLL-03	95.5	LaDArT_SNP09236	Framework	1	1	1	2	1	2	1	2	2	1	1	1	1	2	1	1	1	2	1	1	2	2	2	1	2	2	1	2	1	2	1	1	1	2	1	1	2	2	2	1	2	1	2	1	0	1
NLL-03	95.5	LaDArT_SNP03744	Redundant	1	1	1	2	1	2	1	2	2	1	1	1	1	2	1	1	1	2	1	1	2	2	2	1	2	0	1	2	1	2	1	1	1	2	1	1	2	2	2	1	2	0	2	1	1	1
NLL-03	-	LaDArT_PAV25255	Attached	1	1	1	2	1	0	1	2	2	1	1	1	1	2	1	1	1	1	1	1	2	2	2	1	2	2	1	2	1	2	1	1	1	2	1	1	2	2	2	1	2	1	2	1	1	1
NLL-03	-	AIGP	Attached	1	1	1	2	1	2	1	0	2	1	1	1	1	2	1	1	1	0	0	1	0	2	2	1	2	2	1	2	1	0	1	1	1	0	0	1	2	2	2	0	2	1	2	1	1	1
NLL-03	96.2	LaDArT_PAV02014	Framework	1	1	1	2	1	2	1	2	2	1	1	1	1	2	1	1	1	1	1	1	2	2	2	1	2	2	1	2	1	2	1	1	1	2	1	1	2	2	2	1	2	1	2	1	1	0
NLL-03	96.9	LaDArT_PAV03590	Framework	1	1	0	2	1	2	1	2	2	1	1	1	1	2	1	1	1	1	1	1	2	2	2	1	2	2	1	2	1	2	1	1	1	2	1	1	2	2	2	1	2	1	2	1	1	1
NLL-03	97.6	LaDArT_PAV15865	Framework	1	1	0	2	1	2	1	2	2	1	1	1	1	2	1	1	1	1	0	1	2	2	2	1	2	2	1	2	1	2	1	1	1	2	1	1	2	2	2	0	2	1	2	0	1	1
NLL-03	98	LaDArT_SNP08163	Framework	1	1	1	2	1	0	1	2	2	1	1	1	1	2	1	1	1	1	1	1	2	2	2	1	2	2	1	2	1	2	1	1	1	2	1	1	2	2	2	1	2	1	2	1	1	1
NLL-03	98	LaDArT_SNP07539	Redundant	1	1	1	2	1	2	1	2	2	1	1	1	1	2	1	1	1	1	1	1	2	0	2	1	2	2	1	2	1	2	1	1	1	2	1	1	2	2	2	1	2	1	2	1	1	1
NLL-03	98	LaSNP_054	Redundant	1	1	1	2	1	2	1	2	2	1	1	1	1	2	1	1	1	1	1	1	2	2	2	1	2	2	1	2	1	2	1	1	1	2	1	1	2	2	2	1	2	1	2	1	1	1
NLL-03	-	LaDArT_PAV01242	Attached	1	1	1	2	1	2	1	2	2	1	1	1	1	2	1	1	0	1	1	1	2	2	2	1	2	2	1	2	1	2	1	1	1	2	1	1	2	2	2	1	2	1	2	1	1	1
NLL-03	98.3	LaDArT_PAV02440	Framework	1	1	1	2	1	2	0	2	2	1	1	1	1	2	1	1	1	1	1	1	2	2	2	1	2	2	1	2	1	2	1	1	1	2	1	1	2	2	2	1	2	1	2	1	1	1
NLL-03	98.3	LaDArT_PAV01431	Redundant	1	1	1	2	1	2	1	2	2	1	1	1	1	2	1	1	1	0	1	0	2	2	2	1	2	2	0	2	1	2	1	1	1	2	1	1	2	2	2	1	2	1	2	1	0	1
NLL-03	98.3	LaDArT_PAV03405	Redundant	1	1	1	2	1	2	1	0	2	1	1	1	1	2	1	1	1	1	1	1	2	2	2	1	2	2	1	2	1	2	1	1	1	2	1	1	2	2	2	1	2	1	2	1	1	1
NLL-03	98.3	LaDArT_PAV24107	Redundant	1	1	1	2	1	2	1	2	2	1	1	1	1	2	1	1	1	1	1	1	2	2	2	1	2	0	1	2	1	2	1	1	1	2	1	1	2	2	2	1	2	1	2	1	1	1
NLL-03	99	LaDArT_PAV14723	Framework	1	1	1	2	1	2	0	2	2	1	1	1	1	2	1	1	1	1	1	1	2	2	2	1	2	2	1	2	1	2	1	1	1	2	1	1	2	2	2	1	2	1	2	1	1	1
NLL-03	99.4	LaDArT_SNP16987	Framework	1	1	1	2	1	2	1	2	2	1	1	1	1	2	1	0	1	1	1	1	2	2	2	1	2	0	1	2	1	2	1	1	1	2	1	1	2	2	2	1	2	1	2	1	1	1
NLL-03	99.4	LaSNP_020	Redundant	1	1	1	2	1	2	1	2	2	1	1	1	1	2	1	1	1	1	1	1	2	2	2	1	2	2	1	2	1	2	1	1	1	2	1	1	2	2	2	1	2	1	2	1	1	1
NLL-03	99.7	LaDArT_SNP04468	Framework	1	1	1	2	1	2	1	2	2	1	1	1	1	2	1	1	1	1	1	1	2	2	2	1	2	2	1	2	1	2	1	1	1	2	1	1	0	2	2	1	2	1	2	1	1	2
NLL-03	102.6	LaDArT_PAV14263	Framework	1	1	0	2	2	2	1	2	2	1	2	1	1	2	1	1	1	1	1	1	1	2	2	1	2	2	1	2	1	2	1	1	1	2	1	1	2	2	2	1	2	1	2	1	1	2
NLL-03	-	A567	Attached	1	1	1	2	2	2	1	0	2	1	1	1	1	2	0	1	1	1	0	1	0	0	0	1	0	2	0	2	1	0	1	1	1	0	0	1	2	2	2	0	2	0	2	1	1	2
NLL-03	103	LaIND_109	Framework	1	1	1	2	2	2	1	2	2	1	2	1	1	2	1	1	1	1	1	1	1	2	2	1	2	2	1	2	1	2	1	1	1	2	1	1	2	2	2	1	2	1	2	1	1	2
NLL-03	104.5	LaDArT_PAV22778	Framework	1	1	1	2	2	2	1	2	2	1	2	1	1	2	1	1	1	1	1	1	1	2	2	1	2	2	1	1	1	2	1	1	1	2	1	1	2	0	2	1	2	1	2	1	1	2
NLL-03	104.8	LaDArT_SNP15684	Framework	1	1	1	2	2	2	0	2	2	0	2	1	1	2	1	1	1	1	1	1	1	2	2	1	2	2	1	1	1	2	1	1	1	2	1	1	2	2	2	1	2	1	2	1	1	2
NLL-03	104.8	LaDArT_SNP02516	Redundant	1	1	1	2	2	2	1	2	2	1	2	1	1	2	1	1	1	1	1	1	1	2	2	1	2	2	1	1	1	2	1	1	1	2	1	1	2	2	2	1	2	1	2	1	1	2
NLL-03	105.2	LaDArT_SNP10418	Framework	1	1	1	2	2	2	1	2	2	1	2	1	1	2	1	1	1	1	1	1	1	0	2	1	2	2	1	1	1	2	1	1	1	2	1	1	0	2	2	1	2	1	2	1	1	0
NLL-03	105.2	LaDArT_SNP19428	Redundant	1	1	1	2	2	2	1	2	2	1	2	1	1	2	1	1	1	1	1	1	1	2	2	1	2	2	1	1	1	2	1	1	1	0	1	1	2	2	2	1	2	1	2	1	1	2
NLL-03	105.2	LaDArT_PAV29224	Redundant	1	1	1	2	2	2	1	2	2	1	2	1	1	2	1	1	1	1	1	1	1	2	2	1	2	2	1	1	1	2	1	1	1	2	1	1	2	2	2	1	2	1	2	1	1	2
NLL-03	105.2	LaDArT_PAV02830	Redundant	1	1	1	2	2	2	0	2	2	1	2	1	1	2	1	1	1	1	1	1	1	2	2	1	2	2	1	1	1	2	1	1	1	2	1	1	2	2	2	1	2	1	2	1	1	2
NLL-03	105.2	LaIND_173	Redundant	1	1	1	2	2	2	1	2	2	1	2	1	1	2	1	1	1	1	1	1	1	2	2	1	2	2	1	1	1	2	1	1	1	2	1	1	2	2	2	1	2	1	2	1	1	2
NLL-03	105.2	LaDArT_PAV02647	Redundant	1	1	1	2	2	2	1	2	2	1	2	1	1	2	1	1	1	1	1	1	1	2	2	1	2	2	1	1	1	2	1	1	1	0	1	1	2	2	2	1	2	1	2	1	1	2
NLL-03	105.9	LaDArT_SNP18699	Framework	1	1	1	2	2	2	1	2	2	1	2	1	1	2	1	1	1	1	1	1	1	2	2	1	2	2	1	1	1	2	1	1	1	2	1	1	2	2	2	1	2	1	2	1	1	2
NLL-03	106.9	LaDArT_SNP01141	Framework	1	1	1	0	2	2	0	2	2	1	2	1	1	2	1	1	1	1	0	2	1	2	2	1	2	0	1	1	1	2	1	1	1	2	1	1	2	0	2	1	2	1	2	1	1	2
NLL-03	107.6	LaDArT_SNP13962	Framework	1	1	1	2	2	2	1	2	2	1	2	1	1	2	1	1	1	1	1	2	1	2	2	1	2	2	1	1	1	2	1	1	1	2	1	1	2	2	2	1	2	1	2	1	1	2
NLL-03	-	MTIC_219	Attached	1	1	1	0	2	2	1	2	2	1	2	1	1	2	2	2	1	0	0	2	1	2	0	1	2	2	1	1	1	2	1	0	1	2	1	1	2	2	2	0	2	1	2	0	0	0
NLL-03	108	LaDArT_SNP16537	Framework	1	1	1	2	2	2	1	2	2	1	2	1	1	2	1	1	1	1	1	2	1	2	2	1	2	2	1	1	1	2	1	1	1	2	1	1	2	2	2	1	2	1	2	1	1	2
NLL-03	108	LaDArT_SNP03928	Redundant	1	1	1	2	2	2	1	2	2	1	2	1	1	2	1	1	1	1	1	2	1	2	2	1	2	2	1	1	1	2	1	1	1	2	1	1	2	2	2	1	2	1	2	1	1	2
NLL-03	108	LaDArT_PAV24235	Redundant	1	1	1	2	2	2	1	2	2	1	2	1	1	2	1	1	1	1	1	2	1	2	2	1	2	2	1	1	1	2	1	1	1	2	1	1	2	2	2	1	2	1	2	1	1	2
NLL-03	108	LaDArT_PAV24236	Redundant	1	1	1	2	2	0	1	2	2	1	2	1	1	2	1	1	1	1	1	0	1	2	2	1	2	2	1	1	1	0	1	1	1	0	1	1	2	2	2	1	2	1	2	1	1	2
NLL-03	111.1	LaDArT_SNP01944	Framework	1	1	1	2	2	2	1	2	2	1	2	1	1	2	1	1	1	1	1	2	1	2	1	1	2	2	1	1	1	2	1	1	1	2	1	1	1	2	2	1	2	1	2	1	1	2
NLL-03	-	LG107	Attached	1	1	1	0	0	2	1	2	2	1	2	1	1	2	1	1	0	0	0	2	1	2	0	1	2	1	1	1	1	2	1	0	1	2	1	1	1	2	2	0	2	1	1	0	0	0
NLL-03	111.8	LaDArT_PAV14273	Framework	1	1	1	2	2	0	1	2	2	1	2	1	1	2	1	1	1	1	0	2	1	2	1	1	2	1	1	1	1	2	1	1	1	2	1	1	1	2	2	1	2	1	2	1	1	2
NLL-03	114	LaDArT_PAV15528	Framework	1	1	1	2	2	2	1	2	2	1	2	1	1	2	1	0	1	1	1	2	1	2	1	1	2	1	1	1	1	2	1	1	2	2	1	1	1	1	2	1	1	1	1	1	1	2
NLL-03	115.1	LaDArT_SNP15394	Framework	1	1	1	2	2	2	1	2	2	1	2	1	1	2	1	1	1	1	1	2	1	2	1	1	2	1	1	1	1	2	1	1	2	2	1	2	1	1	2	1	1	1	1	1	1	2
NLL-03	115.1	LaDArT_SNP08108	Redundant	1	1	1	2	2	2	1	2	2	1	2	1	1	2	1	1	1	1	1	2	1	2	1	1	2	0	1	1	1	2	1	1	2	0	1	2	1	1	2	1	1	1	1	1	1	2
NLL-03	115.1	LaDArT_SNP05437	Redundant	1	1	1	2	2	2	1	2	2	1	2	1	1	2	1	1	1	1	1	2	1	2	1	1	2	1	1	1	1	2	1	1	2	0	1	2	1	1	2	1	1	1	1	1	1	2
NLL-03	115.1	LaDArT_SNP17059	Redundant	1	1	1	2	2	2	1	2	2	1	2	1	1	2	1	1	1	1	1	2	1	2	1	1	2	1	1	1	1	2	1	1	2	2	1	2	1	1	2	1	1	1	1	1	1	2
NLL-03	115.1	LaDArT_PAV05306	Redundant	1	1	1	2	2	2	1	2	2	1	2	1	1	2	0	1	1	1	1	2	1	2	1	1	2	1	1	1	1	2	1	1	2	2	1	2	1	1	2	1	1	1	1	1	1	2
NLL-03	115.4	LaDArT_PAV27720	Framework	1	1	1	2	2	2	1	2	2	1	2	1	1	2	1	1	1	1	1	2	1	2	1	1	2	1	1	1	1	2	1	1	2	1	1	2	1	1	2	1	1	1	1	1	1	2
NLL-03	-	Lup140	Attached	1	1	1	2	2	2	1	2	2	1	2	1	1	2	1	1	1	1	2	2	0	2	1	1	2	1	1	1	1	2	1	1	2	0	0	2	1	1	2	0	1	1	1	1	1	2
NLL-03	116.1	LaDArT_SNP13952	Framework	1	1	1	2	2	2	1	2	2	1	2	1	1	2	1	1	1	1	1	2	1	2	1	1	2	1	1	1	1	2	1	1	2	2	1	2	1	1	2	1	1	1	1	1	1	2
NLL-03	116.5	LaDArT_SNP11072	Framework	0	1	1	2	2	2	1	2	2	1	2	1	1	2	1	1	1	1	1	2	1	2	1	1	2	1	1	1	1	2	1	1	2	2	1	2	1	1	2	1	1	1	1	1	1	2
NLL-03	-	Lup157	Attached	1	1	1	2	2	1	1	2	1	1	2	1	1	2	1	1	1	2	2	2	0	2	1	1	2	1	1	1	1	2	1	1	2	0	0	2	1	1	2	0	1	1	1	1	1	2
NLL-03	121.7	LaSNP_285	Framework	0	1	1	1	2	1	1	2	1	1	2	1	1	2	1	1	1	2	2	2	1	2	1	1	1	1	1	1	1	2	1	1	2	0	1	2	1	1	2	1	1	1	1	1	1	2
NLL-03	123.8	LaDArT_SNP00899	Framework	1	2	2	1	2	1	1	2	1	1	1	1	1	1	1	1	1	2	2	2	1	2	1	1	1	1	1	1	1	2	1	1	2	2	1	2	1	1	2	1	1	1	1	1	1	2
NLL-03	125.9	LaDArT_PAV02040	Framework	1	2	0	1	0	1	1	2	1	1	1	1	1	1	1	1	1	2	2	2	1	2	2	1	1	1	1	1	1	2	1	1	2	2	1	2	1	1	2	1	1	1	1	1	1	2
NLL-03	128.9	LaDArT_PAV15593	Framework	1	2	2	1	2	1	1	2	0	1	1	1	1	1	1	1	1	0	2	2	1	2	2	2	1	1	1	0	1	2	1	1	2	2	1	2	1	2	2	1	1	1	1	1	1	1
NLL-03	129.2	LaDArT_SNP19017	Framework	1	2	2	1	2	1	1	2	1	1	1	1	0	1	1	1	1	2	2	2	1	2	2	2	1	1	1	1	1	2	1	1	2	2	1	2	1	2	2	1	1	1	1	1	1	1
NLL-03	129.2	LaDArT_PAV01475	Redundant	1	2	2	1	2	1	1	2	1	1	1	1	1	1	1	1	1	2	2	0	1	2	2	2	1	1	1	1	1	2	1	1	2	2	1	2	1	2	2	1	1	1	1	1	1	1
NLL-03	129.6	LaDArT_SNP00598	Framework	1	2	2	1	2	1	0	2	1	1	1	1	1	1	1	1	1	2	2	2	1	2	2	2	1	0	1	1	1	2	1	1	2	0	1	2	1	2	2	1	1	1	1	1	1	1
NLL-03	129.9	LaDArT_PAV05392	Framework	1	2	2	1	2	1	1	2	1	1	1	1	1	1	1	1	1	2	2	2	1	2	2	2	1	0	1	1	1	2	1	1	2	2	1	2	1	2	0	0	1	1	1	1	0	1
NLL-03	132.2	LaDArT_PAV15603	Framework	1	2	2	1	2	1	1	2	1	1	1	1	1	1	1	1	1	2	2	2	1	0	2	2	2	1	1	1	1	1	1	1	2	2	1	2	1	1	2	1	1	2	1	1	1	1
NLL-03	132.2	lPb-334604	Redundant	1	2	2	1	2	1	1	2	1	1	1	1	1	1	1	1	1	2	2	2	1	2	2	2	2	1	0	1	1	1	1	1	0	2	1	2	1	1	2	1	1	2	1	1	1	1
NLL-03	132.5	LaDArT_SNP18611	Framework	1	2	2	1	2	1	1	2	1	1	1	1	1	1	1	1	1	2	2	2	1	2	2	2	2	1	1	1	1	1	1	1	2	2	1	2	1	1	2	1	1	2	1	1	1	1
NLL-03	132.5	LaDArT_SNP07193	Redundant	1	2	2	1	2	1	1	2	1	1	1	1	1	1	1	1	1	2	2	2	1	2	2	2	2	1	1	1	1	1	1	1	2	2	1	2	1	1	2	1	1	2	1	1	1	1
NLL-03	132.5	LaDArT_PAV27548	Redundant	1	2	2	1	2	1	1	2	1	1	1	1	1	1	1	1	1	2	2	2	1	2	2	2	2	1	1	1	1	1	1	1	2	2	1	2	1	1	2	1	1	2	1	1	1	1
NLL-03	132.5	LaDArT_PAV20686	Redundant	1	2	2	1	2	1	1	2	1	1	1	1	1	1	1	1	1	2	2	2	1	2	2	2	2	1	1	1	1	1	1	1	2	2	1	2	1	0	2	1	1	2	1	1	1	1
NLL-03	132.5	LaDArT_PAV07071	Redundant	1	2	2	0	2	1	1	2	1	1	1	1	1	1	1	1	1	2	2	2	1	2	2	2	2	1	1	0	1	1	1	1	2	2	1	2	1	1	2	1	1	2	1	1	1	1
NLL-03	132.5	LaDArT_PAV02990	Redundant	1	2	2	1	2	1	1	2	1	1	1	1	1	1	1	1	1	2	2	2	1	2	2	2	2	1	1	1	1	1	1	1	2	2	1	2	1	1	2	1	1	2	1	1	1	1
NLL-03	132.5	LaDArT_PAV27551	Redundant	1	2	0	1	2	1	1	2	1	1	1	1	1	1	1	1	1	0	2	2	1	2	2	2	2	1	1	1	1	1	1	1	2	2	1	2	1	1	2	1	1	2	1	1	1	1
NLL-03	133.9	LaDArT_PAV17820	Framework	1	2	2	1	2	1	1	2	1	1	1	1	1	1	1	1	1	2	2	2	1	2	2	2	2	1	1	1	1	1	1	1	2	2	1	2	1	1	2	1	1	2	1	2	1	1
NLL-03	134.9	LaSNP_514	Framework	1	1	2	1	2	1	1	2	1	1	1	1	1	1	1	1	1	2	2	2	1	2	2	2	2	1	1	1	1	1	1	1	2	1	1	2	1	1	2	1	1	2	1	2	1	1
NLL-03	-	LaDArT_PAV25198	Attached	1	1	2	1	2	1	2	2	1	1	1	1	1	1	1	1	1	2	2	2	1	2	2	2	2	2	0	1	1	0	1	1	2	1	1	2	1	1	2	1	1	2	1	2	1	1
NLL-03	-	LaDArT_PAV03453	Attached	1	1	2	0	2	0	1	2	1	1	1	1	1	1	1	1	1	2	2	2	1	2	2	2	2	1	1	1	0	1	1	1	2	1	1	2	1	1	2	0	1	2	1	2	1	1
NLL-03	-	LaDArT_PAV22589	Attached	1	1	2	0	2	1	1	2	1	1	1	1	1	1	1	1	1	2	2	2	1	2	2	2	2	1	1	0	1	1	1	1	2	1	1	2	1	0	2	1	1	2	1	2	1	1
NLL-03	135.2	LaSNP_503	Framework	1	1	2	1	2	1	1	2	1	1	1	1	1	1	1	1	1	2	2	2	1	2	2	2	2	1	1	1	1	1	1	1	2	1	1	2	1	1	2	1	1	2	1	2	1	1
NLL-03	135.2	LaDArT_SNP03307	Redundant	1	1	2	1	2	1	1	2	1	1	1	1	1	1	1	1	1	2	0	2	1	2	2	2	2	1	1	1	1	1	1	1	2	1	1	2	1	1	2	1	1	2	1	2	1	1
NLL-03	135.2	LaDArT_SNP19566	Redundant	1	1	2	1	2	1	1	2	1	1	1	1	1	1	1	1	1	2	2	2	1	2	2	2	2	1	1	1	1	1	1	1	2	1	1	2	1	1	2	1	1	2	1	2	1	1
NLL-03	135.2	LaDArT_SNP15660	Redundant	1	1	2	1	2	1	1	2	1	1	1	1	1	1	1	1	1	2	2	2	1	2	2	2	2	1	1	1	1	1	1	1	2	1	1	2	1	1	2	1	1	2	1	2	1	1
NLL-03	135.2	LaDArT_SNP02794	Redundant	1	1	2	1	2	1	0	2	1	1	1	1	1	1	1	1	1	2	2	2	1	2	2	2	2	1	1	1	1	1	1	1	2	1	1	2	1	1	2	1	1	2	0	2	1	1
NLL-03	135.2	LaDArT_SNP02795	Redundant	1	1	2	1	2	1	0	2	1	1	1	1	1	1	1	1	1	2	2	2	1	2	2	2	2	1	1	1	1	1	1	1	2	1	1	2	1	1	2	1	1	2	0	2	1	1
NLL-03	135.2	LaDArT_SNP01235	Redundant	1	1	2	1	2	1	1	2	1	1	1	1	1	1	1	1	1	2	2	2	1	2	2	2	2	1	1	1	1	1	1	1	2	1	1	2	1	1	2	1	1	2	1	2	1	1
NLL-03	135.9	LaDArT_PAV21243	Framework	1	1	2	1	2	1	1	0	1	1	1	1	1	1	1	1	1	2	2	2	1	2	2	2	2	1	1	1	1	1	1	1	2	1	1	2	1	1	2	1	1	2	1	2	1	1
NLL-03	136.3	LaDArT_PAV02249	Framework	1	1	0	1	2	1	1	2	1	1	1	1	1	1	1	1	1	2	0	2	1	2	2	2	2	1	1	1	1	1	1	1	2	1	1	2	1	1	2	1	1	2	1	0	1	1
NLL-03	136.3	mtmt_GEN_00097	Redundant	1	1	2	0	2	1	1	2	1	1	1	1	1	1	1	1	1	0	0	2	1	2	0	2	2	1	1	1	1	1	1	0	2	1	1	2	1	1	2	0	1	2	1	0	0	0
NLL-03	138.1	LaDArT_PAV03423	Framework	1	1	2	1	2	1	1	2	1	1	1	1	1	1	2	1	1	2	2	2	1	2	2	2	2	1	1	1	1	1	1	1	2	1	1	2	1	1	2	1	1	2	1	2	1	1
NLL-03	138.8	LaSNP_455	Framework	1	1	2	1	2	1	1	2	1	1	1	1	2	1	2	1	1	2	2	2	1	2	2	2	2	1	1	1	1	1	1	1	2	1	1	2	1	1	2	1	1	2	1	2	1	1
NLL-03	138.8	LaDArT_SNP01604	Redundant	1	1	2	1	2	1	1	2	1	1	0	1	2	1	2	1	1	2	2	2	1	2	2	2	2	1	1	1	1	1	1	1	2	1	1	2	1	1	2	1	1	2	1	2	1	1
NLL-03	138.8	LaDArT_PAV02880	Redundant	1	1	2	1	2	0	1	2	1	1	1	1	2	1	2	1	1	2	2	2	1	2	2	2	2	1	1	1	1	1	1	1	2	1	1	2	1	1	2	1	1	2	1	2	1	1
NLL-03	138.8	LaDArT_PAV27835	Redundant	1	1	2	1	2	1	1	2	1	0	1	1	2	1	2	1	1	2	2	2	1	2	2	2	2	1	1	1	1	1	1	0	2	1	1	2	1	1	2	1	1	2	1	2	1	1
NLL-03	138.8	LaDArT_PAV03933	Redundant	1	1	2	1	2	1	1	2	1	1	1	1	2	1	2	1	1	2	2	2	0	2	2	2	2	0	1	1	1	1	1	1	2	0	1	2	1	1	2	1	1	2	1	2	1	1
NLL-03	138.8	LaDArT_PAV28927	Redundant	1	1	0	1	2	1	1	2	1	1	1	1	2	1	2	1	1	2	0	0	1	2	2	2	2	1	1	1	1	1	1	1	2	1	1	2	1	1	2	1	1	2	1	2	1	1
NLL-03	140.2	LaDArT_SNP03256	Framework	1	1	2	1	2	1	1	2	1	1	1	1	2	1	2	1	1	2	2	2	1	2	2	2	2	1	1	1	1	1	1	1	2	1	1	2	1	1	2	1	2	2	1	2	1	1
NLL-03	140.2	LaDArT_SNP02764	Redundant	1	1	2	1	2	1	0	2	1	1	1	1	2	1	2	1	1	2	2	2	1	2	2	2	2	1	1	1	1	1	1	1	2	0	1	2	1	0	2	1	2	2	1	2	1	1
NLL-03	140.2	LaDArT_PAV28867	Redundant	1	1	2	1	2	1	1	2	1	1	1	1	2	1	2	1	1	2	2	2	1	2	2	2	2	1	1	1	1	1	1	1	2	0	1	2	1	0	2	1	2	2	1	2	1	1
NLL-03	140.2	LaDArT_PAV03602	Redundant	1	1	2	1	2	1	1	2	1	1	1	1	2	1	2	1	1	0	2	2	1	2	2	2	2	1	1	1	1	1	1	1	2	1	1	2	1	1	2	0	2	2	1	2	1	1
NLL-03	142.2	LaDArT_PAV24182	Framework	1	1	2	1	2	1	1	2	1	1	2	1	2	1	2	1	1	2	2	2	1	2	2	2	2	2	1	1	1	1	2	1	2	1	1	2	1	1	2	1	2	2	1	2	1	1
NLL-03	142.6	LaDArT_SNP13477	Framework	1	1	2	1	2	1	1	2	1	1	2	1	2	1	2	1	1	2	2	2	1	2	2	2	2	1	1	1	1	1	2	1	2	1	1	2	1	1	2	1	2	2	1	2	1	1
NLL-03	143.3	LaDArT_PAV00987	Framework	1	1	2	1	2	1	1	2	1	1	2	1	2	1	2	1	1	2	2	2	1	2	2	2	2	1	1	0	1	1	2	2	2	1	1	2	1	1	2	1	2	2	1	2	1	1
NLL-03	144	LaDArT_SNP13437	Framework	1	1	2	1	2	1	1	2	1	1	2	1	2	1	2	1	1	2	2	0	1	2	2	2	2	1	1	1	1	1	2	2	2	1	1	2	1	1	2	1	2	2	1	2	1	1
NLL-03	144	LaDArT_SNP16427	Redundant	1	1	2	1	2	1	1	2	1	1	2	1	2	1	2	1	1	2	2	2	1	2	2	2	2	1	1	1	1	1	2	2	2	1	1	2	1	1	2	1	2	2	1	2	1	1
NLL-03	144	LaDArT_PAV13760	Redundant	1	1	2	1	2	1	1	2	1	1	2	1	2	1	2	1	1	2	2	0	1	2	2	2	2	1	1	1	1	1	2	2	2	1	1	2	1	1	2	1	2	2	1	2	1	1
NLL-03	144	LaDArT_PAV14549	Redundant	1	1	2	1	2	1	1	2	1	1	2	1	2	1	2	1	1	2	2	2	1	2	2	2	2	1	0	1	1	1	2	2	2	0	1	2	1	1	0	1	2	2	1	2	1	1
NLL-03	144	LaDArT_PAV00629	Redundant	1	1	2	1	2	1	1	2	1	1	2	1	2	1	2	1	1	2	2	2	1	2	2	2	2	1	1	1	1	1	2	2	2	1	1	2	1	1	2	1	2	2	1	2	1	1
NLL-03	144	LaDArT_PAV00001	Redundant	1	1	2	1	2	1	1	2	1	1	2	1	2	1	2	1	1	2	2	2	1	2	2	2	2	1	1	1	1	1	2	2	2	1	1	2	1	1	2	1	2	2	1	2	1	1
NLL-03	144.3	LaDArT_SNP05495	Framework	1	1	2	1	2	1	1	2	1	1	2	1	2	1	2	1	1	2	2	2	1	2	2	2	2	1	1	1	1	1	2	2	2	1	1	2	1	1	2	1	2	2	1	2	1	1
NLL-03	144.3	LaDArT_SNP01587	Redundant	1	1	2	1	2	1	1	2	1	1	2	1	2	1	2	1	1	2	2	2	1	2	2	2	2	1	1	1	1	1	2	2	2	1	1	2	1	1	2	1	2	2	1	2	1	1
NLL-03	144.3	LaDArT_SNP09132	Redundant	1	1	2	1	2	1	1	2	1	1	2	1	2	1	2	1	1	2	2	2	1	2	2	2	2	1	1	1	1	1	2	2	2	1	1	2	1	1	2	1	2	2	1	2	1	1
NLL-03	144.3	LaDArT_SNP07285	Redundant	1	1	2	1	2	1	1	2	1	1	2	1	2	1	2	1	1	2	2	2	1	2	2	2	2	1	1	1	1	1	2	2	2	1	1	2	1	1	2	1	2	2	1	2	1	1
NLL-03	144.3	LaDArT_SNP10578	Redundant	1	1	2	1	2	1	1	2	1	1	2	1	2	1	2	1	1	2	2	2	1	2	2	2	2	1	1	1	1	1	2	2	2	1	1	2	1	1	2	1	2	2	1	2	1	1
NLL-03	144.3	LaDArT_SNP02134	Redundant	1	1	2	1	2	1	0	2	1	1	2	1	2	1	2	1	1	2	2	2	1	2	2	2	2	1	1	1	1	1	2	2	2	1	1	2	0	1	2	1	2	2	1	2	1	1
NLL-03	145	LaDArT_SNP19653	Framework	1	1	2	1	2	1	1	2	1	1	2	1	2	1	2	1	1	2	2	2	1	2	2	2	2	1	2	1	1	1	2	2	2	1	1	2	0	1	2	1	2	2	1	2	1	1
NLL-03	145	LaDArT_PAV29828	Redundant	1	1	2	1	2	1	1	2	1	1	2	1	2	1	2	1	1	2	2	2	1	2	2	2	2	1	2	1	1	1	2	2	2	1	1	2	1	1	2	1	2	2	1	2	1	1
NLL-03	145	LaDArT_PAV00294	Redundant	1	1	2	1	2	1	1	2	1	1	2	1	2	1	2	1	1	0	2	2	1	2	2	2	2	1	2	1	1	1	2	2	2	1	1	2	1	1	2	1	2	2	1	2	1	1
NLL-03	146.4	LaDArT_PAV23901	Framework	1	1	2	1	2	1	0	2	1	1	2	1	2	1	2	1	1	2	0	2	1	2	2	2	2	1	2	1	1	1	2	2	2	1	1	2	1	1	0	1	2	2	1	2	1	1
NLL-03	147.1	LaDArT_SNP02341	Framework	1	1	2	1	2	1	2	2	1	1	2	1	2	1	0	1	1	2	2	2	1	2	2	2	2	1	2	1	1	1	2	2	2	1	1	2	1	1	2	1	2	2	1	2	1	1
NLL-03	147.1	LaDArT_SNP13558	Redundant	1	1	2	1	2	1	2	2	1	1	2	1	2	1	0	1	1	2	2	2	1	2	2	2	2	1	2	1	1	1	2	2	2	1	1	2	1	1	2	1	2	2	1	2	1	1
NLL-03	147.1	LaDArT_SNP06444	Redundant	1	1	2	1	2	1	2	2	1	1	2	1	2	1	0	1	1	2	2	2	1	2	2	2	2	1	2	1	1	1	0	2	2	1	1	2	1	1	2	1	2	2	1	2	1	1
NLL-03	147.1	LaDArT_SNP02124	Redundant	1	1	2	1	2	1	2	2	1	1	2	1	2	1	0	1	1	2	2	2	1	2	2	2	2	1	2	1	1	1	2	2	2	1	1	2	1	1	2	1	2	2	1	2	1	1
NLL-03	147.1	LaDArT_SNP16186	Redundant	1	1	2	1	2	1	2	2	1	1	2	1	2	1	0	1	1	2	2	2	1	2	2	2	2	1	2	1	1	1	2	2	2	1	1	2	1	1	2	1	2	2	1	2	1	1
NLL-03	147.1	LaDArT_SNP07221	Redundant	1	1	2	1	2	1	2	2	1	1	2	1	2	1	0	1	1	2	2	2	1	2	2	2	2	1	2	1	1	1	2	2	2	1	1	2	1	1	2	1	2	2	1	2	1	1
NLL-03	147.1	LaDArT_PAV28227	Redundant	1	1	2	1	2	1	2	2	1	1	2	1	2	1	2	1	1	2	2	2	1	2	2	2	2	1	2	1	1	1	2	2	2	1	1	2	1	1	2	1	2	2	1	2	1	1
NLL-03	147.1	LaDArT_PAV03028	Redundant	1	1	2	1	2	1	2	2	1	1	2	1	2	1	0	1	1	2	2	2	1	2	2	2	2	1	2	1	1	1	2	2	2	1	1	2	1	1	2	1	2	2	1	2	1	1
NLL-03	147.1	LaDArT_PAV24333	Redundant	1	1	2	1	2	1	2	2	1	1	2	1	2	1	0	1	1	2	2	2	1	2	2	2	2	1	2	1	1	1	2	2	2	1	1	2	1	1	0	1	2	2	1	2	1	1
NLL-03	147.1	LaDArT_PAV28226	Redundant	1	1	2	1	2	1	2	2	1	1	2	1	2	1	2	1	1	2	2	2	1	2	2	2	2	1	2	1	1	1	2	2	2	1	1	2	1	1	2	1	2	2	1	2	1	1
NLL-03	147.1	LaDArT_PAV13895	Redundant	1	1	2	1	2	1	2	2	1	1	2	1	2	1	2	1	1	2	2	2	1	2	2	2	2	1	2	1	1	1	2	2	2	1	1	2	1	1	2	1	2	2	1	2	1	1
NLL-03	147.1	LaDArT_PAV23902	Redundant	1	1	2	1	2	1	2	2	1	1	2	1	2	1	0	1	1	2	2	2	1	2	2	2	2	1	2	1	1	1	2	2	2	1	1	2	1	1	2	0	2	2	1	2	1	1
NLL-03	147.1	lPb-522468	Redundant	1	1	2	1	2	1	2	2	1	1	2	1	2	1	2	1	1	2	2	2	1	2	2	2	2	1	2	1	1	1	2	2	2	1	1	2	1	1	2	1	2	2	1	2	1	1
NLL-03	-	LaIND_149	Attached	1	1	2	1	2	1	2	2	1	1	2	1	2	1	2	1	1	2	2	2	1	2	2	2	2	1	2	1	1	1	2	2	2	0	1	2	1	1	2	0	2	2	1	2	1	1
NLL-03	-	LaDArT_PAV01582	Attached	1	1	2	1	2	1	2	2	1	1	2	1	2	1	0	1	1	2	2	2	1	2	2	2	2	1	2	1	1	1	2	2	2	0	1	2	1	1	2	1	2	2	1	2	1	1
NLL-03	147.8	LaDArT_SNP01638	Framework	1	1	2	1	2	1	2	2	1	1	2	1	2	1	2	1	1	2	2	2	1	2	2	2	2	1	2	1	1	1	2	2	2	1	1	2	1	1	2	1	2	2	1	2	1	1
NLL-03	147.8	LaDArT_SNP00350	Redundant	1	1	2	1	2	1	2	2	1	1	2	1	2	1	2	1	1	2	2	2	1	2	2	2	2	1	2	1	1	1	2	2	2	1	1	2	1	1	2	1	2	2	1	2	1	1
NLL-03	147.8	LaDArT_SNP02231	Redundant	1	1	2	1	2	1	2	2	1	1	2	1	2	1	2	1	1	2	2	2	1	2	2	2	2	1	2	1	1	1	2	2	2	0	1	2	1	1	2	1	2	2	1	2	1	1
NLL-03	147.8	LaDArT_PAV12529	Redundant	1	1	2	1	2	1	2	2	1	1	2	1	2	1	2	1	1	2	2	2	1	2	2	2	2	1	2	1	1	1	2	2	2	1	1	2	1	1	2	1	2	2	1	2	1	1
NLL-03	148.1	LaDArT_SNP13868	Framework	1	1	2	1	2	1	2	2	1	1	2	1	2	1	2	1	1	2	2	2	1	2	2	2	2	1	2	1	1	1	2	2	2	1	1	2	1	1	2	1	2	2	1	2	1	1
NLL-03	148.1	LaDArT_SNP01185	Redundant	1	1	2	1	2	1	2	2	1	1	2	1	2	1	2	1	1	2	2	2	1	2	2	2	2	1	2	1	1	1	2	2	2	1	1	2	1	1	2	1	2	2	1	2	1	1
NLL-03	148.1	LaDArT_SNP00612	Redundant	0	1	2	1	2	1	2	2	1	1	2	1	2	1	0	1	1	2	2	2	1	2	2	2	2	1	2	1	1	1	2	2	2	1	1	2	1	1	2	1	2	2	1	2	1	1
NLL-03	148.1	LaSNP_460	Redundant	1	1	2	1	2	1	2	2	1	1	2	1	2	1	0	1	1	2	2	2	1	2	2	2	2	1	2	1	1	1	2	2	2	1	1	2	1	0	2	1	2	2	1	2	1	1
NLL-03	148.1	LaDArT_PAV15971	Redundant	1	1	2	1	2	1	2	2	1	1	2	1	2	1	2	1	1	2	2	2	1	2	2	2	2	1	2	1	1	1	2	2	2	1	1	2	1	1	2	1	2	2	1	2	1	1
NLL-03	149.1	LaDArT_PAV15536	Framework	1	1	2	1	2	1	2	2	1	1	2	1	2	1	2	1	1	2	2	2	1	2	2	2	2	1	2	1	1	0	2	2	2	1	1	2	1	2	2	1	2	2	1	2	1	1
NLL-04	0	LaDArT_PAV15128	Framework	1	1	0	2	1	1	2	2	1	1	1	1	2	2	1	1	1	2	1	2	1	1	1	2	2	1	1	1	1	2	1	1	1	1	1	1	1	2	2	1	1	2	2	2	2	1
NLL-04	-	UWA021b	Attached	0	0	2	2	1	1	2	2	1	1	1	1	2	2	0	1	1	2	0	2	0	0	0	2	0	1	0	1	1	0	1	1	1	0	0	1	1	2	0	0	0	0	2	2	2	1
NLL-04	0.4	LaDArT_PAV24256	Framework	1	1	0	2	1	1	2	2	1	1	1	1	2	2	1	1	1	2	1	2	1	1	1	2	2	1	1	1	1	2	1	1	1	1	1	1	1	2	2	1	1	2	2	2	2	1
NLL-04	0.7	LaDArT_SNP04112	Framework	1	1	2	2	1	1	2	2	1	1	1	1	2	2	1	1	1	2	1	1	1	1	0	2	2	1	1	1	1	2	1	1	1	1	1	1	1	2	2	1	1	2	2	2	2	1
NLL-04	0.7	LaSNP_223	Redundant	1	1	2	2	1	1	2	2	1	1	1	1	2	2	1	1	1	2	1	1	1	1	1	2	2	1	1	1	1	2	1	1	1	1	1	1	1	2	2	1	1	2	2	2	2	1
NLL-04	0.7	LaDArT_PAV29182	Redundant	1	1	2	2	1	1	2	2	1	1	1	1	2	0	1	1	1	2	1	1	1	1	1	2	2	1	1	1	1	2	1	1	1	1	1	1	1	2	2	1	1	2	0	2	2	1
NLL-04	3.2	LaDArT_PAV28871	Framework	1	1	2	2	1	1	2	2	1	1	1	1	2	2	1	1	1	2	1	1	1	1	1	2	2	1	1	1	1	2	1	1	1	1	1	1	1	2	2	1	1	2	2	2	2	1
NLL-04	3.6	LaDArT_SNP10580	Framework	1	1	2	2	1	1	2	2	1	1	1	1	2	2	1	1	1	2	1	1	1	1	1	2	2	1	1	1	1	2	1	1	1	1	1	1	0	2	2	1	1	2	2	2	2	1
NLL-04	3.6	LaDArT_PAV10489	Redundant	1	1	2	2	1	0	2	2	1	1	1	1	2	2	1	1	1	2	1	1	1	1	1	2	2	1	1	1	1	2	1	1	1	1	1	1	1	2	2	1	1	2	2	2	2	1
NLL-04	3.6	Lup289	Redundant	1	1	2	2	1	1	2	2	1	1	1	1	2	2	1	1	1	2	1	1	0	1	1	2	2	1	1	1	1	2	1	1	1	0	0	1	1	2	2	0	1	2	2	2	2	1
NLL-04	4.7	LaDArT_PAV14413	Framework	1	1	2	2	1	1	2	2	0	1	1	0	2	2	0	1	1	2	0	0	1	1	1	2	2	1	1	0	1	2	1	1	1	1	1	1	1	2	2	1	1	2	2	2	2	1
NLL-04	5.4	LaDArT_SNP03775	Framework	1	1	2	2	1	1	2	2	1	1	1	1	2	2	1	1	1	2	1	1	1	1	1	2	2	1	1	1	1	2	1	1	1	1	1	1	1	2	2	1	1	2	2	2	2	1
NLL-04	5.4	LaDArT_SNP08228	Redundant	0	1	2	2	1	1	2	2	1	1	1	1	2	2	1	1	1	2	1	1	1	1	1	2	2	1	1	1	1	2	0	1	1	1	1	1	1	2	2	1	1	2	2	2	2	1
NLL-04	5.4	LaDArT_PAV04086	Redundant	1	1	2	2	1	1	2	2	1	1	1	1	2	2	0	1	1	2	1	1	1	1	1	2	2	1	1	1	1	2	1	1	1	1	1	1	1	2	2	1	1	2	2	2	2	1
NLL-04	5.4	LaDArT_PAV12607	Redundant	1	1	2	2	1	1	2	2	1	1	1	1	2	2	1	1	1	2	1	1	1	1	1	2	2	1	1	1	1	2	1	1	1	1	1	1	1	2	2	1	1	2	2	2	2	1
NLL-04	5.7	LaDArT_PAV28204	Framework	1	1	2	0	1	1	0	2	1	1	1	1	2	2	1	1	1	2	1	1	1	1	1	2	2	1	1	1	1	2	1	1	1	1	1	1	1	0	2	1	1	2	2	2	2	1
NLL-04	6.5	LaSNP_112	Framework	0	1	2	1	1	1	2	2	1	1	1	1	2	2	1	1	1	2	1	1	1	1	1	2	2	1	1	1	1	2	1	1	1	1	1	1	1	2	2	1	1	2	2	2	2	1
NLL-04	7.1	LaDArT_SNP10362	Framework	1	1	2	1	1	1	2	2	1	1	1	1	2	2	1	1	1	2	1	1	1	1	1	2	2	1	1	1	1	2	1	1	0	1	1	1	1	2	2	1	1	2	2	2	2	1
NLL-04	7.1	LaDArT_PAV21043	Redundant	1	1	2	1	1	1	2	2	1	1	1	1	2	0	1	1	1	2	1	1	1	1	1	2	0	1	1	1	1	2	1	1	1	1	1	1	1	2	2	1	1	2	2	2	2	1
NLL-04	7.1	LaDArT_PAV25217	Redundant	1	1	2	1	1	1	2	0	1	1	1	1	2	2	1	1	1	2	1	1	1	1	1	2	2	1	1	1	1	2	1	1	1	1	1	1	1	2	2	1	1	2	2	2	2	1
NLL-04	7.5	LaDArT_PAV10735	Framework	1	1	2	0	1	1	2	2	1	1	1	1	2	2	1	1	1	2	1	1	1	1	1	2	2	1	1	1	1	2	1	1	1	1	1	1	1	2	2	1	1	2	2	2	2	1
NLL-04	7.5	lPb-522413	Redundant	1	1	2	1	1	1	2	2	1	1	1	1	2	2	1	1	1	2	1	1	1	1	1	2	2	1	1	1	1	2	1	1	1	1	1	1	1	2	2	1	1	2	2	2	2	1
NLL-04	11.5	LaDArT_SNP02277	Framework	1	1	2	1	1	1	2	2	1	1	2	1	2	2	1	1	1	2	1	1	1	1	1	2	1	1	1	1	1	2	1	1	1	1	1	1	1	2	2	1	1	1	2	2	2	1
NLL-04	11.5	LaDArT_SNP09830	Redundant	1	1	2	1	1	1	2	2	1	1	2	1	2	2	1	1	1	2	1	1	1	1	1	2	1	1	1	1	1	2	1	1	1	1	1	1	0	2	2	1	1	1	2	2	2	1
NLL-04	12.2	LaDArT_SNP04985	Framework	1	1	2	1	1	1	2	2	1	1	2	1	2	2	1	1	1	2	1	1	1	1	1	2	1	2	1	1	1	2	1	1	1	1	1	0	1	2	2	1	1	1	2	2	2	1
NLL-04	12.2	LaDArT_SNP01539	Redundant	1	1	2	1	1	1	2	2	1	1	2	1	2	2	1	1	1	2	1	1	1	1	1	2	1	2	1	1	1	2	1	1	1	1	1	1	1	0	2	1	1	1	2	2	2	1
NLL-04	12.2	LaDArT_PAV12507	Redundant	1	1	2	1	1	1	2	2	1	1	2	1	2	2	1	1	1	2	1	1	1	1	1	2	1	2	1	1	1	2	0	1	1	0	1	1	1	2	2	1	1	1	2	2	2	1
NLL-04	12.2	LaDArT_PAV13846	Redundant	1	1	2	1	1	1	0	2	1	1	2	1	2	2	1	1	1	2	1	1	1	1	1	2	1	2	1	1	1	2	1	1	1	1	1	1	1	2	2	1	1	1	2	2	2	1
NLL-04	12.2	LaDArT_PAV13868	Redundant	1	1	2	1	1	1	2	2	1	1	2	1	2	2	1	1	1	2	1	1	1	1	1	2	1	2	1	1	1	2	0	1	1	1	1	1	1	2	2	1	1	1	2	2	2	1
NLL-04	12.2	LaDArT_PAV00438	Redundant	1	1	2	0	1	1	2	2	1	1	2	1	2	2	1	1	1	2	1	1	1	1	1	2	1	2	1	0	0	2	1	1	1	0	1	1	1	2	2	1	1	1	2	2	2	1
NLL-04	12.5	LaDArT_SNP02089	Framework	1	1	2	1	1	1	2	2	1	1	2	1	2	2	1	1	1	2	1	1	1	1	1	2	1	2	1	1	1	2	1	1	1	1	1	1	1	2	2	1	1	1	2	2	2	1
NLL-04	13.8	LaDArT_SNP00018	Framework	1	1	2	2	1	1	2	2	2	1	2	1	2	2	1	1	1	2	1	1	1	1	1	2	1	2	1	1	1	2	1	1	1	1	1	1	1	2	2	1	1	1	2	2	2	1
NLL-04	15.6	LaDArT_PAV02213	Framework	1	1	2	2	1	1	2	2	2	1	2	1	2	2	1	1	1	2	1	1	0	1	1	2	1	2	1	0	1	2	1	1	1	2	1	1	1	2	2	1	1	2	2	2	2	1
NLL-04	-	LaDArT_PAV00876	Attached	1	1	2	2	1	1	2	2	2	1	2	1	2	0	1	1	1	0	1	1	1	1	1	2	1	2	1	1	1	2	1	1	1	1	1	1	1	2	2	1	1	2	2	2	2	1
NLL-04	-	LaDArT_PAV00998	Attached	1	1	2	2	1	0	2	2	2	1	2	1	2	2	1	1	1	2	2	1	1	1	1	2	1	2	1	1	1	2	1	1	1	1	1	1	1	1	2	1	1	2	2	2	2	1
NLL-04	16.3	LaDArT_SNP02975	Framework	1	1	2	2	1	1	2	2	2	1	2	1	2	2	1	1	1	2	1	1	1	1	1	0	1	2	1	1	1	2	1	1	1	1	1	1	1	2	2	1	1	2	2	2	2	1
NLL-04	16.3	LaDArT_SNP12033	Redundant	1	1	2	2	1	1	2	2	2	1	0	0	2	2	1	1	1	2	1	1	1	1	1	2	1	2	1	1	1	2	1	1	1	1	1	1	1	2	2	1	1	2	2	2	2	1
NLL-04	16.3	LaDArT_PAV12078	Redundant	1	1	2	2	1	1	2	2	2	1	2	1	2	2	1	1	1	2	1	1	1	1	1	2	1	2	1	1	1	2	1	1	1	1	1	1	1	2	2	1	1	2	2	2	2	1
NLL-04	16.3	LaDArT_PAV29333	Redundant	1	1	2	2	1	1	2	2	2	1	2	1	2	2	1	1	1	2	1	1	1	1	1	2	1	2	1	1	1	2	1	1	1	1	1	1	1	2	2	1	1	2	2	2	2	1
NLL-04	16.3	LaDArT_PAV00779	Redundant	1	1	2	2	1	1	2	2	2	1	2	1	2	0	1	1	1	2	1	1	1	1	1	2	1	2	1	1	1	2	1	1	1	1	1	1	1	2	2	1	1	2	2	2	2	1
NLL-04	20.6	LaDArT_SNP03379	Framework	1	1	2	2	1	1	2	2	2	2	2	2	2	2	1	1	1	2	2	1	1	1	1	2	1	1	1	1	1	2	1	1	1	1	1	1	1	1	2	1	1	2	2	2	1	1
NLL-04	21.3	LaDArT_SNP18273	Framework	1	1	2	1	1	1	2	2	2	2	2	2	2	2	1	1	1	2	2	1	1	1	1	2	1	1	1	1	1	2	1	1	1	1	1	1	1	1	2	1	1	2	2	2	1	1
NLL-04	22.4	LaDArT_PAV25898	Framework	1	1	2	1	1	1	2	0	2	2	2	2	2	1	1	1	2	2	2	1	1	1	1	2	1	1	1	1	1	2	1	1	1	1	1	1	1	1	2	1	1	2	2	2	1	1
NLL-04	22.8	LaDArT_PAV15945	Framework	1	1	2	1	1	1	2	2	2	2	2	2	2	1	1	1	2	2	2	1	1	1	1	2	1	1	1	1	1	0	1	1	1	1	1	1	1	1	2	1	1	2	2	2	1	1
NLL-04	23.5	LaDArT_PAV15107	Framework	1	1	2	1	1	0	2	2	2	2	2	2	2	1	1	1	2	2	2	1	1	1	1	2	1	1	0	1	0	2	1	1	1	1	1	1	1	0	2	1	1	2	2	2	1	1
NLL-04	25.7	LaDArT_SNP14845	Framework	1	1	2	1	1	1	2	2	2	2	2	0	2	1	1	1	2	2	2	1	1	2	1	2	1	1	2	1	1	2	1	1	1	1	1	1	1	1	2	1	1	2	2	2	1	1
NLL-04	26.8	LaSNP_111	Framework	1	1	2	1	1	1	2	2	2	2	2	2	2	1	1	1	2	2	2	1	1	2	1	2	1	1	2	1	1	2	2	1	1	1	1	2	1	1	2	1	1	2	2	2	1	1
NLL-04	27.4	LaDArT_SNP07454	Framework	1	1	2	1	1	1	2	2	2	2	2	2	2	1	1	1	2	2	2	1	1	2	1	2	1	1	2	1	1	2	2	1	1	1	1	2	1	1	2	1	1	2	2	2	1	1
NLL-04	28.8	LaDArT_SNP07906	Framework	1	1	2	1	1	1	2	2	2	2	0	2	2	1	1	1	2	2	2	1	1	2	1	2	1	1	2	1	1	2	2	1	1	1	1	2	0	1	2	1	1	2	2	2	0	1
NLL-04	29.9	LaDArT_SNP10162	Framework	1	1	2	1	1	1	2	2	2	2	2	2	2	1	1	1	2	2	2	1	1	2	2	2	1	1	0	1	1	2	2	2	1	1	1	2	1	1	2	1	1	2	2	2	1	1
NLL-04	29.9	LaDArT_PAV22554	Redundant	1	1	2	1	1	1	2	2	2	2	2	2	2	1	0	1	2	2	2	0	1	2	2	2	1	0	2	1	0	2	2	2	0	0	1	2	1	1	2	1	0	2	2	2	1	1
NLL-04	30.2	LaDArT_SNP10243	Framework	1	1	2	1	1	1	2	2	2	2	2	2	2	1	1	1	2	2	2	1	1	0	2	2	1	1	2	1	1	2	0	1	1	1	1	2	1	1	2	1	1	2	2	2	1	1
NLL-04	-	LaDArT_PAV13784	Attached	1	1	2	1	0	1	2	2	2	2	2	2	2	1	1	1	2	2	2	1	1	2	2	2	1	1	2	1	1	2	2	1	1	1	0	2	1	1	2	1	1	2	2	2	2	1
NLL-04	31.2	LaDArT_PAV21091	Framework	1	1	2	1	1	1	2	2	2	2	2	2	2	1	1	1	2	2	2	1	1	2	2	2	1	1	2	1	1	2	2	1	1	1	1	2	1	1	2	1	1	2	2	2	2	1
NLL-04	31.6	LaDArT_PAV09665	Framework	1	1	2	1	1	1	2	2	2	2	2	2	2	1	1	1	2	2	2	1	1	2	2	2	1	0	2	1	1	2	2	1	1	1	1	2	1	1	2	1	1	2	2	2	2	1
NLL-04	32.3	LaDArT_SNP04244	Framework	2	1	2	1	1	1	2	2	2	2	2	2	2	1	1	1	2	2	2	1	1	2	2	2	1	1	2	1	1	2	2	1	1	1	1	2	1	1	2	1	1	2	2	2	2	1
NLL-04	33.3	LaDArT_SNP08283	Framework	2	1	2	1	1	1	2	2	2	2	2	2	2	1	1	1	2	2	2	1	1	2	2	2	1	1	2	1	1	2	2	1	1	0	1	2	1	1	2	1	1	2	2	2	2	1
NLL-04	33.3	LaDArT_PAV08209	Redundant	2	1	2	1	1	1	2	2	2	2	2	2	2	1	1	1	2	2	2	1	1	2	2	2	1	1	2	0	1	2	2	1	1	2	1	2	1	1	2	1	1	2	2	2	2	1
NLL-04	35.1	LaDArT_PAV14424	Framework	2	1	2	1	1	1	2	2	2	2	2	2	2	1	2	1	2	2	2	2	1	2	2	2	1	1	2	1	1	2	2	1	1	1	1	2	1	1	2	1	1	2	0	2	2	1
NLL-04	35.1	lPb-334798	Redundant	2	1	2	1	1	1	2	2	2	2	2	2	2	1	2	1	2	2	2	2	1	2	2	2	1	1	2	1	1	2	2	1	1	1	1	2	1	1	2	1	1	2	2	2	2	1
NLL-04	35.4	LaSNP_110	Framework	0	1	2	1	1	1	2	2	2	2	2	2	2	1	2	1	2	2	2	2	1	2	2	2	1	1	2	1	1	2	2	1	1	1	1	2	1	1	2	1	1	2	2	2	2	1
NLL-04	35.8	LaSNP_109	Framework	2	1	2	1	1	2	2	2	2	2	2	2	2	1	2	1	2	2	2	2	1	2	2	2	1	1	2	1	1	2	2	1	1	1	1	2	1	1	2	1	1	2	2	2	2	1
NLL-04	35.8	LaDArT_PAV14354	Redundant	2	1	2	1	1	2	2	0	0	2	2	2	2	1	2	1	2	2	2	2	1	2	2	2	1	1	2	1	1	2	2	1	1	1	1	2	1	1	2	1	1	2	2	2	2	1
NLL-04	35.8	LaDArT_PAV06234	Redundant	2	1	2	1	1	2	2	2	2	2	2	2	2	1	2	1	2	2	2	2	1	2	2	2	1	1	2	0	1	2	2	0	1	1	1	2	1	1	2	1	1	2	2	2	2	1
NLL-04	36.1	LaDArT_PAV14761	Framework	2	1	2	1	1	2	2	2	2	2	2	2	2	1	2	1	2	2	2	2	1	2	2	2	1	1	2	1	1	2	2	1	1	1	1	2	1	1	2	1	1	2	2	2	2	1
NLL-04	36.4	LaDArT_SNP05066	Framework	2	1	2	1	1	2	2	2	2	2	2	2	2	1	2	1	2	2	2	2	1	2	2	2	1	1	2	1	1	2	2	1	1	1	1	2	1	1	1	1	1	2	2	2	2	1
NLL-04	-	LaDArT_PAV08894	Attached	2	1	2	1	1	2	2	2	2	2	2	2	2	1	2	1	2	2	2	2	1	2	2	2	1	1	2	1	0	2	2	1	1	2	1	2	1	1	1	1	1	2	2	2	2	1
NLL-04	36.8	LaDArT_SNP05021	Framework	2	1	2	1	1	2	2	2	2	2	2	2	2	1	2	1	2	2	2	2	1	2	2	2	1	1	2	1	1	2	2	1	1	1	1	2	1	1	1	1	1	2	2	2	2	1
NLL-04	36.8	LaDArT_PAV05007	Redundant	2	1	2	1	1	2	2	2	2	2	2	2	2	1	2	1	2	2	2	2	1	2	2	2	1	1	2	1	1	2	2	1	1	1	1	2	1	1	1	1	1	2	2	2	2	1
NLL-04	36.8	LaDArT_PAV24127	Redundant	2	1	2	1	1	0	2	2	2	2	2	2	2	1	2	1	2	2	2	2	1	2	2	2	1	1	2	1	1	2	2	1	1	1	1	2	1	1	1	1	1	2	2	2	2	1
NLL-04	37.4	LaDArT_SNP12518	Framework	2	1	2	1	1	2	2	2	2	2	2	2	2	1	2	1	2	2	2	2	1	2	2	2	1	1	2	1	1	2	2	1	1	1	2	2	1	1	1	1	1	2	2	2	2	1
NLL-04	37.4	LaDArT_SNP16066	Redundant	2	1	2	1	1	2	2	2	2	2	2	2	2	1	2	1	2	2	2	2	1	2	2	2	1	1	2	1	1	2	2	1	1	1	2	2	1	1	1	1	1	2	2	2	2	1
NLL-04	37.4	LaDArT_SNP10910	Redundant	2	1	2	1	1	2	2	2	2	2	2	2	2	1	2	1	2	2	2	2	1	2	2	2	1	1	2	1	1	2	2	1	1	1	2	2	1	1	1	1	1	2	2	2	2	1
NLL-04	38.1	LaDArT_PAV20943	Framework	2	1	2	1	1	2	2	2	2	2	2	2	2	1	2	1	2	2	2	2	1	2	2	2	1	1	2	1	1	2	2	1	1	1	2	2	1	1	1	1	1	2	2	2	2	1
NLL-04	38.1	lPb-329009	Redundant	2	1	2	1	1	2	2	2	2	2	2	2	2	1	2	1	2	2	2	2	1	2	2	2	1	1	2	1	1	2	2	1	0	1	2	2	1	1	1	1	1	2	2	2	2	1
NLL-04	39.5	LaDArT_SNP18551	Framework	2	1	2	1	1	2	2	2	2	2	2	2	2	1	2	1	2	2	2	2	2	2	2	2	1	1	2	1	1	2	2	1	1	1	2	2	1	1	1	1	1	2	2	2	2	1
NLL-04	39.5	Lup145	Redundant	2	1	2	1	1	2	2	2	2	2	2	2	2	1	2	1	2	2	2	2	0	2	2	2	1	1	2	1	1	2	2	1	1	0	0	2	1	1	1	0	1	2	2	2	2	1
NLL-04	39.8	LaSNP_382	Framework	2	1	2	1	1	2	2	2	2	2	2	2	2	1	2	1	2	2	2	2	2	2	2	2	1	1	2	1	1	2	2	1	1	1	2	2	1	1	1	1	1	2	2	2	2	1
NLL-04	39.8	LaDArT_SNP07243	Redundant	2	1	2	1	1	2	2	2	2	2	2	2	2	1	2	1	2	2	2	2	2	2	2	2	1	1	2	1	1	2	2	1	1	1	2	2	1	1	1	1	1	2	2	2	2	1
NLL-04	39.8	LaDArT_SNP06776	Redundant	2	1	2	1	1	2	2	2	2	2	2	2	2	1	2	1	2	2	2	2	2	2	2	2	1	1	2	1	1	2	2	1	1	1	2	2	1	1	1	1	1	2	2	2	2	1
NLL-04	39.8	LaDArT_SNP14158	Redundant	2	1	2	1	1	2	2	2	2	2	2	2	2	1	2	1	2	2	2	2	2	2	2	2	1	1	2	1	1	2	2	1	1	1	2	2	1	0	1	1	1	2	2	2	2	1
NLL-04	39.8	LaDArT_SNP18154	Redundant	2	1	2	1	1	2	2	2	2	2	2	2	2	1	2	1	2	2	2	2	2	2	2	2	1	1	2	1	1	2	2	1	1	0	2	2	1	1	1	1	1	2	2	2	2	1
NLL-04	39.8	LaDArT_PAV26938	Redundant	2	1	2	1	1	2	2	2	2	2	2	2	2	1	2	1	2	2	0	2	2	2	2	2	1	1	2	1	1	2	2	1	1	1	2	2	1	1	1	1	1	2	2	2	2	1
NLL-04	39.8	LaDArT_PAV21141	Redundant	2	1	2	1	1	2	2	2	2	2	2	2	2	1	2	1	2	2	2	2	2	2	2	2	1	1	2	1	1	2	2	1	1	1	2	2	1	1	1	1	1	2	2	2	2	1
NLL-04	41.2	LaDArT_SNP07263	Framework	2	1	2	1	1	2	2	2	2	2	1	2	2	1	2	1	2	2	2	2	2	2	2	2	1	1	2	1	1	2	2	1	1	1	2	2	1	1	1	1	1	2	2	2	2	1
NLL-04	-	LaDArT_PAV20375	Attached	2	1	0	1	1	2	0	2	2	2	1	2	2	1	2	1	0	2	0	2	0	2	2	2	1	1	2	1	1	2	2	1	1	1	2	2	1	1	1	1	1	2	2	2	2	1
NLL-04	41.8	LaDArT_SNP06532	Framework	2	1	2	1	1	2	2	2	2	2	1	2	2	1	2	1	2	2	2	2	2	2	2	2	1	1	2	1	1	2	2	1	1	1	2	2	1	1	1	1	1	2	2	2	2	1
NLL-04	41.8	LaSNP_354	Redundant	2	1	2	1	1	2	2	2	2	2	1	2	2	1	2	1	2	2	2	2	2	2	2	2	1	1	2	1	1	2	2	1	1	1	2	2	1	1	1	1	1	2	2	2	2	1
NLL-04	41.8	LaDArT_SNP11786	Redundant	2	1	2	1	1	2	2	2	2	2	1	2	2	1	2	1	2	2	2	2	2	2	2	2	1	1	2	1	1	2	2	1	1	1	2	2	1	1	1	1	1	2	2	2	2	1
NLL-04	41.8	LaDArT_PAV08853	Redundant	2	1	2	0	1	2	2	2	2	2	1	2	2	1	2	1	2	2	2	2	2	2	2	2	1	1	2	1	1	2	2	1	1	1	2	2	1	1	1	0	1	2	2	2	2	1
NLL-04	41.8	LaDArT_PAV22677	Redundant	2	1	0	1	1	0	2	2	2	2	1	2	2	1	2	1	2	2	2	2	2	2	2	2	1	1	2	1	1	2	2	1	1	1	2	2	1	1	1	1	1	2	2	2	2	1
NLL-04	41.8	LaDArT_PAV06516	Redundant	2	1	2	0	1	2	2	2	2	2	1	2	2	1	2	1	2	2	2	2	2	2	2	2	1	0	2	1	1	2	2	1	1	1	2	2	1	0	1	0	1	2	2	2	2	1
NLL-04	42.5	LaDArT_PAV08177	Framework	2	1	2	1	1	2	2	2	2	2	1	2	2	1	2	1	2	2	2	2	2	2	2	2	1	1	2	1	1	2	2	1	1	1	2	2	1	1	1	1	1	2	2	2	2	1
NLL-04	43.9	LaDArT_SNP10081	Framework	2	1	2	1	1	2	2	2	2	2	1	2	2	1	2	1	2	2	2	2	2	2	0	2	1	1	2	1	1	2	2	1	1	1	2	2	1	1	1	1	1	2	2	2	2	1
NLL-04	43.9	LaDArT_SNP17514	Redundant	2	1	2	1	1	2	2	2	2	2	1	2	2	1	2	1	2	2	2	2	2	2	2	2	1	1	2	1	1	2	2	1	1	0	2	2	1	1	1	0	1	2	2	2	2	1
NLL-04	43.9	LaDArT_SNP09739	Redundant	2	1	2	1	1	2	2	2	2	2	1	2	2	1	2	1	2	2	2	2	2	2	2	0	1	1	2	1	1	2	2	1	1	1	2	2	1	1	1	1	1	2	0	2	0	1
NLL-04	-	7GM	Attached	2	1	2	0	1	2	2	2	2	2	2	2	2	1	2	1	2	0	0	2	2	2	0	2	1	1	2	1	1	2	2	0	1	1	2	2	1	1	1	0	1	2	2	0	0	0
NLL-04	44.9	LaSNP_355	Framework	2	1	2	1	1	2	2	2	2	2	2	2	2	1	2	1	2	2	2	2	2	2	2	2	1	1	2	1	1	2	2	1	1	1	2	2	1	1	1	1	1	2	2	2	2	1
NLL-04	44.9	LaDArT_PAV09140	Redundant	2	1	2	1	1	2	2	2	2	2	2	2	2	1	2	1	2	2	2	2	2	2	2	2	1	1	2	1	1	2	2	1	1	1	2	2	1	1	1	1	1	2	2	2	2	1
NLL-04	44.9	LaDArT_PAV14335	Redundant	2	1	0	1	1	2	2	2	2	2	2	2	2	1	2	1	2	2	2	2	2	2	2	2	1	1	2	1	1	2	2	1	1	1	2	2	1	1	1	1	1	2	2	2	2	1
NLL-04	45.3	LaDArT_PAV23746	Framework	2	1	2	1	1	0	0	2	2	2	2	2	2	1	2	1	0	2	2	2	2	2	2	2	1	1	2	1	1	0	2	1	1	1	2	2	1	1	1	1	1	2	2	2	2	1
NLL-04	46.7	LaDArT_SNP15843	Framework	2	1	2	1	1	2	2	2	2	2	2	2	2	1	2	1	2	2	2	2	1	1	2	2	1	1	2	1	1	2	2	1	1	1	2	2	1	1	1	1	1	2	2	2	2	1
NLL-04	46.7	LaDArT_SNP09282	Redundant	2	1	2	1	1	2	2	2	2	2	2	2	2	1	2	1	2	2	2	2	1	1	2	2	1	1	2	1	1	2	2	1	1	1	2	2	1	1	1	1	1	2	2	2	2	1
NLL-04	46.7	LaDArT_SNP11217	Redundant	2	1	2	1	1	2	2	2	2	2	2	2	2	1	2	1	2	2	2	2	1	1	2	2	1	1	2	1	1	2	2	1	1	1	2	2	1	1	1	1	1	0	2	2	2	1
NLL-04	46.7	LaDArT_SNP11535	Redundant	2	1	2	1	1	2	2	2	2	2	2	2	2	1	2	1	2	0	2	2	1	1	2	2	1	1	2	1	1	2	2	1	1	1	2	2	1	1	1	1	1	2	2	2	2	1
NLL-04	46.7	LaDArT_PAV12511	Redundant	2	1	2	1	1	2	0	2	2	2	2	2	2	1	2	1	2	2	2	2	1	1	2	2	1	1	2	1	1	2	2	1	1	1	2	2	1	1	1	0	1	2	2	2	2	1
NLL-04	-	UWA208a	Attached	2	1	2	1	1	0	0	2	2	2	0	0	2	1	2	1	0	0	2	0	0	1	2	2	1	1	0	0	1	0	2	1	1	0	0	0	0	1	1	0	1	2	2	2	0	1
NLL-04	47	LaDArT_PAV24477	Framework	2	1	2	1	1	0	2	0	2	2	2	2	2	1	2	1	2	0	2	0	1	1	2	2	1	1	2	1	1	2	2	1	1	1	2	2	1	1	1	1	1	2	2	2	2	1
NLL-04	47.7	LaDArT_SNP06944	Framework	2	1	2	1	1	2	2	2	2	0	2	2	2	1	2	1	2	2	2	2	1	1	2	2	1	1	2	1	1	2	2	1	1	1	2	2	2	1	1	1	1	2	2	2	2	1
NLL-04	47.7	LaDArT_SNP04853	Redundant	2	1	2	1	1	2	2	2	2	0	2	2	2	1	2	1	2	2	2	2	1	1	2	2	1	1	2	1	1	2	2	1	1	1	2	2	2	1	1	1	1	2	2	2	2	1
NLL-04	47.7	LaDArT_SNP17456	Redundant	2	1	2	1	1	2	2	2	2	1	2	2	2	1	2	1	2	2	2	2	1	1	2	2	1	1	2	1	1	2	2	1	1	1	2	2	2	1	1	1	1	2	2	2	2	1
NLL-04	47.7	LaDArT_PAV05315	Redundant	2	1	2	1	1	2	2	2	2	2	2	2	2	1	2	1	2	2	2	2	1	1	2	2	1	1	2	1	1	2	2	1	1	1	2	2	2	1	1	1	1	2	2	2	2	1
NLL-04	47.7	LaDArT_PAV24478	Redundant	2	1	2	1	1	2	0	2	2	2	2	2	2	1	2	1	2	2	2	2	1	1	2	2	1	1	2	1	1	2	2	1	1	1	2	2	2	1	1	1	1	2	2	2	2	1
NLL-04	47.7	LaDArT_PAV20975	Redundant	2	1	2	1	1	2	2	2	2	2	2	2	2	0	2	1	2	2	2	2	1	1	2	2	1	1	2	1	1	2	2	1	1	1	2	2	2	1	1	1	1	2	2	2	2	1
NLL-04	47.7	LaDArT_PAV08475	Redundant	2	1	2	1	1	2	2	2	2	2	2	2	2	1	2	1	2	2	2	2	1	1	2	2	1	1	2	1	1	2	2	1	1	1	2	2	2	1	1	1	1	2	2	2	2	1
NLL-04	47.7	LaDArT_PAV25838	Redundant	2	1	2	1	1	2	2	2	2	1	2	2	2	1	2	1	2	2	2	2	1	1	2	2	1	1	2	1	1	2	2	1	0	1	2	2	2	1	1	1	1	2	2	2	2	1
NLL-04	47.7	LaDArT_PAV24494	Redundant	2	1	2	1	1	2	2	2	2	2	2	2	2	1	2	1	2	2	2	0	1	1	2	2	1	1	2	1	1	2	2	1	1	1	2	2	2	1	1	1	1	2	2	2	2	1
NLL-04	47.7	LaDArT_PAV28964	Redundant	2	1	0	1	1	0	2	0	2	2	2	2	2	1	2	1	0	2	2	0	1	1	2	2	1	1	2	1	1	2	2	1	1	1	2	2	2	1	1	1	1	2	2	2	2	1
NLL-04	47.7	LaDArT_PAV25837	Redundant	2	1	0	1	1	2	2	2	2	1	2	2	2	1	2	1	2	2	2	2	1	1	2	2	1	1	2	1	1	2	2	1	1	1	2	2	2	1	1	1	1	0	2	2	2	1
NLL-04	-	LaDArT_PAV08986	Attached	2	1	1	1	1	2	2	2	2	1	2	2	0	0	1	1	2	2	2	2	1	1	2	2	1	1	2	1	1	2	1	1	1	1	2	2	2	1	1	1	1	2	2	2	2	1
NLL-04	-	LaDArT_PAV05002	Attached	2	1	1	0	1	2	2	2	2	0	2	2	2	1	1	1	2	2	2	2	1	1	2	2	1	1	2	1	1	2	1	1	1	1	2	2	2	1	1	1	1	2	2	2	2	1
NLL-04	-	LaDArT_PAV11527	Attached	2	1	1	0	1	2	2	2	2	1	0	2	2	1	1	1	2	2	2	0	1	1	2	2	1	1	2	1	1	2	1	1	1	1	2	2	2	1	1	1	1	0	2	2	2	1
NLL-04	-	LaDArT_PAV20174	Attached	2	1	2	1	1	2	2	2	2	2	2	2	2	1	2	0	2	2	2	2	1	1	2	2	1	1	2	0	1	2	2	1	1	2	2	2	2	1	0	1	1	2	2	2	2	1
NLL-04	-	mtmt_GEN_00080	Attached	2	1	2	0	1	1	2	2	2	1	2	2	2	1	2	1	2	0	0	1	1	1	0	2	2	1	2	1	1	2	2	0	1	1	2	2	2	1	1	0	1	2	2	0	0	0
NLL-04	48.1	LaDArT_PAV16075	Framework	2	1	2	1	1	0	2	2	2	0	2	2	2	1	2	1	2	2	2	2	1	1	2	2	1	1	2	1	1	2	2	1	1	1	2	2	2	1	1	1	1	2	2	2	2	1
NLL-04	48.4	LaDArT_SNP05564	Framework	2	1	2	1	1	2	2	2	2	1	2	2	2	1	2	1	2	2	2	2	1	1	2	2	1	1	2	1	1	2	2	1	1	1	2	2	2	1	1	1	1	2	2	2	2	1
NLL-04	48.4	LaDArT_SNP05858	Redundant	2	1	2	1	1	2	2	2	2	1	0	2	2	1	2	1	2	2	2	2	1	1	2	2	1	1	2	1	1	2	2	1	1	1	2	2	2	1	1	1	1	2	2	2	2	1
NLL-04	48.4	LaDArT_SNP12112	Redundant	2	1	2	1	1	2	2	2	2	0	2	2	2	1	2	1	2	2	2	2	1	1	2	2	1	1	2	1	1	2	2	1	1	1	2	2	2	1	1	1	1	2	2	2	2	1
NLL-04	48.4	LaDArT_SNP05649	Redundant	2	1	2	1	1	2	2	2	2	1	2	2	2	1	2	1	2	2	2	2	1	1	2	2	1	1	2	1	1	2	2	1	1	0	2	2	2	1	1	1	0	2	2	2	2	1
NLL-04	48.4	LaDArT_PAV28177	Redundant	2	1	2	1	1	2	0	2	2	1	2	2	2	1	2	1	2	2	2	0	1	1	2	2	1	1	2	1	1	2	2	1	1	1	2	2	2	1	1	1	1	0	2	2	2	1
NLL-04	48.8	LaDArT_PAV05952	Framework	2	1	2	1	1	2	2	2	2	1	2	2	2	1	2	1	2	2	2	2	1	1	2	2	1	1	2	1	1	2	2	1	1	1	2	2	2	1	1	1	1	2	2	2	2	1
NLL-04	49.8	LaDArT_SNP03996	Framework	2	1	2	1	1	2	2	2	2	1	2	2	2	2	2	1	2	2	2	2	1	1	2	2	2	1	2	1	1	2	2	1	1	1	2	2	2	1	1	1	1	2	2	2	2	1
NLL-04	49.8	LaDArT_SNP12559	Redundant	2	1	2	1	1	2	2	2	2	1	2	2	2	2	2	1	2	2	2	2	1	1	2	2	2	1	2	1	1	2	2	1	1	1	2	2	2	1	1	1	1	2	2	2	2	1
NLL-04	49.8	LaDArT_PAV04263	Redundant	2	1	2	1	1	2	2	2	2	1	2	2	2	2	2	1	2	2	2	2	1	1	2	2	2	0	2	1	1	2	2	1	1	0	2	2	2	1	1	1	1	2	2	0	2	1
NLL-04	50.1	LaDArT_PAV25729	Framework	2	1	2	1	1	2	2	2	2	1	2	2	2	2	2	1	2	2	2	2	1	1	2	2	2	1	2	1	1	0	2	1	1	1	2	2	2	1	1	1	1	2	2	2	2	1
NLL-04	50.8	LaSNP_229	Framework	2	1	2	1	1	2	2	2	2	1	2	2	2	2	2	1	2	2	2	2	1	1	2	2	2	1	2	1	1	2	2	1	1	1	2	2	2	1	1	1	1	2	2	2	2	1
NLL-04	50.8	LaDArT_SNP18060	Redundant	2	1	2	0	1	2	2	2	2	0	2	2	2	2	2	1	2	2	2	2	1	1	2	2	2	1	2	1	1	2	2	1	1	1	2	0	0	1	1	1	1	2	2	2	2	1
NLL-04	50.8	LaDArT_PAV21170	Redundant	2	1	2	1	1	2	2	2	2	1	2	2	2	2	0	0	2	2	2	2	1	1	2	2	2	1	2	1	1	2	2	1	1	1	2	2	2	1	1	1	1	2	2	2	2	1
NLL-04	50.8	LaDArT_PAV21180	Redundant	2	1	2	1	1	2	2	2	2	1	2	2	2	2	0	1	2	2	2	2	1	1	2	2	2	1	2	1	1	2	2	1	1	1	2	2	2	1	1	1	1	2	0	2	2	1
NLL-04	50.8	LaDArT_PAV16049	Redundant	2	1	0	1	1	2	2	2	2	1	2	2	2	2	2	0	2	2	2	2	1	1	2	2	2	1	2	1	1	2	2	1	1	1	2	2	2	1	1	1	1	2	2	2	2	1
NLL-04	51.5	LaDArT_SNP07498	Framework	2	1	2	1	1	2	2	2	2	1	2	2	2	2	2	1	2	2	2	2	1	1	2	2	2	1	2	1	1	2	2	1	1	1	2	2	2	1	1	1	1	2	2	2	2	1
NLL-04	51.5	LaDArT_SNP17435	Redundant	2	1	2	1	1	2	2	2	2	1	2	2	2	2	2	1	2	2	2	2	1	1	2	2	2	1	2	1	1	2	2	1	1	1	2	2	2	1	1	1	1	2	2	2	2	1
NLL-04	51.5	LaDArT_PAV08591	Redundant	2	1	2	1	1	2	2	2	2	1	2	2	2	2	2	0	2	2	2	2	1	1	2	2	2	1	2	1	1	2	2	1	1	1	2	2	2	1	1	1	1	2	2	2	2	1
NLL-04	51.5	LaDArT_PAV29425	Redundant	2	1	2	1	1	2	2	2	2	1	2	2	2	2	2	1	2	2	2	2	1	1	2	2	2	1	2	1	1	2	2	1	1	1	2	2	2	1	1	1	1	2	2	2	2	1
NLL-04	52.6	LaDArT_PAV09563	Framework	2	1	2	1	1	2	2	2	2	1	2	2	2	2	1	1	2	2	2	2	1	1	2	2	2	1	2	1	1	2	2	1	1	0	2	2	2	1	1	1	1	2	2	2	2	1
NLL-04	-	A064	Attached	0	0	0	1	1	2	0	0	2	1	0	0	0	0	1	1	2	2	2	2	0	1	2	2	2	1	2	1	1	0	2	1	1	0	0	2	0	1	1	0	1	0	2	2	2	1
NLL-04	53.3	LaDArT_SNP14899	Framework	2	1	2	1	1	2	2	2	2	1	2	2	2	2	1	1	2	2	2	2	1	1	2	2	2	1	2	1	1	2	2	1	1	1	2	2	2	1	1	1	1	2	2	2	2	1
NLL-04	53.3	LaDArT_SNP08916	Redundant	2	1	2	1	1	2	2	2	2	1	2	2	2	2	0	1	2	2	2	2	1	1	2	2	2	1	2	1	1	2	2	1	1	1	2	2	2	1	1	1	1	2	2	2	2	1
NLL-04	53.3	LaDArT_SNP09760	Redundant	2	1	2	1	1	2	2	2	2	1	2	2	2	2	1	1	2	2	2	2	1	1	2	2	2	1	2	1	1	2	2	1	1	1	2	2	2	1	1	1	1	2	2	2	2	1
NLL-04	53.3	LaDArT_PAV24859	Redundant	2	1	2	1	1	2	2	2	2	1	2	2	2	2	1	1	2	2	2	2	1	1	2	2	2	1	2	1	1	2	2	1	1	1	2	2	2	1	1	1	1	2	2	2	2	1
NLL-04	53.3	LaDArT_PAV16021	Redundant	2	1	2	1	1	2	2	2	2	1	2	2	2	2	1	1	2	2	2	2	1	1	2	2	2	1	0	1	1	2	2	1	1	1	2	2	2	1	1	1	1	2	2	2	2	1
NLL-04	53.6	LaDArT_SNP08538	Framework	2	1	2	1	1	2	2	2	2	1	2	2	2	2	1	1	2	2	2	2	1	1	2	2	2	1	2	1	1	2	2	1	1	1	2	2	2	1	1	1	1	2	2	2	2	1
NLL-04	53.6	LaDArT_SNP10715	Redundant	2	1	2	1	1	2	2	2	2	1	2	2	2	2	1	1	2	2	2	2	1	1	2	2	2	1	2	1	1	2	2	1	1	1	2	2	2	1	1	1	1	2	2	2	2	1
NLL-04	53.6	LaDArT_SNP07688	Redundant	2	1	2	1	1	2	2	2	2	1	2	2	2	2	1	1	2	2	2	2	1	1	2	2	2	1	2	1	1	2	2	1	1	1	2	2	2	1	1	1	1	2	2	2	2	1
NLL-04	53.6	LaSNP_326	Redundant	2	1	2	1	1	2	2	2	2	1	2	2	2	2	1	1	2	2	2	2	1	1	2	2	2	1	2	1	1	2	2	1	1	1	2	2	2	1	1	1	1	2	2	2	2	1
NLL-04	53.6	LaDArT_SNP07305	Redundant	2	1	2	1	1	2	2	2	2	1	2	2	2	2	1	1	2	2	2	2	1	1	2	2	2	1	2	1	1	2	2	1	1	1	2	2	2	0	1	1	1	2	2	2	2	1
NLL-04	53.6	LaDArT_PAV28593	Redundant	2	1	2	1	1	2	2	2	2	1	2	2	2	2	1	1	2	2	2	2	1	1	2	2	2	1	2	1	1	2	2	1	1	1	2	2	2	1	1	1	1	2	2	2	2	1
NLL-04	53.6	LaDArT_PAV04301	Redundant	2	1	2	1	1	2	2	2	2	1	2	2	2	2	1	1	2	2	2	2	1	1	2	2	2	1	2	1	1	2	2	1	1	1	2	2	2	1	1	1	1	2	2	2	2	1
NLL-04	54	LaDArT_SNP10907	Framework	2	1	2	1	1	2	0	2	2	1	2	2	2	2	1	1	2	2	2	2	1	1	2	2	2	1	2	1	1	2	2	1	2	1	2	2	2	1	1	1	1	2	2	2	2	1
NLL-04	54	LaDArT_SNP16512	Redundant	2	1	2	1	1	2	2	2	2	1	2	2	2	2	1	1	2	2	2	2	1	1	2	2	2	1	2	1	1	2	2	1	2	1	2	2	2	1	0	1	0	2	2	2	2	1
NLL-04	55.4	LaDArT_SNP08337	Framework	2	1	2	1	1	2	2	2	2	1	2	2	2	2	1	1	2	2	2	2	1	1	2	2	2	1	2	1	2	2	2	1	2	1	2	2	2	1	1	1	1	2	2	2	2	1
NLL-04	-	UWA029a	Attached	2	1	2	1	1	2	2	2	2	1	2	2	2	2	0	1	2	2	0	2	0	1	2	2	2	1	2	1	2	0	2	1	2	0	0	2	0	1	1	0	1	0	2	2	2	2
NLL-04	55.7	LaDArT_SNP15743	Framework	2	1	2	1	1	2	2	2	2	1	2	2	2	2	1	1	2	2	2	2	1	1	2	2	2	1	2	1	2	2	2	1	2	1	2	2	2	1	1	1	1	2	2	2	2	1
NLL-04	55.7	LaDArT_PAV05966	Redundant	2	1	2	1	1	0	2	2	2	1	2	2	2	2	1	1	2	2	0	2	1	1	2	2	2	1	2	1	2	2	2	1	2	1	2	2	2	1	1	1	1	2	2	2	2	1
NLL-04	56.7	LaDArT_SNP18516	Framework	2	1	2	1	1	2	2	2	2	1	2	2	2	2	1	1	2	2	2	2	1	1	2	2	2	1	2	1	2	2	2	1	2	1	2	2	2	2	1	1	1	2	2	2	2	2
NLL-04	56.7	LaDArT_SNP05136	Redundant	2	1	2	1	1	2	2	2	2	1	2	2	2	2	1	1	2	2	2	2	1	1	2	2	2	1	2	1	2	2	2	1	2	1	2	2	2	2	1	1	1	2	2	2	2	2
NLL-04	56.7	LaDArT_PAV27423	Redundant	2	1	2	1	1	2	2	2	2	1	2	2	2	2	1	1	2	2	2	2	1	1	2	2	2	1	2	1	2	2	2	1	2	1	2	2	2	2	1	1	1	2	0	2	2	2
NLL-04	56.7	LaDArT_PAV27422	Redundant	2	1	2	0	1	2	2	2	2	1	2	2	2	2	1	1	2	2	2	2	1	1	2	2	2	1	2	1	2	2	2	1	2	1	2	2	2	2	1	1	1	2	2	2	2	2
NLL-04	-	mtmt_GEN_00275	Attached	0	2	2	0	1	0	0	0	0	1	2	2	2	1	0	1	0	0	0	2	1	1	0	0	2	1	2	1	2	0	2	0	2	1	0	0	2	2	1	0	1	2	2	0	0	0
NLL-04	57.1	LaSNP_325	Framework	2	1	2	1	1	2	2	1	2	1	2	2	2	2	1	1	2	2	2	2	1	1	2	2	2	1	2	1	2	2	2	1	2	1	2	2	2	2	1	1	1	2	2	2	2	2
NLL-04	58.1	LaDArT_SNP12441	Framework	2	1	2	1	1	2	2	2	2	1	2	2	2	2	1	1	2	2	2	2	1	1	2	2	2	1	2	1	2	2	2	1	2	1	2	2	2	2	1	1	1	2	2	2	2	1
NLL-04	58.1	LaDArT_SNP14591	Redundant	2	1	2	1	1	2	2	2	2	1	2	2	2	2	1	1	2	2	2	2	1	1	2	2	2	1	2	1	2	2	2	1	2	1	2	2	2	2	1	1	1	2	2	2	2	1
NLL-04	58.1	LaDArT_SNP10438	Redundant	2	1	2	1	1	2	2	2	2	1	0	2	2	2	1	1	2	2	2	2	1	1	2	2	2	1	2	1	2	2	2	1	2	1	2	2	2	2	1	1	1	2	2	2	2	1
NLL-04	58.1	LaDArT_SNP09557	Redundant	2	1	2	1	1	2	2	2	2	1	2	2	2	2	1	1	2	2	2	2	1	1	2	2	2	1	2	1	2	2	2	1	2	1	2	2	2	2	1	1	1	2	2	2	2	1
NLL-04	59.5	LaDArT_SNP19073	Framework	2	1	2	1	1	2	2	2	2	1	2	2	2	2	2	1	2	2	2	2	1	1	2	2	2	1	2	1	2	2	0	1	2	1	2	2	1	0	1	0	1	2	0	2	2	2
NLL-04	59.5	Lup204	Redundant	2	1	2	1	1	2	2	2	2	1	2	2	2	2	2	1	2	2	2	2	0	1	2	2	2	1	2	1	2	2	2	1	2	0	0	2	1	2	1	0	1	2	2	2	2	2
NLL-04	59.9	LaDArT_SNP12827	Framework	2	1	2	1	1	2	2	2	2	1	2	2	2	2	2	1	2	2	2	2	1	1	2	2	2	1	2	1	2	2	2	1	2	1	2	2	1	2	1	1	1	2	2	2	2	2
NLL-04	60.9	LaDArT_SNP05701	Framework	2	1	2	1	1	2	2	2	2	1	2	2	2	2	2	1	2	0	2	2	1	1	2	2	2	1	2	1	2	2	2	1	2	1	2	2	0	2	1	1	1	2	2	1	2	2
NLL-04	60.9	LaSNP_569	Redundant	2	1	2	1	1	2	2	2	2	1	2	2	2	2	2	1	2	2	2	2	1	1	2	2	2	0	2	1	2	2	2	1	2	1	2	2	1	2	1	1	1	2	2	1	2	2
NLL-04	-	LaDArT_PAV25295	Attached	2	1	2	1	1	2	1	2	2	1	2	2	2	0	2	1	2	2	2	2	1	1	2	2	2	1	2	1	0	2	2	1	2	1	2	2	1	2	1	1	1	2	2	1	2	2
NLL-04	-	LaDArT_PAV02423	Attached	2	1	2	1	1	2	0	2	2	1	2	2	2	2	2	1	2	2	2	2	0	1	2	2	2	2	2	0	2	2	2	1	2	1	2	2	1	2	1	1	1	2	2	1	2	2
NLL-04	61.2	LaSNP_210	Framework	2	1	2	1	1	2	2	2	2	1	2	2	2	2	2	1	2	2	2	2	1	1	2	2	2	1	2	1	2	2	2	1	2	1	2	2	1	2	1	1	1	2	2	1	2	2
NLL-04	61.2	LaDArT_SNP02722	Redundant	2	1	2	1	1	2	2	2	2	1	2	2	2	2	2	1	2	2	2	2	1	1	2	2	2	1	2	1	2	2	2	1	2	1	2	2	1	2	1	1	1	2	2	1	2	2
NLL-04	61.2	LaDArT_SNP12335	Redundant	2	1	2	1	1	2	2	2	2	1	2	2	2	2	2	1	2	2	2	2	1	1	0	2	2	1	2	1	2	2	2	0	2	1	2	2	1	2	1	1	1	2	2	1	2	2
NLL-04	61.2	LaDArT_SNP01715	Redundant	2	1	2	1	1	2	2	2	2	1	2	2	2	2	2	1	2	2	2	2	1	1	2	2	2	1	2	1	2	2	2	1	2	0	2	2	1	0	1	1	1	2	2	1	2	2
NLL-04	61.2	LaDArT_SNP02811	Redundant	2	1	2	1	1	2	2	2	2	1	2	2	2	2	2	1	2	2	2	2	1	1	2	2	2	0	2	0	2	2	2	1	2	0	2	2	1	2	1	1	1	2	2	1	2	2
NLL-04	61.9	LaDArT_SNP06632	Framework	2	1	2	1	1	2	2	2	2	1	2	2	2	2	2	1	2	2	2	2	1	1	2	2	2	1	2	1	2	2	2	1	2	1	2	2	1	2	1	1	1	2	2	1	2	2
NLL-04	61.9	LaDArT_SNP01393	Redundant	2	1	2	1	1	2	2	2	2	1	2	2	2	2	2	1	2	2	2	2	1	1	2	2	2	1	2	1	2	0	2	1	2	1	2	2	1	2	1	1	1	2	2	1	2	2
NLL-04	62.2	LaDArT_SNP06824	Framework	2	1	2	1	1	2	2	2	2	1	2	2	2	2	2	1	2	2	2	2	1	1	2	2	2	1	2	1	2	2	2	1	2	1	2	2	1	2	1	1	1	2	2	1	2	2
NLL-04	62.2	LaDArT_SNP10248	Redundant	2	1	2	1	1	2	2	2	2	1	2	2	2	2	2	1	2	2	2	2	1	1	2	2	2	1	2	1	2	2	2	1	2	1	2	2	0	2	1	1	1	2	2	1	2	2
NLL-04	62.2	LaDArT_SNP13118	Redundant	2	1	2	1	1	2	0	2	2	1	2	2	2	2	2	1	2	2	2	2	1	1	2	2	2	1	2	1	2	2	2	1	2	1	2	2	1	2	1	1	1	2	2	1	2	2
NLL-04	62.6	LaDArT_SNP03270	Framework	2	1	2	1	1	0	2	2	2	1	0	2	2	2	2	1	2	2	2	2	1	1	2	2	2	1	2	1	2	2	2	1	2	1	2	2	1	2	1	1	1	2	2	1	2	2
NLL-04	62.6	lPb-333583	Redundant	2	1	2	1	1	2	2	2	2	1	2	2	2	2	2	1	2	2	2	2	1	1	2	2	2	1	2	1	2	2	2	1	2	1	2	2	1	2	1	1	1	2	2	1	2	2
NLL-04	62.6	Lup260	Redundant	2	1	2	1	1	2	2	2	2	1	2	0	2	2	2	1	2	2	2	2	0	1	2	2	2	1	2	1	2	2	2	1	2	0	0	2	1	2	1	0	1	2	2	1	2	2
NLL-04	62.9	LaSNP_211	Framework	2	1	2	1	1	2	2	2	2	1	2	2	2	2	2	1	2	2	2	2	1	1	2	2	2	1	2	1	2	2	2	1	2	1	2	2	1	2	1	1	1	2	2	1	2	2
NLL-04	63.6	LaDArT_PAV17232	Framework	2	1	2	1	1	2	2	2	2	1	2	2	2	2	2	1	2	2	2	2	1	1	2	2	2	1	2	1	2	2	1	1	2	1	2	2	1	2	1	1	1	2	2	1	2	2
NLL-04	63.9	LaDArT_SNP17366	Framework	2	1	2	1	1	2	2	2	2	1	2	2	2	2	2	1	2	2	2	2	1	1	2	2	2	1	2	1	2	2	1	1	2	1	2	2	1	2	1	1	1	2	2	1	2	2
NLL-04	63.9	LaSNP_245	Redundant	2	1	2	1	1	2	2	2	2	1	2	2	2	2	2	1	2	2	2	2	1	1	2	2	2	1	2	1	2	2	1	1	2	1	2	2	1	2	1	1	1	2	2	1	2	2
NLL-04	63.9	LaDArT_PAV01127	Redundant	2	1	2	1	1	2	2	2	2	1	2	2	2	2	2	1	2	2	2	2	1	1	2	2	2	1	2	1	2	2	1	1	2	1	2	2	1	2	1	1	1	2	2	1	2	2
NLL-04	63.9	LaDArT_PAV01707	Redundant	2	1	2	1	1	2	2	2	2	1	2	2	2	2	2	1	2	2	2	2	1	1	2	2	2	0	2	1	2	2	1	1	2	1	2	2	1	2	1	1	1	2	2	1	2	2
NLL-04	65	LaDArT_PAV28429	Framework	2	1	2	1	1	2	2	2	2	1	2	2	2	2	2	1	2	0	2	2	1	1	2	1	2	1	2	1	2	2	1	1	2	1	2	2	1	1	1	1	1	2	2	1	2	2
NLL-04	-	LaDArT_PAV20679	Attached	2	1	2	1	1	2	0	2	2	1	2	2	2	2	2	1	2	2	2	2	1	1	2	1	0	1	2	1	0	0	1	1	2	1	2	2	1	2	1	1	1	2	2	1	2	2
NLL-04	65.3	LaSNP_545	Framework	2	1	2	1	1	2	2	2	2	1	2	2	2	2	2	1	2	2	2	2	1	1	2	1	2	1	2	1	2	2	1	1	2	1	2	2	1	1	1	1	1	2	2	1	2	2
NLL-04	65.3	LaDArT_PAV07339	Redundant	2	1	2	1	1	2	2	2	2	1	2	2	2	2	2	1	2	2	2	2	1	1	2	1	2	1	2	1	2	2	1	1	2	1	2	2	1	1	1	1	1	2	2	1	2	2
NLL-04	66	LaDArT_PAV14599	Framework	2	1	2	1	1	2	2	2	2	1	2	2	2	2	2	1	2	2	2	2	1	1	2	1	1	0	2	1	2	2	0	0	2	1	2	2	1	1	1	1	1	2	2	1	2	2
NLL-04	66.4	LaDArT_SNP04196	Framework	2	1	2	1	1	2	2	2	2	2	2	2	2	2	2	1	2	2	2	2	1	1	2	1	1	1	2	1	2	2	1	1	2	1	2	2	1	1	1	1	1	2	2	1	2	2
NLL-04	66.7	LaDArT_SNP10754	Framework	2	1	2	1	1	2	2	2	2	2	2	2	2	2	2	1	2	2	2	2	1	1	2	1	1	1	2	1	0	2	1	1	2	1	2	2	1	1	1	1	1	2	2	1	2	2
NLL-04	67	LaDArT_SNP11171	Framework	2	1	2	1	1	2	2	2	2	2	2	2	2	2	2	1	2	2	2	2	1	0	2	1	1	1	2	1	2	2	1	1	2	1	2	2	1	1	1	1	1	2	2	1	2	2
NLL-04	-	LaDArT_PAV17231	Attached	2	1	2	1	1	0	1	1	2	1	1	2	2	2	0	1	1	2	2	2	1	1	2	1	1	1	2	1	2	1	1	1	0	1	2	1	1	1	1	1	1	0	2	1	2	2
NLL-04	67.4	LaDArT_SNP04685	Framework	2	1	2	1	1	2	2	2	2	2	2	2	2	2	2	1	2	2	2	2	1	1	2	0	1	1	2	1	2	2	1	1	2	1	2	2	1	1	1	1	1	2	2	1	2	2
NLL-04	68	LaSNP_520	Framework	2	1	2	2	1	2	2	2	2	2	2	2	2	2	2	1	2	2	2	2	1	1	2	1	1	1	2	1	2	2	1	1	2	1	2	2	1	0	1	1	1	2	2	1	2	2
NLL-04	68.8	LaDArT_PAV24523	Framework	2	1	2	2	1	2	2	2	2	2	2	2	2	2	2	1	2	2	2	2	1	1	2	1	1	1	2	1	2	2	1	1	2	1	2	2	1	1	1	1	1	2	2	1	2	2
NLL-04	69.1	LaDArT_SNP08613	Framework	2	1	2	2	1	2	2	2	2	2	2	2	2	2	2	0	2	2	2	2	1	1	2	1	1	1	2	1	2	2	1	1	2	1	2	2	1	1	1	1	1	2	2	1	2	2
NLL-04	69.9	LaDArT_SNP00506	Framework	2	1	2	2	1	2	0	0	2	2	2	2	2	2	2	1	2	2	2	2	1	1	2	1	1	1	2	1	2	2	1	1	2	0	2	2	1	1	1	1	1	2	0	1	2	2
NLL-04	70.3	LaDArT_SNP16469	Framework	2	1	2	2	1	2	2	2	2	2	2	2	2	2	2	1	2	2	2	2	1	1	2	1	1	1	2	1	2	2	1	1	2	1	2	2	1	1	1	1	1	2	2	1	2	2
NLL-04	70.3	LaDArT_SNP08677	Redundant	2	1	2	2	1	2	2	2	2	2	2	2	2	2	2	1	2	2	2	2	1	1	0	1	0	1	2	1	2	2	1	1	2	1	2	2	1	1	1	1	1	2	2	1	2	2
NLL-04	70.9	LaDArT_SNP15555	Framework	2	1	2	2	1	2	2	2	2	2	2	2	2	2	2	1	2	2	2	2	1	1	2	1	1	1	2	1	2	2	1	1	2	1	2	2	1	1	1	1	1	2	2	1	2	2
NLL-04	70.9	LaDArT_SNP01336	Redundant	2	1	2	2	1	2	2	2	2	2	2	2	2	2	2	1	2	2	2	2	1	1	2	1	1	1	2	1	2	2	1	1	2	1	2	2	1	1	1	1	1	0	2	1	2	2
NLL-04	70.9	LaSNP_565	Redundant	2	1	2	2	1	2	2	2	2	2	2	2	2	2	2	1	2	2	2	2	1	1	2	1	1	1	2	1	2	2	1	1	2	1	2	2	1	1	1	1	1	2	2	1	2	2
NLL-04	-	LaDArT_PAV21416	Attached	2	1	2	1	1	2	2	2	2	2	2	2	2	2	2	0	2	2	2	2	1	1	2	1	1	1	2	2	2	2	1	1	2	1	2	2	1	1	1	1	0	0	2	1	2	2
NLL-04	-	LaDArT_PAV04672	Attached	2	1	2	2	1	2	2	2	2	2	2	2	2	2	2	1	2	2	2	2	1	1	2	1	1	1	2	1	2	2	1	1	2	1	2	2	1	1	0	0	1	2	2	1	2	2
NLL-04	-	lPb-329891	Attached	2	1	2	2	1	2	2	2	2	2	2	2	2	2	2	1	2	2	0	2	0	1	2	1	1	1	2	1	2	2	1	0	2	0	0	2	1	1	1	0	1	2	2	1	2	2
NLL-04	-	LaDArT_PAV14423	Attached	2	1	2	2	1	2	2	2	2	2	2	2	2	2	2	1	2	2	2	2	1	1	2	1	1	1	2	1	2	2	1	1	2	1	2	2	1	2	1	0	1	2	2	0	2	2
NLL-04	71.3	LaDArT_SNP02018	Framework	2	1	2	2	1	2	2	2	2	2	0	2	2	2	2	1	2	2	2	2	1	1	2	1	1	1	2	1	2	2	1	1	2	1	2	2	1	1	1	1	1	2	2	1	0	2
NLL-04	71.3	LaDArT_SNP00765	Redundant	2	1	2	2	1	2	2	2	2	2	2	2	2	2	2	1	2	2	2	2	1	1	2	1	1	1	2	1	2	2	1	1	2	1	2	2	1	1	1	1	1	2	2	1	2	2
NLL-04	71.3	LaSNP_270	Redundant	2	1	2	2	1	2	2	2	2	2	2	2	2	2	2	1	2	2	2	2	1	1	2	1	1	1	2	1	2	2	1	1	2	1	2	2	1	1	1	1	1	2	2	1	2	2
NLL-04	-	LaDArT_PAV14617	Attached	2	1	2	2	1	0	2	2	2	2	2	2	2	2	2	1	2	2	2	2	1	1	2	1	1	1	2	1	2	0	1	1	2	1	2	2	1	1	1	1	1	2	2	1	2	2
NLL-04	71.6	LaDArT_SNP01379	Framework	2	1	2	2	1	2	2	2	2	2	2	2	2	2	2	1	2	2	2	2	1	1	2	1	1	1	2	1	2	2	1	1	2	1	2	2	1	1	1	1	1	2	2	1	2	2
NLL-04	71.6	LaDArT_SNP19369	Redundant	2	1	2	2	1	2	2	2	2	2	2	2	2	2	2	1	2	2	2	2	1	1	2	1	1	1	2	1	2	2	0	1	2	1	2	2	1	1	1	1	1	2	2	1	2	2
NLL-04	71.6	LaDArT_SNP01999	Redundant	2	1	2	2	1	2	2	2	2	2	2	2	2	2	2	0	2	2	2	2	1	1	2	1	1	1	2	1	2	2	1	1	2	1	2	2	0	1	1	1	1	2	2	1	2	2
NLL-04	72.6	LaDArT_SNP04230	Framework	1	1	2	2	1	2	2	2	2	2	2	2	2	2	2	1	2	2	2	2	1	1	2	1	1	1	2	2	2	2	1	1	2	1	2	2	1	1	1	1	1	2	2	1	2	2
NLL-04	72.6	LaDArT_SNP08014	Redundant	1	1	2	2	1	2	2	2	2	2	2	2	2	2	2	1	2	2	2	2	1	1	2	1	1	1	2	2	2	2	1	1	2	1	2	2	1	1	1	1	1	2	2	1	2	2
NLL-04	72.6	LaSNP_189	Redundant	1	1	2	2	1	2	2	2	2	2	2	2	2	2	2	1	2	2	2	2	1	1	2	1	1	1	2	2	2	2	1	1	2	1	2	2	1	1	1	1	1	2	2	1	2	2
NLL-04	72.6	LaDArT_SNP17211	Redundant	1	1	2	2	1	2	2	2	2	2	2	2	2	2	2	1	2	2	2	2	1	1	2	1	1	0	2	2	2	2	1	1	2	1	2	2	1	1	1	1	1	2	2	1	2	2
NLL-04	72.6	LaDArT_SNP11720	Redundant	1	1	2	2	1	2	2	2	2	2	2	2	2	2	2	1	2	2	2	2	1	1	2	1	1	1	2	2	2	2	1	1	2	1	2	2	1	1	1	1	1	2	2	1	2	2
NLL-04	73.3	LaDArT_PAV22699	Framework	1	1	2	2	1	2	0	2	2	2	2	2	2	2	2	1	2	0	2	2	1	1	2	1	1	1	2	2	2	2	1	1	2	1	2	2	1	1	1	1	1	2	2	1	2	2
NLL-04	73.7	LaSNP_259	Framework	1	1	2	2	1	2	2	2	2	2	2	2	2	2	2	1	2	2	2	2	1	1	2	1	1	1	2	2	2	2	1	1	2	1	2	2	1	1	1	1	1	2	2	1	2	2
NLL-04	73.7	LaDArT_SNP08035	Redundant	1	1	2	2	1	2	2	2	2	2	2	2	2	2	2	1	2	2	2	2	1	1	2	1	1	1	2	2	2	2	1	1	2	1	2	0	1	1	1	1	1	2	2	1	2	2
NLL-04	73.7	LaSNP_423	Redundant	1	1	2	2	1	2	2	2	2	2	2	2	2	2	2	1	2	2	2	2	1	1	2	1	1	1	2	2	2	2	1	1	2	1	2	2	1	1	1	1	1	2	2	1	2	2
NLL-04	73.7	LaDArT_SNP15673	Redundant	1	1	2	2	1	2	2	2	2	2	2	2	2	2	2	1	2	2	2	2	1	1	2	1	1	0	2	2	2	2	1	1	2	1	2	2	1	1	1	1	1	2	2	1	2	2
NLL-04	73.7	LaDArT_PAV29835	Redundant	1	1	2	2	1	2	2	2	2	2	2	2	2	2	2	1	2	2	2	2	1	1	2	1	1	1	2	2	2	2	1	1	2	1	2	2	1	1	1	1	1	2	2	1	2	2
NLL-04	75.1	LaDArT_PAV24662	Framework	1	1	2	2	1	2	2	2	2	2	2	2	2	2	2	1	2	2	2	1	1	1	2	1	1	1	1	0	2	2	1	0	2	1	2	2	1	1	1	1	1	2	2	1	2	2
NLL-04	75.1	LaDArT_PAV08409	Redundant	1	1	2	2	1	2	2	2	2	2	2	2	2	2	2	1	0	2	2	1	1	1	2	1	1	1	1	2	2	2	1	1	0	1	2	2	1	1	1	1	1	2	2	1	2	2
NLL-04	75.1	LaDArT_PAV07417	Redundant	1	1	2	2	1	2	2	2	2	2	2	2	2	2	2	1	2	2	2	1	1	1	2	1	0	1	1	2	2	2	1	1	2	1	2	2	1	1	1	0	1	2	2	1	2	2
NLL-04	75.4	LaSNP_274	Framework	1	1	2	2	2	2	2	2	2	2	2	2	2	2	2	1	2	2	2	1	1	1	2	1	1	1	1	2	2	2	1	1	2	1	2	2	1	1	1	1	1	2	2	1	2	2
NLL-04	75.4	UWA021a	Redundant	0	0	2	2	2	2	2	2	2	2	2	2	2	2	2	1	2	2	2	1	0	1	2	1	1	1	1	2	2	0	1	1	2	0	0	2	1	1	1	0	1	0	2	1	2	2
NLL-04	75.8	LaDArT_SNP16479	Framework	1	1	2	2	2	1	2	2	2	2	2	2	2	2	2	1	2	2	2	1	1	1	2	1	1	1	1	2	2	2	1	1	2	1	2	2	1	0	1	1	1	2	2	1	2	2
NLL-04	75.8	LaDArT_SNP09976	Redundant	1	1	2	2	2	1	2	2	2	2	2	2	2	2	2	1	2	2	2	1	1	1	2	1	1	1	1	2	2	2	1	1	0	1	2	2	1	1	1	1	1	2	2	1	2	2
NLL-04	77.5	LaDArT_PAV00451	Framework	1	1	2	2	2	1	2	2	2	2	2	2	2	2	2	1	2	2	2	1	1	1	2	1	1	1	1	2	2	2	1	1	2	2	2	2	1	0	1	1	1	2	2	1	2	2
NLL-04	77.5	LaDArT_PAV07394	Redundant	1	1	2	2	2	1	2	2	2	2	2	2	2	2	2	1	2	2	2	1	1	1	2	1	1	1	1	2	2	2	1	1	2	0	2	2	1	1	1	0	1	2	2	1	2	2
NLL-04	78.9	LaDArT_SNP14482	Framework	1	1	2	2	2	1	2	2	2	2	2	2	2	2	2	1	2	2	2	1	1	1	2	1	1	1	1	2	2	2	1	1	2	1	2	2	1	1	1	1	1	1	2	1	2	2
NLL-04	79.6	LaSNP_351	Framework	1	1	2	2	2	1	2	2	2	2	2	2	2	2	2	1	2	2	2	1	1	1	2	1	1	1	1	2	2	2	1	1	2	1	2	2	1	1	1	1	1	1	2	1	2	2
NLL-04	79.6	LaDArT_PAV02328	Redundant	1	1	2	2	2	1	2	2	2	2	2	2	2	2	2	1	2	2	2	1	1	1	2	1	1	1	1	2	2	2	1	1	2	1	2	2	1	1	1	1	1	1	2	1	2	2
NLL-04	80	LaDArT_PAV00302	Framework	1	1	2	2	2	0	0	2	2	2	2	2	2	2	2	1	2	2	2	1	1	1	2	1	1	1	1	2	2	2	0	1	2	1	2	2	1	1	1	1	1	1	2	1	2	2
NLL-04	80	LaDArT_PAV01402	Redundant	1	1	2	2	2	1	2	2	2	2	2	2	2	2	2	1	2	2	2	1	1	1	2	1	1	1	1	2	2	2	1	1	2	1	2	2	1	1	1	1	1	1	2	0	2	2
NLL-04	-	LaDArT_PAV15499	Attached	1	1	2	2	2	1	2	2	2	2	2	2	2	2	2	1	2	2	0	1	1	1	2	1	1	1	1	2	2	2	1	1	2	1	2	2	1	1	1	1	1	1	2	1	2	2
NLL-04	80.3	LaDArT_PAV00513	Framework	0	1	2	2	2	1	2	2	0	2	2	2	2	2	2	1	0	2	2	1	1	1	2	1	1	1	1	0	2	2	1	1	2	1	2	2	1	1	1	1	1	1	2	1	2	2
NLL-04	80.3	lPb-331909	Redundant	1	1	2	2	2	1	2	2	2	2	2	2	2	2	2	1	2	2	2	1	1	1	2	1	1	1	1	2	2	2	1	1	2	1	2	2	1	1	1	1	1	1	2	1	2	2
NLL-04	80.7	LaDArT_PAV21134	Framework	1	1	2	2	2	1	2	2	2	2	2	2	2	2	2	1	2	2	2	1	1	1	2	1	1	1	1	2	2	2	1	1	2	1	2	2	1	1	1	0	1	1	2	1	2	2
NLL-04	81	LaDArT_PAV01401	Framework	1	1	2	2	2	1	2	2	2	2	2	2	2	2	2	1	2	2	2	1	1	1	2	1	1	1	1	2	2	2	1	1	2	1	2	2	1	1	1	1	1	1	2	1	2	2
NLL-04	81	LaDArT_PAV03561	Redundant	1	1	2	2	2	1	2	2	2	2	2	2	2	2	2	1	2	2	2	1	1	1	2	1	1	1	1	2	2	2	1	1	2	1	2	2	1	1	1	1	1	1	2	1	2	2
NLL-04	81	LaDArT_PAV00818	Redundant	1	1	2	2	2	1	2	2	2	2	2	2	2	2	2	1	2	2	2	1	1	1	2	1	1	1	1	2	2	2	1	1	2	1	2	2	1	1	1	1	1	1	2	1	2	2
NLL-04	81	LaDArT_PAV01739	Redundant	1	1	2	2	2	1	2	2	2	2	2	2	2	2	2	1	2	2	2	1	1	1	2	1	1	1	1	2	2	2	1	1	2	1	2	2	1	1	1	1	1	1	2	1	2	2
NLL-04	-	LaDArT_PAV29286	Attached	1	1	2	2	2	1	0	2	2	2	2	2	2	2	2	1	2	2	2	1	1	1	2	1	1	1	1	2	2	0	1	1	1	1	2	2	1	1	1	1	1	1	2	1	2	2
NLL-04	81.7	LaSNP_329	Framework	1	1	2	2	2	1	2	2	2	2	2	2	2	2	2	1	2	2	2	1	1	1	2	1	1	1	1	2	2	2	1	1	1	1	2	2	1	1	1	1	1	1	2	1	2	2
NLL-04	81.7	LaSNP_328	Redundant	1	1	2	2	2	1	2	2	2	2	2	2	2	2	2	1	2	2	2	1	1	1	2	1	1	1	1	2	2	2	1	1	1	1	2	2	1	1	1	1	1	1	2	1	2	2
NLL-04	81.7	LaDArT_SNP18628	Redundant	1	1	2	2	2	1	2	2	2	2	2	2	2	2	2	1	2	2	2	1	1	1	2	1	1	1	1	2	2	2	1	1	1	1	2	2	1	1	1	1	1	1	2	1	2	2
NLL-04	81.7	LaDArT_SNP10489	Redundant	1	1	2	2	2	1	2	2	2	2	2	2	2	2	2	1	0	2	2	1	1	1	2	1	1	1	1	2	2	2	1	1	1	1	2	2	1	1	1	1	1	1	2	1	2	2
NLL-04	82	LaDArT_SNP19027	Framework	1	1	2	0	2	1	2	2	2	2	2	2	2	2	2	1	2	2	2	1	1	1	2	1	1	1	1	2	0	2	1	1	1	0	2	2	1	1	1	1	1	1	2	1	2	2
NLL-04	82.4	LaDArT_SNP05238	Framework	1	1	2	2	2	1	2	2	2	2	2	2	2	2	2	1	2	2	2	1	1	1	2	1	1	1	1	2	2	2	1	1	1	1	2	2	1	1	1	1	1	1	2	1	2	2
NLL-04	82.4	LaSSR_053	Redundant	1	1	2	2	2	1	2	2	2	2	2	2	2	2	2	1	2	2	2	1	1	1	2	1	1	1	1	2	2	2	1	1	1	1	2	2	1	1	1	1	1	1	2	1	2	2
NLL-04	82.7	LaDArT_PAV17261	Framework	1	1	2	2	2	1	2	2	2	2	2	2	2	2	2	1	2	2	2	1	1	1	2	1	1	1	1	0	2	2	1	1	1	1	2	2	1	1	1	1	1	1	2	1	2	2
NLL-04	84.6	LaDArT_PAV17252	Framework	1	1	2	1	2	1	2	2	2	2	2	2	2	2	2	1	2	2	2	1	1	1	2	1	1	1	1	2	2	2	1	1	1	1	2	2	1	1	1	1	1	1	2	1	2	2
NLL-04	-	LaDArT_PAV23512	Attached	1	1	0	1	1	1	2	2	2	2	2	2	2	0	2	1	2	2	0	1	1	1	2	1	1	1	1	2	2	2	1	1	1	1	2	1	1	1	1	1	1	1	2	1	2	1
NLL-04	85.3	LaDArT_SNP05117	Framework	1	1	2	1	2	1	2	2	2	2	2	2	2	2	2	1	2	2	2	1	1	1	2	1	1	1	1	2	2	2	1	1	1	1	2	2	1	1	1	1	1	1	2	1	2	2
NLL-04	85.3	LaDArT_SNP07090	Redundant	1	1	2	1	2	1	2	2	2	2	2	2	2	2	2	1	2	2	2	1	1	1	2	1	1	1	1	2	2	2	1	1	1	1	2	2	1	1	1	1	1	1	2	1	2	2
NLL-04	85.3	LaDArT_SNP10444	Redundant	1	1	2	1	2	1	2	2	2	2	2	2	2	2	2	1	2	2	2	1	1	1	2	1	1	0	1	2	2	2	1	1	1	1	2	2	1	1	0	1	1	0	2	1	2	2
NLL-04	85.3	LaDArT_PAV27628	Redundant	1	1	2	1	2	1	2	2	2	2	2	2	2	2	2	1	2	2	2	1	1	1	2	1	1	1	1	2	2	2	1	1	1	1	2	2	1	1	1	1	1	1	2	1	2	2
NLL-04	85.3	LaDArT_PAV05082	Redundant	1	1	2	1	2	1	2	2	2	2	2	2	2	2	2	1	2	2	2	1	1	1	2	1	1	1	1	2	2	2	1	0	1	1	2	2	1	1	1	1	1	1	2	1	2	2
NLL-04	85.3	LaDArT_PAV23478	Redundant	1	1	2	1	2	1	2	2	2	2	2	2	2	2	2	1	0	2	0	1	1	1	2	1	1	1	1	2	2	2	1	1	1	1	2	2	1	1	0	1	1	0	2	1	2	2
NLL-04	85.3	lPb-330821	Redundant	1	1	2	1	2	1	2	2	2	2	2	2	2	2	2	1	2	2	2	1	1	1	2	1	1	1	1	2	2	2	1	1	1	1	2	2	1	1	1	1	1	1	2	1	2	2
NLL-04	-	LaDArT_PAV20706	Attached	1	1	1	1	0	1	2	2	2	2	2	2	2	2	2	1	2	2	1	1	1	1	2	1	1	1	1	0	2	2	1	1	1	1	2	2	1	1	1	1	1	1	2	1	2	2
NLL-04	85.7	LaDArT_PAV10365	Framework	1	1	2	0	2	1	2	2	2	2	2	2	2	2	2	1	0	2	2	1	1	1	2	1	1	2	1	2	2	2	1	1	1	1	2	2	1	1	1	1	0	1	2	0	2	2
NLL-04	86.4	LaDArT_PAV22564	Framework	1	1	2	0	2	1	2	2	2	2	2	2	2	2	2	1	2	2	2	1	1	1	2	1	1	2	1	2	2	2	1	1	1	0	2	2	1	2	1	1	1	1	2	1	2	2
NLL-04	87.1	LaDArT_PAV07865	Framework	1	1	2	1	2	1	2	2	2	2	2	2	2	2	2	1	2	2	2	0	1	1	2	1	1	0	1	2	2	2	1	1	1	2	2	2	1	1	1	1	1	1	2	1	2	2
NLL-04	88.9	LaDArT_PAV12521	Framework	1	1	2	1	2	1	2	2	2	2	2	2	2	2	2	1	2	2	2	1	1	1	2	1	1	0	1	2	2	2	1	1	1	0	1	2	1	1	1	1	1	1	2	1	2	2
NLL-04	90.3	LaDArT_SNP05397	Framework	1	1	2	1	2	1	2	2	2	2	2	2	2	2	1	1	2	2	2	1	1	1	2	1	1	1	1	2	2	2	0	1	1	1	1	2	1	1	1	1	1	1	2	1	2	2
NLL-04	90.3	LaDArT_SNP16254	Redundant	1	1	2	1	2	1	2	2	2	2	2	2	2	2	1	1	2	2	2	1	1	1	2	1	1	1	1	2	2	2	1	1	1	1	1	2	1	1	1	1	1	1	2	1	0	2
NLL-04	90.3	LaDArT_SNP05094	Redundant	1	1	2	1	2	1	2	2	2	2	2	2	2	2	1	1	2	2	2	1	1	1	2	1	1	1	1	2	2	2	1	1	1	1	1	2	1	1	1	1	1	1	2	1	2	2
NLL-04	90.3	LaSNP_478	Redundant	0	1	2	1	2	1	2	2	2	2	2	2	2	2	1	1	2	2	2	1	1	1	2	1	1	1	1	2	2	2	1	1	1	1	1	2	1	1	1	1	1	1	2	1	2	2
NLL-04	90.3	LaDArT_SNP06058	Redundant	1	1	2	1	2	1	2	2	2	2	2	2	2	2	1	1	2	2	2	1	1	1	2	1	1	1	1	2	2	0	1	1	1	1	1	2	1	1	1	1	1	1	2	1	2	2
NLL-04	90.3	LaDArT_SNP13994	Redundant	1	1	2	1	2	1	2	2	2	2	2	2	2	2	1	1	2	2	2	1	1	1	0	1	1	1	1	2	2	2	1	1	1	1	1	2	1	1	1	1	1	1	2	1	2	2
NLL-04	90.7	LaDArT_SNP11692	Framework	1	1	2	1	2	1	2	2	2	2	2	2	2	2	1	1	2	2	2	1	1	1	2	1	1	1	1	2	2	2	1	1	1	1	1	2	1	1	1	1	1	1	2	1	2	2
NLL-04	90.7	LaDArT_SNP11635	Redundant	1	1	2	1	2	1	2	2	2	2	2	2	2	2	1	1	2	2	2	1	1	1	2	1	1	1	1	2	2	2	1	1	1	1	1	2	1	1	1	1	0	1	2	1	2	2
NLL-04	90.7	LaSNP_479	Redundant	1	1	2	1	2	0	2	2	2	2	2	2	2	2	1	1	2	2	2	1	1	1	2	1	1	1	1	2	2	2	1	1	1	1	1	2	1	1	1	1	1	1	2	1	2	2
NLL-04	90.7	LaDArT_PAV06447	Redundant	1	1	2	1	2	1	2	2	2	2	2	2	2	2	1	1	2	2	2	1	1	1	2	1	1	1	1	2	0	2	1	1	1	1	1	2	1	1	1	1	1	1	2	1	2	2
NLL-04	90.7	LaDArT_PAV11689	Redundant	1	1	2	1	2	1	2	2	2	2	2	2	2	0	1	1	2	2	2	1	1	1	2	1	1	1	1	2	2	2	1	1	1	1	1	2	1	1	1	1	1	1	2	1	2	2
NLL-04	90.7	LaDArT_PAV14025	Redundant	1	1	2	1	2	1	0	2	2	2	2	2	2	2	1	1	2	2	0	1	1	1	2	1	1	1	1	2	2	2	1	1	1	1	1	2	1	1	1	1	1	1	2	0	2	2
NLL-04	91	LaDArT_SNP08930	Framework	0	1	1	1	2	1	2	2	2	2	2	2	2	2	1	1	2	2	2	1	1	1	2	1	1	1	1	2	0	2	1	1	1	1	1	2	1	1	1	1	1	1	2	1	2	2
NLL-04	91	LaDArT_PAV08785	Redundant	1	1	1	1	2	1	2	2	2	2	2	2	2	2	1	1	2	2	2	1	1	1	2	1	1	1	1	2	0	2	1	1	1	0	1	2	1	0	1	1	1	1	2	1	2	2
NLL-04	91	LaDArT_PAV08784	Redundant	1	1	1	1	2	1	2	2	2	2	2	2	2	0	1	1	2	2	2	1	1	1	2	1	1	1	1	2	2	2	1	1	1	1	1	2	1	1	1	1	1	1	2	1	2	2
NLL-04	92.1	LaDArT_SNP14859	Framework	1	1	1	1	2	1	2	2	2	2	2	2	2	0	1	1	2	2	2	1	1	1	2	1	1	0	2	0	2	2	1	1	1	0	1	2	1	1	1	0	1	1	0	1	2	2
NLL-04	92.5	LaDArT_SNP05457	Framework	1	1	1	1	2	1	2	2	2	2	2	2	2	2	1	1	2	2	2	1	1	1	2	1	1	1	2	2	2	2	1	1	1	1	1	2	1	1	1	1	1	1	2	1	2	2
NLL-04	92.8	LaDArT_SNP13372	Framework	1	1	1	1	2	1	2	2	2	2	2	2	2	2	1	1	2	2	2	1	1	1	2	1	1	1	2	2	2	2	1	1	1	1	1	2	1	1	1	1	1	1	1	1	2	2
NLL-04	92.8	LaDArT_SNP13393	Redundant	1	1	1	1	2	0	2	2	2	2	2	2	2	2	1	1	2	2	2	1	1	1	2	1	1	1	2	2	2	2	1	1	1	1	1	2	1	1	1	1	1	1	1	1	0	2
NLL-04	92.8	LaDArT_SNP14442	Redundant	1	1	1	1	0	1	2	2	2	2	2	2	2	0	1	1	2	2	2	1	1	1	2	1	1	1	2	2	2	2	1	1	1	1	1	2	1	1	1	1	1	1	1	1	2	2
NLL-04	93.2	LaDArT_SNP15541	Framework	1	1	1	1	2	1	2	2	2	2	2	2	2	2	1	1	2	2	2	1	1	1	2	1	1	1	2	2	2	2	1	1	1	1	1	2	1	1	1	1	1	1	1	1	2	2
NLL-04	93.2	LaDArT_PAV23347	Redundant	1	1	1	1	2	1	2	2	2	2	2	2	2	2	1	1	2	2	2	1	1	1	2	1	1	1	2	2	2	0	1	1	1	1	1	2	1	1	1	1	1	1	1	1	2	2
NLL-04	93.5	LaDArT_PAV23348	Framework	1	1	1	0	2	1	2	2	2	2	2	2	2	0	1	0	2	2	2	0	1	1	2	1	1	0	2	2	2	2	1	1	1	0	1	2	0	1	1	1	1	1	1	1	2	2
NLL-04	94.3	LaDArT_PAV08028	Framework	1	1	1	1	2	1	2	2	2	2	2	2	2	0	1	1	2	2	2	1	0	1	2	1	1	0	2	2	2	2	1	1	1	0	1	2	1	1	1	1	1	1	1	1	2	2
NLL-04	94.6	LaDArT_SNP03745	Framework	1	1	1	1	2	1	2	2	2	2	2	2	2	2	1	1	2	2	2	1	1	1	2	1	1	1	2	2	2	2	1	1	1	1	1	2	1	1	1	1	1	1	1	1	2	2
NLL-04	94.6	LaDArT_SNP14771	Redundant	1	1	1	1	2	1	2	2	2	2	2	2	2	2	1	1	2	2	2	1	1	1	2	1	1	1	2	2	2	2	1	1	1	1	1	2	1	1	1	1	1	1	1	1	2	2
NLL-04	94.6	LaDArT_SNP17982	Redundant	1	1	1	1	2	1	2	2	2	2	2	2	2	2	1	1	2	2	2	1	1	1	2	1	1	0	2	2	2	2	1	1	1	1	1	2	1	1	1	1	1	1	1	1	2	2
NLL-04	94.6	LaDArT_PAV01736	Redundant	1	1	1	1	2	1	2	2	2	2	2	2	2	2	1	1	2	0	2	1	1	1	2	1	1	1	2	2	2	2	1	1	1	1	1	2	1	1	1	1	1	1	1	1	2	2
NLL-04	94.6	LaDArT_PAV01202	Redundant	1	1	1	1	2	1	2	2	2	2	2	2	2	2	1	1	2	2	2	1	1	1	2	1	1	1	2	2	2	0	1	1	1	1	1	2	1	1	1	1	1	1	1	1	2	2
NLL-04	-	LaDArT_PAV11249	Attached	1	1	1	1	2	1	2	2	2	2	2	2	2	2	1	1	2	2	2	1	1	1	2	1	1	1	2	0	2	2	0	1	1	1	1	2	1	1	1	1	1	1	1	1	2	2
NLL-04	95	LaDArT_SNP17151	Framework	1	1	1	1	2	1	2	2	2	2	0	0	2	0	1	1	2	2	2	1	1	1	2	1	1	1	2	2	2	2	1	1	1	1	1	2	1	1	1	1	1	1	1	1	2	2
NLL-04	95.7	LaDArT_SNP14481	Framework	1	1	1	1	2	1	2	2	2	2	2	2	2	2	1	1	2	2	2	1	1	1	2	1	1	1	2	2	2	2	1	1	1	1	1	2	1	1	1	1	1	1	1	1	2	2
NLL-04	95.7	LaDArT_SNP08716	Redundant	1	1	1	1	2	1	2	2	2	2	2	2	2	0	1	1	2	2	2	1	1	1	2	1	1	1	2	2	2	2	1	1	1	1	1	2	1	1	1	1	1	1	1	1	2	2
NLL-04	96	LaDArT_SNP05590	Framework	1	1	1	1	2	1	2	2	2	2	0	2	2	0	0	1	2	2	2	1	1	1	2	1	1	1	2	2	2	2	1	1	1	1	1	2	1	1	1	1	1	1	1	1	2	2
NLL-04	96.3	LaDArT_SNP13566	Framework	1	1	1	1	2	1	2	2	2	2	2	2	2	2	1	1	2	2	2	1	1	1	2	1	1	1	2	2	2	2	1	1	1	1	1	2	1	1	1	1	1	1	1	1	2	2
NLL-04	97.3	LaSNP_464	Framework	1	1	1	1	1	1	2	2	2	2	2	2	2	2	1	1	2	2	2	1	1	1	2	1	1	1	2	2	2	2	1	1	1	1	1	2	1	1	1	1	1	1	1	1	2	2
[truncated: 7,982 more rows]
[truncated: 108 more columns]
