# Supplementary material for: A comprehensive draft genome sequence for lupin (Lupinus angustifolius), an emerging health food: insights into plant–microbe interactions and legume evolution
Source: Plant Biotechnol J. 2016 Sep 23;15(3):318–30. doi: 10.1111/pbi.12615 (PMC5316927; doi:10.1111/pbi.12615)
Supplement: Supplementary file 4 — Data S3 An updated genetic map for narrow‐leafed lupin cv. Tanjil. [file PBI-15-318-s005.xlsx]

## Sheet: Genetic Map
Supplementary Data 3 An updated genetic map for narrow-leafed lupin cv Tanjil
Order	Marker	Locus type	LG	Position (cM)
1	LaIND_231	Framework	NLL-01	0
2	LaDArT_SNP02699	Framework	NLL-01	3.9
3	LaDArT_SNP15908	Redundant	NLL-01	3.9
4	LaDArT_SNP18519	Redundant	NLL-01	3.9
5	LaDArT_SNP19300	Redundant	NLL-01	3.9
6	LaDArT_SNP17390	Redundant	NLL-01	3.9
7	LaSNP_122	Redundant	NLL-01	3.9
8	LaDArT_PAV02578	Redundant	NLL-01	3.9
9	LaIND_180	Redundant	NLL-01	3.9
10	LaDArT_PAV27774	Attached	NLL-01	4.05
11	LaDArT_PAV27773	Attached	NLL-01	4.05
12	LaDArT_PAV16074	Attached	NLL-01	4.05
13	LaDArT_SNP10980	Framework	NLL-01	4.2
14	LaDArT_SNP10546	Redundant	NLL-01	4.2
15	LaDArT_SNP07737	Redundant	NLL-01	4.2
16	LaDArT_SNP12873	Redundant	NLL-01	4.2
17	LaDArT_SNP01550	Redundant	NLL-01	4.2
18	LaDArT_SNP01453	Redundant	NLL-01	4.2
19	LaDArT_SNP01928	Redundant	NLL-01	4.2
20	LaDArT_PAV10855	Redundant	NLL-01	4.2
21	LaDArT_PAV25436	Redundant	NLL-01	4.2
22	LaIND_177	Redundant	NLL-01	4.2
23	LaDArT_PAV16032	Redundant	NLL-01	4.2
24	LaSNP_069	Framework	NLL-01	5.3
25	LaDArT_SNP14286	Framework	NLL-01	7.2
26	Lup330	Framework	NLL-01	8.4
27	LaDArT_PAV02600	Framework	NLL-01	10.2
28	LaDArT_SNP01268	Framework	NLL-01	10.6
29	LaDArT_SNP09902	Redundant	NLL-01	10.6
30	LaDArT_PAV27637	Redundant	NLL-01	10.6
31	LaDArT_PAV20946	Attached	NLL-01	11.45
32	LaDArT_SNP09817	Framework	NLL-01	12.3
33	LaDArT_PAV01734	Redundant	NLL-01	12.3
34	PPE	Attached	NLL-01	13.2
35	LaDArT_SNP04045	Framework	NLL-01	14.1
36	LaDArT_PAV27289	Redundant	NLL-01	14.1
37	LaDArT_PAV04306	Redundant	NLL-01	14.1
38	LaDArT_SNP00430	Framework	NLL-01	16.9
39	LaDArT_PAV10060	Redundant	NLL-01	16.9
40	LaDArT_PAV01969	Redundant	NLL-01	16.9
41	lPb-518033	Framework	NLL-01	17.9
42	LaDArT_PAV11501	Framework	NLL-01	19.6
43	LaDArT_PAV28050	Attached	NLL-01	19.75
44	LaDArT_SNP18237	Framework	NLL-01	19.9
45	LaDArT_SNP01777	Redundant	NLL-01	19.9
46	LaDArT_SNP12133	Redundant	NLL-01	19.9
47	LaDArT_SNP09681	Framework	NLL-01	21
48	LaDArT_SNP18665	Framework	NLL-01	21.7
49	UWA081	Redundant	NLL-01	21.7
50	LaDArT_SNP03034	Framework	NLL-01	23
51	LaDArT_SNP06674	Framework	NLL-01	23.7
52	LaDArT_PAV00398	Framework	NLL-01	24
53	LaDArT_SNP07714	Framework	NLL-01	25.8
54	LaDArT_PAV26451	Framework	NLL-01	27.2
55	LaDArT_PAV24484	Attached	NLL-01	27.4
56	LaDArT_PAV00379	Attached	NLL-01	27.4
57	LaDArT_SNP00843	Framework	NLL-01	27.6
58	LaDArT_PAV01898	Redundant	NLL-01	27.6
59	LaDArT_PAV29788	Redundant	NLL-01	27.6
60	LaDArT_PAV25247	Redundant	NLL-01	27.6
61	LaDArT_PAV04134	Redundant	NLL-01	27.6
62	LaDArT_SNP11295	Framework	NLL-01	28.7
63	LaDArT_SNP00273	Framework	NLL-01	29.7
64	LaDArT_SNP01347	Redundant	NLL-01	29.7
65	LaDArT_PAV15731	Redundant	NLL-01	29.7
66	LaDArT_PAV03340	Redundant	NLL-01	29.7
67	LaDArT_PAV07472	Framework	NLL-01	30
68	LaDArT_PAV11713	Redundant	NLL-01	30
69	LaDArT_SNP03441	Framework	NLL-01	30.7
70	LaDArT_PAV27051	Redundant	NLL-01	30.7
71	LaDArT_PAV03841	Attached	NLL-01	31.05
72	LaSNP_311	Framework	NLL-01	31.4
73	LaDArT_SNP13408	Redundant	NLL-01	31.4
74	LaDArT_PAV28948	Framework	NLL-01	34.3
75	LaDArT_SNP13538	Framework	NLL-01	36.2
76	LaDArT_SNP01481	Framework	NLL-01	37.2
77	LaDArT_SNP12043	Redundant	NLL-01	37.2
78	LaDArT_PAV14898	Redundant	NLL-01	37.2
79	LaDArT_PAV25901	Redundant	NLL-01	37.2
80	LaDArT_PAV05926	Attached	NLL-01	37.35
81	LaDArT_PAV08419	Attached	NLL-01	37.35
82	LaSNP_310	Framework	NLL-01	37.5
83	LaDArT_SNP14664	Redundant	NLL-01	37.5
84	LaDArT_SNP12428	Redundant	NLL-01	37.5
85	LaDArT_PAV23697	Redundant	NLL-01	37.5
86	LaDArT_PAV17524	Framework	NLL-01	40.1
87	LaSNP_360	Framework	NLL-01	40.8
88	LaDArT_SNP06000	Redundant	NLL-01	40.8
89	LaDArT_SNP06015	Redundant	NLL-01	40.8
90	LaDArT_PAV25449	Redundant	NLL-01	40.8
91	LaDArT_PAV06048	Redundant	NLL-01	40.8
92	LaDArT_SNP13459	Framework	NLL-01	44.9
93	LaDArT_SNP11796	Redundant	NLL-01	44.9
94	LaDArT_PAV06518	Redundant	NLL-01	44.9
95	LaDArT_PAV07467	Redundant	NLL-01	44.9
96	LaDArT_SNP17766	Framework	NLL-01	45.6
97	LaDArT_SNP02297	Redundant	NLL-01	45.6
98	LaDArT_PAV24364	Framework	NLL-01	45.9
99	mtmt_GEN_00116	Attached	NLL-01	46.25
100	LaSNP_359	Framework	NLL-01	46.6
101	LaDArT_SNP12379	Redundant	NLL-01	46.6
102	LaDArT_PAV01200	Redundant	NLL-01	46.6
103	UWA128c	Redundant	NLL-01	46.6
104	LaDArT_SNP01364	Framework	NLL-01	48.4
105	LaDArT_SNP12483	Redundant	NLL-01	48.4
106	Leg178	Attached	NLL-01	48.75
107	LaDArT_SNP17343	Framework	NLL-01	49.1
108	LaDArT_SNP18858	Redundant	NLL-01	49.1
109	LaDArT_PAV26423	Redundant	NLL-01	49.1
110	LaDArT_SNP00832	Framework	NLL-01	49.8
111	LaDArT_SNP07860	Redundant	NLL-01	49.8
112	LaDArT_PAV01861	Redundant	NLL-01	49.8
113	LaDArT_SNP03726	Framework	NLL-01	51.5
114	LaDArT_SNP08468	Redundant	NLL-01	51.5
115	LaDArT_PAV24410	Framework	NLL-01	52.2
116	LaDArT_PAV22079	Redundant	NLL-01	52.2
117	LaDArT_PAV01120	Framework	NLL-01	52.6
118	LaDArT_SNP08767	Framework	NLL-01	55.8
119	LaDArT_SNP06037	Redundant	NLL-01	55.8
120	LaDArT_SNP14898	Redundant	NLL-01	55.8
121	LaSNP_273	Framework	NLL-01	56.5
122	LaDArT_PAV22255	Attached	NLL-01	56.65
123	LaDArT_SNP19659	Framework	NLL-01	56.8
124	LaDArT_PAV02811	Redundant	NLL-01	56.8
125	LaDArT_PAV29833	Redundant	NLL-01	56.8
126	LaSNP_570	Framework	NLL-01	57.1
127	LaDArT_SNP01216	Framework	NLL-01	57.8
128	LaDArT_SNP15690	Redundant	NLL-01	57.8
129	LaDArT_SNP02035	Framework	NLL-01	58.2
130	LaDArT_SNP08876	Redundant	NLL-01	58.2
131	LaDArT_SNP10850	Redundant	NLL-01	58.2
132	LaSNP_170	Redundant	NLL-01	58.2
133	LaDArT_PAV23548	Redundant	NLL-01	58.2
134	LaDArT_PAV02899	Redundant	NLL-01	58.2
135	LaDArT_PAV02303	Attached	NLL-01	58.35
136	LaDArT_PAV26765	Attached	NLL-01	58.35
137	lPb-333985	Attached	NLL-01	58.35
138	LaDArT_SNP01965	Framework	NLL-01	58.5
139	LaDArT_SNP14230	Redundant	NLL-01	58.5
140	LaDArT_SNP14421	Redundant	NLL-01	58.5
141	LaDArT_SNP06706	Redundant	NLL-01	58.5
142	LaDArT_SNP01972	Redundant	NLL-01	58.5
143	LaDArT_SNP18071	Redundant	NLL-01	58.5
144	LaDArT_PAV03387	Redundant	NLL-01	58.5
145	LaSNP_181	Framework	NLL-01	59.1
146	LaSNP_347	Redundant	NLL-01	59.1
147	LaDArT_SNP14002	Redundant	NLL-01	59.1
148	LaDArT_SNP17976	Redundant	NLL-01	59.1
149	LaDArT_PAV04869	Redundant	NLL-01	59.1
150	LaDArT_PAV15857	Redundant	NLL-01	59.1
151	LaDArT_PAV15792	Redundant	NLL-01	59.1
152	LaDArT_PAV09073	Redundant	NLL-01	59.1
153	LaDArT_PAV00609	Attached	NLL-01	59.3
154	LaDArT_PAV01794	Framework	NLL-01	59.5
155	LaDArT_SNP04957	Framework	NLL-01	60.2
156	LaDArT_SNP00353	Redundant	NLL-01	60.2
157	LaDArT_SNP08487	Redundant	NLL-01	60.2
158	LaDArT_SNP15699	Redundant	NLL-01	60.2
159	LaDArT_PAV04970	Redundant	NLL-01	60.2
160	LaDArT_PAV26156	Redundant	NLL-01	60.2
161	LaDArT_PAV23494	Redundant	NLL-01	60.2
162	LaDArT_PAV23493	Attached	NLL-01	60.35
163	LaDArT_SNP14504	Framework	NLL-01	60.5
164	LaDArT_SNP04176	Framework	NLL-01	61.2
165	LaDArT_SNP17849	Redundant	NLL-01	61.2
166	LaDArT_SNP03672	Redundant	NLL-01	61.2
167	LaDArT_SNP11264	Redundant	NLL-01	61.2
168	LaDArT_PAV14367	Redundant	NLL-01	61.2
169	LaDArT_PAV04002	Redundant	NLL-01	61.2
170	LaDArT_PAV01583	Redundant	NLL-01	61.2
171	Lup343	Attached	NLL-01	61.35
172	LaDArT_SNP18396	Framework	NLL-01	61.5
173	LaDArT_PAV04319	Redundant	NLL-01	61.5
174	LaDArT_SNP17568	Framework	NLL-01	62.2
175	LaDArT_PAV23433	Attached	NLL-01	62.35
176	LaDArT_PAV14382	Attached	NLL-01	62.35
177	LaDArT_PAV23432	Attached	NLL-01	62.35
178	LaSNP_173	Framework	NLL-01	62.5
179	LaDArT_SNP18483	Redundant	NLL-01	62.5
180	LaDArT_SNP04581	Redundant	NLL-01	62.5
181	LaDArT_SNP04328	Redundant	NLL-01	62.5
182	LaDArT_SNP15619	Redundant	NLL-01	62.5
183	LaDArT_SNP11776	Redundant	NLL-01	62.5
184	LaSNP_417	Redundant	NLL-01	62.5
185	LaDArT_PAV24418	Redundant	NLL-01	62.5
186	LaDArT_PAV27393	Redundant	NLL-01	62.5
187	LaDArT_PAV11967	Redundant	NLL-01	62.5
188	LaDArT_PAV27392	Framework	NLL-01	62.9
189	LaDArT_PAV20828	Framework	NLL-01	63.6
190	LaDArT_SNP09104	Framework	NLL-01	63.9
191	LaDArT_PAV25951	Redundant	NLL-01	63.9
192	LaDArT_SNP13622	Framework	NLL-01	64.6
193	LaDArT_SNP17342	Redundant	NLL-01	64.6
194	LaSNP_150	Redundant	NLL-01	64.6
195	LaDArT_SNP13145	Redundant	NLL-01	64.6
196	LaDArT_PAV25190	Redundant	NLL-01	64.6
197	LaDArT_PAV13340	Redundant	NLL-01	64.6
198	LaDArT_PAV05057	Redundant	NLL-01	64.6
199	LaDArT_PAV04011	Redundant	NLL-01	64.6
200	LaDArT_PAV29869	Redundant	NLL-01	64.6
201	LaDArT_PAV04501	Redundant	NLL-01	64.6
202	LaDArT_PAV11697	Redundant	NLL-01	64.6
203	LaDArT_PAV13979	Attached	NLL-01	64.95
204	LaDArT_SNP18048	Framework	NLL-01	65.3
205	LaDArT_PAV24394	Redundant	NLL-01	65.3
206	A071c	Attached	NLL-01	65.45
207	UWA016	Attached	NLL-01	65.45
208	LaDArT_SNP06691	Framework	NLL-01	65.6
209	LaSNP_153	Redundant	NLL-01	65.6
210	LaDArT_PAV05253	Redundant	NLL-01	65.6
211	LaDArT_PAV14392	Framework	NLL-01	66
212	UWA086	Redundant	NLL-01	66
213	LaDArT_SNP10593	Framework	NLL-01	66.3
214	LaDArT_PAV24444	Framework	NLL-01	67
215	LaDArT_SNP07380	Framework	NLL-01	67.7
216	LaDArT_SNP16732	Redundant	NLL-01	67.7
217	LaSNP_152	Redundant	NLL-01	67.7
218	LaDArT_PAV05129	Attached	NLL-01	67.9
219	LaDArT_PAV10969	Framework	NLL-01	68.1
220	Lup257	Redundant	NLL-01	68.1
221	LaDArT_SNP05255	Framework	NLL-01	68.4
222	LaSNP_519	Redundant	NLL-01	68.4
223	LaDArT_PAV05173	Redundant	NLL-01	68.4
224	LaDArT_PAV20413	Redundant	NLL-01	68.4
225	LaDArT_PAV27668	Redundant	NLL-01	68.4
226	LaDArT_PAV23924	Redundant	NLL-01	68.4
227	LaDArT_PAV01562	Redundant	NLL-01	68.4
228	LaDArT_PAV05730	Redundant	NLL-01	68.4
229	LaDArT_PAV22581	Redundant	NLL-01	68.4
230	LaDArT_SNP11604	Framework	NLL-01	68.8
231	LaDArT_PAV04777	Redundant	NLL-01	68.8
232	LaDArT_PAV21069	Redundant	NLL-01	68.8
233	LaDArT_PAV24450	Redundant	NLL-01	68.8
234	lPb-522644	Redundant	NLL-01	68.8
235	LaSNP_350	Framework	NLL-01	69.5
236	LaDArT_PAV22570	Framework	NLL-01	69.8
237	LaDArT_PAV15727	Redundant	NLL-01	69.8
238	LaDArT_SNP06192	Framework	NLL-01	70.2
239	LaDArT_PAV21006	Attached	NLL-01	70.55
240	LaDArT_SNP19361	Framework	NLL-01	70.9
241	LaDArT_PAV22436	Redundant	NLL-01	70.9
242	Ms-U63	Redundant	NLL-01	70.9
243	Lup170	Redundant	NLL-01	70.9
244	LaDArT_PAV05574	Attached	NLL-01	71.1
245	LaDArT_PAV14812	Framework	NLL-01	71.3
246	LaDArT_PAV15138	Framework	NLL-01	71.7
247	LaDArT_PAV15964	Framework	NLL-01	72.8
248	LaDArT_PAV15657	Framework	NLL-01	74.7
249	LaDArT_SNP04025	Framework	NLL-01	75
250	LaDArT_SNP09285	Framework	NLL-01	75.7
251	LaDArT_PAV28431	Redundant	NLL-01	75.7
252	LaDArT_PAV21085	Redundant	NLL-01	75.7
253	LaDArT_PAV09098	Redundant	NLL-01	75.7
254	lPb-333527	Redundant	NLL-01	75.7
255	lPb-334820	Redundant	NLL-01	75.7
256	LaDArT_SNP15558	Framework	NLL-01	76.1
257	LaDArT_SNP03725	Framework	NLL-01	76.4
258	LaDArT_SNP09389	Redundant	NLL-01	76.4
259	LaDArT_SNP06923	Framework	NLL-01	76.8
260	LaDArT_SNP18900	Redundant	NLL-01	76.8
261	LaDArT_PAV21125	Redundant	NLL-01	76.8
262	LaDArT_PAV15813	Redundant	NLL-01	76.8
263	LaDArT_SNP03493	Framework	NLL-01	77.4
264	LaDArT_SNP04932	Redundant	NLL-01	77.4
265	LaDArT_PAV12687	Redundant	NLL-01	77.4
266	LaDArT_PAV08157	Redundant	NLL-01	77.4
267	LaIND_084	Redundant	NLL-01	77.4
268	LaDArT_PAV17240	Redundant	NLL-01	77.4
269	mtmt_GEN_00447	Attached	NLL-01	77.6
270	UWA226	Attached	NLL-01	77.6
271	LaDArT_PAV15619	Framework	NLL-01	77.8
272	LaDArT_PAV27252	Attached	NLL-01	77.95
273	LaDArT_PAV23781	Attached	NLL-01	77.95
274	LaDArT_SNP18360	Framework	NLL-01	78.1
275	LaDArT_SNP07402	Redundant	NLL-01	78.1
276	LaDArT_SNP08993	Redundant	NLL-01	78.1
277	LaDArT_SNP16037	Redundant	NLL-01	78.1
278	LaDArT_SNP14571	Redundant	NLL-01	78.1
279	LaDArT_PAV08750	Redundant	NLL-01	78.1
280	LaDArT_PAV23780	Redundant	NLL-01	78.1
281	LaDArT_PAV08252	Redundant	NLL-01	78.1
282	mtmt_GEN_00258	Attached	NLL-01	78.3
283	LaDArT_PAV15961	Framework	NLL-01	78.5
284	LaDArT_SNP04960	Framework	NLL-01	79.9
285	LaDArT_SNP07725	Redundant	NLL-01	79.9
286	LaDArT_SNP18566	Framework	NLL-01	80.3
287	LaDArT_PAV27496	Redundant	NLL-01	80.3
288	LaDArT_PAV27497	Redundant	NLL-01	80.3
289	LaDArT_PAV12738	Attached	NLL-01	80.45
290	LaDArT_SNP12650	Framework	NLL-01	80.6
291	LaDArT_SNP09555	Redundant	NLL-01	80.6
292	LaDArT_PAV27399	Redundant	NLL-01	80.6
293	LaDArT_SNP08791	Framework	NLL-01	82.3
294	LaDArT_SNP04773	Redundant	NLL-01	82.3
295	LaDArT_SNP08121	Redundant	NLL-01	82.3
296	LaDArT_SNP12953	Redundant	NLL-01	82.3
297	LaDArT_PAV24445	Attached	NLL-01	82.5
298	LaDArT_PAV15913	Framework	NLL-01	82.7
299	LaDArT_PAV14281	Redundant	NLL-01	82.7
300	LaDArT_PAV24467	Attached	NLL-01	82.85
301	LaDArT_SNP16679	Framework	NLL-01	83
302	LaDArT_PAV14847	Redundant	NLL-01	83
303	LaDArT_PAV14781	Framework	NLL-01	83.4
304	LaDArT_SNP17800	Framework	NLL-01	84.5
305	LaDArT_PAV26217	Redundant	NLL-01	84.5
306	LaDArT_PAV26218	Redundant	NLL-01	84.5
307	LaDArT_SNP03362	Framework	NLL-01	86.2
308	LaDArT_SNP16630	Redundant	NLL-01	86.2
309	LaDArT_PAV24336	Redundant	NLL-01	86.2
310	LaDArT_PAV08687	Redundant	NLL-01	86.2
311	LaDArT_PAV20217	Framework	NLL-01	86.5
312	LaDArT_SNP10401	Framework	NLL-01	87.2
313	LaDArT_SNP06819	Redundant	NLL-01	87.2
314	LaDArT_SNP12272	Redundant	NLL-01	87.2
315	LaDArT_PAV06758	Redundant	NLL-01	87.2
316	LaDArT_PAV01267	Redundant	NLL-01	87.2
317	LaDArT_PAV05330	Redundant	NLL-01	87.2
318	LaDArT_PAV25910	Redundant	NLL-01	87.2
319	LaDArT_PAV13917	Redundant	NLL-01	87.2
320	LaDArT_PAV16205	Attached	NLL-01	87.4
321	LaDArT_PAV13728	Attached	NLL-01	87.4
322	LaDArT_SNP13047	Framework	NLL-01	87.6
323	LaDArT_SNP02084	Redundant	NLL-01	87.6
324	psat_EST_00163	Redundant	NLL-01	87.6
325	LaDArT_SNP00156	Framework	NLL-01	88.2
326	LaSNP_067	Redundant	NLL-01	88.2
327	LaDArT_SNP00109	Framework	NLL-01	88.9
328	LaDArT_PAV02450	Redundant	NLL-01	88.9
329	LaDArT_PAV00261	Redundant	NLL-01	88.9
330	LaIND_135	Framework	NLL-01	90.3
331	LaDArT_SNP04894	Framework	NLL-01	91.8
332	LaDArT_SNP00788	Redundant	NLL-01	91.8
333	LaDArT_SNP00050	Redundant	NLL-01	91.8
334	LaDArT_PAV00420	Redundant	NLL-01	91.8
335	LaDArT_PAV26151	Redundant	NLL-01	91.8
336	LaDArT_PAV01764	Redundant	NLL-01	91.8
337	LaIND_054	Redundant	NLL-01	91.8
338	LaDArT_PAV00139	Attached	NLL-01	92.15
339	LaDArT_SNP17092	Framework	NLL-01	92.5
340	LaDArT_SNP02030	Framework	NLL-01	92.8
341	LaDArT_SNP00192	Framework	NLL-01	93.5
342	LaDArT_SNP05738	Framework	NLL-01	93.9
343	LaDArT_PAV26379	Redundant	NLL-01	93.9
344	LaDArT_SNP00613	Framework	NLL-01	94.2
345	LaDArT_PAV00371	Redundant	NLL-01	94.2
346	LaDArT_PAV01333	Redundant	NLL-01	94.2
347	UWA098	Attached	NLL-01	94.4
348	VIN3	Attached	NLL-01	94.4
349	LaDArT_PAV14471	Framework	NLL-01	94.6
350	LaDArT_PAV16077	Framework	NLL-01	94.9
351	LaIND_167	Framework	NLL-01	96.7
352	LaDArT_SNP02710	Framework	NLL-01	97.5
353	LaDArT_PAV03185	Redundant	NLL-01	97.5
354	LaDArT_PAV14003	Redundant	NLL-01	97.5
355	LaDArT_PAV20864	Attached	NLL-01	98.05
356	LaIND_039	Framework	NLL-01	98.6
357	LaDArT_SNP00376	Framework	NLL-01	99.7
358	LaDArT_PAV25527	Redundant	NLL-01	99.7
359	LaDArT_SNP12644	Framework	NLL-01	100.4
360	LaDArT_SNP05525	Framework	NLL-01	101.1
361	LaDArT_SNP07735	Redundant	NLL-01	101.1
362	LaDArT_SNP13654	Framework	NLL-01	101.4
363	LaDArT_PAV14020	Redundant	NLL-01	101.4
364	LaDArT_PAV16105	Framework	NLL-01	102.1
365	LaDArT_PAV04019	Framework	NLL-01	103.6
366	LaDArT_PAV22611	Redundant	NLL-01	103.6
367	LaDArT_SNP18933	Framework	NLL-01	105
368	LaDArT_SNP09934	Redundant	NLL-01	105
369	LaDArT_SNP03490	Framework	NLL-01	105.7
370	LaDArT_SNP19288	Framework	NLL-01	106.1
371	LaDArT_SNP12042	Framework	NLL-01	107.5
372	LaDArT_SNP03787	Framework	NLL-01	107.8
373	LaDArT_SNP03494	Redundant	NLL-01	107.8
374	LaDArT_SNP07584	Redundant	NLL-01	107.8
375	LaDArT_SNP09406	Redundant	NLL-01	107.8
376	LaDArT_SNP11354	Redundant	NLL-01	107.8
377	LaDArT_SNP05128	Redundant	NLL-01	107.8
378	LaDArT_SNP12840	Redundant	NLL-01	107.8
379	LaSNP_074	Redundant	NLL-01	107.8
380	LaDArT_PAV01058	Redundant	NLL-01	107.8
381	LaDArT_PAV02269	Redundant	NLL-01	107.8
382	LaDArT_PAV00619	Redundant	NLL-01	107.8
383	LaDArT_PAV24156	Redundant	NLL-01	107.8
384	lPb-329083	Redundant	NLL-01	107.8
385	LaDArT_PAV15638	Attached	NLL-01	107.95
386	LaDArT_SNP08052	Framework	NLL-01	108.1
387	LaDArT_PAV29317	Redundant	NLL-01	108.1
388	LaDArT_PAV14759	Framework	NLL-01	108.8
389	LaDArT_PAV09094	Redundant	NLL-01	108.8
390	LaDArT_SNP06211	Framework	NLL-01	109.2
391	LaDArT_SNP00409	Redundant	NLL-01	109.2
392	LaDArT_SNP05607	Redundant	NLL-01	109.2
393	LaDArT_PAV00920	Redundant	NLL-01	109.2
394	LaDArT_PAV25831	Redundant	NLL-01	109.2
395	LaDArT_SNP07855	Framework	NLL-01	109.9
396	LaDArT_SNP05556	Redundant	NLL-01	109.9
397	LaDArT_PAV13854	Redundant	NLL-01	109.9
398	LaDArT_PAV12834	Redundant	NLL-01	109.9
399	LaDArT_PAV16190	Attached	NLL-01	110.05
400	LaDArT_PAV26265	Attached	NLL-01	110.05
401	LaDArT_PAV08029	Attached	NLL-01	110.05
402	LaDArT_SNP13712	Framework	NLL-01	110.2
403	LaDArT_PAV15730	Redundant	NLL-01	110.2
404	LaDArT_SNP13676	Framework	NLL-01	110.5
405	LaDArT_SNP09286	Redundant	NLL-01	110.5
406	LaDArT_SNP10035	Redundant	NLL-01	110.5
407	LaDArT_PAV16020	Redundant	NLL-01	110.5
408	LaDArT_PAV02274	Redundant	NLL-01	110.5
409	LaDArT_PAV15769	Redundant	NLL-01	110.5
410	LaDArT_PAV24059	Attached	NLL-01	110.7
411	LaDArT_SNP03495	Framework	NLL-01	110.9
412	LaDArT_SNP12385	Redundant	NLL-01	110.9
413	LaDArT_PAV05270	Redundant	NLL-01	110.9
414	LaDArT_SNP13714	Framework	NLL-01	111.2
415	LaDArT_PAV27734	Framework	NLL-01	111.6
416	LaIND_069	Redundant	NLL-01	111.6
417	LaDArT_SNP05981	Framework	NLL-01	111.9
418	LaDArT_SNP16273	Redundant	NLL-01	111.9
419	LaDArT_PAV23985	Attached	NLL-01	112.05
420	LaDArT_SNP15114	Framework	NLL-01	112.2
421	LaDArT_SNP05401	Redundant	NLL-01	112.2
422	LaDArT_SNP12622	Redundant	NLL-01	112.2
423	Lup300	Attached	NLL-01	112.4
424	LaDArT_PAV25501	Attached	NLL-01	112.4
425	LaDArT_SNP12072	Framework	NLL-01	112.6
426	LaDArT_SNP18829	Redundant	NLL-01	112.6
427	LaSNP_300	Redundant	NLL-01	112.6
428	LaDArT_SNP04249	Redundant	NLL-01	112.6
429	LaDArT_SNP17152	Redundant	NLL-01	112.6
430	LaDArT_PAV15829	Attached	NLL-01	112.75
431	mtmt_EST_03396	Attached	NLL-01	112.75
432	LaDArT_SNP03759	Framework	NLL-01	112.9
433	LaDArT_PAV25739	Redundant	NLL-01	112.9
434	LaDArT_SNP07633	Framework	NLL-01	113.6
435	LaDArT_SNP08926	Framework	NLL-01	113.9
436	LaSNP_224	Redundant	NLL-01	113.9
437	LaDArT_SNP16837	Redundant	NLL-01	113.9
438	LaDArT_SNP13247	Framework	NLL-01	114.6
439	LaIND_052	Redundant	NLL-01	114.6
440	LaDArT_PAV08070	Redundant	NLL-01	114.6
441	LaDArT_SNP18348	Framework	NLL-01	115.3
442	LaSNP_547	Redundant	NLL-01	115.3
443	LaDArT_SNP08558	Redundant	NLL-01	115.3
444	LaDArT_PAV22598	Framework	NLL-01	115.6
445	LaDArT_PAV27787	Framework	NLL-01	116.3
446	LaDArT_PAV11867	Framework	NLL-01	118.2
447	LaDArT_SNP05357	Framework	NLL-01	119
448	LaDArT_SNP14250	Redundant	NLL-01	119
449	LaDArT_PAV26310	Redundant	NLL-01	119
450	LaDArT_PAV05237	Attached	NLL-01	119.15
451	LaDArT_SNP15391	Framework	NLL-01	119.3
452	LaSNP_246	Redundant	NLL-01	119.3
453	LaSNP_500	Redundant	NLL-01	119.3
454	Leg716	Attached	NLL-01	119.45
455	LaDArT_PAV21087	Attached	NLL-01	119.45
456	LaDArT_SNP06274	Framework	NLL-01	119.6
457	LaSNP_318	Redundant	NLL-01	119.6
458	LaSNP_227	Redundant	NLL-01	119.6
459	LaDArT_SNP07916	Redundant	NLL-01	119.6
460	LaDArT_PAV15993	Redundant	NLL-01	119.6
461	LaSSR_009	Redundant	NLL-01	119.6
462	LaDArT_SNP04503	Framework	NLL-01	120.3
463	LaDArT_SNP09393	Redundant	NLL-01	120.3
464	LaDArT_SNP11637	Redundant	NLL-01	120.3
465	LaDArT_SNP19445	Redundant	NLL-01	120.3
466	LaSNP_320	Redundant	NLL-01	120.3
467	LaDArT_SNP11522	Redundant	NLL-01	120.3
468	LaDArT_SNP19517	Redundant	NLL-01	120.3
469	LaDArT_PAV20908	Redundant	NLL-01	120.3
470	LaDArT_PAV20331	Redundant	NLL-01	120.3
471	LaDArT_PAV03932	Attached	NLL-01	120.45
472	LaDArT_SNP14052	Framework	NLL-01	120.6
473	LaDArT_PAV08600	Attached	NLL-01	120.85
474	lPb-333955	Framework	NLL-01	121.1
475	lPb-334372	Redundant	NLL-01	121.1
476	LaDArT_SNP15774	Framework	NLL-01	121.6
477	LaDArT_SNP03468	Redundant	NLL-01	121.6
478	LaDArT_PAV05153	Redundant	NLL-01	121.6
479	LaDArT_PAV20701	Redundant	NLL-01	121.6
480	LaDArT_PAV03858	Redundant	NLL-01	121.6
481	LaDArT_PAV25494	Redundant	NLL-01	121.6
482	lPb-333860	Redundant	NLL-01	121.6
483	LaDArT_PAV04434	Attached	NLL-01	121.8
484	LaDArT_PAV14900	Attached	NLL-01	121.8
485	LaSNP_225	Framework	NLL-01	122
486	LaDArT_SNP07445	Redundant	NLL-01	122
487	LaDArT_SNP17126	Redundant	NLL-01	122
488	LaDArT_PAV26220	Redundant	NLL-01	122
489	LaDArT_PAV07254	Redundant	NLL-01	122
490	LaDArT_SNP16409	Framework	NLL-01	122.3
491	LaDArT_SNP10242	Redundant	NLL-01	122.3
492	LaDArT_SNP15464	Framework	NLL-01	123
493	LaDArT_SNP06168	Framework	NLL-01	124.4
494	LaSNP_576	Redundant	NLL-01	124.4
495	LaDArT_PAV21064	Redundant	NLL-01	124.4
496	LaDArT_PAV06045	Redundant	NLL-01	124.4
497	Lup214	Framework	NLL-01	125
498	LaDArT_PAV28380	Framework	NLL-01	126.2
499	LaDArT_PAV25701	Attached	NLL-01	126.4
500	LaDArT_PAV21136	Attached	NLL-01	126.4
501	LaDArT_PAV26775	Attached	NLL-01	126.4
502	LaDArT_PAV20513	Attached	NLL-01	126.4
503	LaDArT_SNP15800	Framework	NLL-01	126.6
504	LaDArT_SNP19060	Redundant	NLL-01	126.6
505	LaDArT_SNP04099	Redundant	NLL-01	126.6
506	LaDArT_SNP19292	Redundant	NLL-01	126.6
507	LaDArT_SNP12746	Redundant	NLL-01	126.6
508	LaDArT_SNP14358	Redundant	NLL-01	126.6
509	LaDArT_PAV24126	Redundant	NLL-01	126.6
510	LaDArT_PAV25794	Redundant	NLL-01	126.6
511	LaDArT_PAV28883	Redundant	NLL-01	126.6
512	LaDArT_PAV04341	Redundant	NLL-01	126.6
513	LaDArT_PAV08852	Redundant	NLL-01	126.6
514	LaDArT_PAV28382	Redundant	NLL-01	126.6
515	LaDArT_PAV23593	Redundant	NLL-01	126.6
516	LaDArT_SNP05932	Framework	NLL-01	127.2
517	LaDArT_SNP19475	Framework	NLL-01	127.6
518	LaDArT_PAV08975	Redundant	NLL-01	127.6
519	lPb-329664	Attached	NLL-01	127.75
520	LaSNP_261	Framework	NLL-01	127.9
521	LaDArT_SNP09157	Redundant	NLL-01	127.9
522	LaSNP_420	Redundant	NLL-01	127.9
523	LaDArT_PAV25994	Redundant	NLL-01	127.9
524	LaDArT_PAV01153	Framework	NLL-01	128.6
525	LaDArT_PAV02399	Redundant	NLL-01	128.6
526	lPb-329590	Redundant	NLL-01	128.6
527	LaDArT_SNP01541	Framework	NLL-01	129.3
528	LaDArT_SNP02419	Redundant	NLL-01	129.3
529	LaDArT_SNP13037	Redundant	NLL-01	129.3
530	LaDArT_SNP02321	Redundant	NLL-01	129.3
531	LaDArT_SNP01112	Redundant	NLL-01	129.3
532	LaDArT_SNP00152	Redundant	NLL-01	129.3
533	LaDArT_SNP00815	Redundant	NLL-01	129.3
534	LaDArT_SNP01359	Redundant	NLL-01	129.3
535	LaDArT_PAV02533	Redundant	NLL-01	129.3
536	LaDArT_PAV00347	Redundant	NLL-01	129.3
537	LaDArT_PAV02503	Redundant	NLL-01	129.3
538	LaDArT_PAV02531	Redundant	NLL-01	129.3
539	LaDArT_PAV28640	Attached	NLL-01	129.45
540	lPb-329002	Attached	NLL-01	129.45
541	Tardus	Attached	NLL-01	129.45
542	TaM1	Attached	NLL-01	129.45
543	LaDArT_PAV02725	Attached	NLL-01	129.45
544	LaDArT_PAV08349	Framework	NLL-01	129.6
545	LaDArT_PAV07256	Redundant	NLL-01	129.6
546	LaDArT_PAV13124	Redundant	NLL-01	129.6
547	LaDArT_PAV03879	Redundant	NLL-01	129.6
548	LaDArT_PAV08477	Redundant	NLL-01	129.6
549	LaDArT_PAV13268	Redundant	NLL-01	129.6
550	LaDArT_PAV26491	Attached	NLL-01	129.95
551	LaDArT_PAV22030	Framework	NLL-01	130.3
552	TaM3	Framework	NLL-01	133.2
553	Lup001	Redundant	NLL-01	133.2
554	LaDArT_PAV26383	Framework	NLL-01	138.5
555	LaDArT_SNP07943	Framework	NLL-01	140.6
556	LaDArT_SNP16352	Redundant	NLL-01	140.6
557	LaDArT_PAV24047	Redundant	NLL-01	140.6
558	LaDArT_PAV24048	Redundant	NLL-01	140.6
559	LaDArT_SNP16061	Framework	NLL-01	142
560	LaDArT_PAV05211	Redundant	NLL-01	142
561	LaDArT_PAV29637	Attached	NLL-01	142.15
562	LaDArT_SNP04558	Framework	NLL-01	142.3
563	LaDArT_SNP12427	Redundant	NLL-01	142.3
564	LaDArT_PAV27936	Redundant	NLL-01	142.3
565	LaDArT_PAV12465	Redundant	NLL-01	142.3
566	LaDArT_SNP04014	Framework	NLL-01	143
567	LaDArT_SNP10636	Redundant	NLL-01	143
568	TaM2	Redundant	NLL-01	143
569	LaDArT_PAV26983	Framework	NLL-01	148.9
570	LaDArT_PAV26541	Redundant	NLL-01	148.9
571	LaDArT_SNP05737	Framework	NLL-01	150
572	LaDArT_PAV16619	Framework	NLL-01	150.3
573	LaDArT_PAV11924	Redundant	NLL-01	150.3
574	UWA026a	Attached	NLL-01	150.5
575	LaDArT_SNP16754	Framework	NLL-01	150.7
576	LaDArT_PAV28603	Redundant	NLL-01	150.7
577	LaDArT_PAV06625	Framework	NLL-01	151.4
578	LaDArT_PAV21522	Framework	NLL-01	154.8
579	LaDArT_PAV07116	Redundant	NLL-01	154.8
580	LaDArT_SNP16871	Framework	NLL-01	155.2
581	LaDArT_PAV24995	Framework	NLL-01	155.5
582	LaDArT_SNP08619	Framework	NLL-01	159.7
583	LaDArT_SNP15345	Redundant	NLL-01	159.7
584	LaDArT_SNP03100	Redundant	NLL-01	159.7
585	LaDArT_PAV24189	Redundant	NLL-01	159.7
586	LaDArT_SNP19128	Framework	NLL-01	162.9
587	LaDArT_SNP01181	Framework	NLL-01	166.2
588	LaDArT_PAV02822	Framework	NLL-01	168
589	UWA022	Redundant	NLL-01	168
590	UWA209	Redundant	NLL-01	168
591	LaDArT_SNP05297	Framework	NLL-01	169.1
592	LaDArT_SNP00681	Redundant	NLL-01	169.1
593	LaSNP_208	Framework	NLL-01	169.4
594	LaDArT_PAV06568	Redundant	NLL-01	169.4
595	LaDArT_PAV21316	Redundant	NLL-01	169.4
596	LaDArT_SNP09032	Framework	NLL-01	169.7
597	LaDArT_SNP17065	Redundant	NLL-01	169.7
598	LaDArT_PAV21343	Attached	NLL-01	169.9
599	LaDArT_SNP08404	Framework	NLL-01	170.1
600	LaDArT_PAV21260	Redundant	NLL-01	170.1
601	LaDArT_SNP04012	Framework	NLL-01	172.9
602	LaDArT_PAV23618	Redundant	NLL-01	172.9
603	UWA250	Attached	NLL-01	173.8
604	LaDArT_SNP09020	Framework	NLL-01	174.7
605	LaDArT_PAV21280	Framework	NLL-01	175
606	LaDArT_SNP08056	Framework	NLL-01	175.3
607	LaDArT_PAV21642	Redundant	NLL-01	175.3
608	LaDArT_PAV07901	Redundant	NLL-01	175.3
609	LaDArT_PAV02158	Framework	NLL-01	176.4
610	LaDArT_SNP18857	Framework	NLL-01	179.4
611	LaSNP_380	Framework	NLL-01	179.8
612	LaDArT_PAV00708	Redundant	NLL-01	179.8
613	LaDArT_PAV17511	Redundant	NLL-01	179.8
614	LaDArT_SNP18877	Framework	NLL-01	180.5
615	LaDArT_PAV28018	Framework	NLL-01	180.8
617	LaDArT_PAV26416	Framework	NLL-02	0
618	LaDArT_SNP08726	Framework	NLL-02	2.9
619	LaDArT_PAV02391	Attached	NLL-02	3.45
620	LaDArT_PAV08026	Attached	NLL-02	3.45
621	LaDArT_SNP09004	Framework	NLL-02	4
622	LaDArT_SNP13365	Redundant	NLL-02	4
623	LaSNP_085	Redundant	NLL-02	4
624	LaIND_104	Redundant	NLL-02	4
625	LaDArT_PAV25543	Framework	NLL-02	9.1
626	LaDArT_SNP14171	Framework	NLL-02	10.2
627	LaDArT_SNP00941	Redundant	NLL-02	10.2
628	LaDArT_SNP01914	Redundant	NLL-02	10.2
629	LaDArT_SNP16454	Redundant	NLL-02	10.2
630	LaDArT_PAV24152	Redundant	NLL-02	10.2
631	LaDArT_PAV02635	Redundant	NLL-02	10.2
632	LaDArT_PAV24153	Redundant	NLL-02	10.2
633	Lup222	Attached	NLL-02	10.35
634	LaDArT_SNP13630	Framework	NLL-02	10.5
635	LaSNP_091	Redundant	NLL-02	10.5
636	LaDArT_SNP00890	Framework	NLL-02	13.3
637	LaDArT_SNP15346	Redundant	NLL-02	13.3
638	LaDArT_PAV01912	Redundant	NLL-02	13.3
639	LaDArT_PAV01844	Redundant	NLL-02	13.3
640	LaDArT_SNP18946	Framework	NLL-02	14
641	LaDArT_SNP04886	Redundant	NLL-02	14
642	LaDArT_SNP00582	Framework	NLL-02	16.1
643	LaDArT_PAV01270	Redundant	NLL-02	16.1
644	LaDArT_PAV02621	Redundant	NLL-02	16.1
645	Lup098	Attached	NLL-02	16.6
646	LaDArT_SNP13054	Framework	NLL-02	17.1
647	LaDArT_SNP01370	Framework	NLL-02	17.4
648	LaDArT_PAV27721	Redundant	NLL-02	17.4
649	LaDArT_PAV02654	Redundant	NLL-02	17.4
650	LaSNP_005	Framework	NLL-02	17.7
651	LaDArT_SNP02641	Framework	NLL-02	20.3
652	LaDArT_PAV13624	Framework	NLL-02	20.6
653	LaDArT_SNP01227	Framework	NLL-02	22
654	LaDArT_SNP06408	Redundant	NLL-02	22
655	LaIND_137	Redundant	NLL-02	22
656	LaIND_168	Redundant	NLL-02	22
657	LaDArT_PAV02477	Framework	NLL-02	22.4
658	LaDArT_PAV14230	Redundant	NLL-02	22.4
659	LaDArT_PAV26285	Attached	NLL-02	22.75
660	LaDArT_SNP17851	Framework	NLL-02	23.1
661	LaDArT_SNP10179	Framework	NLL-02	24.1
662	LaDArT_SNP02061	Redundant	NLL-02	24.1
663	LaDArT_PAV20362	Redundant	NLL-02	24.1
664	LaDArT_PAV15170	Attached	NLL-02	24.45
665	LaDArT_SNP15809	Framework	NLL-02	24.8
666	LaDArT_PAV06015	Redundant	NLL-02	24.8
667	LaDArT_PAV00022	Framework	NLL-02	26.8
668	LaDArT_PAV01168	Attached	NLL-02	26.95
669	LaDArT_SNP11309	Framework	NLL-02	27.1
670	LaDArT_SNP06433	Redundant	NLL-02	27.1
671	LaDArT_SNP11910	Redundant	NLL-02	27.1
672	LaDArT_PAV02571	Redundant	NLL-02	27.1
673	LaDArT_PAV13999	Redundant	NLL-02	27.1
674	LaIND_188	Redundant	NLL-02	27.1
675	LaDArT_SNP10696	Framework	NLL-02	27.8
676	LaDArT_PAV10609	Redundant	NLL-02	27.8
677	LaDArT_SNP06950	Framework	NLL-02	28.1
678	LaDArT_PAV15492	Framework	NLL-02	29.2
679	LaDArT_PAV14926	Attached	NLL-02	29.4
680	LaDArT_SNP08788	Framework	NLL-02	29.6
681	LaDArT_SNP19141	Redundant	NLL-02	29.6
682	LaDArT_PAV08636	Redundant	NLL-02	29.6
683	LaDArT_PAV25677	Redundant	NLL-02	29.6
684	LaDArT_SNP11546	Framework	NLL-02	29.9
685	LaDArT_PAV28811	Redundant	NLL-02	29.9
686	LaDArT_PAV00485	Redundant	NLL-02	29.9
687	LaDArT_PAV11532	Redundant	NLL-02	29.9
688	LaDArT_PAV27099	Attached	NLL-02	30.4
689	LSSR14	Attached	NLL-02	30.4
690	LaDArT_SNP11947	Framework	NLL-02	30.9
691	LaDArT_SNP18524	Redundant	NLL-02	30.9
692	LaDArT_PAV27437	Redundant	NLL-02	30.9
693	LaIND_175	Framework	NLL-02	32.3
694	LaDArT_PAV21193	Framework	NLL-02	32.7
695	LaDArT_SNP13605	Framework	NLL-02	33.1
696	LaSNP_011	Framework	NLL-02	33.5
697	LaDArT_PAV02000	Attached	NLL-02	33.65
698	LaDArT_PAV13991	Attached	NLL-02	33.65
699	LaDArT_PAV00887	Framework	NLL-02	33.8
700	LaDArT_PAV00421	Redundant	NLL-02	33.8
701	LaIND_008	Redundant	NLL-02	33.8
702	LaDArT_PAV14760	Attached	NLL-02	34.35
703	LaDArT_SNP05501	Framework	NLL-02	34.9
704	LaDArT_SNP10051	Redundant	NLL-02	34.9
705	LaDArT_SNP19436	Redundant	NLL-02	34.9
706	LaDArT_PAV09087	Redundant	NLL-02	34.9
707	LaDArT_PAV24373	Redundant	NLL-02	34.9
708	LaDArT_PAV26403	Redundant	NLL-02	34.9
709	LaDArT_PAV02329	Framework	NLL-02	36.6
710	LaDArT_SNP02494	Framework	NLL-02	39.2
711	LaDArT_PAV00875	Redundant	NLL-02	39.2
712	LaDArT_PAV25832	Redundant	NLL-02	39.2
713	LaDArT_SNP01119	Framework	NLL-02	39.5
714	LaDArT_SNP11138	Redundant	NLL-02	39.5
715	3GM	Attached	NLL-02	39.85
716	LaDArT_SNP17171	Framework	NLL-02	40.2
717	LaDArT_SNP12631	Redundant	NLL-02	40.2
718	LaDArT_SNP09101	Framework	NLL-02	40.9
719	LaDArT_PAV08913	Redundant	NLL-02	40.9
720	LaDArT_PAV27424	Framework	NLL-02	41.2
721	LaDArT_SNP00258	Framework	NLL-02	42.2
722	LaDArT_SNP00637	Redundant	NLL-02	42.2
723	LaDArT_SNP08338	Redundant	NLL-02	42.2
724	LaDArT_PAV23504	Redundant	NLL-02	42.2
725	LaDArT_PAV03611	Redundant	NLL-02	42.2
726	LaDArT_PAV21039	Redundant	NLL-02	42.2
727	LaDArT_PAV15791	Framework	NLL-02	42.6
728	LaDArT_PAV26441	Framework	NLL-02	43.7
729	LaDArT_SNP02460	Framework	NLL-02	44.1
730	LaDArT_SNP17917	Redundant	NLL-02	44.1
731	LaDArT_PAV26440	Redundant	NLL-02	44.1
732	LaDArT_SNP14962	Framework	NLL-02	44.8
733	LaIND_001	Redundant	NLL-02	44.8
734	LaDArT_PAV20951	Framework	NLL-02	45.1
735	Lup081	Redundant	NLL-02	45.1
736	LaDArT_PAV23713	Attached	NLL-02	45.3
737	LaDArT_PAV01832	Framework	NLL-02	45.5
738	LaDArT_PAV25113	Redundant	NLL-02	45.5
739	LaDArT_PAV24395	Redundant	NLL-02	45.5
740	LaDArT_PAV17827	Redundant	NLL-02	45.5
741	LaDArT_PAV24738	Framework	NLL-02	45.8
742	LaSNP_263	Framework	NLL-02	47.6
743	LaDArT_SNP03502	Redundant	NLL-02	47.6
744	LaDArT_PAV01219	Attached	NLL-02	47.75
745	A060c	Attached	NLL-02	47.75
746	LaDArT_PAV10555	Attached	NLL-02	47.75
747	LaDArT_PAV22265	Attached	NLL-02	47.75
748	LaDArT_SNP10637	Framework	NLL-02	47.9
749	LaDArT_PAV24404	Redundant	NLL-02	47.9
750	LaDArT_PAV24403	Redundant	NLL-02	47.9
751	LaDArT_PAV24983	Attached	NLL-02	48.25
752	LaSNP_262	Framework	NLL-02	48.6
753	LaDArT_SNP00828	Redundant	NLL-02	48.6
754	LaDArT_SNP13035	Framework	NLL-02	49.2
755	LaDArT_SNP17810	Framework	NLL-02	50.3
756	LaDArT_PAV26225	Redundant	NLL-02	50.3
757	LaDArT_PAV26226	Redundant	NLL-02	50.3
758	LaDArT_SNP16413	Framework	NLL-02	51.7
759	LaDArT_SNP08848	Redundant	NLL-02	51.7
760	LaDArT_SNP12451	Redundant	NLL-02	51.7
761	LaDArT_SNP13208	Redundant	NLL-02	51.7
762	LaDArT_SNP02988	Redundant	NLL-02	51.7
763	LaDArT_SNP14284	Redundant	NLL-02	51.7
764	LaDArT_PAV10852	Redundant	NLL-02	51.7
765	LaDArT_PAV01198	Redundant	NLL-02	51.7
766	LaDArT_PAV05918	Attached	NLL-02	51.85
767	LaDArT_SNP18536	Framework	NLL-02	52
768	LaDArT_SNP16573	Redundant	NLL-02	52
769	LaDArT_SNP00686	Redundant	NLL-02	52
770	LaDArT_SNP12875	Redundant	NLL-02	52
771	LaSNP_483	Redundant	NLL-02	52
772	LaSNP_534	Redundant	NLL-02	52
773	LaDArT_SNP10572	Redundant	NLL-02	52
774	LaDArT_SNP09241	Redundant	NLL-02	52
775	LaDArT_SNP09246	Redundant	NLL-02	52
776	LaDArT_SNP16882	Redundant	NLL-02	52
777	LaDArT_SNP13205	Redundant	NLL-02	52
778	LaDArT_PAV27450	Redundant	NLL-02	52
779	LaDArT_PAV22544	Redundant	NLL-02	52
780	LaDArT_PAV03037	Redundant	NLL-02	52
781	LaSNP_482	Framework	NLL-02	53
782	LaSNP_566	Framework	NLL-02	53.7
783	LaDArT_SNP10012	Redundant	NLL-02	53.7
784	LG96	Attached	NLL-02	53.9
785	LaDArT_PAV28445	Attached	NLL-02	53.9
786	LaDArT_PAV22203	Attached	NLL-02	53.9
787	LaDArT_SNP18602	Framework	NLL-02	54.1
788	LaSNP_457	Redundant	NLL-02	54.1
789	LaDArT_SNP08882	Redundant	NLL-02	54.1
790	LaDArT_SNP09051	Redundant	NLL-02	54.1
791	LaSNP_456	Redundant	NLL-02	54.1
792	LaDArT_SNP06465	Redundant	NLL-02	54.1
793	LaDArT_SNP14977	Redundant	NLL-02	54.1
794	LaDArT_SNP13144	Redundant	NLL-02	54.1
795	LaDArT_PAV05088	Redundant	NLL-02	54.1
796	LaDArT_PAV22472	Redundant	NLL-02	54.1
797	LaDArT_PAV24414	Framework	NLL-02	54.7
798	UWA216c	Redundant	NLL-02	54.7
799	LaDArT_PAV22983	Framework	NLL-02	55.8
800	LaDArT_PAV20545	Attached	NLL-02	56.15
801	LaDArT_PAV03170	Attached	NLL-02	56.15
802	LaDArT_PAV13368	Attached	NLL-02	56.15
803	LaDArT_SNP14371	Framework	NLL-02	56.5
804	LaSNP_240	Redundant	NLL-02	56.5
805	LaDArT_SNP11207	Redundant	NLL-02	56.5
806	LaDArT_SNP02685	Redundant	NLL-02	56.5
807	LaDArT_SNP12000	Redundant	NLL-02	56.5
808	LaDArT_SNP08945	Redundant	NLL-02	56.5
809	LaSNP_535	Redundant	NLL-02	56.5
810	LaSNP_307	Redundant	NLL-02	56.5
811	LaSNP_461	Redundant	NLL-02	56.5
812	LaDArT_SNP07750	Redundant	NLL-02	56.5
813	LaDArT_SNP15771	Redundant	NLL-02	56.5
814	LaDArT_SNP06260	Redundant	NLL-02	56.5
815	LaDArT_SNP07269	Redundant	NLL-02	56.5
816	LaDArT_SNP17405	Redundant	NLL-02	56.5
817	LaSNP_572	Redundant	NLL-02	56.5
818	LaSNP_562	Redundant	NLL-02	56.5
819	LaDArT_SNP13207	Redundant	NLL-02	56.5
820	LaDArT_SNP04962	Redundant	NLL-02	56.5
821	LaDArT_SNP09675	Redundant	NLL-02	56.5
822	LaDArT_SNP01099	Redundant	NLL-02	56.5
823	LaDArT_SNP18118	Redundant	NLL-02	56.5
824	LaDArT_PAV24245	Redundant	NLL-02	56.5
825	LaDArT_PAV04878	Redundant	NLL-02	56.5
826	LaDArT_PAV08295	Redundant	NLL-02	56.5
827	LaDArT_PAV17832	Redundant	NLL-02	56.5
828	LaDArT_PAV17824	Redundant	NLL-02	56.5
829	LaDArT_PAV25785	Attached	NLL-02	56.7
830	LaDArT_PAV14528	Attached	NLL-02	56.7
831	LaDArT_PAV17833	Attached	NLL-02	56.7
832	LaDArT_PAV21716	Attached	NLL-02	56.7
833	LaDArT_PAV25784	Framework	NLL-02	56.9
834	lPb-329469	Redundant	NLL-02	56.9
835	lPb-333799	Redundant	NLL-02	56.9
836	lPb-522438	Redundant	NLL-02	56.9
837	K227	Redundant	NLL-02	56.9
838	REP	Redundant	NLL-02	56.9
839	UWA050a	Redundant	NLL-02	56.9
840	LaSNP_498	Framework	NLL-02	57.2
841	LaDArT_SNP08798	Redundant	NLL-02	57.2
842	LaSNP_241	Redundant	NLL-02	57.2
843	LaDArT_SNP16109	Redundant	NLL-02	57.2
844	LaDArT_PAV08905	Redundant	NLL-02	57.2
845	LaDArT_PAV23834	Redundant	NLL-02	57.2
846	LaDArT_SNP05478	Framework	NLL-02	57.6
847	LaSNP_471	Framework	NLL-02	58.6
848	LaDArT_SNP09497	Redundant	NLL-02	58.6
849	LaDArT_SNP03466	Redundant	NLL-02	58.6
850	LaDArT_SNP08177	Redundant	NLL-02	58.6
851	LaDArT_SNP18438	Redundant	NLL-02	58.6
852	LaDArT_SNP16669	Redundant	NLL-02	58.6
853	LaDArT_SNP14103	Redundant	NLL-02	58.6
854	LaDArT_SNP05553	Redundant	NLL-02	58.6
855	LaDArT_SNP04803	Redundant	NLL-02	58.6
856	LaDArT_SNP00898	Redundant	NLL-02	58.6
857	LaDArT_PAV05723	Redundant	NLL-02	58.6
858	LaDArT_PAV24471	Redundant	NLL-02	58.6
859	LaDArT_PAV03855	Redundant	NLL-02	58.6
860	LaDArT_PAV23270	Attached	NLL-02	58.75
861	LaDArT_PAV00341	Attached	NLL-02	58.75
862	LaDArT_PAV29322	Attached	NLL-02	58.75
863	LaDArT_PAV08060	Attached	NLL-02	58.75
864	LaIND_092	Attached	NLL-02	58.75
865	LaDArT_PAV24741	Attached	NLL-02	58.75
866	LaDArT_PAV17826	Attached	NLL-02	58.75
867	LaDArT_PAV27836	Attached	NLL-02	58.75
868	LaDArT_PAV23333	Attached	NLL-02	58.75
869	LaDArT_PAV15990	Attached	NLL-02	58.75
870	Lup063	Attached	NLL-02	58.75
871	mtmt_GEN_00092	Attached	NLL-02	58.75
872	LaDArT_SNP08756	Framework	NLL-02	58.9
873	LaDArT_PAV23482	Redundant	NLL-02	58.9
874	LaDArT_PAV08606	Redundant	NLL-02	58.9
875	LaDArT_PAV22985	Attached	NLL-02	59.1
876	LaDArT_PAV17828	Framework	NLL-02	59.3
877	LaIND_212	Redundant	NLL-02	59.3
878	LaDArT_PAV22676	Redundant	NLL-02	59.3
879	LaDArT_PAV06892	Attached	NLL-02	59.45
880	LaDArT_PAV00382	Attached	NLL-02	59.45
881	LaDArT_PAV26307	Attached	NLL-02	59.45
882	LaDArT_PAV00626	Attached	NLL-02	59.45
883	LaDArT_PAV17814	Attached	NLL-02	59.45
884	LaDArT_PAV17667	Attached	NLL-02	59.45
885	LaDArT_PAV27092	Attached	NLL-02	59.45
886	LaDArT_PAV25570	Attached	NLL-02	59.45
887	LaDArT_PAV22556	Attached	NLL-02	59.45
888	LaDArT_PAV00019	Attached	NLL-02	59.45
889	UWA018	Attached	NLL-02	59.45
890	LaDArT_PAV17835	Attached	NLL-02	59.45
891	LaDArT_SNP17698	Framework	NLL-02	59.6
892	LaDArT_SNP15716	Redundant	NLL-02	59.6
893	LaDArT_SNP03654	Redundant	NLL-02	59.6
894	LaSNP_430	Redundant	NLL-02	59.6
895	LaDArT_SNP11287	Redundant	NLL-02	59.6
896	LaSNP_207	Redundant	NLL-02	59.6
897	LaDArT_SNP09042	Redundant	NLL-02	59.6
898	LaDArT_SNP00732	Redundant	NLL-02	59.6
899	LaDArT_SNP10887	Redundant	NLL-02	59.6
900	LaDArT_SNP02618	Redundant	NLL-02	59.6
901	LaDArT_SNP01375	Redundant	NLL-02	59.6
902	LaDArT_SNP00301	Redundant	NLL-02	59.6
903	LaDArT_SNP01103	Redundant	NLL-02	59.6
904	LaSNP_081	Redundant	NLL-02	59.6
905	LaDArT_SNP11917	Redundant	NLL-02	59.6
906	LaDArT_SNP01906	Redundant	NLL-02	59.6
907	LaDArT_SNP09809	Redundant	NLL-02	59.6
908	LaDArT_SNP17299	Redundant	NLL-02	59.6
909	LaDArT_SNP01343	Redundant	NLL-02	59.6
910	LaDArT_SNP01411	Redundant	NLL-02	59.6
911	LaDArT_SNP15132	Redundant	NLL-02	59.6
912	LaDArT_SNP12738	Redundant	NLL-02	59.6
913	LaDArT_SNP15038	Redundant	NLL-02	59.6
914	LaDArT_SNP11957	Redundant	NLL-02	59.6
915	LaDArT_SNP06299	Redundant	NLL-02	59.6
916	LaSNP_431	Redundant	NLL-02	59.6
917	LaSNP_248	Redundant	NLL-02	59.6
918	LaSNP_306	Redundant	NLL-02	59.6
919	LaIND_100	Redundant	NLL-02	59.6
920	LaDArT_PAV06240	Redundant	NLL-02	59.6
921	LaDArT_PAV26084	Redundant	NLL-02	59.6
922	LaDArT_PAV17830	Redundant	NLL-02	59.6
923	LaIND_120	Redundant	NLL-02	59.6
924	LaDArT_PAV02673	Redundant	NLL-02	59.6
925	LaIND_183	Redundant	NLL-02	59.6
926	LaDArT_PAV01631	Redundant	NLL-02	59.6
927	LaDArT_PAV03989	Redundant	NLL-02	59.6
928	LaDArT_PAV02094	Redundant	NLL-02	59.6
929	LaDArT_PAV00508	Redundant	NLL-02	59.6
930	LaDArT_PAV10588	Redundant	NLL-02	59.6
931	LaDArT_PAV21158	Redundant	NLL-02	59.6
932	LaDArT_PAV17580	Redundant	NLL-02	59.6
933	LaDArT_PAV29434	Redundant	NLL-02	59.6
934	LaDArT_PAV00582	Redundant	NLL-02	59.6
935	LaDArT_PAV20897	Redundant	NLL-02	59.6
936	LaDArT_PAV10278	Redundant	NLL-02	59.6
937	LaDArT_PAV01008	Redundant	NLL-02	59.6
938	LaDArT_PAV17823	Redundant	NLL-02	59.6
939	LaDArT_PAV12945	Redundant	NLL-02	59.6
940	LaDArT_PAV13221	Redundant	NLL-02	59.6
941	LaDArT_SNP02998	Framework	NLL-02	59.9
942	LaDArT_SNP02359	Redundant	NLL-02	59.9
943	LaDArT_SNP02451	Redundant	NLL-02	59.9
944	LaDArT_SNP02957	Redundant	NLL-02	59.9
945	LaDArT_SNP01339	Redundant	NLL-02	59.9
946	UWA119b	Attached	NLL-02	60.1
947	Lup159	Attached	NLL-02	60.1
948	LaSNP_291	Framework	NLL-02	60.3
949	LaDArT_SNP08714	Redundant	NLL-02	60.3
950	LaDArT_SNP03850	Framework	NLL-02	60.9
951	LaDArT_SNP03179	Redundant	NLL-02	60.9
952	LaDArT_PAV04158	Redundant	NLL-02	60.9
953	LaIND_106	Redundant	NLL-02	60.9
954	LaDArT_PAV23518	Redundant	NLL-02	60.9
955	LaIND_080	Redundant	NLL-02	60.9
956	LaDArT_PAV14631	Attached	NLL-02	61.1
957	LaDArT_PAV15738	Attached	NLL-02	61.1
958	LaDArT_SNP18511	Framework	NLL-02	61.3
959	LaDArT_SNP08342	Redundant	NLL-02	61.3
960	LaDArT_SNP17333	Redundant	NLL-02	61.3
961	LaDArT_SNP14503	Redundant	NLL-02	61.3
962	LaSNP_141	Redundant	NLL-02	61.3
963	LaDArT_SNP11869	Redundant	NLL-02	61.3
964	LaDArT_SNP13216	Redundant	NLL-02	61.3
965	LaDArT_SNP12737	Redundant	NLL-02	61.3
966	LaDArT_PAV24466	Redundant	NLL-02	61.3
967	LaDArT_PAV27418	Redundant	NLL-02	61.3
968	LaDArT_PAV08900	Redundant	NLL-02	61.3
969	LaDArT_PAV14444	Redundant	NLL-02	61.3
970	LaDArT_SNP17784	Framework	NLL-02	61.6
971	LaDArT_SNP18265	Redundant	NLL-02	61.6
972	LaSNP_269	Redundant	NLL-02	61.6
973	LaDArT_SNP17509	Redundant	NLL-02	61.6
974	LaDArT_PAV15234	Redundant	NLL-02	61.6
975	LaDArT_PAV27104	Redundant	NLL-02	61.6
976	LaDArT_PAV26189	Redundant	NLL-02	61.6
977	LaDArT_PAV27103	Redundant	NLL-02	61.6
978	LaDArT_PAV22619	Redundant	NLL-02	61.6
979	LaDArT_PAV15965	Redundant	NLL-02	61.6
980	LaDArT_PAV26472	Redundant	NLL-02	61.6
981	LaDArT_PAV26190	Redundant	NLL-02	61.6
982	LaDArT_PAV22643	Attached	NLL-02	61.75
983	lPb-331564	Attached	NLL-02	61.75
984	LaDArT_PAV20838	Attached	NLL-02	61.75
985	LaDArT_SNP10388	Framework	NLL-02	61.9
986	LaSNP_332	Redundant	NLL-02	61.9
987	LaDArT_SNP09124	Redundant	NLL-02	61.9
988	LaDArT_SNP11996	Redundant	NLL-02	61.9
989	LaDArT_PAV09289	Attached	NLL-02	62.1
990	LaDArT_PAV15634	Framework	NLL-02	62.3
991	LaDArT_SNP19586	Framework	NLL-02	62.6
992	LaDArT_PAV29613	Redundant	NLL-02	62.6
993	LaDArT_PAV15806	Attached	NLL-02	63.15
994	LaSNP_076	Framework	NLL-02	63.7
995	LaIND_019	Redundant	NLL-02	63.7
996	LaDArT_SNP01456	Framework	NLL-02	64
997	LaDArT_SNP05512	Redundant	NLL-02	64
998	LaDArT_SNP06450	Redundant	NLL-02	64
999	LaDArT_PAV02692	Redundant	NLL-02	64
1000	LaDArT_PAV27652	Redundant	NLL-02	64
1001	LaDArT_PAV21308	Redundant	NLL-02	64
1002	LaDArT_PAV15846	Redundant	NLL-02	64
1003	LaDArT_PAV15882	Redundant	NLL-02	64
1004	lPb-462957	Redundant	NLL-02	64
1005	LaDArT_PAV16651	Attached	NLL-02	64.2
1006	LaDArT_PAV07240	Attached	NLL-02	64.2
1007	LaDArT_PAV15774	Attached	NLL-02	64.2
1008	LaDArT_SNP07074	Framework	NLL-02	64.4
1009	LaDArT_SNP08473	Redundant	NLL-02	64.4
1010	LaDArT_SNP12324	Framework	NLL-02	65.1
1011	LaDArT_PAV29214	Redundant	NLL-02	65.1
1012	LaDArT_PAV12348	Redundant	NLL-02	65.1
1013	LaDArT_SNP12539	Framework	NLL-02	65.4
1014	LaDArT_PAV21074	Redundant	NLL-02	65.4
1015	LaDArT_PAV04320	Redundant	NLL-02	65.4
1016	LaDArT_PAV21191	Attached	NLL-02	65.55
1017	LaDArT_PAV26787	Attached	NLL-02	65.55
1018	LaDArT_SNP07948	Framework	NLL-02	65.7
1019	LaDArT_SNP03249	Redundant	NLL-02	65.7
1020	LaDArT_SNP03067	Redundant	NLL-02	65.7
1021	LaSNP_230	Redundant	NLL-02	65.7
1022	LaDArT_SNP18087	Redundant	NLL-02	65.7
1023	LaDArT_PAV00517	Redundant	NLL-02	65.7
1024	LaDArT_PAV07397	Framework	NLL-02	67.1
1025	LaDArT_PAV01680	Attached	NLL-02	67.3
1026	LaDArT_SNP17875	Framework	NLL-02	67.5
1027	LaDArT_SNP00755	Redundant	NLL-02	67.5
1028	LaDArT_SNP08026	Redundant	NLL-02	67.5
1029	LaDArT_PAV23236	Redundant	NLL-02	67.5
1030	LaDArT_PAV01035	Redundant	NLL-02	67.5
1031	LaDArT_PAV03659	Redundant	NLL-02	67.5
1032	LaIND_024	Framework	NLL-02	68.2
1033	LaDArT_SNP01425	Framework	NLL-02	68.6
1034	LaDArT_SNP03290	Framework	NLL-02	69.6
1035	LaDArT_PAV01365	Redundant	NLL-02	69.6
1036	LaDArT_PAV03674	Redundant	NLL-02	69.6
1037	LaDArT_PAV00177	Attached	NLL-02	69.8
1038	LaDArT_SNP02099	Framework	NLL-02	70
1039	LaDArT_PAV15742	Redundant	NLL-02	70
1040	LaDArT_PAV01484	Framework	NLL-02	73.9
1041	LaDArT_SNP01755	Framework	NLL-02	75.3
1042	LaDArT_SNP01741	Framework	NLL-02	75.7
1043	mtmt_GEN_00103	Attached	NLL-02	77.15
1044	LaDArT_PAV16054	Framework	NLL-02	78.6
1045	LaDArT_PAV00459	Redundant	NLL-02	78.6
1046	LaDArT_SNP05791	Framework	NLL-02	82.5
1047	LaDArT_SNP19098	Framework	NLL-02	84.3
1048	LaDArT_PAV27075	Redundant	NLL-02	84.3
1049	LaDArT_PAV02997	Attached	NLL-02	84.8
1050	LaDArT_SNP11367	Framework	NLL-02	85.3
1051	LaDArT_PAV08441	Framework	NLL-02	86.7
1052	LaDArT_PAV08010	Redundant	NLL-02	86.7
1053	Lup244	Redundant	NLL-02	86.7
1054	LaIND_148	Framework	NLL-02	87.5
1055	psat_EST_00173	Attached	NLL-02	88.65
1056	LaDArT_PAV15817	Framework	NLL-02	89.8
1057	LaDArT_PAV08044	Redundant	NLL-02	89.8
1058	LaDArT_PAV11135	Framework	NLL-02	90.2
1059	LaDArT_SNP06814	Framework	NLL-02	92.8
1060	LaDArT_PAV04912	Redundant	NLL-02	92.8
1061	LaDArT_PAV13361	Redundant	NLL-02	92.8
1062	LaDArT_SNP06159	Framework	NLL-02	95.6
1063	LaDArT_PAV25490	Redundant	NLL-02	95.6
1064	LaDArT_PAV06183	Redundant	NLL-02	95.6
1065	Lup096	Redundant	NLL-02	95.6
1066	LaDArT_PAV27953	Attached	NLL-02	95.95
1067	LaDArT_SNP13726	Framework	NLL-02	96.3
1068	LaDArT_SNP13533	Redundant	NLL-02	96.3
1069	LaDArT_SNP13742	Redundant	NLL-02	96.3
1070	LaDArT_SNP10730	Redundant	NLL-02	96.3
1071	LaDArT_PAV08550	Redundant	NLL-02	96.3
1072	LaDArT_PAV12394	Redundant	NLL-02	96.3
1073	LaDArT_PAV13873	Redundant	NLL-02	96.3
1074	LaDArT_PAV11061	Redundant	NLL-02	96.3
1075	LaDArT_PAV09887	Redundant	NLL-02	96.3
1076	LaDArT_PAV13690	Redundant	NLL-02	96.3
1077	LaDArT_PAV15523	Redundant	NLL-02	96.3
1078	UWA256a	Attached	NLL-02	96.6
1079	LaDArT_SNP15976	Framework	NLL-02	96.9
1080	LaDArT_PAV23418	Redundant	NLL-02	96.9
1081	LaDArT_PAV04032	Redundant	NLL-02	96.9
1082	LaDArT_SNP07233	Framework	NLL-02	99.8
1083	LaDArT_SNP11914	Redundant	NLL-02	99.8
1084	LaDArT_PAV08313	Redundant	NLL-02	99.8
1085	LaDArT_PAV15745	Framework	NLL-02	100.9
1086	LaDArT_PAV28279	Framework	NLL-02	105.7
1087	LaDArT_SNP13973	Framework	NLL-02	106.4
1088	LaDArT_SNP19515	Redundant	NLL-02	106.4
1089	LaDArT_SNP12880	Redundant	NLL-02	106.4
1090	LaDArT_SNP04052	Redundant	NLL-02	106.4
1091	LaDArT_SNP08311	Redundant	NLL-02	106.4
1092	LaDArT_SNP04983	Redundant	NLL-02	106.4
1093	LaIND_218	Redundant	NLL-02	106.4
1094	LaIND_176	Redundant	NLL-02	106.4
1095	LaIND_165	Redundant	NLL-02	106.4
1096	LaSSR_021	Redundant	NLL-02	106.4
1097	LaDArT_PAV29419	Redundant	NLL-02	106.4
1098	LaDArT_SNP09076	Framework	NLL-02	107.8
1099	LaDArT_SNP10009	Redundant	NLL-02	107.8
1100	LaDArT_PAV24428	Attached	NLL-02	108.5
1101	UWA236	Attached	NLL-02	108.5
1102	LaDArT_SNP05637	Framework	NLL-02	109.2
1103	LaDArT_PAV22249	Redundant	NLL-02	109.2
1104	LaDArT_PAV08456	Redundant	NLL-02	109.2
1105	LaDArT_PAV15919	Redundant	NLL-02	109.2
1106	LaSNP_001	Framework	NLL-02	120.5
1107	LaDArT_PAV05150	Framework	NLL-02	125.4
1108	LaDArT_PAV16348	Framework	NLL-02	126.1
1109	LaDArT_SNP13523	Framework	NLL-02	128.2
1110	LaDArT_SNP12183	Redundant	NLL-02	128.2
1111	LaDArT_SNP13703	Redundant	NLL-02	128.2
1112	LaDArT_SNP17192	Redundant	NLL-02	128.2
1113	LaDArT_SNP05562	Redundant	NLL-02	128.2
1114	LaDArT_PAV06162	Redundant	NLL-02	128.2
1115	LaDArT_PAV10238	Redundant	NLL-02	128.2
1116	LaDArT_PAV13722	Redundant	NLL-02	128.2
1117	LaDArT_PAV14086	Redundant	NLL-02	128.2
1118	LaDArT_PAV20892	Redundant	NLL-02	128.2
1119	LaDArT_PAV13865	Redundant	NLL-02	128.2
1120	LaDArT_SNP02593	Framework	NLL-02	128.9
1121	Lup093	Redundant	NLL-02	128.9
1122	LaDArT_SNP09820	Framework	NLL-02	129.3
1123	LaDArT_PAV07412	Redundant	NLL-02	129.3
1124	LaDArT_SNP08157	Framework	NLL-02	130.3
1125	LaDArT_SNP11430	Framework	NLL-02	131
1126	LaDArT_SNP16026	Framework	NLL-02	134.6
1127	LaDArT_SNP03820	Framework	NLL-02	135
1128	LaDArT_PAV01328	Redundant	NLL-02	135
1129	LaDArT_PAV28322	Redundant	NLL-02	135
1130	LaDArT_PAV15836	Framework	NLL-02	135.6
1131	LaIND_185	Framework	NLL-02	136
1132	LaDArT_PAV02931	Framework	NLL-02	136.7
1133	LaDArT_PAV00313	Framework	NLL-02	139.3
1134	LaDArT_SNP03306	Framework	NLL-02	140.8
1135	LaDArT_SNP01260	Framework	NLL-02	141.1
1136	LaDArT_SNP00667	Redundant	NLL-02	141.1
1137	LaDArT_PAV01138	Redundant	NLL-02	141.1
1138	LaDArT_PAV00432	Framework	NLL-02	143.7
1140	LaSNP_003	Framework	NLL-03	0
1141	LaSNP_037	Framework	NLL-03	0.4
1142	LaDArT_PAV22210	Framework	NLL-03	0.7
1143	LaDArT_SNP10965	Framework	NLL-03	1.1
1144	LaDArT_PAV04116	Redundant	NLL-03	1.1
1145	LaDArT_PAV07298	Redundant	NLL-03	1.1
1146	LaIND_004	Redundant	NLL-03	1.1
1147	LaDArT_SNP06494	Framework	NLL-03	1.4
1148	LaDArT_SNP13361	Framework	NLL-03	2.1
1149	LaDArT_SNP11211	Redundant	NLL-03	2.1
1150	LaDArT_PAV24433	Redundant	NLL-03	2.1
1151	LaDArT_PAV06386	Redundant	NLL-03	2.1
1152	LaDArT_PAV13680	Attached	NLL-03	2.25
1153	lPb-334117	Attached	NLL-03	2.25
1154	lPb-515869	Attached	NLL-03	2.25
1155	LaDArT_PAV10057	Attached	NLL-03	2.25
1156	UWA210a	Attached	NLL-03	2.25
1157	LaDArT_SNP08463	Framework	NLL-03	2.4
1158	LaDArT_PAV11905	Redundant	NLL-03	2.4
1159	LaIND_047	Framework	NLL-03	4.6
1160	LaDArT_SNP16255	Framework	NLL-03	5.7
1161	LaDArT_SNP10488	Framework	NLL-03	6.7
1162	LaDArT_SNP10446	Redundant	NLL-03	6.7
1163	LaDArT_PAV17238	Framework	NLL-03	7.4
1164	LaDArT_PAV15859	Redundant	NLL-03	7.4
1165	LaDArT_SNP04781	Framework	NLL-03	7.7
1166	LaDArT_PAV14714	Redundant	NLL-03	7.7
1167	LaDArT_SNP01001	Framework	NLL-03	9.8
1168	LaDArT_SNP04233	Redundant	NLL-03	9.8
1169	LaDArT_SNP13980	Redundant	NLL-03	9.8
1170	LaDArT_PAV24088	Redundant	NLL-03	9.8
1171	UWA076	Attached	NLL-03	9.95
1172	LaSNP_004	Framework	NLL-03	10.1
1173	LaDArT_SNP19328	Framework	NLL-03	10.9
1174	LaDArT_PAV28949	Redundant	NLL-03	10.9
1175	LaDArT_PAV15902	Framework	NLL-03	11.6
1176	LaDArT_SNP01942	Framework	NLL-03	12.3
1177	LaDArT_SNP01977	Framework	NLL-03	12.6
1178	LaDArT_PAV02076	Redundant	NLL-03	12.6
1179	LaDArT_PAV01002	Framework	NLL-03	13
1180	UWA017	Redundant	NLL-03	13
1181	LaDArT_SNP18302	Framework	NLL-03	14
1182	LaDArT_PAV27174	Attached	NLL-03	14.2
1183	LaDArT_PAV01481	Attached	NLL-03	14.2
1184	LaDArT_SNP17226	Framework	NLL-03	14.4
1185	LaDArT_PAV23407	Redundant	NLL-03	14.4
1186	LaSNP_045	Framework	NLL-03	15.5
1187	LaDArT_SNP08760	Framework	NLL-03	15.8
1188	LaDArT_SNP02045	Redundant	NLL-03	15.8
1189	LaDArT_SNP10202	Framework	NLL-03	16.9
1190	CPCB2	Redundant	NLL-03	16.9
1191	LaDArT_SNP19130	Framework	NLL-03	17.9
1192	LaDArT_PAV28490	Redundant	NLL-03	17.9
1193	LaDArT_SNP00436	Framework	NLL-03	19.3
1194	LaDArT_SNP02637	Redundant	NLL-03	19.3
1195	LaSNP_093	Redundant	NLL-03	19.3
1196	LaDArT_PAV26164	Redundant	NLL-03	19.3
1197	LaDArT_PAV00981	Redundant	NLL-03	19.3
1198	LaDArT_PAV00216	Redundant	NLL-03	19.3
1199	LaDArT_PAV00120	Attached	NLL-03	19.45
1200	LaDArT_PAV01355	Framework	NLL-03	19.6
1201	LaDArT_PAV01321	Framework	NLL-03	20
1202	Lup056	Redundant	NLL-03	20
1203	LaDArT_PAV02427	Framework	NLL-03	21.1
1204	LaDArT_PAV15922	Framework	NLL-03	22.2
1205	LaDArT_SNP15205	Framework	NLL-03	23.6
1206	LaDArT_PAV03617	Redundant	NLL-03	23.6
1207	LaDArT_PAV15883	Redundant	NLL-03	23.6
1208	LaDArT_SNP00486	Framework	NLL-03	25.3
1209	Ms-U182	Redundant	NLL-03	25.3
1210	LaDArT_PAV22461	Attached	NLL-03	25.65
1211	LaDArT_SNP01569	Framework	NLL-03	26
1212	LaDArT_SNP14909	Framework	NLL-03	27.7
1213	LaDArT_SNP01684	Framework	NLL-03	28.4
1214	LaDArT_PAV23249	Redundant	NLL-03	28.4
1215	LaDArT_PAV02776	Redundant	NLL-03	28.4
1216	LaDArT_PAV23298	Framework	NLL-03	30.5
1217	LaDArT_SNP00383	Framework	NLL-03	31.5
1218	LaDArT_PAV01537	Redundant	NLL-03	31.5
1219	LaDArT_PAV00839	Redundant	NLL-03	31.5
1220	LaDArT_SNP17577	Framework	NLL-03	32.2
1221	LaDArT_PAV23885	Attached	NLL-03	32.4
1222	LaDArT_SNP12527	Framework	NLL-03	32.6
1223	LaDArT_SNP17360	Redundant	NLL-03	32.6
1224	LaDArT_SNP01888	Redundant	NLL-03	32.6
1225	LaDArT_SNP18828	Redundant	NLL-03	32.6
1226	LaDArT_PAV25732	Redundant	NLL-03	32.6
1227	LaDArT_PAV25733	Framework	NLL-03	33.2
1228	LaDArT_PAV14588	Framework	NLL-03	36.3
1229	LaDArT_PAV15399	Framework	NLL-03	38.6
1230	LaDArT_PAV01652	Framework	NLL-03	40.9
1231	LaDArT_PAV01909	Framework	NLL-03	41.2
1232	LaDArT_PAV21361	Framework	NLL-03	41.9
1233	LaDArT_SNP12620	Framework	NLL-03	44.4
1234	LaDArT_PAV22935	Framework	NLL-03	44.7
1235	LaDArT_PAV26477	Redundant	NLL-03	44.7
1236	LaDArT_PAV21646	Redundant	NLL-03	44.7
1237	LaDArT_PAV03573	Attached	NLL-03	45.05
1238	LaDArT_PAV00526	Attached	NLL-03	45.05
1239	LaDArT_SNP14350	Framework	NLL-03	45.4
1240	LaDArT_PAV20788	Framework	NLL-03	46.1
1241	lPb-331779	Redundant	NLL-03	46.1
1242	LaDArT_PAV03450	Framework	NLL-03	46.5
1243	LaDArT_PAV02080	Redundant	NLL-03	46.5
1244	LaDArT_PAV01591	Redundant	NLL-03	46.5
1245	LaDArT_PAV13292	Redundant	NLL-03	46.5
1246	LaDArT_SNP00457	Framework	NLL-03	46.8
1247	LaDArT_PAV29708	Redundant	NLL-03	46.8
1248	LaDArT_PAV01021	Redundant	NLL-03	46.8
1249	LaDArT_SNP02967	Framework	NLL-03	47.9
1250	LaDArT_PAV24579	Attached	NLL-03	48.05
1251	LaDArT_SNP00352	Framework	NLL-03	48.2
1252	LaDArT_SNP06813	Framework	NLL-03	48.5
1253	LaDArT_SNP17534	Framework	NLL-03	49.5
1254	LaDArT_PAV14534	Redundant	NLL-03	49.5
1255	LaDArT_PAV25922	Redundant	NLL-03	49.5
1256	LaDArT_PAV25921	Redundant	NLL-03	49.5
1257	LaDArT_PAV15548	Attached	NLL-03	49.85
1258	LaDArT_PAV25750	Attached	NLL-03	49.85
1259	LaDArT_SNP17377	Framework	NLL-03	50.2
1260	LaDArT_SNP08025	Redundant	NLL-03	50.2
1261	LaDArT_PAV25751	Redundant	NLL-03	50.2
1262	LaDArT_PAV21644	Framework	NLL-03	51.3
1263	LaDArT_PAV21645	Attached	NLL-03	51.45
1264	LaDArT_SNP07622	Framework	NLL-03	51.6
1265	LaDArT_SNP01291	Redundant	NLL-03	51.6
1266	LaDArT_PAV16053	Framework	NLL-03	54.4
1267	LaDArT_SNP04421	Framework	NLL-03	56.5
1268	LaDArT_PAV21132	Redundant	NLL-03	56.5
1269	LaDArT_PAV14843	Redundant	NLL-03	56.5
1270	LaDArT_PAV24501	Redundant	NLL-03	56.5
1271	LaDArT_PAV28757	Redundant	NLL-03	56.5
1272	LaDArT_SNP06028	Framework	NLL-03	58.2
1273	LaDArT_SNP04745	Redundant	NLL-03	58.2
1274	LaDArT_PAV15670	Attached	NLL-03	58.7
1275	LaDArT_SNP11804	Framework	NLL-03	59.2
1276	LaDArT_SNP11632	Redundant	NLL-03	59.2
1277	LaDArT_SNP03642	Redundant	NLL-03	59.2
1278	LaDArT_PAV11788	Redundant	NLL-03	59.2
1279	LaDArT_PAV27694	Redundant	NLL-03	59.2
1280	LaDArT_SNP19106	Framework	NLL-03	59.9
1281	LaDArT_SNP09232	Redundant	NLL-03	59.9
1282	LaDArT_PAV28443	Redundant	NLL-03	59.9
1283	LaDArT_PAV24499	Redundant	NLL-03	59.9
1284	LaDArT_PAV28262	Attached	NLL-03	60.05
1285	LaDArT_SNP18983	Framework	NLL-03	60.2
1286	LaDArT_SNP02209	Redundant	NLL-03	60.2
1287	LaDArT_SNP02459	Redundant	NLL-03	60.2
1288	LaDArT_PAV03672	Redundant	NLL-03	60.2
1289	LaDArT_SNP02774	Framework	NLL-03	60.9
1290	LaDArT_PAV02820	Redundant	NLL-03	60.9
1291	LaDArT_PAV15464	Attached	NLL-03	61.1
1292	LaSNP_148	Framework	NLL-03	61.3
1293	LaDArT_SNP07877	Redundant	NLL-03	61.3
1294	LaDArT_SNP07674	Redundant	NLL-03	61.3
1295	LaDArT_PAV16022	Redundant	NLL-03	61.3
1296	LaDArT_PAV07422	Redundant	NLL-03	61.3
1297	LaDArT_PAV14789	Redundant	NLL-03	61.3
1298	LaDArT_PAV29440	Redundant	NLL-03	61.3
1299	LaDArT_PAV21182	Attached	NLL-03	61.45
1300	UWA050b	Attached	NLL-03	61.45
1301	LaDArT_PAV02818	Attached	NLL-03	61.45
1302	LaSSR_055	Attached	NLL-03	61.45
1303	LaDArT_PAV16030	Attached	NLL-03	61.45
1304	LaDArT_SNP03384	Framework	NLL-03	61.6
1305	LaDArT_SNP11102	Redundant	NLL-03	61.6
1306	LaDArT_SNP02779	Redundant	NLL-03	61.6
1307	LaDArT_SNP19492	Redundant	NLL-03	61.6
1308	LaDArT_PAV14935	Redundant	NLL-03	61.6
1309	LaDArT_PAV29379	Redundant	NLL-03	61.6
1310	LaDArT_PAV06107	Redundant	NLL-03	61.6
1311	LaDArT_PAV26662	Redundant	NLL-03	61.6
1312	LaDArT_PAV20755	Redundant	NLL-03	61.6
1313	LaDArT_PAV21189	Redundant	NLL-03	61.6
1314	LaDArT_SNP15639	Framework	NLL-03	62.3
1315	LaDArT_PAV23449	Redundant	NLL-03	62.3
1316	LaDArT_SNP15585	Framework	NLL-03	62.6
1317	LaDArT_PAV21181	Framework	NLL-03	63
1318	LaDArT_PAV21169	Redundant	NLL-03	63
1319	LaDArT_PAV01306	Attached	NLL-03	63.15
1320	UWA080a	Attached	NLL-03	63.15
1321	LaSNP_414	Framework	NLL-03	63.3
1322	LaDArT_SNP01654	Redundant	NLL-03	63.3
1323	LaSNP_194	Redundant	NLL-03	63.3
1324	LaDArT_SNP02102	Redundant	NLL-03	63.3
1325	LaDArT_SNP10456	Redundant	NLL-03	63.3
1326	LaDArT_PAV01380	Redundant	NLL-03	63.3
1327	LaDArT_PAV01295	Redundant	NLL-03	63.3
1328	LaDArT_PAV02800	Redundant	NLL-03	63.3
1329	LaDArT_PAV01904	Redundant	NLL-03	63.3
1330	LaDArT_SNP17781	Framework	NLL-03	64
1331	LaDArT_PAV20941	Attached	NLL-03	64.15
1332	LaDArT_PAV23899	Framework	NLL-03	64.3
1333	LaDArT_PAV06747	Redundant	NLL-03	64.3
1334	LaDArT_PAV05759	Redundant	NLL-03	64.3
1335	A748a	Attached	NLL-03	64.5
1336	LaDArT_PAV05639	Framework	NLL-03	64.7
1337	lPb-460629	Redundant	NLL-03	64.7
1338	LaDArT_SNP00233	Framework	NLL-03	66.5
1339	LaDArT_PAV29872	Redundant	NLL-03	66.5
1340	LaDArT_PAV03276	Attached	NLL-03	66.8
1341	LaDArT_SNP12678	Framework	NLL-03	67.1
1342	LaDArT_SNP02772	Framework	NLL-03	67.8
1343	LaSNP_237	Redundant	NLL-03	67.8
1344	LaSNP_242	Redundant	NLL-03	67.8
1345	LaDArT_SNP04070	Redundant	NLL-03	67.8
1346	LaDArT_SNP02694	Redundant	NLL-03	67.8
1347	LaSNP_399	Redundant	NLL-03	67.8
1348	LaDArT_SNP11762	Redundant	NLL-03	67.8
1349	LaDArT_SNP06101	Redundant	NLL-03	67.8
1350	LaDArT_SNP05463	Redundant	NLL-03	67.8
1351	LaDArT_SNP05518	Redundant	NLL-03	67.8
1352	LaDArT_SNP16912	Redundant	NLL-03	67.8
1353	LaDArT_SNP07873	Redundant	NLL-03	67.8
1354	LaDArT_SNP04612	Redundant	NLL-03	67.8
1355	LaDArT_PAV16181	Redundant	NLL-03	67.8
1356	LaDArT_PAV03895	Redundant	NLL-03	67.8
1357	lPb-333318	Redundant	NLL-03	67.8
1358	LaDArT_PAV04711	Attached	NLL-03	67.95
1359	LaSNP_315	Framework	NLL-03	68.1
1360	LaDArT_SNP10524	Redundant	NLL-03	68.1
1361	LaDArT_SNP01949	Redundant	NLL-03	68.1
1362	LaDArT_SNP17874	Redundant	NLL-03	68.1
1363	LaDArT_PAV28865	Redundant	NLL-03	68.1
1364	LaDArT_PAV14769	Framework	NLL-03	68.8
1365	LaDArT_PAV20902	Redundant	NLL-03	68.8
1366	LaDArT_PAV20079	Redundant	NLL-03	68.8
1367	LaDArT_PAV17508	Attached	NLL-03	68.95
1368	LaDArT_SNP02911	Framework	NLL-03	69.1
1369	LaDArT_SNP01272	Redundant	NLL-03	69.1
1370	LaDArT_SNP07002	Redundant	NLL-03	69.1
1371	LaDArT_SNP01432	Redundant	NLL-03	69.1
1372	LaDArT_PAV10834	Redundant	NLL-03	69.1
1373	LaDArT_PAV01011	Attached	NLL-03	69.3
1374	LaDArT_SNP01912	Framework	NLL-03	69.5
1375	LaDArT_PAV08204	Redundant	NLL-03	69.5
1376	LaDArT_PAV11742	Redundant	NLL-03	69.5
1377	LaDArT_SNP08681	Framework	NLL-03	69.8
1378	LaDArT_SNP07272	Redundant	NLL-03	69.8
1379	LaDArT_SNP09890	Redundant	NLL-03	69.8
1380	LaDArT_SNP01983	Redundant	NLL-03	69.8
1381	LaSNP_193	Redundant	NLL-03	69.8
1382	LSSR41	Attached	NLL-03	70
1383	LaDArT_SNP16926	Framework	NLL-03	70.2
1384	LaSNP_558	Framework	NLL-03	70.5
1385	LaDArT_SNP00080	Framework	NLL-03	70.9
1386	LaDArT_SNP01006	Framework	NLL-03	71.5
1387	LaDArT_SNP18537	Redundant	NLL-03	71.5
1388	LaDArT_SNP09012	Redundant	NLL-03	71.5
1389	Leucospermus	Redundant	NLL-03	71.5
1390	LaDArT_PAV02765	Redundant	NLL-03	71.5
1391	LaDArT_PAV06411	Redundant	NLL-03	71.5
1392	LaDArT_PAV27455	Redundant	NLL-03	71.5
1393	LaDArT_PAV11801	Redundant	NLL-03	71.5
1394	LaDArT_PAV12744	Redundant	NLL-03	71.5
1395	LaDArT_PAV27514	Framework	NLL-03	71.9
1396	LaDArT_PAV07062	Redundant	NLL-03	71.9
1397	lPb-334429	Redundant	NLL-03	71.9
1398	lPb-515288	Redundant	NLL-03	71.9
1399	LaDArT_SNP14731	Framework	NLL-03	73.3
1400	LaDArT_PAV10059	Framework	NLL-03	73.6
1401	LaDArT_SNP19014	Framework	NLL-03	74.7
1402	LaDArT_PAV26920	Redundant	NLL-03	74.7
1403	LaDArT_PAV00394	Attached	NLL-03	74.85
1404	A445B443	Attached	NLL-03	74.85
1405	LaDArT_SNP11176	Framework	NLL-03	75
1406	LaDArT_PAV16066	Redundant	NLL-03	75
1407	LaDArT_SNP19099	Framework	NLL-03	75.7
1408	LaDArT_PAV28432	Redundant	NLL-03	75.7
1409	LaDArT_PAV01046	Redundant	NLL-03	75.7
1410	LaDArT_PAV01532	Framework	NLL-03	76.8
1411	A071a	Redundant	NLL-03	76.8
1412	Lup135	Redundant	NLL-03	76.8
1413	LaDArT_SNP12639	Framework	NLL-03	77.5
1414	LaDArT_SNP14229	Redundant	NLL-03	77.5
1415	LaDArT_PAV14019	Redundant	NLL-03	77.5
1416	LaDArT_PAV12733	Redundant	NLL-03	77.5
1417	LaDArT_PAV14262	Redundant	NLL-03	77.5
1418	LaDArT_SNP15455	Framework	NLL-03	77.9
1419	LaDArT_SNP17621	Redundant	NLL-03	77.9
1420	LaSNP_101	Framework	NLL-03	78.9
1421	LaDArT_PAV07140	Redundant	NLL-03	78.9
1422	LaDArT_PAV13588	Attached	NLL-03	79.1
1423	lPb-460573	Attached	NLL-03	79.1
1424	LaDArT_SNP12399	Framework	NLL-03	79.3
1425	LaDArT_SNP08585	Redundant	NLL-03	79.3
1426	LaSNP_488	Redundant	NLL-03	79.3
1427	LaDArT_SNP12865	Redundant	NLL-03	79.3
1428	LaDArT_SNP13809	Redundant	NLL-03	79.3
1429	LaDArT_SNP12750	Redundant	NLL-03	79.3
1430	LaDArT_SNP14003	Redundant	NLL-03	79.3
1431	LaSNP_536	Redundant	NLL-03	79.3
1432	LaDArT_PAV14194	Redundant	NLL-03	79.3
1433	LaDArT_PAV02472	Redundant	NLL-03	79.3
1434	LaDArT_PAV13612	Redundant	NLL-03	79.3
1435	LaDArT_PAV08450	Redundant	NLL-03	79.3
1436	LaDArT_PAV29493	Redundant	NLL-03	79.3
1437	LaDArT_PAV20092	Attached	NLL-03	79.45
1438	LaDArT_PAV01774	Framework	NLL-03	79.6
1439	LaSNP_421	Framework	NLL-03	79.9
1440	LaSNP_422	Framework	NLL-03	81
1441	LaDArT_SNP18742	Framework	NLL-03	81.3
1442	LaDArT_SNP00036	Framework	NLL-03	82
1443	LaSNP_344	Redundant	NLL-03	82
1444	LaDArT_SNP13890	Redundant	NLL-03	82
1445	LaDArT_PAV29813	Redundant	NLL-03	82
1446	LaDArT_PAV06791	Redundant	NLL-03	82
1447	LaDArT_PAV21488	Redundant	NLL-03	82
1448	LaDArT_PAV01071	Framework	NLL-03	82.3
1449	LaSNP_337	Framework	NLL-03	83
1450	LaDArT_SNP11143	Redundant	NLL-03	83
1451	LaDArT_PAV03607	Redundant	NLL-03	83
1452	LaDArT_PAV01243	Redundant	NLL-03	83
1453	LaSNP_338	Framework	NLL-03	83.7
1454	LaDArT_PAV21352	Redundant	NLL-03	83.7
1455	LaDArT_PAV00018	Framework	NLL-03	84.5
1456	LaDArT_PAV29661	Framework	NLL-03	87.9
1457	LaDArT_PAV27806	Redundant	NLL-03	87.9
1458	LaDArT_SNP04621	Framework	NLL-03	88.3
1459	LaDArT_SNP18915	Redundant	NLL-03	88.3
1460	LaDArT_SNP02233	Redundant	NLL-03	88.3
1461	UWA118	Attached	NLL-03	88.45
1462	LaDArT_SNP19640	Framework	NLL-03	88.6
1463	LaDArT_PAV29786	Framework	NLL-03	88.9
1464	GCSP	Attached	NLL-03	89.8
1465	LaDArT_SNP09613	Framework	NLL-03	90.7
1466	LaDArT_SNP12341	Redundant	NLL-03	90.7
1467	LaDArT_SNP07670	Redundant	NLL-03	90.7
1468	LaDArT_SNP03066	Redundant	NLL-03	90.7
1469	LaDArT_SNP09000	Redundant	NLL-03	90.7
1470	LaDArT_SNP15206	Redundant	NLL-03	90.7
1471	LaDArT_SNP09984	Redundant	NLL-03	90.7
1472	LaDArT_SNP18204	Redundant	NLL-03	90.7
1473	LaDArT_PAV07421	Redundant	NLL-03	90.7
1474	LaDArT_PAV14621	Redundant	NLL-03	90.7
1475	LaDArT_PAV28545	Redundant	NLL-03	90.7
1476	LaDArT_PAV27410	Redundant	NLL-03	90.7
1477	LaDArT_PAV09595	Attached	NLL-03	90.9
1478	lPb-333292	Attached	NLL-03	90.9
1479	UWA109a	Attached	NLL-03	90.9
1480	UWA040	Attached	NLL-03	90.9
1481	UWA147a	Attached	NLL-03	90.9
1482	LaDArT_SNP03166	Framework	NLL-03	91.1
1483	LaDArT_SNP02719	Redundant	NLL-03	91.1
1484	LaDArT_SNP04256	Redundant	NLL-03	91.1
1485	LaDArT_SNP02976	Redundant	NLL-03	91.1
1486	LaDArT_PAV01020	Redundant	NLL-03	91.1
1487	LaDArT_PAV00215	Redundant	NLL-03	91.1
1488	LaDArT_PAV05961	Redundant	NLL-03	91.1
1489	LaDArT_PAV00134	Redundant	NLL-03	91.1
1490	LaDArT_PAV03378	Redundant	NLL-03	91.1
1491	LaDArT_SNP02507	Framework	NLL-03	91.4
1492	LaDArT_SNP02664	Redundant	NLL-03	91.4
1493	LaDArT_PAV17515	Attached	NLL-03	91.55
1494	LaDArT_PAV00095	Attached	NLL-03	91.55
1495	LaDArT_SNP06372	Framework	NLL-03	91.7
1496	LaDArT_SNP01337	Redundant	NLL-03	91.7
1497	LaDArT_SNP02711	Redundant	NLL-03	91.7
1498	LaDArT_PAV01587	Redundant	NLL-03	91.7
1499	LaDArT_PAV00020	Redundant	NLL-03	91.7
1500	LaDArT_PAV02169	Redundant	NLL-03	91.7
1501	LaDArT_PAV01604	Redundant	NLL-03	91.7
1502	LaDArT_PAV00805	Redundant	NLL-03	91.7
1503	LaDArT_PAV01052	Redundant	NLL-03	91.7
1504	LaDArT_PAV02043	Redundant	NLL-03	91.7
1505	LaDArT_PAV01248	Redundant	NLL-03	91.7
1506	LaDArT_PAV02738	Redundant	NLL-03	91.7
1507	LaDArT_PAV14874	Redundant	NLL-03	91.7
1508	LaDArT_PAV17510	Redundant	NLL-03	91.7
1509	lPb-334490	Redundant	NLL-03	91.7
1510	LaDArT_PAV21019	Attached	NLL-03	92.25
1511	LaDArT_SNP07335	Framework	NLL-03	92.8
1512	LaDArT_SNP00569	Framework	NLL-03	93.4
1513	LaDArT_PAV13007	Framework	NLL-03	94.8
1514	LaDArT_PAV17512	Redundant	NLL-03	94.8
1515	LaDArT_PAV04812	Redundant	NLL-03	94.8
1516	LaDArT_PAV15191	Redundant	NLL-03	94.8
1517	UWA117	Redundant	NLL-03	94.8
1518	UWA122	Redundant	NLL-03	94.8
1519	LaDArT_SNP02403	Framework	NLL-03	95.2
1520	LaDArT_SNP00313	Redundant	NLL-03	95.2
1521	LaSNP_289	Redundant	NLL-03	95.2
1522	LaDArT_SNP04720	Redundant	NLL-03	95.2
1523	LaDArT_SNP16306	Redundant	NLL-03	95.2
1524	LaDArT_SNP01074	Redundant	NLL-03	95.2
1525	LaDArT_SNP00205	Redundant	NLL-03	95.2
1526	LaDArT_SNP14764	Redundant	NLL-03	95.2
1527	LaDArT_SNP18231	Redundant	NLL-03	95.2
1528	LaDArT_SNP11388	Redundant	NLL-03	95.2
1529	LaDArT_PAV00705	Redundant	NLL-03	95.2
1530	LaDArT_PAV01041	Redundant	NLL-03	95.2
1531	LaDArT_PAV01984	Redundant	NLL-03	95.2
1532	LaDArT_PAV02020	Redundant	NLL-03	95.2
1533	LaDArT_PAV02608	Redundant	NLL-03	95.2
1534	LaDArT_PAV23988	Redundant	NLL-03	95.2
1535	CysPr1	Attached	NLL-03	95.35
1536	Ms-U515	Attached	NLL-03	95.35
1537	LaDArT_PAV17520	Attached	NLL-03	95.35
1538	LaDArT_PAV02960	Attached	NLL-03	95.35
1539	LaDArT_SNP09236	Framework	NLL-03	95.5
1540	LaDArT_SNP03744	Redundant	NLL-03	95.5
1541	LaDArT_PAV25255	Attached	NLL-03	95.85
1542	AIGP	Attached	NLL-03	95.85
1543	LaDArT_PAV02014	Framework	NLL-03	96.2
1544	LaDArT_PAV03590	Framework	NLL-03	96.9
1545	LaDArT_PAV15865	Framework	NLL-03	97.6
1546	LaDArT_SNP08163	Framework	NLL-03	98
1547	LaDArT_SNP07539	Redundant	NLL-03	98
1548	LaSNP_054	Redundant	NLL-03	98
1549	LaDArT_PAV01242	Attached	NLL-03	98.15
1550	LaDArT_PAV02440	Framework	NLL-03	98.3
1551	LaDArT_PAV01431	Redundant	NLL-03	98.3
1552	LaDArT_PAV03405	Redundant	NLL-03	98.3
1553	LaDArT_PAV24107	Redundant	NLL-03	98.3
1554	LaDArT_PAV14723	Framework	NLL-03	99
1555	LaDArT_SNP16987	Framework	NLL-03	99.4
1556	LaSNP_020	Redundant	NLL-03	99.4
1557	LaDArT_SNP04468	Framework	NLL-03	99.7
1558	LaDArT_PAV14263	Framework	NLL-03	102.6
1559	A567	Attached	NLL-03	102.8
1560	LaIND_109	Framework	NLL-03	103
1561	LaDArT_PAV22778	Framework	NLL-03	104.5
1562	LaDArT_SNP15684	Framework	NLL-03	104.8
1563	LaDArT_SNP02516	Redundant	NLL-03	104.8
1564	LaDArT_SNP10418	Framework	NLL-03	105.2
1565	LaDArT_SNP19428	Redundant	NLL-03	105.2
1566	LaDArT_PAV29224	Redundant	NLL-03	105.2
1567	LaDArT_PAV02830	Redundant	NLL-03	105.2
1568	LaIND_173	Redundant	NLL-03	105.2
1569	LaDArT_PAV02647	Redundant	NLL-03	105.2
1570	LaDArT_SNP18699	Framework	NLL-03	105.9
1571	LaDArT_SNP01141	Framework	NLL-03	106.9
1572	LaDArT_SNP13962	Framework	NLL-03	107.6
1573	MTIC_219	Attached	NLL-03	107.8
1574	LaDArT_SNP16537	Framework	NLL-03	108
1575	LaDArT_SNP03928	Redundant	NLL-03	108
1576	LaDArT_PAV24235	Redundant	NLL-03	108
1577	LaDArT_PAV24236	Redundant	NLL-03	108
1578	LaDArT_SNP01944	Framework	NLL-03	111.1
1579	LG107	Attached	NLL-03	111.45
1580	LaDArT_PAV14273	Framework	NLL-03	111.8
1581	LaDArT_PAV15528	Framework	NLL-03	114
1582	LaDArT_SNP15394	Framework	NLL-03	115.1
1583	LaDArT_SNP08108	Redundant	NLL-03	115.1
1584	LaDArT_SNP05437	Redundant	NLL-03	115.1
1585	LaDArT_SNP17059	Redundant	NLL-03	115.1
1586	LaDArT_PAV05306	Redundant	NLL-03	115.1
1587	LaDArT_PAV27720	Framework	NLL-03	115.4
1588	Lup140	Attached	NLL-03	115.75
1589	LaDArT_SNP13952	Framework	NLL-03	116.1
1590	LaDArT_SNP11072	Framework	NLL-03	116.5
1591	Lup157	Attached	NLL-03	119.1
1592	LaSNP_285	Framework	NLL-03	121.7
1593	LaDArT_SNP00899	Framework	NLL-03	123.8
1594	LaDArT_PAV02040	Framework	NLL-03	125.9
1595	LaDArT_PAV15593	Framework	NLL-03	128.9
1596	LaDArT_SNP19017	Framework	NLL-03	129.2
1597	LaDArT_PAV01475	Redundant	NLL-03	129.2
1598	LaDArT_SNP00598	Framework	NLL-03	129.6
1599	LaDArT_PAV05392	Framework	NLL-03	129.9
1600	LaDArT_PAV15603	Framework	NLL-03	132.2
1601	lPb-334604	Redundant	NLL-03	132.2
1602	LaDArT_SNP18611	Framework	NLL-03	132.5
1603	LaDArT_SNP07193	Redundant	NLL-03	132.5
1604	LaDArT_PAV27548	Redundant	NLL-03	132.5
1605	LaDArT_PAV20686	Redundant	NLL-03	132.5
1606	LaDArT_PAV07071	Redundant	NLL-03	132.5
1607	LaDArT_PAV02990	Redundant	NLL-03	132.5
1608	LaDArT_PAV27551	Redundant	NLL-03	132.5
1609	LaDArT_PAV17820	Framework	NLL-03	133.9
1610	LaSNP_514	Framework	NLL-03	134.9
1611	LaDArT_PAV25198	Attached	NLL-03	135.05
1612	LaDArT_PAV03453	Attached	NLL-03	135.05
1613	LaDArT_PAV22589	Attached	NLL-03	135.05
1614	LaSNP_503	Framework	NLL-03	135.2
1615	LaDArT_SNP03307	Redundant	NLL-03	135.2
1616	LaDArT_SNP19566	Redundant	NLL-03	135.2
1617	LaDArT_SNP15660	Redundant	NLL-03	135.2
1618	LaDArT_SNP02794	Redundant	NLL-03	135.2
1619	LaDArT_SNP02795	Redundant	NLL-03	135.2
1620	LaDArT_SNP01235	Redundant	NLL-03	135.2
1621	LaDArT_PAV21243	Framework	NLL-03	135.9
1622	LaDArT_PAV02249	Framework	NLL-03	136.3
1623	mtmt_GEN_00097	Redundant	NLL-03	136.3
1624	LaDArT_PAV03423	Framework	NLL-03	138.1
1625	LaSNP_455	Framework	NLL-03	138.8
1626	LaDArT_SNP01604	Redundant	NLL-03	138.8
1627	LaDArT_PAV02880	Redundant	NLL-03	138.8
1628	LaDArT_PAV27835	Redundant	NLL-03	138.8
1629	LaDArT_PAV03933	Redundant	NLL-03	138.8
1630	LaDArT_PAV28927	Redundant	NLL-03	138.8
1631	LaDArT_SNP03256	Framework	NLL-03	140.2
1632	LaDArT_SNP02764	Redundant	NLL-03	140.2
1633	LaDArT_PAV28867	Redundant	NLL-03	140.2
1634	LaDArT_PAV03602	Redundant	NLL-03	140.2
1635	LaDArT_PAV24182	Framework	NLL-03	142.2
1636	LaDArT_SNP13477	Framework	NLL-03	142.6
1637	LaDArT_PAV00987	Framework	NLL-03	143.3
1638	LaDArT_SNP13437	Framework	NLL-03	144
1639	LaDArT_SNP16427	Redundant	NLL-03	144
1640	LaDArT_PAV13760	Redundant	NLL-03	144
1641	LaDArT_PAV14549	Redundant	NLL-03	144
1642	LaDArT_PAV00629	Redundant	NLL-03	144
1643	LaDArT_PAV00001	Redundant	NLL-03	144
1644	LaDArT_SNP05495	Framework	NLL-03	144.3
1645	LaDArT_SNP01587	Redundant	NLL-03	144.3
1646	LaDArT_SNP09132	Redundant	NLL-03	144.3
1647	LaDArT_SNP07285	Redundant	NLL-03	144.3
1648	LaDArT_SNP10578	Redundant	NLL-03	144.3
1649	LaDArT_SNP02134	Redundant	NLL-03	144.3
1650	LaDArT_SNP19653	Framework	NLL-03	145
1651	LaDArT_PAV29828	Redundant	NLL-03	145
1652	LaDArT_PAV00294	Redundant	NLL-03	145
1653	LaDArT_PAV23901	Framework	NLL-03	146.4
1654	LaDArT_SNP02341	Framework	NLL-03	147.1
1655	LaDArT_SNP13558	Redundant	NLL-03	147.1
1656	LaDArT_SNP06444	Redundant	NLL-03	147.1
1657	LaDArT_SNP02124	Redundant	NLL-03	147.1
1658	LaDArT_SNP16186	Redundant	NLL-03	147.1
1659	LaDArT_SNP07221	Redundant	NLL-03	147.1
1660	LaDArT_PAV28227	Redundant	NLL-03	147.1
1661	LaDArT_PAV03028	Redundant	NLL-03	147.1
1662	LaDArT_PAV24333	Redundant	NLL-03	147.1
1663	LaDArT_PAV28226	Redundant	NLL-03	147.1
1664	LaDArT_PAV13895	Redundant	NLL-03	147.1
1665	LaDArT_PAV23902	Redundant	NLL-03	147.1
1666	lPb-522468	Redundant	NLL-03	147.1
1667	LaIND_149	Attached	NLL-03	147.45
1668	LaDArT_PAV01582	Attached	NLL-03	147.45
1669	LaDArT_SNP01638	Framework	NLL-03	147.8
1670	LaDArT_SNP00350	Redundant	NLL-03	147.8
1671	LaDArT_SNP02231	Redundant	NLL-03	147.8
1672	LaDArT_PAV12529	Redundant	NLL-03	147.8
1673	LaDArT_SNP13868	Framework	NLL-03	148.1
1674	LaDArT_SNP01185	Redundant	NLL-03	148.1
1675	LaDArT_SNP00612	Redundant	NLL-03	148.1
1676	LaSNP_460	Redundant	NLL-03	148.1
1677	LaDArT_PAV15971	Redundant	NLL-03	148.1
1678	LaDArT_PAV15536	Framework	NLL-03	149.1
1680	LaDArT_PAV15128	Framework	NLL-04	0
1681	UWA021b	Attached	NLL-04	0.2
1682	LaDArT_PAV24256	Framework	NLL-04	0.4
1683	LaDArT_SNP04112	Framework	NLL-04	0.7
1684	LaSNP_223	Redundant	NLL-04	0.7
1685	LaDArT_PAV29182	Redundant	NLL-04	0.7
1686	LaDArT_PAV28871	Framework	NLL-04	3.2
1687	LaDArT_SNP10580	Framework	NLL-04	3.6
1688	LaDArT_PAV10489	Redundant	NLL-04	3.6
1689	Lup289	Redundant	NLL-04	3.6
1690	LaDArT_PAV14413	Framework	NLL-04	4.7
1691	LaDArT_SNP03775	Framework	NLL-04	5.4
1692	LaDArT_SNP08228	Redundant	NLL-04	5.4
1693	LaDArT_PAV04086	Redundant	NLL-04	5.4
1694	LaDArT_PAV12607	Redundant	NLL-04	5.4
1695	LaDArT_PAV28204	Framework	NLL-04	5.7
1696	LaSNP_112	Framework	NLL-04	6.5
1697	LaDArT_SNP10362	Framework	NLL-04	7.1
1698	LaDArT_PAV21043	Redundant	NLL-04	7.1
1699	LaDArT_PAV25217	Redundant	NLL-04	7.1
1700	LaDArT_PAV10735	Framework	NLL-04	7.5
1701	lPb-522413	Redundant	NLL-04	7.5
1702	LaDArT_SNP02277	Framework	NLL-04	11.5
1703	LaDArT_SNP09830	Redundant	NLL-04	11.5
1704	LaDArT_SNP04985	Framework	NLL-04	12.2
1705	LaDArT_SNP01539	Redundant	NLL-04	12.2
1706	LaDArT_PAV12507	Redundant	NLL-04	12.2
1707	LaDArT_PAV13846	Redundant	NLL-04	12.2
1708	LaDArT_PAV13868	Redundant	NLL-04	12.2
1709	LaDArT_PAV00438	Redundant	NLL-04	12.2
1710	LaDArT_SNP02089	Framework	NLL-04	12.5
1711	LaDArT_SNP00018	Framework	NLL-04	13.8
1712	LaDArT_PAV02213	Framework	NLL-04	15.6
1713	LaDArT_PAV00876	Attached	NLL-04	15.95
1714	LaDArT_PAV00998	Attached	NLL-04	15.95
1715	LaDArT_SNP02975	Framework	NLL-04	16.3
1716	LaDArT_SNP12033	Redundant	NLL-04	16.3
1717	LaDArT_PAV12078	Redundant	NLL-04	16.3
1718	LaDArT_PAV29333	Redundant	NLL-04	16.3
1719	LaDArT_PAV00779	Redundant	NLL-04	16.3
1720	LaDArT_SNP03379	Framework	NLL-04	20.6
1721	LaDArT_SNP18273	Framework	NLL-04	21.3
1722	LaDArT_PAV25898	Framework	NLL-04	22.4
1723	LaDArT_PAV15945	Framework	NLL-04	22.8
1724	LaDArT_PAV15107	Framework	NLL-04	23.5
1725	LaDArT_SNP14845	Framework	NLL-04	25.7
1726	LaSNP_111	Framework	NLL-04	26.8
1727	LaDArT_SNP07454	Framework	NLL-04	27.4
1728	LaDArT_SNP07906	Framework	NLL-04	28.8
1729	LaDArT_SNP10162	Framework	NLL-04	29.9
1730	LaDArT_PAV22554	Redundant	NLL-04	29.9
1731	LaDArT_SNP10243	Framework	NLL-04	30.2
1732	LaDArT_PAV13784	Attached	NLL-04	30.7
1733	LaDArT_PAV21091	Framework	NLL-04	31.2
1734	LaDArT_PAV09665	Framework	NLL-04	31.6
1735	LaDArT_SNP04244	Framework	NLL-04	32.3
1736	LaDArT_SNP08283	Framework	NLL-04	33.3
1737	LaDArT_PAV08209	Redundant	NLL-04	33.3
1738	LaDArT_PAV14424	Framework	NLL-04	35.1
1739	lPb-334798	Redundant	NLL-04	35.1
1740	LaSNP_110	Framework	NLL-04	35.4
1741	LaSNP_109	Framework	NLL-04	35.8
1742	LaDArT_PAV14354	Redundant	NLL-04	35.8
1743	LaDArT_PAV06234	Redundant	NLL-04	35.8
1744	LaDArT_PAV14761	Framework	NLL-04	36.1
1745	LaDArT_SNP05066	Framework	NLL-04	36.4
1746	LaDArT_PAV08894	Attached	NLL-04	36.6
1747	LaDArT_SNP05021	Framework	NLL-04	36.8
1748	LaDArT_PAV05007	Redundant	NLL-04	36.8
1749	LaDArT_PAV24127	Redundant	NLL-04	36.8
1750	LaDArT_SNP12518	Framework	NLL-04	37.4
1751	LaDArT_SNP16066	Redundant	NLL-04	37.4
1752	LaDArT_SNP10910	Redundant	NLL-04	37.4
1753	LaDArT_PAV20943	Framework	NLL-04	38.1
1754	lPb-329009	Redundant	NLL-04	38.1
1755	LaDArT_SNP18551	Framework	NLL-04	39.5
1756	Lup145	Redundant	NLL-04	39.5
1757	LaSNP_382	Framework	NLL-04	39.8
1758	LaDArT_SNP07243	Redundant	NLL-04	39.8
1759	LaDArT_SNP06776	Redundant	NLL-04	39.8
1760	LaDArT_SNP14158	Redundant	NLL-04	39.8
1761	LaDArT_SNP18154	Redundant	NLL-04	39.8
1762	LaDArT_PAV26938	Redundant	NLL-04	39.8
1763	LaDArT_PAV21141	Redundant	NLL-04	39.8
1764	LaDArT_SNP07263	Framework	NLL-04	41.2
1765	LaDArT_PAV20375	Attached	NLL-04	41.5
1766	LaDArT_SNP06532	Framework	NLL-04	41.8
1767	LaSNP_354	Redundant	NLL-04	41.8
1768	LaDArT_SNP11786	Redundant	NLL-04	41.8
1769	LaDArT_PAV08853	Redundant	NLL-04	41.8
1770	LaDArT_PAV22677	Redundant	NLL-04	41.8
1771	LaDArT_PAV06516	Redundant	NLL-04	41.8
1772	LaDArT_PAV08177	Framework	NLL-04	42.5
1773	LaDArT_SNP10081	Framework	NLL-04	43.9
1774	LaDArT_SNP17514	Redundant	NLL-04	43.9
1775	LaDArT_SNP09739	Redundant	NLL-04	43.9
1776	7GM	Attached	NLL-04	44.4
1777	LaSNP_355	Framework	NLL-04	44.9
1778	LaDArT_PAV09140	Redundant	NLL-04	44.9
1779	LaDArT_PAV14335	Redundant	NLL-04	44.9
1780	LaDArT_PAV23746	Framework	NLL-04	45.3
1781	LaDArT_SNP15843	Framework	NLL-04	46.7
1782	LaDArT_SNP09282	Redundant	NLL-04	46.7
1783	LaDArT_SNP11217	Redundant	NLL-04	46.7
1784	LaDArT_SNP11535	Redundant	NLL-04	46.7
1785	LaDArT_PAV12511	Redundant	NLL-04	46.7
1786	UWA208a	Attached	NLL-04	46.85
1787	LaDArT_PAV24477	Framework	NLL-04	47
1788	LaDArT_SNP06944	Framework	NLL-04	47.7
1789	LaDArT_SNP04853	Redundant	NLL-04	47.7
1790	LaDArT_SNP17456	Redundant	NLL-04	47.7
1791	LaDArT_PAV05315	Redundant	NLL-04	47.7
1792	LaDArT_PAV24478	Redundant	NLL-04	47.7
1793	LaDArT_PAV20975	Redundant	NLL-04	47.7
1794	LaDArT_PAV08475	Redundant	NLL-04	47.7
1795	LaDArT_PAV25838	Redundant	NLL-04	47.7
1796	LaDArT_PAV24494	Redundant	NLL-04	47.7
1797	LaDArT_PAV28964	Redundant	NLL-04	47.7
1798	LaDArT_PAV25837	Redundant	NLL-04	47.7
1799	LaDArT_PAV08986	Attached	NLL-04	47.9
1800	LaDArT_PAV05002	Attached	NLL-04	47.9
1801	LaDArT_PAV11527	Attached	NLL-04	47.9
1802	LaDArT_PAV20174	Attached	NLL-04	47.9
1803	mtmt_GEN_00080	Attached	NLL-04	47.9
1804	LaDArT_PAV16075	Framework	NLL-04	48.1
1805	LaDArT_SNP05564	Framework	NLL-04	48.4
1806	LaDArT_SNP05858	Redundant	NLL-04	48.4
1807	LaDArT_SNP12112	Redundant	NLL-04	48.4
1808	LaDArT_SNP05649	Redundant	NLL-04	48.4
1809	LaDArT_PAV28177	Redundant	NLL-04	48.4
1810	LaDArT_PAV05952	Framework	NLL-04	48.8
1811	LaDArT_SNP03996	Framework	NLL-04	49.8
1812	LaDArT_SNP12559	Redundant	NLL-04	49.8
1813	LaDArT_PAV04263	Redundant	NLL-04	49.8
1814	LaDArT_PAV25729	Framework	NLL-04	50.1
1815	LaSNP_229	Framework	NLL-04	50.8
1816	LaDArT_SNP18060	Redundant	NLL-04	50.8
1817	LaDArT_PAV21170	Redundant	NLL-04	50.8
1818	LaDArT_PAV21180	Redundant	NLL-04	50.8
1819	LaDArT_PAV16049	Redundant	NLL-04	50.8
1820	LaDArT_SNP07498	Framework	NLL-04	51.5
1821	LaDArT_SNP17435	Redundant	NLL-04	51.5
1822	LaDArT_PAV08591	Redundant	NLL-04	51.5
1823	LaDArT_PAV29425	Redundant	NLL-04	51.5
1824	LaDArT_PAV09563	Framework	NLL-04	52.6
1825	A064	Attached	NLL-04	52.95
1826	LaDArT_SNP14899	Framework	NLL-04	53.3
1827	LaDArT_SNP08916	Redundant	NLL-04	53.3
1828	LaDArT_SNP09760	Redundant	NLL-04	53.3
1829	LaDArT_PAV24859	Redundant	NLL-04	53.3
1830	LaDArT_PAV16021	Redundant	NLL-04	53.3
1831	LaDArT_SNP08538	Framework	NLL-04	53.6
1832	LaDArT_SNP10715	Redundant	NLL-04	53.6
1833	LaDArT_SNP07688	Redundant	NLL-04	53.6
1834	LaSNP_326	Redundant	NLL-04	53.6
1835	LaDArT_SNP07305	Redundant	NLL-04	53.6
1836	LaDArT_PAV28593	Redundant	NLL-04	53.6
1837	LaDArT_PAV04301	Redundant	NLL-04	53.6
1838	LaDArT_SNP10907	Framework	NLL-04	54
1839	LaDArT_SNP16512	Redundant	NLL-04	54
1840	LaDArT_SNP08337	Framework	NLL-04	55.4
1841	UWA029a	Attached	NLL-04	55.55
1842	LaDArT_SNP15743	Framework	NLL-04	55.7
1843	LaDArT_PAV05966	Redundant	NLL-04	55.7
1844	LaDArT_SNP18516	Framework	NLL-04	56.7
1845	LaDArT_SNP05136	Redundant	NLL-04	56.7
1846	LaDArT_PAV27423	Redundant	NLL-04	56.7
1847	LaDArT_PAV27422	Redundant	NLL-04	56.7
1848	mtmt_GEN_00275	Attached	NLL-04	56.9
1849	LaSNP_325	Framework	NLL-04	57.1
1850	LaDArT_SNP12441	Framework	NLL-04	58.1
1851	LaDArT_SNP14591	Redundant	NLL-04	58.1
1852	LaDArT_SNP10438	Redundant	NLL-04	58.1
1853	LaDArT_SNP09557	Redundant	NLL-04	58.1
1854	LaDArT_SNP19073	Framework	NLL-04	59.5
1855	Lup204	Redundant	NLL-04	59.5
1856	LaDArT_SNP12827	Framework	NLL-04	59.9
1857	LaDArT_SNP05701	Framework	NLL-04	60.9
1858	LaSNP_569	Redundant	NLL-04	60.9
1859	LaDArT_PAV25295	Attached	NLL-04	61.05
1860	LaDArT_PAV02423	Attached	NLL-04	61.05
1861	LaSNP_210	Framework	NLL-04	61.2
1862	LaDArT_SNP02722	Redundant	NLL-04	61.2
1863	LaDArT_SNP12335	Redundant	NLL-04	61.2
1864	LaDArT_SNP01715	Redundant	NLL-04	61.2
1865	LaDArT_SNP02811	Redundant	NLL-04	61.2
1866	LaDArT_SNP06632	Framework	NLL-04	61.9
1867	LaDArT_SNP01393	Redundant	NLL-04	61.9
1868	LaDArT_SNP06824	Framework	NLL-04	62.2
1869	LaDArT_SNP10248	Redundant	NLL-04	62.2
1870	LaDArT_SNP13118	Redundant	NLL-04	62.2
1871	LaDArT_SNP03270	Framework	NLL-04	62.6
1872	lPb-333583	Redundant	NLL-04	62.6
1873	Lup260	Redundant	NLL-04	62.6
1874	LaSNP_211	Framework	NLL-04	62.9
1875	LaDArT_PAV17232	Framework	NLL-04	63.6
1876	LaDArT_SNP17366	Framework	NLL-04	63.9
1877	LaSNP_245	Redundant	NLL-04	63.9
1878	LaDArT_PAV01127	Redundant	NLL-04	63.9
1879	LaDArT_PAV01707	Redundant	NLL-04	63.9
1880	LaDArT_PAV28429	Framework	NLL-04	65
1881	LaDArT_PAV20679	Attached	NLL-04	65.15
1882	LaSNP_545	Framework	NLL-04	65.3
1883	LaDArT_PAV07339	Redundant	NLL-04	65.3
1884	LaDArT_PAV14599	Framework	NLL-04	66
1885	LaDArT_SNP04196	Framework	NLL-04	66.4
1886	LaDArT_SNP10754	Framework	NLL-04	66.7
1887	LaDArT_SNP11171	Framework	NLL-04	67
1888	LaDArT_PAV17231	Attached	NLL-04	67.2
1889	LaDArT_SNP04685	Framework	NLL-04	67.4
1890	LaSNP_520	Framework	NLL-04	68
1891	LaDArT_PAV24523	Framework	NLL-04	68.8
1892	LaDArT_SNP08613	Framework	NLL-04	69.1
1893	LaDArT_SNP00506	Framework	NLL-04	69.9
1894	LaDArT_SNP16469	Framework	NLL-04	70.3
1895	LaDArT_SNP08677	Redundant	NLL-04	70.3
1896	LaDArT_SNP15555	Framework	NLL-04	70.9
1897	LaDArT_SNP01336	Redundant	NLL-04	70.9
1898	LaSNP_565	Redundant	NLL-04	70.9
1899	LaDArT_PAV21416	Attached	NLL-04	71.1
1900	LaDArT_PAV04672	Attached	NLL-04	71.1
1901	lPb-329891	Attached	NLL-04	71.1
1902	LaDArT_PAV14423	Attached	NLL-04	71.1
1903	LaDArT_SNP02018	Framework	NLL-04	71.3
1904	LaDArT_SNP00765	Redundant	NLL-04	71.3
1905	LaSNP_270	Redundant	NLL-04	71.3
1906	LaDArT_PAV14617	Attached	NLL-04	71.45
1907	LaDArT_SNP01379	Framework	NLL-04	71.6
1908	LaDArT_SNP19369	Redundant	NLL-04	71.6
1909	LaDArT_SNP01999	Redundant	NLL-04	71.6
1910	LaDArT_SNP04230	Framework	NLL-04	72.6
1911	LaDArT_SNP08014	Redundant	NLL-04	72.6
1912	LaSNP_189	Redundant	NLL-04	72.6
1913	LaDArT_SNP17211	Redundant	NLL-04	72.6
1914	LaDArT_SNP11720	Redundant	NLL-04	72.6
1915	LaDArT_PAV22699	Framework	NLL-04	73.3
1916	LaSNP_259	Framework	NLL-04	73.7
1917	LaDArT_SNP08035	Redundant	NLL-04	73.7
1918	LaSNP_423	Redundant	NLL-04	73.7
1919	LaDArT_SNP15673	Redundant	NLL-04	73.7
1920	LaDArT_PAV29835	Redundant	NLL-04	73.7
1921	LaDArT_PAV24662	Framework	NLL-04	75.1
1922	LaDArT_PAV08409	Redundant	NLL-04	75.1
1923	LaDArT_PAV07417	Redundant	NLL-04	75.1
1924	LaSNP_274	Framework	NLL-04	75.4
1925	UWA021a	Redundant	NLL-04	75.4
1926	LaDArT_SNP16479	Framework	NLL-04	75.8
1927	LaDArT_SNP09976	Redundant	NLL-04	75.8
1928	LaDArT_PAV00451	Framework	NLL-04	77.5
1929	LaDArT_PAV07394	Redundant	NLL-04	77.5
1930	LaDArT_SNP14482	Framework	NLL-04	78.9
1931	LaSNP_351	Framework	NLL-04	79.6
1932	LaDArT_PAV02328	Redundant	NLL-04	79.6
1933	LaDArT_PAV00302	Framework	NLL-04	80
1934	LaDArT_PAV01402	Redundant	NLL-04	80
1935	LaDArT_PAV15499	Attached	NLL-04	80.15
1936	LaDArT_PAV00513	Framework	NLL-04	80.3
1937	lPb-331909	Redundant	NLL-04	80.3
1938	LaDArT_PAV21134	Framework	NLL-04	80.7
1939	LaDArT_PAV01401	Framework	NLL-04	81
1940	LaDArT_PAV03561	Redundant	NLL-04	81
1941	LaDArT_PAV00818	Redundant	NLL-04	81
1942	LaDArT_PAV01739	Redundant	NLL-04	81
1943	LaDArT_PAV29286	Attached	NLL-04	81.35
1944	LaSNP_329	Framework	NLL-04	81.7
1945	LaSNP_328	Redundant	NLL-04	81.7
1946	LaDArT_SNP18628	Redundant	NLL-04	81.7
1947	LaDArT_SNP10489	Redundant	NLL-04	81.7
1948	LaDArT_SNP19027	Framework	NLL-04	82
1949	LaDArT_SNP05238	Framework	NLL-04	82.4
1950	LaSSR_053	Redundant	NLL-04	82.4
1951	LaDArT_PAV17261	Framework	NLL-04	82.7
1952	LaDArT_PAV17252	Framework	NLL-04	84.6
1953	LaDArT_PAV23512	Attached	NLL-04	84.95
1954	LaDArT_SNP05117	Framework	NLL-04	85.3
1955	LaDArT_SNP07090	Redundant	NLL-04	85.3
1956	LaDArT_SNP10444	Redundant	NLL-04	85.3
1957	LaDArT_PAV27628	Redundant	NLL-04	85.3
1958	LaDArT_PAV05082	Redundant	NLL-04	85.3
1959	LaDArT_PAV23478	Redundant	NLL-04	85.3
1960	lPb-330821	Redundant	NLL-04	85.3
1961	LaDArT_PAV20706	Attached	NLL-04	85.5
1962	LaDArT_PAV10365	Framework	NLL-04	85.7
1963	LaDArT_PAV22564	Framework	NLL-04	86.4
1964	LaDArT_PAV07865	Framework	NLL-04	87.1
1965	LaDArT_PAV12521	Framework	NLL-04	88.9
1966	LaDArT_SNP05397	Framework	NLL-04	90.3
1967	LaDArT_SNP16254	Redundant	NLL-04	90.3
1968	LaDArT_SNP05094	Redundant	NLL-04	90.3
1969	LaSNP_478	Redundant	NLL-04	90.3
1970	LaDArT_SNP06058	Redundant	NLL-04	90.3
1971	LaDArT_SNP13994	Redundant	NLL-04	90.3
1972	LaDArT_SNP11692	Framework	NLL-04	90.7
1973	LaDArT_SNP11635	Redundant	NLL-04	90.7
1974	LaSNP_479	Redundant	NLL-04	90.7
1975	LaDArT_PAV06447	Redundant	NLL-04	90.7
1976	LaDArT_PAV11689	Redundant	NLL-04	90.7
1977	LaDArT_PAV14025	Redundant	NLL-04	90.7
1978	LaDArT_SNP08930	Framework	NLL-04	91
1979	LaDArT_PAV08785	Redundant	NLL-04	91
1980	LaDArT_PAV08784	Redundant	NLL-04	91
1981	LaDArT_SNP14859	Framework	NLL-04	92.1
1982	LaDArT_SNP05457	Framework	NLL-04	92.5
1983	LaDArT_SNP13372	Framework	NLL-04	92.8
1984	LaDArT_SNP13393	Redundant	NLL-04	92.8
1985	LaDArT_SNP14442	Redundant	NLL-04	92.8
1986	LaDArT_SNP15541	Framework	NLL-04	93.2
1987	LaDArT_PAV23347	Redundant	NLL-04	93.2
1988	LaDArT_PAV23348	Framework	NLL-04	93.5
1989	LaDArT_PAV08028	Framework	NLL-04	94.3
1990	LaDArT_SNP03745	Framework	NLL-04	94.6
1991	LaDArT_SNP14771	Redundant	NLL-04	94.6
1992	LaDArT_SNP17982	Redundant	NLL-04	94.6
1993	LaDArT_PAV01736	Redundant	NLL-04	94.6
1994	LaDArT_PAV01202	Redundant	NLL-04	94.6
1995	LaDArT_PAV11249	Attached	NLL-04	94.8
1996	LaDArT_SNP17151	Framework	NLL-04	95
1997	LaDArT_SNP14481	Framework	NLL-04	95.7
1998	LaDArT_SNP08716	Redundant	NLL-04	95.7
1999	LaDArT_SNP05590	Framework	NLL-04	96
2000	LaDArT_SNP13566	Framework	NLL-04	96.3
2001	LaSNP_464	Framework	NLL-04	97.3
[truncated: 7,974 more rows]

## Sheet: Scaffolds --> Psuedochromosomes
#LG	curated scaf	scaf. ori	Position (cM)	OverallOrder	Lgorder	Scaffold Size	Lgstart	Lgstop
NLL-01	Scaffold_6_191	-	3.9	1	1	128859	1	128859
NLL-01	Scaffold_32_11	+	4.05	2	2	1481565	128960	1610524
NLL-01	Scaffold_154_72	-	30.7	3	3	607596	1610625	2218220
NLL-01	Scaffold_189	-	40.8	4	4	1011420	2218321	3229740
NLL-01	Scaffold_121_1	-	52.2	5	5	499996	3229841	3729836
NLL-01	Scaffold_556	-	57.1	6	6	91259	3729937	3821195
NLL-01	Scaffold_158_16	+	59.1	7	7	346264	3821296	4167559
NLL-01	Scaffold_182_33	+	59.1	8	8	494738	4167660	4662397
NLL-01	Scaffold_49_162	+	59.1	9	9	505762	4662498	5168259
NLL-01	Scaffold_37	-	60.2	10	10	3167189	5168360	8335548
NLL-01	Scaffold_10_20	+	61.2	11	11	38344	8335649	8373992
NLL-01	Scaffold_132_1	-	61.2	12	12	498748	8374093	8872840
NLL-01	Scaffold_104_1	-	61.35	13	13	239928	8872941	9112868
NLL-01	Scaffold_431	+	62.2	14	14	287190	9112969	9400158
NLL-01	Scaffold_249	+	62.5	15	15	790148	9400259	10190406
NLL-01	Scaffold_39_1	+	62.5	16	16	229889	10190507	10420395
NLL-01	Scaffold_39_132	-	62.5	17	17	31799	10420496	10452294
NLL-01	Scaffold_319_1	+	63.6	18	18	274091	10452395	10726485
NLL-01	Scaffold_123	-	64.6	19	19	1442296	10726586	12168881
NLL-01	Scaffold_18_192	+	64.6	20	20	1052441	12168982	13221422
NLL-01	Scaffold_410_10	-	64.6	21	21	250339	13221523	13471861
NLL-01	Scaffold_148	+	65.3	22	22	1285685	13471962	14757646
NLL-01	Scaffold_20_109	-	65.45	23	23	2722483	14757747	17480229
NLL-01	Scaffold_364	-	67.7	24	24	459451	17480330	17939780
NLL-01	Scaffold_80_45	+	68.4	25	25	149740	17939881	18089620
NLL-01	Scaffold_467	-	68.8	26	26	222042	18089721	18311762
NLL-01	Scaffold_184_1	+	69.5	27	27	497383	18311863	18809245
NLL-01	Scaffold_52_14	-	70.55	28	28	1362825	18809346	20172170
NLL-01	Scaffold_24_1	+	80.3	29	29	3021772	20172271	23194042
NLL-01	Scaffold_86	-	107.8	30	30	1841961	23194143	25036103
NLL-01	Scaffold_368	+	112.2	31	31	438985	25036204	25475188
NLL-01	Scaffold_146_51	+	112.4	32	32	313187	25475289	25788475
NLL-01	Scaffold_84	+	112.75	33	33	1866574	25788576	27655149
NLL-01	Scaffold_427	-	115.3	34	34	294731	27655250	27949980
NLL-01	Scaffold_338	+	116.3	35	35	522855	27950081	28472935
NLL-01	Scaffold_103_63	+	118.2	36	36	475016	28473036	28948051
NLL-01	Scaffold_174_68	+	119	37	37	307035	28948152	29255186
NLL-01	Scaffold_334	+	119.3	38	38	527161	29255287	29782447
NLL-01	Scaffold_160_1	+	120.3	39	39	607090	29782548	30389637
NLL-01	Scaffold_88_1	-	119.6	40	40	88411	30389738	30478148
NLL-01	Scaffold_161_23	+	120.3	41	41	639457	30478249	31117705
NLL-01	Scaffold_85_1	-	120.85	42	42	566621	31117806	31684426
NLL-01	Scaffold_31_1	-	121.1	43	43	1056370	31684527	32740896
NLL-01	Scaffold_778	+	124.4	44	44	7119	32740997	32748115
NLL-01	Scaffold_354	-	126.4	45	45	475939	32748216	33224154
NLL-01	Scaffold_251_1	-	126.6	46	46	407661	33224255	33631915
NLL-01	Scaffold_112_9	-	127.75	47	47	599773	33632016	34231788
NLL-01	Scaffold_149_36	-	142.3	48	48	464505	34231889	34696393
NLL-01	Scaffold_1_1078	+	150.3	49	49	56349	34696494	34752842
NLL-01	Scaffold_70_1	-	151.4	50	50	1364561	34752943	36117503
NLL-01	Scaffold_210_1	+	179.8	51	51	339978	36117604	36457581
NLL-02	Scaffold_18_55	-	2.9	52	1	225160	1	225160
NLL-02	Scaffold_43	+	10.2	53	2	2940852	225261	3166112
NLL-02	Scaffold_604	+	44.8	54	3	47116	3166213	3213328
NLL-02	Scaffold_113_46	+	47.6	55	4	575732	3213429	3789160
NLL-02	Scaffold_150_66	+	50.3	56	5	65208	3789261	3854468
NLL-02	Scaffold_312	+	52	57	6	597520	3854569	4452088
NLL-02	Scaffold_392	-	52	58	7	363623	4452189	4815811
NLL-02	Scaffold_6_177	-	51.7	59	8	177621	4815912	4993532
NLL-02	Scaffold_525	+	53.7	60	9	138312	4993633	5131944
NLL-02	Scaffold_55_90	+	53.9	61	10	48286	5132045	5180330
NLL-02	Scaffold_587	+	53.9	62	11	57508	5180431	5237938
NLL-02	Scaffold_540	+	54.1	63	12	109151	5238039	5347189
NLL-02	Scaffold_361	-	54.1	64	13	462769	5347290	5810058
NLL-02	Scaffold_280	-	54.1	65	14	676012	5810159	6486170
NLL-02	Scaffold_112_5	+	56.5	66	15	141809	6486271	6628079
NLL-02	Scaffold_14_29	+	56.5	67	16	170501	6628180	6798680
NLL-02	Scaffold_247_1	+	56.5	68	17	550982	6798781	7349762
NLL-02	Scaffold_284_36	+	56.5	69	18	79129	7349863	7428991
NLL-02	Scaffold_394	+	56.5	70	19	359448	7429092	7788539
NLL-02	Scaffold_397_10	+	56.5	71	20	30531	7788640	7819170
NLL-02	Scaffold_501	+	56.5	72	21	177362	7819271	7996632
NLL-02	Scaffold_580	+	56.5	73	22	64809	7996733	8061541
NLL-02	Scaffold_97	+	56.5	74	23	1717451	8061642	9779092
NLL-02	Scaffold_1_329	+	56.7	75	24	148787	9779193	9927979
NLL-02	Scaffold_170_38	+	56.9	76	25	249699	9928080	10177778
NLL-02	Scaffold_174_36	+	56.9	77	26	13507	10177879	10191385
NLL-02	Scaffold_320_5	+	56.9	78	27	432784	10191486	10624269
NLL-02	Scaffold_331	+	57.2	79	28	546657	10624370	11171026
NLL-02	Scaffold_109_1	+	58.6	80	29	1039297	11171127	12210423
NLL-02	Scaffold_271_13	+	58.6	81	30	25820	12210524	12236343
NLL-02	Scaffold_294_12	+	58.6	82	31	513077	12236444	12749520
NLL-02	Scaffold_83_30	+	58.6	83	32	674763	12749621	13424383
NLL-02	Scaffold_152	+	59.45	84	33	1258520	13424484	14683003
NLL-02	Scaffold_66_23	+	59.45	85	34	101875	14683104	14784978
NLL-02	Scaffold_105_1	+	59.6	86	35	542285	14785079	15327363
NLL-02	Scaffold_139_1	+	59.6	87	36	664956	15327464	15992419
NLL-02	Scaffold_154_1	+	59.6	88	37	170132	15992520	16162651
NLL-02	Scaffold_154_58	+	59.6	89	38	30154	16162752	16192905
NLL-02	Scaffold_20_122	+	59.6	90	39	217205	16193006	16410210
NLL-02	Scaffold_26_89	+	59.6	91	40	1158278	16410311	17568588
NLL-02	Scaffold_261_36	+	59.6	92	41	192975	17568689	17761663
NLL-02	Scaffold_484	+	59.6	93	42	200831	17761764	17962594
NLL-02	Scaffold_69_44	+	59.6	94	43	818769	17962695	18781463
NLL-02	Scaffold_79_57	+	59.6	95	44	128584	18781564	18910147
NLL-02	Scaffold_45_33	+	60.9	96	45	269306	18910248	19179553
NLL-02	Scaffold_11_6	-	61.3	97	46	408645	19179654	19588298
NLL-02	Scaffold_116_20	+	61.6	98	47	702610	19588399	20291008
NLL-02	Scaffold_308_4	-	61.75	99	48	293112	20291109	20584220
NLL-02	Scaffold_171_10	+	62.3	100	49	167669	20584321	20751989
NLL-02	Scaffold_90_118	-	63.7	101	50	642021	20752090	21394110
NLL-02	Scaffold_33	+	67.5	102	51	3303442	21394211	24697652
NLL-03	Scaffold_13_1	+	1.4	103	1	3093728	1	3093728
NLL-03	Scaffold_209_1	+	44.7	104	2	138794	3093829	3232622
NLL-03	Scaffold_19_75	+	59.2	105	3	450280	3232723	3683002
NLL-03	Scaffold_172_1	+	60.2	106	4	160110	3683103	3843212
NLL-03	Scaffold_17_1	+	61.3	107	5	989563	3843313	4832875
NLL-03	Scaffold_102_2	-	63	108	6	925664	4832976	5758639
NLL-03	Scaffold_29_58	+	63.15	109	7	132262	5758740	5891001
NLL-03	Scaffold_246_38	+	63.3	110	8	96865	5891102	5987966
NLL-03	Scaffold_60_106	+	63.3	111	9	375404	5988067	6363470
NLL-03	Scaffold_98	+	66.5	112	10	1702905	6363571	8066475
NLL-03	Scaffold_68	+	66.8	113	11	2297047	8066576	10363622
NLL-03	Scaffold_229_11	+	67.8	114	12	554815	10363723	10918537
NLL-03	Scaffold_95_1	-	67.8	115	13	300748	10918638	11219385
NLL-03	Scaffold_157_89	+	68.1	116	14	115989	11219486	11335474
NLL-03	Scaffold_243_34	+	68.1	117	15	49332	11335575	11384906
NLL-03	Scaffold_285	+	68.95	118	16	666961	11385007	12051967
NLL-03	Scaffold_522	-	69.1	119	17	145685	12052068	12197752
NLL-03	Scaffold_319_15	+	69.1	120	18	100775	12197853	12298627
NLL-03	Scaffold_493	-	69.1	121	19	186860	12298728	12485587
NLL-03	Scaffold_365_1	+	69.5	122	20	282749	12485688	12768436
NLL-03	Scaffold_3_106	+	69.8	123	21	39202	12768537	12807738
NLL-03	Scaffold_58_69	+	69.8	124	22	767462	12807839	13575300
NLL-03	Scaffold_472	-	70.5	125	23	218037	13575401	13793437
NLL-03	Scaffold_202	+	70	126	24	960201	13793538	14753738
NLL-03	Scaffold_168_1	-	73.3	127	25	381861	14753839	15135699
NLL-03	Scaffold_297	-	74.7	128	26	616718	15135800	15752517
NLL-03	Scaffold_301	+	75.7	129	27	612866	15752618	16365483
NLL-03	Scaffold_18_1	+	77.9	130	28	1466158	16365584	17831741
NLL-03	Scaffold_1_828	+	78.9	131	29	23382	17831842	17855223
NLL-03	Scaffold_88_134	+	78.9	132	30	575860	17855324	18431183
NLL-03	Scaffold_294_1	+	79.1	133	31	72732	18431284	18504015
NLL-03	Scaffold_193	+	79.3	134	32	987382	18504116	19491497
NLL-03	Scaffold_320_1	+	79.3	135	33	92813	19491598	19584410
NLL-03	Scaffold_395	+	79.3	136	34	358768	19584511	19943278
NLL-03	Scaffold_8_1	+	79.3	137	35	239785	19943379	20183163
NLL-03	Scaffold_618	+	79.6	138	36	40495	20183264	20223758
NLL-03	Scaffold_252	+	81	139	37	786215	20223859	21010073
NLL-03	Scaffold_181_1	+	82	140	38	178126	21010174	21188299
NLL-03	Scaffold_22_135	+	82	141	39	71090	21188400	21259489
NLL-03	Scaffold_175	+	83	142	40	1093371	21259590	22352960
NLL-03	Scaffold_25_1	+	84.5	143	41	562286	22353061	22915346
NLL-03	Scaffold_482	-	88.3	144	42	204030	22915447	23119476
NLL-03	Scaffold_64_71	+	89.8	145	43	88549	23119577	23208125
NLL-03	Scaffold_78_9	-	90.7	146	44	1388702	23208226	24596927
NLL-03	Scaffold_30_1	+	94.8	147	45	182152	24597028	24779179
NLL-03	Scaffold_137_2	-	95.2	148	46	714911	24779280	25494190
NLL-03	Scaffold_99_1	-	99.7	149	47	1292771	25494291	26787061
NLL-03	Scaffold_27_7	-	115.1	150	48	245025	26787162	27032186
NLL-03	Scaffold_235_1	-	119.1	151	49	275990	27032287	27308276
NLL-03	Scaffold_132_122	-	123.8	152	50	172921	27308377	27481297
NLL-03	Scaffold_224_28	+	128.9	153	51	468056	27481398	27949453
NLL-03	Scaffold_355	+	132.5	154	52	474946	27949554	28424499
NLL-03	Scaffold_343	+	135.9	155	53	497303	28424600	28921902
NLL-03	Scaffold_279_24	+	138.8	156	54	146013	28922003	29068015
NLL-03	Scaffold_380	-	140.2	157	55	412688	29068116	29480803
NLL-03	Scaffold_283	-	147.1	158	56	672116	29480904	30153019
NLL-04	Scaffold_83_19	+	0.7	159	1	182867	1	182867
NLL-04	Scaffold_512	-	3.6	160	2	156707	182968	339674
NLL-04	Scaffold_4_25	-	5.7	161	3	3829752	339775	4169526
NLL-04	Scaffold_340	-	36.8	162	4	516387	4169627	4686013
NLL-04	Scaffold_260_26	+	37.4	163	5	22017	4686114	4708130
NLL-04	Scaffold_213	-	39.8	164	6	917943	4708231	5626173
NLL-04	Scaffold_186	+	41.8	165	7	1028894	5626274	6655167
NLL-04	Scaffold_89	+	47.7	166	8	1803837	6655268	8459104
NLL-04	Scaffold_31_13	-	51.5	167	9	307629	8459205	8766833
NLL-04	Scaffold_167	-	52.6	168	10	1129706	8766934	9896639
NLL-04	Scaffold_535	+	60.9	169	11	121351	9896740	10018090
NLL-04	Scaffold_71_47	+	61.2	170	12	698808	10018191	10716998
NLL-04	Scaffold_102_1	-	63.6	171	13	241632	10717099	10958730
NLL-04	Scaffold_423	+	65.3	172	14	300480	10958831	11259310
NLL-04	Scaffold_137_1	+	66.4	173	15	612982	11259411	11872392
NLL-04	Scaffold_99_4	+	66.7	174	16	371284	11872493	12243776
NLL-04	Scaffold_35_324	+	67	175	17	500604	12243877	12744480
NLL-04	Scaffold_365_5	+	68	176	18	107429	12744581	12852009
NLL-04	Scaffold_341	+	68.8	177	19	505163	12852110	13357272
NLL-04	Scaffold_296	-	69.9	178	20	625039	13357373	13982411
NLL-04	Scaffold_117	+	70.9	179	21	1477787	13982512	15460298
NLL-04	Scaffold_524	-	70.9	180	22	139671	15460399	15600069
NLL-04	Scaffold_168_110	+	71.1	181	23	51655	15600170	15651824
NLL-04	Scaffold_54_50	-	71.3	182	24	879210	15651925	16531134
NLL-04	Scaffold_255	+	73.3	183	25	763720	16531235	17294954
NLL-04	Scaffold_111_7	+	73.7	184	26	167969	17295055	17463023
NLL-04	Scaffold_121_30	-	75.1	185	27	621676	17463124	18084799
NLL-04	Scaffold_8_186	+	75.4	186	28	2027	18084900	18086926
NLL-04	Scaffold_305	+	75.8	187	29	604301	18087027	18691327
NLL-04	Scaffold_300	+	77.5	188	30	613229	18691428	19304656
NLL-04	Scaffold_164_12	+	78.9	189	31	193523	19304757	19498279
NLL-04	Scaffold_184_42	-	79.6	190	32	166465	19498380	19664844
NLL-04	Scaffold_271_1	+	79.6	191	33	183853	19664945	19848797
NLL-04	Scaffold_90_1	+	80	192	34	477047	19848898	20325944
NLL-04	Scaffold_169	-	81.7	193	35	1117337	20326045	21443381
NLL-04	Scaffold_5_1	+	81.7	194	36	100423	21443482	21543904
NLL-04	Scaffold_304	+	90.3	195	37	605831	21544005	22149835
NLL-04	Scaffold_28_48	-	91	196	38	1081551	22149936	23231486
NLL-04	Scaffold_288	-	97.3	197	39	664593	23231587	23896179
NLL-04	Scaffold_641	+	97.3	198	40	25118	23896280	23921397
NLL-04	Scaffold_5_191	-	98	199	41	2285477	23921498	26206974
NLL-04	Scaffold_13_17	-	134.9	200	42	1126901	26207075	27333975
NLL-05	Scaffold_129	+	1.8	201	1	1389812	1	1389812
NLL-05	Scaffold_93_12	-	28.6	202	2	653654	1389913	2043566
NLL-05	Scaffold_142	+	35.7	203	3	1309791	2043667	3353457
NLL-05	Scaffold_2_255	+	37	204	4	44715	3353558	3398272
NLL-05	Scaffold_67	+	44.9	205	5	2355849	3398373	5754221
NLL-05	Scaffold_111_1	+	47	206	6	1296508	5754322	7050829
NLL-05	Scaffold_83_15	-	47.6	207	7	476202	7050930	7527131
NLL-05	Scaffold_138_5	+	48.3	208	8	97888	7527232	7625119
NLL-05	Scaffold_146_1	+	48.3	209	9	273830	7625220	7899049
NLL-05	Scaffold_5_230	+	48.3	210	10	131274	7899150	8030423
NLL-05	Scaffold_278	+	48.3	211	11	684142	8030524	8714665
NLL-05	Scaffold_5_92	-	49	212	12	386129	8714766	9100894
NLL-05	Scaffold_381_1	+	50	213	13	89003	9100995	9189997
NLL-05	Scaffold_5_55	-	50	214	14	186095	9190098	9376192
NLL-05	Scaffold_60_1	+	51.7	215	15	308928	9376293	9685220
NLL-05	Scaffold_29_49	-	52.3	216	16	382490	9685321	10067810
NLL-05	Scaffold_11_91	+	54.8	217	17	815647	10067911	10883557
NLL-05	Scaffold_397_18	+	56.6	218	18	45387	10883658	10929044
NLL-05	Scaffold_314	-	57.65	219	19	589270	10929145	11518414
NLL-05	Scaffold_40_46	+	57.8	220	20	141585	11518515	11660099
NLL-05	Scaffold_54_102	+	57.8	221	21	275396	11660200	11935595
NLL-05	Scaffold_1_456	+	58.5	222	22	19687	11935696	11955382
NLL-05	Scaffold_113_1	+	59.9	223	23	204822	11955483	12160304
NLL-05	Scaffold_132_65	+	60.2	224	24	55302	12160405	12215706
NLL-05	Scaffold_87_46	-	60.2	225	25	1084054	12215807	13299860
NLL-05	Scaffold_264	-	60.2	226	26	739113	13299961	14039073
NLL-05	Scaffold_159	-	60.35	227	27	1176352	14039174	15215525
NLL-05	Scaffold_115_10	+	60.5	228	28	109005	15215626	15324630
NLL-05	Scaffold_120_43	+	60.5	229	29	186556	15324731	15511286
NLL-05	Scaffold_224_1	+	60.5	230	30	152808	15511387	15664194
NLL-05	Scaffold_393	+	60.5	231	31	360666	15664295	16024960
NLL-05	Scaffold_82_89	+	60.5	232	32	763199	16025061	16788259
NLL-05	Scaffold_259_11	+	65.2	233	33	439151	16788360	17227510
NLL-05	Scaffold_208	+	65.2	234	34	934923	17227611	18162533
NLL-05	Scaffold_597	+	65.2	235	35	49043	18162634	18211676
NLL-05	Scaffold_362	+	66.6	236	36	461245	18211777	18673021
NLL-05	Scaffold_26_15	+	66.3	237	37	115663	18673122	18788784
NLL-05	Scaffold_227	-	66.6	238	38	871372	18788885	19660256
NLL-05	Scaffold_315	+	67.3	239	39	587308	19660357	20247664
NLL-05	Scaffold_203_38	-	68.3	240	40	240924	20247765	20488688
NLL-05	Scaffold_491	+	68.3	241	41	191811	20488789	20680599
NLL-05	Scaffold_50_1	+	68.3	242	42	394050	20680700	21074749
NLL-05	Scaffold_9_89	+	69	243	43	259046	21074850	21333895
NLL-05	Scaffold_277_8	-	70.7	244	44	433347	21333996	21767342
NLL-05	Scaffold_59_19	-	76.3	245	45	2003920	21767443	23771362
NLL-05	Scaffold_134_53	+	92	246	46	37554	23771463	23809016
NLL-05	Scaffold_201_8	-	93	247	47	166578	23809117	23975694
NLL-05	Scaffold_347	-	98.8	248	48	490380	23975795	24466174
NLL-05	Scaffold_81_201	+	98.8	249	49	42819	24466275	24509093
NLL-05	Scaffold_372	-	104.5	250	50	430197	24509194	24939390
NLL-05	Scaffold_65_1	+	113.9	251	51	1437421	24939491	26376911
NLL-06	Scaffold_44_3	-	10.5	252	1	702263	1	702263
NLL-06	Scaffold_44_2	+	25	253	2	1162974	702364	1865337
NLL-06	Scaffold_62_10	-	51.4	254	3	1886155	1865438	3751592
NLL-06	Scaffold_29_1	-	63.9	255	4	1949891	3751693	5701583
NLL-06	Scaffold_10_1	+	73.2	256	5	545441	5701684	6247124
NLL-06	Scaffold_50_100	+	75	257	6	248407	6247225	6495631
NLL-06	Scaffold_139_20	-	77.8	258	7	518914	6495732	7014645
NLL-06	Scaffold_63	+	81	259	8	2450770	7014746	9465515
NLL-06	Scaffold_42_76	-	91.65	260	9	553120	9465616	10018735
NLL-06	Scaffold_96_2	-	96.6	261	10	1666545	10018836	11685380
NLL-06	Scaffold_758	+	103.9	262	11	8399	11685481	11693879
NLL-06	Scaffold_317_6	+	105.3	263	12	194836	11693980	11888815
NLL-06	Scaffold_9_221	+	106	264	13	1021647	11888916	12910562
NLL-06	Scaffold_5_160	-	109.1	265	14	197572	12910663	13108234
NLL-06	Scaffold_374_1	+	109.8	266	15	103491	13108335	13211825
NLL-06	Scaffold_279_14	-	110.65	267	16	284763	13211926	13496688
NLL-06	Scaffold_58_38	+	112.6	268	17	48838	13496789	13545626
NLL-06	Scaffold_276_1	+	112.9	269	18	33045	13545727	13578771
NLL-06	Scaffold_377	+	112.9	270	19	419450	13578872	13998321
NLL-06	Scaffold_91	-	113.9	271	20	1759268	13998422	15757689
NLL-06	Scaffold_144_40	+	115.6	272	21	57616	15757790	15815405
NLL-06	Scaffold_323	+	115.6	273	22	562906	15815506	16378411
NLL-06	Scaffold_310_9	+	116.3	274	23	115347	16378512	16493858
NLL-06	Scaffold_257	+	117.1	275	24	758430	16493959	17252388
NLL-06	Scaffold_470	+	117.1	276	25	221048	17252489	17473536
NLL-06	Scaffold_188	+	118.1	277	26	1015028	17473637	18488664
NLL-06	Scaffold_4_7	+	118.1	278	27	807203	18488765	19295967
NLL-06	Scaffold_15_1	-	118.25	279	28	1180427	19296068	20476494
NLL-06	Scaffold_21_1	+	119.5	280	29	631022	20476595	21107616
NLL-06	Scaffold_28_1	+	119.5	281	30	446327	21107717	21554043
NLL-06	Scaffold_64_13	-	119.65	282	31	1358252	21554144	22912395
NLL-06	Scaffold_48_66	+	119.8	283	32	76809	22912496	22989304
NLL-06	Scaffold_8_102	+	123.6	284	33	635550	22989405	23624954
NLL-06	Scaffold_244_1	+	125	285	34	239447	23625055	23864501
NLL-06	Scaffold_218	+	125.4	286	35	902652	23864602	24767253
NLL-06	Scaffold_251_6	-	126	287	36	307988	24767354	25075341
NLL-06	Scaffold_422	+	126	288	37	300567	25075442	25376008
NLL-06	Scaffold_469	+	126	289	38	221384	25376109	25597492
NLL-06	Scaffold_445	+	126.7	290	39	264414	25597593	25862006
NLL-06	Scaffold_147_1	+	127.1	291	40	222896	25862107	26085002
NLL-06	Scaffold_44_1	+	127.1	292	41	1058541	26085103	27143643
NLL-06	Scaffold_82_1	+	127.1	293	42	314111	27143744	27457854
NLL-06	Scaffold_166_1	+	127.4	294	43	242513	27457955	27700467
NLL-06	Scaffold_2_260	+	127.4	295	44	108460	27700568	27809027
NLL-06	Scaffold_261_1	+	128.8	296	45	450697	27809128	28259824
NLL-06	Scaffold_389	+	128.8	297	46	369857	28259925	28629781
NLL-06	Scaffold_104_5	+	130.05	298	47	1358538	28629882	29988419
NLL-06	Scaffold_560	+	137.4	299	48	87111	29988520	30075630
NLL-06	Scaffold_212	+	138.4	300	49	918829	30075731	30994559
NLL-06	Scaffold_292	+	148.7	301	50	644092	30994660	31638751
NLL-06	Scaffold_141	-	164.7	302	51	1310980	31638852	32949831
NLL-06	Scaffold_510	+	179.6	303	52	161519	32949932	33111450
NLL-07	Scaffold_293	+	1.7	304	1	634042	1	634042
NLL-07	Scaffold_12_32	-	25.2	305	2	3589207	634143	4223349
NLL-07	Scaffold_407	-	50.3	306	3	331439	4223450	4554888
NLL-07	Scaffold_274	-	50.3	307	4	703185	4554989	5258173
NLL-07	Scaffold_567_1	-	52	308	5	83268	5258274	5341541
NLL-07	Scaffold_494	+	52	309	6	186510	5341642	5528151
NLL-07	Scaffold_15_64	+	52.3	310	7	180498	5528252	5708749
NLL-07	Scaffold_15_201	+	54	311	8	779796	5708850	6488645
NLL-07	Scaffold_39_271	+	56.2	312	9	269482	6488746	6758227
NLL-07	Scaffold_36	+	58.9	313	10	3189469	6758328	9947796
NLL-07	Scaffold_95_88	+	66.6	314	11	771622	9947897	10719518
NLL-07	Scaffold_144_13	+	66.9	315	12	34805	10719619	10754423
NLL-07	Scaffold_9_193	-	66.9	316	13	455085	10754524	11209608
NLL-07	Scaffold_122_1	+	70	317	14	344054	11209709	11553762
NLL-07	Scaffold_1_688	+	72.6	318	15	14511	11553863	11568373
NLL-07	Scaffold_25_361	+	72.6	319	16	136769	11568474	11705242
NLL-07	Scaffold_233_74	+	73.6	320	17	198410	11705343	11903752
NLL-07	Scaffold_200_35	+	74.6	321	18	114119	11903853	12017971
NLL-07	Scaffold_22_166	+	75.6	322	19	583874	12018072	12601945
NLL-07	Scaffold_22_52	+	75.6	323	20	387491	12602046	12989536
NLL-07	Scaffold_348	+	75.6	324	21	488190	12989637	13477826
NLL-07	Scaffold_79_1	+	75.6	325	22	532393	13477927	14010319
NLL-07	Scaffold_163	+	76.7	326	23	1159677	14010420	15170096
NLL-07	Scaffold_306	+	79.7	327	24	604057	15170197	15774253
NLL-07	Scaffold_125_1	+	80.7	328	25	681329	15774354	16455682
NLL-07	Scaffold_299	-	84.6	329	26	613631	16455783	17069413
NLL-07	Scaffold_82_17	+	85.6	330	27	55743	17069514	17125256
NLL-07	Scaffold_75_98	+	86.3	331	28	93151	17125357	17218507
NLL-07	Scaffold_75_130	+	86.7	332	29	52599	17218608	17271206
NLL-07	Scaffold_170_14	-	87.4	333	30	65848	17271307	17337154
NLL-07	Scaffold_65_82	+	87.9	334	31	108486	17337255	17445740
NLL-07	Scaffold_172_80	+	88.4	335	32	661932	17445841	18107772
NLL-07	Scaffold_26_58	+	101.5	336	33	931596	18107873	19039468
NLL-07	Scaffold_49_29	-	113	337	34	210587	19039569	19250155
NLL-07	Scaffold_333	+	121.3	338	35	531915	19250256	19782170
NLL-08	Scaffold_2_1	-	5	339	1	1518272	1	1518272
NLL-08	Scaffold_220	+	7.8	340	2	896273	1518373	2414645
NLL-08	Scaffold_171_1	-	13.95	341	3	876304	2414746	3291049
NLL-08	Scaffold_113_56	-	21.9	342	4	275098	3291150	3566247
NLL-08	Scaffold_146_81	-	23.6	343	5	97054	3566348	3663401
NLL-08	Scaffold_309	+	25.65	344	6	601573	3663502	4265074
NLL-08	Scaffold_199	-	28.8	345	7	972799	4265175	5237973
NLL-08	Scaffold_115_1	-	43.7	346	8	1260781	5238074	6498854
NLL-08	Scaffold_26_1	-	51.6	347	9	117458	6498955	6616412
NLL-08	Scaffold_32_1	+	51.6	348	10	711278	6616513	7327790
NLL-08	Scaffold_344	+	57	349	11	494440	7327891	7822330
NLL-08	Scaffold_317_1	-	58.35	350	12	178560	7822431	8000990
NLL-08	Scaffold_124_5	+	60.9	351	13	440026	8001091	8441116
NLL-08	Scaffold_214	-	62	352	14	909555	8441217	9350771
NLL-08	Scaffold_128	+	68.1	353	15	1400570	9350872	10751441
NLL-08	Scaffold_75_88	+	80.6	354	16	436748	10751542	11188289
NLL-08	Scaffold_58_41	-	82.4	355	17	217999	11188390	11406388
NLL-08	Scaffold_135	+	83.4	356	18	1351951	11406489	12758439
NLL-08	Scaffold_144_1	+	87.2	357	19	133246	12758540	12891785
NLL-08	Scaffold_221_14	+	87.2	358	20	163256	12891886	13055141
NLL-08	Scaffold_3_48	+	87.2	359	21	314202	13055242	13369443
NLL-08	Scaffold_24_19	+	87.5	360	22	556880	13369544	13926423
NLL-08	Scaffold_27_48	+	87.5	361	23	1255373	13926524	15181896
NLL-08	Scaffold_307	-	87.5	362	24	603616	15181997	15785612
NLL-08	Scaffold_35_1	+	87.5	363	25	1426248	15785713	17211960
NLL-08	Scaffold_358	+	87.5	364	26	465789	17212061	17677849
NLL-08	Scaffold_458	+	87.5	365	27	233649	17677950	17911598
NLL-08	Scaffold_552	+	87.5	366	28	96435	17911699	18008133
NLL-08	Scaffold_95_72	+	87.5	367	29	34366	18008234	18042599
NLL-08	Scaffold_7_1	+	90.7	368	30	54641	18042700	18097340
NLL-08	Scaffold_126_36	-	91	369	31	725638	18097441	18823078
NLL-08	Scaffold_448	+	92.1	370	32	257584	18823179	19080762
NLL-08	Scaffold_271_34	+	92.1	371	33	215300	19080863	19296162
NLL-08	Scaffold_109_4	+	92.8	372	34	454886	19296263	19751148
NLL-08	Scaffold_397_1	+	94.8	373	35	81268	19751249	19832516
NLL-08	Scaffold_429	+	95.8	374	36	291468	19832617	20124084
NLL-08	Scaffold_74_50	+	98.2	375	37	1156303	20124185	21280487
NLL-08	Scaffold_219	+	103.8	376	38	901896	21280588	22182483
NLL-08	Scaffold_157_98	+	109.7	377	39	420827	22182584	22603410
NLL-08	Scaffold_46	-	112.2	378	40	2918136	22603511	25521646
NLL-09	Scaffold_62_1	-	0.4	379	1	339312	1	339312
NLL-09	Scaffold_223	-	4.1	380	2	892681	339413	1232093
NLL-09	Scaffold_454	-	16.8	381	3	247998	1232194	1480191
NLL-09	Scaffold_7_13	-	22.2	382	4	1442490	1480292	2922781
NLL-09	Scaffold_124_1	-	38	383	5	995497	2922882	3918378
NLL-09	Scaffold_4_1	-	41.1	384	6	1048966	3918479	4967444
NLL-09	Scaffold_267_6	+	41.7	385	7	109418	4967545	5076962
NLL-09	Scaffold_352	-	42.4	386	8	477730	5077063	5554792
NLL-09	Scaffold_114_31	+	46	387	9	1059504	5554893	6614396
NLL-09	Scaffold_145_1	-	47.4	388	10	469182	6614497	7083678
NLL-09	Scaffold_116_1	-	49	389	11	418626	7083779	7502404
NLL-09	Scaffold_321	+	56.8	390	12	565406	7502505	8067910
NLL-09	Scaffold_149_33	+	58	391	13	202883	8068011	8270893
NLL-09	Scaffold_5_64	-	59.2	392	14	171657	8270994	8442650
NLL-09	Scaffold_103_1	-	60.55	393	15	504446	8442751	8947196
NLL-09	Scaffold_281	+	61.75	394	16	675703	8947297	9622999
NLL-09	Scaffold_9_212	-	61.75	395	17	39838	9623100	9662937
NLL-09	Scaffold_475	+	62.6	396	18	214457	9663038	9877494
NLL-09	Scaffold_48_81	-	62.6	397	19	247295	9877595	10124889
NLL-09	Scaffold_259_1	+	64	398	20	292397	10124990	10417386
NLL-09	Scaffold_242	-	64.2	399	21	815513	10417487	11232999
NLL-09	Scaffold_71_52	+	64.2	400	22	206887	11233100	11439986
NLL-09	Scaffold_75_1	+	64.4	401	23	26127	11440087	11466213
NLL-09	Scaffold_65_26	+	64.4	402	24	37458	11466314	11503771
NLL-09	Scaffold_241	-	64.7	403	25	815860	11503872	12319731
NLL-09	Scaffold_279_1	-	66.2	404	26	106508	12319832	12426339
NLL-09	Scaffold_279_17	+	66.2	405	27	27037	12426440	12453476
NLL-09	Scaffold_460	+	66.9	406	28	232293	12453577	12685869
NLL-09	Scaffold_21_173	-	66.9	407	29	175173	12685970	12861142
NLL-09	Scaffold_29_87	+	66.9	408	30	210205	12861243	13071447
NLL-09	Scaffold_21_21	-	66.9	409	31	210790	13071548	13282337
NLL-09	Scaffold_147_75	+	67.5	410	32	46486	13282438	13328923
NLL-09	Scaffold_176	+	68.2	411	33	1087835	13329024	14416858
NLL-09	Scaffold_150_1	-	72.1	412	34	199429	14416959	14616387
NLL-09	Scaffold_166_8	+	71.75	413	35	79965	14616488	14696452
NLL-09	Scaffold_143_85	-	72.1	414	36	130588	14696553	14827140
NLL-09	Scaffold_150_50	-	72.1	415	37	129284	14827241	14956524
NLL-09	Scaffold_290_1	-	71.75	416	38	94974	14956625	15051598
NLL-09	Scaffold_1_403	-	72.1	417	39	133406	15051699	15185104
NLL-09	Scaffold_165_1	+	72.1	418	40	846976	15185205	16032180
NLL-09	Scaffold_77_20	+	74.5	419	41	390394	16032281	16422674
NLL-09	Scaffold_310_1	+	76.7	420	42	450640	16422775	16873414
NLL-09	Scaffold_384	-	77	421	43	403294	16873515	17276808
NLL-09	Scaffold_248	-	77.4	422	44	791262	17276909	18068170
NLL-09	Scaffold_485	-	82.2	423	45	200685	18068271	18268955
NLL-09	Scaffold_107_7	-	82.2	424	46	315126	18269056	18584181
NLL-09	Scaffold_94_15	+	86	425	47	1483882	18584282	20068163
NLL-09	Scaffold_100	+	105.4	426	48	1685449	20068264	21753712
NLL-10	Scaffold_483	+	0	427	1	202512	1	202512
NLL-10	Scaffold_76	-	9.4	428	2	2081027	202613	2283639
NLL-10	Scaffold_74_1	-	42.95	429	3	234925	2283740	2518664
NLL-10	Scaffold_78_13	-	46.1	430	4	363748	2518765	2882512
NLL-10	Scaffold_425	-	47.7	431	5	298223	2882613	3180835
NLL-10	Scaffold_143_1	+	50.55	432	6	332396	3180936	3513331
NLL-10	Scaffold_134_9	-	52	433	7	104024	3513432	3617455
NLL-10	Scaffold_10_18	+	53	434	8	42217	3617556	3659772
NLL-10	Scaffold_8_304	-	53	435	9	664022	3659873	4323894
NLL-10	Scaffold_80_1	-	53	436	10	485484	4323995	4809478
NLL-10	Scaffold_265	-	54	437	11	736652	4809579	5546230
NLL-10	Scaffold_222_1	-	56.7	438	12	645182	5546331	6191512
NLL-10	Scaffold_9_1	+	56.7	439	13	531493	6191613	6723105
NLL-10	Scaffold_72_24	-	56.9	440	14	992578	6723206	7715783
NLL-10	Scaffold_2_125	+	57.1	441	15	54894	7715884	7770777
NLL-10	Scaffold_10_190	+	57.25	442	16	242043	7770878	8012920
NLL-10	Scaffold_276_44	+	57.4	443	17	237696	8013021	8250716
NLL-10	Scaffold_120_1	+	57.8	444	18	544324	8250817	8795140
NLL-10	Scaffold_295	+	57.8	445	19	633329	8795241	9428569
NLL-10	Scaffold_194	-	57.8	446	20	987023	9428670	10415692
NLL-10	Scaffold_379	+	57.8	447	21	416882	10415793	10832674
NLL-10	Scaffold_409	+	57.8	448	22	329523	10832775	11162297
NLL-10	Scaffold_75_105	+	57.8	449	23	65713	11162398	11228110
NLL-10	Scaffold_171_7	+	58.5	450	24	20705	11228211	11248915
NLL-10	Scaffold_236	+	58.5	451	25	834462	11249016	12083477
NLL-10	Scaffold_411	+	60.05	452	26	327096	12083578	12410673
NLL-10	Scaffold_22_18	-	60.05	453	27	1428595	12410774	13839368
NLL-10	Scaffold_158_1	+	68.3	454	28	771478	13839469	14610946
NLL-10	Scaffold_336	-	76.2	455	29	526104	14611047	15137150
NLL-10	Scaffold_388	-	81.4	456	30	386981	15137251	15524231
NLL-10	Scaffold_240	-	84.9	457	31	817624	15524332	16341955
NLL-11	Scaffold_73	-	3.8	458	1	2126983	1	2126983
NLL-11	Scaffold_48_98	-	31.8	459	2	820658	2127084	2947741
NLL-11	Scaffold_233_1	+	39.5	460	3	428377	2947842	3376218
NLL-11	Scaffold_133	+	43.8	461	4	1368273	3376319	4744591
NLL-11	Scaffold_174_1	-	50.8	462	5	227480	4744692	4972171
NLL-11	Scaffold_211	+	55	463	6	922498	4972272	5894769
NLL-11	Scaffold_273	+	58.6	464	7	703720	5894870	6598589
NLL-11	Scaffold_477	-	58.9	465	8	211324	6598690	6810013
NLL-11	Scaffold_9_159	+	59.3	466	9	247210	6810114	7057323
NLL-11	Scaffold_412	-	60	467	10	325801	7057424	7383224
NLL-11	Scaffold_112_1	-	60.3	468	11	738061	7383325	8121385
NLL-11	Scaffold_150_38	-	62.2	469	12	139070	8121486	8260555
NLL-11	Scaffold_527	+	62.7	470	13	130879	8260656	8391534
NLL-11	Scaffold_58_1	+	63.4	471	14	427515	8391635	8819149
NLL-11	Scaffold_267_1	+	67.6	472	15	84759	8819250	8904008
NLL-11	Scaffold_267_13	+	69.4	473	16	336043	8904109	9240151
NLL-11	Scaffold_262_1	+	70.1	474	17	102194	9240252	9342445
NLL-11	Scaffold_391	-	71.1	475	18	363843	9342546	9706388
NLL-11	Scaffold_244_83	+	71.8	476	19	226647	9706489	9933135
NLL-11	Scaffold_217	+	73.2	477	20	904886	9933236	10838121
NLL-11	Scaffold_1_737	+	73.9	478	21	57786	10838222	10896007
NLL-11	Scaffold_25_325	+	73.9	479	22	652447	10896108	11548554
NLL-11	Scaffold_25_439	+	73.9	480	23	185587	11548655	11734241
NLL-11	Scaffold_181_112	+	74.6	481	24	75211	11734342	11809552
NLL-11	Scaffold_215_1	+	74.6	482	25	77416	11809653	11887068
NLL-11	Scaffold_246_1	+	74.6	483	26	213393	11887169	12100561
NLL-11	Scaffold_51_160	+	75.8	484	27	769902	12100662	12870563
NLL-11	Scaffold_254	+	76	485	28	774471	12870664	13645134
NLL-11	Scaffold_275	+	76	486	29	700912	13645235	14346146
NLL-11	Scaffold_538	+	76	487	30	114829	14346247	14461075
NLL-11	Scaffold_80_60	+	77	488	31	1107563	14461176	15568738
NLL-11	Scaffold_156_1	-	77.3	489	32	950553	15568839	16519391
NLL-11	Scaffold_282	+	78.15	490	33	674624	16519492	17194115
NLL-11	Scaffold_7_33	+	78.15	491	34	400980	17194216	17595195
NLL-11	Scaffold_16_132	+	81.6	492	35	210693	17595296	17805988
NLL-11	Scaffold_127	-	84.8	493	36	1409395	17806089	19215483
NLL-11	Scaffold_134_34	-	89.85	494	37	265448	19215584	19481031
NLL-11	Scaffold_226_15	+	95	495	38	301886	19481132	19783017
NLL-11	Scaffold_103_76	+	95.7	496	39	489175	19783118	20272292
NLL-11	Scaffold_351	-	97.2	497	40	477860	20272393	20750252
NLL-11	Scaffold_13_10	+	96.7	498	41	379418	20750353	21129770
NLL-11	Scaffold_316	+	97.7	499	42	583304	21129871	21713174
NLL-11	Scaffold_263	+	98.8	500	43	739231	21713275	22452505
NLL-11	Scaffold_430	-	99.1	501	44	288429	22452606	22741034
NLL-11	Scaffold_83_1	-	99.1	502	45	345161	22741135	23086295
NLL-11	Scaffold_206_17	-	99.5	503	46	191969	23086396	23278364
NLL-11	Scaffold_179_26	-	99.5	504	47	388511	23278465	23666975
NLL-11	Scaffold_373	+	99.5	505	48	427334	23667076	24094409
NLL-11	Scaffold_474	+	99.5	506	49	216115	24094510	24310624
NLL-11	Scaffold_396	+	99.8	507	50	358756	24310725	24669480
NLL-11	Scaffold_187_40	+	100.2	508	51	766650	24669581	25436230
NLL-11	Scaffold_204_16	+	101.2	509	52	399469	25436331	25835799
NLL-11	Scaffold_81_166	+	101.2	510	53	59640	25835900	25895539
NLL-11	Scaffold_164_8	+	101.7	511	54	25398	25895640	25921037
NLL-11	Scaffold_34	+	101.9	512	55	3301261	25921138	29222398
NLL-11	Scaffold_8_257	+	103.6	513	56	974435	29222499	30196933
NLL-11	Scaffold_21_222	-	104.2	514	57	520820	30197034	30717853
NLL-11	Scaffold_54_1	-	104.2	515	58	575517	30717954	31293470
NLL-11	Scaffold_114_1	+	104.95	516	59	163107	31293571	31456677
NLL-11	Scaffold_204_1	+	104.95	517	60	259641	31456778	31716418
NLL-11	Scaffold_234	-	105.3	518	61	847200	31716519	32563718
NLL-11	Scaffold_376	+	106.3	519	62	422080	32563819	32985898
NLL-11	Scaffold_2_412	+	108.5	520	63	2201776	32985999	35187774
NLL-11	Scaffold_308_1	+	135	521	64	237001	35187875	35424875
NLL-11	Scaffold_52_11	+	142.6	522	65	538983	35424976	35963958
NLL-12	Scaffold_256	+	4.3	523	1	761296	1	761296
NLL-12	Scaffold_291	+	19.1	524	2	648980	761397	1410376
NLL-12	Scaffold_196	+	30.2	525	3	982970	1410477	2393446
NLL-12	Scaffold_145_80	+	30.9	526	4	133190	2393547	2526736
NLL-12	Scaffold_353	-	30.9	527	5	477478	2526837	3004314
NLL-12	Scaffold_381_13	-	30.9	528	6	232916	3004415	3237330
NLL-12	Scaffold_433	+	31.5	529	7	284679	3237431	3522109
NLL-12	Scaffold_232	-	31.5	530	8	854722	3522210	4376931
NLL-12	Scaffold_132_130	+	31.9	531	9	39345	4377032	4416376
NLL-12	Scaffold_228	+	32.2	532	10	866975	4416477	5283451
NLL-12	Scaffold_17_71	+	34	533	11	548692	5283552	5832243
NLL-12	Scaffold_55_8	+	34.15	534	12	69025	5832344	5901368
NLL-12	Scaffold_110_1	+	35.3	535	13	168669	5901469	6070137
NLL-12	Scaffold_168_28	+	35.3	536	14	71258	6070238	6141495
NLL-12	Scaffold_32_93	+	36	537	15	206564	6141596	6348159
NLL-12	Scaffold_311_17	-	37.9	538	16	171545	6348260	6519804
NLL-12	Scaffold_346	+	37.9	539	17	490768	6519905	7010672
NLL-12	Scaffold_424	-	37.9	540	18	299700	7010773	7310472
NLL-12	Scaffold_238_18	+	38.05	541	19	409465	7310573	7720037
NLL-12	Scaffold_330_1	-	38.2	542	20	305756	7720138	8025893
NLL-12	Scaffold_19_139	+	38.9	543	21	1628087	8025994	9654080
NLL-12	Scaffold_183	-	40.8	544	22	1041829	9654181	10696009
NLL-12	Scaffold_41_312	+	42.5	545	23	214942	10696110	10911051
NLL-12	Scaffold_269	+	43.2	546	24	719976	10911152	11631127
NLL-12	Scaffold_49_1	+	43.35	547	25	877925	11631228	12509152
NLL-12	Scaffold_611	+	46.3	548	26	44021	12509253	12553273
NLL-12	Scaffold_140	+	48.7	549	27	1315943	12553374	13869316
NLL-12	Scaffold_75_81	-	50.8	550	28	89836	13869417	13959252
NLL-12	Scaffold_61_29	+	53.2	551	29	1687197	13959353	15646549
NLL-12	Scaffold_70_2	+	60.4	552	30	792093	15646650	16438742
NLL-12	Scaffold_56	+	69.7	553	31	2626859	16438843	19065701
NLL-13	Scaffold_30_7	-	1.4	554	1	3259475	1	3259475
NLL-13	Scaffold_15_15	-	43.2	555	2	530737	3259576	3790312
NLL-13	Scaffold_349	-	47	556	3	486676	3790413	4277088
NLL-13	Scaffold_102_16	+	48	557	4	327373	4277189	4604561
NLL-13	Scaffold_437	-	49.8	558	5	275829	4604662	4880490
NLL-13	Scaffold_92	+	50.8	559	6	1754230	4880591	6634820
NLL-13	Scaffold_72_50	+	54.7	560	7	867789	6634921	7502709
NLL-13	Scaffold_16_46	+	59.3	561	8	1389745	7502810	8892554
NLL-13	Scaffold_147_99	-	59.7	562	9	243410	8892655	9136064
NLL-13	Scaffold_383	+	60	563	10	404167	9136165	9540331
NLL-13	Scaffold_403	+	60	564	11	339977	9540432	9880408
NLL-13	Scaffold_399	+	60	565	12	343601	9880509	10224109
NLL-13	Scaffold_222_7	+	60.3	566	13	208429	10224210	10432638
NLL-13	Scaffold_39_38	+	61	567	14	12169	10432739	10444907
NLL-13	Scaffold_18_165	+	61.3	568	15	30593	10445008	10475600
NLL-13	Scaffold_204_7	+	61.3	569	16	42378	10475701	10518078
NLL-13	Scaffold_204_8	+	61.3	570	17	73062	10518179	10591240
NLL-13	Scaffold_114_12	+	62	571	18	34689	10591341	10626029
NLL-13	Scaffold_173	+	62.4	572	19	1096107	10626130	11722236
NLL-13	Scaffold_51_1	+	63	573	20	833169	11722337	12555505
NLL-13	Scaffold_25_398	+	64.4	574	21	62066	12555606	12617671
NLL-13	Scaffold_532	+	64.4	575	22	126235	12617772	12744006
NLL-13	Scaffold_284_1	+	64.7	576	23	382882	12744107	13126988
NLL-13	Scaffold_41_239	+	64.7	577	24	17853	13127089	13144941
NLL-13	Scaffold_374_14	+	65.1	578	25	266159	13145042	13411200
NLL-13	Scaffold_375	+	65.1	579	26	426191	13411301	13837491
NLL-13	Scaffold_506	+	65.1	580	27	169727	13837592	14007318
NLL-13	Scaffold_50_31	-	66.8	581	28	1277804	14007419	15285222
NLL-13	Scaffold_48_1	+	76.4	582	29	532980	15285323	15818302
NLL-13	Scaffold_231	-	77.4	583	30	854974	15818403	16673376
NLL-13	Scaffold_443	+	92.1	584	31	269384	16673477	16942860
NLL-13	Scaffold_225	-	104.4	585	32	877720	16942961	17820680
NLL-14	Scaffold_613	-	0	586	1	42974	1	42974
NLL-14	Scaffold_329	-	5.4	587	2	552823	43075	595897
NLL-14	Scaffold_3_1	+	8.5	588	3	2102970	595998	2698967
NLL-14	Scaffold_684	+	18.3	589	4	15961	2699068	2715028
NLL-14	Scaffold_192	+	40.6	590	5	988053	2715129	3703181
NLL-14	Scaffold_27_1	+	40.6	591	6	851136	3703282	4554417
NLL-14	Scaffold_191	+	41	592	7	993028	4554518	5547545
NLL-14	Scaffold_328	-	41	593	8	556892	5547646	6104537
NLL-14	Scaffold_1_303	+	42	594	9	43888	6104638	6148525
NLL-14	Scaffold_1_610	+	42	595	10	17478	6148626	6166103
NLL-14	Scaffold_69_25	-	42	596	11	537376	6166204	6703579
NLL-14	Scaffold_216	-	42	597	12	905843	6703680	7609522
NLL-14	Scaffold_318_1	+	42	598	13	293616	7609623	7903238
NLL-14	Scaffold_8_77	+	42.15	599	14	53851	7903339	7957189
NLL-14	Scaffold_439	+	42.3	600	15	273550	7957290	8230839
NLL-14	Scaffold_226_1	-	42.3	601	16	475848	8230940	8706787
NLL-14	Scaffold_55_94	-	42.6	602	17	1258288	8706888	9965175
NLL-14	Scaffold_19_60	+	43.3	603	18	665133	9965276	10630408
NLL-14	Scaffold_229_1	-	44	604	19	220284	10630509	10850792
NLL-14	Scaffold_50_11	-	44.15	605	20	79114	10850893	10930006
NLL-14	Scaffold_3_244	-	44.3	606	21	39644	10930107	10969750
NLL-14	Scaffold_406	+	44.3	607	22	331471	10969851	11301321
NLL-14	Scaffold_575	+	45	608	23	70592	11301422	11372013
NLL-14	Scaffold_250	+	45.4	609	24	789832	11372114	12161945
NLL-14	Scaffold_23	-	47	610	25	4089732	12162046	16251777
NLL-15	Scaffold_209_30	+	0.2	611	1	555849	1	555849
NLL-15	Scaffold_290_14	-	9.5	612	2	457618	555950	1013567
NLL-15	Scaffold_302	+	15.8	613	3	610022	1013668	1623689
NLL-15	Scaffold_155	-	29.3	614	4	1250559	1623790	2874348
NLL-15	Scaffold_203_1	-	41.4	615	5	417263	2874449	3291711
NLL-15	Scaffold_549	+	42.1	616	6	97890	3291812	3389701
NLL-15	Scaffold_243_1	+	42.8	617	7	251460	3389802	3641261
NLL-15	Scaffold_6_14	+	43.1	618	8	172511	3641362	3813872
NLL-15	Scaffold_119_35	+	43.8	619	9	651759	3813973	4465731
NLL-15	Scaffold_277_1	+	43.8	620	10	190210	4465832	4656041
NLL-15	Scaffold_59_1	+	44.5	621	11	294525	4656142	4950666
NLL-15	Scaffold_7_185	+	44.8	622	12	2340418	4950767	7291184
NLL-15	Scaffold_1_488	+	47.2	623	13	507410	7291285	7798694
NLL-15	Scaffold_131_46	+	47.2	624	14	405593	7798795	8204387
NLL-15	Scaffold_197	-	47.2	625	15	979291	8204488	9183778
NLL-15	Scaffold_286	+	47.2	626	16	665721	9183879	9849599
NLL-15	Scaffold_157_1	+	47.35	627	17	20012	9849700	9869711
NLL-15	Scaffold_25_107	-	47.35	628	18	198468	9869812	10068279
NLL-15	Scaffold_533	+	47.5	629	19	125609	10068380	10193988
NLL-15	Scaffold_262_25	+	47.9	630	20	401370	10194089	10595458
NLL-15	Scaffold_17_87	+	47.9	631	21	58847	10595559	10654405
NLL-15	Scaffold_1_771	-	47.9	632	22	19949	10654506	10674454
NLL-15	Scaffold_513	-	47.9	633	23	156648	10674555	10831202
NLL-15	Scaffold_215_51	-	48.5	634	24	364589	10831303	11195891
NLL-15	Scaffold_345	+	48.5	635	25	491037	11195992	11687028
NLL-15	Scaffold_122_11	-	49.2	636	26	404554	11687129	12091682
NLL-15	Scaffold_3_164	+	49.2	637	27	59300	12091783	12151082
NLL-15	Scaffold_544	+	49.2	638	28	103010	12151183	12254192
NLL-15	Scaffold_588	+	49.9	639	29	57445	12254293	12311737
NLL-15	Scaffold_9_24	+	49.9	640	30	351797	12311838	12663634
NLL-15	Scaffold_9_124	+	50.2	641	31	73751	12663735	12737485
NLL-15	Scaffold_10_8	+	51.2	642	32	2110102	12737586	14847687
NLL-15	Scaffold_177	-	51.4	643	33	1087266	14847788	15935053
NLL-15	Scaffold_317_4	+	53.6	644	34	202146	15935154	16137299
NLL-15	Scaffold_311_1	+	53.9	645	35	254346	16137400	16391745
NLL-15	Scaffold_357_9	+	53.9	646	36	255981	16391846	16647826
NLL-15	Scaffold_22_1	-	53.9	647	37	221025	16647927	16868951
NLL-15	Scaffold_185_1	+	54.25	648	38	1029067	16869052	17898118
NLL-15	Scaffold_66_1	+	59.7	649	39	891609	17898219	18789827
NLL-15	Scaffold_488	-	69	650	40	196289	18789928	18986216
NLL-15	Scaffold_166_14	-	73.8	651	41	701103	18986317	19687419
NLL-15	Scaffold_190	-	88.5	652	42	1001128	19687520	20688647
NLL-15	Scaffold_134_1	+	102.6	653	43	275956	20688748	20964703
NLL-16	Scaffold_27_5	-	0.7	654	1	669008	1	669008
NLL-16	Scaffold_237_1	+	10.9	655	2	557801	669109	1226909
NLL-16	Scaffold_6_5	+	19.8	656	3	2438075	1227010	3665084
NLL-16	Scaffold_151_47	+	40.35	657	4	652237	3665185	4317421
NLL-16	Scaffold_363	-	45.7	658	5	460766	4317522	4778287
NLL-16	Scaffold_45_190	+	45.85	659	6	43640	4778388	4822027
NLL-16	Scaffold_136	-	46	660	7	1328113	4822128	6150240
NLL-16	Scaffold_106	+	48.4	661	8	1571349	6150341	7721689
NLL-16	Scaffold_47_119	-	49.6	662	9	1699208	7721790	9420997
NLL-16	Scaffold_438	+	51.5	663	10	273645	9421098	9694742
NLL-16	Scaffold_78_1	-	51.65	664	11	109437	9694843	9804279
NLL-16	Scaffold_131_1	+	53.2	665	12	332416	9804380	10136795
NLL-16	Scaffold_119_1	+	54.3	666	13	627302	10136896	10764197
NLL-16	Scaffold_182_1	+	54.3	667	14	125268	10764298	10889565
NLL-16	Scaffold_207	+	54.3	668	15	938970	10889666	11828635
NLL-16	Scaffold_21_110	+	54.3	669	16	159622	11828736	11988357
NLL-16	Scaffold_210_62	+	54.3	670	17	57015	11988458	12045472
NLL-16	Scaffold_326	+	54.3	671	18	558934	12045573	12604506
NLL-16	Scaffold_479	+	54.3	672	19	210706	12604607	12815312
NLL-16	Scaffold_52_1	+	54.3	673	20	805248	12815413	13620660
NLL-16	Scaffold_450	-	55	674	21	255930	13620761	13876690
NLL-16	Scaffold_58_77	+	56.8	675	22	179788	13876791	14056578
NLL-16	Scaffold_476	+	57.5	676	23	211347	14056679	14268025
NLL-16	Scaffold_153	+	58.1	677	24	1255970	14268126	15524095
NLL-16	Scaffold_145_72	+	60.6	678	25	427402	15524196	15951597
NLL-16	Scaffold_260_1	+	61.9	679	26	373140	15951698	16324837
NLL-16	Scaffold_16_113	-	70.2	680	27	1160642	16324938	17485579
NLL-16	Scaffold_591	+	74.6	681	28	54076	17485680	17539755
NLL-16	Scaffold_40_1	+	79.5	682	29	2300687	17539856	19840542
NLL-16	Scaffold_205	-	98.2	683	30	946239	19840643	20786881
NLL-17	Scaffold_42_79	-	6	684	1	1648298	1	1648298
NLL-17	Scaffold_235_5	-	28.3	685	2	420580	1648399	2068978
NLL-17	Scaffold_144_66	+	32.9	686	3	329248	2069079	2398326
NLL-17	Scaffold_55_1	-	36.4	687	4	806047	2398427	3204473
NLL-17	Scaffold_15_151	-	40.5	688	5	93591	3204574	3298164
NLL-17	Scaffold_53	+	42.6	689	6	2715892	3298265	6014156
NLL-17	Scaffold_402	+	51.2	690	7	341144	6014257	6355400
NLL-17	Scaffold_318_31	+	51.7	691	8	116345	6355501	6471845
NLL-17	Scaffold_335	-	52.7	692	9	527027	6471946	6998972
NLL-17	Scaffold_530	+	53.4	693	10	128070	6999073	7127142
NLL-17	Scaffold_1_1	+	53.8	694	11	1984452	7127243	9111694
NLL-17	Scaffold_1_351	+	53.8	695	12	221062	9111795	9332856
NLL-17	Scaffold_174_40	+	53.8	696	13	316399	9332957	9649355
NLL-17	Scaffold_187_1	+	53.8	697	14	114053	9649456	9763508
NLL-17	Scaffold_200_1	+	53.8	698	15	133292	9763609	9896900
NLL-17	Scaffold_64_1	+	53.8	699	16	541679	9897001	10438679
NLL-17	Scaffold_245	+	54.5	700	17	797531	10438780	11236310
NLL-17	Scaffold_122_37	+	54.5	701	18	208321	11236411	11444731
NLL-17	Scaffold_87_1	+	54.65	702	19	467729	11444832	11912560
NLL-17	Scaffold_71_1	-	54.65	703	20	909082	11912661	12821742
NLL-17	Scaffold_138_1	+	58.4	704	21	1174195	12821843	13996037
NLL-17	Scaffold_147_57	+	60.2	705	22	44783	13996138	14040920
NLL-17	Scaffold_258	+	60.9	706	23	753214	14041021	14794234
NLL-17	Scaffold_339	+	60.9	707	24	517221	14794335	15311555
NLL-17	Scaffold_502	+	60.9	708	25	174859	15311656	15486514
NLL-17	Scaffold_160_20	+	61.2	709	26	482903	15486615	15969517
NLL-17	Scaffold_14_1	+	64.5	710	27	4080978	15969618	20050595
NLL-17	Scaffold_150_80	+	72.25	711	28	59051	20050696	20109746
NLL-17	Scaffold_247_5	+	76.8	712	29	239634	20109847	20349480
NLL-17	Scaffold_125_68	+	87.45	713	30	519960	20349581	20869540
NLL-17	Scaffold_162_2	+	98.7	714	31	430240	20869641	21299880
NLL-18	Scaffold_298	-	0.7	715	1	615990	1	615990
NLL-18	Scaffold_130	+	19.1	716	2	1379062	616091	1995152
NLL-18	Scaffold_69_1	-	37.1	717	3	592732	1995253	2587984
NLL-18	Scaffold_408	+	40	718	4	330072	2588085	2918156
NLL-18	Scaffold_21_12	+	40.3	719	5	804878	2918257	3723134
NLL-18	Scaffold_324	+	40.3	720	6	561962	3723235	4285196
NLL-18	Scaffold_149_1	+	40.7	721	7	176981	4285297	4462277
NLL-18	Scaffold_39_270	-	41	722	8	28446	4462378	4490823
NLL-18	Scaffold_39_50	-	41.2	723	9	272056	4490924	4762979
NLL-18	Scaffold_198	+	41.4	724	10	976430	4763080	5739509
NLL-18	Scaffold_237_11	+	41.4	725	11	167699	5739610	5907308
NLL-18	Scaffold_271_28	+	41.4	726	12	17490	5907409	5924898
NLL-18	Scaffold_81_1	+	41.4	727	13	28387	5924999	5953385
NLL-18	Scaffold_12_1	-	42.4	728	14	897253	5953486	6850738
NLL-18	Scaffold_246_49	+	42.4	729	15	81045	6850839	6931883
NLL-18	Scaffold_480	-	42.4	730	16	209193	6931984	7141176
NLL-18	Scaffold_390	-	42.4	731	17	368823	7141277	7510099
NLL-18	Scaffold_65_7	+	42.4	732	18	114648	7510200	7624847
NLL-18	Scaffold_85_103	+	42.4	733	19	297168	7624948	7922115
NLL-18	Scaffold_179_1	+	42.75	734	20	240160	7922216	8162375
NLL-18	Scaffold_456	-	43.45	735	21	240237	8162476	8402712
NLL-18	Scaffold_449	+	43.8	736	22	257494	8402813	8660306
NLL-18	Scaffold_260_32	+	44.1	737	23	130072	8660407	8790478
NLL-18	Scaffold_238_1	+	45.5	738	24	323769	8790579	9114347
NLL-18	Scaffold_45_1	-	45.5	739	25	561642	9114448	9676089
NLL-18	Scaffold_550	-	46.2	740	26	97509	9676190	9773698
NLL-18	Scaffold_60_138	+	46.5	741	27	711369	9773799	10485167
NLL-18	Scaffold_499	-	46.9	742	28	180684	10485268	10665951
NLL-18	Scaffold_150_47	+	47.5	743	29	17673	10666052	10683724
NLL-18	Scaffold_38	-	48.2	744	30	3140929	10683825	13824753
NLL-18	Scaffold_1_307	+	63.7	745	31	49286	13824854	13874139
NLL-18	Scaffold_101	+	66.1	746	32	1673674	13874240	15547913
NLL-18	Scaffold_516	-	78.3	747	33	154636	15548014	15702649
NLL-18	Scaffold_31_17	-	82.7	748	34	772218	15702750	16474967
NLL-18	Scaffold_161_15	+	96	749	35	112940	16475068	16588007
NLL-19	Scaffold_110_41	-	1.7	750	1	1271512	1	1271512
NLL-19	Scaffold_518	+	21.35	751	2	151920	1271613	1423532
NLL-19	Scaffold_440	+	27	752	3	271943	1423633	1695575
NLL-19	Scaffold_195	-	29.5	753	4	986377	1695676	2682052
NLL-19	Scaffold_20_1	+	36.6	754	5	737194	2682153	3419346
NLL-19	Scaffold_1_785	+	47.8	755	6	1048052	3419447	4467498
NLL-19	Scaffold_81_209	+	48.4	756	7	501472	4467599	4969070
NLL-19	Scaffold_8_152	-	49.5	757	8	416175	4969171	5385345
NLL-19	Scaffold_79_101	-	49.5	758	9	327645	5385446	5713090
NLL-19	Scaffold_557	+	49.65	759	10	90762	5713191	5803952
NLL-19	Scaffold_62_6	+	49.65	760	11	63324	5804053	5867376
NLL-19	Scaffold_325	-	50.3	761	12	559299	5867477	6426775
NLL-19	Scaffold_6_1	+	51.5	762	13	528564	6426876	6955439
NLL-19	Scaffold_6_156	-	51.5	763	14	462374	6955540	7417913
NLL-19	Scaffold_178	+	52.5	764	15	1070885	7418014	8488898
NLL-19	Scaffold_270	+	52.5	765	16	718924	8488999	9207922
NLL-19	Scaffold_503	+	52.5	766	17	172491	9208023	9380513
NLL-19	Scaffold_108_13	+	53.2	767	18	264907	9380614	9645520
NLL-19	Scaffold_151_1	-	53.2	768	19	104628	9645621	9750248
NLL-19	Scaffold_342	+	53.2	769	20	504554	9750349	10254902
NLL-19	Scaffold_360	+	53.2	770	21	463378	10255003	10718380
NLL-19	Scaffold_386	+	53.2	771	22	392131	10718481	11110611
NLL-19	Scaffold_164_1	+	53.5	772	23	382899	11110712	11493610
NLL-19	Scaffold_15_137	+	53.8	773	24	222420	11493711	11716130
NLL-19	Scaffold_16_1	+	53.8	774	25	72211	11716231	11788441
NLL-19	Scaffold_19_1	+	53.8	775	26	190361	11788542	11978902
NLL-19	Scaffold_57_1	+	53.8	776	27	68544	11979003	12047546
NLL-19	Scaffold_72_1	+	53.8	777	28	53924	12047647	12101570
NLL-19	Scaffold_45_213	+	54.2	778	29	420773	12101671	12522443
NLL-19	Scaffold_529	+	54.5	779	30	130631	12522544	12653174
NLL-19	Scaffold_10_162	-	55.2	780	31	259407	12653275	12912681
NLL-19	Scaffold_558	-	55.2	781	32	89881	12912782	13002662
NLL-19	Scaffold_31_11	+	55.5	782	33	1148589	13002763	14151351
NLL-19	Scaffold_26_21	-	61.85	783	34	603682	14151452	14755133
NLL-19	Scaffold_57_11	+	66.9	784	35	2345684	14755234	17100917
NLL-19	Scaffold_180	-	84.8	785	36	1058795	17101018	18159812
NLL-20	Scaffold_562	-	1.4	786	1	85501	1	85501
NLL-20	Scaffold_11_93	-	1.7	787	2	1233655	85602	1319256
NLL-20	Scaffold_11_1	-	15.4	788	3	358788	1319357	1678144
NLL-20	Scaffold_77_1	-	18.5	789	4	1459565	1678245	3137809
NLL-20	Scaffold_3_382	+	30.7	790	5	1587497	3137910	4725406
NLL-20	Scaffold_28_51	-	40.2	791	6	1526708	4725507	6252214
NLL-20	Scaffold_413	+	43.3	792	7	325477	6252315	6577791
NLL-20	Scaffold_272	+	43.15	793	8	717749	6577892	7295640
NLL-20	Scaffold_47_1	+	45.4	794	9	723435	7295741	8019175
NLL-20	Scaffold_108_1	-	48.1	795	10	1176273	8019276	9195548
NLL-20	Scaffold_330_17	-	49.8	796	11	106906	9195649	9302554
NLL-20	Scaffold_88_60	-	50.2	797	12	205290	9302655	9507944
NLL-20	Scaffold_200_5	-	50.5	798	13	154442	9508045	9662486
NLL-20	Scaffold_313_1	+	50.5	799	14	310998	9662587	9973584
NLL-20	Scaffold_93_1	+	52.9	800	15	949551	9973685	10923235
NLL-20	Scaffold_2_3	+	54.9	801	16	130253	10923336	11053588
NLL-20	Scaffold_96_1	+	55.3	802	17	57632	11053689	11111320
NLL-20	Scaffold_322	+	55.3	803	18	564947	11111421	11676367
NLL-20	Scaffold_66_204	+	58	804	19	140568	11676468	11817035
NLL-20	Scaffold_16_99	+	59	805	20	21530	11817136	11838665
NLL-20	Scaffold_11_92	+	59.4	806	21	1331162	11838766	13169927
NLL-20	Scaffold_508	+	59.4	807	22	166499	13170028	13336526
NLL-20	Scaffold_357_1	+	60.1	808	23	103936	13336627	13440562
NLL-20	Scaffold_206_1	+	60.4	809	24	535200	13440663	13975862
NLL-20	Scaffold_1_66	+	60.7	810	25	172616	13975963	14148578
NLL-20	Scaffold_201_1	+	60.7	811	26	768181	14148679	14916859
NLL-20	Scaffold_42_1	+	60.7	812	27	356768	14916960	15273727
NLL-20	Scaffold_20_60	+	60.9	813	28	129734	15273828	15403561
NLL-20	Scaffold_350	+	61.1	814	29	485695	15403662	15889356
NLL-20	Scaffold_10_35	+	61.4	815	30	224189	15889457	16113645
NLL-20	Scaffold_41_1	+	61.4	816	31	258188	16113746	16371933
NLL-20	Scaffold_266	+	62.1	817	32	735955	16372034	17107988
NLL-20	Scaffold_239	+	62.8	818	33	828506	17108089	17936594
NLL-20	Scaffold_170_1	+	63.5	819	34	494582	17936695	18431276
NLL-20	Scaffold_221_1	-	66.6	820	35	711979	18431377	19143355
NLL-20	Scaffold_82_33	+	68.5	821	36	27593	19143456	19171048
NLL-20	Scaffold_105_5	-	70.5	822	37	1038720	19171149	20209868
NLL-20	Scaffold_107_1	-	85.5	823	38	1223126	20209969	21433094
NLL-20	Scaffold_398	-	105.6	824	39	344033	21433195	21777227
NLL-20	Scaffold_478	+	109.4	825	40	211263	21777328	21988590
