# Supplementary material for: A comprehensive draft genome sequence for lupin (Lupinus angustifolius), an emerging health food: insights into plant–microbe interactions and legume evolution
Source: Plant Biotechnol J. 2016 Sep 23;15(3):318–30. doi: 10.1111/pbi.12615 (PMC5316927; doi:10.1111/pbi.12615)
Supplement: Supplementary file 5 — Data S4 CEGMA analysis. [file PBI-15-318-s001.xlsx]

## Sheet: CEGMA Analysis results
Supplementary Data 4 CEGMA analysis of the narrow-leafed lupin genome assembly.
Statistics of the completeness of the genome based on 248 CEGs
	#Prots	%Completeness	-	#Total	Average	%Ortho
Complete	235	94.76	-	577	2.46	68.51
Group 1	60	90.91	-	120	2	55
Group 2	54	96.43	-	117	2.17	59.26
Group 3	58	95.08	-	148	2.55	70.69
Group 4	63	96.92	-	192	3.05	87.3
Partial	243	97.98	-	709	2.92	82.72
Group 1	64	96.97	-	158	2.47	75
Group 2	55	98.21	-	153	2.78	76.36
Group 3	60	98.36	-	182	3.03	85
Group 4	64	98.46	-	216	3.38	93.75

## Sheet: Missing KOGs
Complete	Partial
KOG0018
KOG0181	KOG0181
KOG0346	KOG0346
KOG0741	KOG0741
KOG0871	KOG0871
KOG0964
KOG0969
KOG1872
KOG2036
KOG2044
KOG2451	KOG2451
KOG2775
KOG3222
