# Supplementary material for: A comprehensive draft genome sequence for lupin (Lupinus angustifolius), an emerging health food: insights into plant–microbe interactions and legume evolution
Source: Plant Biotechnol J. 2016 Sep 23;15(3):318–30. doi: 10.1111/pbi.12615 (PMC5316927; doi:10.1111/pbi.12615)
Supplement: Supplementary file 6 — Data S5 CoReFinder analysis. [file PBI-15-318-s002.xlsx]

## Sheet: Collapsed
Chromosome/Scaffold	No. collapsed regions	Total size of collapsed regions (bp)	Smallest collapsed region (bp)	Largest collapsed region (bp)
NLL-01	944	155083	1	3070
NLL-02	791	191454	1	16271
NLL-03	1128	347246	1	26932
NLL-04	591	203248	1	26488
NLL-05	708	144914	1	4407
NLL-06	708	111207	1	1924
NLL-07	460	97864	1	4249
NLL-08	747	203509	1	6629
NLL-09	647	175281	1	4653
NLL-10	406	87877	1	3730
NLL-11	1041	206895	1	5398
NLL-12	410	109279	1	25569
NLL-13	411	91718	1	2513
NLL-14	409	81903	1	1928
NLL-15	502	106946	1	14420
NLL-16	483	80215	1	3132
NLL-17	658	245889	1	44442
NLL-18	341	61153	1	1835
NLL-19	529	141612	1	5077
NLL-20	572	96294	1	2157
Scaffold_102_10	2	222	86	138
Scaffold_10_5	4	602	107	232
Scaffold_1_1094	3	400	22	212
Scaffold_1_1096	27	5399	23	528
Scaffold_114_29	0	NA	NA	NA
Scaffold_116_16	0	NA	NA	NA
Scaffold_118	54	10336	1	1351
Scaffold_11_9	0
Scaffold_120_19	11	2368	1	1319
Scaffold_122_28	41	15316	12	2533
Scaffold_126_1	18	2305	19	319
Scaffold_131_2	2	239	91	150
Scaffold_132_76	0	NA	NA	NA
Scaffold_134_32	3	278	30	217
Scaffold_143_23	12	41272	46	9374
Scaffold_1_450	0	NA	NA	NA
Scaffold_147_70	2	71	1	72
Scaffold_149_24	5	618	58	246
Scaffold_156_4	12	1999	31	702
Scaffold_16_110	11	2863	41	630
Scaffold_161_1	43	12381	1	2794
Scaffold_16_127	2	140	18	124
Scaffold_162_1	12	1972	24	905
Scaffold_164_6	15	1509	1	239
Scaffold_165_11	0	NA	NA	NA
Scaffold_168_25	4	521	41	350
Scaffold_17_127	89	12055	2	787
Scaffold_179_17	5	341	12	148
Scaffold_1_814	16	2328	1	654
Scaffold_184_41	0	NA	NA	NA
Scaffold_184_4	4	410	68	159
Scaffold_1_87	7	8151	152	2874
Scaffold_18_9	0	NA	NA	NA
Scaffold_19_69	2	94	42	54
Scaffold_19_78	0	NA	NA	NA
Scaffold_200_6	0	NA	NA	NA
Scaffold_203_33	1	53	54	54
Scaffold_21_120	0	NA	NA	NA
Scaffold_215_48	2	70	27	45
Scaffold_22_22	5	2003	33	1632
Scaffold_2_268	2	449	213	238
Scaffold_2_2	0	NA	NA	NA
Scaffold_230	50	11081	2	2003
Scaffold_24_4	0	10023	12	1202
Scaffold_25_331	61	3029	7	954
Scaffold_253	16	14428	5	1992
Scaffold_268	73	2097	10	717
Scaffold_27_37	11	NA	NA	NA
Scaffold_276_35	0	NA	NA	NA
Scaffold_287	12	1408	7	218
Scaffold_289	57	12363	1	1030
Scaffold_29_20	1	17	18	18
Scaffold_303	42	19421	1	3515
Scaffold_327	30	3046	5	251
Scaffold_32_82	1	93	94	94
Scaffold_32_86	0	NA	NA	NA
Scaffold_332	33	5615	10	1088
Scaffold_337	18	3247	16	1324
Scaffold_356	4	355	12	133
Scaffold_359	17	1782	8	624
Scaffold_366	42	5966	5	625
Scaffold_367	31	7029	35	838
Scaffold_369	25	5228	28	1092
Scaffold_370	12	3661	3	1141
Scaffold_371	33	4902	4	677
Scaffold_378	30	4088	14	699
Scaffold_382	10	2043	46	1176
Scaffold_385	32	5223	6	1243
Scaffold_387	19	3228	30	851
Scaffold_39_140	6	1282	10	824
Scaffold_400	23	4675	5	873
Scaffold_40_10	1	75	76	76
Scaffold_401	8	814	12	216
Scaffold_404	24	4648	16	870
Scaffold_405	33	5439	14	617
Scaffold_414	35	4175	1	499
Scaffold_415	9	566	8	182
Scaffold_416	7	834	79	209
Scaffold_417	19	3199	13	845
Scaffold_418	16	1028	10	148
Scaffold_419	4	347	17	223
Scaffold_420	5	661	104	175
Scaffold_421	3	158	16	92
Scaffold_426	18	2097	2	276
Scaffold_428	7	751	45	171
Scaffold_432	18	2418	17	308
Scaffold_434	16	1968	1	323
Scaffold_435	114	18278	1	887
Scaffold_436	2	103	2	103
Scaffold_441	46	9446	5	1117
Scaffold_442	27	4566	9	1491
Scaffold_444	42	10829	3	1451
Scaffold_446	20	4312	19	1149
Scaffold_447	8	1928	12	598
Scaffold_45_19	0	NA	NA	NA
Scaffold_451	5	525	15	242
Scaffold_452	13	1424	5	188
Scaffold_453	16	2756	19	452
Scaffold_455	7	1209	11	569
Scaffold_457	2	115	39	78
Scaffold_459	50	7464	2	1176
Scaffold_461	10	2194	9	1226
Scaffold_462	8	695	27	152
Scaffold_463	30	4571	13	494
Scaffold_464	16	2210	1	345
Scaffold_465	12	2807	21	894
Scaffold_466	11	989	23	191
Scaffold_468	6	1103	118	281
Scaffold_471	29	4450	14	1818
Scaffold_473	18	3660	6	856
Scaffold_481	9	3510	1	2780
Scaffold_486	5	597	68	235
Scaffold_487	40	5642	1	564
Scaffold_48_99	37	10407	6	2214
Scaffold_489	8	1604	62	639
Scaffold_490	5	515	33	212
Scaffold_492	4	278	18	117
Scaffold_495	9	1951	8	1242
Scaffold_496	22	2611	1	549
Scaffold_497	2	1657	534	1125
Scaffold_498	6	905	21	262
Scaffold_500	8	1414	21	526
Scaffold_504	53	12511	1	1517
Scaffold_505	14	5535	5	1625
Scaffold_507	10	1377	6	306
Scaffold_50_88	0	NA	NA	NA
Scaffold_509	64	10112	1	959
Scaffold_511	11	4570	23	3696
Scaffold_514	1	78	79	79
Scaffold_515	5	771	10	523
Scaffold_517	15	3602	1	1599
Scaffold_51_81	0	NA	NA	NA
Scaffold_519	3	204	1	118
Scaffold_520	3	312	46	188
Scaffold_521	10	1501	76	378
Scaffold_523	7	1305	84	471
Scaffold_526	6	491	22	133
Scaffold_528	43	24714	17	5885
Scaffold_531	2	229	22	209
Scaffold_534	9	574	2	177
Scaffold_536	13	5477	23	2163
Scaffold_537	5	394	68	101
Scaffold_539	20	2631	20	716
Scaffold_541	0	NA	NA	NA
Scaffold_542	109	27754	2	1841
Scaffold_54_39	1	182	183	183
Scaffold_543	15	4865	24	931
Scaffold_545	7	604	1	153
Scaffold_546	7	886	35	264
Scaffold_61_1	16	2742	18	607
Scaffold_6_183	3	219	49	88
Scaffold_62_9	3	262	29	150
Scaffold_7_11	0	NA	NA	NA
Scaffold_75_79	4	443	42	197
Scaffold_75_87	3	114	4	69
Scaffold_81_84	0	NA	NA	NA

## Sheet: Repeated
Supplementary data 5 CoReFinder Analysis of the narrow-leafed lupin genome assembly
Chromosome/Scaffold	No. repeated regions	Size of repeated regions (bp)	Smallest repeated region (bp)	Largest repeated region (bp)	No. copies of repeated regions
NLL-01	1772	1227058	1	17522	1.57895
NLL-02	3554	1255604	1	20394	12.8
NLL-03	4694	1650675	1	26839	14.75
NLL-04	3734	1324283	1	16887	11
NLL-05	3978	1148200	1	27132	11.0833
NLL-06	4254	1459926	1	29817	11.7333
NLL-07	2570	952399	1	28442	8.85714
NLL-08	3334	1038428	1	21674	10
NLL-09	3451	1150867	1	24996	11.6
NLL-10	2300	896755	1	23658	13.1482
NLL-11	5627	1842935	1	24921	13.4286
NLL-12	2509	792331	1	19124	12.1
NLL-13	2324	869358	1	31419	11.8
NLL-14	2371	693851	1	17678	11.3333
NLL-15	2827	884285	1	18660	12
NLL-16	3100	973182	1	27315	14.5
NLL-17	3067	1072352	1	22060	12
NLL-18	2170	828340	1	21279	12.1667
NLL-19	2664	747012	1	25015	14.4222
NLL-20	2814	916408	1	24085	9.91667
Scaffold_102_10	12	16465	1	4412	1.99167
Scaffold_10_5	5	2555	6	1166	25
Scaffold_1_1094	7	6614	396	1610	2
Scaffold_1_1096	28	56060	2	24861	3.23427
Scaffold_114_29	0	NA	NA	NA	NA
Scaffold_116_16	11	26948	2	10550	1.96872
Scaffold_118	95	42156	2	4405	6.01548
Scaffold_11_9	3	19119	4	9859	1.93548
Scaffold_120_19	20	3176	3	995	2.14024
Scaffold_122_28	43	31463	1	24431	16.3558
Scaffold_126_1	42	92917	1	26243	2.23913
Scaffold_131_2	8	31790	4	14435	2.2
Scaffold_132_76	0	NA	NA	NA	NA
Scaffold_134_32	4	7279	42	6974	2.61847
Scaffold_143_23	6	56708	2	36826	2.91392
Scaffold_1_450	4	2747	93	1859	2.8251
Scaffold_147_70	4	685	30	509	7.5
Scaffold_149_24	9	1516	3	515	6.9
Scaffold_156_4	16	1354	2	715	4.19337
Scaffold_16_110	9	5416	2	3170	1.98335
Scaffold_161_1	55	30613	1	5405	2.08674
Scaffold_16_127	4	9909	9	4968	2.01818
Scaffold_162_1	54	19164	1	3301	4.84211
Scaffold_164_6	22	3888	1	2272	4.21981
Scaffold_165_11	19	14611	18	7213	2.0996
Scaffold_168_25	14	4655	3	2606	2.14062
Scaffold_17_127	92	45376	2	5549	3.6875
Scaffold_179_17	10	806	1	401	17.5676
Scaffold_1_814	5	219	7	90	3.51214
Scaffold_184_41	2	10343	4838	5507	2.06782
Scaffold_184_4	7	899	6	459	50.3182
Scaffold_1_87	16	10188	6	4004	2.55752
Scaffold_18_9	1	27	28	28	2.90476
Scaffold_19_69	10	2368	3	1984	155.052
Scaffold_19_78	0	NA	NA	NA	NA
Scaffold_200_6	8	7134	7	3982	2
Scaffold_203_33	6	5973	99	1615	2.09259
Scaffold_21_120	3	3980	121	3710	2.49213
Scaffold_215_48	14	17179	20	3902	2.13307
Scaffold_22_22	1	21	22	22	2.97
Scaffold_2_268	13	5144	6	2302	5.81313
Scaffold_2_2	3	4283	965	1663	19.2508
Scaffold_230	75	61503	1	18607	2.12263
Scaffold_24_4	4	904	31	461	1.975
Scaffold_25_331	43	12927	2	3944	3.02945
Scaffold_253	43	30817	1	6115	3.60194
Scaffold_268	61	10682	3	1593	2.51842
Scaffold_27_37	15	33355	4	10373	52.9417
Scaffold_276_35	6	9765	9	5244	1.98462
Scaffold_287	27	5857	3	2756	3.08778
Scaffold_289	87	21133	1	3943	2.21429
Scaffold_29_20	5	1550	2	713	1.97171
Scaffold_303	81	74795	1	18536	2.54545
Scaffold_327	55	18112	1	4596	2.1
Scaffold_32_82	26	24457	6	9953	34.9015
Scaffold_32_86	0	NA	NA	NA	NA
Scaffold_332	75	18963	1	4158	2.93021
Scaffold_337	33	13010	1	5359	2.31238
Scaffold_356	36	19999	1	3470	5.18182
Scaffold_359	36	24466	1	5651	4.36607
Scaffold_366	47	24940	1	14749	32.1209
Scaffold_367	46	19300	1	4472	2.85714
Scaffold_369	50	31274	2	3376	2.20588
Scaffold_370	26	8742	1	3169	2.03438
Scaffold_371	33	15920	3	5552	3.45271
Scaffold_378	38	10670	3	2389	3.28462
Scaffold_382	35	18001	1	3658	2.22222
Scaffold_385	53	16583	4	6220	2.71165
Scaffold_387	21	7229	1	2261	6.205
Scaffold_39_140	4	427	1	363	25.6
Scaffold_400	16	21569	36	10348	10.2784
Scaffold_40_10	0	NA	NA	NA	NA
Scaffold_401	16	7632	7	5080	2.4717
Scaffold_404	28	4375	2	961	9.25
Scaffold_405	25	2736	1	374	2.09804
Scaffold_414	25	2674	3	893	2.14346
Scaffold_415	11	15292	3	3886	2.12366
Scaffold_416	25	14486	5	2613	2.18333
Scaffold_417	24	11542	1	6204	85.43
Scaffold_418	12	6027	2	2764	7.38552
Scaffold_419	10	3622	2	2312	46.9366
Scaffold_420	13	3686	4	873	2.09091
Scaffold_421	21	20313	6	3308	2.06897
Scaffold_426	14	2562	1	1241	2.24
Scaffold_428	14	12614	24	5040	2.13683
Scaffold_432	29	13818	1	4222	26.3954
Scaffold_434	32	8921	5	2240	5.93103
Scaffold_435	56	15799	1	5374	3.21106
Scaffold_436	10	7860	4	2833	2.30108
Scaffold_441	18	2034	1	1229	3.01753
Scaffold_442	16	2548	3	1025	2.80488
Scaffold_444	32	5844	1	1195	2.37742
Scaffold_446	23	11365	2	7647	3.12103
Scaffold_447	17	33279	1	24377	2.59296
Scaffold_45_19	3	2480	271	1107	1.90082
Scaffold_451	19	3297	1	784	9.77647
Scaffold_452	18	43402	4	33060	5.5
Scaffold_453	33	16477	1	4227	2.87857
Scaffold_455	31	17925	2	2952	2.85714
Scaffold_457	12	3523	2	2201	4.35294
Scaffold_459	19	1202	1	240	2.32452
Scaffold_461	8	6006	7	1958	1.95
Scaffold_462	9	379	2	142	16.1462
Scaffold_463	11	1258	1	882	3.98344
Scaffold_464	28	4894	1	938	43
Scaffold_465	26	13962	1	3657	11.3077
Scaffold_466	17	61216	74	18184	2.16667
Scaffold_468	13	19083	5	5966	2.26215
Scaffold_471	31	3507	2	549	37.1011
Scaffold_473	20	6897	2	1604	2.42561
Scaffold_481	11	5640	3	3055	2.04918
Scaffold_486	8	6006	51	4644	171.605
Scaffold_487	39	14528	1	4001	2.66197
Scaffold_48_99	44	12562	9	1432	2.25434
Scaffold_489	7	9367	2	6820	2.29859
Scaffold_490	11	12643	16	6584	2.06452
Scaffold_492	9	2163	1	1761	2.09524
Scaffold_495	12	398	5	78	14.9444
Scaffold_496	15	36559	19	33559	88.268
Scaffold_497	16	6182	1	2836	2.2623
Scaffold_498	7	6193	4	6020	15.5
Scaffold_500	12	5214	1	1916	2.73944
Scaffold_504	39	12465	1	4758	2.27
Scaffold_505	22	39910	1	15412	4.3345
Scaffold_507	9	3095	2	2526	2.26531
Scaffold_50_88	5	3272	516	771	2.18519
Scaffold_509	34	9848	1	4546	2.44444
Scaffold_511	28	32380	7	7752	2.15873
Scaffold_514	5	3373	2	3164	12.0455
Scaffold_515	6	5384	12	3841	17.5143
Scaffold_517	15	23336	2	10964	2.92137
Scaffold_51_81	1	116	117	117	20.983
Scaffold_519	10	869	2	385	2.32207
Scaffold_520	14	8643	2	3540	2.15254
Scaffold_521	13	5588	6	1390	2.95238
Scaffold_523	10	6011	1	5479	2.3
Scaffold_526	3	53	5	41	7.45455
Scaffold_528	15	1638	2	720	2.08911
Scaffold_531	7	385	3	148	4.29524
Scaffold_534	9	812	6	176	2.25996
Scaffold_536	29	11869	1	2903	2.01905
Scaffold_537	13	4077	7	1159	2.80952
Scaffold_539	21	13801	1	6027	3.51038
Scaffold_541	1	0	1	1	63.5
Scaffold_542	25	2297	1	432	2.79116
Scaffold_54_39	8	2382	13	1088	2.08475
Scaffold_543	8	10027	1	7482	39.9169
Scaffold_545	13	6899	3	3664	37.6154
Scaffold_546	12	2913	10	1496	126.752
Scaffold_61_1	47	20820	2	2615	2.23958
Scaffold_6_183	4	785	34	514	2.03166
Scaffold_62_9	1	30	31	31	4.68
Scaffold_7_11	7	10172	115	5519	1.96443
Scaffold_75_79	22	22748	4	4779	2.03813
Scaffold_75_87	5	12733	17	9240	3.26434
Scaffold_81_84	4	6087	36	3521	1.97618
