# Supplementary material for: A comprehensive draft genome sequence for lupin (Lupinus angustifolius), an emerging health food: insights into plant–microbe interactions and legume evolution
Source: Plant Biotechnol J. 2016 Sep 23;15(3):318–30. doi: 10.1111/pbi.12615 (PMC5316927; doi:10.1111/pbi.12615)
Supplement: Supplementary file 8 — Data S7 Histograms of synonymous‐site changes between paralogous genes between pairs of sequenced legume genomes. [file PBI-15-318-s004.xlsx]

## Sheet: modal Ks
Supplementary Data 6 Histograms of synonymous-site changes between paralogous genes
WGD Ks peaks	Glycine	Lupinus	Lotus	Medicago	Phaseolus
Glycine	0.68	0.68	0.7	0.88	0.76
Lupinus		0.73	0.7	0.88	0.8		(((Glycine,Phaseolus),(Medicago,Lotus)),Lupinus)
Lotus			0.62	0.8	0.72
Medicago				0.96	0.94
Phaseolus					0.82
Recent independent WGD peaks
Gm.x.Gm	0.13		0.065
NLL.x.NLL	0.31
Speciation Ks peaks	Glycine	Lupinus	Lotus	Medicago	Phaseolus
Glycine		0.56	0.48	0.66	0.28		Yellow: clearer peak differences
Lupinus			0.6	0.7	0.62		Blue: different values for Ks in 0.02 histogram bins than in 0.01 histogram bins
Lotus				0.6	0.56
Medicago					0.72
Phaseolus
WGD - Speciation difference	Glycine	Lupinus	Lotus	Medicago	Phaseolus
Glycine		0.12	0.22	0.22	0.48
Lupinus			0.1	0.18	0.18
Lotus				0.2	0.16
Medicago					0.22
Phaseolus

## Sheet: Gm.NLL
cicer:/scratch/scannon/ksgenefams/La1.0 $ cat hist_02/Glyma.x.NLL.hist
0	3
0.02	0
0.04	0
0.06	0
0.08	0
0.1	0
0.12	0
0.14	0
0.16	0
0.18	0
0.2	0
0.22	0
0.24	0
0.26	0
0.28	0
0.3	0
0.32	1
0.34	0
0.36	2
0.38	5
0.4	3
0.42	19
0.44	46
0.46	54
0.48	78
0.5	89
0.52	121
0.54	136
0.56	194
0.58	188
0.6	189
0.62	166
0.64	161
0.66	155
0.68	166
0.7	158
0.72	125
0.74	102
0.76	108
0.78	93
0.8	80
0.82	70
0.84	72
0.86	60
0.88	57
0.9	59
0.92	45
0.94	43
0.96	37
0.98	23
1	23
1.02	26
1.04	13
1.06	15
1.08	22
1.1	16
1.12	9
1.14	10
1.16	10
1.18	8
1.2	13
1.22	8
1.24	7
1.26	4
1.28	8
1.3	8
1.32	6
1.34	4
1.36	6
1.38	3
1.4	5
1.42	3
1.44	3
1.46	2
1.48	4
1.5	3

## Sheet: Lj.NLL
cicer:/scratch/scannon/ksgenefams/La1.0 $ cat hist_02/Lotja.x.NLL.hist
0	4
0.02	0
0.04	0
0.06	0
0.08	0
0.1	0
0.12	0
0.14	0
0.16	0
0.18	0
0.2	0
0.22	0
0.24	0
0.26	0
0.28	0
0.3	0
0.32	0
0.34	2
0.36	0
0.38	4
0.4	2
0.42	9
0.44	10
0.46	17
0.48	19
0.5	40
0.52	43
0.54	60
0.56	67
0.58	74
0.6	77
0.62	62
0.64	67
0.66	66
0.68	62
0.7	69
0.72	40
0.74	44
0.76	42
0.78	44
0.8	25
0.82	45
0.84	28
0.86	30
0.88	14
0.9	19
0.92	8
0.94	12
0.96	14
0.98	7
1	7
1.02	2
1.04	10
1.06	12
1.08	8
1.1	2
1.12	2
1.14	3
1.16	2
1.18	4
1.2	2
1.22	3
1.24	0
1.26	1
1.28	5
1.3	2
1.32	0
1.34	1
1.36	3
1.38	1
1.4	0
1.42	2
1.44	0
1.46	1
1.48	0
1.5	0

## Sheet: Mt.NLL
cicer:/scratch/scannon/ksgenefams/La1.0 $ cat hist_02/Medtr.x.NLL.hist
0	0
0.02	0
0.04	0
0.06	0
0.08	0
0.1	0
0.12	0
0.14	0
0.16	0
0.18	0
0.2	1
0.22	0
0.24	0
0.26	2
0.28	1
0.3	0
0.32	0
0.34	0
0.36	0
0.38	0
0.4	0
0.42	0
0.44	2
0.46	0
0.48	5
0.5	5
0.52	9
0.54	9
0.56	20
0.58	39
0.6	25
0.62	43
0.64	80
0.66	60
0.68	74
0.7	104
0.72	95
0.74	97
0.76	91
0.78	90
0.8	71
0.82	78
0.84	57
0.86	57
0.88	67
0.9	51
0.92	32
0.94	51
0.96	36
0.98	37
1	30
1.02	23
1.04	17
1.06	28
1.08	24
1.1	15
1.12	19
1.14	20
1.16	10
1.18	11
1.2	8
1.22	6
1.24	17
1.26	14
1.28	5
1.3	4
1.32	1
1.34	6
1.36	3
1.38	5
1.4	1
1.42	3
1.44	1
1.46	5
1.48	3
1.5	2

## Sheet: NLL.Pv
cicer:/scratch/scannon/ksgenefams/La1.0 $ cat hist_02/NLL.x.Pv.hist
0	0
0.02	0
0.04	0
0.06	0
0.08	0
0.1	0
0.12	0
0.14	0
0.16	0
0.18	0
0.2	0
0.22	0
0.24	0
0.26	0
0.28	0
0.3	0
0.32	0
0.34	0
0.36	0
0.38	0
0.4	0
0.42	1
0.44	3
0.46	3
0.48	16
0.5	16
0.52	38
0.54	44
0.56	46
0.58	70
0.6	86
0.62	126
0.64	102
0.66	122
0.68	119
0.7	87
0.72	102
0.74	84
0.76	82
0.78	66
0.8	83
0.82	59
0.84	45
0.86	52
0.88	46
0.9	46
0.92	34
0.94	26
0.96	29
0.98	15
1	20
1.02	22
1.04	16
1.06	16
1.08	11
1.1	13
1.12	7
1.14	16
1.16	6
1.18	8
1.2	7
1.22	6
1.24	4
1.26	5
1.28	4
1.3	2
1.32	2
1.34	3
1.36	2
1.38	3
1.4	3
1.42	3
1.44	2
1.46	2
1.48	1
1.5	1

## Sheet: NLL.NLL
cicer:/scratch/scannon/ksgenefams/La1.0 $ cat hist_02/NLL.x.NLL.hist
0	10
0.02	0
0.04	0
0.06	0
0.08	1
0.1	1
0.12	0
0.14	0
0.16	0
0.18	1
0.2	2
0.22	6
0.24	9
0.26	30
0.28	49
0.3	80
0.32	70
0.34	58
0.36	38
0.38	35
0.4	17
0.42	12
0.44	11
0.46	8
0.48	2
0.5	3
0.52	2
0.54	4
0.56	12
0.58	10
0.6	5
0.62	10
0.64	12
0.66	13
0.68	14
0.7	20
0.72	24
0.74	19
0.76	24
0.78	21
0.8	19
0.82	9
0.84	20
0.86	10
0.88	9
0.9	11
0.92	10
0.94	5
0.96	6
0.98	6
1	7
1.02	5
1.04	6
1.06	5
1.08	1
1.1	3
1.12	2
1.14	4
1.16	5
1.18	1
1.2	3
1.22	2
1.24	0
1.26	1
1.28	0
1.3	2
1.32	2
1.34	0
1.36	0
1.38	0
1.4	2
1.42	2
1.44	0
1.46	0
1.48	0
1.5	1

## Sheet: Gm.Lj
cicer:/scratch/scannon/ksgenefams/Lj3.0 $ cat hist_02/Gm.x.Lj.hist
0	5
0.02	0
0.04	0
0.06	0
0.08	0
0.1	0
0.12	0
0.14	0
0.16	0
0.18	0
0.2	0
0.22	0
0.24	1
0.26	0
0.28	0
0.3	2
0.32	2
0.34	4
0.36	9
0.38	20
0.4	25
0.42	31
0.44	36
0.46	57
0.48	80
0.5	58
0.52	50
0.54	47
0.56	44
0.58	40
0.6	44
0.62	35
0.64	42
0.66	36
0.68	38
0.7	42
0.72	37
0.74	36
0.76	35
0.78	22
0.8	17
0.82	26
0.84	20
0.86	13
0.88	11
0.9	12
0.92	12
0.94	10
0.96	6
0.98	7
1	9
1.02	2
1.04	5
1.06	3
1.08	4
1.1	2
1.12	1
1.14	4
1.16	0
1.18	3
1.2	2
1.22	0
1.24	1
1.26	2
1.28	2
1.3	0
1.32	3
1.34	2
1.36	0
1.38	1
1.4	0
1.42	0
1.44	1
1.46	1
1.48	0
1.5	1

## Sheet: Lj.Mt
cicer:/scratch/scannon/ksgenefams/Lj3.0 $ cat hist_02/Lj.x.Mt.hist
0	1
0.02	0
0.04	0
0.06	0
0.08	0
0.1	0
0.12	0
0.14	0
0.16	0
0.18	0
0.2	0
0.22	0
0.24	0
0.26	0
0.28	0
0.3	0
0.32	0
0.34	0
0.36	0
0.38	1
0.4	1
0.42	4
0.44	1
0.46	5
0.48	9
0.5	8
0.52	8
0.54	16
0.56	17
0.58	22
0.6	24
0.62	23
0.64	14
0.66	17
0.68	13
0.7	12
0.72	13
0.74	10
0.76	10
0.78	20
0.8	20
0.82	14
0.84	10
0.86	12
0.88	12
0.9	15
0.92	15
0.94	13
0.96	13
0.98	13
1	13
1.02	7
1.04	1
1.06	4
1.08	6
1.1	8
1.12	5
1.14	3
1.16	2
1.18	7
1.2	4
1.22	3
1.24	3
1.26	6
1.28	1
1.3	3
1.32	1
1.34	1
1.36	0
1.38	3
1.4	1
1.42	1
1.44	1
1.46	0
1.48	1
1.5	0

## Sheet: Lj.Pv
cicer:/scratch/scannon/ksgenefams/Lj3.0 $ cat hist_02/Lj.x.Pv.hist
0	3
0.02	0
0.04	0
0.06	0
0.08	0
0.1	0
0.12	0
0.14	0
0.16	0
0.18	0
0.2	0
0.22	0
0.24	0
0.26	0
0.28	0
0.3	0
0.32	0
0.34	0
0.36	0
0.38	2
0.4	2
0.42	9
0.44	12
0.46	23
0.48	20
0.5	32
0.52	36
0.54	41
0.56	49
0.58	31
0.6	33
0.62	28
0.64	17
0.66	19
0.68	27
0.7	17
0.72	27
0.74	20
0.76	24
0.78	22
0.8	16
0.82	17
0.84	20
0.86	10
0.88	10
0.9	10
0.92	10
0.94	5
0.96	8
0.98	2
1	4
1.02	7
1.04	3
1.06	2
1.08	3
1.1	4
1.12	2
1.14	2
1.16	3
1.18	1
1.2	1
1.22	1
1.24	1
1.26	2
1.28	2
1.3	0
1.32	0
1.34	1
1.36	1
1.38	2
1.4	0
1.42	1
1.44	1
1.46	1
1.48	0
1.5	1

## Sheet: Lj.Lj
cicer:/scratch/scannon/ksgenefams/Lj3.0 $ cat hist_02/Lj.x.Lj.hist
0	117
0.02	3
0.04	0
0.06	0
0.08	0
0.1	0
0.12	2
0.14	0
0.16	0
0.18	0
0.2	0
0.22	0
0.24	0
0.26	0
0.28	0
0.3	0
0.32	0
0.34	0
0.36	0
0.38	1
0.4	1
0.42	0
0.44	0
0.46	0
0.48	0
0.5	0
0.52	0
0.54	6
0.56	4
0.58	7
0.6	4
0.62	12
0.64	2
0.66	8
0.68	8
0.7	2
0.72	2
0.74	5
0.76	5
0.78	6
0.8	8
0.82	3
0.84	3
0.86	3
0.88	4
0.9	3
0.92	4
0.94	5
0.96	6
0.98	0
1	0
1.02	0
1.04	4
1.06	1
1.08	2
1.1	1
1.12	0
1.14	4
1.16	0
1.18	0
1.2	0
1.22	0
1.24	0
1.26	1
1.28	0
1.3	0
1.32	0
1.34	0
1.36	2
1.38	0
1.4	2
1.42	0
1.44	0
1.46	0
1.48	0
1.5	0
cicer:/scratch/scannon/ksgenefams/Lj3.0 $

[truncated: 6 more sheets: Mt.Mt, Pv.Pv, Gm.Gm, Gm.Mt, Pv.Mt, Gm.Pv]
