# Supplementary material for: A comprehensive draft genome sequence for lupin (Lupinus angustifolius), an emerging health food: insights into plant–microbe interactions and legume evolution
Source: Plant Biotechnol J. 2016 Sep 23;15(3):318–30. doi: 10.1111/pbi.12615 (PMC5316927; doi:10.1111/pbi.12615)
Supplement: Supplementary file 9 — Data S8 Functional annotations assigned to gene annotations of narrow‐leafed lupin. [file PBI-15-318-s010.gz]

Archive with 10 entries (10 files):
- CCG.rebuild.gff.reorder.noisoforms.pep.KEGG.blast.map.fig.tar.gz
- CCG.rebuild.gff.reorder.noisoforms.pep.KEGG.blast
- CCG.rebuild.gff.reorder.noisoforms.pep.SwissProt.blast
- CCG.rebuild.gff.reorder.noisoforms.pep.TrEMBL.blast
- CCG.rebuild.gff.reorder.noisoforms.pep.iprscan.ipr.gene
- CCG.rebuild.gff.reorder.noisoforms.pep.KEGG.blast.map.gene
- CCG.rebuild.gff.reorder.noisoforms.pep.KEGG.blast.ko.class
- CCG.rebuild.gff.reorder.noisoforms.pep.iprscan.gene.GO
- CCG.rebuild.gff.reorder.noisoforms.pep.iprscan.gene.ipr
- CCG.rebuild.gff.reorder.noisoforms.pep.iprscan
