# Supplementary material for: A comprehensive draft genome sequence for lupin (Lupinus angustifolius), an emerging health food: insights into plant–microbe interactions and legume evolution
Source: Plant Biotechnol J. 2016 Sep 23;15(3):318–30. doi: 10.1111/pbi.12615 (PMC5316927; doi:10.1111/pbi.12615)
Supplement: Supplementary file 9 — Data S8 Functional annotations assigned to gene annotations of narrow‐leafed lupin. [file PBI-15-318-s010.gz › CCG.rebuild.gff.reorder.noisoforms.pep.KEGG.blast]

Lup000005.1	1088	74	482	bfu:BC1G_07702	871	87	504	0.24	0.43	0.1	437	74.7	5e-12	locus=Scaffold_1:230119:242386:+ [translate_table: standard]	hypothetical protein ; K14293 importin subunit beta-1
Lup000007.1	270	10	270	pop:POPTR_750440	287	6	285	0.53	0.63	0.11	287	246	2e-64	locus=Scaffold_1:307592:308404:+ [translate_table: standard]	ERF58; AP2/ERF domain-containing transcription factor; K09286 EREBP-like factor
Lup000010.1	763	1	762	rcu:RCOM_1321820	765	1	762	0.88	0.94	0	762	1414	0.0	locus=Scaffold_1:600665:605423:- [translate_table: standard]	5-methyltetrahydropteroyltriglutamate--homocysteine methyltransferase, putative (EC:2.1.1.14); K00549 5-methyltetrahydropteroyltriglutamate--homocysteine methyltransferase [EC:2.1.1.14]
Lup000011.1	516	159	497	nvi:100122475	1786	388	762	0.34	0.5	0.15	386	184	2e-45	locus=Scaffold_1:657796:659346:- [translate_table: standard]	NV14672; similar to ENSANGP00000006233; K10380 ankyrin
Lup000013.2	105	1	93	rcu:RCOM_0723330	345	253	345	0.83	0.9	0	93	174	2e-43	locus=Scaffold_1:745780:746097:+ [translate_table: standard]	WD-repeat protein, putative (EC:2.3.1.48); K12857 Prp8 binding protein
Lup000014.1	761	1	516	spo:SPBC577.12	606	1	484	0.34	0.52	0.09	526	283	6e-75	locus=Scaffold_1:767990:774925:+ [translate_table: standard]	mug71; endoribonuclease (predicted); K06927
Lup000015.1	783	104	767	rcu:RCOM_0478150	1086	386	1061	0.25	0.44	0.09	704	191	3e-47	locus=Scaffold_1:808509:821591:+ [translate_table: standard]	serine/threonine-protein kinase bri1, putative (EC:2.7.11.25 3.1.3.16); K13415 protein brassinosteroid insensitive 1 [EC:2.7.10.1 2.7.11.1]
Lup000016.2	265	25	187	pop:POPTR_180180	231	1	160	0.67	0.8	0.01	163	213	2e-54	locus=Scaffold_1:837578:841413:+ [translate_table: standard]	hypothetical protein; K02897 large subunit ribosomal protein L25
Lup000017.1	638	22	613	tgu:100223476	624	13	601	0.35	0.54	0.08	618	372	1e-102	locus=Scaffold_1:871146:880359:+ [translate_table: standard]	similar to solute carrier family 7 (cationic amino acid transporter, y+ system), member 1; K13863 solute carrier family 7 (cationic amino acid transporter), member 1
Lup000018.1	242	4	217	xtr:100485546	689	446	639	0.29	0.45	0.12	218	80.5	2e-14	locus=Scaffold_1:882686:886290:+ [translate_table: standard]	low affinity cationic amino acid transporter 2-like; K13864 solute carrier family 7 (cationic amino acid transporter), member 2
Lup000019.2	624	20	603	tgu:100223476	624	13	601	0.35	0.56	0.08	611	364	1e-99	locus=Scaffold_1:972022:981336:+ [translate_table: standard]	similar to solute carrier family 7 (cationic amino acid transporter, y+ system), member 1; K13863 solute carrier family 7 (cationic amino acid transporter), member 1
Lup000020.1	560	13	560	rcu:RCOM_1574190	614	53	600	0.42	0.65	0.01	551	491	1e-138	locus=Scaffold_1:1022540:1025889:- [translate_table: standard]	Casbene synthase, chloroplast precursor, putative (EC:4.2.3.8); K12929 casbene synthase [EC:4.2.3.8]
Lup000022.1	129	1	101	ath:AT2G28260	678	198	298	0.53	0.75	0	101	129	6e-30	locus=Scaffold_1:1420449:1420986:- [translate_table: standard]	ATCNGC15; calmodulin binding / cation channel/ cyclic nucleotide binding; K05391 cyclic nucleotide gated channel, other eukaryote
Lup000024.1	393	2	284	rcu:RCOM_0734760	318	4	286	0.46	0.61	0.06	293	258	7e-68	locus=Scaffold_1:1448007:1449188:- [translate_table: standard]	zinc finger protein, putative; K11982 E3 ubiquitin-protein ligase RNF115/126 [EC:6.3.2.19]
Lup000026.1	596	28	397	ppp:PHYPADRAFT_129273	393	22	389	0.3	0.48	0.1	390	148	2e-34	locus=Scaffold_1:1630555:1636459:- [translate_table: standard]	hypothetical protein; K11752 diaminohydroxyphosphoribosylaminopyrimidine deaminase / 5-amino-6-(5-phosphoribosylamino)uracil reductase [EC:3.5.4.26 1.1.1.193]
Lup000027.2	430	340	426	ppp:PHYPADRAFT_40855	736	640	728	0.32	0.5	0.02	89	52.8	7e-06	locus=Scaffold_1:1650488:1653523:- [translate_table: standard]	hypothetical protein; K03240 translation initiation factor eIF-2B epsilon subunit
Lup000030.1	591	1	591	vvi:100233140	591	1	591	0.84	0.93	0	591	1055	0.0	locus=Scaffold_1:1798387:1803114:- [translate_table: standard]	NADP-ME; malate dehydrogenase (NADP+); K00029 malate dehydrogenase (oxaloacetate-decarboxylating)(NADP+) [EC:1.1.1.40]
Lup000032.1	129	5	120	pop:POPTR_643073	372	28	142	0.71	0.81	0	116	166	4e-41	locus=Scaffold_1:1860916:1861305:- [translate_table: standard]	hypothetical protein; K04371 extracellular signal-regulated kinase 1/2 [EC:2.7.11.24]
Lup000034.1	360	1	354	rcu:RCOM_0340700	1157	755	1110	0.41	0.58	0.03	361	276	3e-73	locus=Scaffold_1:1868125:1869207:- [translate_table: standard]	Cell division protein ftsH, putative (EC:3.6.4.3); K03798 cell division protease FtsH [EC:3.4.24.-]
Lup000035.1	182	38	169	mgr:MGG_03649	381	91	218	0.32	0.56	0.05	134	60.1	1e-08	locus=Scaffold_1:1871010:1871641:+ [translate_table: standard]	MG03649.4; hypothetical protein; K01768 adenylate cyclase [EC:4.6.1.1]
Lup000036.1	172	2	168	pic:PICST_67704	384	210	379	0.43	0.63	0.04	172	129	9e-30	locus=Scaffold_1:1880971:1882519:+ [translate_table: standard]	SDS2; regulatory subunit for the mitotic function of type I protein phosphatase (EC:4.6.1.1); K01768 adenylate cyclase [EC:4.6.1.1]
Lup000038.1	694	150	593	rcu:RCOM_0340700	1157	659	1141	0.29	0.5	0.09	486	231	2e-59	locus=Scaffold_1:1893592:1895676:+ [translate_table: standard]	Cell division protein ftsH, putative (EC:3.6.4.3); K03798 cell division protease FtsH [EC:3.4.24.-]
Lup000039.1	239	40	231	vvi:100252531	244	36	232	0.61	0.72	0.06	201	202	3e-51	locus=Scaffold_1:1991650:1992369:- [translate_table: standard]	hypothetical protein LOC100252531; K09286 EREBP-like factor
Lup000041.1	500	30	491	dha:DEHA2C11374g	557	27	522	0.27	0.45	0.16	523	185	9e-46	locus=Scaffold_1:2034445:2038563:- [translate_table: standard]	DEHA2C11374p; K08139 MFS transporter, SP family, sugar:H+ symporter
Lup000042.1	510	7	490	tgu:100224972	504	9	482	0.3	0.49	0.06	494	200	4e-50	locus=Scaffold_1:2129123:2132852:- [translate_table: standard]	solute carrier family 2 (facilitated glucose transporter), member 3; K08142 MFS transporter, SP family, solute carrier family 2 (facilitated glucose transporter), member 3
Lup000043.1	335	8	335	pop:POPTR_584042	355	30	353	0.81	0.91	0.01	329	559	1e-158	locus=Scaffold_1:2139557:2145022:+ [translate_table: standard]	lactoylglutathione lyase (EC:4.4.1.5); K01759 lactoylglutathione lyase [EC:4.4.1.5]
Lup000044.1	289	1	289	vvi:100250908	291	1	291	0.74	0.85	0	291	479	1e-134	locus=Scaffold_1:2196678:2198720:- [translate_table: standard]	hypothetical protein LOC100250908; K08235 xyloglucan:xyloglucosyl transferase [EC:2.4.1.207]
Lup000045.1	627	106	626	pno:SNOG_00220	1102	324	826	0.31	0.47	0.13	548	226	5e-58	locus=Scaffold_1:2245011:2248111:- [translate_table: standard]	hypothetical protein; K00799 glutathione S-transferase [EC:2.5.1.18]
Lup000048.1	337	68	174	cfa:474695	2038	1796	1896	0.38	0.56	0.05	107	87.8	1e-16	locus=Scaffold_1:2391871:2419290:- [translate_table: standard]	KDM3B, JMJD1B; lysine (K)-specific demethylase 3B; K11449 jumonji domain-containing protein 1 [EC:1.14.11.-]
Lup000051.1	238	1	238	vvi:100245697	246	1	246	0.7	0.8	0.05	249	336	1e-91	locus=Scaffold_1:2552103:2555584:- [translate_table: standard]	hypothetical protein LOC100245697; K00432 glutathione peroxidase [EC:1.11.1.9]
Lup000054.1	535	377	535	ath:AT5G03560	363	175	334	0.26	0.49	0	160	69.7	9e-11	locus=Scaffold_1:2581719:2583326:- [translate_table: standard]	nucleobase:cation symporter; K03457 nucleobase:cation symporter-1, NCS1 family
Lup000055.1	146	1	146	pop:POPTR_653682	146	1	146	0.95	0.98	0	146	298	1e-80	locus=Scaffold_1:2604642:2607309:- [translate_table: standard]	hypothetical protein; K10704 ubiquitin-conjugating enzyme E2 variant
Lup000056.1	609	3	73	cin:100186023	272	7	77	0.36	0.59	0	71	60.1	7e-08	locus=Scaffold_1:2693306:2695135:+ [translate_table: standard]	similar to splicing factor, arginine/serine-rich 4; K12893 splicing factor, arginine/serine-rich 4/5/6
Lup000058.1	349	91	216	pop:POPTR_566667	367	202	323	0.6	0.75	0.03	126	163	3e-39	locus=Scaffold_1:2898641:2906461:+ [translate_table: standard]	RAV1; AP2 domain-containing transcription factor; K09287 RAV-like factor
Lup000059.1	223	45	159	tbr:Tb10.6k15.3320	646	405	536	0.31	0.46	0.12	132	60.1	2e-08	locus=Scaffold_1:2909928:2911634:+ [translate_table: standard]	hypothetical protein; K05681 ATP-binding cassette, subfamily G (WHITE), member 2
Lup000062.1	372	14	354	rcu:RCOM_1428040	964	624	954	0.31	0.46	0.11	357	147	2e-34	locus=Scaffold_1:3095853:3100968:- [translate_table: standard]	Zeta-carotene desaturase, chloroplast precursor, putative (EC:1.14.99.30); K00514 zeta-carotene desaturase [EC:1.14.99.30]
Lup000064.1	342	48	330	rcu:RCOM_0845250	356	55	348	0.65	0.75	0.08	302	362	2e-99	locus=Scaffold_1:3155771:3159888:- [translate_table: standard]	Protein grpE, putative (EC:5.1.3.1); K03687 molecular chaperone GrpE
Lup000068.1	322	35	247	uma:UM04979.1	697	89	288	0.33	0.51	0.07	215	108	6e-23	locus=Scaffold_1:3285544:3289477:- [translate_table: standard]	hypothetical protein; K01101 4-nitrophenyl phosphatase [EC:3.1.3.41]
Lup000073.1	443	217	440	rcu:RCOM_1574190	614	375	597	0.41	0.63	0.03	227	192	6e-48	locus=Scaffold_1:3450767:3458799:+ [translate_table: standard]	Casbene synthase, chloroplast precursor, putative (EC:4.2.3.8); K12929 casbene synthase [EC:4.2.3.8]
Lup000074.1	311	1	303	rcu:RCOM_1778810	310	6	298	0.52	0.65	0.08	311	275	3e-73	locus=Scaffold_1:3544752:3545770:+ [translate_table: standard]	DNA binding protein, putative; K14432 ABA responsive element binding factor
Lup000075.1	645	54	642	mgr:MGG_05809	646	33	641	0.29	0.47	0.1	631	226	5e-58	locus=Scaffold_1:3596380:3600853:- [translate_table: standard]	MG05809.4; hypothetical protein; K01209 alpha-N-arabinofuranosidase [EC:3.2.1.55]
Lup000076.1	284	4	120	lel:LELG_04765	944	439	555	0.41	0.82	0	117	68.6	7e-11	locus=Scaffold_1:3697412:3698857:+ [translate_table: standard]	hypothetical protein; K11664 vacuolar protein sorting-associated protein 72
Lup000077.1	566	85	566	rcu:RCOM_1506520	529	30	507	0.48	0.63	0.08	501	449	1e-125	locus=Scaffold_1:3737763:3739463:+ [translate_table: standard]	brg-1 associated factor, putative; K11650 SWI/SNF-related matrix-associated actin-dependent regulator of chromatin subfamily D
Lup000078.1	576	85	576	rcu:RCOM_1506520	529	30	507	0.49	0.66	0.05	499	450	1e-125	locus=Scaffold_1:3792423:3794153:+ [translate_table: standard]	brg-1 associated factor, putative; K11650 SWI/SNF-related matrix-associated actin-dependent regulator of chromatin subfamily D
Lup000081.1	113	14	101	pop:POPTR_565336	258	130	232	0.52	0.62	0.14	103	98.2	2e-20	locus=Scaffold_1:3936466:3936807:- [translate_table: standard]	hypothetical protein; K08066 nuclear transcription factor Y, gamma
Lup000082.1	782	1	128	tca:661145	355	1	159	0.3	0.47	0.19	159	69.3	1e-10	locus=Scaffold_1:3955400:3957748:- [translate_table: standard]	similar to CG3061-PA; K09518 DnaJ homolog subfamily B member 12
Lup000083.1	124	51	120	yli:YALI0D25344g	385	182	250	0.35	0.58	0.01	70	56.6	6e-08	locus=Scaffold_1:3987325:3988491:+ [translate_table: standard]	YALI0D25344p; K11650 SWI/SNF-related matrix-associated actin-dependent regulator of chromatin subfamily D
Lup000084.1	633	1	510	rcu:RCOM_0867880	506	1	496	0.57	0.7	0.07	522	538	1e-151	locus=Scaffold_1:3989728:3994557:- [translate_table: standard]	cir, putative; K06066 CBF1 interacting corepressor
Lup000085.1	644	12	640	cme:CMS467C	683	50	672	0.33	0.56	0.04	641	345	7e-94	locus=Scaffold_1:3999810:4002532:- [translate_table: standard]	ATP-binding cassette, sub-family G (WBC), member 2; K05681 ATP-binding cassette, subfamily G (WHITE), member 2
Lup000089.2	561	31	558	pop:POPTR_913328	589	60	589	0.71	0.85	0.03	538	810	0.0	locus=Scaffold_1:4036226:4038626:- [translate_table: standard]	hypothetical protein; K09840 9-cis-epoxycarotenoid dioxygenase [EC:1.13.11.51]
Lup000091.1	298	1	297	vvi:100265167	369	52	350	0.3	0.5	0.07	310	137	9e-32	locus=Scaffold_1:4057024:4059592:+ [translate_table: standard]	hypothetical protein LOC100265167; K04124 gibberellin 3-beta-dioxygenase [EC:1.14.11.15]
Lup000092.1	666	302	610	vvi:100247683	624	275	577	0.4	0.6	0.05	315	224	2e-57	locus=Scaffold_1:4060231:4064119:- [translate_table: standard]	similar to somatic embryogenesis receptor kinase; K13418 somatic embryogenesis receptor kinase 1 [EC:2.7.10.1 2.7.11.1]
Lup000093.1	81	9	81	pop:Poptr_cp052	73	1	73	0.93	0.97	0	73	141	2e-33	locus=Scaffold_1:4069582:4069827:+ [translate_table: standard]	psbH; photosystem II protein H; K02709 photosystem II PsbH protein
Lup000094.4	335	141	335	pop:Poptr_cp055	339	137	331	0.78	0.86	0	195	313	1e-84	locus=Scaffold_1:4073099:4074567:- [translate_table: standard]	rpoA; RNA polymerase alpha subunit (EC:2.7.7.6); K03040 DNA-directed RNA polymerase subunit alpha [EC:2.7.7.6]
Lup000096.1	342	130	292	hsa:57109	422	243	400	0.34	0.51	0.13	172	96.7	4e-19	locus=Scaffold_1:4311521:4313964:- [translate_table: standard]	REXO4, REX4, XPMC2, XPMC2H; REX4, RNA exonuclease 4 homolog (S. cerevisiae); K01175 [EC:3.1.-.-]
Lup000097.1	587	16	552	vvi:100262103	582	36	571	0.37	0.57	0.02	544	354	2e-96	locus=Scaffold_1:4448514:4452750:+ [translate_table: standard]	hypothetical protein LOC100262103; K14638 solute carrier family 15 (peptide/histidine transporter), member 3/4
Lup000099.1	277	2	256	vvi:100252527	334	19	281	0.64	0.74	0.09	272	320	9e-87	locus=Scaffold_1:4495397:4499196:- [translate_table: standard]	hypothetical protein LOC100252527; K03100 signal peptidase I [EC:3.4.21.89]
Lup000100.1	177	7	176	vvi:100252597	217	42	213	0.68	0.8	0.01	172	248	1e-65	locus=Scaffold_1:4514323:4515917:+ [translate_table: standard]	hypothetical protein LOC100252597; K13348 protein Mpv17
Lup000102.1	1039	10	1011	rcu:RCOM_1052690	1047	16	1015	0.78	0.86	0.01	1010	1641	0.0	locus=Scaffold_1:4531186:4540055:+ [translate_table: standard]	site-1 protease, putative (EC:3.4.21.62); K08653 membrane-bound transcription factor site-1 protease [EC:3.4.21.112]
Lup000104.1	105	1	105	pop:POPTR_749327	105	1	105	0.96	0.97	0	105	202	6e-52	locus=Scaffold_1:4619103:4620379:- [translate_table: standard]	hypothetical protein; K02929 large subunit ribosomal protein L44e
Lup000106.1	755	15	222	mbr:MONBRDRAFT_28892	864	35	237	0.29	0.45	0.08	215	85.1	3e-15	locus=Scaffold_1:4667957:4677782:- [translate_table: standard]	hypothetical protein ; K01528 dynamin GTPase [EC:3.6.5.5]
Lup000107.1	477	35	471	cre:CHLREDRAFT_78128	564	61	525	0.22	0.41	0.13	484	63.2	6e-09	locus=Scaffold_1:4714075:4715508:- [translate_table: standard]	PDS1; phytoene desaturase (EC:1.3.-.- 1.3.99.-); K02293 phytoene dehydrogenase, phytoene desaturase [EC:1.14.99.-]
Lup000112.1	772	10	766	vvi:100252178	768	9	754	0.57	0.73	0.01	758	917	0.0	locus=Scaffold_1:4818559:4822488:- [translate_table: standard]	hypothetical protein LOC100252178; K05349 beta-glucosidase [EC:3.2.1.21]
Lup000113.1	606	9	606	ath:AT4G33430	615	14	615	0.77	0.86	0	602	919	0.0	locus=Scaffold_1:4849369:4855637:+ [translate_table: standard]	BAK1; BAK1 (BRI1-ASSOCIATED RECEPTOR KINASE); kinase/ protein binding / protein heterodimerization/ protein serine/threonine kinase; K13416 brassinosteroid insensitive 1-associated receptor kinase 1 [EC:2.7.10.1 2.7.11.1]
Lup000115.1	744	430	720	xtr:100141500	1562	872	1168	0.35	0.57	0.05	303	188	2e-46	locus=Scaffold_1:4862628:4868393:- [translate_table: standard]	zcchc11, papd3; zinc finger, CCHC domain containing 11; K13291 terminal uridylyltransferase [EC:2.7.7.52]
Lup000116.1	418	1	246	vvi:100259768	389	56	324	0.76	0.84	0.08	269	426	1e-118	locus=Scaffold_1:4883095:4891582:- [translate_table: standard]	hypothetical protein LOC100259768; K00993 ethanolaminephosphotransferase [EC:2.7.8.1]
Lup000117.1	355	1	349	rcu:RCOM_1464770	361	4	353	0.74	0.87	0	350	548	1e-155	locus=Scaffold_1:4931413:4932480:+ [translate_table: standard]	s-adenosylmethionine decarboxylase, putative (EC:4.1.1.50); K01611 S-adenosylmethionine decarboxylase [EC:4.1.1.50]
Lup000118.1	620	31	620	vvi:100247683	624	26	624	0.53	0.69	0.02	601	617	1e-175	locus=Scaffold_1:4952105:4955734:+ [translate_table: standard]	similar to somatic embryogenesis receptor kinase; K13418 somatic embryogenesis receptor kinase 1 [EC:2.7.10.1 2.7.11.1]
Lup000121.1	663	66	236	oaa:100076450	659	90	270	0.32	0.57	0.07	183	105	2e-21	locus=Scaffold_1:4972988:4978895:- [translate_table: standard]	UCKL1; uridine-cytidine kinase 1-like 1; K00876 uridine kinase [EC:2.7.1.48]
Lup000125.1	619	17	589	osa:4327993	598	35	595	0.62	0.78	0.02	575	726	0.0	locus=Scaffold_1:5004604:5008933:- [translate_table: standard]	Os02g0102900; K04077 chaperonin GroEL
Lup000126.1	417	314	375	ath:AT5G01310	912	35	96	0.59	0.8	0	62	87.0	4e-16	locus=Scaffold_1:5064940:5066193:+ [translate_table: standard]	basic helix-loop-helix (bHLH) family protein; K10863 aprataxin [EC:3.-.-.-]
Lup000127.1	126	6	126	vvi:100233007	304	23	156	0.71	0.82	0.09	134	199	4e-51	locus=Scaffold_1:5076881:5079117:+ [translate_table: standard]	myo-inositol oxidase; K00469 inositol oxygenase [EC:1.13.99.1]
Lup000128.1	355	13	347	rcu:RCOM_1428040	964	609	953	0.28	0.44	0.08	356	115	9e-25	locus=Scaffold_1:5095481:5097546:+ [translate_table: standard]	Zeta-carotene desaturase, chloroplast precursor, putative (EC:1.14.99.30); K00514 zeta-carotene desaturase [EC:1.14.99.30]
Lup000129.1	508	1	508	vvi:100259973	506	1	506	0.81	0.89	0	509	806	0.0	locus=Scaffold_1:5117792:5123661:+ [translate_table: standard]	hypothetical protein LOC100259973; K01412 mitochondrial processing peptidase [EC:3.4.24.64]
Lup000130.1	262	137	261	osa:4332737	149	23	148	0.4	0.67	0.02	127	112	3e-24	locus=Scaffold_1:5143657:5146344:+ [translate_table: standard]	Os03g0332500; K02866 large subunit ribosomal protein L10e
Lup000131.1	103	59	102	vvi:100251671	477	337	380	0.86	0.88	0	44	79.7	6e-15	locus=Scaffold_1:5149202:5151760:- [translate_table: standard]	hypothetical protein LOC100251671; K00827 alanine-glyoxylate transaminase / (R)-3-amino-2-methylpropionate-pyruvate transaminase [EC:2.6.1.44 2.6.1.40]
Lup000133.1	706	10	675	vvi:100263460	770	15	722	0.66	0.75	0.08	716	937	0.0	locus=Scaffold_1:5228765:5233229:+ [translate_table: standard]	hypothetical protein LOC100263460; K14376 poly(A) polymerase [EC:2.7.7.19]
Lup000134.2	489	25	489	pop:POPTR_815248	494	26	491	0.76	0.89	0	466	755	0.0	locus=Scaffold_1:5273525:5277666:+ [translate_table: standard]	hexokinase (EC:2.7.1.1); K00844 hexokinase [EC:2.7.1.1]
Lup000135.1	256	6	241	ath:AT1G51950	267	36	252	0.48	0.6	0.18	249	194	9e-49	locus=Scaffold_1:5279835:5282943:+ [translate_table: standard]	IAA18; IAA18 (INDOLE-3-ACETIC ACID INDUCIBLE 18); transcription factor; K14484 auxin-responsive protein IAA
Lup000136.1	634	56	634	vvi:100255092	624	81	624	0.35	0.53	0.11	597	305	1e-81	locus=Scaffold_1:5307663:5313729:+ [translate_table: standard]	hypothetical protein LOC100255092; K13429 chitin elicitor receptor kinase 1
Lup000137.1	151	1	150	pop:POPTR_751856	224	1	149	0.76	0.88	0	150	244	3e-64	locus=Scaffold_1:5331505:5333544:- [translate_table: standard]	histidine phosphotransfer protein; K14490 histidine-containing phosphotransfer peotein
Lup000138.1	1468	131	1430	sce:YOR153W	1511	148	1434	0.27	0.47	0.13	1390	484	1e-135	locus=Scaffold_1:5359908:5372211:- [translate_table: standard]	PDR5, LEM1, STS1, YDR1; Pdr5p; K08711 ATP-binding cassette, subfamily G (WHITE), member 2, PDR
Lup000142.1	621	57	340	spo:SPBP35G2.05c	435	12	285	0.37	0.59	0.05	287	207	3e-52	locus=Scaffold_1:5468134:5472054:- [translate_table: standard]	cki2; serine/threonine protein kinase Cki2; K02218 casein kinase 1 [EC:2.7.11.1]
Lup000148.1	813	1	777	ath:AT1G52150	794	1	788	0.82	0.9	0.02	792	1357	0.0	locus=Scaffold_1:5644514:5651395:- [translate_table: standard]	ATHB-15; DNA binding / transcription factor; K09338 homeobox-leucine zipper protein
Lup000150.1	223	28	189	rcu:RCOM_0799320	270	34	233	0.53	0.63	0.19	201	204	8e-52	locus=Scaffold_1:5699279:5699950:- [translate_table: standard]	Transcriptional factor TINY, putative; K09286 EREBP-like factor
Lup000152.1	320	1	319	rcu:RCOM_1616660	347	8	334	0.49	0.61	0.09	339	268	6e-71	locus=Scaffold_1:5743772:5745392:+ [translate_table: standard]	WRKY transcription factor, putative; K13425 WRKY transcription factor 22
Lup000153.1	436	298	436	rcu:RCOM_1616630	525	383	525	0.6	0.76	0.02	143	175	1e-42	locus=Scaffold_1:5759210:5762136:+ [translate_table: standard]	protein binding protein, putative; K11985 TRAF-interacting protein
Lup000154.1	1715	28	98	xtr:100485262	672	213	284	0.41	0.65	0.01	72	59.3	4e-07	locus=Scaffold_1:5812551:5821991:+ [translate_table: standard]	homeobox protein Hox-A10-like; K09295 homeobox protein HoxA/C/D10
Lup000157.1	464	369	452	vvi:100263145	1326	1242	1325	0.45	0.66	0	84	90.9	3e-17	locus=Scaffold_1:5854987:5856478:+ [translate_table: standard]	hypothetical protein LOC100263145; K14489 arabidopsis histidine kinase 2/3/4 (cytokinin receptor) [EC:2.7.13.3]
Lup000158.1	136	1	136	zma:100192589	136	1	136	0.99	1	0	136	271	1e-72	locus=Scaffold_1:5857513:5857923:- [translate_table: standard]	H3C4, H3C2, H3C3; Histone H3.2; K11253 histone H3
Lup000162.1	217	1	216	ath:AT5G60860	217	1	216	0.93	0.97	0	216	425	1e-118	locus=Scaffold_1:5921575:5924336:- [translate_table: standard]	AtRABA1f (Arabidopsis Rab GTPase homolog A1f); GTP binding; K07976 Rab family, other
Lup000164.1	320	6	113	vvi:100262205	1349	1168	1279	0.41	0.55	0.03	112	86.3	4e-16	locus=Scaffold_1:5984332:5985294:- [translate_table: standard]	hypothetical protein LOC100262205; K01955 carbamoyl-phosphate synthase large subunit [EC:6.3.5.5]
Lup000166.1	418	1	418	pop:POPTR_834081	420	1	420	0.85	0.92	0	421	712	0.0	locus=Scaffold_1:6001596:6003455:- [translate_table: standard]	hypothetical protein; K03405 magnesium chelatase subunit I [EC:6.6.1.1]
Lup000167.1	247	4	209	sce:YOR126C	238	5	205	0.33	0.5	0.12	217	97.4	1e-19	locus=Scaffold_1:6020659:6024233:- [translate_table: standard]	IAH1; Iah1p (EC:3.1.-.-); K01175 [EC:3.1.-.-]
Lup000168.1	389	76	249	cin:100178622	442	21	201	0.34	0.54	0.03	181	117	3e-25	locus=Scaffold_1:6028045:6029845:+ [translate_table: standard]	similar to heterogeneous nuclear ribonucleoprotein A3; K12741 heterogeneous nuclear ribonucleoprotein A1/A3
Lup000169.1	258	64	132	ath:AT1G32640	623	452	521	0.47	0.65	0.01	70	63.2	3e-09	locus=Scaffold_1:6034479:6037307:- [translate_table: standard]	MYC2; MYC2; DNA binding / transcription activator/ transcription factor; K13422 transcription factor MYC2
Lup000170.1	403	1	402	vvi:100242320	398	1	396	0.9	0.93	0.01	403	754	0.0	locus=Scaffold_1:6049440:6053209:- [translate_table: standard]	hypothetical protein LOC100242320; K14512 mitogen-activated protein kinase 6 [EC:2.7.11.24]
Lup000172.1	284	10	267	dpo:Dpse_GA14145	324	3	267	0.23	0.42	0.08	273	56.2	4e-07	locus=Scaffold_1:6133177:6140315:+ [translate_table: standard]	GA14145 gene product from transcript GA14145-RA; K03364 cell division cycle 20-like protein 1, cofactor of APC complex
Lup000174.1	543	186	289	pop:POPTR_663578	591	386	492	0.43	0.62	0.04	108	110	6e-23	locus=Scaffold_1:6218154:6223159:+ [translate_table: standard]	hypothetical protein; K13424 WRKY transcription factor 33
Lup000175.1	132	2	132	vvi:100265550	152	1	146	0.6	0.66	0.15	150	165	1e-40	locus=Scaffold_1:6227547:6244550:+ [translate_table: standard]	similar to ubiquitin carrier protein; K10573 ubiquitin-conjugating enzyme E2 A [EC:6.3.2.19]
Lup000177.1	908	11	799	tad:TRIADDRAFT_53677	1667	5	814	0.27	0.46	0.15	865	305	2e-81	locus=Scaffold_1:6338165:6344958:- [translate_table: standard]	hypothetical protein ; K05648 ATP-binding cassette, subfamily A (ABC1), member 5
Lup000178.1	724	353	714	phu:Phum_PHUM214970	1470	192	541	0.3	0.47	0.11	378	125	2e-27	locus=Scaffold_1:6415397:6431543:+ [translate_table: standard]	hypothetical protein; K05648 ATP-binding cassette, subfamily A (ABC1), member 5
Lup000181.1	83	1	83	vvi:4025054	83	1	83	0.98	1	0	83	167	2e-41	locus=Scaffold_1:6690939:6691190:+ [translate_table: standard]	psbE; cytochrome b559 alpha subunit; K02707 photosystem II cytochrome b559 subunit alpha
Lup000182.2	502	223	502	vvi:4025050	320	41	320	0.93	0.97	0	280	542	1e-153	locus=Scaffold_1:6692865:6696917:- [translate_table: standard]	petA; apocytochrome f precursor; K02634 apocytochrome f
Lup000184.1	1464	731	1464	vvi:4025090	734	1	734	0.98	0.99	0	734	1471	0.0	locus=Scaffold_1:6703745:6708227:+ [translate_table: standard]	psaB; photosystem I P700 chlorophyll a apoprotein A2; K02690 photosystem I P700 chlorophyll a apoprotein A2
Lup000185.1	100	1	100	pop:Poptr_cp020	100	1	100	0.94	0.95	0	100	191	2e-48	locus=Scaffold_1:6708701:6709003:+ [translate_table: standard]	rps14; ribosomal protein S14; K02954 small subunit ribosomal protein S14
Lup000187.1	567	1	567	vvi:100250960	563	1	557	0.57	0.71	0.03	573	563	1e-159	locus=Scaffold_1:6756264:6761714:+ [translate_table: standard]	hypothetical protein LOC100250960; K11649 SWI/SNF related-matrix-associated actin-dependent regulator of chromatin subfamily C
Lup000188.1	381	1	377	rcu:RCOM_1505510	392	1	386	0.63	0.74	0.06	395	484	1e-136	locus=Scaffold_1:6767646:6771096:+ [translate_table: standard]	palmitoyl-acyl carrier protein thioesterase (EC:3.1.2.14); K10781 fatty acyl-ACP thioesterase B [EC:3.1.2.14 3.1.2.-]
Lup000191.1	113	35	113	rcu:RCOM_0706510	159	78	159	0.69	0.85	0.03	82	91.7	2e-18	locus=Scaffold_1:6910712:6911185:- [translate_table: standard]	heat-shock protein, putative; K13993 HSP20 family protein
Lup000192.1	285	111	207	sbi:SORBI_09g023270	593	393	486	0.46	0.65	0.03	97	90.1	2e-17	locus=Scaffold_1:6935535:6937421:+ [translate_table: standard]	hypothetical protein; K13424 WRKY transcription factor 33
Lup000198.1	75	10	68	vvi:100243277	467	176	234	0.76	0.84	0	59	92.0	1e-18	locus=Scaffold_1:7211154:7211489:- [translate_table: standard]	hypothetical protein LOC100243277; K10960 geranylgeranyl reductase [EC:1.3.1.83]
Lup000201.1	310	36	272	vvi:100241674	287	44	286	0.7	0.83	0.02	243	332	2e-90	locus=Scaffold_1:7356914:7360875:+ [translate_table: standard]	hypothetical protein LOC100241674; K01934 5-formyltetrahydrofolate cyclo-ligase [EC:6.3.3.2]
Lup000202.1	301	173	236	ath:AT1G09530	524	339	401	0.5	0.79	0.01	64	73.2	3e-12	locus=Scaffold_1:7391918:7395553:- [translate_table: standard]	PIF3; PIF3 (PHYTOCHROME INTERACTING FACTOR 3); DNA binding / protein binding / transcription factor/ transcription regulator; K12126 phytochrome-interacting factor 3
Lup000203.1	345	1	344	vvi:100258784	739	379	738	0.5	0.63	0.11	373	285	7e-76	locus=Scaffold_1:7455414:7457771:- [translate_table: standard]	hypothetical protein LOC100258784; K09422 myb proto-oncogene protein, plant
Lup000204.1	659	54	656	osa:4340564	637	60	635	0.35	0.51	0.11	625	345	1e-93	locus=Scaffold_1:7588067:7592563:+ [translate_table: standard]	Os06g0229200; K14413 beta-1,3-galactosyltransferase [EC:2.4.1.-]
Lup000208.1	287	6	264	rcu:RCOM_1428040	964	680	948	0.27	0.42	0.14	284	78.2	8e-14	locus=Scaffold_1:7727007:7729288:+ [translate_table: standard]	Zeta-carotene desaturase, chloroplast precursor, putative (EC:1.14.99.30); K00514 zeta-carotene desaturase [EC:1.14.99.30]
Lup000209.1	353	1	353	ath:ArthCp002	353	1	353	0.99	0.99	0	353	712	0.0	locus=Scaffold_1:7751708:7752769:- [translate_table: standard]	psbA; photosystem II protein D1; K02703 photosystem II P680 reaction center D1 protein
Lup000210.1	482	8	482	pop:Poptr_cp030	475	1	475	0.97	0.99	0	475	946	0.0	locus=Scaffold_1:7756556:7758004:- [translate_table: standard]	rbcL; ribulose-1,5-bisphosphate carboxylase/oxygenase large subunit (EC:4.1.1.39); K01601 ribulose-bisphosphate carboxylase large chain [EC:4.1.1.39]
Lup000211.1	498	1	498	vvi:4025008	498	1	498	0.95	0.97	0	498	939	0.0	locus=Scaffold_1:7758747:7760243:+ [translate_table: standard]	atpB; ATP synthase CF1 beta subunit; K02112 F-type H+-transporting ATPase subunit beta [EC:3.6.3.14]
Lup000212.1	74	1	73	ath:ArthCp028	132	60	132	0.91	0.95	0	73	134	3e-31	locus=Scaffold_1:7760417:7760641:+ [translate_table: standard]	atpE; ATP synthase epsilon chain; K02114 F-type H+-transporting ATPase subunit epsilon [EC:3.6.3.14]
Lup000213.1	158	1	158	vvi:4025141	158	1	158	0.94	0.96	0	158	313	4e-85	locus=Scaffold_1:7763410:7763886:+ [translate_table: standard]	ndhJ; NADH dehydrogenase 30 kDa subunit; K05581 NADH dehydrogenase I subunit J [EC:1.6.5.3]
Lup000214.1	203	1	203	pop:Poptr_cp024	201	1	201	0.85	0.92	0	203	358	1e-98	locus=Scaffold_1:7766498:7767109:+ [translate_table: standard]	rps4; ribosomal protein S4; K02986 small subunit ribosomal protein S4
Lup000215.1	204	1	204	vvi:4025014	510	307	510	0.99	0.99	0	204	405	1e-112	locus=Scaffold_1:7771011:7771625:- [translate_table: standard]	ndhB, ndh2; NADH dehydrogenase subunit 2; K05573 NADH dehydrogenase I subunit 2 [EC:1.6.5.3]
Lup000216.1	450	263	422	ath:AT5G03560	363	177	337	0.26	0.47	0	161	63.9	3e-09	locus=Scaffold_1:7781687:7783226:+ [translate_table: standard]	nucleobase:cation symporter; K03457 nucleobase:cation symporter-1, NCS1 family
Lup000217.1	553	12	552	pop:POPTR_913572	747	31	572	0.6	0.76	0	544	667	0.0	locus=Scaffold_1:7787979:7799257:+ [translate_table: standard]	hypothetical protein; K08734 DNA mismatch repair protein MLH1
Lup000219.1	166	1	166	ath:AT3G02770	166	1	166	0.84	0.93	0	166	299	8e-81	locus=Scaffold_1:7845593:7846093:+ [translate_table: standard]	dimethylmenaquinone methyltransferase family protein; K02553 regulator of ribonuclease activity A
Lup000221.1	750	80	546	pop:POPTR_663578	591	98	495	0.4	0.53	0.15	469	288	1e-76	locus=Scaffold_1:7954225:7958882:+ [translate_table: standard]	hypothetical protein; K13424 WRKY transcription factor 33
Lup000226.1	539	216	539	ath:AT4G39400	1196	688	1077	0.31	0.46	0.17	391	152	1e-35	locus=Scaffold_1:8228539:8233218:+ [translate_table: standard]	BRI1; BRI1 (BRASSINOSTEROID INSENSITIVE 1); kinase/ protein binding / protein heterodimerization/ protein homodimerization/ protein kinase/ protein serine/threonine kinase; K13415 protein brassinosteroid insensitive 1 [EC:2.7.10.1 2.7.11.1]
Lup000228.1	717	32	632	osa:4337016	1183	49	644	0.33	0.48	0.06	620	254	4e-66	locus=Scaffold_1:8304880:8307033:+ [translate_table: standard]	Os04g0618700; K13420 LRR receptor-like serine/threonine-protein kinase FLS2 [EC:2.7.11.1]
Lup000229.1	348	1	344	rcu:RCOM_1437480	357	6	351	0.74	0.83	0.02	350	499	1e-140	locus=Scaffold_1:8317276:8322269:- [translate_table: standard]	abc transporter, putative (EC:3.6.3.25); K02065 putative ABC transport system ATP-binding protein
Lup000230.1	176	66	174	ppp:PHYPADRAFT_153882	116	6	114	0.7	0.88	0	109	175	2e-43	locus=Scaffold_1:8391401:8393710:+ [translate_table: standard]	hypothetical protein; K07390 monothiol glutaredoxin
Lup000232.1	351	1	350	pop:POPTR_780392	351	1	349	0.75	0.88	0	350	580	1e-165	locus=Scaffold_1:8414251:8415306:+ [translate_table: standard]	hypothetical protein; K13379 reversibly glycosylated polypeptide/UDP-arabinopyranose mutase [EC:2.4.1.- 5.4.99.-]
Lup000235.1	628	142	605	osa:4349290	561	79	547	0.5	0.7	0.01	470	489	1e-137	locus=Scaffold_1:8456667:8462492:+ [translate_table: standard]	Os10g0546600; K09837 carotenoid epsilon-ring hydroxylase
Lup000237.1	135	2	133	pop:POPTR_558204	264	70	202	0.48	0.71	0	133	130	3e-30	locus=Scaffold_1:8504576:8504983:- [translate_table: standard]	hypothetical protein; K14432 ABA responsive element binding factor
Lup000238.1	483	150	350	zro:ZYRO0C02574g	543	152	328	0.3	0.46	0.11	201	109	5e-23	locus=Scaffold_1:8507124:8508575:+ [translate_table: standard]	hypothetical protein; K14411 RNA-binding protein Musashi
Lup000239.1	921	301	374	nvi:100121050	414	67	143	0.41	0.68	0.03	77	70.9	6e-11	locus=Scaffold_1:8514081:8521192:+ [translate_table: standard]	NV15183; similar to lupus la ribonucleoprotein; K11090 lupus La protein
Lup000241.1	177	4	174	vvi:100253475	383	2	172	0.77	0.9	0	171	270	5e-72	locus=Scaffold_1:8525941:8527572:- [translate_table: standard]	hypothetical protein LOC100253475; K14535 transcription initiation factor TFIID subunit 9 / adenylate kinase [EC:2.7.4.3]
Lup000245.1	350	1	141	ppp:PHYPADRAFT_182911	473	1	129	0.48	0.63	0.08	141	127	2e-28	locus=Scaffold_1:8644618:8647248:+ [translate_table: standard]	hypothetical protein; K01931 protein neuralized
Lup000249.1	557	1	522	vvi:100240938	575	1	544	0.66	0.75	0.06	550	711	0.0	locus=Scaffold_1:8777597:8781643:- [translate_table: standard]	hypothetical protein LOC100240938; K08819 Cdc2-related kinase, arginine/serine-rich [EC:2.7.11.22]
Lup000250.1	78	7	77	dme:Dmel_CG1728	88	10	79	0.38	0.59	0.01	71	64.3	3e-10	locus=Scaffold_1:8808088:8809387:+ [translate_table: standard]	Tim8; CG1728 gene product from transcript CG1728-RA (EC:3.6.3.51); K10836 mitochondrial protein-transporting ATPase [EC:3.6.3.51]
Lup000254.1	370	24	367	olu:OSTLU_4215	357	1	357	0.42	0.57	0.12	374	268	7e-71	locus=Scaffold_1:8862095:8871535:- [translate_table: standard]	hypothetical protein; K01718 pseudouridylate synthase [EC:4.2.1.70]
Lup000255.1	679	95	671	cme:CMS467C	683	100	672	0.34	0.56	0.04	588	329	5e-89	locus=Scaffold_1:8931898:8937138:- [translate_table: standard]	ATP-binding cassette, sub-family G (WBC), member 2; K05681 ATP-binding cassette, subfamily G (WHITE), member 2
Lup000258.1	651	281	510	rcu:RCOM_0522470	527	314	525	0.34	0.48	0.18	243	99.4	1e-19	locus=Scaffold_1:8976346:8988095:+ [translate_table: standard]	ribosomal RNA small subunit methyltransferase B, putative; K03500 ribosomal RNA small subunit methyltransferase B [EC:2.1.1.-]
Lup000262.1	193	1	141	dre:326729	639	482	614	0.42	0.55	0.07	142	110	8e-24	locus=Scaffold_1:9087848:9088429:- [translate_table: standard]	pif1, cb934, fe11d03, wu:fe11d03, zgc:56161; PIF1 5'-to-3' DNA helicase homolog (S. cerevisiae) (EC:3.6.4.12); K01529 [EC:3.6.1.-]
Lup000263.1	540	4	540	ath:AT2G42810	538	6	538	0.81	0.89	0.01	538	888	0.0	locus=Scaffold_1:9101322:9112460:+ [translate_table: standard]	PP5.2; PP5.2 (PROTEIN PHOSPHATASE 5.2); phosphoprotein phosphatase/ protein binding / protein serine/threonine phosphatase; K04460 protein phosphatase 5 [EC:3.1.3.16]
Lup000267.2	393	41	346	pop:POPTR_824237	378	50	330	0.75	0.81	0.08	306	455	1e-127	locus=Scaffold_1:9254540:9279330:- [translate_table: standard]	hypothetical protein; K05757 actin related protein 2/3 complex, subunit 1A/1B
Lup000268.1	389	177	351	pon:100447505	942	47	221	0.34	0.56	0.05	180	99.0	8e-20	locus=Scaffold_1:9308864:9312099:+ [translate_table: standard]	cell division protein kinase 11B-like; K08818 cell division cycle 2-like [EC:2.7.11.22]
Lup000269.1	467	11	467	ath:AT4G27070	475	17	475	0.82	0.89	0.02	463	781	0.0	locus=Scaffold_1:9330506:9333926:- [translate_table: standard]	TSB2; TSB2 (TRYPTOPHAN SYNTHASE BETA-SUBUNIT 2); tryptophan synthase (EC:4.2.1.20); K01696 tryptophan synthase beta chain [EC:4.2.1.20]
Lup000270.1	214	33	208	rcu:RCOM_0587320	372	189	364	0.82	0.91	0	176	313	7e-85	locus=Scaffold_1:9350479:9355746:- [translate_table: standard]	nuclear inhibitor of protein phosphatase-1, putative; K13108 smad nuclear-interacting protein 1
Lup000271.1	341	4	237	vvi:100255368	412	17	250	0.88	0.94	0	234	427	1e-119	locus=Scaffold_1:9358924:9363617:- [translate_table: standard]	hypothetical protein LOC100255368; K13025 ATP-dependent RNA helicase [EC:3.6.4.13]
Lup000272.1	693	334	619	pop:POPTR_548061	462	71	360	0.42	0.62	0.02	291	228	2e-58	locus=Scaffold_1:9420176:9423434:+ [translate_table: standard]	serine/threonine protein kinase PBS1; K13430 serine/threonine-protein kinase PBS1 [EC:2.7.11.1]
Lup000273.1	397	25	392	ago:AGOS_ACR259W	404	41	399	0.26	0.46	0.06	376	115	6e-25	locus=Scaffold_1:9441095:9444007:+ [translate_table: standard]	hypothetical protein; K04716 sphingosine-1-phosphate phosphatase 1 [EC:3.1.3.-]
Lup000274.1	313	1	313	ath:AT3G58500	313	1	313	0.94	0.98	0	313	631	1e-180	locus=Scaffold_1:9444612:9449808:- [translate_table: standard]	PP2A-3; PP2A-3 (PROTEIN PHOSPHATASE 2A-3); protein serine/threonine phosphatase; K04382 protein phosphatase 2 (formerly 2A), catalytic subunit [EC:3.1.3.16]
Lup000275.1	937	1	937	vvi:100252123	946	1	946	0.75	0.85	0.02	955	1389	0.0	locus=Scaffold_1:9452011:9455363:- [translate_table: standard]	hypothetical protein LOC100252123; K03252 translation initiation factor eIF-3 subunit 8
Lup000277.1	65	1	65	vvi:100241860	65	1	65	0.93	0.95	0	65	122	1e-27	locus=Scaffold_1:9467233:9467430:+ [translate_table: standard]	hypothetical protein LOC100241860; K02979 small subunit ribosomal protein S28e
Lup000278.1	408	13	241	tps:THAPSDRAFT_5695	331	2	226	0.34	0.55	0.04	232	127	3e-28	locus=Scaffold_1:9469362:9475520:+ [translate_table: standard]	hypothetical protein; K09651 rhomboid domain-containing protein 1 [EC:3.4.21.-]
Lup000279.1	697	42	697	zma:100280900	738	54	738	0.43	0.6	0.06	693	537	1e-151	locus=Scaffold_1:9477088:9483195:- [translate_table: standard]	glutamate carboxypeptidase 2 (EC:3.4.17.21); K01301 glutamate carboxypeptidase II [EC:3.4.17.21]
Lup000280.1	416	25	415	rcu:RCOM_0423020	429	29	428	0.67	0.81	0.02	400	555	1e-157	locus=Scaffold_1:9503239:9506185:- [translate_table: standard]	amino acid transporter, putative; K14209 solute carrier family 36 (proton-coupled amino acid transporter), member 1
Lup000281.1	329	215	299	ecb:100059915	447	2	80	0.32	0.52	0.11	87	57.8	2e-07	locus=Scaffold_1:9512805:9516495:+ [translate_table: standard]	similar to tripartite motif-containing 43; K12019 tripartite motif-containing protein 43/48/49/64/77
Lup000282.1	554	4	554	rcu:RCOM_0422880	555	3	555	0.77	0.88	0.02	559	910	0.0	locus=Scaffold_1:9519430:9529008:+ [translate_table: standard]	d-lactate dehydrogenase, putative (EC:1.1.2.4); K00102 D-lactate dehydrogenase (cytochrome) [EC:1.1.2.4]
Lup000283.1	316	56	294	ppp:PHYPADRAFT_118478	336	91	317	0.39	0.57	0.07	242	171	1e-41	locus=Scaffold_1:9537274:9541609:+ [translate_table: standard]	GLP1; GLP1 GID1-like protein; K14493 gibberellin receptor GID1 [EC:3.-.-.-]
Lup000284.1	837	35	706	sbi:SORBI_10g028730	928	35	738	0.27	0.48	0.11	729	226	9e-58	locus=Scaffold_1:9585212:9587725:- [translate_table: standard]	hypothetical protein; K13457 disease resistance protein RPM1
Lup000285.1	811	10	771	rcu:RCOM_0742270	937	28	877	0.26	0.44	0.14	869	211	2e-53	locus=Scaffold_1:9592642:9595193:- [translate_table: standard]	Disease resistance protein RPM1, putative (EC:3.1.3.16); K13457 disease resistance protein RPM1
Lup000290.1	537	23	537	rcu:RCOM_0422070	641	125	641	0.75	0.87	0	518	840	0.0	locus=Scaffold_1:9666296:9670023:- [translate_table: standard]	calcium-dependent protein kinase, putative (EC:2.7.11.17); K13412 calcium-dependent protein kinase [EC:2.7.11.1]
Lup000292.2	126	1	122	vvi:100263553	142	16	137	0.77	0.85	0	122	193	2e-49	locus=Scaffold_1:9687330:9688105:- [translate_table: standard]	hypothetical protein LOC100263553; K01633 dihydroneopterin aldolase [EC:4.1.2.25]
Lup000293.1	863	1	863	vvi:100252957	961	67	955	0.54	0.71	0.06	904	939	0.0	locus=Scaffold_1:9690603:9697626:- [translate_table: standard]	hypothetical protein LOC100252957; K11835 ubiquitin carboxyl-terminal hydrolase 4/11/15 [EC:3.1.2.15]
Lup000295.1	634	282	596	ath:AT3G52390	320	1	315	0.84	0.91	0	315	575	1e-163	locus=Scaffold_1:9736325:9742924:- [translate_table: standard]	tatD-related deoxyribonuclease family protein; K03424 TatD DNase family protein [EC:3.1.21.-]
Lup000296.1	329	1	324	ath:AT3G11820	346	1	339	0.65	0.79	0.04	339	405	1e-112	locus=Scaffold_1:9752421:9754478:- [translate_table: standard]	SYP121; SYP121 (SYNTAXIN OF PLANTS 121); SNAP receptor/ protein anchor; K08486 syntaxin 1B/2/3
Lup000298.1	676	356	478	smm:Smp_126030	312	130	254	0.27	0.5	0.03	126	60.5	7e-08	locus=Scaffold_1:9806004:9809679:- [translate_table: standard]	pre-B-cell leukemia transcription factor 1 2 3 4 (pbx) ; K09355 pre-B-cell leukemia transcription factor
Lup000301.1	780	2	780	vvi:100259167	797	15	797	0.79	0.88	0.02	790	1284	0.0	locus=Scaffold_1:9907191:9911991:- [translate_table: standard]	hypothetical protein LOC100259167; K09480 digalactosyldiacylglycerol synthase [EC:2.4.1.241]
Lup000303.1	954	26	954	ath:AT1G66150	942	28	942	0.45	0.62	0.05	948	772	0.0	locus=Scaffold_1:9949066:9952551:+ [translate_table: standard]	TMK1; TMK1 (TRANSMEMBRANE KINASE 1); transmembrane receptor protein serine/threonine kinase; K00924 [EC:2.7.1.-]
Lup000309.2	261	24	89	sbi:SORBI_01g042400	686	190	254	0.48	0.68	0.01	66	68.9	5e-11	locus=Scaffold_1:10206976:10209888:- [translate_table: standard]	hypothetical protein; K14491 two-component response regulator ARR-B family
Lup000312.1	195	1	195	ath:AT5G37780	164	1	164	0.76	0.8	0.15	195	281	2e-75	locus=Scaffold_1:10281322:10283452:+ [translate_table: standard]	CAM1; CAM1 (CALMODULIN 1); calcium ion binding; K02183 calmodulin
Lup000313.1	264	1	264	rcu:RCOM_1272580	269	1	269	0.78	0.86	0.01	269	421	1e-117	locus=Scaffold_1:10308117:10309935:- [translate_table: standard]	ubiquitin-conjugating enzyme e2S, putative (EC:6.3.2.19); K10583 ubiquitin-conjugating enzyme E2 S [EC:6.3.2.19]
Lup000314.2	360	1	360	rcu:RCOM_1272340	405	1	405	0.78	0.83	0.11	406	633	0.0	locus=Scaffold_1:10340718:10343387:- [translate_table: standard]	Magnesium-protoporphyrin IX monomethyl ester [oxidative] cyclase, chloroplast precursor, putative (EC:1.14.13.81); K04035 magnesium-protoporphyrin IX monomethyl ester (oxidative) cyclase [EC:1.14.13.81]
Lup000315.2	328	40	199	spu:575378	1261	4	145	0.33	0.48	0.13	162	100	3e-20	locus=Scaffold_1:10345968:10351456:- [translate_table: standard]	similar to slingshot-2L; K05766 slingshot
Lup000316.1	239	6	103	spu:575378	1261	71	152	0.4	0.57	0.16	98	98.6	5e-20	locus=Scaffold_1:10365532:10367227:- [translate_table: standard]	similar to slingshot-2L; K05766 slingshot
Lup000317.1	683	424	682	spo:SPBC428.08c	490	221	488	0.37	0.51	0.13	282	162	1e-38	locus=Scaffold_1:10374169:10376220:- [translate_table: standard]	clr4; histone H3 methyltransferase Clr4; K11419 histone-lysine N-methyltransferase SUV39H [EC:2.1.1.43]
Lup000318.1	448	52	262	mgr:MGG_05809	646	33	285	0.27	0.43	0.18	256	85.9	8e-16	locus=Scaffold_1:10399549:10415201:+ [translate_table: standard]	MG05809.4; hypothetical protein; K01209 alpha-N-arabinofuranosidase [EC:3.2.1.55]
Lup000321.1	454	1	453	vvi:100248313	451	1	450	0.71	0.84	0	453	674	0.0	locus=Scaffold_1:10467642:10476116:- [translate_table: standard]	hypothetical protein LOC100248313; K14320 aladin
Lup000323.1	260	14	152	osa:4331796	239	57	197	0.46	0.59	0.15	152	112	5e-24	locus=Scaffold_1:10582591:10585280:- [translate_table: standard]	Os03g0174900; K08064 nuclear transcription factor Y, alpha
Lup000324.1	235	23	235	sbi:SORBI_10g028000	372	142	358	0.46	0.61	0.05	221	182	3e-45	locus=Scaffold_1:10596912:10598946:- [translate_table: standard]	hypothetical protein; K01365 cathepsin L [EC:3.4.22.15]
Lup000331.1	260	1	237	vvi:100244926	268	1	240	0.77	0.88	0.02	241	372	1e-102	locus=Scaffold_1:11043636:11049684:- [translate_table: standard]	hypothetical protein LOC100244926; K11290 template-activating factor I
Lup000333.1	301	1	301	rcu:RCOM_1472910	332	3	332	0.58	0.69	0.14	341	366	1e-100	locus=Scaffold_1:11102287:11103934:- [translate_table: standard]	r2r3-myb transcription factor, putative; K09422 myb proto-oncogene protein, plant
Lup000334.1	693	256	686	ath:AT4G17090	548	86	513	0.47	0.61	0.02	435	401	1e-110	locus=Scaffold_1:11310554:11317079:- [translate_table: standard]	CT-BMY; CT-BMY (CHLOROPLAST BETA-AMYLASE); beta-amylase (EC:3.2.1.2); K01177 beta-amylase [EC:3.2.1.2]
Lup000335.1	659	357	622	sbi:SORBI_04g020990	512	120	389	0.42	0.66	0.01	270	229	7e-59	locus=Scaffold_1:11536716:11541311:- [translate_table: standard]	hypothetical protein; K13430 serine/threonine-protein kinase PBS1 [EC:2.7.11.1]
Lup000336.1	284	6	261	rcu:RCOM_1428040	964	680	948	0.24	0.41	0.15	285	72.0	7e-12	locus=Scaffold_1:11567182:11569371:+ [translate_table: standard]	Zeta-carotene desaturase, chloroplast precursor, putative (EC:1.14.99.30); K00514 zeta-carotene desaturase [EC:1.14.99.30]
Lup000337.1	263	1	263	pop:POPTR_547844	280	1	272	0.45	0.64	0.04	274	218	4e-56	locus=Scaffold_1:11590082:11593296:- [translate_table: standard]	xanthoxin dehydrogenase (EC:1.1.1.288); K09841 xanthoxin dehydrogenase [EC:1.1.1.288]
Lup000338.1	445	2	440	rcu:RCOM_0193830	505	59	499	0.41	0.6	0.02	445	350	1e-95	locus=Scaffold_1:11660875:11663013:+ [translate_table: standard]	flavonoid 3-hydroxylase, putative (EC:1.14.13.88); K09755 ferulate-5-hydroxylase [EC:1.14.-.-]
Lup000339.3	304	48	272	osa:4336042	1259	1008	1232	0.65	0.84	0	225	317	8e-86	locus=Scaffold_1:11739191:11740323:+ [translate_table: standard]	Os04g0459000; K05658 ATP-binding cassette, subfamily B (MDR/TAP), member 1
Lup000340.1	486	3	476	ath:AT3G26300	500	29	497	0.43	0.61	0.03	481	417	1e-115	locus=Scaffold_1:11749783:11752707:+ [translate_table: standard]	CYP71B34; electron carrier/ heme binding / iron ion binding / monooxygenase/ oxygen binding; K00517 [EC:1.14.-.-]
Lup000341.1	442	1	440	ath:AT3G26320	500	65	497	0.41	0.61	0.02	443	352	5e-96	locus=Scaffold_1:11924960:11927594:+ [translate_table: standard]	CYP71B36; electron carrier/ heme binding / iron ion binding / monooxygenase/ oxygen binding; K00517 [EC:1.14.-.-]
Lup000342.1	332	3	327	ath:AT3G26310	500	174	493	0.42	0.64	0.03	328	278	6e-74	locus=Scaffold_1:11947099:11949494:+ [translate_table: standard]	CYP71B35; electron carrier/ heme binding / iron ion binding / monooxygenase/ oxygen binding; K00517 [EC:1.14.-.-]
Lup000343.1	320	9	309	bfo:BRAFLDRAFT_68177	330	6	326	0.41	0.63	0.06	321	263	2e-69	locus=Scaffold_1:11957445:11958407:+ [translate_table: standard]	hypothetical protein; K01517 manganese-dependent ADP-ribose/CDP-alcohol diphosphatase [EC:3.6.1.13 3.6.1.16 3.6.1.53]
Lup000344.1	862	496	603	cfa:481751	759	77	180	0.32	0.52	0.03	108	76.3	1e-12	locus=Scaffold_1:11959567:11963515:- [translate_table: standard]	SPDEF; SAM pointed domain containing ets transcription factor; K09442 SAM pointed domain-containing ETS transcription factor
Lup000345.1	525	203	412	bta:512866	1372	198	402	0.37	0.57	0.02	210	128	2e-28	locus=Scaffold_1:11965933:11968671:- [translate_table: standard]	ERBB2IP; erbb2 interacting protein; K12796 erbb2-interacting protein
Lup000347.1	1470	1271	1454	mmu:214111	1130	698	881	0.34	0.6	0	184	56.6	2e-06	locus=Scaffold_1:11991851:11997894:+ [translate_table: standard]	Slc24a1, MGC27617; solute carrier family 24 (sodium/potassium/calcium exchanger), member 1; K13749 solute carrier family 24 (sodium/potassium/calcium exchanger), member 1
Lup000348.1	325	28	325	rcu:RCOM_0578390	334	32	333	0.77	0.86	0.01	302	494	1e-139	locus=Scaffold_1:12018619:12021873:+ [translate_table: standard]	Peroxidase 73 precursor, putative (EC:1.11.1.7); K00430 peroxidase [EC:1.11.1.7]
Lup000351.2	363	1	297	vvi:100257917	464	1	260	0.64	0.74	0.14	301	379	1e-104	locus=Scaffold_1:12166820:12169234:+ [translate_table: standard]	hypothetical protein LOC100257917; K14411 RNA-binding protein Musashi
Lup000352.1	256	1	196	pop:POPTR_803770	349	46	268	0.63	0.74	0.12	223	275	4e-73	locus=Scaffold_1:12181997:12196547:+ [translate_table: standard]	hypothetical protein; K05758 actin related protein 2/3 complex, subunit 2
Lup000354.5	331	1	183	vvi:100259631	204	1	184	0.69	0.78	0.04	188	263	2e-69	locus=Scaffold_1:12242197:12246725:- [translate_table: standard]	hypothetical protein LOC100259631; K03259 translation initiation factor eIF-4E
Lup000355.1	140	1	140	pop:POPTR_677379	140	1	140	0.99	1	0	140	280	2e-75	locus=Scaffold_1:12283104:12287604:+ [translate_table: standard]	hypothetical protein; K02894 large subunit ribosomal protein L23e
Lup000356.1	170	100	170	pop:POPTR_789352	74	4	74	0.94	0.97	0	71	103	5e-22	locus=Scaffold_1:12304454:12308791:- [translate_table: standard]	hypothetical protein; K02128 F-type H+-transporting ATPase subunit c [EC:3.6.3.14]
Lup000357.1	250	1	99	vvi:7498582	100	2	100	0.96	0.96	0	99	187	1e-46	locus=Scaffold_1:12312002:12313111:+ [translate_table: standard]	nad4L; NADH dehydrogenase subunit 4L; K03882 NADH dehydrogenase I subunit 4L [EC:1.6.5.3]
Lup000359.2	527	1	527	vvi:7498537	527	1	527	0.96	0.96	0	527	978	0.0	locus=Scaffold_1:12317731:12319314:+ [translate_table: standard]	cox1; cytochrome c oxidase subunit 1; K02256 cytochrome c oxidase subunit I [EC:1.9.3.1]
Lup000360.1	327	57	211	tgu:100230180	504	328	462	0.3	0.43	0.12	155	57.8	2e-07	locus=Scaffold_1:12335606:12340950:- [translate_table: standard]	exosome component 10; K12591 exosome complex exonuclease RRP6 [EC:3.1.13.-]
Lup000361.1	696	1	694	ath:AT2G25930	695	1	691	0.37	0.5	0.17	760	325	8e-88	locus=Scaffold_1:12376082:12381263:+ [translate_table: standard]	ELF3; ELF3 (EARLY FLOWERING 3); protein C-terminus binding / transcription factor; K12125 protein EARLY FLOWERING 3
Lup000365.1	482	4	476	rcu:RCOM_0798420	492	5	482	0.75	0.86	0.01	480	776	0.0	locus=Scaffold_1:12426634:12431224:- [translate_table: standard]	Vacuolar-processing enzyme precursor, putative (EC:3.4.22.34); K01369 legumain [EC:3.4.22.34]
Lup000373.1	210	1	210	vvi:100262767	209	1	209	0.87	0.91	0.01	211	379	1e-104	locus=Scaffold_1:12489605:12492424:+ [translate_table: standard]	hypothetical protein LOC100262767; K03940 NADH dehydrogenase (ubiquinone) Fe-S protein 7 [EC:1.6.5.3 1.6.99.3]
Lup000374.2	630	1	627	vvi:100259454	690	1	688	0.58	0.66	0.14	710	606	1e-172	locus=Scaffold_1:12494162:12500456:+ [translate_table: standard]	hypothetical protein LOC100259454; K13210 far upstream element-binding protein
Lup000376.1	403	298	347	osa:9271052	889	768	817	0.7	0.84	0	50	82.8	6e-15	locus=Scaffold_1:12621678:12624046:- [translate_table: standard]	Os12g0101000; K03539 ribonuclease P/MRP protein subunit RPP1 [EC:3.1.26.5]
Lup000377.1	142	16	142	pop:POPTR_1117480	501	322	476	0.56	0.64	0.18	155	174	2e-43	locus=Scaffold_1:12652348:12653560:+ [translate_table: standard]	hypothetical protein; K13289 cathepsin A (carboxypeptidase C) [EC:3.4.16.5]
Lup000378.1	140	3	133	sbi:SORBI_04g001030	498	350	484	0.62	0.77	0.02	135	183	4e-46	locus=Scaffold_1:12680381:12680885:+ [translate_table: standard]	hypothetical protein; K13289 cathepsin A (carboxypeptidase C) [EC:3.4.16.5]
Lup010171.1	106	1	59	vvi:100261627	259	1	57	0.64	0.81	0.03	59	75.9	9e-14	locus=Scaffold_2:87978:88543:- [translate_table: standard]	hypothetical protein LOC100261627; K12180 COP9 signalosome complex subunit 7
Lup010176.1	425	59	418	rcu:RCOM_1607830	446	71	433	0.63	0.76	0.02	366	491	1e-138	locus=Scaffold_2:361528:362805:- [translate_table: standard]	triacylglycerol lipase, putative; K01058 phospholipase A1 [EC:3.1.1.32]
Lup010177.1	391	9	391	rcu:RCOM_1607830	446	59	443	0.66	0.78	0	385	531	1e-150	locus=Scaffold_2:407850:409025:- [translate_table: standard]	triacylglycerol lipase, putative; K01058 phospholipase A1 [EC:3.1.1.32]
Lup010178.1	366	1	366	vvi:100259885	361	1	361	0.64	0.73	0.06	375	330	2e-89	locus=Scaffold_2:417319:420946:+ [translate_table: standard]	hypothetical protein LOC100259885; K13199 plasminogen activator inhibitor 1 RNA-binding protein
Lup010179.1	85	20	85	ath:AT5G47200	202	137	202	0.81	0.89	0	66	115	9e-26	locus=Scaffold_2:431465:432449:- [translate_table: standard]	ATRAB1A; GTP binding; K07976 Rab family, other
Lup010181.1	594	29	158	sbi:SORBI_10g004450	1057	242	351	0.33	0.52	0.15	130	58.2	3e-07	locus=Scaffold_2:449546:453250:+ [translate_table: standard]	hypothetical protein; K08653 membrane-bound transcription factor site-1 protease [EC:3.4.21.112]
Lup010182.1	476	41	372	pop:POPTR_642899	444	34	365	0.24	0.4	0.28	387	67.0	5e-10	locus=Scaffold_2:522522:527305:+ [translate_table: standard]	hypothetical protein; K06180 ribosomal large subunit pseudouridine synthase D [EC:5.4.99.12]
Lup010183.1	231	10	157	spo:SPBC3B9.07c	173	12	160	0.27	0.54	0.02	150	62.4	4e-09	locus=Scaffold_2:532913:535894:- [translate_table: standard]	rpa43; DNA-directed RNA polymerase I complex subunit Rpa43 (EC:2.7.7.6); K03004 DNA-directed RNA polymerase I subunit RPA43
Lup010186.1	430	81	400	afm:AFUA_4G07060	409	33	367	0.33	0.48	0.09	343	149	5e-35	locus=Scaffold_2:595983:603826:- [translate_table: standard]	acyl-CoA thioester hydrolase (EC:3.-.-.-); K01567 [EC:3.-.-.-]
Lup010187.1	790	464	757	osa:4333912	842	477	777	0.37	0.61	0.02	302	218	3e-55	locus=Scaffold_2:621871:626011:+ [translate_table: standard]	Os03g0717000; K00924 [EC:2.7.1.-]
Lup010188.1	205	43	160	cal:CaO19.5755	445	192	311	0.38	0.57	0.03	121	87.4	7e-17	locus=Scaffold_2:640293:642081:- [translate_table: standard]	PHO80; similar to S. cerevisiae Pho80p cyclin: negative regulator of PHO81 and PHO5; K06654 phosphate system cyclin PHO80
Lup010189.1	470	29	470	pop:POPTR_1117881	482	27	482	0.6	0.73	0.06	465	531	1e-150	locus=Scaffold_2:646258:650842:- [translate_table: standard]	hypothetical protein; K08342 autophagy-related protein 4 [EC:3.4.22.-]
Lup010190.1	426	4	415	ath:AT4G04890	743	258	735	0.32	0.51	0.16	485	263	2e-69	locus=Scaffold_2:665690:668892:- [translate_table: standard]	PDF2; PDF2 (PROTODERMAL FACTOR 2); DNA binding / transcription factor; K09338 homeobox-leucine zipper protein
Lup010191.1	246	11	246	ath:AT2G30260	232	5	232	0.57	0.76	0.04	237	278	3e-74	locus=Scaffold_2:675313:679588:+ [translate_table: standard]	U2B''; U2B'' (U2 small nuclear ribonucleoprotein B); RNA binding / nucleic acid binding / nucleotide binding; K11094 U2 small nuclear ribonucleoprotein B''
Lup010194.1	425	8	365	ath:AT5G47070	410	23	377	0.62	0.76	0.01	359	448	1e-125	locus=Scaffold_2:716485:720277:+ [translate_table: standard]	protein kinase, putative; K00924 [EC:2.7.1.-]
Lup010195.1	284	56	234	oaa:100075220	630	199	388	0.26	0.5	0.07	192	84.0	1e-15	locus=Scaffold_2:760225:764168:+ [translate_table: standard]	hypothetical protein LOC100075220; K12366 engulfment and cell motility protein 1
Lup010196.1	452	88	451	vvi:100247844	1289	180	510	0.46	0.61	0.11	368	275	7e-73	locus=Scaffold_2:769131:773825:+ [translate_table: standard]	hypothetical protein LOC100247844; K10742 DNA replication ATP-dependent helicase Dna2 [EC:3.6.4.12]
Lup010197.1	933	73	920	pop:POPTR_247435	1152	262	1152	0.65	0.79	0.08	908	1194	0.0	locus=Scaffold_2:779456:803241:+ [translate_table: standard]	hypothetical protein; K10742 DNA replication ATP-dependent helicase Dna2 [EC:3.6.4.12]
Lup010198.1	421	144	193	tgu:100226602	483	324	372	0.5	0.68	0.02	50	65.9	9e-10	locus=Scaffold_2:806236:808777:+ [translate_table: standard]	similar to Rnf128 protein; K10629 E3 ubiquitin-protein ligase RNF128 [EC:6.3.2.19]
Lup010199.1	117	1	117	rcu:RCOM_0658830	115	1	115	0.77	0.88	0.03	118	182	5e-46	locus=Scaffold_2:814056:817065:- [translate_table: standard]	acyl carrier protein, putative; K03955 NADH dehydrogenase (ubiquinone) 1 alpha/beta subcomplex 1 [EC:1.6.5.3 1.6.99.3]
Lup010204.1	537	1	537	vvi:100263756	543	1	543	0.75	0.84	0.01	544	821	0.0	locus=Scaffold_2:1148069:1155904:+ [translate_table: standard]	hypothetical protein LOC100263756; K03131 transcription initiation factor TFIID subunit 6
Lup010207.1	377	1	377	pop:POPTR_561252	377	1	377	0.97	0.99	0	377	771	0.0	locus=Scaffold_2:1164372:1166079:+ [translate_table: standard]	ACT3; actin 3; K05692 actin beta/gamma 1
Lup010208.1	357	1	356	osa:4337566	377	1	357	0.79	0.87	0.03	362	598	1e-170	locus=Scaffold_2:1170331:1172794:+ [translate_table: standard]	Os05g0106600; K10355 actin, other eukaryote
Lup010209.1	333	6	331	pop:POPTR_822479	335	10	335	0.8	0.89	0	326	558	1e-158	locus=Scaffold_2:1175161:1180350:- [translate_table: standard]	hypothetical protein; K00729 dolichyl-phosphate beta-glucosyltransferase [EC:2.4.1.117]
Lup010210.1	445	360	439	vvi:100263145	1326	1244	1324	0.38	0.56	0.01	81	68.2	2e-10	locus=Scaffold_2:1198338:1204032:- [translate_table: standard]	hypothetical protein LOC100263145; K14489 arabidopsis histidine kinase 2/3/4 (cytokinin receptor) [EC:2.7.13.3]
Lup010213.1	320	44	320	rcu:RCOM_0326970	334	59	334	0.77	0.88	0	277	460	1e-128	locus=Scaffold_2:1235797:1240906:- [translate_table: standard]	ATP-dependent Clp protease proteolytic subunit, putative (EC:3.4.21.92); K01358 ATP-dependent Clp protease, protease subunit [EC:3.4.21.92]
Lup010214.5	1102	265	1022	osa:4337016	1183	99	801	0.31	0.47	0.1	772	306	6e-82	locus=Scaffold_2:1270784:1274092:- [translate_table: standard]	Os04g0618700; K13420 LRR receptor-like serine/threonine-protein kinase FLS2 [EC:2.7.11.1]
Lup010216.1	273	5	273	ath:AT5G40580	274	6	274	0.84	0.94	0	269	488	1e-137	locus=Scaffold_2:1280742:1283796:- [translate_table: standard]	PBB2; PBB2; endopeptidase/ peptidase/ threonine-type endopeptidase; K02739 20S proteasome subunit beta 2 [EC:3.4.25.1]
Lup010219.1	939	644	836	olu:OSTLU_33830	264	26	256	0.28	0.42	0.26	245	102	3e-20	locus=Scaffold_2:1309186:1315635:- [translate_table: standard]	hypothetical protein; K01080 phosphatidate phosphatase [EC:3.1.3.4]
Lup010223.1	391	6	228	spo:SPBPB2B2.05	237	3	188	0.29	0.45	0.17	224	82.8	7e-15	locus=Scaffold_2:1352671:1355067:+ [translate_table: standard]	peptidase family C26 protein; K01951 GMP synthase (glutamine-hydrolysing) [EC:6.3.5.2]
Lup010224.1	1176	291	578	ath:AT3G59420	895	497	785	0.41	0.63	0.05	296	220	9e-56	locus=Scaffold_2:1361532:1371961:+ [translate_table: standard]	ACR4; ACR4 (ARABIDOPSIS CRINKLY4); kinase/ transmembrane receptor protein kinase; K00924 [EC:2.7.1.-]
Lup010227.1	495	13	493	ath:AT5G41480	530	19	528	0.53	0.66	0.15	538	492	1e-138	locus=Scaffold_2:1393202:1399764:+ [translate_table: standard]	GLA1; GLA1 (GLOBULAR ARREST1); dihydrofolate synthase (EC:6.3.2.12); K01930 folylpolyglutamate synthase [EC:6.3.2.17]
Lup010230.1	499	269	403	ath:AT5G03560	363	201	336	0.31	0.5	0.02	137	62.8	9e-09	locus=Scaffold_2:1406832:1408331:+ [translate_table: standard]	nucleobase:cation symporter; K03457 nucleobase:cation symporter-1, NCS1 family
Lup010232.1	1204	264	519	ath:AT4G19050	1201	624	871	0.28	0.45	0.09	264	65.9	3e-09	locus=Scaffold_2:1416657:1439192:+ [translate_table: standard]	ATP binding / protein binding; K06685 maintenance of ploidy protein MOB1 (MPS1 binder 1)
Lup010233.1	182	1	182	rcu:RCOM_1158790	185	1	182	0.81	0.9	0	182	326	9e-89	locus=Scaffold_2:1444937:1446268:- [translate_table: standard]	Ribulose bisphosphate carboxylase small chain, chloroplast precursor, putative (EC:4.1.1.39); K01602 ribulose-bisphosphate carboxylase small chain [EC:4.1.1.39]
Lup010235.1	476	54	474	vvi:100265530	429	35	428	0.25	0.41	0.15	441	104	2e-21	locus=Scaffold_2:1452840:1454270:+ [translate_table: standard]	hypothetical protein LOC100265530; K13065 shikimate O-hydroxycinnamoyltransferase [EC:2.3.1.133]
Lup010236.1	445	1	445	vvi:100258332	515	38	515	0.7	0.83	0.06	478	723	0.0	locus=Scaffold_2:1459140:1464418:- [translate_table: standard]	hypothetical protein LOC100258332; K10717 cytokinin trans-hydroxylase
Lup010237.1	376	1	376	pop:POPTR_266206	384	1	384	0.64	0.77	0.09	398	476	1e-133	locus=Scaffold_2:1484140:1491160:+ [translate_table: standard]	hypothetical protein; K10839 UV excision repair protein RAD23
Lup010238.1	346	56	346	ppp:PHYPADRAFT_118478	336	48	335	0.36	0.56	0.1	305	201	1e-50	locus=Scaffold_2:1493076:1494874:- [translate_table: standard]	GLP1; GLP1 GID1-like protein; K14493 gibberellin receptor GID1 [EC:3.-.-.-]
Lup010240.1	304	17	304	tbr:Tb927.4.1950	610	328	609	0.37	0.55	0.02	289	204	8e-52	locus=Scaffold_2:1506440:1508474:+ [translate_table: standard]	NADPH--cytochrome p450 reductase (EC:1.6.2.4); K00327 NADPH-ferrihemoprotein reductase [EC:1.6.2.4]
Lup010241.1	640	8	640	tbr:Tb927.4.1950	610	10	609	0.31	0.48	0.12	657	308	2e-82	locus=Scaffold_2:1509195:1514507:- [translate_table: standard]	NADPH--cytochrome p450 reductase (EC:1.6.2.4); K00327 NADPH-ferrihemoprotein reductase [EC:1.6.2.4]
Lup010242.1	211	15	91	mbr:MONBRDRAFT_23132	678	555	640	0.33	0.54	0.1	86	53.1	2e-06	locus=Scaffold_2:1516677:1517535:+ [translate_table: standard]	hypothetical protein ; K13094 RNA-binding protein 5/10
Lup010243.1	402	1	388	rcu:RCOM_1348030	460	1	382	0.49	0.67	0.06	397	400	1e-110	locus=Scaffold_2:1518793:1524646:- [translate_table: standard]	hypothetical protein; K10532 heparan-alpha-glucosaminide N-acetyltransferase [EC:2.3.1.78]
Lup010244.1	1450	1072	1449	pop:POPTR_640120	440	62	439	0.9	0.95	0	378	716	0.0	locus=Scaffold_2:1540727:1551544:+ [translate_table: standard]	hypothetical protein; K00616 transaldolase [EC:2.2.1.2]
Lup010245.2	1072	1	701	vvi:100267012	977	1	720	0.54	0.62	0.13	760	612	1e-174	locus=Scaffold_2:1557591:1565024:+ [translate_table: standard]	hypothetical protein LOC100267012; K12471 epsin
Lup010247.1	466	1	444	ath:AT3G53160	490	15	482	0.36	0.54	0.08	475	269	6e-71	locus=Scaffold_2:1579259:1581066:- [translate_table: standard]	UGT73C7 (UDP-glucosyl transferase 73C7); UDP-glycosyltransferase/ transferase, transferring glycosyl groups; K13496 UDP-glucosyl transferase 73C [EC:2.4.1.-]
Lup010249.2	138	11	138	rcu:RCOM_0919930	143	16	143	0.82	0.93	0	128	231	8e-61	locus=Scaffold_2:1589387:1591554:- [translate_table: standard]	transcription factor, putative; K03134 transcription initiation factor TFIID subunit 10
Lup010250.1	1947	2	1947	rcu:RCOM_0146290	1974	4	1955	0.86	0.92	0.01	1966	3450	0.0	locus=Scaffold_2:1600956:1614902:+ [translate_table: standard]	transferase, transferring glycosyl groups, putative (EC:2.4.1.34); K11000 callose synthase [EC:2.4.1.-]
Lup010251.1	603	46	584	ppp:PHYPADRAFT_134814	591	31	576	0.44	0.67	0.03	552	500	1e-140	locus=Scaffold_2:1615689:1618098:- [translate_table: standard]	hypothetical protein; K14638 solute carrier family 15 (peptide/histidine transporter), member 3/4
Lup010252.1	171	4	169	pop:POPTR_817524	167	8	165	0.54	0.68	0.04	166	181	2e-45	locus=Scaffold_2:1630930:1631445:- [translate_table: standard]	SAUR1; SAUR family protein; K14488 SAUR family protein
Lup010253.1	471	1	470	rcu:RCOM_1078760	461	1	460	0.8	0.85	0.05	478	773	0.0	locus=Scaffold_2:1635916:1639735:+ [translate_table: standard]	receptor serine-threonine protein kinase, putative (EC:2.7.10.2); K13430 serine/threonine-protein kinase PBS1 [EC:2.7.11.1]
Lup010255.1	124	76	122	ath:AT5G24470	667	618	667	0.52	0.72	0.06	50	50.4	3e-06	locus=Scaffold_2:1676089:1676591:- [translate_table: standard]	APRR5; APRR5 (ARABIDOPSIS PSEUDO-RESPONSE REGULATOR 5); transcription regulator/ two-component response regulator; K12130 pseudo-response regulator 5
Lup010256.1	124	76	122	ath:AT5G24470	667	618	667	0.52	0.72	0.06	50	50.4	3e-06	locus=Scaffold_2:1678590:1679092:- [translate_table: standard]	APRR5; APRR5 (ARABIDOPSIS PSEUDO-RESPONSE REGULATOR 5); transcription regulator/ two-component response regulator; K12130 pseudo-response regulator 5
Lup010257.1	331	8	100	ath:AT5G15840	274	15	110	0.37	0.53	0.03	96	72.8	4e-12	locus=Scaffold_2:1681038:1682033:- [translate_table: standard]	CO; CO (CONSTANS); transcription factor/ transcription regulator/ zinc ion binding; K12135 zinc finger protein CONSTANS
Lup010259.1	103	1	103	cfa:486670	186	84	186	0.98	1	0	103	203	3e-52	locus=Scaffold_2:1709388:1709699:+ [translate_table: standard]	similar to germinal histone H4 gene; K11254 histone H4
Lup010260.2	574	1	263	rcu:RCOM_1249540	457	1	268	0.73	0.81	0.02	269	385	1e-106	locus=Scaffold_2:1714243:1718433:- [translate_table: standard]	arf gtpase-activating protein, putative; K12492 ADP-ribosylation factor GTPase-activating protein 1
Lup010261.1	329	36	323	oaa:100078920	377	82	359	0.43	0.59	0.04	289	214	1e-54	locus=Scaffold_2:1734514:1740965:+ [translate_table: standard]	similar to Retinol dehydrogenase 13 (all-trans and 9-cis); K11161 retinol dehydrogenase 13 [EC:1.1.1.-]
Lup010262.1	764	280	598	rcu:RCOM_0340700	1157	733	1042	0.22	0.44	0.06	325	77.4	5e-13	locus=Scaffold_2:1793215:1795509:+ [translate_table: standard]	Cell division protein ftsH, putative (EC:3.6.4.3); K03798 cell division protease FtsH [EC:3.4.24.-]
Lup010263.1	139	1	139	rcu:RCOM_0390170	139	1	139	0.93	0.97	0	139	274	2e-73	locus=Scaffold_2:1798310:1800085:- [translate_table: standard]	actin depolymerizing factor, putative; K05765 cofilin
Lup010264.4	915	566	695	spu:579359	2038	346	448	0.33	0.44	0.23	132	74.3	5e-12	locus=Scaffold_2:1806160:1816878:+ [translate_table: standard]	similar to chromodomain helicase DNA binding protein 5; K14435 chromodomain-helicase-DNA-binding protein 5 [EC:3.6.4.12]
Lup010266.1	443	1	443	ath:AT4G29040	443	1	443	0.95	0.97	0	443	853	0.0	locus=Scaffold_2:1897929:1902746:+ [translate_table: standard]	RPT2a; RPT2a (regulatory particle AAA-ATPase 2a); ATPase; K03062 26S proteasome regulatory subunit T2
Lup010269.2	169	1	169	pop:POPTR_711610	140	1	140	0.59	0.69	0.17	169	156	8e-38	locus=Scaffold_2:1926970:1929056:+ [translate_table: standard]	photosystem I reaction center subunit IV/psaE; K02693 photosystem I subunit IV
Lup010271.1	424	4	424	rcu:RCOM_1023930	421	1	421	0.75	0.87	0	421	667	0.0	locus=Scaffold_2:1978380:1980016:- [translate_table: standard]	monooxygenase, putative (EC:1.14.13.8); K11816 YUCCA family monooxygenase [EC:1.14.13.-]
Lup010272.1	1520	58	1490	ota:Ot06g03550	2117	80	1516	0.44	0.61	0.07	1492	1155	0.0	locus=Scaffold_2:2006393:2021698:- [translate_table: standard]	myosin class 11-1 (ISS); K03165 DNA topoisomerase III [EC:5.99.1.2]
Lup010273.1	1034	14	187	ame:411723	782	26	201	0.31	0.47	0.15	190	62.8	2e-08	locus=Scaffold_2:2099637:2102741:+ [translate_table: standard]	Nedd4; E3 ubiquitin-protein ligase Nedd-4; K10591 E3 ubiquitin-protein ligase NEDD4 [EC:6.3.2.19]
Lup010274.1	130	24	128	rno:362706	323	205	323	0.33	0.48	0.11	119	51.2	2e-06	locus=Scaffold_2:2115573:2116457:- [translate_table: standard]	Rbks; ribokinase (EC:2.7.1.15); K00852 ribokinase [EC:2.7.1.15]
Lup010275.1	395	11	387	rcu:RCOM_1078760	461	39	455	0.59	0.7	0.09	417	480	1e-134	locus=Scaffold_2:2395747:2406690:+ [translate_table: standard]	receptor serine-threonine protein kinase, putative (EC:2.7.10.2); K13430 serine/threonine-protein kinase PBS1 [EC:2.7.11.1]
Lup010276.1	523	266	512	ath:AT2G01440	973	514	789	0.34	0.49	0.11	277	129	6e-29	locus=Scaffold_2:2531926:2540601:+ [translate_table: standard]	ATP binding / ATP-dependent DNA helicase/ ATP-dependent helicase/ helicase/ nucleic acid binding; K03655 ATP-dependent DNA helicase RecG [EC:3.6.4.12]
Lup010277.1	340	14	153	ath:AT2G01440	973	787	918	0.36	0.6	0.05	140	100	3e-20	locus=Scaffold_2:2547443:2556106:+ [translate_table: standard]	ATP binding / ATP-dependent DNA helicase/ ATP-dependent helicase/ helicase/ nucleic acid binding; K03655 ATP-dependent DNA helicase RecG [EC:3.6.4.12]
Lup010279.1	391	115	306	tps:THAPSDRAFT_37980	211	16	211	0.43	0.6	0.02	196	176	5e-43	locus=Scaffold_2:2818059:2822266:+ [translate_table: standard]	hypothetical protein; K13348 protein Mpv17
Lup010284.1	335	8	321	ath:AT5G54160	363	34	348	0.38	0.6	0.04	321	233	2e-60	locus=Scaffold_2:2943399:2945319:- [translate_table: standard]	ATOMT1; ATOMT1 (O-METHYLTRANSFERASE 1); caffeate O-methyltransferase/ myricetin 3'-O-methyltransferase/ quercetin 3-O-methyltransferase; K05279 flavonol 3-O-methyltransferase [EC:2.1.1.76]
Lup010286.1	446	59	391	ath:AT4G28140	292	25	269	0.39	0.49	0.28	337	174	1e-42	locus=Scaffold_2:3037272:3038612:+ [translate_table: standard]	AP2 domain-containing transcription factor, putative; K09286 EREBP-like factor
Lup010287.1	248	104	239	afm:AFUA_6G03280	500	344	485	0.27	0.47	0.12	148	61.2	9e-09	locus=Scaffold_2:3043585:3046754:- [translate_table: standard]	swollenin (EC:3.-.-.-); K01567 [EC:3.-.-.-]
Lup010288.1	258	119	248	afm:AFUA_6G03280	500	349	485	0.27	0.48	0.13	143	59.3	4e-08	locus=Scaffold_2:3069189:3071697:- [translate_table: standard]	swollenin (EC:3.-.-.-); K01567 [EC:3.-.-.-]
Lup010291.1	196	28	131	osa:4325492	224	11	105	0.49	0.62	0.1	105	110	1e-23	locus=Scaffold_2:3104650:3105317:- [translate_table: standard]	Os01g0766200; K10666 E3 ubiquitin-protein ligase RNF5 [EC:6.3.2.19]
Lup010295.1	556	88	555	vvi:100267968	471	1	469	0.72	0.85	0.01	471	681	0.0	locus=Scaffold_2:3198497:3204945:- [translate_table: standard]	hypothetical protein LOC100267968; K14641 apyrase [EC:3.6.1.5]
Lup010296.1	699	137	424	dmo:Dmoj_GI16225	343	13	288	0.39	0.59	0.06	291	209	6e-53	locus=Scaffold_2:3271151:3275709:+ [translate_table: standard]	GI16225 gene product from transcript GI16225-RA; K08957 casein kinase 1, alpha [EC:2.7.11.1]
Lup010298.1	120	2	108	ath:AT3G03920	202	94	201	0.67	0.72	0	108	113	4e-25	locus=Scaffold_2:3300466:3301983:+ [translate_table: standard]	Gar1 RNA-binding region family protein; K11128 H/ACA ribonucleoprotein complex subunit 1
Lup010300.1	448	1	447	osa:4343694	450	1	447	0.92	0.98	0	447	852	0.0	locus=Scaffold_2:3525515:3527927:+ [translate_table: standard]	Os07g0574800; K07374 tubulin alpha
Lup010301.1	763	1	763	rcu:RCOM_1321820	765	1	763	0.9	0.95	0	763	1441	0.0	locus=Scaffold_2:3533593:3537417:- [translate_table: standard]	5-methyltetrahydropteroyltriglutamate--homocysteine methyltransferase, putative (EC:2.1.1.14); K00549 5-methyltetrahydropteroyltriglutamate--homocysteine methyltransferase [EC:2.1.1.14]
Lup010306.1	341	4	334	vvi:100244533	1025	688	1010	0.72	0.86	0.03	332	509	1e-143	locus=Scaffold_2:3645889:3651667:- [translate_table: standard]	hypothetical protein LOC100244533; K12311 lysosomal alpha-mannosidase [EC:3.2.1.24]
Lup010307.1	667	1	667	vvi:100244533	1025	1	668	0.76	0.86	0	670	1066	0.0	locus=Scaffold_2:3658291:3666616:- [translate_table: standard]	hypothetical protein LOC100244533; K12311 lysosomal alpha-mannosidase [EC:3.2.1.24]
Lup010308.1	977	3	966	pop:POPTR_816882	1020	1	1016	0.75	0.84	0.05	1016	1549	0.0	locus=Scaffold_2:3687056:3697746:- [translate_table: standard]	hypothetical protein; K01191 alpha-mannosidase [EC:3.2.1.24]
Lup010309.1	748	194	653	rcu:RCOM_0340700	1157	682	1146	0.31	0.53	0.03	470	260	5e-68	locus=Scaffold_2:3713620:3715866:+ [translate_table: standard]	Cell division protein ftsH, putative (EC:3.6.4.3); K03798 cell division protease FtsH [EC:3.4.24.-]
Lup010310.1	378	54	366	pno:SNOG_01866	679	378	672	0.36	0.55	0.1	321	192	4e-48	locus=Scaffold_2:3740553:3743307:+ [translate_table: standard]	hypothetical protein; K00799 glutathione S-transferase [EC:2.5.1.18]
Lup010311.1	539	231	534	rcu:RCOM_1445580	376	39	342	0.88	0.94	0	304	540	1e-152	locus=Scaffold_2:3770500:3803665:- [translate_table: standard]	vacuolar ATP synthase subunit C, putative (EC:3.6.3.14); K02148 V-type H+-transporting ATPase subunit C [EC:3.6.3.14]
Lup010314.1	690	39	689	rcu:RCOM_0830440	736	73	735	0.57	0.71	0.09	691	746	0.0	locus=Scaffold_2:3868637:3870709:+ [translate_table: standard]	protein binding protein, putative; K07195 exocyst complex component 7
Lup010317.1	189	90	169	pop:POPTR_663578	591	410	489	0.6	0.72	0	80	111	3e-24	locus=Scaffold_2:4005503:4009447:+ [translate_table: standard]	hypothetical protein; K13424 WRKY transcription factor 33
Lup010325.1	683	348	643	ath:AT2G13790	620	281	583	0.42	0.6	0.02	304	235	1e-60	locus=Scaffold_2:4599111:4601162:+ [translate_table: standard]	SERK4; SERK4 (SOMATIC EMBRYOGENESIS RECEPTOR-LIKE KINASE 4); protein binding / protein kinase/ transmembrane receptor protein serine/threonine kinase; K13417 somatic embryogenesis receptor kinase 4 [EC:2.7.10.1 2.7.11.1]
Lup010327.1	238	17	197	dre:558108	206	6	196	0.27	0.5	0.07	193	58.5	6e-08	locus=Scaffold_2:4650743:4654380:- [translate_table: standard]	MGC165527, im:7148830; si:dkey-216e9.4; K09555 BCL2-associated athanogene 1
Lup010328.1	372	25	283	vvi:100242845	577	7	256	0.77	0.86	0.03	259	417	1e-115	locus=Scaffold_2:4663607:4667725:- [translate_table: standard]	similar to pyruvate decarboxylase; K01568 pyruvate decarboxylase [EC:4.1.1.1]
Lup010330.1	1004	8	991	ath:AT5G20480	1031	4	1000	0.41	0.59	0.07	1028	739	0.0	locus=Scaffold_2:4723925:4727531:+ [translate_table: standard]	EFR; EFR (EF-TU RECEPTOR); ATP binding / kinase/ protein serine/threonine kinase; K13428 LRR receptor-like serine/threonine-protein kinase EFR [EC:2.7.11.1]
Lup010331.1	395	7	353	olu:OSTLU_28526	379	17	366	0.47	0.67	0	350	337	1e-91	locus=Scaffold_2:4730123:4734366:- [translate_table: standard]	hypothetical protein; K01265 methionyl aminopeptidase [EC:3.4.11.18]
Lup010334.1	365	1	365	vvi:100250669	370	1	370	0.84	0.9	0.02	372	608	1e-173	locus=Scaffold_2:4750131:4755770:- [translate_table: standard]	hypothetical protein LOC100250669; K04040 chlorophyll synthase [EC:2.5.1.62]
Lup010335.1	846	1	846	pop:POPTR_560928	876	1	876	0.81	0.87	0.06	890	1451	0.0	locus=Scaffold_2:4775381:4783955:+ [translate_table: standard]	AMP deaminase (EC:3.5.4.6); K01490 AMP deaminase [EC:3.5.4.6]
Lup010336.1	283	48	282	vvi:100247202	302	71	301	0.76	0.87	0.01	235	377	1e-104	locus=Scaffold_2:4787386:4802547:- [translate_table: standard]	hypothetical protein LOC100247202; K07152
Lup010337.2	285	4	285	vvi:100267348	252	3	252	0.58	0.67	0.17	291	299	2e-80	locus=Scaffold_2:4811218:4814753:- [translate_table: standard]	hypothetical protein LOC100267348; K08681 glutamine amidotransferase [EC:2.6.-.-]
Lup010340.1	398	18	398	vvi:100256495	394	16	394	0.74	0.86	0	381	607	1e-173	locus=Scaffold_2:4843901:4850407:+ [translate_table: standard]	hypothetical protein LOC100256495; K00001 alcohol dehydrogenase [EC:1.1.1.1]
Lup010341.1	260	12	251	osa:4335093	274	33	269	0.55	0.69	0.03	243	236	2e-61	locus=Scaffold_2:4853083:4854083:+ [translate_table: standard]	Os04g0179200; K13070 momilactone-A synthase [EC:1.1.1.295]
Lup010342.1	270	1	266	vvi:4025072	393	1	266	0.91	0.95	0	266	511	1e-144	locus=Scaffold_2:4859492:4860304:+ [translate_table: standard]	ndhH; NADH dehydrogenase 49 kDa subunit; K05579 NADH dehydrogenase I subunit 7 [EC:1.6.5.3]
Lup010343.1	781	1	496	vvi:100251150	509	1	494	0.91	0.96	0	496	891	0.0	locus=Scaffold_2:4903908:4929035:+ [translate_table: standard]	hypothetical protein LOC100251150; K14617 LMBR1 domain-containing protein 1
Lup010344.1	341	1	338	rcu:RCOM_1673240	342	1	340	0.73	0.83	0.01	342	479	1e-134	locus=Scaffold_2:4933756:4937243:+ [translate_table: standard]	Protein SIS1, putative; K09510 DnaJ homolog subfamily B member 4
Lup010345.1	239	174	232	hmg:100211998	2219	2022	2095	0.36	0.48	0.2	74	59.3	3e-08	locus=Scaffold_2:4968505:4971964:+ [translate_table: standard]	similar to fetal Alzheimer antigen; K11728 nucleosome-remodeling factor subunit BPTF
Lup010346.1	526	1	524	rcu:RCOM_0218300	525	1	525	0.88	0.94	0.01	528	981	0.0	locus=Scaffold_2:4973497:4978074:- [translate_table: standard]	calcium-dependent protein kinase, putative (EC:2.7.11.17); K13412 calcium-dependent protein kinase [EC:2.7.11.1]
Lup010347.1	411	1	411	pop:POPTR_825350	452	1	452	0.71	0.79	0.09	453	647	0.0	locus=Scaffold_2:4988496:4991746:- [translate_table: standard]	omega-3 fatty acid desaturase; K10257 omega-3 fatty acid desaturase (delta-15 desaturase) [EC:1.14.19.-]
Lup010348.1	238	1	227	ppp:PHYPADRAFT_60555	329	106	318	0.25	0.48	0.06	227	83.2	2e-15	locus=Scaffold_2:4998509:4999477:- [translate_table: standard]	hypothetical protein; K14431 transcription factor TGA
Lup010349.1	433	17	403	osa:4338560	533	103	509	0.53	0.7	0.04	407	458	1e-128	locus=Scaffold_2:5011194:5015785:- [translate_table: standard]	Os05g0366600; K01188 beta-glucosidase [EC:3.2.1.21]
Lup010350.1	169	1	168	rcu:RCOM_0644380	170	1	169	0.69	0.78	0	169	245	2e-64	locus=Scaffold_2:5020123:5023182:- [translate_table: standard]	mitochondrial inner membrane protease subunit, putative; K09648 mitochondrial inner membrane protease subunit 2 [EC:3.4.99.-]
Lup010352.1	161	3	148	ath:AT3G51880	178	5	146	0.7	0.8	0.04	147	191	3e-48	locus=Scaffold_2:5037129:5038271:+ [translate_table: standard]	HMGB1; HMGB1 (HIGH MOBILITY GROUP B 1); DNA binding / chromatin binding / structural constituent of chromatin / transcription factor; K10802 high mobility group protein B1
Lup010354.1	373	13	315	vvi:100254113	464	55	360	0.45	0.6	0.01	307	255	7e-67	locus=Scaffold_2:5057944:5061992:+ [translate_table: standard]	hypothetical protein LOC100254113; K13430 serine/threonine-protein kinase PBS1 [EC:2.7.11.1]
Lup010356.1	199	28	105	ure:UREG_05278	617	516	597	0.34	0.56	0.04	82	64.7	6e-10	locus=Scaffold_2:5077511:5079367:- [translate_table: standard]	glucoamylase; K01178 glucoamylase [EC:3.2.1.3]
Lup010359.1	432	44	432	sbi:SORBI_03g009490	525	137	525	0.89	0.96	0	389	726	0.0	locus=Scaffold_2:5098471:5104020:+ [translate_table: standard]	hypothetical protein; K09494 T-complex protein 1 subunit beta
Lup010360.1	455	1	436	rcu:RCOM_1151110	488	1	467	0.8	0.85	0.08	471	770	0.0	locus=Scaffold_2:5107956:5113187:- [translate_table: standard]	amino acid transporter, putative; K13946 auxin influx carrier (AUX1 LAX family)
Lup010361.1	1023	12	1017	ath:AT1G28440	996	27	973	0.35	0.52	0.09	1023	537	1e-151	locus=Scaffold_2:5128234:5131799:+ [translate_table: standard]	HSL1; HSL1 (HAESA-Like 1); ATP binding / kinase/ protein serine/threonine kinase; K00924 [EC:2.7.1.-]
Lup010362.1	495	1	495	pop:POPTR_835559	500	3	497	0.83	0.92	0	495	875	0.0	locus=Scaffold_2:5138822:5142196:+ [translate_table: standard]	glycerol-3-phosphate acyltransferase (EC:2.3.1.51); K13508 glycerol-3-phosphate acyltransferase [EC:2.3.1.15]
Lup010365.1	258	4	257	pop:POPTR_576916	257	5	256	0.73	0.86	0	254	390	1e-107	locus=Scaffold_2:5181054:5181830:+ [translate_table: standard]	sterol 5-alpha reductase; K09591 probable steroid reductase DET2 [EC:1.3.99.-]
Lup010366.1	759	11	759	rcu:RCOM_0085190	766	14	766	0.68	0.81	0	754	1032	0.0	locus=Scaffold_2:5185431:5189640:- [translate_table: standard]	carboxyl-tansferase, subunit of Het-ACCase (EC:6.4.1.2); K01962 acetyl-CoA carboxylase carboxyl transferase subunit alpha [EC:6.4.1.2]
Lup010371.1	411	4	411	rcu:RCOM_0086620	410	1	410	0.81	0.89	0.02	414	686	0.0	locus=Scaffold_2:5289564:5292082:- [translate_table: standard]	fructose-1,6-bisphosphatase, putative (EC:1.3.1.74); K03841 fructose-1,6-bisphosphatase I [EC:3.1.3.11]
Lup010373.1	313	59	232	isc:IscW_ISCW014927	363	123	295	0.25	0.42	0.16	189	52.4	7e-06	locus=Scaffold_2:5309852:5313808:- [translate_table: standard]	spingomyelin synthetase, putative; K04714 shingomyelin synthase [EC:2.7.8.27]
Lup010374.1	157	20	141	rcu:RCOM_0731980	157	25	143	0.46	0.64	0.02	122	110	3e-24	locus=Scaffold_2:5334334:5334807:+ [translate_table: standard]	heat-shock protein, putative; K13993 HSP20 family protein
Lup010375.1	154	27	143	rcu:RCOM_0303300	163	36	155	0.54	0.69	0.02	120	137	4e-32	locus=Scaffold_2:5338510:5338974:- [translate_table: standard]	copper transporter, putative; K14686 solute carrier family 31 (copper transporter), member 1
Lup010376.1	154	27	143	rcu:RCOM_0303300	163	36	155	0.54	0.69	0.02	120	137	4e-32	locus=Scaffold_2:5340753:5341217:+ [translate_table: standard]	copper transporter, putative; K14686 solute carrier family 31 (copper transporter), member 1
Lup010377.1	215	5	130	rcu:RCOM_0077190	241	11	140	0.67	0.79	0.03	130	191	6e-48	locus=Scaffold_2:5344008:5345355:- [translate_table: standard]	r2r3-myb transcription factor, putative; K09422 myb proto-oncogene protein, plant
Lup010379.1	224	6	224	vvi:100246830	221	3	221	0.55	0.73	0	220	241	6e-63	locus=Scaffold_2:5451457:5452634:- [translate_table: standard]	hypothetical protein LOC100246830; K00799 glutathione S-transferase [EC:2.5.1.18]
Lup010382.1	279	1	278	vvi:100263076	296	1	274	0.65	0.77	0.05	284	340	8e-93	locus=Scaffold_2:5475913:5478928:- [translate_table: standard]	hypothetical protein LOC100263076; K06700 proteasome inhibitor subunit 1 (PI31)
Lup010385.1	290	90	156	smm:Smp_126030	312	158	227	0.42	0.6	0.04	70	59.7	3e-08	locus=Scaffold_2:5508901:5510370:+ [translate_table: standard]	pre-B-cell leukemia transcription factor 1 2 3 4 (pbx) ; K09355 pre-B-cell leukemia transcription factor
Lup010386.1	1132	86	825	ath:AT4G26090	909	178	867	0.24	0.43	0.14	771	162	2e-38	locus=Scaffold_2:5517886:5524835:- [translate_table: standard]	RPS2; RPS2 (RESISTANT TO P. SYRINGAE 2); protein binding; K13459 disease resistance protein RPS2
Lup010387.1	124	45	96	fgr:FG02137.1	454	3	55	0.56	0.71	0.01	53	66.2	6e-11	locus=Scaffold_2:5553976:5554804:+ [translate_table: standard]	hypothetical protein; K00326 cytochrome-b5 reductase [EC:1.6.2.2]
Lup010388.1	596	9	576	rcu:RCOM_0730410	571	10	569	0.35	0.57	0.04	576	358	7e-98	locus=Scaffold_2:5629101:5631480:- [translate_table: standard]	peptide transporter, putative; K14638 solute carrier family 15 (peptide/histidine transporter), member 3/4
Lup010389.1	436	168	436	zma:100275802	412	141	406	0.32	0.53	0.05	275	128	1e-28	locus=Scaffold_2:5632473:5635112:- [translate_table: standard]	cl24605_1; LOC100275802; K07562 nonsense-mediated mRNA decay protein 3
Lup010390.1	718	1	713	vvi:100232881	762	3	713	0.76	0.88	0	713	1137	0.0	locus=Scaffold_2:5642563:5651359:+ [translate_table: standard]	P5CS; pyrroline-5-carboxylate synthetase; K12657 delta-1-pyrroline-5-carboxylate synthetase [EC:2.7.2.11 1.2.1.41]
Lup010391.1	304	31	304	osa:4338987	312	38	312	0.6	0.75	0.01	277	348	6e-95	locus=Scaffold_2:5652939:5655406:- [translate_table: standard]	Os05g0456300; K00002 alcohol dehydrogenase (NADP+) [EC:1.1.1.2]
Lup010394.1	481	226	478	dgr:Dgri_GH17927	4933	2999	3226	0.35	0.52	0.16	262	135	1e-30	locus=Scaffold_2:5729711:5736327:- [translate_table: standard]	GH17927 gene product from transcript GH17927-RA; K10595 E3 ubiquitin-protein ligase HERC2 [EC:6.3.2.19]
Lup010395.2	217	1	217	rcu:RCOM_0700610	199	1	199	0.81	0.87	0.08	217	363	1e-100	locus=Scaffold_2:5741183:5743503:- [translate_table: standard]	snare protein ykt6, putative; K08516 synaptobrevin homolog YKT6
Lup010397.1	674	321	649	ath:AT4G33430	615	276	608	0.38	0.6	0.02	336	228	1e-58	locus=Scaffold_2:5788917:5790941:+ [translate_table: standard]	BAK1; BAK1 (BRI1-ASSOCIATED RECEPTOR KINASE); kinase/ protein binding / protein heterodimerization/ protein serine/threonine kinase; K13416 brassinosteroid insensitive 1-associated receptor kinase 1 [EC:2.7.10.1 2.7.11.1]
Lup010398.1	336	7	244	rcu:RCOM_0734760	318	8	287	0.45	0.55	0.2	289	226	3e-58	locus=Scaffold_2:5792958:5793968:+ [translate_table: standard]	zinc finger protein, putative; K11982 E3 ubiquitin-protein ligase RNF115/126 [EC:6.3.2.19]
Lup010400.1	302	1	302	pop:POPTR_819173	305	1	305	0.72	0.83	0	305	460	1e-129	locus=Scaffold_2:5816261:5818117:+ [translate_table: standard]	hypothetical protein; K07025 putative hydrolase of the HAD superfamily
Lup010403.1	409	39	392	osa:4337593	395	40	392	0.71	0.86	0	354	545	1e-154	locus=Scaffold_2:5860967:5863453:- [translate_table: standard]	Os05g0110900; K00924 [EC:2.7.1.-]
Lup010404.1	358	1	358	pop:POPTR_652976	369	1	369	0.73	0.83	0.04	372	544	1e-154	locus=Scaffold_2:5875732:5876808:+ [translate_table: standard]	MYB224; hypothetical protein; K09422 myb proto-oncogene protein, plant
Lup010405.1	559	1	559	vvi:100256181	558	6	558	0.58	0.67	0.07	579	582	1e-165	locus=Scaffold_2:5881014:5885129:- [translate_table: standard]	hypothetical protein LOC100256181; K09422 myb proto-oncogene protein, plant
Lup010407.1	908	285	418	ath:AT5G03560	363	211	345	0.31	0.5	0	135	80.9	7e-14	locus=Scaffold_2:5904309:5907035:- [translate_table: standard]	nucleobase:cation symporter; K03457 nucleobase:cation symporter-1, NCS1 family
Lup010408.1	541	204	336	ath:AT5G03560	363	203	336	0.31	0.51	0	134	78.6	2e-13	locus=Scaffold_2:5911369:5912994:- [translate_table: standard]	nucleobase:cation symporter; K03457 nucleobase:cation symporter-1, NCS1 family
Lup010410.1	493	1	493	vvi:100249516	510	1	510	0.65	0.77	0.03	510	680	0.0	locus=Scaffold_2:5963336:5967149:- [translate_table: standard]	hypothetical protein LOC100249516; K03850 alpha-1,2-glucosyltransferase [EC:2.4.1.-]
Lup010412.1	580	9	554	rcu:RCOM_0657480	589	12	555	0.32	0.48	0.12	580	249	6e-65	locus=Scaffold_2:5980695:5983997:- [translate_table: standard]	l-ascorbate oxidase, putative (EC:1.10.3.3); K00423 L-ascorbate oxidase [EC:1.10.3.3]
Lup010419.1	393	28	393	ath:AT4G13710	470	105	470	0.8	0.9	0	366	647	0.0	locus=Scaffold_2:6123753:6131447:- [translate_table: standard]	pectate lyase family protein; K01728 pectate lyase [EC:4.2.2.2]
Lup010420.1	448	1	448	pop:POPTR_652677	437	1	437	0.85	0.93	0.02	448	802	0.0	locus=Scaffold_2:6139554:6142942:- [translate_table: standard]	hypothetical protein; K03250 translation initiation factor eIF-3 subunit 6
Lup010424.1	454	1	130	pop:POPTR_645393	153	1	130	0.73	0.87	0	130	204	2e-51	locus=Scaffold_2:6162008:6165413:+ [translate_table: standard]	hypothetical protein; K14525 ribonucleases P/MRP protein subunit RPP25 [EC:3.1.26.5]
Lup010425.1	317	226	316	pic:PICST_73488	131	26	116	0.57	0.81	0	91	124	2e-27	locus=Scaffold_2:6189500:6194217:- [translate_table: standard]	hypothetical protein; K11252 histone H2B
Lup010426.1	222	94	220	pic:PICST_73488	131	1	127	0.47	0.7	0	127	126	1e-28	locus=Scaffold_2:6195968:6198643:- [translate_table: standard]	hypothetical protein; K11252 histone H2B
Lup010428.1	317	1	317	rcu:RCOM_1721250	325	1	325	0.72	0.84	0.03	327	493	1e-139	locus=Scaffold_2:6211500:6213977:+ [translate_table: standard]	pantoate-beta-alanine ligase, putative (EC:6.3.2.1); K01918 pantoate--beta-alanine ligase [EC:6.3.2.1]
Lup010429.2	274	1	272	rcu:RCOM_1721240	220	1	219	0.7	0.76	0.19	272	355	2e-97	locus=Scaffold_2:6215285:6219192:- [translate_table: standard]	Vesicle-associated membrane protein, putative; K08515 vesicle-associated membrane protein 7
Lup010432.1	382	270	322	ssc:100516114	4833	2700	2744	0.47	0.58	0.15	53	52.4	9e-06	locus=Scaffold_2:6238436:6241882:+ [translate_table: standard]	e3 ubiquitin-protein ligase HERC2-like; K10595 E3 ubiquitin-protein ligase HERC2 [EC:6.3.2.19]
Lup010436.1	167	92	155	dre:565910	499	377	440	0.4	0.67	0	64	53.5	9e-07	locus=Scaffold_2:6273531:6276325:- [translate_table: standard]	Creb5b-like; K09047 cAMP response element-binding protein 5
Lup010438.1	2000	556	667	bfo:BRAFLDRAFT_127252	3715	940	1065	0.33	0.51	0.12	127	76.6	3e-12	locus=Scaffold_2:6306039:6316440:- [translate_table: standard]	hypothetical protein; K11320 E1A-binding protein p400 [EC:3.6.4.-]
Lup010439.1	511	169	482	rcu:RCOM_0340700	1157	710	1047	0.23	0.38	0.12	348	74.7	2e-12	locus=Scaffold_2:6320542:6323946:- [translate_table: standard]	Cell division protein ftsH, putative (EC:3.6.4.3); K03798 cell division protease FtsH [EC:3.4.24.-]
Lup010445.1	372	11	372	zma:541977	374	4	374	0.41	0.6	0.07	380	270	1e-71	locus=Scaffold_2:6355780:6357752:- [translate_table: standard]	bx6; benzoxazin6; K13229 2-oxoglutarate-dependent dioxygenase [EC:1.14.11.-]
Lup010446.1	215	1	215	pop:POPTR_577431	215	1	215	0.86	0.94	0	215	389	1e-107	locus=Scaffold_2:6358980:6363077:+ [translate_table: standard]	hypothetical protein; K10949 ER lumen protein retaining receptor
Lup010447.1	280	167	265	spu:761015	438	139	240	0.33	0.49	0.18	111	61.6	8e-09	locus=Scaffold_2:6371651:6377604:+ [translate_table: standard]	similar to UBX domain containing 1; K14011 UBX domain-containing protein 6
Lup010448.1	440	8	440	vvi:100265530	429	7	429	0.29	0.47	0.06	442	193	4e-48	locus=Scaffold_2:6378125:6379569:- [translate_table: standard]	hypothetical protein LOC100265530; K13065 shikimate O-hydroxycinnamoyltransferase [EC:2.3.1.133]
Lup010449.1	171	1	169	vvi:100255733	218	39	214	0.75	0.85	0.03	176	262	1e-69	locus=Scaffold_2:6380830:6384349:- [translate_table: standard]	hypothetical protein LOC100255733; K14009 B-cell receptor-associated protein 31
Lup010450.1	242	38	242	rcu:RCOM_1750330	227	5	227	0.52	0.68	0.09	225	214	8e-55	locus=Scaffold_2:6397187:6398325:+ [translate_table: standard]	hypothetical protein; K13456 RPM1-interacting protein 4
Lup010451.1	369	1	369	vvi:100248960	376	5	376	0.71	0.82	0.02	376	550	1e-155	locus=Scaffold_2:6399512:6404719:- [translate_table: standard]	hypothetical protein LOC100248960; K10782 fatty acyl-ACP thioesterase A [EC:3.1.2.14 3.1.2.-]
Lup010452.1	218	1	96	xtr:100216193	645	1	100	0.38	0.51	0.09	103	67.0	1e-10	locus=Scaffold_2:6411611:6412267:+ [translate_table: standard]	foxk2, ILF1, ilf, ilf-1; forkhead box K2; K09404 forkhead box protein K
Lup010454.1	219	20	139	dre:334470	639	55	171	0.32	0.5	0.05	122	64.3	8e-10	locus=Scaffold_2:6421192:6421851:+ [translate_table: standard]	foxk1, wu:fi75f05, zgc:66237; forkhead box K1; K09404 forkhead box protein K
Lup010456.3	587	18	586	rcu:RCOM_1749870	566	29	565	0.82	0.88	0.05	569	979	0.0	locus=Scaffold_2:6455085:6457664:+ [translate_table: standard]	Glycosyltransferase QUASIMODO1, putative; K13648 alpha-1,4-galacturonosyltransferase [EC:2.4.1.43]
Lup010458.1	253	17	199	ppp:PHYPADRAFT_147634	308	46	230	0.27	0.52	0.1	194	79.0	4e-14	locus=Scaffold_2:6470885:6477930:+ [translate_table: standard]	hypothetical protein; K06634 cyclin H
Lup010459.1	465	1	461	pop:POPTR_573397	465	1	462	0.69	0.83	0.02	467	668	0.0	locus=Scaffold_2:6481559:6484966:+ [translate_table: standard]	GTP cyclohydrolase I (EC:3.5.4.16); K01495 GTP cyclohydrolase I [EC:3.5.4.16]
Lup010460.1	329	31	328	afm:AFUA_6G09590	337	35	331	0.3	0.46	0.09	312	132	6e-30	locus=Scaffold_2:6487041:6490549:- [translate_table: standard]	zinc alcohol dehydrogenase (EC:1.6.-.-); K00359 NADH oxidase [EC:1.6.-.-]
Lup010462.1	229	25	209	aml:100468402	1264	1039	1233	0.27	0.49	0.12	203	77.8	9e-14	locus=Scaffold_2:6497737:6498426:- [translate_table: standard]	multidrug resistance protein 2-like; K05660 ATP-binding cassette, subfamily B (MDR/TAP), member 5
Lup010463.1	549	1	548	vvi:100266654	571	1	549	0.84	0.92	0	549	944	0.0	locus=Scaffold_2:6501786:6505778:+ [translate_table: standard]	hypothetical protein LOC100266654; K09571 FK506-binding protein 4/5 [EC:5.2.1.8]
Lup010464.1	218	1	218	sbi:SORBI_06g004770	220	1	219	0.87	0.92	0.01	220	390	1e-108	locus=Scaffold_2:6508011:6510156:+ [translate_table: standard]	hypothetical protein; K02995 small subunit ribosomal protein S8e
Lup010465.1	201	7	201	sbi:SORBI_06g004770	220	24	219	0.85	0.91	0.01	197	342	1e-93	locus=Scaffold_2:6513381:6514906:+ [translate_table: standard]	hypothetical protein; K02995 small subunit ribosomal protein S8e
Lup010466.1	533	274	371	ath:AT1G09530	524	320	401	0.41	0.66	0.16	98	75.9	1e-12	locus=Scaffold_2:6522813:6525196:- [translate_table: standard]	PIF3; PIF3 (PHYTOCHROME INTERACTING FACTOR 3); DNA binding / protein binding / transcription factor/ transcription regulator; K12126 phytochrome-interacting factor 3
Lup010467.1	103	1	103	ath:AT3G49100	103	1	103	0.85	0.95	0	103	194	2e-49	locus=Scaffold_2:6534672:6538520:- [translate_table: standard]	signal recognition particle 9 kDa protein, putative / SRP9, putative; K03109 signal recognition particle subunit SRP9
Lup010468.1	467	81	147	vcn:VOLCADRAFT_67840	278	198	264	0.41	0.59	0	67	58.2	2e-07	locus=Scaffold_2:6549297:6552009:+ [translate_table: standard]	hypothetical protein; K09561 STIP1 homology and U-box containing protein 1 [EC:6.3.2.19]
Lup010469.1	448	19	381	ath:AT5G47750	586	185	552	0.35	0.52	0.12	390	225	9e-58	locus=Scaffold_2:6556999:6559023:- [translate_table: standard]	D6PKL2; D6PKL2 (D6 PROTEIN KINASE LIKE 2); kinase; K08286 protein-serine/threonine kinase [EC:2.7.11.-]
Lup010470.1	457	2	457	ppp:PHYPADRAFT_134814	591	76	568	0.35	0.54	0.07	493	298	7e-80	locus=Scaffold_2:6571057:6574051:+ [translate_table: standard]	hypothetical protein; K14638 solute carrier family 15 (peptide/histidine transporter), member 3/4
Lup010471.1	449	246	429	afm:AFUA_7G07100	1454	951	1133	0.3	0.52	0.01	185	84.3	2e-15	locus=Scaffold_2:6574876:6580564:- [translate_table: standard]	Pfs, NACHT and WD domain protein (EC:2.4.2.-); K00777 [EC:2.4.2.-]
Lup010472.1	508	4	507	vvi:100248856	531	39	530	0.7	0.82	0.03	506	750	0.0	locus=Scaffold_2:6581970:6588596:- [translate_table: standard]	hypothetical protein LOC100248856; K06126 ubiquinone biosynthesis monooxygenase Coq6 [EC:1.14.13.-]
Lup010473.1	352	12	334	ath:AT1G47128	462	8	334	0.42	0.59	0.05	335	250	2e-65	locus=Scaffold_2:6594105:6596782:+ [translate_table: standard]	RD21; RD21 (responsive to dehydration 21); cysteine-type endopeptidase/ cysteine-type peptidase; K01376 [EC:3.4.22.-]
Lup010474.1	367	43	363	vvi:100250141	360	30	354	0.43	0.58	0.05	332	248	6e-65	locus=Scaffold_2:6608466:6610846:+ [translate_table: standard]	hypothetical protein LOC100250141; K01365 cathepsin L [EC:3.4.22.15]
Lup010475.1	369	32	356	sbi:SORBI_09g000960	371	46	371	0.42	0.6	0.05	335	256	2e-67	locus=Scaffold_2:6621584:6624906:+ [translate_table: standard]	hypothetical protein; K01365 cathepsin L [EC:3.4.22.15]
Lup010477.1	279	8	279	rcu:RCOM_1307350	277	5	275	0.8	0.87	0	272	459	1e-128	locus=Scaffold_2:6639942:6642438:+ [translate_table: standard]	Brassinosteroid-regulated protein BRU1 precursor, putative (EC:2.4.1.207); K08235 xyloglucan:xyloglucosyl transferase [EC:2.4.1.207]
Lup010479.1	665	395	623	bfo:BRAFLDRAFT_93030	5098	23	246	0.27	0.5	0.06	234	81.3	3e-14	locus=Scaffold_2:6661849:6667832:- [translate_table: standard]	hypothetical protein; K06115 spectrin beta
Lup010480.1	412	35	411	pop:POPTR_573210	417	41	416	0.74	0.84	0.01	380	532	1e-150	locus=Scaffold_2:6682809:6685821:+ [translate_table: standard]	bile acid:Na+ symporter family protein; K03453 bile acid:Na+ symporter, BASS family
Lup010482.1	559	26	552	ath:AT1G55570	555	26	544	0.47	0.67	0.04	536	499	1e-140	locus=Scaffold_2:6703244:6708285:+ [translate_table: standard]	sks12; sks12 (SKU5 Similar 12); copper ion binding / oxidoreductase (EC:1.10.3.3); K00423 L-ascorbate oxidase [EC:1.10.3.3]
Lup010483.1	363	98	363	pop:POPTR_835003	495	198	495	0.61	0.73	0.11	299	374	1e-102	locus=Scaffold_2:6726827:6733682:+ [translate_table: standard]	hypothetical protein; K13289 cathepsin A (carboxypeptidase C) [EC:3.4.16.5]
Lup010484.1	436	6	436	vvi:100258524	500	7	500	0.59	0.73	0.12	494	610	1e-174	locus=Scaffold_2:6745984:6750091:+ [translate_table: standard]	hypothetical protein LOC100258524; K13289 cathepsin A (carboxypeptidase C) [EC:3.4.16.5]
Lup010485.1	438	11	438	vvi:100258524	500	68	500	0.66	0.81	0.02	435	624	1e-178	locus=Scaffold_2:6763683:6767648:+ [translate_table: standard]	hypothetical protein LOC100258524; K13289 cathepsin A (carboxypeptidase C) [EC:3.4.16.5]
Lup010486.1	453	6	451	vvi:100258524	500	7	458	0.69	0.84	0.01	453	676	0.0	locus=Scaffold_2:6784015:6789300:+ [translate_table: standard]	hypothetical protein LOC100258524; K13289 cathepsin A (carboxypeptidase C) [EC:3.4.16.5]
Lup010487.1	615	2	601	vvi:100258377	734	22	687	0.3	0.46	0.15	686	245	9e-64	locus=Scaffold_2:6798465:6802451:+ [translate_table: standard]	hypothetical protein LOC100258377; K01148 poly(A)-specific ribonuclease [EC:3.1.13.4]
Lup010488.1	464	30	448	bfo:BRAFLDRAFT_280302	874	39	432	0.23	0.4	0.15	440	64.3	3e-09	locus=Scaffold_2:6803431:6809102:+ [translate_table: standard]	hypothetical protein; K00315 dimethylglycine dehydrogenase [EC:1.5.99.2]
Lup010494.1	486	205	437	sbi:SORBI_01g010710	725	7	239	0.33	0.48	0.01	235	129	6e-29	locus=Scaffold_2:6852031:6854713:+ [translate_table: standard]	hypothetical protein; K00889 1-phosphatidylinositol-4-phosphate 5-kinase [EC:2.7.1.68]
Lup010495.1	453	142	337	cfa:479068	305	30	224	0.23	0.42	0.12	209	54.7	2e-06	locus=Scaffold_2:6856850:6868787:- [translate_table: standard]	WDR61; WD repeat domain 61; K12602 WD repeat-containing protein 61
Lup010497.1	561	180	266	pti:PHATRDRAFT_50624	603	437	530	0.36	0.55	0.07	94	71.2	3e-11	locus=Scaffold_2:6883797:6885662:+ [translate_table: standard]	hypothetical protein; K14404 cleavage and polyadenylation specificity factor subunit 4
Lup010498.1	330	126	196	tca:656150	295	172	240	0.42	0.61	0.02	71	67.8	2e-10	locus=Scaffold_2:6888858:6889850:- [translate_table: standard]	similar to CG11982-PA; K11982 E3 ubiquitin-protein ligase RNF115/126 [EC:6.3.2.19]
Lup016613.1	629	472	603	ath:AT5G03560	363	208	340	0.3	0.52	0	133	78.6	2e-13	locus=Scaffold_3:24156:26045:- [translate_table: standard]	nucleobase:cation symporter; K03457 nucleobase:cation symporter-1, NCS1 family
Lup016617.1	1037	4	1037	rcu:RCOM_1548160	1028	3	1028	0.74	0.84	0.02	1044	1565	0.0	locus=Scaffold_3:77137:80250:- [translate_table: standard]	translation elongation factor, putative; K14536 ribosome assembly protein 1 [EC:3.6.5.-]
Lup016619.1	269	6	263	rcu:RCOM_0934410	332	66	323	0.76	0.86	0	259	413	1e-114	locus=Scaffold_3:92848:95688:- [translate_table: standard]	hypothetical protein; K10088 protein OS-9
Lup016620.1	410	7	409	pop:POPTR_911685	399	4	394	0.49	0.65	0.04	406	373	1e-102	locus=Scaffold_3:116520:118959:+ [translate_table: standard]	hypothetical protein; K01184 polygalacturonase [EC:3.2.1.15]
Lup016621.1	277	7	142	pop:POPTR_911685	399	4	139	0.44	0.63	0.02	138	125	3e-28	locus=Scaffold_3:131564:133779:+ [translate_table: standard]	hypothetical protein; K01184 polygalacturonase [EC:3.2.1.15]
Lup016622.1	315	12	87	ath:AT1G30270	482	316	394	0.7	0.78	0.03	79	108	5e-23	locus=Scaffold_3:141515:143920:+ [translate_table: standard]	CIPK23; CIPK23 (CBL-INTERACTING PROTEIN KINASE 23); kinase/ protein binding / protein serine/threonine kinase; K00924 [EC:2.7.1.-]
Lup016623.1	417	242	321	vvi:100263145	1326	1245	1325	0.54	0.65	0.03	82	101	1e-20	locus=Scaffold_3:146333:148828:+ [translate_table: standard]	hypothetical protein LOC100263145; K14489 arabidopsis histidine kinase 2/3/4 (cytokinin receptor) [EC:2.7.13.3]
Lup016624.1	387	212	290	vvi:100263145	1326	1245	1324	0.55	0.66	0.03	81	100	2e-20	locus=Scaffold_3:157486:159891:+ [translate_table: standard]	hypothetical protein LOC100263145; K14489 arabidopsis histidine kinase 2/3/4 (cytokinin receptor) [EC:2.7.13.3]
Lup016625.1	851	191	352	zma:100273020	473	227	416	0.28	0.48	0.14	190	72.4	2e-11	locus=Scaffold_3:170731:176237:+ [translate_table: standard]	hypothetical protein LOC100273020; K11294 nucleolin
Lup016627.1	395	11	395	rcu:RCOM_1267820	393	7	393	0.55	0.69	0	387	442	1e-123	locus=Scaffold_3:183276:185494:- [translate_table: standard]	Polygalacturonase precursor, putative (EC:3.2.1.67); K01184 polygalacturonase [EC:3.2.1.15]
Lup016628.1	133	1	133	rcu:RCOM_0379000	133	1	133	0.92	0.96	0	133	256	2e-68	locus=Scaffold_3:199971:201701:+ [translate_table: standard]	60S ribosomal protein L32, putative; K02912 large subunit ribosomal protein L32e
Lup016631.1	607	109	590	rcu:RCOM_0340700	1157	661	1143	0.33	0.51	0.07	501	252	9e-66	locus=Scaffold_3:210056:211879:+ [translate_table: standard]	Cell division protein ftsH, putative (EC:3.6.4.3); K03798 cell division protease FtsH [EC:3.4.24.-]
Lup016632.2	371	3	346	cne:CNK02380	1275	103	449	0.29	0.48	0.13	370	130	2e-29	locus=Scaffold_3:213982:216211:- [translate_table: standard]	nucleus protein; K11684 bromodomain-containing factor 1
Lup016633.1	325	23	317	ppp:PHYPADRAFT_118478	336	23	333	0.42	0.62	0.05	312	265	4e-70	locus=Scaffold_3:218368:219345:+ [translate_table: standard]	GLP1; GLP1 GID1-like protein; K14493 gibberellin receptor GID1 [EC:3.-.-.-]
Lup016634.2	626	170	608	rcu:RCOM_0340700	1157	669	1113	0.3	0.54	0.03	449	233	4e-60	locus=Scaffold_3:222897:224777:- [translate_table: standard]	Cell division protein ftsH, putative (EC:3.6.4.3); K03798 cell division protease FtsH [EC:3.4.24.-]
Lup016635.1	455	41	417	mdo:100021035	465	23	451	0.38	0.56	0.13	432	284	1e-75	locus=Scaffold_3:227840:232237:- [translate_table: standard]	ERO1LB; ERO1-like beta (S. cerevisiae); K10976 ERO1-like protein beta [EC:1.8.4.-]
Lup016636.2	508	40	507	ath:AT1G30220	580	106	575	0.7	0.87	0	470	714	0.0	locus=Scaffold_3:264364:271460:+ [translate_table: standard]	INT2; INT2 (INOSITOL TRANSPORTER 2); carbohydrate transmembrane transporter/ sugar:hydrogen symporter; K08150 MFS transporter, SP family, solute carrier family 2 (myo-inositol transporter), member 13
Lup016637.1	186	69	180	dre:100151502	2164	757	891	0.33	0.51	0.17	135	93.6	8e-19	locus=Scaffold_3:274867:275427:+ [translate_table: standard]	retrovirus polyprotein, putative-like; K04228 arginine vasopressin receptor 2
Lup016638.1	929	368	832	rcu:RCOM_0340700	1157	676	1146	0.35	0.53	0.01	471	281	2e-74	locus=Scaffold_3:278030:284918:- [translate_table: standard]	Cell division protein ftsH, putative (EC:3.6.4.3); K03798 cell division protease FtsH [EC:3.4.24.-]
Lup016639.1	1195	1	1195	pop:POPTR_886092	1194	1	1194	0.77	0.87	0.01	1202	1887	0.0	locus=Scaffold_3:289638:309659:+ [translate_table: standard]	hypothetical protein; K14327 regulator of nonsense transcripts 2
Lup016640.1	601	1	601	vvi:100251415	982	381	982	0.86	0.93	0	602	1078	0.0	locus=Scaffold_3:312241:316206:- [translate_table: standard]	CCC1; cation chloride co-transporter 1; K14427 solute carrier family 12 (potassium/chloride transporter), member 4/5/6
Lup016641.1	328	1	324	pop:POPTR_805889	968	1	315	0.68	0.77	0.09	336	430	1e-119	locus=Scaffold_3:319943:325215:- [translate_table: standard]	PtrCCC1; cation-chloride cotransporter; K14427 solute carrier family 12 (potassium/chloride transporter), member 4/5/6
Lup016643.1	895	1	894	pop:POPTR_817077	889	1	889	0.79	0.88	0.01	897	1470	0.0	locus=Scaffold_3:349972:354422:+ [translate_table: standard]	hypothetical protein; K14558 periodic tryptophan protein 2
Lup016644.1	1043	70	604	xtr:100492348	1568	12	584	0.36	0.49	0.16	603	348	2e-94	locus=Scaffold_3:366509:374584:+ [translate_table: standard]	kdm5a; lysine (K)-specific demethylase 5A; K11446 histone demethylase JARID1 [EC:1.14.11.-]
Lup016646.1	296	12	290	ota:Ot03g03380	727	435	715	0.32	0.5	0.01	282	120	1e-26	locus=Scaffold_3:377857:385910:- [translate_table: standard]	26S proteasome AAA-ATPase subunit RPT4a (ISS); K03064 26S proteasome regulatory subunit T4
Lup016648.1	479	6	473	ath:AT4G01070	480	9	465	0.32	0.5	0.08	483	234	2e-60	locus=Scaffold_3:408754:410193:+ [translate_table: standard]	GT72B1; GT72B1; UDP-glucosyltransferase/ UDP-glycosyltransferase/ transferase, transferring glycosyl groups; K08237 hydroquinone glucosyltransferase [EC:2.4.1.218]
Lup016650.1	395	4	392	rcu:RCOM_1436370	403	12	400	0.96	0.98	0	389	759	0.0	locus=Scaffold_3:430602:431789:+ [translate_table: standard]	s-adenosylmethionine synthetase, putative (EC:2.5.1.6); K00789 S-adenosylmethionine synthetase [EC:2.5.1.6]
Lup016653.1	378	15	275	mbr:MONBRDRAFT_27193	1412	1031	1294	0.26	0.49	0.09	276	92.8	6e-18	locus=Scaffold_3:466987:470857:+ [translate_table: standard]	hypothetical protein ; K03515 DNA repair protein REV1 [EC:2.7.7.-]
Lup016654.1	269	1	263	ath:AT1G48240	265	1	264	0.82	0.92	0	264	437	1e-122	locus=Scaffold_3:472256:477700:- [translate_table: standard]	NPSN12; ATNPSN12; protein transporter; K08494 novel plant SNARE
Lup016655.1	548	1	352	rcu:RCOM_1003500	351	1	351	0.83	0.92	0	352	632	1e-180	locus=Scaffold_3:486828:491076:+ [translate_table: standard]	pyruvate dehydrogenase, putative (EC:2.7.11.2); K00898 pyruvate dehydrogenase kinase [EC:2.7.11.2]
Lup016656.1	298	2	274	ath:AT1G30270	482	75	414	0.38	0.55	0.21	344	231	6e-60	locus=Scaffold_3:493125:498948:- [translate_table: standard]	CIPK23; CIPK23 (CBL-INTERACTING PROTEIN KINASE 23); kinase/ protein binding / protein serine/threonine kinase; K00924 [EC:2.7.1.-]
Lup016657.1	485	2	485	rcu:RCOM_1004030	500	6	500	0.52	0.66	0.07	509	506	1e-142	locus=Scaffold_3:526437:530174:+ [translate_table: standard]	Aspartic proteinase oryzasin-1 precursor, putative (EC:3.4.23.40); K08245 phytepsin [EC:3.4.23.40]
Lup016658.1	315	2	314	rcu:RCOM_1043090	341	26	339	0.5	0.68	0.05	322	326	2e-88	locus=Scaffold_3:532772:534838:- [translate_table: standard]	cysteine protease, putative (EC:1.3.1.74); K01365 cathepsin L [EC:3.4.22.15]
Lup016659.1	308	2	307	rcu:RCOM_1043080	342	26	340	0.46	0.67	0.05	319	313	1e-84	locus=Scaffold_3:539184:541481:- [translate_table: standard]	cysteine protease, putative (EC:1.3.1.74); K01365 cathepsin L [EC:3.4.22.15]
Lup016661.1	166	2	166	vvi:100261418	161	1	161	0.69	0.8	0.02	165	231	3e-60	locus=Scaffold_3:578007:580190:+ [translate_table: standard]	similar to ribosomal protein S17; K02881 large subunit ribosomal protein L18
Lup016663.1	383	10	60	vvi:100252654	425	60	112	0.5	0.73	0.03	53	53.1	5e-06	locus=Scaffold_3:591689:592840:+ [translate_table: standard]	hypothetical protein LOC100252654; K10302 F-box protein 22
Lup016664.1	548	40	548	rcu:RCOM_1179070	557	50	556	0.45	0.61	0.07	528	441	1e-123	locus=Scaffold_3:603176:605306:+ [translate_table: standard]	Pectinesterase-3 precursor, putative (EC:3.1.1.11); K01051 pectinesterase [EC:3.1.1.11]
Lup016665.1	581	57	579	rcu:RCOM_1412190	557	27	555	0.44	0.62	0.03	536	468	1e-131	locus=Scaffold_3:609840:612169:+ [translate_table: standard]	Pectinesterase-4 precursor, putative (EC:3.1.1.11); K01051 pectinesterase [EC:3.1.1.11]
Lup016667.1	266	1	254	pop:POPTR_759212	685	419	672	0.71	0.88	0	254	354	5e-97	locus=Scaffold_3:623357:624157:- [translate_table: standard]	hypothetical protein; K09540 translocation protein SEC63
Lup016668.1	84	7	84	rcu:RCOM_0403060	198	122	198	0.69	0.85	0.01	78	113	5e-25	locus=Scaffold_3:628601:630847:- [translate_table: standard]	ATP synthase delta chain, putative (EC:3.6.3.14); K02137 F-type H+-transporting ATPase oligomycin sensitivity conferral protein [EC:3.6.3.14]
Lup016669.1	243	1	242	vvi:100241422	251	1	250	0.6	0.79	0.03	250	286	1e-76	locus=Scaffold_3:631256:634485:- [translate_table: standard]	hypothetical protein LOC100241422; K02137 F-type H+-transporting ATPase oligomycin sensitivity conferral protein [EC:3.6.3.14]
Lup016670.1	799	4	798	pop:POPTR_826368	803	9	803	0.81	0.9	0	795	1363	0.0	locus=Scaffold_3:665801:670287:+ [translate_table: standard]	PtrSuSY2; sucrose synthase (EC:2.4.1.13); K00695 sucrose synthase [EC:2.4.1.13]
Lup016671.1	166	1	157	ath:AT3G43120	160	1	146	0.67	0.76	0.08	158	214	3e-55	locus=Scaffold_3:682232:683595:- [translate_table: standard]	auxin-responsive protein-related; K14488 SAUR family protein
Lup016672.1	922	38	922	rcu:RCOM_1689300	940	31	940	0.56	0.72	0.03	915	1047	0.0	locus=Scaffold_3:708036:716809:+ [translate_table: standard]	respiratory burst oxidase, putative (EC:1.6.3.1); K13447 respiratory burst oxidase [EC:1.6.3.- 1.11.1.-]
Lup016675.1	570	24	569	afm:AFUA_5G11050	758	156	722	0.34	0.52	0.11	590	316	5e-85	locus=Scaffold_3:725605:731867:+ [translate_table: standard]	ATP dependent RNA helicase (Dbp7) (EC:3.6.1.-); K01529 [EC:3.6.1.-]
Lup016676.2	1161	252	648	ath:AT5G20730	1150	72	479	0.74	0.83	0.02	408	603	1e-171	locus=Scaffold_3:745495:754806:+ [translate_table: standard]	NPH4; NPH4 (NON-PHOTOTROPHIC HYPOCOTYL); DNA binding / transcription activator/ transcription factor/ transcription regulator; K14486 auxin response factor
Lup016677.1	254	59	254	ppp:PHYPADRAFT_228342	255	60	255	0.65	0.82	0	196	273	2e-72	locus=Scaffold_3:756467:758788:- [translate_table: standard]	hypothetical protein; K04078 chaperonin GroES
Lup016679.1	237	1	236	vvi:100254231	268	1	268	0.47	0.59	0.17	276	213	9e-55	locus=Scaffold_3:780963:783129:- [translate_table: standard]	hypothetical protein LOC100254231; K13464 jasmonate ZIM domain-containing protein
Lup016680.1	435	17	379	ath:AT3G15720	452	23	353	0.31	0.45	0.14	374	120	3e-26	locus=Scaffold_3:790777:794213:- [translate_table: standard]	glycoside hydrolase family 28 protein / polygalacturonase (pectinase) family protein (EC:3.2.1.15); K01184 polygalacturonase [EC:3.2.1.15]
Lup016681.1	131	4	131	rcu:RCOM_0711050	128	1	128	0.86	0.94	0	128	229	6e-60	locus=Scaffold_3:797238:800278:- [translate_table: standard]	lsm1, putative; K12620 U6 snRNA-associated Sm-like protein LSm1
Lup016684.2	347	2	345	pop:POPTR_832064	384	30	373	0.8	0.89	0	345	558	1e-158	locus=Scaffold_3:820936:823417:+ [translate_table: standard]	hypothetical protein; K08963 methylthioribose-1-phosphate isomerase [EC:5.3.1.23]
Lup016685.1	816	232	816	rcu:RCOM_0017330	718	163	713	0.62	0.74	0.07	590	704	0.0	locus=Scaffold_3:824881:833949:+ [translate_table: standard]	DNA helicase, putative; K10902 ATP-dependent DNA helicase Q5 [EC:3.6.4.12]
Lup016686.1	361	49	354	dme:Dmel_CG3373	579	53	406	0.28	0.44	0.21	369	117	2e-25	locus=Scaffold_3:834720:838683:- [translate_table: standard]	Hmu; Hemomucin (EC:3.4.21.- 4.3.3.2); K01774 [EC:4.-.-.-]
Lup016687.1	504	3	504	vvi:100252622	508	2	508	0.81	0.89	0	507	859	0.0	locus=Scaffold_3:840593:845819:- [translate_table: standard]	similar to aldehyde dehydrogenase family 7 member A1; K14085 aldehyde dehydrogenase family 7 member A1 [EC:1.2.1.31 1.2.1.8 1.2.1.3]
Lup016688.1	535	3	532	vvi:100256701	657	63	653	0.54	0.71	0.1	593	623	1e-177	locus=Scaffold_3:852095:853810:+ [translate_table: standard]	hypothetical protein LOC100256701; K13754 solute carrier family 24 (sodium/potassium/calcium exchanger), member 6
Lup016689.1	214	1	213	pop:POPTR_589279	215	1	214	0.89	0.94	0	214	403	1e-112	locus=Scaffold_3:860565:863763:- [translate_table: standard]	hypothetical protein; K06685 maintenance of ploidy protein MOB1 (MPS1 binder 1)
Lup016692.1	1080	117	610	tet:TTHERM_01229030	2342	1018	1525	0.21	0.4	0.12	535	75.1	4e-12	locus=Scaffold_3:885006:899823:- [translate_table: standard]	SLEI family protein; K12600 superkiller protein 3
Lup016693.1	319	91	317	vvi:100261737	234	10	234	0.94	0.96	0	227	436	1e-121	locus=Scaffold_3:904222:909425:+ [translate_table: standard]	hypothetical protein LOC100261737; K02985 small subunit ribosomal protein S3e
Lup016697.1	232	1	136	sbi:SORBI_01g045500	243	62	193	0.59	0.75	0.04	137	159	2e-38	locus=Scaffold_3:939269:940666:+ [translate_table: standard]	hypothetical protein; K08064 nuclear transcription factor Y, alpha
Lup016698.1	252	208	248	bfo:BRAFLDRAFT_126069	2552	2394	2434	0.56	0.75	0	41	62.8	3e-09	locus=Scaffold_3:944883:948847:+ [translate_table: standard]	hypothetical protein; K11728 nucleosome-remodeling factor subunit BPTF
Lup016700.1	1466	1	1453	ota:Ot06g03550	2117	84	1540	0.45	0.61	0.08	1517	1211	0.0	locus=Scaffold_3:960139:975972:- [translate_table: standard]	myosin class 11-1 (ISS); K03165 DNA topoisomerase III [EC:5.99.1.2]
Lup016702.1	274	130	274	vvi:100266110	200	56	200	0.53	0.72	0	145	173	2e-42	locus=Scaffold_3:996400:1002052:+ [translate_table: standard]	hypothetical protein LOC100266110; K14397 cleavage and polyadenylation specificity factor subunit 5
Lup016703.1	489	3	486	vvi:100267957	550	6	547	0.47	0.62	0.11	544	431	1e-119	locus=Scaffold_3:1003380:1005719:- [translate_table: standard]	hypothetical protein LOC100267957; K14497 protein phosphatase 2C [EC:3.1.3.16]
Lup016704.1	412	4	412	pop:POPTR_645764	413	5	413	0.94	0.99	0	409	813	0.0	locus=Scaffold_3:1016184:1018295:+ [translate_table: standard]	hypothetical protein; K03257 translation initiation factor eIF-4A
Lup016705.1	401	16	396	vvi:100266364	518	19	398	0.69	0.79	0.02	386	542	1e-153	locus=Scaffold_3:1021460:1027229:+ [translate_table: standard]	hypothetical protein LOC100266364; K11155 diacylglycerol O-acyltransferase 1 [EC:2.3.1.20 2.3.1.75 2.3.1.76]
Lup016706.1	524	1	483	pop:POPTR_831950	475	1	465	0.77	0.84	0.04	486	764	0.0	locus=Scaffold_3:1032918:1039954:- [translate_table: standard]	hypothetical protein; K02218 casein kinase 1 [EC:2.7.11.1]
Lup016707.1	606	7	214	pop:POPTR_762685	529	5	208	0.61	0.75	0.01	208	262	1e-68	locus=Scaffold_3:1049284:1065547:- [translate_table: standard]	cytokinin oxidase (EC:1.5.99.12); K00279 cytokinin dehydrogenase [EC:1.5.99.12]
Lup016708.2	548	33	546	rcu:RCOM_1046940	503	37	503	0.76	0.82	0.12	523	816	0.0	locus=Scaffold_3:1088697:1094671:+ [translate_table: standard]	WD-repeat protein, putative (EC:2.3.1.48); K10752 histone-binding protein RBBP4
Lup016709.1	566	4	559	xla:432246	534	23	527	0.31	0.45	0.15	575	235	1e-60	locus=Scaffold_3:1120855:1122555:+ [translate_table: standard]	smox, MGC81392; spermine oxidase (EC:1.5.3.16); K12259 spermine oxidase [EC:1.5.3.16]
Lup016710.1	227	78	198	ath:AT4G37790	278	113	238	0.64	0.77	0.07	128	154	8e-37	locus=Scaffold_3:1143651:1145285:- [translate_table: standard]	HAT22; HAT22; transcription factor; K09338 homeobox-leucine zipper protein
Lup016711.1	139	6	129	ath:AT5G20500	135	5	127	0.68	0.8	0	124	181	2e-45	locus=Scaffold_3:1152425:1154586:- [translate_table: standard]	glutaredoxin, putative; K03676 glutaredoxin 3
Lup016713.1	288	177	271	pop:POPTR_755334	310	110	201	0.56	0.71	0.07	97	114	1e-24	locus=Scaffold_3:1163127:1164697:- [translate_table: standard]	hypothetical protein; K13425 WRKY transcription factor 22
Lup016716.2	218	52	201	rcu:RCOM_0864470	663	486	628	0.3	0.56	0.04	150	73.6	1e-12	locus=Scaffold_3:1189437:1191318:+ [translate_table: standard]	Transcription factor AtMYC2, putative (EC:1.3.1.74); K13422 transcription factor MYC2
Lup016717.1	708	76	533	zma:542440	1576	323	849	0.32	0.45	0.16	536	228	3e-58	locus=Scaffold_3:1198969:1203593:- [translate_table: standard]	hox3, Hox2a; homeobox3; K11657 remodeling and spacing factor 1
Lup016723.1	869	260	441	uma:UM02725.1	1268	261	445	0.3	0.47	0.25	210	90.1	1e-16	locus=Scaffold_3:1247320:1252337:- [translate_table: standard]	hypothetical protein; K11996 adenylyltransferase and sulfurtransferase
Lup016725.1	923	61	195	ath:AT5G03560	363	203	338	0.29	0.48	0	136	68.2	5e-10	locus=Scaffold_3:1258206:1260977:+ [translate_table: standard]	nucleobase:cation symporter; K03457 nucleobase:cation symporter-1, NCS1 family
Lup016730.1	226	44	191	sce:YOR126C	238	78	219	0.3	0.5	0.1	153	60.8	9e-09	locus=Scaffold_3:1358262:1360018:+ [translate_table: standard]	IAH1; Iah1p (EC:3.1.-.-); K01175 [EC:3.1.-.-]
Lup016732.1	231	15	224	osa:4342022	220	25	218	0.72	0.81	0.07	210	311	2e-84	locus=Scaffold_3:1362912:1365738:- [translate_table: standard]	Os06g0708500; K01802 peptidylprolyl isomerase [EC:5.2.1.8]
Lup016733.1	568	1	568	pop:POPTR_805439	571	1	571	0.64	0.78	0.02	578	760	0.0	locus=Scaffold_3:1370773:1375960:+ [translate_table: standard]	phosphoinositide phospholipase C (EC:3.1.4.11); K05857 phospholipase C, delta [EC:3.1.4.11]
Lup016734.1	295	86	279	dre:553744	265	90	261	0.34	0.52	0.11	194	95.5	5e-19	locus=Scaffold_3:1376738:1380006:- [translate_table: standard]	ctdsp1, MGC113169, fj83f12, im:7141428, wu:fj83f12, zgc:113169; CTD (carboxy-terminal domain, RNA polymerase II, polypeptide A) small phosphatase 1 (EC:3.1.3.16); K01090 protein phosphatase [EC:3.1.3.16]
Lup016735.1	1084	693	853	vcn:VOLCADRAFT_79064	867	539	703	0.29	0.45	0.13	175	62.8	2e-08	locus=Scaffold_3:1413012:1417422:+ [translate_table: standard]	hypothetical protein; K03695 ATP-dependent Clp protease ATP-binding subunit ClpB
Lup016736.1	1713	3	1658	rcu:RCOM_0838580	1705	2	1657	0.94	0.97	0	1656	3226	0.0	locus=Scaffold_3:1421445:1432117:+ [translate_table: standard]	clathrin heavy chain, putative; K04646 clathrin, heavy polypeptide
Lup016739.1	459	1	128	ppp:PHYPADRAFT_148229	206	71	198	0.35	0.59	0	128	92.8	7e-18	locus=Scaffold_3:1447839:1451550:+ [translate_table: standard]	hypothetical protein; K02178 checkpoint serine/threonine-protein kinase [EC:2.7.11.1]
Lup016741.1	753	458	728	osa:4333912	842	480	771	0.31	0.49	0.11	299	133	7e-30	locus=Scaffold_3:1455416:1459509:- [translate_table: standard]	Os03g0717000; K00924 [EC:2.7.1.-]
Lup016742.1	218	34	213	vvi:100267073	227	38	215	0.7	0.8	0.01	180	256	2e-67	locus=Scaffold_3:1474059:1474715:- [translate_table: standard]	hypothetical protein LOC100267073; K14496 abscisic acid receptor PYR/PYL family
Lup016743.1	742	423	717	zma:100275802	412	125	412	0.32	0.56	0.03	296	181	4e-44	locus=Scaffold_3:1482391:1487392:+ [translate_table: standard]	cl24605_1; LOC100275802; K07562 nonsense-mediated mRNA decay protein 3
Lup016746.1	445	11	438	ath:AT1G30270	482	30	452	0.53	0.71	0.03	434	459	1e-128	locus=Scaffold_3:1538384:1539721:- [translate_table: standard]	CIPK23; CIPK23 (CBL-INTERACTING PROTEIN KINASE 23); kinase/ protein binding / protein serine/threonine kinase; K00924 [EC:2.7.1.-]
Lup016748.2	323	34	129	cin:100176866	211	35	126	0.37	0.52	0.04	96	60.5	2e-08	locus=Scaffold_3:1555583:1559565:+ [translate_table: standard]	similar to membrane-associated ring finger (C3HC4) 4; K10659 E3 ubiquitin-protein ligase MARCH4/9/11 [EC:6.3.2.19]
Lup016753.1	506	1	506	pop:POPTR_831371	510	1	510	0.9	0.95	0	510	967	0.0	locus=Scaffold_3:1613306:1616909:- [translate_table: standard]	inositol-3-phosphate synthase (EC:5.5.1.4); K01858 myo-inositol-1-phosphate synthase [EC:5.5.1.4]
Lup016754.1	229	1	190	vvi:100245515	367	157	349	0.57	0.68	0.09	201	207	6e-53	locus=Scaffold_3:1633487:1635005:+ [translate_table: standard]	hypothetical protein LOC100245515; K09286 EREBP-like factor
Lup016755.1	192	1	185	aga:AgaP_AGAP008225	261	46	220	0.28	0.51	0.07	187	85.9	2e-16	locus=Scaffold_3:1656120:1658014:+ [translate_table: standard]	AGAP008225-PA; K01087 trehalose-phosphatase [EC:3.1.3.12]
Lup016757.1	639	261	632	pno:SNOG_14664	692	179	556	0.3	0.47	0.08	391	150	5e-35	locus=Scaffold_3:1677245:1681802:- [translate_table: standard]	hypothetical protein; K09527 DnaJ homolog subfamily C member 7
Lup016758.1	139	1	139	vvi:100265511	124	1	124	0.8	0.84	0.1	139	215	1e-55	locus=Scaffold_3:1683932:1686200:- [translate_table: standard]	hypothetical protein LOC100265511; K02976 small subunit ribosomal protein S26e
Lup016761.1	1338	742	1324	ngr:NAEGRDRAFT_80312	662	91	650	0.38	0.56	0.07	593	395	1e-108	locus=Scaffold_3:1723766:1735400:+ [translate_table: standard]	abc transporter; K05677 ATP-binding cassette, subfamily D (ALD), member 3
Lup016762.1	570	1	563	pop:POPTR_207428	566	1	563	0.9	0.95	0	563	1093	0.0	locus=Scaffold_3:1737724:1744970:- [translate_table: standard]	asparagine synthase (glutamine-hydrolyzing) (EC:6.3.5.4); K01953 asparagine synthase (glutamine-hydrolysing) [EC:6.3.5.4]
Lup016764.1	207	1	207	ath:AT2G22290	207	1	207	0.85	0.94	0	207	376	1e-104	locus=Scaffold_3:1752594:1755807:+ [translate_table: standard]	ATRABH1D (ARABIDOPSIS RAB GTPASE HOMOLOG H1D); GTP binding; K07976 Rab family, other
Lup016765.1	328	1	328	pop:POPTR_760095	370	1	367	0.83	0.85	0.1	367	624	1e-178	locus=Scaffold_3:1758607:1763780:- [translate_table: standard]	hypothetical protein; K11842 ubiquitin carboxyl-terminal hydrolase 12/46 [EC:3.1.2.15]
Lup016766.1	603	7	603	ath:AT1G71830	625	8	625	0.52	0.65	0.04	620	581	1e-165	locus=Scaffold_3:1770649:1775429:- [translate_table: standard]	SERK1; SERK1 (SOMATIC EMBRYOGENESIS RECEPTOR-LIKE KINASE 1); kinase/ transmembrane receptor protein serine/threonine kinase; K13418 somatic embryogenesis receptor kinase 1 [EC:2.7.10.1 2.7.11.1]
Lup016767.1	441	1	441	rcu:RCOM_0219890	446	1	446	0.75	0.84	0.03	451	667	0.0	locus=Scaffold_3:1780472:1784340:+ [translate_table: standard]	chaperone protein DNAj, putative; K03686 molecular chaperone DnaJ
Lup016769.1	522	1	521	vvi:100264494	528	1	524	0.63	0.79	0.01	526	721	0.0	locus=Scaffold_3:1789572:1791140:+ [translate_table: standard]	hypothetical protein LOC100264494; K10761 tRNA(His) guanylyltransferase [EC:2.7.7.-]
Lup016770.1	135	2	68	olu:OSTLU_32891	136	25	91	0.88	0.89	0	67	123	4e-28	locus=Scaffold_3:1793034:1793873:+ [translate_table: standard]	HTR3503; hypothetical protein; K11253 histone H3
Lup016771.1	514	1	514	vvi:100241550	514	1	514	0.92	0.96	0	514	1011	0.0	locus=Scaffold_3:1796106:1802858:- [translate_table: standard]	hypothetical protein LOC100241550; K13111 WD40 repeat-containing protein SMU1
Lup016778.1	433	86	416	spu:578025	378	48	344	0.24	0.41	0.13	336	89.4	7e-17	locus=Scaffold_3:1854666:1857736:- [translate_table: standard]	hypothetical LOC578025; K01505 1-aminocyclopropane-1-carboxylate deaminase [EC:3.5.99.7]
Lup016779.1	402	1	402	vvi:100242302	403	1	403	0.82	0.9	0	403	670	0.0	locus=Scaffold_3:1861009:1862891:- [translate_table: standard]	hypothetical protein LOC100242302; K01728 pectate lyase [EC:4.2.2.2]
Lup016780.1	517	21	502	vvi:100256113	539	26	501	0.68	0.76	0.06	496	609	1e-173	locus=Scaffold_3:1870052:1874649:- [translate_table: standard]	hypothetical protein LOC100256113; K03217 preprotein translocase subunit YidC
Lup016781.1	202	1	202	vvi:100252545	201	1	201	0.65	0.76	0.1	213	243	6e-64	locus=Scaffold_3:1877198:1877806:+ [translate_table: standard]	hypothetical protein LOC100252545; K02723 photosystem II PsbY protein
Lup016783.1	320	7	320	pop:POPTR_766594	320	7	320	0.76	0.89	0	314	491	1e-138	locus=Scaffold_3:1886191:1888703:- [translate_table: standard]	ketoreductase/ oxidoreductase (EC:1.1.1.36); K10251 beta-keto reductase [EC:1.1.1.-]
Lup016784.1	320	7	320	pop:POPTR_766594	320	7	320	0.76	0.89	0	314	489	1e-137	locus=Scaffold_3:1890214:1892254:- [translate_table: standard]	ketoreductase/ oxidoreductase (EC:1.1.1.36); K10251 beta-keto reductase [EC:1.1.1.-]
Lup016786.1	1288	1	730	rcu:RCOM_1081460	709	1	705	0.68	0.82	0.03	730	1055	0.0	locus=Scaffold_3:1903232:1919352:- [translate_table: standard]	oligopeptidase, putative (EC:3.4.24.16); K01392 thimet oligopeptidase [EC:3.4.24.15]
Lup016790.1	370	102	281	tgu:100230302	532	265	438	0.34	0.48	0.05	182	95.1	1e-18	locus=Scaffold_3:1941339:1942966:- [translate_table: standard]	kelch-like 18; K10455 kelch-like protein 18
Lup016791.1	502	1	501	rcu:RCOM_1080720	500	1	499	0.7	0.8	0.07	520	674	0.0	locus=Scaffold_3:1952955:1955146:+ [translate_table: standard]	GTP binding protein, putative; K06949 ribosome biogenesis GTPase [EC:3.6.1.-]
Lup016792.1	205	24	205	rcu:RCOM_1080700	1086	903	1086	0.9	0.96	0.01	184	350	6e-96	locus=Scaffold_3:1956661:1957985:- [translate_table: standard]	protein with unknown function; K02880 large subunit ribosomal protein L17e
Lup016793.1	468	230	444	dre:553744	265	51	261	0.43	0.66	0.02	216	183	3e-45	locus=Scaffold_3:1959078:1962702:+ [translate_table: standard]	ctdsp1, MGC113169, fj83f12, im:7141428, wu:fj83f12, zgc:113169; CTD (carboxy-terminal domain, RNA polymerase II, polypeptide A) small phosphatase 1 (EC:3.1.3.16); K01090 protein phosphatase [EC:3.1.3.16]
Lup016794.1	621	1	353	vvi:100243727	360	1	358	0.65	0.78	0.01	358	471	1e-131	locus=Scaffold_3:1964281:1971858:+ [translate_table: standard]	hypothetical protein LOC100243727; K10765 alkylated DNA repair protein alkB homolog 1
Lup016796.1	123	7	119	bfo:BRAFLDRAFT_92532	135	18	131	0.33	0.52	0.09	119	58.9	1e-08	locus=Scaffold_3:1980388:1981209:+ [translate_table: standard]	hypothetical protein; K14285 NTF2-related export protein 1/2
Lup016800.1	558	37	554	ath:AT4G14210	566	44	561	0.86	0.94	0	518	962	0.0	locus=Scaffold_3:1997922:2004216:- [translate_table: standard]	PDS3; PDS3 (PHYTOENE DESATURASE 3); phytoene dehydrogenase; K02293 phytoene dehydrogenase, phytoene desaturase [EC:1.14.99.-]
Lup016801.1	778	3	778	rcu:RCOM_1648230	782	2	782	0.81	0.9	0	782	1332	0.0	locus=Scaffold_3:2010164:2017238:+ [translate_table: standard]	protein transport protein sec23, putative; K14006 protein transport protein SEC23
Lup016802.3	713	25	713	pop:POPTR_836871	706	21	706	0.69	0.85	0	689	1027	0.0	locus=Scaffold_3:2025316:2032952:- [translate_table: standard]	hypothetical protein; K01897 long-chain acyl-CoA synthetase [EC:6.2.1.3]
Lup016803.1	1910	646	1909	vvi:100243413	1316	40	1303	0.78	0.89	0	1264	2019	0.0	locus=Scaffold_3:2036168:2052207:- [translate_table: standard]	hypothetical protein LOC100243413; K10866 DNA repair protein RAD50 [EC:3.6.-.-]
Lup016804.1	1004	190	454	ppp:PHYPADRAFT_189930	774	51	317	0.29	0.51	0.1	280	116	1e-24	locus=Scaffold_3:2057460:2067179:+ [translate_table: standard]	hypothetical protein; K13095 splicing factor 1
Lup016805.1	618	1	594	vvi:100250155	612	1	589	0.78	0.87	0.01	595	925	0.0	locus=Scaffold_3:2070502:2074549:+ [translate_table: standard]	hypothetical protein LOC100250155; K11594 ATP-dependent RNA helicase [EC:3.6.4.13]
Lup016806.1	188	9	188	ppp:PHYPADRAFT_74849	239	55	238	0.27	0.44	0.08	190	70.5	9e-12	locus=Scaffold_3:2076156:2078700:+ [translate_table: standard]	hypothetical protein; K02356 elongation factor EF-P
Lup016807.1	253	49	247	olu:OSTLU_29175	200	5	194	0.31	0.47	0.12	208	79.0	4e-14	locus=Scaffold_3:2079555:2080866:+ [translate_table: standard]	hypothetical protein; K01684 galactonate dehydratase [EC:4.2.1.6]
Lup016808.1	486	7	486	pop:POPTR_262437	478	1	476	0.85	0.94	0	480	835	0.0	locus=Scaffold_3:2089607:2093547:- [translate_table: standard]	SecY protein; K10956 protein transport protein SEC61 subunit alpha
Lup016809.1	488	1	488	rcu:RCOM_0729660	484	1	484	0.69	0.82	0	488	722	0.0	locus=Scaffold_3:2120245:2129159:+ [translate_table: standard]	diacylglycerol kinase, alpha, putative (EC:2.7.1.107); K00901 diacylglycerol kinase [EC:2.7.1.107]
Lup016811.1	287	92	287	vvi:100264026	675	480	675	0.88	0.96	0	196	372	1e-102	locus=Scaffold_3:2281196:2285285:+ [translate_table: standard]	hypothetical protein LOC100264026; K06207 GTP-binding protein
Lup016817.1	245	1	151	rcu:RCOM_0818130	266	28	177	0.49	0.73	0.03	153	142	2e-33	locus=Scaffold_3:2462720:2467380:- [translate_table: standard]	mads box protein, putative (EC:1.3.1.74); K09264 MADS-box transcription factor, plant
Lup016818.2	348	1	348	rcu:RCOM_0110800	312	1	312	0.82	0.87	0.1	349	584	1e-166	locus=Scaffold_3:2503044:2511454:+ [translate_table: standard]	transcription initiation factor iib, putative; K03124 transcription initiation factor TFIIB
Lup016819.1	432	23	432	vvi:100262460	473	19	473	0.53	0.69	0.1	456	504	1e-142	locus=Scaffold_3:2519597:2520996:+ [translate_table: standard]	hypothetical protein LOC100262460; K13495 cis-zeatin O-glucosyltransferase [EC:2.4.1.215]
Lup016820.1	1450	1	1444	pop:POPTR_576236	1540	1	1529	0.67	0.78	0.07	1541	2042	0.0	locus=Scaffold_3:2534463:2546319:- [translate_table: standard]	CHR929; chromatin remodeling complex subunit; K11665 DNA helicase INO80 [EC:3.6.4.12]
Lup016821.1	191	1	132	mgr:MGG_13837	1071	714	845	0.44	0.56	0	132	112	2e-24	locus=Scaffold_3:2556230:2556805:+ [translate_table: standard]	hypothetical protein; K07497 putative transposase
Lup016822.1	427	7	427	ath:AT2G41490	431	4	431	0.74	0.85	0.01	428	649	0.0	locus=Scaffold_3:2582625:2587589:- [translate_table: standard]	GPT; GPT (UDP-GLCNAC%3ADOLICHOL+PHOSPHATE+GLCNAC-1-P+TRANSFERASE); UDP-N-acetylglucosamine-dolichyl-phosphate N-acetylglucosaminephosphotransferase; K01001 UDP-N-acetylglucosamine--dolichyl-phosphate N-acetylglucosaminephosphotransferase [EC:2.7.8.15]
Lup016823.1	458	1	450	vvi:100266181	506	2	476	0.66	0.78	0.05	475	652	0.0	locus=Scaffold_3:2616879:2622638:+ [translate_table: standard]	hypothetical protein LOC100266181; K07055
Lup016824.1	347	23	346	osa:4343528	460	124	451	0.42	0.61	0.01	329	254	8e-67	locus=Scaffold_3:2625961:2629940:- [translate_table: standard]	Os07g0546600; K02836 peptide chain release factor RF-2
Lup016827.1	831	4	821	vvi:100258980	850	3	828	0.77	0.86	0.01	829	1298	0.0	locus=Scaffold_3:2709802:2713286:+ [translate_table: standard]	hypothetical protein LOC100258980; K14674 TAG lipase / steryl ester hydrolase / phospholipase A2 / LPA acyltransferase [EC:3.1.1.3 3.1.1.13 3.1.1.4 2.3.1.51]
Lup016828.1	1188	1	1185	pop:POPTR_831806	1247	1	1240	0.57	0.7	0.12	1292	1337	0.0	locus=Scaffold_3:2722288:2740383:+ [translate_table: standard]	hypothetical protein; K11498 centromeric protein E
Lup016829.1	773	1	772	pop:POPTR_777034	767	1	766	0.73	0.84	0.01	775	1178	0.0	locus=Scaffold_3:2781830:2785852:- [translate_table: standard]	hypothetical protein; K00889 1-phosphatidylinositol-4-phosphate 5-kinase [EC:2.7.1.68]
Lup016830.1	468	1	468	pop:POPTR_825048	463	1	463	0.72	0.84	0.01	470	652	0.0	locus=Scaffold_3:2801227:2808038:+ [translate_table: standard]	hypothetical protein; K14431 transcription factor TGA
Lup016831.1	417	15	413	rcu:RCOM_1504170	460	14	412	0.62	0.8	0.01	403	545	1e-154	locus=Scaffold_3:2876956:2881307:+ [translate_table: standard]	serine carboxypeptidase, putative (EC:3.4.16.6); K13289 cathepsin A (carboxypeptidase C) [EC:3.4.16.5]
Lup016832.1	281	8	281	ath:AT1G63380	282	10	280	0.63	0.78	0.01	274	360	1e-98	locus=Scaffold_3:2883303:2888079:- [translate_table: standard]	binding / catalytic/ oxidoreductase; K00059 3-oxoacyl-[acyl-carrier protein] reductase [EC:1.1.1.100]
Lup016833.1	286	9	286	ath:AT1G63380	282	11	280	0.63	0.8	0.02	278	377	1e-103	locus=Scaffold_3:2928087:2930525:- [translate_table: standard]	binding / catalytic/ oxidoreductase; K00059 3-oxoacyl-[acyl-carrier protein] reductase [EC:1.1.1.100]
Lup016834.1	247	85	145	ath:AT4G17500	268	147	208	0.77	0.83	0.01	62	103	2e-21	locus=Scaffold_3:3022271:3023520:+ [translate_table: standard]	ATERF-1 (ETHYLENE RESPONSIVE ELEMENT BINDING FACTOR 1); DNA binding / transcription activator/ transcription factor; K09286 EREBP-like factor
Lup016835.1	243	42	214	uma:UM04979.1	697	93	261	0.32	0.47	0.03	174	88.2	6e-17	locus=Scaffold_3:3073668:3077003:- [translate_table: standard]	hypothetical protein; K01101 4-nitrophenyl phosphatase [EC:3.1.3.41]
Lup016836.1	411	217	346	tca:657388	719	229	372	0.28	0.47	0.09	144	65.5	1e-09	locus=Scaffold_3:3094907:3096735:+ [translate_table: standard]	similar to CG10117-PA; K02366 glucuronyl/N-acetylglucosaminyl transferase EXT1 [EC:2.4.1.224 2.4.1.225]
Lup016837.1	315	34	311	mdo:100015103	277	3	273	0.39	0.59	0.06	283	196	3e-49	locus=Scaffold_3:3103372:3106446:- [translate_table: standard]	similar to Carbonyl reductase [NADPH] 1 (NADPH-dependent carbonyl reductase 1) (Prostaglandin-E(2) 9-reductase) (Prostaglandin 9-ketoreductase) (15-hydroxyprostaglandin dehydrogenase [NADP+]); K00079 carbonyl reductase (NADPH) [EC:1.1.1.184]
Lup016838.1	984	85	425	spu:594312	524	208	490	0.31	0.49	0.19	345	153	9e-36	locus=Scaffold_3:3213745:3219851:- [translate_table: standard]	similar to 4SNc-Tudor domain protein; K13221 methylosome protein 50
Lup016839.1	942	18	942	pop:POPTR_570393	906	6	906	0.7	0.81	0.04	936	1363	0.0	locus=Scaffold_3:3233245:3242355:- [translate_table: standard]	hypothetical protein; K13447 respiratory burst oxidase [EC:1.6.3.- 1.11.1.-]
Lup016840.1	874	2	870	pop:POPTR_773307	948	70	945	0.68	0.83	0.01	878	1245	0.0	locus=Scaffold_3:3278489:3284730:+ [translate_table: standard]	hypothetical protein; K03696 ATP-dependent Clp protease ATP-binding subunit ClpC
Lup016841.1	242	178	242	cci:CC1G_15556	743	682	743	0.49	0.6	0.15	69	63.5	2e-09	locus=Scaffold_3:3397268:3398155:+ [translate_table: standard]	folic acid synthesis protein; K13939 dihydroneopterin aldolase / 2-amino-4-hydroxy-6-hydroxymethyldihydropteridine diphosphokinase / dihydropteroate synthase [EC:4.1.2.25 2.7.6.3 2.5.1.15]
Lup016847.1	467	1	466	rcu:RCOM_1312220	477	1	476	0.81	0.87	0.02	477	781	0.0	locus=Scaffold_3:3515134:3523070:+ [translate_table: standard]	cdk8, putative (EC:2.7.11.23); K02208 cyclin-dependent kinase 8/11 [EC:2.7.11.22]
Lup016848.1	465	6	459	ath:AT2G36780	496	12	491	0.38	0.56	0.08	487	323	3e-87	locus=Scaffold_3:3524656:3526053:- [translate_table: standard]	UDP-glucoronosyl/UDP-glucosyl transferase family protein; K13496 UDP-glucosyl transferase 73C [EC:2.4.1.-]
Lup016850.1	475	87	465	ath:AT5G22850	493	76	441	0.26	0.4	0.15	403	119	6e-26	locus=Scaffold_3:3554059:3557423:+ [translate_table: standard]	aspartyl protease family protein; K00924 [EC:2.7.1.-]
Lup016852.1	685	8	663	ath:AT3G52840	727	12	721	0.43	0.58	0.09	718	579	1e-164	locus=Scaffold_3:3578419:3588387:+ [translate_table: standard]	BGAL2; BGAL2 (beta-galactosidase 2); beta-galactosidase/ catalytic/ cation binding; K01190 beta-galactosidase [EC:3.2.1.23]
Lup016853.1	814	27	699	ath:AT3G52840	727	29	724	0.52	0.66	0.06	706	742	0.0	locus=Scaffold_3:3592401:3600686:+ [translate_table: standard]	BGAL2; BGAL2 (beta-galactosidase 2); beta-galactosidase/ catalytic/ cation binding; K01190 beta-galactosidase [EC:3.2.1.23]
Lup016855.1	641	31	640	pop:POPTR_1100713	649	33	647	0.74	0.83	0.02	621	953	0.0	locus=Scaffold_3:3886544:3895398:+ [translate_table: standard]	hypothetical protein; K00703 starch synthase [EC:2.4.1.21]
Lup016856.1	229	8	227	ath:AT3G54300	240	6	238	0.22	0.42	0.11	240	71.2	7e-12	locus=Scaffold_3:3899270:3899959:+ [translate_table: standard]	ATVAMP727 (VESICLE-ASSOCIATED MEMBRANE PROTEIN 727); K08511 vesicle-associated membrane protein 72
Lup016864.1	313	1	313	vvi:100241262	313	1	313	0.93	0.97	0	313	627	1e-179	locus=Scaffold_3:4414152:4424032:- [translate_table: standard]	hypothetical protein LOC100241262; K12880 THO complex subunit 3
Lup016865.1	268	96	258	cin:100187520	387	205	365	0.33	0.52	0.01	163	82.0	5e-15	locus=Scaffold_3:4451367:4453944:- [translate_table: standard]	similar to speckle-type POZ protein; K10523 speckle-type POZ protein
Lup016867.1	653	299	586	ath:AT3G59420	895	499	787	0.4	0.62	0.04	295	208	2e-52	locus=Scaffold_3:4500637:4503243:+ [translate_table: standard]	ACR4; ACR4 (ARABIDOPSIS CRINKLY4); kinase/ transmembrane receptor protein kinase; K00924 [EC:2.7.1.-]
Lup016869.1	674	82	645	osa:4324691	1121	540	1084	0.31	0.47	0.16	604	232	1e-59	locus=Scaffold_3:4510334:4513174:+ [translate_table: standard]	Os01g0718300; K13415 protein brassinosteroid insensitive 1 [EC:2.7.10.1 2.7.11.1]
Lup016872.2	407	18	85	cin:100186653	403	8	75	0.58	0.79	0	68	92.8	6e-18	locus=Scaffold_3:4532054:4537081:+ [translate_table: standard]	similar to heat shock protein 40; K09502 DnaJ homolog subfamily A member 1
Lup016874.1	575	7	560	rcu:RCOM_0289620	530	6	529	0.65	0.78	0.06	558	765	0.0	locus=Scaffold_3:4550135:4556479:- [translate_table: standard]	cysteinyl-tRNA synthetase, putative (EC:6.1.1.16); K01883 cysteinyl-tRNA synthetase [EC:6.1.1.16]
Lup016876.1	244	25	241	vvi:100251154	222	2	218	0.53	0.73	0	217	238	3e-62	locus=Scaffold_3:4567731:4569247:- [translate_table: standard]	hypothetical protein LOC100251154; K06890
Lup016881.1	792	15	792	rcu:RCOM_1309310	793	14	793	0.81	0.91	0	780	1357	0.0	locus=Scaffold_3:4596673:4604668:+ [translate_table: standard]	glutaminyl-tRNA synthetase, putative (EC:6.1.1.18); K01886 glutaminyl-tRNA synthetase [EC:6.1.1.18]
Lup016882.1	308	10	306	pop:POPTR_564538	362	56	359	0.61	0.76	0.07	313	378	1e-104	locus=Scaffold_3:4620313:4621239:- [translate_table: standard]	cytokinin biosynthetic isopentenyltransferase; K10760 adenylate isopentenyltransferase (cytokinin synthase)
Lup016883.1	636	106	411	dre:378960	300	24	295	0.29	0.47	0.11	307	136	9e-31	locus=Scaffold_3:4630885:4638788:+ [translate_table: standard]	mgll, MGC56561, cb909, wu:fc66g01, zgc:56561; monoglyceride lipase (EC:3.1.1.23); K01054 acylglycerol lipase [EC:3.1.1.23]
Lup016885.1	271	4	266	vvi:100268043	299	35	299	0.66	0.78	0.02	268	332	3e-90	locus=Scaffold_3:4663569:4669469:+ [translate_table: standard]	hypothetical protein LOC100268043; K02876 large subunit ribosomal protein L15
Lup016892.1	407	16	89	ath:AT5G15840	274	58	126	0.45	0.6	0.09	75	60.5	3e-08	locus=Scaffold_3:4720115:4721970:- [translate_table: standard]	CO; CO (CONSTANS); transcription factor/ transcription regulator/ zinc ion binding; K12135 zinc finger protein CONSTANS
Lup016893.1	496	158	457	ppp:PHYPADRAFT_126819	330	37	317	0.26	0.39	0.15	315	76.6	5e-13	locus=Scaffold_3:4736459:4737949:- [translate_table: standard]	hypothetical protein; K00660 chalcone synthase [EC:2.3.1.74]
Lup016894.1	373	7	358	pop:POPTR_571923	313	26	310	0.3	0.42	0.24	363	92.4	7e-18	locus=Scaffold_3:4756614:4757735:- [translate_table: standard]	ERF82; AP2/ERF domain-containing transcription factor; K09286 EREBP-like factor
Lup016898.2	399	1	398	vvi:100245820	397	1	397	0.72	0.8	0.03	405	535	1e-151	locus=Scaffold_3:4799544:4802950:+ [translate_table: standard]	hypothetical protein LOC100245820; K10839 UV excision repair protein RAD23
Lup016899.1	216	38	207	tgu:100222587	520	327	509	0.22	0.44	0.08	184	53.1	2e-06	locus=Scaffold_3:4805099:4807268:+ [translate_table: standard]	similar to Pleckstrin homology domain-containing family A member 8; K08051 pleckstrin homology domain containing, family A (phosphoinositide binding specific) member 8
Lup016900.1	1008	205	997	vvi:100247382	1121	296	1116	0.59	0.71	0.09	846	869	0.0	locus=Scaffold_3:4809725:4815809:+ [translate_table: standard]	hypothetical protein LOC100247382; K08827 serine/threonine-protein kinase PRP4 [EC:2.7.11.1]
Lup016902.2	806	243	806	rcu:RCOM_0353450	587	13	587	0.76	0.85	0.02	577	875	0.0	locus=Scaffold_3:4826249:4837368:+ [translate_table: standard]	serine/threonine protein phosphatase 2a regulatory subunit A, putative; K03456 protein phosphatase 2 (formerly 2A), regulatory subunit A
Lup016903.1	883	469	883	pop:POPTR_564507	436	12	436	0.64	0.77	0.05	432	531	1e-149	locus=Scaffold_3:4839134:4846765:- [translate_table: standard]	hypothetical protein; K14431 transcription factor TGA
Lup016907.1	342	83	299	bmy:Bm1_19900	1533	191	421	0.26	0.42	0.15	243	77.8	2e-13	locus=Scaffold_3:4878963:4881622:+ [translate_table: standard]	Micro-fibrillar-associated protein 1 C-terminus containing protein; K13110 microfibrillar-associated protein 1
Lup016908.1	488	1	487	rcu:RCOM_1353690	494	1	494	0.69	0.8	0.02	497	688	0.0	locus=Scaffold_3:4883916:4886560:+ [translate_table: standard]	protein phosphatase 2a, regulatory subunit, putative; K11584 protein phosphatase 2 (formerly 2A), regulatory subunit B'
Lup016909.1	420	3	414	vvi:100246124	496	1	416	0.73	0.85	0	416	649	0.0	locus=Scaffold_3:4893381:4895700:- [translate_table: standard]	hypothetical protein LOC100246124; K01728 pectate lyase [EC:4.2.2.2]
Lup016910.1	584	6	554	sbi:SORBI_08g021380	598	26	569	0.42	0.63	0.03	556	448	1e-125	locus=Scaffold_3:4912053:4916273:- [translate_table: standard]	hypothetical protein; K03294 basic amino acid/polyamine antiporter, APA family
Lup016911.1	237	17	178	ddi:DDB_G0277927	1217	151	288	0.28	0.45	0.2	167	66.2	3e-10	locus=Scaffold_3:4933954:4935592:+ [translate_table: standard]	mybH; SWIRM domain-containing protein; K11865 protein MYSM1
Lup016913.1	372	28	216	osa:4349826	1601	620	823	0.33	0.46	0.2	219	105	6e-22	locus=Scaffold_3:4944080:4945198:- [translate_table: standard]	Os11g0157000; K12619 5'-3' exoribonuclease 2 [EC:3.1.13.-]
Lup016914.1	230	1	191	ath:AT3G54300	240	1	191	0.87	0.95	0	191	345	2e-94	locus=Scaffold_3:4957090:4958752:+ [translate_table: standard]	ATVAMP727 (VESICLE-ASSOCIATED MEMBRANE PROTEIN 727); K08511 vesicle-associated membrane protein 72
Lup016915.1	702	140	188	rcu:RCOM_1267370	757	689	737	0.57	0.77	0	49	63.2	9e-09	locus=Scaffold_3:4960050:4973806:- [translate_table: standard]	hypothetical protein; K13130 survival of motor neuron protein-interacting protein 1
Lup016916.1	282	11	282	vvi:100260143	297	6	297	0.69	0.77	0.06	292	409	1e-113	locus=Scaffold_3:4980151:4983267:+ [translate_table: standard]	hypothetical protein LOC100260143; K10743 ribonuclease H2 subunit A [EC:3.1.26.4]
Lup016918.1	511	1	508	pop:POPTR_768327	516	4	512	0.51	0.62	0.03	518	450	1e-125	locus=Scaffold_3:4989162:4992158:- [translate_table: standard]	MYB157; hypothetical protein; K09422 myb proto-oncogene protein, plant
Lup016919.1	1167	42	1114	bmy:Bm1_49395	1615	37	1098	0.27	0.45	0.18	1174	342	1e-92	locus=Scaffold_3:4996176:5008234:+ [translate_table: standard]	Beta-tubulin cofactor D family protein; K12864 beta-catenin-like protein 1
Lup016921.1	377	2	373	rcu:RCOM_0817880	364	1	361	0.79	0.86	0.02	372	609	1e-173	locus=Scaffold_3:5029106:5032077:+ [translate_table: standard]	lipoic acid synthetase, putative; K03644 lipoic acid synthetase [EC:2.8.1.8]
Lup016924.1	420	2	420	vvi:100251686	422	3	422	0.82	0.91	0	420	718	0.0	locus=Scaffold_3:5039707:5046036:- [translate_table: standard]	hypothetical protein LOC100251686; K01597 diphosphomevalonate decarboxylase [EC:4.1.1.33]
Lup016926.1	121	7	121	pop:POPTR_240547	117	3	117	0.94	0.97	0	115	196	3e-50	locus=Scaffold_3:5051560:5053014:+ [translate_table: standard]	hypothetical protein; K02891 large subunit ribosomal protein L22e
Lup016927.1	200	1	180	rcu:RCOM_0340700	1157	755	900	0.25	0.45	0.18	180	71.2	5e-12	locus=Scaffold_3:5055336:5057482:+ [translate_table: standard]	Cell division protein ftsH, putative (EC:3.6.4.3); K03798 cell division protease FtsH [EC:3.4.24.-]
Lup016928.1	458	121	440	ppp:PHYPADRAFT_200971	557	66	376	0.4	0.59	0.1	333	237	2e-61	locus=Scaffold_3:5058829:5062121:- [translate_table: standard]	Cry3; photolyase-like protein; K01669 deoxyribodipyrimidine photo-lyase [EC:4.1.99.3]
Lup016930.1	745	397	642	tca:657050	2106	794	1003	0.22	0.41	0.16	248	62.4	2e-08	locus=Scaffold_3:5071990:5078442:- [translate_table: standard]	similar to CG33114-PA; K01769 guanylate cyclase, other [EC:4.6.1.2]
Lup016936.1	557	1	557	pop:POPTR_572672	560	6	560	0.72	0.84	0	557	842	0.0	locus=Scaffold_3:5113263:5115439:- [translate_table: standard]	pectinesterase family protein (EC:3.1.1.11); K01051 pectinesterase [EC:3.1.1.11]
Lup016937.1	559	33	559	pop:POPTR_572672	560	38	560	0.67	0.8	0	527	739	0.0	locus=Scaffold_3:5126860:5128907:+ [translate_table: standard]	pectinesterase family protein (EC:3.1.1.11); K01051 pectinesterase [EC:3.1.1.11]
Lup016938.1	559	7	559	rcu:RCOM_1179070	557	14	557	0.67	0.82	0.01	553	808	0.0	locus=Scaffold_3:5131459:5135772:+ [translate_table: standard]	Pectinesterase-3 precursor, putative (EC:3.1.1.11); K01051 pectinesterase [EC:3.1.1.11]
Lup016939.1	503	38	496	osa:4347660	515	40	502	0.63	0.75	0	463	602	1e-171	locus=Scaffold_3:5149017:5151870:+ [translate_table: standard]	Os09g0530200; K01179 endoglucanase [EC:3.2.1.4]
Lup016940.1	813	1	806	vvi:100267606	811	1	806	0.82	0.9	0	806	1416	0.0	locus=Scaffold_3:5153277:5158986:- [translate_table: standard]	hypothetical protein LOC100267606; K00695 sucrose synthase [EC:2.4.1.13]
Lup016943.1	489	29	488	pop:POPTR_552480	490	30	490	0.88	0.95	0	461	858	0.0	locus=Scaffold_3:5178708:5184928:- [translate_table: standard]	aspartate ammonia-lyase (EC:4.2.1.2); K01679 fumarate hydratase, class II [EC:4.2.1.2]
Lup016944.1	1008	384	742	vvi:100249019	982	410	762	0.48	0.68	0.03	363	349	1e-94	locus=Scaffold_3:5192994:5198910:- [translate_table: standard]	hypothetical protein LOC100249019; K10406 kinesin family member C2/C3
Lup016945.1	316	20	305	nvi:100116581	769	25	310	0.39	0.56	0.09	300	200	1e-50	locus=Scaffold_3:5208051:5212273:- [translate_table: standard]	NV12874; similar to folate carrier protein; K13354 solute carrier family 25 member 17
Lup016947.1	346	125	332	pop:POPTR_581394	531	311	513	0.3	0.51	0.07	213	109	5e-23	locus=Scaffold_3:5224865:5225905:- [translate_table: standard]	glycosyltransferase (EC:2.4.1.43); K13648 alpha-1,4-galacturonosyltransferase [EC:2.4.1.43]
Lup016954.2	548	1	548	vvi:100248684	560	1	560	0.85	0.91	0.02	561	991	0.0	locus=Scaffold_3:5272568:5281284:- [translate_table: standard]	hypothetical protein LOC100248684; K01937 CTP synthase [EC:6.3.4.2]
Lup016956.1	363	1	363	pop:POPTR_816711	359	1	359	0.81	0.9	0.01	364	607	1e-173	locus=Scaffold_3:5290918:5295283:- [translate_table: standard]	hypothetical protein; K09584 protein disulfide-isomerase A6 [EC:5.3.4.1]
Lup016957.1	436	1	183	vvi:100260656	367	1	180	0.65	0.75	0.06	188	234	1e-60	locus=Scaffold_3:5301636:5304378:- [translate_table: standard]	MYB12, mybF1; R2R3 MYB 12 transcription factor; K09422 myb proto-oncogene protein, plant
Lup016958.1	81	1	69	rcu:RCOM_1347480	128	56	124	0.85	0.91	0	69	120	2e-27	locus=Scaffold_3:5307215:5308640:- [translate_table: standard]	Transcription initiation factor TFIID subunit, putative; K03127 transcription initiation factor TFIID subunit 13
Lup016960.2	230	35	220	mdo:100011001	486	72	253	0.3	0.44	0.17	202	81.6	5e-15	locus=Scaffold_3:5325067:5326518:- [translate_table: standard]	similar to GTP-binding protein; K07884 Ras-related protein Rab-3D
Lup016961.1	1370	1048	1237	ame:410940	1192	969	1183	0.28	0.47	0.2	225	87.4	1e-15	locus=Scaffold_3:5327634:5334079:+ [translate_table: standard]	similar to DNA topoisomerase 2-binding protein 1 (DNA topoisomerase II-binding protein 1) (DNA topoisomerase IIbeta-binding protein 1) (TopBP1); K10728 topoisomerase (DNA) II binding protein 1
Lup016962.1	548	220	422	uma:UM05415.1	558	276	462	0.24	0.44	0.13	209	62.8	1e-08	locus=Scaffold_3:5342823:5346129:- [translate_table: standard]	hypothetical protein; K09527 DnaJ homolog subfamily C member 7
Lup016963.1	760	1	760	vvi:100252178	768	14	768	0.76	0.87	0	760	1247	0.0	locus=Scaffold_3:5361769:5365177:- [translate_table: standard]	hypothetical protein LOC100252178; K05349 beta-glucosidase [EC:3.2.1.21]
Lup016965.1	227	13	210	phu:Phum_PHUM601500	330	52	223	0.26	0.45	0.17	203	62.8	3e-09	locus=Scaffold_3:5385417:5387643:+ [translate_table: standard]	membrane-associated RING finger protein, putative; K10656 E3 ubiquitin-protein ligase MARCH1/8 [EC:6.3.2.19]
Lup016966.1	1693	14	1007	rcu:RCOM_1347210	1546	6	961	0.67	0.77	0.05	1001	1225	0.0	locus=Scaffold_3:5389834:5401402:- [translate_table: standard]	WD-repeat protein, putative; K11798 bromodomain and WD repeat domain containing protein 1/3
Lup016967.1	149	11	147	vvi:100254083	571	435	569	0.46	0.58	0.04	139	106	5e-23	locus=Scaffold_3:5414531:5414980:+ [translate_table: standard]	hypothetical protein LOC100254083; K04371 extracellular signal-regulated kinase 1/2 [EC:2.7.11.24]
Lup016972.1	265	11	146	ath:AT4G01250	298	92	228	0.5	0.6	0.11	145	129	3e-29	locus=Scaffold_3:5445776:5446993:+ [translate_table: standard]	WRKY22; WRKY22; transcription factor; K13425 WRKY transcription factor 22
Lup016973.1	558	294	549	ath:AT1G02560	298	43	298	0.9	0.93	0	256	489	1e-137	locus=Scaffold_3:5448516:5455429:- [translate_table: standard]	CLPP5; CLPP5 (NUCLEAR ENCODED CLP PROTEASE 5); serine-type endopeptidase; K01358 ATP-dependent Clp protease, protease subunit [EC:3.4.21.92]
Lup016974.2	797	12	791	ath:AT2G47300	826	18	819	0.44	0.59	0.09	832	625	1e-178	locus=Scaffold_3:5459733:5464549:- [translate_table: standard]	ribonuclease P; K01164 ribonuclease P/MRP protein subunit POP1 [EC:3.1.26.5]
Lup016975.1	305	109	242	rcu:RCOM_0849600	558	337	490	0.39	0.54	0.12	154	111	9e-24	locus=Scaffold_3:5474402:5475708:+ [translate_table: standard]	transcription factor, putative; K13424 WRKY transcription factor 33
Lup016977.1	536	12	528	vvi:100264200	523	7	523	0.62	0.75	0.03	527	644	0.0	locus=Scaffold_3:5491407:5493721:+ [translate_table: standard]	hypothetical protein LOC100264200; K13508 glycerol-3-phosphate acyltransferase [EC:2.3.1.15]
Lup016978.1	162	56	127	rcu:RCOM_1346080	731	529	595	0.65	0.76	0.06	72	102	2e-21	locus=Scaffold_3:5503341:5505324:+ [translate_table: standard]	ATP-dependent RNA helicase, putative; K12820 pre-mRNA-splicing factor ATP-dependent RNA helicase DHX15/PRP43 [EC:3.6.4.13]
Lup016979.1	160	49	157	rcu:RCOM_1346070	660	551	659	0.7	0.81	0	109	154	3e-37	locus=Scaffold_3:5505852:5506987:- [translate_table: standard]	long-chain-fatty-acid CoA ligase, putative (EC:6.2.1.3); K01897 long-chain acyl-CoA synthetase [EC:6.2.1.3]
Lup016980.1	349	17	333	pop:POPTR_822902	332	26	327	0.51	0.69	0.05	318	334	9e-91	locus=Scaffold_3:5519817:5523952:+ [translate_table: standard]	GA2ox6; gibberellin 2-oxidase; K04125 gibberellin 2-oxidase [EC:1.14.11.13]
Lup016981.1	248	10	248	ath:AT2G47190	273	8	266	0.46	0.62	0.09	261	219	1e-56	locus=Scaffold_3:5531872:5532840:- [translate_table: standard]	MYB2; MYB2 (MYB DOMAIN PROTEIN 2); DNA binding / calmodulin binding / transcription activator/ transcription factor; K09422 myb proto-oncogene protein, plant
Lup016982.1	503	225	387	ath:AT5G03560	363	181	341	0.25	0.45	0.02	164	70.5	4e-11	locus=Scaffold_3:5543716:5545227:+ [translate_table: standard]	nucleobase:cation symporter; K03457 nucleobase:cation symporter-1, NCS1 family
Lup016983.1	465	57	451	rcu:RCOM_1063390	466	62	456	0.47	0.66	0.03	403	370	1e-101	locus=Scaffold_3:5549424:5551391:- [translate_table: standard]	Polygalacturonase precursor, putative (EC:3.2.1.67); K01184 polygalacturonase [EC:3.2.1.15]
Lup016984.1	394	72	389	osa:4337723	389	63	386	0.68	0.79	0.04	328	446	1e-124	locus=Scaffold_3:5561966:5563996:+ [translate_table: standard]	Os05g0134200; K01090 protein phosphatase [EC:3.1.3.16]
Lup016985.1	156	1	156	vvi:100258943	156	1	156	0.96	0.97	0	156	265	1e-70	locus=Scaffold_3:5566718:5567188:- [translate_table: standard]	hypothetical protein LOC100258943; K02977 small subunit ribosomal protein S27Ae
Lup016986.1	333	25	331	vvi:100262330	326	26	326	0.47	0.63	0.02	308	287	1e-76	locus=Scaffold_3:5568162:5569381:- [translate_table: standard]	hypothetical protein LOC100262330; K00430 peroxidase [EC:1.11.1.7]
Lup016987.1	1158	1045	1158	pop:POPTR_196517	118	4	117	0.61	0.76	0	114	151	4e-35	locus=Scaffold_3:5573977:5583404:- [translate_table: standard]	hypothetical protein; K08341 GABA(A) receptor-associated protein (autophagy-related protein 8)
Lup016988.1	361	3	348	rcu:RCOM_1078760	461	6	364	0.45	0.6	0.06	364	279	4e-74	locus=Scaffold_3:5590963:5593539:+ [translate_table: standard]	receptor serine-threonine protein kinase, putative (EC:2.7.10.2); K13430 serine/threonine-protein kinase PBS1 [EC:2.7.11.1]
Lup016989.1	456	31	448	ath:AT5G48930	433	25	427	0.26	0.46	0.09	430	142	6e-33	locus=Scaffold_3:5596930:5600404:- [translate_table: standard]	HCT; HCT (HYDROXYCINNAMOYL-COA SHIKIMATE/QUINATE HYDROXYCINNAMOYL TRANSFERASE); quinate O-hydroxycinnamoyltransferase/ shikimate O-hydroxycinnamoyltransferase/ transferase (EC:2.3.1.133); K13065 shikimate O-hydroxycinnamoyltransferase [EC:2.3.1.133]
Lup016990.1	628	1	628	pop:POPTR_548766	558	1	558	0.43	0.58	0.12	633	481	1e-134	locus=Scaffold_3:5605620:5607763:+ [translate_table: standard]	hypothetical protein; K01051 pectinesterase [EC:3.1.1.11]
Lup016991.1	617	33	617	pop:POPTR_548766	558	38	558	0.44	0.61	0.1	585	486	1e-136	locus=Scaffold_3:5617178:5620224:+ [translate_table: standard]	hypothetical protein; K01051 pectinesterase [EC:3.1.1.11]
Lup016993.1	1274	1	1273	pop:POPTR_834831	1294	1	1293	0.78	0.88	0.01	1293	2039	0.0	locus=Scaffold_3:5636658:5641906:+ [translate_table: standard]	multidrug/pheromone exporter, MDR family, ABC transporter family; K05658 ATP-binding cassette, subfamily B (MDR/TAP), member 1
Lup016995.1	1105	406	1097	vvi:100250268	1017	312	1005	0.88	0.94	0	694	1264	0.0	locus=Scaffold_3:5656527:5665287:+ [translate_table: standard]	similar to Protein translocase subunit secA, chloroplastic; K03070 preprotein translocase subunit SecA
Lup016996.1	465	41	384	ath:AT3G15720	452	21	333	0.31	0.46	0.12	350	117	2e-25	locus=Scaffold_3:5668169:5671190:+ [translate_table: standard]	glycoside hydrolase family 28 protein / polygalacturonase (pectinase) family protein (EC:3.2.1.15); K01184 polygalacturonase [EC:3.2.1.15]
Lup016997.1	161	70	153	ath:AT1G04550	239	126	214	0.5	0.67	0.15	94	87.0	6e-17	locus=Scaffold_3:5673270:5674417:- [translate_table: standard]	IAA12; IAA12 (AUXIN-INDUCED PROTEIN 12); transcription factor/ transcription repressor; K14484 auxin-responsive protein IAA
Lup016998.1	429	1	429	vvi:100243415	549	134	549	0.86	0.91	0.03	429	748	0.0	locus=Scaffold_3:5677488:5682058:- [translate_table: standard]	hypothetical protein LOC100243415; K00231 protoporphyrinogen oxidase [EC:1.3.3.4]
Lup017000.1	423	272	350	ath:AT1G09530	524	340	420	0.6	0.79	0.02	81	110	3e-23	locus=Scaffold_3:5705747:5707469:+ [translate_table: standard]	PIF3; PIF3 (PHYTOCHROME INTERACTING FACTOR 3); DNA binding / protein binding / transcription factor/ transcription regulator; K12126 phytochrome-interacting factor 3
Lup017001.1	732	267	717	rcu:RCOM_0340700	1157	690	1146	0.34	0.54	0.01	457	265	1e-69	locus=Scaffold_3:5708334:5710532:- [translate_table: standard]	Cell division protein ftsH, putative (EC:3.6.4.3); K03798 cell division protease FtsH [EC:3.4.24.-]
Lup017002.1	438	1	438	pop:POPTR_572513	464	1	464	0.56	0.7	0.07	469	456	1e-127	locus=Scaffold_3:5736875:5738362:+ [translate_table: standard]	MYB055; hypothetical protein; K09422 myb proto-oncogene protein, plant
Lup017003.1	438	56	413	mbr:MONBRDRAFT_30786	1068	689	1035	0.28	0.41	0.21	394	133	4e-30	locus=Scaffold_3:5742410:5746625:- [translate_table: standard]	hypothetical protein ; K11866 STAM-binding protein [EC:3.1.2.15]
Lup017004.1	332	14	329	sbi:SORBI_03g013060	619	182	617	0.5	0.6	0.27	436	399	1e-110	locus=Scaffold_3:5751317:5756058:- [translate_table: standard]	hypothetical protein; K08869 aarF domain-containing kinase
Lup017005.1	170	11	152	pop:POPTR_774603	261	75	217	0.62	0.76	0	143	185	2e-46	locus=Scaffold_3:5756894:5757614:+ [translate_table: standard]	hypothetical protein; K07025 putative hydrolase of the HAD superfamily
Lup017007.1	1041	715	923	hmg:100213261	487	298	481	0.26	0.48	0.14	212	87.8	6e-16	locus=Scaffold_3:5769536:5778056:+ [translate_table: standard]	similar to predicted protein; K01102 pyruvate dehydrogenase phosphatase [EC:3.1.3.43]
Lup017010.1	318	70	318	ath:AT5G03560	363	122	363	0.67	0.76	0.02	249	323	2e-87	locus=Scaffold_3:5784545:5785501:+ [translate_table: standard]	nucleobase:cation symporter; K03457 nucleobase:cation symporter-1, NCS1 family
Lup017011.2	755	108	696	oaa:100090091	790	185	774	0.37	0.57	0.04	602	371	1e-101	locus=Scaffold_3:5786485:5792415:- [translate_table: standard]	similar to DEAD (Asp-Glu-Ala-Asp) box polypeptide 50; K13183 ATP-dependent RNA helicase DDX50 [EC:3.6.4.13]
Lup017016.1	1121	20	1121	pop:POPTR_729311	1126	20	1121	0.81	0.9	0	1102	1877	0.0	locus=Scaffold_3:5811328:5816395:+ [translate_table: standard]	phya; phytochrome; K12120 phytochrome A
Lup017017.1	731	1	727	pop:POPTR_1115489	728	1	722	0.76	0.86	0.02	732	1173	0.0	locus=Scaffold_3:5818106:5822388:+ [translate_table: standard]	glutamate-tRNA ligase (EC:6.1.1.17); K01885 glutamyl-tRNA synthetase [EC:6.1.1.17]
Lup017021.1	325	1	325	vvi:100242559	341	18	341	0.82	0.92	0	325	565	1e-160	locus=Scaffold_3:5871816:5874658:- [translate_table: standard]	hypothetical protein LOC100242559; K04799 flap endonuclease-1 [EC:3.-.-.-]
Lup017022.1	621	2	546	ppp:PHYPADRAFT_134814	591	14	571	0.36	0.59	0.04	564	388	1e-106	locus=Scaffold_3:5882972:5885917:+ [translate_table: standard]	hypothetical protein; K14638 solute carrier family 15 (peptide/histidine transporter), member 3/4
Lup017023.1	423	66	369	mbr:MONBRDRAFT_38375	601	43	342	0.3	0.46	0.04	309	143	4e-33	locus=Scaffold_3:5898830:5902874:+ [translate_table: standard]	hypothetical protein ; K14574 ribosome maturation protein SDO1
Lup017024.1	412	1	412	pop:POPTR_570647	446	1	446	0.55	0.67	0.13	461	450	1e-125	locus=Scaffold_3:5907537:5909049:- [translate_table: standard]	MYB216; hypothetical protein; K09422 myb proto-oncogene protein, plant
Lup017026.1	705	1	623	ath:AT1G09530	524	1	485	0.33	0.44	0.27	643	216	5e-55	locus=Scaffold_3:5927909:5931593:- [translate_table: standard]	PIF3; PIF3 (PHYTOCHROME INTERACTING FACTOR 3); DNA binding / protein binding / transcription factor/ transcription regulator; K12126 phytochrome-interacting factor 3
Lup017028.1	157	1	128	sbi:SORBI_10g029810	226	1	127	0.3	0.47	0.06	132	50.4	6e-06	locus=Scaffold_3:5943198:5943671:+ [translate_table: standard]	hypothetical protein; K09264 MADS-box transcription factor, plant
Lup017030.1	156	1	88	olu:OSTLU_29140	116	1	86	0.34	0.53	0.02	88	56.2	1e-07	locus=Scaffold_3:5955933:5956403:+ [translate_table: standard]	hypothetical protein; K09260 MADS-box transcription enhancer factor 2A
Lup017033.1	509	1	509	pop:POPTR_834438	507	1	507	0.66	0.82	0.01	511	729	0.0	locus=Scaffold_3:5997544:6000966:- [translate_table: standard]	hypothetical protein; K08245 phytepsin [EC:3.4.23.40]
Lup017034.2	783	602	763	vvi:100244778	606	3	173	0.31	0.46	0.08	174	80.9	6e-14	locus=Scaffold_3:6008205:6015364:+ [translate_table: standard]	hypothetical protein LOC100244778; K10583 ubiquitin-conjugating enzyme E2 S [EC:6.3.2.19]
Lup017038.1	950	1	950	vvi:100252042	1052	1	1051	0.65	0.75	0.09	1053	1338	0.0	locus=Scaffold_3:6035349:6041699:+ [translate_table: standard]	similar to protein transport protein Sec24, putative; K14007 protein transport protein SEC24
Lup017039.1	410	1	410	ath:AT5G26751	405	1	405	0.92	0.95	0.01	410	794	0.0	locus=Scaffold_3:6046836:6050077:+ [translate_table: standard]	ATSK11; ATSK11; protein kinase/ protein serine/threonine kinase; K00924 [EC:2.7.1.-]
Lup017040.1	588	192	577	ath:AT5G14650	435	51	424	0.47	0.63	0.04	388	369	1e-101	locus=Scaffold_3:6051451:6056084:+ [translate_table: standard]	polygalacturonase, putative / pectinase, putative; K01184 polygalacturonase [EC:3.2.1.15]
Lup017041.1	223	1	222	pop:POPTR_834444	219	1	218	0.77	0.88	0.01	222	365	1e-100	locus=Scaffold_3:6058487:6060378:- [translate_table: standard]	hypothetical protein; K01304 pyroglutamyl-peptidase [EC:3.4.19.3]
Lup021203.1	640	35	639	vvi:100253139	629	22	628	0.59	0.73	0.01	610	734	0.0	locus=Scaffold_4:363115:368002:- [translate_table: standard]	hypothetical protein LOC100253139; K11436 protein arginine N-methyltransferase 3 [EC:2.1.1.-]
Lup021206.1	87	1	67	ath:AT1G68020	700	323	389	0.7	0.86	0	67	104	2e-22	locus=Scaffold_4:649983:650396:- [translate_table: standard]	ATTPS6; ATTPS6; alpha,alpha-trehalose-phosphate synthase (UDP-forming)/ transferase, transferring glycosyl groups / trehalose-phosphatase; K00697 alpha,alpha-trehalose-phosphate synthase (UDP-forming) [EC:2.4.1.15]
Lup021208.1	287	1	251	ath:AT4G33430	615	329	582	0.44	0.66	0.01	254	229	3e-59	locus=Scaffold_4:670225:671570:- [translate_table: standard]	BAK1; BAK1 (BRI1-ASSOCIATED RECEPTOR KINASE); kinase/ protein binding / protein heterodimerization/ protein serine/threonine kinase; K13416 brassinosteroid insensitive 1-associated receptor kinase 1 [EC:2.7.10.1 2.7.11.1]
Lup021210.1	156	1	153	pop:POPTR_592711	192	1	153	0.75	0.87	0	153	244	2e-64	locus=Scaffold_4:718680:720559:+ [translate_table: standard]	histidine phosphotransfer protein; K14490 histidine-containing phosphotransfer peotein
Lup021213.1	810	3	810	vvi:100232987	812	6	812	0.83	0.91	0	809	1429	0.0	locus=Scaffold_4:766654:770116:- [translate_table: standard]	PLD; phospholipase D alpha; K01115 phospholipase D [EC:3.1.4.4]
Lup021215.1	100	1	92	ath:AT1G12200	465	292	383	0.55	0.75	0	92	112	1e-24	locus=Scaffold_4:790708:791363:+ [translate_table: standard]	flavin-containing monooxygenase family protein / FMO family protein; K00485 dimethylaniline monooxygenase (N-oxide forming) [EC:1.14.13.8]
Lup021216.1	807	111	804	rcu:RCOM_1194550	705	1	702	0.55	0.73	0.01	703	760	0.0	locus=Scaffold_4:792061:800594:+ [translate_table: standard]	hypothetical protein; K13146 integrator complex subunit 9
Lup021217.1	312	1	312	pop:POPTR_560507	318	1	317	0.77	0.85	0.06	325	501	1e-141	locus=Scaffold_4:843839:847732:+ [translate_table: standard]	hypothetical protein; K12586 exosome complex component RRP43
Lup021218.2	906	1	892	vvi:100241851	965	1	883	0.76	0.86	0.01	893	1451	0.0	locus=Scaffold_4:849237:862795:- [translate_table: standard]	hypothetical protein LOC100241851; K01408 insulysin [EC:3.4.24.56]
Lup021220.1	1459	1	1444	vvi:100250397	1563	23	1538	0.7	0.8	0.05	1520	2124	0.0	locus=Scaffold_4:876411:887040:- [translate_table: standard]	hypothetical protein LOC100250397; K11665 DNA helicase INO80 [EC:3.6.4.12]
Lup021221.1	1493	1267	1478	pop:POPTR_255529	237	1	213	0.6	0.75	0	213	286	1e-75	locus=Scaffold_4:889418:908873:- [translate_table: standard]	hypothetical protein; K01674 carbonic anhydrase [EC:4.2.1.1]
Lup021222.1	393	27	340	vvi:100257827	432	67	380	0.54	0.73	0.01	316	312	4e-84	locus=Scaffold_4:924530:928310:+ [translate_table: standard]	hypothetical protein LOC100257827; K03553 recombination protein RecA
Lup021225.1	153	16	152	tpv:TP01_0788	177	7	143	0.45	0.64	0	137	134	3e-31	locus=Scaffold_4:954546:955007:- [translate_table: standard]	60S ribosomal protein L11; K02867 large subunit ribosomal protein L11
Lup021226.1	360	1	344	pop:POPTR_819485	482	1	428	0.62	0.68	0.19	428	503	1e-142	locus=Scaffold_4:957822:959368:- [translate_table: standard]	UDP-sulfoquinovose synthase (EC:3.13.1.1); K06118 UDP-sulfoquinovose synthase [EC:3.13.1.1]
Lup021227.1	263	1	263	pop:POPTR_801780	233	1	233	0.61	0.71	0.12	265	287	7e-77	locus=Scaffold_4:978168:980366:+ [translate_table: standard]	type-a response regulator; K14492 two-component response regulator ARR-A family
Lup021230.1	271	7	188	hsa:3297	529	18	203	0.38	0.55	0.11	195	117	1e-25	locus=Scaffold_4:1136326:1142313:- [translate_table: standard]	HSF1, HSTF1; heat shock transcription factor 1; K09414 heat shock transcription factor 1
Lup021232.1	379	4	379	pop:POPTR_832343	367	3	367	0.75	0.83	0.07	385	588	1e-167	locus=Scaffold_4:1252444:1258965:- [translate_table: standard]	hypothetical protein; K14411 RNA-binding protein Musashi
Lup021233.1	264	153	211	ath:AT5G01310	912	38	96	0.69	0.77	0	59	87.8	1e-16	locus=Scaffold_4:1310522:1311316:- [translate_table: standard]	basic helix-loop-helix (bHLH) family protein; K10863 aprataxin [EC:3.-.-.-]
Lup021235.1	350	3	264	ago:AGOS_AFR092W	1423	1124	1388	0.36	0.56	0.09	277	171	1e-41	locus=Scaffold_4:1417192:1418244:+ [translate_table: standard]	hypothetical protein; K11229 mitogen-activated protein kinase kinase kinase [EC:2.7.11.1]
Lup021236.1	67	10	67	ath:AT1G74470	467	176	233	0.7	0.84	0	58	87.8	2e-17	locus=Scaffold_4:1440059:1440370:- [translate_table: standard]	geranylgeranyl reductase (EC:1.3.1.-); K10960 geranylgeranyl reductase [EC:1.3.1.83]
Lup021239.1	520	185	468	rcu:RCOM_1078760	461	75	361	0.48	0.63	0.01	288	259	6e-68	locus=Scaffold_4:1554659:1557535:+ [translate_table: standard]	receptor serine-threonine protein kinase, putative (EC:2.7.10.2); K13430 serine/threonine-protein kinase PBS1 [EC:2.7.11.1]
Lup021240.1	554	7	554	pop:POPTR_818397	559	12	559	0.89	0.94	0	548	1029	0.0	locus=Scaffold_4:1602291:1623041:- [translate_table: standard]	nicotinate phosphoribosyltransferase (EC:2.4.2.11); K00763 nicotinate phosphoribosyltransferase [EC:2.4.2.11]
Lup021241.1	248	1	247	rcu:RCOM_0812690	248	1	247	0.75	0.89	0	247	401	1e-111	locus=Scaffold_4:1656904:1659557:+ [translate_table: standard]	o-methyltransferase, putative (EC:2.1.1.104); K00588 caffeoyl-CoA O-methyltransferase [EC:2.1.1.104]
Lup021244.1	678	74	671	pop:POPTR_719252	892	218	888	0.52	0.63	0.15	686	630	1e-179	locus=Scaffold_4:1685477:1699599:- [translate_table: standard]	SDG910; SET domain protein; K11430 enhancer of zeste [EC:2.1.1.43]
Lup021245.1	453	64	428	ath:AT5G48930	433	54	421	0.26	0.45	0.12	391	129	8e-29	locus=Scaffold_4:1833412:1834773:+ [translate_table: standard]	HCT; HCT (HYDROXYCINNAMOYL-COA SHIKIMATE/QUINATE HYDROXYCINNAMOYL TRANSFERASE); quinate O-hydroxycinnamoyltransferase/ shikimate O-hydroxycinnamoyltransferase/ transferase (EC:2.3.1.133); K13065 shikimate O-hydroxycinnamoyltransferase [EC:2.3.1.133]
Lup021246.1	53	3	44	zma:542581	447	252	293	0.73	0.78	0	42	65.5	1e-10	locus=Scaffold_4:1849351:1849512:- [translate_table: standard]	EF1-A, EF1A; elongation factor 1-alpha; K03231 elongation factor EF-1 alpha subunit [EC:3.6.5.3]
Lup021248.1	444	64	431	sbi:SORBI_06g021640	441	59	432	0.26	0.42	0.07	386	131	2e-29	locus=Scaffold_4:1904701:1906035:- [translate_table: standard]	hypothetical protein; K13065 shikimate O-hydroxycinnamoyltransferase [EC:2.3.1.133]
Lup021250.1	245	64	232	vcn:VOLCADRAFT_103251	576	392	559	0.27	0.46	0.05	173	71.2	8e-12	locus=Scaffold_4:2045824:2047844:+ [translate_table: standard]	hypothetical protein; K00861 riboflavin kinase [EC:2.7.1.26]
Lup021251.2	253	1	253	ath:AT3G54210	211	1	211	0.58	0.68	0.21	260	275	3e-73	locus=Scaffold_4:2049238:2051071:- [translate_table: standard]	ribosomal protein L17 family protein; K02879 large subunit ribosomal protein L17
Lup021252.1	182	18	182	pop:POPTR_836139	209	31	209	0.72	0.81	0.07	179	261	3e-69	locus=Scaffold_4:2052189:2054453:+ [translate_table: standard]	hypothetical protein; K01522 bis(5'-adenosyl)-triphosphatase [EC:3.6.1.29]
Lup021253.1	135	1	124	vvi:100256954	271	115	252	0.51	0.67	0.11	139	130	3e-30	locus=Scaffold_4:2058220:2060599:+ [translate_table: standard]	hypothetical protein LOC100256954; K01522 bis(5'-adenosyl)-triphosphatase [EC:3.6.1.29]
Lup021254.1	153	7	153	rcu:RCOM_1027510	153	1	153	0.62	0.81	0.03	153	208	1e-53	locus=Scaffold_4:2061808:2063721:+ [translate_table: standard]	histidine triad (hit) protein, putative (EC:3.6.1.29); K01522 bis(5'-adenosyl)-triphosphatase [EC:3.6.1.29]
Lup021255.1	896	38	896	pop:POPTR_1097738	854	1	854	0.64	0.76	0.01	865	1145	0.0	locus=Scaffold_4:2069535:2079884:+ [translate_table: standard]	hypothetical protein; K03654 ATP-dependent DNA helicase RecQ [EC:3.6.4.12]
Lup021259.1	260	105	186	ath:AT1G32270	416	8	88	0.32	0.52	0.01	82	52.0	6e-06	locus=Scaffold_4:2110994:2111776:+ [translate_table: standard]	ATSYP24; SNAP receptor/ protein binding; K08488 syntaxin 7
Lup021263.1	208	10	208	rcu:RCOM_0037210	211	13	211	0.85	0.91	0	199	356	7e-98	locus=Scaffold_4:2150412:2152096:- [translate_table: standard]	40S ribosomal protein S5, putative; K02989 small subunit ribosomal protein S5e
Lup021265.1	126	26	126	vvi:100240959	231	130	230	0.38	0.62	0	101	80.1	5e-15	locus=Scaffold_4:2171108:2172609:+ [translate_table: standard]	hypothetical protein LOC100240959; K08901 photosystem II oxygen-evolving enhancer protein 3
Lup021266.1	1207	874	1173	ath:AT2G13790	620	282	587	0.43	0.64	0.02	307	246	2e-63	locus=Scaffold_4:2176476:2194823:+ [translate_table: standard]	SERK4; SERK4 (SOMATIC EMBRYOGENESIS RECEPTOR-LIKE KINASE 4); protein binding / protein kinase/ transmembrane receptor protein serine/threonine kinase; K13417 somatic embryogenesis receptor kinase 4 [EC:2.7.10.1 2.7.11.1]
Lup021267.1	387	1	171	nvi:100113484	188	1	152	0.27	0.46	0.11	171	68.9	9e-11	locus=Scaffold_4:2196424:2208017:- [translate_table: standard]	NV13066; similar to GH09983p; K05687 protein DJ-1
Lup021270.1	200	1	200	ath:AT5G45130	200	1	200	0.8	0.88	0	200	338	2e-92	locus=Scaffold_4:2272917:2276641:+ [translate_table: standard]	RHA1; RHA1 (RAB HOMOLOG 1); GTP binding; K07976 Rab family, other
Lup021272.1	591	1	561	sbi:SORBI_10g012080	579	1	561	0.47	0.65	0.07	582	503	1e-141	locus=Scaffold_4:2284995:2287230:- [translate_table: standard]	hypothetical protein; K00666 fatty-acyl-CoA synthase [EC:6.2.1.-]
Lup021273.1	1066	34	954	olu:OSTLU_47051	1007	1	922	0.42	0.63	0.04	941	769	0.0	locus=Scaffold_4:2323897:2327097:- [translate_table: standard]	GTC3501; hypothetical protein; K01262 Xaa-Pro aminopeptidase [EC:3.4.11.9]
Lup021274.1	468	1	468	pop:POPTR_592888	469	1	469	0.88	0.93	0	470	818	0.0	locus=Scaffold_4:2341823:2352933:- [translate_table: standard]	UTP--glucose-1-phosphate uridylyltransferase (EC:2.7.7.9); K00963 UTP--glucose-1-phosphate uridylyltransferase [EC:2.7.7.9]
Lup021276.1	1068	320	639	pif:PITG_09820	545	3	310	0.38	0.56	0.06	325	212	2e-53	locus=Scaffold_4:2419008:2426075:+ [translate_table: standard]	regulator of chromosome condensation (RCC1)-like protein; K11494 RCC1 and BTB domain-containing protein
Lup021280.1	213	1	211	vvi:100232976	213	1	211	0.73	0.88	0	211	336	9e-92	locus=Scaffold_4:2486580:2487950:- [translate_table: standard]	GST4; glutathione S-transferase; K00799 glutathione S-transferase [EC:2.5.1.18]
Lup021281.1	487	1	487	rcu:RCOM_0112580	498	1	498	0.8	0.88	0.03	502	848	0.0	locus=Scaffold_4:2493674:2501232:+ [translate_table: standard]	glutamate decarboxylase, putative (EC:4.1.1.15); K01580 glutamate decarboxylase [EC:4.1.1.15]
Lup021282.1	683	314	632	ath:AT1G71830	625	261	580	0.41	0.6	0.02	324	236	6e-61	locus=Scaffold_4:2502082:2504133:- [translate_table: standard]	SERK1; SERK1 (SOMATIC EMBRYOGENESIS RECEPTOR-LIKE KINASE 1); kinase/ transmembrane receptor protein serine/threonine kinase; K13418 somatic embryogenesis receptor kinase 1 [EC:2.7.10.1 2.7.11.1]
Lup021284.1	415	293	388	ath:AT5G58080	618	176	271	0.37	0.54	0.02	97	64.3	3e-09	locus=Scaffold_4:2549188:2551707:+ [translate_table: standard]	ARR18; ARR18 (ARABIDOPSIS RESPONSE REGULATOR 18); transcription factor/ two-component response regulator; K14491 two-component response regulator ARR-B family
Lup021285.1	878	5	102	pif:PITG_21077	1858	1719	1837	0.42	0.57	0.19	120	60.8	6e-08	locus=Scaffold_4:2580638:2588506:- [translate_table: standard]	DNA-directed RNA polymerase II largest subunit; K03006 DNA-directed RNA polymerase II subunit RPB1 [EC:2.7.7.6]
Lup021288.1	362	27	265	xtr:100145807	334	26	249	0.3	0.5	0.08	242	99.8	4e-20	locus=Scaffold_4:2631551:2633563:+ [translate_table: standard]	dhdh; dihydrodiol dehydrogenase (dimeric); K00078 dihydrodiol dehydrogenase / D-xylose 1-dehydrogenase (NADP) [EC:1.3.1.20 1.1.1.179]
Lup021291.1	744	1	744	vvi:100246750	746	1	746	0.83	0.91	0.01	749	1278	0.0	locus=Scaffold_4:2657745:2662404:+ [translate_table: standard]	hypothetical protein LOC100246750; K03934 NADH dehydrogenase (ubiquinone) Fe-S protein 1 [EC:1.6.5.3 1.6.99.3]
Lup021293.1	387	29	383	ath:AT5G22850	493	85	441	0.25	0.4	0.15	386	87.0	3e-16	locus=Scaffold_4:2677275:2678438:+ [translate_table: standard]	aspartyl protease family protein; K00924 [EC:2.7.1.-]
Lup021296.1	782	276	556	cin:100179158	641	159	431	0.25	0.43	0.08	289	73.6	9e-12	locus=Scaffold_4:2704154:2716809:- [translate_table: standard]	similar to KLC1 protein; K10407 kinesin light chain
Lup021297.2	356	1	356	vvi:100246404	356	1	356	0.91	0.96	0	356	687	0.0	locus=Scaffold_4:2722682:2730870:- [translate_table: standard]	GS, 2, GS1, GS1-2; glutamine synthetase; K01915 glutamine synthetase [EC:6.3.1.2]
Lup021298.1	1014	9	1014	vvi:100242435	1036	11	1032	0.61	0.75	0.03	1033	1183	0.0	locus=Scaffold_4:2744152:2752089:+ [translate_table: standard]	hypothetical protein LOC100242435; K06678 condensin complex subunit 3
Lup021299.1	193	15	149	pic:PICST_60333	179	7	147	0.34	0.49	0.18	152	68.6	3e-11	locus=Scaffold_4:2777224:2779335:+ [translate_table: standard]	DDP1; Diadenosine and Diphosphoinositol Polyphosphate Phosphohydrolase (EC:3.6.1.-); K01529 [EC:3.6.1.-]
Lup021300.1	302	1	302	pop:POPTR_648134	319	1	319	0.55	0.65	0.14	334	330	1e-89	locus=Scaffold_4:2836692:2839474:+ [translate_table: standard]	MYB018; hypothetical protein; K09422 myb proto-oncogene protein, plant
Lup021301.1	498	360	441	vvi:100263145	1326	1244	1325	0.45	0.59	0	82	84.3	3e-15	locus=Scaffold_4:2875042:2878068:+ [translate_table: standard]	hypothetical protein LOC100263145; K14489 arabidopsis histidine kinase 2/3/4 (cytokinin receptor) [EC:2.7.13.3]
Lup021302.2	343	37	341	pop:POPTR_756063	274	3	273	0.58	0.68	0.13	309	290	1e-77	locus=Scaffold_4:2879502:2883528:- [translate_table: standard]	hypothetical protein; K12881 THO complex subunit 4
Lup021303.1	163	1	63	ppp:PHYPADRAFT_232290	292	66	129	0.4	0.6	0.01	64	52.4	2e-06	locus=Scaffold_4:2885812:2886303:- [translate_table: standard]	hypothetical protein; K11275 histone H1/5
Lup021306.1	513	50	238	gga:422178	244	1	212	0.3	0.47	0.19	222	81.3	2e-14	locus=Scaffold_4:2908573:2916323:- [translate_table: standard]	CLIC2; chloride intracellular channel 2; K05022 chloride intracellular channel 2
Lup021308.1	84	1	84	vvi:100250439	84	1	84	0.76	0.86	0	84	132	1e-30	locus=Scaffold_4:2946323:2946577:+ [translate_table: standard]	hypothetical protein LOC100250439; K13448 calcium-binding protein CML
Lup021309.1	510	111	451	rcu:RCOM_1078760	461	31	361	0.37	0.55	0.03	342	223	4e-57	locus=Scaffold_4:2947565:2950558:- [translate_table: standard]	receptor serine-threonine protein kinase, putative (EC:2.7.10.2); K13430 serine/threonine-protein kinase PBS1 [EC:2.7.11.1]
Lup021311.1	304	198	263	ath:AT5G01310	912	31	96	0.57	0.81	0	66	85.5	6e-16	locus=Scaffold_4:2973627:2975112:+ [translate_table: standard]	basic helix-loop-helix (bHLH) family protein; K10863 aprataxin [EC:3.-.-.-]
Lup021312.1	389	39	189	kla:KLLA0A11286g	579	93	243	0.31	0.54	0.02	153	71.6	2e-11	locus=Scaffold_4:3003148:3006332:+ [translate_table: standard]	hypothetical protein; K08332 vacuolar protein 8
Lup021315.1	487	174	466	nve:NEMVE_v1g170935	352	34	317	0.28	0.51	0.07	299	129	1e-28	locus=Scaffold_4:3036280:3037743:+ [translate_table: standard]	hypothetical protein ; K00913 inositol-1,3,4-trisphosphate 5/6-kinase / inositol-tetrakisphosphate 1-kinase [EC:2.7.1.159 2.7.1.134]
Lup021317.1	329	1	190	vvi:100258127	725	1	309	0.45	0.51	0.38	309	240	1e-62	locus=Scaffold_4:3101770:3108055:- [translate_table: standard]	hypothetical protein LOC100258127; K11672 actin-related protein 5
Lup021319.1	273	176	254	tgu:100226602	483	291	369	0.4	0.54	0	79	72.4	5e-12	locus=Scaffold_4:3191973:3195215:- [translate_table: standard]	similar to Rnf128 protein; K10629 E3 ubiquitin-protein ligase RNF128 [EC:6.3.2.19]
Lup021320.1	387	2	278	rcu:RCOM_0734760	318	4	287	0.51	0.66	0.06	290	295	6e-79	locus=Scaffold_4:3211225:3212388:- [translate_table: standard]	zinc finger protein, putative; K11982 E3 ubiquitin-protein ligase RNF115/126 [EC:6.3.2.19]
Lup021322.1	1410	10	1410	rcu:RCOM_1480330	1414	12	1414	0.81	0.9	0	1403	2410	0.0	locus=Scaffold_4:3233779:3238232:- [translate_table: standard]	Phosphoribosylformylglycinamidine synthase, putative (EC:6.3.5.3); K01952 phosphoribosylformylglycinamidine synthase [EC:6.3.5.3]
Lup021323.1	271	1	270	rcu:RCOM_1480890	272	1	270	0.73	0.81	0	270	401	1e-111	locus=Scaffold_4:3245598:3249465:- [translate_table: standard]	tropinone reductase, putative (EC:1.1.1.206); K08081 tropine dehydrogenase [EC:1.1.1.206]
Lup021325.1	1472	391	1306	rcu:RCOM_0708240	1714	412	1302	0.25	0.43	0.14	972	263	1e-68	locus=Scaffold_4:3273084:3278137:- [translate_table: standard]	guanine nucleotide-exchange, putative; K13462 guanine nucleotide-exchange factor
Lup021326.1	405	1	388	vvi:100247958	400	1	398	0.6	0.71	0.09	413	455	1e-127	locus=Scaffold_4:3305108:3306689:+ [translate_table: standard]	hypothetical protein LOC100247958; K14497 protein phosphatase 2C [EC:3.1.3.16]
Lup021327.1	492	54	376	dpe:Dper_GL23210	1280	915	1213	0.26	0.46	0.15	337	105	1e-21	locus=Scaffold_4:3321910:3327198:- [translate_table: standard]	GL23210 gene product from transcript GL23210-RA; K14079 poly(A) RNA polymerase GLD2 [EC:2.7.7.19]
Lup021329.1	420	31	373	rcu:RCOM_0648390	500	35	378	0.63	0.79	0	344	462	1e-129	locus=Scaffold_4:3353361:3359051:+ [translate_table: standard]	Speckle-type POZ protein, putative; K12621 U6 snRNA-associated Sm-like protein LSm2
Lup021330.1	477	214	475	ame:411750	1085	111	348	0.33	0.5	0.12	267	135	1e-30	locus=Scaffold_4:3366472:3372548:+ [translate_table: standard]	similar to CG9153-PA, isoform A; K10615 E3 ubiquitin-protein ligase HERC4 [EC:6.3.2.19]
Lup021331.1	361	1	361	vvi:100233006	361	1	361	0.93	0.97	0	361	691	0.0	locus=Scaffold_4:3377111:3379053:+ [translate_table: standard]	GDP-D-mannose pyrophosphorylase; K00971 mannose-1-phosphate guanylyltransferase [EC:2.7.7.22]
Lup021332.1	476	8	465	vvi:100250987	462	5	458	0.66	0.82	0	458	638	0.0	locus=Scaffold_4:3380177:3383450:- [translate_table: standard]	hypothetical protein LOC100250987; K11303 histone acetyltransferase 1 [EC:2.3.1.48]
Lup021333.1	550	4	550	rcu:RCOM_1482420	531	3	531	0.7	0.81	0.04	550	792	0.0	locus=Scaffold_4:3395352:3402090:- [translate_table: standard]	folylpolyglutamate synthase, putative (EC:6.3.2.17); K01930 folylpolyglutamate synthase [EC:6.3.2.17]
Lup021334.1	217	1	216	ath:AT1G07410	214	1	213	0.84	0.91	0.02	217	372	1e-102	locus=Scaffold_4:3412987:3415019:- [translate_table: standard]	ATRABA2B (ARABIDOPSIS RAB GTPASE HOMOLOG A2B); GTP binding / GTPase/ protein binding; K07976 Rab family, other
Lup021339.1	158	1	158	pop:POPTR_579131	162	1	162	0.77	0.85	0.02	162	236	7e-62	locus=Scaffold_4:3593400:3593876:+ [translate_table: standard]	hypothetical protein; K13993 HSP20 family protein
Lup021340.1	466	1	455	ath:AT5G05870	464	1	454	0.5	0.69	0.01	458	441	1e-122	locus=Scaffold_4:3596654:3598911:+ [translate_table: standard]	UGT76C1 (UDP-glucosyl transferase 76C1); UDP-glycosyltransferase/ cis-zeatin O-beta-D-glucosyltransferase/ cytokinin 7-beta-glucosyltransferase/ cytokinin 9-beta-glucosyltransferase/ trans-zeatin O-beta-D-glucosyltransferase/ transferase, transferring glycosyl groups; K13493 cytokinin-N-glucosyltransferase [EC:2.4.1.-]
Lup021344.2	263	38	217	pon:100447505	942	38	218	0.24	0.5	0	181	72.4	5e-12	locus=Scaffold_4:3655278:3657250:+ [translate_table: standard]	cell division protein kinase 11B-like; K08818 cell division cycle 2-like [EC:2.7.11.22]
Lup021345.2	189	3	188	sbi:SORBI_01g040050	197	2	190	0.77	0.85	0.02	190	300	4e-81	locus=Scaffold_4:3670156:3672367:- [translate_table: standard]	hypothetical protein; K09377 cysteine and glycine-rich protein
Lup021346.1	388	1	388	pop:POPTR_820389	392	1	392	0.82	0.9	0.01	393	674	0.0	locus=Scaffold_4:3694531:3697244:+ [translate_table: standard]	sedoheptulose-bisphosphatase (EC:3.1.3.37); K01100 sedoheptulose-bisphosphatase [EC:3.1.3.37]
Lup021347.1	313	31	82	aml:100480713	617	548	599	0.51	0.67	0	52	57.4	2e-07	locus=Scaffold_4:3700991:3702403:+ [translate_table: standard]	dnaJ homolog subfamily C member 2-like; K09522 DnaJ homolog subfamily C member 2
Lup021348.1	596	11	596	vvi:100254771	674	99	674	0.73	0.85	0.01	586	889	0.0	locus=Scaffold_4:3714009:3718868:- [translate_table: standard]	hypothetical protein LOC100254771; K13463 coronatine-insensitive protein 1
Lup021349.1	153	3	153	rcu:RCOM_0591300	173	2	173	0.7	0.8	0.12	172	243	4e-64	locus=Scaffold_4:3753700:3756098:- [translate_table: standard]	microsomal signal peptidase 25 kD subunit, putative; K12947 signal peptidase complex subunit 2 [EC:3.4.-.-]
Lup021352.1	459	9	449	ath:AT5G48930	433	3	428	0.28	0.44	0.11	460	135	1e-30	locus=Scaffold_4:3809770:3811149:+ [translate_table: standard]	HCT; HCT (HYDROXYCINNAMOYL-COA SHIKIMATE/QUINATE HYDROXYCINNAMOYL TRANSFERASE); quinate O-hydroxycinnamoyltransferase/ shikimate O-hydroxycinnamoyltransferase/ transferase (EC:2.3.1.133); K13065 shikimate O-hydroxycinnamoyltransferase [EC:2.3.1.133]
Lup021353.1	310	1	310	pop:POPTR_820395	310	1	310	0.93	0.96	0	310	589	1e-167	locus=Scaffold_4:3826503:3829495:- [translate_table: standard]	hypothetical protein; K03038 26S proteasome regulatory subunit N8
Lup021355.1	285	2	285	pop:POPTR_659552	287	3	287	0.86	0.92	0	285	506	1e-142	locus=Scaffold_4:3861752:3865843:- [translate_table: standard]	hypothetical protein; K03249 translation initiation factor eIF-3 subunit 5
Lup021356.1	289	1	289	osa:4330248	289	1	288	0.85	0.91	0	289	501	1e-141	locus=Scaffold_4:3883321:3885664:- [translate_table: standard]	Os02g0666200; K09872 aquaporin PIP
Lup021358.1	597	23	597	rcu:RCOM_0592860	574	1	574	0.74	0.83	0.01	578	874	0.0	locus=Scaffold_4:3918355:3924014:+ [translate_table: standard]	anthranilate synthase component I, putative (EC:4.1.3.27); K01657 anthranilate synthase component I [EC:4.1.3.27]
Lup021360.1	624	14	623	vvi:100253633	640	23	639	0.61	0.75	0.01	619	746	0.0	locus=Scaffold_4:3941622:3946193:+ [translate_table: standard]	hypothetical protein LOC100253633; K00685 arginine-tRNA-protein transferase [EC:2.3.2.8]
Lup021361.1	280	5	280	pop:POPTR_832587	275	3	275	0.76	0.83	0.01	276	413	1e-114	locus=Scaffold_4:3952083:3954934:- [translate_table: standard]	Lhcb8; light-harvesting complex II protein Lhcb8; K08915 light-harvesting complex II chlorophyll a/b binding protein 4
Lup021362.1	481	5	472	vvi:100258692	485	5	480	0.77	0.87	0.02	477	748	0.0	locus=Scaffold_4:3979059:3987308:+ [translate_table: standard]	hypothetical protein LOC100258692; K09588 cytochrome P450, family 90, subfamily A, polypeptide 1 [EC:1.14.-.-]
Lup021363.1	803	16	793	vvi:100265724	814	19	810	0.67	0.81	0.02	795	1088	0.0	locus=Scaffold_4:3988817:3998695:- [translate_table: standard]	hypothetical protein LOC100265724; K14318 nuclear pore complex protein Nup88
Lup021366.2	216	17	190	rno:294429	3088	1157	1326	0.42	0.62	0.03	175	139	2e-32	locus=Scaffold_4:4177320:4179511:+ [translate_table: standard]	Ranbp2, RGD1560047; RAN binding protein 2; K12172 E3 SUMO-protein ligase RanBP2
Lup021367.1	576	301	557	ota:Ot04g02290	808	168	441	0.38	0.54	0.06	275	192	1e-47	locus=Scaffold_4:4190437:4195515:+ [translate_table: standard]	inositol 5-phosphatase (ISS); K01099 phosphatidylinositol-bisphosphatase [EC:3.1.3.36]
Lup021368.1	295	3	294	tgu:100232078	323	26	316	0.48	0.63	0.02	295	265	4e-70	locus=Scaffold_4:4210871:4213968:+ [translate_table: standard]	hypothetical protein LOC100232078; K11168 dehydrogenase/reductase SDR family member 12 [EC:1.1.-.-]
Lup021369.1	176	1	176	rcu:RCOM_0732550	176	1	176	0.96	0.98	0	176	352	1e-96	locus=Scaffold_4:4231543:4235176:- [translate_table: standard]	DNA-directed RNA polymerase II 19 kD polypeptide rpb7, putative; K03015 DNA-directed RNA polymerase II subunit RPB7
Lup021370.1	521	16	297	osa:4325332	367	29	332	0.58	0.72	0.08	306	369	1e-101	locus=Scaffold_4:4242208:4250909:- [translate_table: standard]	Os01g0183000; K00866 choline kinase [EC:2.7.1.32]
Lup021372.1	567	92	535	rcu:RCOM_0340700	1157	677	1124	0.34	0.55	0.01	449	282	8e-75	locus=Scaffold_4:4289140:4291287:- [translate_table: standard]	Cell division protein ftsH, putative (EC:3.6.4.3); K03798 cell division protease FtsH [EC:3.4.24.-]
Lup021376.1	901	1	901	ath:AT5G57320	962	1	962	0.57	0.7	0.1	985	1127	0.0	locus=Scaffold_4:4349540:4362190:+ [translate_table: standard]	villin, putative; K05768 gelsolin
Lup021377.1	122	1	122	vvi:100258347	122	1	122	0.89	0.95	0	122	225	1e-58	locus=Scaffold_4:4371265:4372785:+ [translate_table: standard]	hypothetical protein LOC100258347; K02969 small subunit ribosomal protein S20e
Lup021379.1	154	8	144	nvi:100118571	511	183	323	0.31	0.53	0.17	152	68.9	2e-11	locus=Scaffold_4:4384431:4385356:- [translate_table: standard]	NV13733; similar to protein phosphatase 2a; K04382 protein phosphatase 2 (formerly 2A), catalytic subunit [EC:3.1.3.16]
Lup021381.1	604	14	604	vvi:100262532	619	16	604	0.82	0.91	0	592	1000	0.0	locus=Scaffold_4:4408071:4413821:- [translate_table: standard]	hypothetical protein LOC100262532; K04567 lysyl-tRNA synthetase, class II [EC:6.1.1.6]
Lup021382.1	280	1	280	vvi:100232967	406	127	406	0.58	0.71	0	280	329	2e-89	locus=Scaffold_4:4416012:4420194:- [translate_table: standard]	HGGT; homogentisate geranylgeranyl transferase; K09833 homogenitisate phytyltransferase
Lup021383.1	828	242	555	fgr:FG02526.1	1089	705	1043	0.25	0.44	0.12	349	79.7	1e-13	locus=Scaffold_4:4455486:4457972:+ [translate_table: standard]	hypothetical protein; K00799 glutathione S-transferase [EC:2.5.1.18]
Lup021384.1	614	1	613	pop:POPTR_809263	613	1	612	0.87	0.93	0.01	616	1099	0.0	locus=Scaffold_4:4459009:4465757:+ [translate_table: standard]	hypothetical protein; K12115 clock-associated PAS protein ZTL
Lup021385.1	373	44	348	ath:AT4G33430	615	275	585	0.41	0.6	0.03	314	226	3e-58	locus=Scaffold_4:4467831:4470397:- [translate_table: standard]	BAK1; BAK1 (BRI1-ASSOCIATED RECEPTOR KINASE); kinase/ protein binding / protein heterodimerization/ protein serine/threonine kinase; K13416 brassinosteroid insensitive 1-associated receptor kinase 1 [EC:2.7.10.1 2.7.11.1]
Lup021387.1	180	28	177	uma:UM01028.1	1400	1249	1398	0.47	0.66	0.03	153	149	2e-35	locus=Scaffold_4:4483522:4485817:- [translate_table: standard]	hypothetical protein; K08773 RalA-binding protein 1
Lup021389.1	1035	99	1024	ath:AT1G02730	1181	230	1172	0.65	0.79	0.03	949	1298	0.0	locus=Scaffold_4:4510596:4517430:+ [translate_table: standard]	ATCSLD5; 1,4-beta-D-xylan synthase/ cellulose synthase (EC:2.4.1.12); K00770 1,4-beta-D-xylan synthase [EC:2.4.2.24]
Lup021390.1	376	1	376	pop:POPTR_831337	375	1	375	0.89	0.94	0	376	701	0.0	locus=Scaffold_4:4536407:4540666:+ [translate_table: standard]	glycerol acyltransferase family protein; K13506 glycerol-3-phosphate O-acyltransferase 3/4 [EC:2.3.1.15]
Lup021391.2	780	49	780	ppp:PHYPADRAFT_138081	795	53	795	0.56	0.75	0.02	747	835	0.0	locus=Scaffold_4:4545397:4550781:- [translate_table: standard]	hypothetical protein; K03549 KUP system potassium uptake protein
Lup021392.1	406	2	406	vvi:100255368	412	5	412	0.92	0.96	0	408	775	0.0	locus=Scaffold_4:4577157:4582842:+ [translate_table: standard]	hypothetical protein LOC100255368; K13025 ATP-dependent RNA helicase [EC:3.6.4.13]
Lup021395.1	534	452	527	tad:TRIADDRAFT_32357	217	65	148	0.55	0.72	0.09	84	100	4e-20	locus=Scaffold_4:4660640:4666995:- [translate_table: standard]	hypothetical protein ; K11422 histone-lysine N-methyltransferase SETD1 [EC:2.1.1.43]
Lup021396.1	135	1	135	pop:POPTR_706822	135	1	135	0.88	0.92	0	135	246	3e-65	locus=Scaffold_4:4689837:4690244:- [translate_table: standard]	hypothetical protein; K02901 large subunit ribosomal protein L27e
Lup021397.1	995	6	971	pop:POPTR_739789	1010	1	980	0.78	0.88	0.01	981	1592	0.0	locus=Scaffold_4:4708298:4716244:+ [translate_table: standard]	heavy metal ATPase; K01533 Cu2+-exporting ATPase [EC:3.6.3.4]
Lup021400.1	963	42	414	rcu:RCOM_0340700	1157	715	1043	0.22	0.41	0.12	374	75.1	3e-12	locus=Scaffold_4:4768490:4771381:+ [translate_table: standard]	Cell division protein ftsH, putative (EC:3.6.4.3); K03798 cell division protease FtsH [EC:3.4.24.-]
Lup021403.1	387	131	334	afm:AFUA_2G00330	457	92	293	0.34	0.54	0.04	208	127	3e-28	locus=Scaffold_4:4817239:4829236:+ [translate_table: standard]	beta-alanine synthase (EC:3.5.1.-); K01463 [EC:3.5.1.-]
Lup021404.1	259	9	219	sce:YMR130W	302	23	238	0.27	0.43	0.15	231	70.9	1e-11	locus=Scaffold_4:4840955:4842676:+ [translate_table: standard]	Putative protein of unknown function; YMR130W is not an essential gene; K07025 putative hydrolase of the HAD superfamily
Lup021405.1	594	233	366	ath:AT5G03560	363	203	337	0.32	0.51	0	135	82.4	1e-14	locus=Scaffold_4:4855469:4857253:+ [translate_table: standard]	nucleobase:cation symporter; K03457 nucleobase:cation symporter-1, NCS1 family
Lup021406.1	498	7	497	ath:AT4G37340	500	6	496	0.51	0.7	0.02	496	531	1e-150	locus=Scaffold_4:4867268:4868965:- [translate_table: standard]	CYP81D3; electron carrier/ heme binding / iron ion binding / monooxygenase/ oxygen binding; K00517 [EC:1.14.-.-]
Lup021407.1	1264	15	1248	pop:POPTR_1075175	1158	11	1155	0.33	0.49	0.09	1247	587	1e-166	locus=Scaffold_4:4905960:4909845:+ [translate_table: standard]	hypothetical protein; K13420 LRR receptor-like serine/threonine-protein kinase FLS2 [EC:2.7.11.1]
Lup021408.1	925	811	925	osa:4343310	752	635	752	0.42	0.66	0.02	118	112	3e-23	locus=Scaffold_4:4912656:4916984:+ [translate_table: standard]	Os07g0499800; K01931 protein neuralized
Lup021413.1	115	1	115	vvi:100267648	818	1	115	0.62	0.79	0	115	132	8e-31	locus=Scaffold_4:5002446:5002870:+ [translate_table: standard]	hypothetical protein LOC100267648; K09487 heat shock protein 90kDa beta
Lup021415.1	323	63	289	sbi:SORBI_03g001920	482	137	368	0.33	0.52	0.09	241	127	1e-28	locus=Scaffold_4:5035111:5037789:+ [translate_table: standard]	hypothetical protein; K11684 bromodomain-containing factor 1
Lup021416.1	196	34	164	cre:CHLREDRAFT_143257	197	72	197	0.29	0.48	0.06	133	62.4	3e-09	locus=Scaffold_4:5040573:5042798:- [translate_table: standard]	glyoxylase family protein; K08234 glyoxylase I family protein
Lup021418.1	365	17	361	pop:POPTR_550478	349	9	347	0.36	0.54	0.03	348	228	8e-59	locus=Scaffold_4:5072401:5074363:+ [translate_table: standard]	hypothetical protein; K06892
Lup021421.1	82	1	82	osa:4332813	82	1	82	0.79	0.95	0	82	150	3e-36	locus=Scaffold_4:5150470:5151461:- [translate_table: standard]	Os03g0345200; K02971 small subunit ribosomal protein S21e
Lup021422.1	522	16	507	rcu:RCOM_0681060	541	20	531	0.76	0.84	0.04	514	785	0.0	locus=Scaffold_4:5171857:5178711:+ [translate_table: standard]	protein arginine n-methyltransferase, putative (EC:2.1.1.125); K05931 histone-arginine methyltransferase CARM1 [EC:2.1.1.125]
Lup021423.1	1052	3	1052	rcu:RCOM_0681070	1102	16	1102	0.73	0.84	0.03	1089	1649	0.0	locus=Scaffold_4:5181216:5193182:- [translate_table: standard]	isoleucyl tRNA synthetase, putative (EC:6.1.1.5); K01870 isoleucyl-tRNA synthetase [EC:6.1.1.5]
Lup021424.1	356	1	354	pop:POPTR_821728	354	1	354	0.61	0.77	0.03	360	407	1e-113	locus=Scaffold_4:5216844:5217914:+ [translate_table: standard]	hypothetical protein; K09518 DnaJ homolog subfamily B member 12
Lup021425.1	1286	1009	1166	cgr:CAGL0K00275g	715	105	258	0.29	0.5	0.09	164	54.7	8e-06	locus=Scaffold_4:5224860:5232892:+ [translate_table: standard]	hypothetical protein; K14018 phospholipase A-2-activating protein
Lup021426.1	479	3	479	pop:POPTR_725686	480	5	480	0.8	0.87	0.01	479	806	0.0	locus=Scaffold_4:5256614:5265101:+ [translate_table: standard]	hypothetical protein; K12862 pleiotropic regulator 1
Lup021427.1	438	125	431	mcc:718456	497	165	476	0.62	0.75	0.01	312	412	1e-114	locus=Scaffold_4:5268488:5271347:+ [translate_table: standard]	UDP-glucuronic acid decarboxylase 1-like; K08678 UDP-glucuronate decarboxylase [EC:4.1.1.35]
Lup021428.1	458	184	418	sbi:SORBI_05g019870	405	176	388	0.24	0.42	0.12	239	62.0	1e-08	locus=Scaffold_4:5272092:5273468:- [translate_table: standard]	hypothetical protein; K00660 chalcone synthase [EC:2.3.1.74]
Lup021429.1	301	74	187	rcu:RCOM_0340700	1157	818	931	0.4	0.61	0	114	93.2	3e-18	locus=Scaffold_4:5275712:5277702:- [translate_table: standard]	Cell division protein ftsH, putative (EC:3.6.4.3); K03798 cell division protease FtsH [EC:3.4.24.-]
Lup021431.1	160	71	141	ath:AT3G44880	537	213	283	0.77	0.83	0	71	124	4e-28	locus=Scaffold_4:5294903:5296188:- [translate_table: standard]	ACD1; ACD1 (ACCELERATED CELL DEATH 1); iron-sulfur cluster binding / pheophorbide a oxygenase; K13071 pheophorbide a oxygenase [EC:1.14.12.20]
Lup021432.1	324	68	324	vvi:100257059	321	67	321	0.62	0.75	0.02	259	336	2e-91	locus=Scaffold_4:5307411:5315163:- [translate_table: standard]	hypothetical protein LOC100257059; K00430 peroxidase [EC:1.11.1.7]
Lup021433.1	430	1	421	rcu:RCOM_0340700	1157	755	1145	0.38	0.57	0.08	425	304	2e-81	locus=Scaffold_4:5333003:5334295:- [translate_table: standard]	Cell division protein ftsH, putative (EC:3.6.4.3); K03798 cell division protease FtsH [EC:3.4.24.-]
Lup021434.1	142	1	142	vvi:100249310	142	1	142	0.99	1	0	142	298	1e-80	locus=Scaffold_4:5346258:5348262:+ [translate_table: standard]	hypothetical protein LOC100249310; K12859 U5 snRNP protein, DIM1 family
Lup021436.1	491	42	490	vvi:100243352	603	93	602	0.56	0.65	0.14	516	488	1e-137	locus=Scaffold_4:5362582:5366846:+ [translate_table: standard]	similar to DNA-binding protein; K13424 WRKY transcription factor 33
Lup021442.1	174	3	150	vvi:100245318	172	2	149	0.76	0.87	0.01	149	218	1e-56	locus=Scaffold_4:5434275:5436210:- [translate_table: standard]	hypothetical protein LOC100245318; K11663 zinc finger HIT domain-containing protein 1
Lup021444.1	315	6	315	rcu:RCOM_1402800	326	16	319	0.74	0.83	0.01	310	466	1e-130	locus=Scaffold_4:5484859:5487480:+ [translate_table: standard]	mitochondrial carrier protein, putative; K03454 mitochondrial carrier protein, MC family
Lup021447.1	365	1	365	vvi:100245074	392	25	392	0.8	0.87	0.02	371	597	1e-170	locus=Scaffold_4:5493619:5497308:- [translate_table: standard]	hypothetical protein LOC100245074; K00645 [acyl-carrier-protein] S-malonyltransferase [EC:2.3.1.39]
Lup021448.1	459	6	451	ath:AT3G21560	496	1	472	0.28	0.48	0.14	495	189	6e-47	locus=Scaffold_4:5498243:5503448:- [translate_table: standard]	UGT84A2; UDP-glycosyltransferase/ sinapate 1-glucosyltransferase (EC:2.4.1.120); K13068 sinapate 1-glucosyltransferase [EC:2.4.1.120]
Lup021449.1	319	3	319	ppp:PHYPADRAFT_111821	343	1	316	0.42	0.62	0	318	263	2e-69	locus=Scaffold_4:5514071:5518464:- [translate_table: standard]	hypothetical protein; K09753 cinnamoyl-CoA reductase [EC:1.2.1.44]
Lup021450.1	425	3	317	rcu:RCOM_0470860	339	14	323	0.45	0.63	0.02	316	265	9e-70	locus=Scaffold_4:5543530:5549173:- [translate_table: standard]	cinnamoyl-CoA reductase, putative (EC:1.1.1.219); K09753 cinnamoyl-CoA reductase [EC:1.2.1.44]
Lup021454.1	1149	132	1148	vvi:100232964	1018	1	1017	0.87	0.94	0	1017	1858	0.0	locus=Scaffold_4:5666858:5674274:+ [translate_table: standard]	ubiquitin-activating enzyme; K03178 ubiquitin-activating enzyme E1 [EC:6.3.2.19]
Lup021457.1	540	1	535	vvi:100251280	581	41	575	0.73	0.85	0	535	862	0.0	locus=Scaffold_4:5690621:5697113:- [translate_table: standard]	hypothetical protein LOC100251280; K00423 L-ascorbate oxidase [EC:1.10.3.3]
Lup021458.1	1185	364	710	afm:AFUA_8G00820	559	200	497	0.24	0.37	0.17	353	58.2	6e-07	locus=Scaffold_4:5721149:5777778:- [translate_table: standard]	rhamnogalacturonase (EC:4.2.2.-); K06036 [EC:4.2.2.-]
Lup021459.1	473	110	427	rcu:RCOM_1078760	461	47	362	0.4	0.6	0.06	328	228	9e-59	locus=Scaffold_4:5784218:5787227:+ [translate_table: standard]	receptor serine-threonine protein kinase, putative (EC:2.7.10.2); K13430 serine/threonine-protein kinase PBS1 [EC:2.7.11.1]
Lup021462.1	842	1	390	lbz:LbrM14_V2.1120	2005	1256	1652	0.24	0.48	0.06	407	60.5	8e-08	locus=Scaffold_4:5799513:5802041:+ [translate_table: standard]	kinesin K39
Lup021464.1	1112	55	519	rcu:RCOM_0409820	1074	393	946	0.27	0.43	0.26	589	166	1e-39	locus=Scaffold_4:5812014:5830395:+ [translate_table: standard]	ATP binding protein, putative; K10406 kinesin family member C2/C3
Lup021466.1	306	1	306	ath:AT4G24570	313	1	313	0.72	0.8	0.05	319	454	1e-127	locus=Scaffold_4:5836510:5837430:+ [translate_table: standard]	mitochondrial substrate carrier family protein; K13577 mitochondrial dicarboxylate carrier
Lup021467.1	249	31	237	ath:AT3G50070	361	51	285	0.32	0.48	0.16	241	116	3e-25	locus=Scaffold_4:5840519:5844392:+ [translate_table: standard]	CYCD3;3 (CYCLIN D3;3); cyclin-dependent protein kinase; K14505 cyclin D3, plant
Lup021468.1	310	5	307	pop:POPTR_550478	349	44	338	0.4	0.58	0.02	303	226	3e-58	locus=Scaffold_4:5845213:5847757:- [translate_table: standard]	hypothetical protein; K06892
Lup024424.1	161	60	138	osa:4337223	158	27	106	0.32	0.51	0.01	80	52.4	2e-06	locus=Scaffold_5:3221:3706:- [translate_table: standard]	Os04g0650000; K01376 [EC:3.4.22.-]
Lup024425.1	254	1	246	ath:AT1G19640	389	1	272	0.44	0.6	0.09	272	195	4e-49	locus=Scaffold_5:41564:43583:- [translate_table: standard]	JMT; JMT (JASMONIC ACID CARBOXYL METHYLTRANSFERASE); jasmonate O-methyltransferase; K08241 jasmonate O-methyltransferase [EC:2.1.1.141]
Lup024431.1	255	2	255	ath:AT1G73190	268	5	268	0.67	0.82	0.03	264	345	3e-94	locus=Scaffold_5:229711:231336:+ [translate_table: standard]	TIP3;1; TIP3;1; water channel; K09873 aquaporin TIP
Lup024434.1	312	1	312	ath:AT3G54180	309	1	309	0.82	0.9	0	312	539	1e-152	locus=Scaffold_5:296126:298099:- [translate_table: standard]	CDKB1;1 (CYCLIN-DEPENDENT KINASE B1;1); cyclin-dependent protein kinase/ kinase/ protein binding; K07760 cyclin-dependent kinase [EC:2.7.11.22]
Lup024435.1	97	4	57	mmu:22791	621	551	604	0.44	0.68	0	54	51.6	2e-06	locus=Scaffold_5:315393:316119:- [translate_table: standard]	Dnajc2, AU020218, MIDA1, Zrf1, Zrf2; DnaJ (Hsp40) homolog, subfamily C, member 2; K09522 DnaJ homolog subfamily C member 2
Lup024436.1	865	107	781	vvi:100252647	1190	427	1172	0.28	0.43	0.13	760	231	2e-59	locus=Scaffold_5:385878:389841:+ [translate_table: standard]	hypothetical protein LOC100252647; K13415 protein brassinosteroid insensitive 1 [EC:2.7.10.1 2.7.11.1]
Lup024438.1	293	47	261	uma:UM04979.1	697	93	288	0.34	0.53	0.1	217	116	3e-25	locus=Scaffold_5:410631:414769:- [translate_table: standard]	hypothetical protein; K01101 4-nitrophenyl phosphatase [EC:3.1.3.41]
Lup024439.2	482	394	473	vvi:100263145	1326	1246	1326	0.39	0.55	0.01	81	65.9	9e-10	locus=Scaffold_5:424848:431581:+ [translate_table: standard]	hypothetical protein LOC100263145; K14489 arabidopsis histidine kinase 2/3/4 (cytokinin receptor) [EC:2.7.13.3]
Lup024446.1	762	3	406	rcu:RCOM_1592560	513	5	409	0.61	0.79	0.01	407	516	1e-145	locus=Scaffold_5:584606:614307:+ [translate_table: standard]	ent-kaurene oxidase, putative (EC:1.14.13.78); K04122 ent-kaurene oxidase [EC:1.14.13.78]
Lup024447.1	511	11	510	vvi:100255742	508	6	508	0.65	0.81	0.01	506	697	0.0	locus=Scaffold_5:618426:622378:+ [translate_table: standard]	hypothetical protein LOC100255742; K04122 ent-kaurene oxidase [EC:1.14.13.78]
Lup024448.2	424	1	123	rcu:RCOM_0222550	128	1	123	0.94	0.98	0	123	218	1e-55	locus=Scaffold_5:625329:634472:- [translate_table: standard]	ribosomal protein l7ae, putative; K12845 U4/U6 small nuclear ribonucleoprotein SNU13
Lup024449.1	954	20	460	ngr:NAEGRDRAFT_80581	914	25	462	0.2	0.44	0.08	460	92.4	2e-17	locus=Scaffold_5:638170:643447:- [translate_table: standard]	adapter-related protein complex 1 beta 1 subunit; K12392 AP-1 complex subunit beta-1
Lup024451.1	270	1	265	ath:AT3G21180	1086	819	1084	0.81	0.89	0	266	447	1e-125	locus=Scaffold_5:651737:655004:- [translate_table: standard]	ACA9; ACA9 (AUTOINHIBITED CA(2+)-ATPASE 9); calcium-transporting ATPase/ calmodulin binding; K01537 Ca2+-transporting ATPase [EC:3.6.3.8]
Lup024452.1	819	18	815	ath:AT3G21180	1086	11	812	0.73	0.85	0.01	807	1175	0.0	locus=Scaffold_5:660493:669491:- [translate_table: standard]	ACA9; ACA9 (AUTOINHIBITED CA(2+)-ATPASE 9); calcium-transporting ATPase/ calmodulin binding; K01537 Ca2+-transporting ATPase [EC:3.6.3.8]
Lup024453.2	581	1	537	pop:POPTR_655661	524	1	524	0.8	0.88	0.02	537	895	0.0	locus=Scaffold_5:671891:678425:- [translate_table: standard]	hypothetical protein; K01230 mannosyl-oligosaccharide alpha-1,2-mannosidase [EC:3.2.1.113]
Lup024455.1	621	10	621	pop:POPTR_1084113	637	30	637	0.81	0.88	0	612	991	0.0	locus=Scaffold_5:693033:696028:- [translate_table: standard]	hypothetical protein; K00058 D-3-phosphoglycerate dehydrogenase [EC:1.1.1.95]
Lup024456.1	559	30	557	vvi:100254058	548	30	546	0.74	0.86	0.02	528	817	0.0	locus=Scaffold_5:698442:700382:- [translate_table: standard]	hypothetical protein LOC100254058; K08248 mandelonitrile lyase [EC:4.1.2.10]
Lup024457.1	344	1	319	vvi:100258699	355	1	326	0.73	0.84	0.02	326	486	1e-136	locus=Scaffold_5:709415:710449:+ [translate_table: standard]	hypothetical protein LOC100258699; K13413 mitogen-activated protein kinase kinase 4/5, plant [EC:2.7.12.2]
Lup024458.1	349	40	349	pop:POPTR_833904	434	125	434	0.9	0.95	0	310	595	1e-169	locus=Scaffold_5:731637:735104:+ [translate_table: standard]	hypothetical protein; K00213 7-dehydrocholesterol reductase [EC:1.3.1.21]
Lup024459.1	159	16	159	rcu:RCOM_1573850	560	421	560	0.69	0.82	0.02	144	184	4e-46	locus=Scaffold_5:736923:738322:+ [translate_table: standard]	7-dehydrocholesterol reductase, putative (EC:1.3.1.21); K00213 7-dehydrocholesterol reductase [EC:1.3.1.21]
Lup024461.1	623	1	623	vvi:100266369	623	1	623	0.96	0.97	0	623	1242	0.0	locus=Scaffold_5:742487:746738:- [translate_table: standard]	hypothetical protein LOC100266369; K02145 V-type H+-transporting ATPase subunit A [EC:3.6.3.14]
Lup024462.1	418	14	418	vvi:100254376	420	14	420	0.94	0.96	0	407	782	0.0	locus=Scaffold_5:747758:751168:+ [translate_table: standard]	hypothetical protein LOC100254376; K03066 26S proteasome regulatory subunit T6
Lup024466.1	858	559	834	ath:AT5G37030	638	348	626	0.63	0.77	0.01	279	359	8e-98	locus=Scaffold_5:764294:767882:+ [translate_table: standard]	tRNA-splicing endonuclease positive effector-related; K14326 regulator of nonsense transcripts 1 [EC:3.6.4.-]
Lup024468.1	1308	1	689	ath:AT2G07050	759	1	720	0.55	0.7	0.05	723	855	0.0	locus=Scaffold_5:774450:811855:- [translate_table: standard]	CAS1; CAS1 (cycloartenol synthase 1); cycloartenol synthase; K01853 cycloartenol synthase [EC:5.4.99.8]
Lup024470.1	873	1	846	vvi:100257368	857	1	856	0.82	0.88	0.01	857	1451	0.0	locus=Scaffold_5:1038642:1047936:+ [translate_table: standard]	hypothetical protein LOC100257368; K01404 leishmanolysin [EC:3.4.24.36]
Lup024471.1	324	7	309	vvi:100241978	592	68	369	0.67	0.83	0	303	444	1e-124	locus=Scaffold_5:1050086:1051848:- [translate_table: standard]	hypothetical protein LOC100241978; K13513 lysocardiolipin and lysophospholipid acyltransferase [EC:2.3.1.- 2.3.1.51]
Lup024472.1	207	3	207	ath:AT1G74970	208	2	208	0.73	0.85	0	207	286	1e-76	locus=Scaffold_5:1082169:1084217:+ [translate_table: standard]	RPS9; RPS9 (RIBOSOMAL PROTEIN S9); structural constituent of ribosome; K02996 small subunit ribosomal protein S9
Lup024473.1	398	165	322	vvi:100247527	518	6	164	0.35	0.56	0.04	162	102	8e-21	locus=Scaffold_5:1088944:1090140:- [translate_table: standard]	hypothetical protein LOC100247527; K10760 adenylate isopentenyltransferase (cytokinin synthase)
Lup024475.1	264	31	188	vvi:100247527	518	6	164	0.34	0.54	0.04	162	98.6	6e-20	locus=Scaffold_5:1098289:1099083:- [translate_table: standard]	hypothetical protein LOC100247527; K10760 adenylate isopentenyltransferase (cytokinin synthase)
Lup024478.1	325	133	186	ath:AT3G16857	690	234	286	0.53	0.66	0.01	54	58.5	8e-08	locus=Scaffold_5:1143741:1147722:- [translate_table: standard]	ARR1; ARR1 (ARABIDOPSIS RESPONSE REGULATOR 1); transcription factor/ two-component response regulator; K14491 two-component response regulator ARR-B family
Lup024479.1	325	133	186	ath:AT3G16857	690	234	286	0.53	0.66	0.01	54	58.5	8e-08	locus=Scaffold_5:1153408:1157388:- [translate_table: standard]	ARR1; ARR1 (ARABIDOPSIS RESPONSE REGULATOR 1); transcription factor/ two-component response regulator; K14491 two-component response regulator ARR-B family
Lup024481.1	551	38	547	sbi:SORBI_03g035190	524	13	522	0.59	0.75	0	510	645	0.0	locus=Scaffold_5:1219862:1225505:+ [translate_table: standard]	hypothetical protein; K14611 solute carrier family 23 (nucleobase transporter), member 1/2
Lup024482.1	828	191	512	osa:4342596	906	184	520	0.29	0.5	0.14	356	119	1e-25	locus=Scaffold_5:1231683:1235530:- [translate_table: standard]	Os07g0186500; K13457 disease resistance protein RPM1
Lup024485.2	420	91	361	edi:EDI_228210	306	42	303	0.34	0.52	0.04	272	149	8e-35	locus=Scaffold_5:1288953:1292129:- [translate_table: standard]	nucleolysin TIAR (EC:1.4.3.6); K13126 polyadenylate-binding protein
Lup024487.1	312	1	312	pop:POPTR_836439	312	1	312	0.98	0.99	0	312	642	0.0	locus=Scaffold_5:1355151:1359316:+ [translate_table: standard]	hypothetical protein; K03030 26S proteasome regulatory subunit N11
Lup024489.1	311	1	311	vvi:100243702	315	1	313	0.52	0.66	0.1	330	206	3e-52	locus=Scaffold_5:1378788:1379723:+ [translate_table: standard]	hypothetical protein LOC100243702; K14499 BRI1 kinase inhibitor 1
Lup024493.1	340	13	114	xtr:100495214	422	8	120	0.48	0.65	0.11	114	104	1e-21	locus=Scaffold_5:1487088:1488931:- [translate_table: standard]	heat shock factor protein 4-like; K09417 heat shock transcription factor 4
Lup024494.1	670	592	664	cbr:CBG04193	276	189	259	0.38	0.59	0.1	76	63.2	1e-08	locus=Scaffold_5:1526998:1532145:- [translate_table: standard]	Hypothetical protein CBG04193; K11982 E3 ubiquitin-protein ligase RNF115/126 [EC:6.3.2.19]
Lup024495.1	629	26	629	vvi:100262903	654	29	654	0.73	0.83	0.03	626	919	0.0	locus=Scaffold_5:1578614:1583744:- [translate_table: standard]	hypothetical protein LOC100262903; K13126 polyadenylate-binding protein
Lup024496.1	589	41	533	ssc:396759	440	5	440	0.24	0.4	0.16	505	114	4e-24	locus=Scaffold_5:1596044:1601267:- [translate_table: standard]	GULO; gulonolactone (L-) oxidase (EC:1.1.3.8); K00103 L-gulonolactone oxidase [EC:1.1.3.8]
Lup024497.1	590	41	533	ssc:396759	440	5	440	0.26	0.41	0.13	499	126	7e-28	locus=Scaffold_5:1637422:1641825:- [translate_table: standard]	GULO; gulonolactone (L-) oxidase (EC:1.1.3.8); K00103 L-gulonolactone oxidase [EC:1.1.3.8]
Lup024499.1	485	2	481	rcu:RCOM_1176940	482	1	480	0.83	0.9	0	480	808	0.0	locus=Scaffold_5:1729871:1737006:- [translate_table: standard]	serine palmitoyltransferase I, putative (EC:2.3.1.50); K00654 serine palmitoyltransferase [EC:2.3.1.50]
Lup024500.1	468	10	463	ath:AT1G47128	462	7	460	0.68	0.81	0.02	460	630	1e-179	locus=Scaffold_5:1762129:1766755:+ [translate_table: standard]	RD21; RD21 (responsive to dehydration 21); cysteine-type endopeptidase/ cysteine-type peptidase; K01376 [EC:3.4.22.-]
Lup024501.2	398	267	324	hmg:100214797	387	47	104	0.51	0.68	0	58	66.6	4e-10	locus=Scaffold_5:1771731:1774749:- [translate_table: standard]	similar to Peroxisomal 3,2-trans-enoyl-CoA isomerase; K13239 peroxisomal 3,2-trans-enoyl-CoA isomerase [EC:5.3.3.8]
Lup024502.1	909	528	787	tca:654970	731	401	664	0.26	0.48	0.07	272	78.2	4e-13	locus=Scaffold_5:1806944:1812335:- [translate_table: standard]	similar to Transcription initiation factor TFIID subunit 4 (Transcription initiation factor TFIID 110 kDa subunit) (p110) (TAFII-110) (110 kDa TBP-associated factor); K03129 transcription initiation factor TFIID subunit 4
Lup024504.1	327	59	323	vcn:VOLCADRAFT_41528	525	1	265	0.3	0.49	0.02	269	90.9	2e-17	locus=Scaffold_5:1848926:1849909:+ [translate_table: standard]	hypothetical protein; K08332 vacuolar protein 8
Lup024505.1	323	5	284	ath:AT3G50070	361	17	299	0.34	0.52	0.08	294	149	3e-35	locus=Scaffold_5:1938624:1940048:- [translate_table: standard]	CYCD3;3 (CYCLIN D3;3); cyclin-dependent protein kinase; K14505 cyclin D3, plant
Lup024506.1	323	5	284	ath:AT3G50070	361	17	299	0.34	0.52	0.08	294	149	3e-35	locus=Scaffold_5:1942442:1943866:- [translate_table: standard]	CYCD3;3 (CYCLIN D3;3); cyclin-dependent protein kinase; K14505 cyclin D3, plant
Lup024507.1	194	2	194	pop:POPTR_798080	196	3	194	0.8	0.88	0.01	194	330	4e-90	locus=Scaffold_5:1959237:1961162:+ [translate_table: standard]	hypothetical protein; K09377 cysteine and glycine-rich protein
Lup024508.1	194	2	194	pop:POPTR_798080	196	3	194	0.8	0.88	0.01	194	330	4e-90	locus=Scaffold_5:1969237:1971162:+ [translate_table: standard]	hypothetical protein; K09377 cysteine and glycine-rich protein
Lup024512.2	405	208	300	ath:AT1G09530	524	313	401	0.41	0.66	0.1	96	77.4	3e-13	locus=Scaffold_5:2051541:2054440:- [translate_table: standard]	PIF3; PIF3 (PHYTOCHROME INTERACTING FACTOR 3); DNA binding / protein binding / transcription factor/ transcription regulator; K12126 phytochrome-interacting factor 3
Lup024513.1	523	1	520	rcu:RCOM_1585750	534	1	530	0.8	0.9	0.01	530	891	0.0	locus=Scaffold_5:2123679:2127485:+ [translate_table: standard]	Squalene monooxygenase, putative (EC:1.14.99.7); K00511 squalene monooxygenase [EC:1.14.99.7]
Lup024514.1	214	143	210	tml:GSTUM_00005686001	553	409	465	0.44	0.6	0.16	68	51.2	7e-06	locus=Scaffold_5:2129422:2132945:- [translate_table: standard]	hypothetical protein; K09527 DnaJ homolog subfamily C member 7
Lup024517.1	257	20	174	ota:Ot06g00280	293	10	186	0.28	0.46	0.13	178	53.1	2e-06	locus=Scaffold_5:2205906:2211089:+ [translate_table: standard]	Mediator of U snRNA nuclear export PHAX (ISS); K14291 phosphorylated adapter RNA export protein
Lup024518.1	624	1	621	vvi:100259454	690	1	688	0.56	0.65	0.15	709	575	1e-163	locus=Scaffold_5:2217807:2223851:- [translate_table: standard]	hypothetical protein LOC100259454; K13210 far upstream element-binding protein
Lup024519.1	112	21	112	rcu:RCOM_0798140	215	124	215	0.83	0.89	0	92	165	1e-40	locus=Scaffold_5:2241991:2242965:- [translate_table: standard]	NADH-plastoquinone oxidoreductase, putative (EC:1.6.99.3); K03940 NADH dehydrogenase (ubiquinone) Fe-S protein 7 [EC:1.6.5.3 1.6.99.3]
Lup024520.1	136	1	136	vvi:100262767	209	1	132	0.84	0.89	0.02	136	223	4e-58	locus=Scaffold_5:2244663:2245073:- [translate_table: standard]	hypothetical protein LOC100262767; K03940 NADH dehydrogenase (ubiquinone) Fe-S protein 7 [EC:1.6.5.3 1.6.99.3]
Lup024521.1	187	7	183	rcu:RCOM_0797770	189	8	185	0.79	0.88	0	178	300	6e-81	locus=Scaffold_5:2274383:2274946:- [translate_table: standard]	hypothetical protein; K14496 abscisic acid receptor PYR/PYL family
Lup024522.1	134	29	110	ath:AT3G12500	322	73	153	0.54	0.69	0.01	82	102	7e-22	locus=Scaffold_5:2340642:2341156:+ [translate_table: standard]	ATHCHIB (ARABIDOPSIS THALIANA BASIC CHITINASE); chitinase; K01183 chitinase [EC:3.2.1.14]
Lup024523.1	349	39	348	pop:POPTR_829884	349	42	349	0.7	0.82	0	310	453	1e-126	locus=Scaffold_5:2381638:2383753:+ [translate_table: standard]	ZIP transporter; K14709 solute carrier family 39 (zinc transporter), member 1/2/3
Lup024524.1	412	334	402	dan:Dana_GF19541	1697	762	831	0.39	0.53	0.17	76	52.4	9e-06	locus=Scaffold_5:2411614:2414416:+ [translate_table: standard]	GF19541 gene product from transcript GF19541-RA; K08582 calpain-15 [EC:3.4.22.-]
Lup024525.1	963	250	740	cme:CMT097C	1160	368	881	0.32	0.48	0.14	543	247	6e-64	locus=Scaffold_5:2431558:2438633:- [translate_table: standard]	kinesin-related protein, C-terminal motor subfamily; K10406 kinesin family member C2/C3
Lup024527.2	618	6	577	vvi:100250607	663	65	622	0.26	0.44	0.13	607	157	4e-37	locus=Scaffold_5:2484622:2488325:+ [translate_table: standard]	similar to MYC transcription factor; K13422 transcription factor MYC2
Lup024528.1	536	3	536	pop:POPTR_1074034	534	1	534	0.85	0.92	0	534	959	0.0	locus=Scaffold_5:2490011:2492621:- [translate_table: standard]	GMP synthetase (EC:6.3.5.2); K01951 GMP synthase (glutamine-hydrolysing) [EC:6.3.5.2]
Lup024530.1	330	20	319	dme:Dmel_CG2070	325	34	314	0.4	0.55	0.06	300	189	3e-47	locus=Scaffold_5:2547835:2551814:+ [translate_table: standard]	CG2070 gene product from transcript CG2070-RA (EC:1.-.-.-); K00100 [EC:1.1.1.-]
Lup024531.1	258	2	244	ath:AT1G01600	554	202	444	0.68	0.82	0.02	246	343	8e-94	locus=Scaffold_5:2553251:2554027:- [translate_table: standard]	CYP86A4; fatty acid (omega-1)-hydroxylase/ oxygen binding; K00517 [EC:1.14.-.-]
Lup024533.1	518	18	518	pop:POPTR_548443	918	418	918	0.81	0.92	0	501	871	0.0	locus=Scaffold_5:2604928:2609018:- [translate_table: standard]	hypothetical protein; K01256 aminopeptidase N [EC:3.4.11.2]
Lup024534.1	379	1	379	pop:POPTR_830842	950	1	377	0.79	0.86	0.01	380	615	1e-175	locus=Scaffold_5:2615341:2618446:- [translate_table: standard]	hypothetical protein; K01256 aminopeptidase N [EC:3.4.11.2]
Lup024537.1	763	1	761	vvi:100250174	771	1	771	0.87	0.92	0.01	771	1353	0.0	locus=Scaffold_5:2661893:2669782:+ [translate_table: standard]	hypothetical protein LOC100250174; K10843 DNA excision repair protein ERCC-3 [EC:3.6.4.12]
Lup024538.1	312	180	258	osa:9271052	889	760	817	0.51	0.63	0.26	79	82.8	4e-15	locus=Scaffold_5:2689372:2691271:- [translate_table: standard]	Os12g0101000; K03539 ribonuclease P/MRP protein subunit RPP1 [EC:3.1.26.5]
Lup024540.1	153	72	130	phu:Phum_PHUM477810	549	327	380	0.47	0.64	0.08	59	58.5	2e-08	locus=Scaffold_5:2758944:2759405:- [translate_table: standard]	Autocrine motility factor receptor, putative; K10636 autocrine motility factor receptor [EC:6.3.2.19]
Lup024542.1	511	159	297	ame:552204	421	233	370	0.28	0.42	0	139	57.4	4e-07	locus=Scaffold_5:2839246:2843351:- [translate_table: standard]	similar to beta 3-glycosyltransferase-like; K13675 UDP-glucose:O-linked fucose beta-1,3-glucosyltransferase [EC:2.4.1.-]
Lup024543.1	469	3	338	ath:AT5G17200	421	5	303	0.29	0.45	0.13	340	112	1e-23	locus=Scaffold_5:2894895:2897294:+ [translate_table: standard]	glycoside hydrolase family 28 protein / polygalacturonase (pectinase) family protein; K01184 polygalacturonase [EC:3.2.1.15]
Lup024544.1	378	17	378	rcu:RCOM_1688090	387	25	387	0.87	0.93	0	363	667	0.0	locus=Scaffold_5:2898205:2901258:- [translate_table: standard]	big map kinase/bmk, putative (EC:2.7.11.24); K04371 extracellular signal-regulated kinase 1/2 [EC:2.7.11.24]
Lup024546.1	177	1	155	rcu:RCOM_1688110	180	1	154	0.89	0.92	0	155	259	9e-69	locus=Scaffold_5:2904493:2906229:- [translate_table: standard]	40S ribosomal protein S10, putative; K02947 small subunit ribosomal protein S10e
Lup024547.1	313	1	313	pop:POPTR_646666	311	1	308	0.72	0.77	0.07	322	437	1e-122	locus=Scaffold_5:2916140:2918609:- [translate_table: standard]	MYB128; hypothetical protein; K09422 myb proto-oncogene protein, plant
Lup024549.1	536	44	525	rcu:RCOM_1688340	493	8	489	0.81	0.91	0	483	787	0.0	locus=Scaffold_5:2973382:2977951:+ [translate_table: standard]	monodehydroascorbate reductase, putative (EC:4.2.99.18); K08232 monodehydroascorbate reductase (NADH) [EC:1.6.5.4]
Lup024551.1	479	5	477	rcu:RCOM_1688460	480	8	478	0.73	0.85	0	474	738	0.0	locus=Scaffold_5:3013380:3016497:- [translate_table: standard]	acc synthase, putative (EC:4.4.1.14); K01762 1-aminocyclopropane-1-carboxylate synthase [EC:4.4.1.14]
Lup024552.1	368	21	144	ame:408439	378	32	151	0.32	0.55	0.07	127	70.9	2e-11	locus=Scaffold_5:3031690:3036042:+ [translate_table: standard]	similar to CG11180-PA; K11135 Pin2-interacting protein X1
Lup024554.1	201	17	201	pgu:PGUG_02830	1432	618	810	0.18	0.49	0.06	195	58.9	3e-08	locus=Scaffold_5:3053485:3054376:- [translate_table: standard]	hypothetical protein; K04706 protein inhibitor of activated STAT
Lup024555.1	519	169	493	tad:TRIADDRAFT_53544	574	238	550	0.26	0.45	0.12	340	85.1	2e-15	locus=Scaffold_5:3057973:3061298:+ [translate_table: standard]	hypothetical protein ; K13806 sn1-specific diacylglycerol lipase alpha [EC:3.1.1.-]
Lup024556.1	209	10	205	vvi:100261792	195	2	194	0.71	0.8	0.03	198	274	5e-73	locus=Scaffold_5:3065835:3067291:- [translate_table: standard]	hypothetical protein LOC100261792; K13944 LOB domain-containing protein 16
Lup024557.1	423	4	299	ppp:PHYPADRAFT_110734	520	187	486	0.36	0.55	0.02	302	200	2e-50	locus=Scaffold_5:3070755:3074517:+ [translate_table: standard]	hypothetical protein; K07277 outer membrane protein
Lup024561.1	537	133	477	sbi:SORBI_02g028920	371	1	365	0.28	0.42	0.16	387	113	4e-24	locus=Scaffold_5:3101167:3105852:- [translate_table: standard]	hypothetical protein; K13162 poly(rC)-binding protein 2/3/4
Lup024563.1	269	54	265	ath:AT2G30620	273	60	270	0.57	0.63	0.06	219	148	5e-35	locus=Scaffold_5:3113432:3114322:- [translate_table: standard]	histone H1.2; K11275 histone H1/5
Lup024564.1	351	259	342	rcu:RCOM_1616660	347	145	223	0.59	0.76	0.05	84	111	1e-23	locus=Scaffold_5:3121528:3123204:- [translate_table: standard]	WRKY transcription factor, putative; K13425 WRKY transcription factor 22
Lup024566.1	135	1	135	pop:POPTR_830089	134	1	134	0.65	0.8	0	135	181	1e-45	locus=Scaffold_5:3138299:3139124:+ [translate_table: standard]	photosystem I reaction center subunit V (PsaG); K02721 photosystem II PsbW protein
Lup024567.1	553	2	525	vvi:100232842	559	4	552	0.74	0.85	0.06	555	846	0.0	locus=Scaffold_5:3141461:3146126:+ [translate_table: standard]	GOR; glutathione reductase (NADPH); K00383 glutathione reductase (NADPH) [EC:1.8.1.7]
Lup024568.1	559	97	480	dgr:Dgri_GH20493	677	269	628	0.24	0.41	0.16	405	63.5	6e-09	locus=Scaffold_5:3149143:3153983:+ [translate_table: standard]	GH20493 gene product from transcript GH20493-RA; K10268 F-box and leucine-rich repeat protein 2/20
Lup024569.1	1167	188	750	vvi:100252764	1769	161	775	0.25	0.46	0.14	635	96.3	2e-18	locus=Scaffold_5:3155809:3160817:- [translate_table: standard]	hypothetical protein LOC100252764; K13457 disease resistance protein RPM1
Lup024573.1	283	123	191	ath:AT1G09530	524	334	402	0.49	0.81	0	69	82.4	5e-15	locus=Scaffold_5:3182502:3185767:- [translate_table: standard]	PIF3; PIF3 (PHYTOCHROME INTERACTING FACTOR 3); DNA binding / protein binding / transcription factor/ transcription regulator; K12126 phytochrome-interacting factor 3
Lup024577.1	137	1	137	zma:100273753	138	1	138	0.89	0.95	0	138	246	4e-65	locus=Scaffold_5:3216753:3217891:+ [translate_table: standard]	hypothetical protein LOC100273753; K11251 histone H2A
Lup024580.1	342	1	342	pop:POPTR_643239	340	1	340	0.82	0.9	0	342	571	1e-162	locus=Scaffold_5:3249762:3252673:+ [translate_table: standard]	MPBQ/MSBQ methyltransferase; K12502 MPBQ/MSBQ methyltransferase
Lup024581.1	3548	3027	3141	dpe:Dper_GL19043	819	2	115	0.63	0.74	0	115	149	7e-34	locus=Scaffold_5:3262900:3281604:- [translate_table: standard]	GL19043 gene product from transcript GL19043-RA; K07295 nuclear receptor subfamily 2 group A
Lup024583.3	476	127	200	act:ACLA_039140	796	458	532	0.36	0.52	0.01	75	61.2	3e-08	locus=Scaffold_5:3300810:3304273:- [translate_table: standard]	C2H2 transcription factor (Swi5), putative; K09202 regulatory protein SWI5
Lup024584.1	246	1	245	pop:POPTR_710099	242	1	242	0.67	0.82	0.01	245	350	6e-96	locus=Scaffold_5:3313201:3315091:+ [translate_table: standard]	hypothetical protein; K06890
Lup024586.1	550	59	283	xtr:100486579	485	26	230	0.35	0.53	0.08	225	134	2e-30	locus=Scaffold_5:3324748:3329333:+ [translate_table: standard]	sodium-independent sulfate anion transporter-like; K14708 solute carrier family 26 (sodium-independent sulfate anion transporter), member 11
Lup024588.2	710	1	708	pop:POPTR_559591	760	1	758	0.68	0.77	0.1	774	1053	0.0	locus=Scaffold_5:3343309:3348420:+ [translate_table: standard]	hypothetical protein; K01968 3-methylcrotonyl-CoA carboxylase alpha subunit [EC:6.4.1.4]
Lup024590.1	567	242	526	ota:Ot04g02290	808	140	435	0.35	0.53	0.11	308	187	3e-46	locus=Scaffold_5:3362298:3365857:+ [translate_table: standard]	inositol 5-phosphatase (ISS); K01099 phosphatidylinositol-bisphosphatase [EC:3.1.3.36]
Lup024591.2	187	33	178	ddi:DDB_G0269640	164	15	153	0.37	0.57	0.06	147	84.7	5e-16	locus=Scaffold_5:3374299:3376928:- [translate_table: standard]	hypothetical protein; K02895 large subunit ribosomal protein L24
Lup024596.1	1509	803	856	oaa:100083198	602	285	340	0.51	0.62	0.03	56	72.8	3e-11	locus=Scaffold_5:3396690:3405335:- [translate_table: standard]	similar to AIRE protein; K10603 autoimmune regulator
Lup024599.1	531	102	373	hsa:84961	404	19	288	0.24	0.38	0.15	294	63.9	5e-09	locus=Scaffold_5:3421947:3426059:- [translate_table: standard]	FBXL20, DKFZp564O2364, FLJ21037, Fbl2, Fbl20, MGC15482; F-box and leucine-rich repeat protein 20; K10268 F-box and leucine-rich repeat protein 2/20
Lup024601.1	352	29	261	ame:410570	798	465	680	0.26	0.39	0.23	255	64.7	1e-09	locus=Scaffold_5:3437123:3438432:+ [translate_table: standard]	similar to CG6718-PB, isoform B; K01047 phospholipase A2 [EC:3.1.1.4]
Lup024602.1	533	1	533	vvi:100244330	541	1	538	0.74	0.86	0	538	790	0.0	locus=Scaffold_5:3450125:3451726:+ [translate_table: standard]	hypothetical protein LOC100244330; K14319 Ran GTPase-activating protein 1
Lup024604.1	643	8	643	pop:POPTR_823621	651	11	651	0.61	0.77	0.01	642	811	0.0	locus=Scaffold_5:3467950:3475042:- [translate_table: standard]	hypothetical protein; K07870 Ras homolog gene family, member T1
Lup024608.1	666	10	244	vvi:100250607	663	70	290	0.29	0.49	0.12	243	105	1e-21	locus=Scaffold_5:3488170:3494848:- [translate_table: standard]	similar to MYC transcription factor; K13422 transcription factor MYC2
Lup024609.1	373	11	98	vvi:100245654	153	40	130	0.31	0.62	0.03	91	68.6	1e-10	locus=Scaffold_5:3498912:3500033:- [translate_table: standard]	hypothetical protein LOC100245654; K14495 F-box protein GID2
Lup024610.1	79	1	63	pop:POPTR_830114	115	36	98	0.93	0.98	0	63	121	2e-27	locus=Scaffold_5:3503832:3504183:- [translate_table: standard]	hypothetical protein; K11087 small nuclear ribonucleoprotein D1
Lup024613.1	225	1	224	rcu:RCOM_0558850	300	1	224	0.58	0.74	0.06	231	272	2e-72	locus=Scaffold_5:3518842:3520716:- [translate_table: standard]	phenazine biosynthesis protein, putative; K06998
Lup024614.1	286	1	286	pop:POPTR_833728	295	1	295	0.66	0.76	0.08	303	391	1e-108	locus=Scaffold_5:3521868:3524544:- [translate_table: standard]	hypothetical protein; K06998
Lup024615.2	442	216	442	pop:POPTR_833728	295	70	295	0.7	0.79	0.01	228	321	8e-87	locus=Scaffold_5:3526612:3532772:- [translate_table: standard]	hypothetical protein; K06998
Lup024617.1	410	1	406	rcu:RCOM_0648390	500	1	409	0.83	0.91	0	409	691	0.0	locus=Scaffold_5:3542505:3545440:- [translate_table: standard]	Speckle-type POZ protein, putative; K12621 U6 snRNA-associated Sm-like protein LSm2
Lup024618.1	410	1	406	rcu:RCOM_0648390	500	1	409	0.83	0.91	0	409	691	0.0	locus=Scaffold_5:3548274:3551209:- [translate_table: standard]	Speckle-type POZ protein, putative; K12621 U6 snRNA-associated Sm-like protein LSm2
Lup024620.1	340	293	338	gga:417265	728	680	725	0.56	0.71	0	46	72.8	5e-12	locus=Scaffold_5:3559331:3562766:+ [translate_table: standard]	LRSAM1; leucine rich repeat and sterile alpha motif containing 1; K10641 E3 ubiquitin-protein ligase LRSAM1 [EC:6.3.2.19]
Lup024622.1	534	220	409	ota:Ot13g02430	597	18	216	0.26	0.43	0.05	200	65.1	2e-09	locus=Scaffold_5:3578194:3583945:+ [translate_table: standard]	hypothetical protein; K10770 alkylated DNA repair protein alkB homolog 8
Lup024624.1	352	151	340	pop:POPTR_590338	564	368	549	0.31	0.53	0.07	193	105	1e-21	locus=Scaffold_5:3589484:3590542:- [translate_table: standard]	glycosyltransferase (EC:2.4.1.43); K13648 alpha-1,4-galacturonosyltransferase [EC:2.4.1.43]
Lup024625.1	803	738	796	aag:AaeL_AAEL001765	710	652	705	0.42	0.61	0.08	59	59.3	2e-07	locus=Scaffold_5:3601721:3604673:+ [translate_table: standard]	hypothetical protein ; K10641 E3 ubiquitin-protein ligase LRSAM1 [EC:6.3.2.19]
Lup024627.1	633	229	562	ath:AT4G33430	615	237	564	0.38	0.59	0.06	342	235	1e-60	locus=Scaffold_5:3613517:3615418:- [translate_table: standard]	BAK1; BAK1 (BRI1-ASSOCIATED RECEPTOR KINASE); kinase/ protein binding / protein heterodimerization/ protein serine/threonine kinase; K13416 brassinosteroid insensitive 1-associated receptor kinase 1 [EC:2.7.10.1 2.7.11.1]
Lup024629.1	151	1	150	pop:POPTR_825329	152	1	151	0.64	0.8	0	151	207	3e-53	locus=Scaffold_5:3624551:3626476:+ [translate_table: standard]	histidine phosphotransfer protein; K14490 histidine-containing phosphotransfer peotein
Lup024630.1	351	44	304	sbi:SORBI_06g028760	1188	274	564	0.35	0.49	0.12	294	137	3e-31	locus=Scaffold_5:3630238:3631293:+ [translate_table: standard]	hypothetical protein; K13420 LRR receptor-like serine/threonine-protein kinase FLS2 [EC:2.7.11.1]
Lup024631.2	425	1	423	vvi:100244218	486	13	474	0.66	0.77	0.08	462	616	1e-175	locus=Scaffold_5:3632943:3636668:- [translate_table: standard]	hypothetical protein LOC100244218; K11801 WD repeat-containing protein 23
Lup024632.1	344	1	343	pop:POPTR_552633	344	1	343	0.86	0.93	0	343	629	1e-179	locus=Scaffold_5:3642948:3644561:- [translate_table: standard]	hypothetical protein; K14493 gibberellin receptor GID1 [EC:3.-.-.-]
Lup024633.1	468	165	453	spu:754357	892	116	426	0.33	0.54	0.1	316	150	2e-35	locus=Scaffold_5:3650646:3652052:+ [translate_table: standard]	similar to ankyrin 2,3/unc44; K10380 ankyrin
Lup024634.1	208	1	208	vvi:100263028	213	1	213	0.66	0.75	0.03	214	241	4e-63	locus=Scaffold_5:3654576:3656669:+ [translate_table: standard]	similar to putative C-type U1 snRNP; K11095 U1 small nuclear ribonucleoprotein C
Lup024635.1	620	248	431	ath:AT5G27660	429	230	427	0.35	0.49	0.16	208	74.7	3e-12	locus=Scaffold_5:3661340:3670695:+ [translate_table: standard]	catalytic/ protein binding / serine-type endopeptidase/ serine-type peptidase; K01362 [EC:3.4.21.-]
Lup024638.1	526	17	465	spu:578765	626	99	555	0.34	0.55	0.1	478	232	6e-60	locus=Scaffold_5:3677798:3682394:- [translate_table: standard]	hypothetical LOC578765; K03316 monovalent cation:H+ antiporter, CPA1 family
Lup024639.1	394	105	393	cfa:481758	920	203	448	0.36	0.52	0.16	291	160	2e-38	locus=Scaffold_5:3685619:3687932:+ [translate_table: standard]	TEAD3; TEA domain family member 3; K09448 TEA domain family member 1/3/4
Lup024640.1	489	71	194	zro:ZYRO0F12606g	443	9	149	0.32	0.48	0.12	141	58.5	1e-07	locus=Scaffold_5:3697631:3704007:+ [translate_table: standard]	hypothetical protein; K14688 solute carrier family 30 (zinc transporter), member 1
Lup024643.1	366	1	217	vvi:100242506	217	1	217	0.72	0.82	0	217	334	8e-91	locus=Scaffold_5:3732830:3735859:+ [translate_table: standard]	hypothetical protein LOC100242506; K00799 glutathione S-transferase [EC:2.5.1.18]
Lup024644.1	1250	914	1207	pic:PICST_33873	357	57	343	0.44	0.63	0.05	298	252	2e-65	locus=Scaffold_5:3743756:3755396:+ [translate_table: standard]	MSP1; 40 kDa putative membrane-spanning ATPase (EC:3.6.1.3); K01509 adenosinetriphosphatase [EC:3.6.1.3]
Lup024645.1	265	5	263	pop:POPTR_572707	254	2	253	0.68	0.83	0.02	259	375	1e-103	locus=Scaffold_5:3759453:3761909:+ [translate_table: standard]	thiamin pyrophosphokinase (EC:2.7.6.2); K00949 thiamine pyrophosphokinase [EC:2.7.6.2]
Lup024646.1	1158	8	978	vvi:100255596	937	11	916	0.55	0.67	0.12	999	982	0.0	locus=Scaffold_5:3763003:3772564:+ [translate_table: standard]	hypothetical protein LOC100255596; K10858 DNA mismatch repair protein PMS2
Lup024647.1	1484	142	1476	rno:25303	1541	111	1530	0.32	0.53	0.1	1455	799	0.0	locus=Scaffold_5:3781005:3787105:+ [translate_table: standard]	Abcc2, Cmoat, Mrp2; ATP-binding cassette, subfamily C (CFTR/MRP), member 2; K05666 ATP-binding cassette, subfamily C (CFTR/MRP), member 2
Lup024648.1	323	213	269	ecb:100051726	539	10	58	0.4	0.61	0.14	57	53.9	2e-06	locus=Scaffold_5:3788900:3793061:- [translate_table: standard]	TRIM26; tripartite motif-containing 26; K12008 tripartite motif-containing protein 26
Lup024652.2	1198	12	465	tva:TVAG_299100	1006	323	769	0.32	0.52	0.12	480	202	3e-50	locus=Scaffold_5:3809847:3819889:+ [translate_table: standard]	helicase; K12818 ATP-dependent RNA helicase DHX8/PRP22 [EC:3.6.4.13]
Lup024653.1	189	1	187	rcu:RCOM_0417480	577	36	227	0.32	0.51	0.03	193	89.7	1e-17	locus=Scaffold_5:3823771:3824340:+ [translate_table: standard]	Pectinesterase-3 precursor, putative (EC:3.1.1.11); K01051 pectinesterase [EC:3.1.1.11]
Lup024654.1	408	110	398	cme:CME136C	349	36	344	0.61	0.74	0.06	309	389	1e-107	locus=Scaffold_5:3831995:3834828:+ [translate_table: standard]	dTDP-glucose 4,6-dehydratase; K01710 dTDP-glucose 4,6-dehydratase [EC:4.2.1.46]
Lup024655.1	297	14	241	nve:NEMVE_v1g195674	298	73	295	0.31	0.53	0.02	228	113	2e-24	locus=Scaffold_5:3835330:3836762:- [translate_table: standard]	hypothetical protein ; K01054 acylglycerol lipase [EC:3.1.1.23]
Lup024656.1	340	108	340	vvi:100263432	237	5	237	0.97	1	0	233	474	1e-133	locus=Scaffold_5:3840968:3846017:+ [translate_table: standard]	hypothetical protein; K02729 20S proteasome subunit alpha 5 [EC:3.4.25.1]
Lup024657.1	620	113	199	pno:SNOG_09641	544	226	320	0.31	0.52	0.08	95	63.9	5e-09	locus=Scaffold_5:3848313:3853074:- [translate_table: standard]	hypothetical protein; K09202 regulatory protein SWI5
Lup024659.1	1045	7	1034	vvi:100265768	1124	6	1093	0.7	0.79	0.06	1092	1472	0.0	locus=Scaffold_5:3870846:3889628:+ [translate_table: standard]	hypothetical protein LOC100265768; K14007 protein transport protein SEC24
Lup024660.1	323	17	89	rcu:RCOM_0700880	676	205	273	0.49	0.63	0.05	73	64.3	2e-09	locus=Scaffold_5:3892566:3895430:- [translate_table: standard]	two-component system sensor histidine kinase/response regulator, putative; K14491 two-component response regulator ARR-B family
Lup024662.1	372	5	356	vvi:100251282	385	4	359	0.79	0.89	0.01	356	600	1e-171	locus=Scaffold_5:3914898:3917285:+ [translate_table: standard]	hypothetical protein LOC100251282; K01866 tyrosyl-tRNA synthetase [EC:6.1.1.1]
Lup024663.1	669	284	665	rcu:RCOM_0340700	1157	730	1113	0.35	0.54	0.01	386	247	3e-64	locus=Scaffold_5:3920311:3922320:- [translate_table: standard]	Cell division protein ftsH, putative (EC:3.6.4.3); K03798 cell division protease FtsH [EC:3.4.24.-]
Lup024664.2	386	64	349	cme:CMQ289C	339	56	330	0.38	0.54	0.06	290	162	4e-39	locus=Scaffold_5:3923335:3926310:+ [translate_table: standard]	glyoxylate reductase/hydroxypyruvate reductase; K00015 glyoxylate reductase [EC:1.1.1.26]; K00049 glyoxylate reductase (NADP+) [EC:1.1.1.79]
Lup024665.1	312	1	312	vvi:100252114	313	1	313	0.74	0.83	0.02	316	477	1e-134	locus=Scaffold_5:3927462:3929553:- [translate_table: standard]	hypothetical protein LOC100252114; K12868 pre-mRNA-splicing factor SYF2
Lup024667.1	593	1	593	vvi:100253813	588	1	588	0.64	0.73	0.08	617	643	0.0	locus=Scaffold_5:3937052:3943855:- [translate_table: standard]	hypothetical protein LOC100253813; K13091 RNA-binding protein 39
Lup024668.1	476	1	404	ath:AT1G34360	520	1	422	0.35	0.49	0.07	430	190	3e-47	locus=Scaffold_5:3945442:3950184:- [translate_table: standard]	translation initiation factor 3 (IF-3) family protein; K02520 translation initiation factor IF-3
Lup024669.1	397	82	356	tet:TTHERM_00942970	436	165	432	0.29	0.49	0.12	289	125	6e-28	locus=Scaffold_5:3960955:3963787:+ [translate_table: standard]	Protein phosphatase 2C containing protein (EC:3.1.3.43); K01102 pyruvate dehydrogenase phosphatase [EC:3.1.3.43]
Lup024670.1	467	1	467	pop:POPTR_821076	488	1	488	0.92	0.94	0.04	488	921	0.0	locus=Scaffold_5:3966990:3971863:+ [translate_table: standard]	hypothetical protein; K02147 V-type H+-transporting ATPase subunit B [EC:3.6.3.14]
Lup024671.1	288	1	287	vvi:100261697	286	1	286	0.66	0.81	0.05	294	376	1e-103	locus=Scaffold_5:3974145:3975894:+ [translate_table: standard]	hypothetical protein LOC100261697; K09537 DnaJ homolog subfamily C member 17
Lup024672.1	455	46	440	vvi:100250858	492	77	471	0.46	0.68	0.01	397	380	1e-104	locus=Scaffold_5:3978086:3979774:- [translate_table: standard]	hypothetical protein LOC100250858; K11584 protein phosphatase 2 (formerly 2A), regulatory subunit B'
Lup024673.1	315	81	259	lma:LmjF35.4410	517	235	422	0.27	0.46	0.04	188	81.6	9e-15	locus=Scaffold_5:3980890:3981967:- [translate_table: standard]	amino acid permease; K01552 [EC:3.6.3.-]
Lup024674.1	431	36	384	tca:664418	477	75	421	0.23	0.43	0.09	366	64.7	2e-09	locus=Scaffold_5:3986685:3990588:+ [translate_table: standard]	similar to CG30345-PA; K14613 MFS transporter, PCFT/HCP family, solute carrier family 46 (folate transporter), member 1/3
Lup024677.1	2737	7	2737	vvi:100245131	2727	2	2727	0.72	0.83	0.01	2754	4016	0.0	locus=Scaffold_5:3996601:4009259:- [translate_table: standard]	hypothetical protein LOC100245131; K06640 ataxia telangiectasia and Rad3 related [EC:2.7.11.1]
Lup024680.2	537	289	509	ath:AT5G11850	880	602	864	0.34	0.52	0.15	263	165	1e-39	locus=Scaffold_5:4041309:4047859:- [translate_table: standard]	protein kinase family protein; K04424 sterile alpha motif and leucine zipper containing kinase AZK [EC:2.7.11.25]
Lup024681.1	646	307	558	ecb:100056080	508	176	448	0.28	0.48	0.1	277	89.0	1e-16	locus=Scaffold_5:4059147:4062029:- [translate_table: standard]	similar to F-box and leucine-rich repeat protein 2; K10268 F-box and leucine-rich repeat protein 2/20
Lup024682.3	1072	19	705	vvi:100261347	1224	507	1186	0.56	0.67	0.05	702	788	0.0	locus=Scaffold_5:4077642:4089069:+ [translate_table: standard]	hypothetical protein LOC100261347; K11449 jumonji domain-containing protein 1 [EC:1.14.11.-]
Lup024683.2	145	1	145	rcu:RCOM_0014080	145	1	145	0.96	0.97	0	145	295	7e-80	locus=Scaffold_5:4091320:4092538:+ [translate_table: standard]	Protein G10, putative; K12873 bud site selection protein 31
Lup024686.1	118	42	111	pop:POPTR_207868	257	170	239	0.34	0.57	0	70	58.9	1e-08	locus=Scaffold_5:4107361:4108505:+ [translate_table: standard]	hypothetical protein; K11982 E3 ubiquitin-protein ligase RNF115/126 [EC:6.3.2.19]
Lup024687.1	574	360	496	ath:AT5G03560	363	203	340	0.32	0.47	0	138	74.7	3e-12	locus=Scaffold_5:4110405:4114705:- [translate_table: standard]	nucleobase:cation symporter; K03457 nucleobase:cation symporter-1, NCS1 family
Lup024688.1	329	3	263	pop:POPTR_207868	257	3	256	0.52	0.65	0.08	269	254	8e-67	locus=Scaffold_5:4114945:4115934:+ [translate_table: standard]	hypothetical protein; K11982 E3 ubiquitin-protein ligase RNF115/126 [EC:6.3.2.19]
Lup024691.1	154	15	154	vvi:100243012	151	12	151	0.83	0.95	0	140	249	5e-66	locus=Scaffold_5:4128803:4130087:+ [translate_table: standard]	hypothetical protein LOC100243012; K04797 prefoldin alpha subunit
Lup024693.1	195	1	191	rcu:RCOM_0961070	373	141	345	0.66	0.81	0.06	205	270	7e-72	locus=Scaffold_5:4141907:4142494:+ [translate_table: standard]	molybdopterin cofactor synthesis protein A, putative; K03639 molybdenum cofactor biosynthesis protein
Lup024695.1	320	1	292	aml:100476235	313	1	275	0.3	0.41	0.18	312	108	6e-23	locus=Scaffold_5:4148021:4148983:+ [translate_table: standard]	RING finger protein 126-like; K11982 E3 ubiquitin-protein ligase RNF115/126 [EC:6.3.2.19]
Lup024700.1	348	6	348	vvi:100256090	345	5	345	0.7	0.83	0	343	504	1e-142	locus=Scaffold_5:4170353:4172426:- [translate_table: standard]	hypothetical protein LOC100256090; K07119
Lup024701.1	314	3	314	rcu:RCOM_1282630	327	15	326	0.54	0.72	0.06	322	302	4e-81	locus=Scaffold_5:4174411:4176534:- [translate_table: standard]	Coiled-coil domain-containing protein, putative; K13206 coiled-coil domain-containing protein 55
Lup024702.1	480	88	457	ath:AT5G22850	493	38	417	0.28	0.44	0.11	398	124	2e-27	locus=Scaffold_5:4184874:4186316:+ [translate_table: standard]	aspartyl protease family protein; K00924 [EC:2.7.1.-]
Lup024703.1	1012	366	1011	pic:PICST_49179	701	135	700	0.31	0.48	0.22	683	320	4e-86	locus=Scaffold_5:4188707:4196053:- [translate_table: standard]	RAD16; nucleotide excision repair protein (EC:3.6.1.3); K01509 adenosinetriphosphatase [EC:3.6.1.3]
Lup024704.1	675	1	675	vcn:VOLCADRAFT_79713	635	1	635	0.67	0.77	0.06	676	860	0.0	locus=Scaffold_5:4201873:4205930:+ [translate_table: standard]	hypothetical protein; K00288 methylenetetrahydrofolate dehydrogenase (NADP+) / methenyltetrahydrofolate cyclohydrolase / formyltetrahydrofolate synthetase [EC:1.5.1.5 3.5.4.9 6.3.4.3]
Lup024706.1	320	38	312	olu:OSTLU_39332	282	1	278	0.5	0.69	0.03	282	291	6e-78	locus=Scaffold_5:4216169:4220289:+ [translate_table: standard]	hypothetical protein; K01506 [EC:3.5.-.-]
Lup024708.1	438	45	262	lth:KLTH0E02156g	498	11	284	0.22	0.38	0.21	276	66.6	5e-10	locus=Scaffold_5:4232110:4238642:- [translate_table: standard]	KLTH0E02156p; K05302 SET domain-containing protein 6
Lup024709.1	259	54	254	nvi:100118571	511	64	257	0.59	0.73	0.05	203	230	1e-59	locus=Scaffold_5:4241067:4245202:+ [translate_table: standard]	NV13733; similar to protein phosphatase 2a; K04382 protein phosphatase 2 (formerly 2A), catalytic subunit [EC:3.1.3.16]
Lup024711.1	257	46	257	pop:POPTR_724846	223	10	221	0.66	0.8	0	212	291	6e-78	locus=Scaffold_5:4248479:4250102:+ [translate_table: standard]	CHI1; chalcone isomerase (EC:5.5.1.6); K01859 chalcone isomerase [EC:5.5.1.6]
Lup024715.1	125	4	125	pop:POPTR_653749	123	2	123	0.9	0.97	0	122	215	1e-55	locus=Scaffold_5:4274745:4276244:- [translate_table: standard]	hypothetical protein; K02918 large subunit ribosomal protein L35e
Lup024716.1	299	8	284	nve:NEMVE_v1g195674	298	26	297	0.29	0.48	0.02	278	134	1e-30	locus=Scaffold_5:4285449:4289298:+ [translate_table: standard]	hypothetical protein ; K01054 acylglycerol lipase [EC:3.1.1.23]
Lup024717.1	1213	1	1213	vvi:100255210	1214	1	1214	0.9	0.95	0	1214	2283	0.0	locus=Scaffold_5:4291224:4295500:- [translate_table: standard]	hypothetical protein LOC100255210; K12830 splicing factor 3B subunit 3
Lup024719.1	353	85	306	fgr:FG05100.1	938	26	231	0.42	0.6	0.08	224	155	6e-37	locus=Scaffold_5:4297503:4299867:- [translate_table: standard]	hypothetical protein; K12605 CCR4-NOT transcription complex subunit 2
Lup024720.1	508	204	380	ota:Ot05g05150	417	214	392	0.38	0.6	0.06	184	132	8e-30	locus=Scaffold_5:4301284:4303937:+ [translate_table: standard]	putativ (ISS); K11294 nucleolin
Lup024723.2	218	28	218	pop:POPTR_822499	216	26	216	0.95	1	0	191	384	1e-106	locus=Scaffold_5:4316644:4320107:- [translate_table: standard]	hypothetical protein; K07901 Ras-related protein Rab-8A
Lup024725.1	892	1	582	pop:POPTR_1092152	610	1	590	0.78	0.86	0.02	592	973	0.0	locus=Scaffold_5:4338287:4347817:+ [translate_table: standard]	hypothetical protein; K01874 methionyl-tRNA synthetase [EC:6.1.1.10]
Lup024726.1	622	32	618	vvi:100242583	596	12	595	0.66	0.78	0.03	596	739	0.0	locus=Scaffold_5:4349287:4353460:- [translate_table: standard]	hypothetical protein LOC100242583; K14538 nuclear GTP-binding protein
Lup024727.1	585	39	557	osa:4337016	1183	49	645	0.33	0.46	0.15	605	229	5e-59	locus=Scaffold_5:4367548:4369305:+ [translate_table: standard]	Os04g0618700; K13420 LRR receptor-like serine/threonine-protein kinase FLS2 [EC:2.7.11.1]
Lup024728.1	204	97	200	ppp:PHYPADRAFT_19258	110	4	109	0.53	0.7	0.01	106	103	1e-21	locus=Scaffold_5:4369920:4371445:- [translate_table: standard]	hypothetical protein; K11296 high mobility group protein B3
Lup024730.1	808	235	461	hsa:9098	1406	97	304	0.26	0.43	0.14	234	80.1	9e-14	locus=Scaffold_5:4385563:4392760:+ [translate_table: standard]	USP6, HRP1, TRE17, TRE2, Tre-2, USP6-short; ubiquitin specific peptidase 6 (Tre-2 oncogene) (EC:3.4.19.12); K11837 ubiquitin carboxyl-terminal hydrolase 6/32 [EC:3.1.2.15]
Lup024732.1	1922	4	1922	vvi:100265625	1947	17	1947	0.84	0.91	0.01	1941	3399	0.0	locus=Scaffold_5:4406692:4424117:+ [translate_table: standard]	similar to Callose synthase 3; K11000 callose synthase [EC:2.4.1.-]
Lup024733.1	1716	1	909	vvi:100243409	1905	1	951	0.71	0.82	0.05	954	1408	0.0	locus=Scaffold_5:4428603:4471821:+ [translate_table: standard]	hypothetical protein LOC100243409; K11000 callose synthase [EC:2.4.1.-]
Lup024734.1	1292	722	1288	rcu:RCOM_1267040	632	27	615	0.76	0.85	0.04	590	927	0.0	locus=Scaffold_5:4474303:4486389:+ [translate_table: standard]	isopropylmalate synthase, putative (EC:2.3.3.13); K01649 2-isopropylmalate synthase [EC:2.3.3.13]
Lup024735.1	348	12	342	mcc:715846	569	263	567	0.26	0.44	0.1	336	73.9	2e-12	locus=Scaffold_5:4487925:4492815:+ [translate_table: standard]	transmembrane protein 120A-like; K14165 dual specificity phosphatase [EC:3.1.3.16 3.1.3.48]
Lup024736.1	363	45	352	rcu:RCOM_1078760	461	58	364	0.48	0.64	0.03	313	280	3e-74	locus=Scaffold_5:4496167:4498967:+ [translate_table: standard]	receptor serine-threonine protein kinase, putative (EC:2.7.10.2); K13430 serine/threonine-protein kinase PBS1 [EC:2.7.11.1]
Lup024738.1	597	371	597	pop:POPTR_547690	224	1	224	0.72	0.84	0.01	227	337	2e-91	locus=Scaffold_5:4510262:4515978:- [translate_table: standard]	hypothetical protein; K07018
Lup024739.1	701	367	700	vvi:100250084	357	20	356	0.51	0.66	0.04	344	337	3e-91	locus=Scaffold_5:4517270:4527073:- [translate_table: standard]	hypothetical protein LOC100250084; K09287 RAV-like factor
Lup024742.1	723	255	501	spu:576637	916	163	370	0.26	0.42	0.19	252	80.1	8e-14	locus=Scaffold_5:4549235:4558634:- [translate_table: standard]	similar to GA17341-PA; K13806 sn1-specific diacylglycerol lipase alpha [EC:3.1.1.-]
Lup024744.1	293	5	293	vvi:100254895	320	32	320	0.76	0.86	0	289	478	1e-134	locus=Scaffold_5:4566446:4568721:- [translate_table: standard]	hypothetical protein LOC100254895; K06911
Lup024746.1	144	7	140	pop:POPTR_830522	287	150	283	0.87	0.94	0	134	260	3e-69	locus=Scaffold_5:4573727:4575953:- [translate_table: standard]	hypothetical protein; K00472 prolyl 4-hydroxylase [EC:1.14.11.2]
Lup024747.1	518	28	512	vvi:100249763	533	36	525	0.63	0.78	0.01	490	629	1e-179	locus=Scaffold_5:4588330:4596257:+ [translate_table: standard]	hypothetical protein LOC100249763; K09597 signal peptide peptidase-like 2B [EC:3.4.23.-]
Lup024749.1	205	20	183	vvi:100265198	623	83	246	0.81	0.87	0	164	278	2e-74	locus=Scaffold_5:4610706:4613865:+ [translate_table: standard]	hypothetical protein LOC100265198; K10884 ATP-dependent DNA helicase 2 subunit 1
Lup024750.1	244	3	244	rcu:RCOM_0534680	626	385	626	0.75	0.86	0	242	386	1e-107	locus=Scaffold_5:4616572:4619410:+ [translate_table: standard]	ku P70 DNA helicase, putative; K10884 ATP-dependent DNA helicase 2 subunit 1
Lup024751.1	403	50	392	tet:TTHERM_01243430	1226	899	1222	0.28	0.49	0.15	362	144	1e-33	locus=Scaffold_5:4620045:4622341:- [translate_table: standard]	Protein phosphatase 2C containing protein (EC:3.1.3.43); K01102 pyruvate dehydrogenase phosphatase [EC:3.1.3.43]
Lup024752.1	227	1	227	osa:4342960	232	1	232	0.85	0.92	0.02	232	422	1e-117	locus=Scaffold_5:4625312:4627263:- [translate_table: standard]	Os07g0295200; K09131 hypothetical protein
Lup024753.1	667	21	667	pop:POPTR_842976	652	18	652	0.48	0.67	0.06	664	602	1e-171	locus=Scaffold_5:4632094:4634097:- [translate_table: standard]	hypothetical protein; K07195 exocyst complex component 7
Lup024754.1	798	12	791	vvi:100259206	944	40	818	0.78	0.86	0.01	785	1230	0.0	locus=Scaffold_5:4636078:4643196:- [translate_table: standard]	hypothetical protein LOC100259206; K12489 Arf-GAP with coiled-coil, ANK repeat and PH domain-containing protein
Lup024756.1	439	8	426	rcu:RCOM_1348030	460	4	437	0.48	0.66	0.05	439	428	1e-119	locus=Scaffold_5:4651437:4654309:- [translate_table: standard]	hypothetical protein; K10532 heparan-alpha-glucosaminide N-acetyltransferase [EC:2.3.1.78]
Lup024757.1	333	52	331	ath:AT3G05120	345	65	341	0.32	0.49	0.11	296	144	2e-33	locus=Scaffold_5:4660743:4661744:+ [translate_table: standard]	GID1A; GID1A (GA INSENSITIVE DWARF1A); hydrolase; K14493 gibberellin receptor GID1 [EC:3.-.-.-]
Lup024758.1	325	27	321	vvi:100245285	360	38	351	0.31	0.45	0.14	329	142	5e-33	locus=Scaffold_5:4668829:4669806:+ [translate_table: standard]	hypothetical protein LOC100245285; K14493 gibberellin receptor GID1 [EC:3.-.-.-]
Lup024759.1	471	2	444	pop:POPTR_1090360	540	5	508	0.62	0.75	0.12	504	606	1e-172	locus=Scaffold_5:4672650:4674182:+ [translate_table: standard]	hypothetical protein; K14319 Ran GTPase-activating protein 1
Lup024760.1	349	1	348	pop:POPTR_719838	366	1	362	0.67	0.79	0.03	362	483	1e-135	locus=Scaffold_5:4676315:4680248:- [translate_table: standard]	hypothetical protein; K09142 hypothetical protein
Lup024761.2	582	1	573	ath:AT5G19280	591	1	590	0.56	0.72	0.05	599	634	0.0	locus=Scaffold_5:4682085:4687621:- [translate_table: standard]	KAPP; KAPP (KINASE ASSOCIATED PROTEIN PHOSPHATASE); phosphoprotein phosphatase/ protein kinase binding / protein serine/threonine phosphatase; K01090 protein phosphatase [EC:3.1.3.16]
Lup024763.2	314	3	314	pop:POPTR_821998	322	1	319	0.7	0.82	0.02	320	463	1e-130	locus=Scaffold_5:4714572:4717190:+ [translate_table: standard]	hypothetical protein; K13354 solute carrier family 25 member 17
Lup024765.1	978	782	954	ppp:PHYPADRAFT_98030	1386	1078	1253	0.58	0.72	0.02	177	224	3e-57	locus=Scaffold_5:4722634:4728352:+ [translate_table: standard]	hypothetical protein; K14400 pre-mRNA cleavage complex 2 protein Pcf11
Lup024766.1	738	39	720	ath:AT4G04890	743	51	738	0.54	0.7	0.04	700	761	0.0	locus=Scaffold_5:4746542:4750511:+ [translate_table: standard]	PDF2; PDF2 (PROTODERMAL FACTOR 2); DNA binding / transcription factor; K09338 homeobox-leucine zipper protein
Lup024768.1	336	1	336	vvi:100243455	339	1	339	0.59	0.75	0.01	340	417	1e-116	locus=Scaffold_5:4762437:4763447:- [translate_table: standard]	hypothetical protein LOC100243455; K12669 oligosaccharyltransferase complex subunit gamma
Lup024770.1	665	314	639	zma:100283091	518	85	407	0.37	0.6	0.02	329	230	3e-59	locus=Scaffold_5:4778483:4781189:+ [translate_table: standard]	si606018d05; LOC100283091; K13430 serine/threonine-protein kinase PBS1 [EC:2.7.11.1]
Lup024771.2	918	629	865	rcu:RCOM_1534760	611	275	564	0.32	0.5	0.18	291	161	3e-38	locus=Scaffold_5:4781919:4788484:+ [translate_table: standard]	BRASSINOSTEROID INSENSITIVE 1-associated receptor kinase 1 precursor, putative (EC:2.7.10.1 1.3.1.74); K13416 brassinosteroid insensitive 1-associated receptor kinase 1 [EC:2.7.10.1 2.7.11.1]
Lup024772.4	612	269	564	vvi:100247683	624	279	575	0.4	0.62	0.04	303	223	5e-57	locus=Scaffold_5:4791706:4796721:+ [translate_table: standard]	similar to somatic embryogenesis receptor kinase; K13418 somatic embryogenesis receptor kinase 1 [EC:2.7.10.1 2.7.11.1]
Lup024777.1	438	1	437	rcu:RCOM_1382940	523	1	517	0.4	0.52	0.19	528	290	2e-77	locus=Scaffold_5:4830605:4831921:- [translate_table: standard]	hypothetical protein; K10293 F-box protein 7
Lup024778.1	276	22	221	rcu:RCOM_1383110	956	2	212	0.43	0.54	0.09	216	163	2e-39	locus=Scaffold_5:4849331:4850871:+ [translate_table: standard]	protein binding protein, putative; K12821 pre-mRNA-processing factor 40
Lup024779.1	775	18	770	rcu:RCOM_1383110	956	237	952	0.6	0.72	0.08	769	776	0.0	locus=Scaffold_5:4854658:4864076:+ [translate_table: standard]	protein binding protein, putative; K12821 pre-mRNA-processing factor 40
Lup024781.1	232	2	231	vvi:100258322	287	54	283	0.75	0.86	0	230	360	5e-99	locus=Scaffold_5:4872640:4874844:+ [translate_table: standard]	hypothetical protein LOC100258322; K09761 ribosomal RNA small subunit methyltransferase E [EC:2.1.1.-]
Lup024783.1	82	1	81	ath:AT5G27700	82	1	81	0.83	0.9	0	81	148	1e-35	locus=Scaffold_5:4891018:4892057:+ [translate_table: standard]	structural constituent of ribosome; K02971 small subunit ribosomal protein S21e
Lup024784.1	327	6	278	pop:POPTR_804326	285	8	269	0.55	0.69	0.08	279	288	7e-77	locus=Scaffold_5:4895204:4897037:- [translate_table: standard]	hypothetical protein; K10151 cyclin D2
Lup024786.1	195	1	195	pop:POPTR_798080	196	1	194	0.77	0.87	0	195	327	4e-89	locus=Scaffold_5:4902934:4904539:- [translate_table: standard]	hypothetical protein; K09377 cysteine and glycine-rich protein
Lup024787.1	520	168	493	nve:NEMVE_v1g127768	353	3	329	0.36	0.52	0.05	335	191	1e-47	locus=Scaffold_5:4928675:4936381:- [translate_table: standard]	hypothetical protein ; K01181 endo-1,4-beta-xylanase [EC:3.2.1.8]
Lup024791.1	630	417	546	ame:411053	3767	356	476	0.34	0.45	0.18	138	65.9	1e-09	locus=Scaffold_5:4974936:4979630:+ [translate_table: standard]	CUBN; cubilin (intrinsic factor-cobalamin receptor); K14616 cubilin
Lup024793.1	334	242	303	ath:AT5G01310	912	35	96	0.56	0.82	0	62	80.9	2e-14	locus=Scaffold_5:4986292:4987692:- [translate_table: standard]	basic helix-loop-helix (bHLH) family protein; K10863 aprataxin [EC:3.-.-.-]
Lup024795.1	907	390	789	rcu:RCOM_0340700	1157	727	1123	0.34	0.56	0.02	404	261	3e-68	locus=Scaffold_5:5005530:5012206:- [translate_table: standard]	Cell division protein ftsH, putative (EC:3.6.4.3); K03798 cell division protease FtsH [EC:3.4.24.-]
Lup024799.1	56	1	56	vvi:100262886	56	1	56	0.98	0.98	0	56	115	7e-26	locus=Scaffold_5:5061616:5062644:- [translate_table: standard]	hypothetical protein LOC100262886; K02980 small subunit ribosomal protein S29e
Lup024801.1	129	1	121	pop:POPTR_202030	184	64	184	0.77	0.94	0	121	218	8e-57	locus=Scaffold_5:5070055:5070698:- [translate_table: standard]	hypothetical protein; K13348 protein Mpv17
Lup024802.1	406	195	392	vvi:100253855	610	1	200	0.6	0.75	0.01	200	236	3e-61	locus=Scaffold_5:5075492:5081427:- [translate_table: standard]	similar to somatic embryogenesis receptor-like kinase 3; K13416 brassinosteroid insensitive 1-associated receptor kinase 1 [EC:2.7.10.1 2.7.11.1]
Lup024805.1	388	37	348	tet:TTHERM_00942970	436	130	434	0.25	0.46	0.12	329	114	1e-24	locus=Scaffold_5:5094210:5096522:+ [translate_table: standard]	Protein phosphatase 2C containing protein (EC:3.1.3.43); K01102 pyruvate dehydrogenase phosphatase [EC:3.1.3.43]
Lup024806.1	213	66	155	sce:YCR083W	127	24	114	0.29	0.61	0.03	92	56.2	2e-07	locus=Scaffold_5:5138448:5140032:+ [translate_table: standard]	TRX3; Mitochondrial thioredoxin, highly conserved oxidoreductase required to maintain the redox homeostasis of the cell, forms the mitochondrial thioredoxin system with Trr2p, redox state is maintained by both Trr2p and Glr1p; K03671 thioredoxin 1
Lup024810.1	403	40	396	nve:NEMVE_v1g171796	421	52	414	0.33	0.52	0.02	365	212	5e-54	locus=Scaffold_5:5175273:5180904:+ [translate_table: standard]	hypothetical protein ; K01046 triacylglycerol lipase [EC:3.1.1.3]
Lup024811.1	480	8	473	pop:POPTR_767628	481	7	474	0.59	0.76	0.02	472	594	1e-169	locus=Scaffold_5:5183218:5184660:- [translate_table: standard]	UGT84B2; UDP-glucoronosyl/UDP-glucosyltransferase; K13692 UDP-glucose:(indol-3-yl)acetate beta-D-glucosyltransferase [EC:2.4.1.121]
Lup024816.1	593	14	593	rcu:RCOM_0811570	596	17	596	0.88	0.93	0	580	1028	0.0	locus=Scaffold_5:5239301:5242109:+ [translate_table: standard]	d-3-phosphoglycerate dehydrogenase, putative (EC:1.1.1.95); K00058 D-3-phosphoglycerate dehydrogenase [EC:1.1.1.95]
Lup024818.1	293	58	138	sbi:SORBI_04g005860	138	52	132	0.53	0.66	0	81	92.4	5e-18	locus=Scaffold_5:5252377:5256385:+ [translate_table: standard]	hypothetical protein; K07130
Lup024819.1	398	1	386	pop:POPTR_549935	386	1	359	0.6	0.7	0.08	389	408	1e-113	locus=Scaffold_5:5265409:5267123:- [translate_table: standard]	hypothetical protein; K14505 cyclin D3, plant
Lup024820.1	608	1	608	vvi:100246943	607	1	607	0.73	0.8	0.01	612	923	0.0	locus=Scaffold_5:5268444:5273107:- [translate_table: standard]	hypothetical protein LOC100246943; K01110 phosphatidylinositol-3,4,5-trisphosphate 3-phosphatase [EC:3.1.3.67]
Lup024821.1	467	13	451	ath:AT5G43060	463	9	451	0.63	0.77	0.04	451	595	1e-169	locus=Scaffold_5:5274701:5277559:- [translate_table: standard]	cysteine proteinase, putative / thiol protease, putative; K01376 [EC:3.4.22.-]
Lup024822.1	607	37	601	ani:AN7448.2	1961	4	571	0.31	0.52	0.04	579	286	6e-76	locus=Scaffold_5:5280054:5286156:+ [translate_table: standard]	hypothetical protein; K11362 transcriptional coactivator HFI1/ADA1
Lup024826.1	308	8	296	vvi:100241701	382	4	333	0.48	0.64	0.14	333	267	9e-71	locus=Scaffold_5:5322397:5324471:+ [translate_table: standard]	hypothetical protein LOC100241701; K09391 E2F transcription factor 7/8
Lup024829.2	210	28	207	rcu:RCOM_1692330	243	32	211	0.66	0.85	0	180	253	7e-67	locus=Scaffold_5:5571397:5573770:+ [translate_table: standard]	calcineurin B, putative; K06268 protein phosphatase 3, regulatory subunit
Lup024832.1	709	200	654	tps:THAPSDRAFT_bd1455	500	1	455	0.63	0.77	0	455	584	1e-165	locus=Scaffold_5:5625361:5630497:- [translate_table: standard]	hypothetical protein; K08955 ATP-dependent metalloprotease [EC:3.4.24.-]
Lup024833.1	505	127	211	pno:SNOG_09641	544	226	318	0.33	0.52	0.08	93	65.5	1e-09	locus=Scaffold_5:5649127:5652183:- [translate_table: standard]	hypothetical protein; K09202 regulatory protein SWI5
Lup024836.2	529	13	518	pop:POPTR_561648	570	55	557	0.62	0.78	0	506	679	0.0	locus=Scaffold_5:5695011:5697540:+ [translate_table: standard]	hypothetical protein; K01193 beta-fructofuranosidase [EC:3.2.1.26]
Lup024837.1	148	44	146	vvi:100244121	114	5	102	0.39	0.55	0.08	105	74.3	3e-13	locus=Scaffold_5:5705961:5706407:- [translate_table: standard]	hypothetical protein LOC100244121; K03676 glutaredoxin 3
Lup026971.1	411	23	335	ota:Ot04g02290	808	85	426	0.34	0.52	0.11	347	203	3e-51	locus=Scaffold_6:155347:160013:+ [translate_table: standard]	inositol 5-phosphatase (ISS); K01099 phosphatidylinositol-bisphosphatase [EC:3.1.3.36]
Lup026972.1	216	11	216	rcu:RCOM_0249780	216	11	216	0.95	0.97	0	206	406	1e-113	locus=Scaffold_6:162021:165227:- [translate_table: standard]	protein with unknown function (EC:3.1.4.12); K07901 Ras-related protein Rab-8A
Lup026973.1	233	16	233	rcu:RCOM_1202230	222	5	222	0.86	0.92	0	218	400	1e-111	locus=Scaffold_6:231060:236481:+ [translate_table: standard]	inorganic pyrophosphatase, putative (EC:3.6.1.1); K01507 inorganic pyrophosphatase [EC:3.6.1.1]
Lup026977.1	165	71	162	zma:100383202	714	433	529	0.4	0.55	0.05	97	72.0	2e-12	locus=Scaffold_6:455597:456723:- [translate_table: standard]	hypothetical protein LOC100383202; K13095 splicing factor 1
Lup026978.1	956	1	955	vvi:100244162	977	1	954	0.8	0.88	0.01	962	1401	0.0	locus=Scaffold_6:459470:465372:+ [translate_table: standard]	hypothetical protein LOC100244162; K03254 translation initiation factor eIF-3 subunit 10
Lup026981.1	481	3	480	vvi:100251169	465	2	464	0.62	0.74	0.1	496	551	1e-156	locus=Scaffold_6:497531:500901:+ [translate_table: standard]	hypothetical protein LOC100251169; K12492 ADP-ribosylation factor GTPase-activating protein 1
Lup026982.1	103	1	103	cfa:486670	186	84	186	0.98	1	0	103	203	3e-52	locus=Scaffold_6:506692:507003:- [translate_table: standard]	similar to germinal histone H4 gene; K11254 histone H4
Lup026983.1	571	50	571	pop:POPTR_1118968	648	135	648	0.91	0.94	0.01	522	969	0.0	locus=Scaffold_6:521168:524194:+ [translate_table: standard]	hypothetical protein; K03283 heat shock 70kDa protein 1/8
Lup026984.1	517	9	505	ath:AT4G15360	527	14	503	0.35	0.55	0.09	517	310	2e-83	locus=Scaffold_6:534750:536654:- [translate_table: standard]	CYP705A3; electron carrier/ heme binding / iron ion binding / monooxygenase/ oxygen binding; K00517 [EC:1.14.-.-]
Lup026987.1	478	197	330	ath:AT5G03560	363	203	337	0.33	0.51	0.02	136	87.8	2e-16	locus=Scaffold_6:555157:556593:+ [translate_table: standard]	nucleobase:cation symporter; K03457 nucleobase:cation symporter-1, NCS1 family
Lup026989.2	734	541	728	vvi:100249215	457	273	453	0.25	0.41	0.11	196	58.2	3e-07	locus=Scaffold_6:560690:567720:+ [translate_table: standard]	hypothetical protein LOC100249215; K13691 pathogen-inducible salicylic acid glucosyltransferase [EC:2.4.1.-]
Lup026992.1	914	56	884	vvi:100252647	1190	307	1168	0.29	0.46	0.11	897	300	7e-80	locus=Scaffold_6:573529:579261:+ [translate_table: standard]	hypothetical protein LOC100252647; K13415 protein brassinosteroid insensitive 1 [EC:2.7.10.1 2.7.11.1]
Lup026994.1	163	2	124	ath:AT4G17500	268	70	205	0.49	0.64	0.12	138	135	2e-31	locus=Scaffold_6:597887:598378:+ [translate_table: standard]	ATERF-1 (ETHYLENE RESPONSIVE ELEMENT BINDING FACTOR 1); DNA binding / transcription activator/ transcription factor; K09286 EREBP-like factor
Lup026995.1	269	123	268	ath:AT3G23240	218	80	211	0.44	0.57	0.13	149	117	1e-25	locus=Scaffold_6:600536:601345:- [translate_table: standard]	ERF1; ERF1 (ETHYLENE RESPONSE FACTOR 1); DNA binding / transcription activator/ transcription factor; K14516 ethylene-responsive transcription factor 1
Lup026997.1	347	11	346	rcu:RCOM_1012870	365	28	363	0.7	0.83	0	336	519	1e-146	locus=Scaffold_6:612785:615750:- [translate_table: standard]	Peroxidase 19 precursor, putative (EC:1.11.1.7); K00430 peroxidase [EC:1.11.1.7]
Lup026999.1	418	1	418	pop:POPTR_834081	420	1	420	0.85	0.9	0	421	702	0.0	locus=Scaffold_6:622505:624471:- [translate_table: standard]	hypothetical protein; K03405 magnesium chelatase subunit I [EC:6.6.1.1]
Lup027000.1	312	146	312	pop:POPTR_580741	257	95	257	0.73	0.86	0.02	167	256	2e-67	locus=Scaffold_6:629630:632257:- [translate_table: standard]	hypothetical protein; K14545 ribosomal RNA-processing protein 7
Lup027001.1	575	13	575	pop:POPTR_1094038	593	31	593	0.88	0.93	0	563	1043	0.0	locus=Scaffold_6:635602:639513:+ [translate_table: standard]	pyruvate decarboxylase (EC:4.1.1.1); K01568 pyruvate decarboxylase [EC:4.1.1.1]
Lup027002.1	405	7	335	rcu:RCOM_1607830	446	72	425	0.32	0.49	0.13	367	170	3e-41	locus=Scaffold_6:642919:644672:- [translate_table: standard]	triacylglycerol lipase, putative; K01058 phospholipase A1 [EC:3.1.1.32]
Lup027003.1	403	7	293	rcu:RCOM_1607830	446	72	348	0.34	0.53	0.04	289	162	7e-39	locus=Scaffold_6:658990:660753:- [translate_table: standard]	triacylglycerol lipase, putative; K01058 phospholipase A1 [EC:3.1.1.32]
Lup027006.1	364	58	226	pan:PODANSg9119	513	1	162	0.29	0.5	0.1	175	90.5	3e-17	locus=Scaffold_6:701503:702597:+ [translate_table: standard]	hypothetical protein; K14411 RNA-binding protein Musashi
Lup027007.1	259	8	110	pop:POPTR_836925	630	404	500	0.37	0.53	0.05	103	58.2	9e-08	locus=Scaffold_6:713130:717345:- [translate_table: standard]	hypothetical protein; K13422 transcription factor MYC2
Lup027008.1	231	1	225	ath:AT3G16770	248	1	246	0.41	0.51	0.32	281	164	6e-40	locus=Scaffold_6:731314:732920:+ [translate_table: standard]	ATEBP; ATEBP (ETHYLENE-RESPONSIVE ELEMENT BINDING PROTEIN); DNA binding / protein binding / transcription activator/ transcription factor; K09286 EREBP-like factor
Lup027009.1	1141	1	1141	vvi:100261987	1098	1	1098	0.75	0.84	0.04	1144	1776	0.0	locus=Scaffold_6:739460:751643:+ [translate_table: standard]	similar to PLDP1 (PHOSPHOLIPASE D ZETA1); phospholipase D; K01115 phospholipase D [EC:3.1.4.4]
Lup027010.1	1132	389	948	pon:100439289	891	132	675	0.2	0.37	0.12	589	71.6	4e-11	locus=Scaffold_6:753680:762465:+ [translate_table: standard]	TBL3; transducin (beta)-like 3; K14555 U3 small nucleolar RNA-associated protein 13
Lup027011.1	453	35	422	ath:AT3G15720	452	21	380	0.27	0.45	0.12	398	100	3e-20	locus=Scaffold_6:769408:771840:+ [translate_table: standard]	glycoside hydrolase family 28 protein / polygalacturonase (pectinase) family protein (EC:3.2.1.15); K01184 polygalacturonase [EC:3.2.1.15]
Lup027013.1	234	22	204	ssc:100158130	445	230	389	0.25	0.47	0.13	184	57.8	9e-08	locus=Scaffold_6:779784:782632:+ [translate_table: standard]	TRPM1; transient receptor potential cation channel, subfamily M, member 1; K04976 transient receptor potential cation channel subfamily M member 1
Lup027016.1	1576	425	708	rcu:RCOM_1078760	461	75	362	0.42	0.63	0.01	288	236	2e-60	locus=Scaffold_6:790853:799464:+ [translate_table: standard]	receptor serine-threonine protein kinase, putative (EC:2.7.10.2); K13430 serine/threonine-protein kinase PBS1 [EC:2.7.11.1]
Lup027018.1	671	4	671	rcu:RCOM_0999330	682	9	682	0.66	0.79	0.01	676	886	0.0	locus=Scaffold_6:811034:814269:+ [translate_table: standard]	sensor histidine kinase, putative; K14491 two-component response regulator ARR-B family
Lup027020.1	531	79	330	ddi:DDB_G0287221	1898	112	370	0.29	0.46	0.05	263	94.4	3e-18	locus=Scaffold_6:822456:826114:- [translate_table: standard]	armadillo repeat-containing protein; K10590 E3 ubiquitin-protein ligase TRIP12 [EC:6.3.2.19]
Lup027023.1	753	8	746	vvi:100252178	768	23	759	0.7	0.82	0	741	1129	0.0	locus=Scaffold_6:852788:858621:- [translate_table: standard]	hypothetical protein LOC100252178; K05349 beta-glucosidase [EC:3.2.1.21]
Lup027024.1	573	13	565	sbi:SORBI_10g012080	579	9	562	0.49	0.65	0.07	575	506	1e-142	locus=Scaffold_6:867193:870135:- [translate_table: standard]	hypothetical protein; K00666 fatty-acyl-CoA synthase [EC:6.2.1.-]
Lup027025.1	318	56	307	ath:AT3G12500	322	73	313	0.4	0.56	0.05	254	194	9e-49	locus=Scaffold_6:873071:875214:- [translate_table: standard]	ATHCHIB (ARABIDOPSIS THALIANA BASIC CHITINASE); chitinase; K01183 chitinase [EC:3.2.1.14]
Lup027026.3	1588	605	752	mcc:574273	1835	765	908	0.28	0.48	0.09	153	56.2	3e-06	locus=Scaffold_6:881099:904891:+ [translate_table: standard]	MYOA, MYO5A; myosin VA; K10357 myosin V
Lup027028.1	114	1	114	vvi:100253286	114	1	114	0.92	0.98	0	114	231	2e-60	locus=Scaffold_6:910717:912820:+ [translate_table: standard]	hypothetical protein LOC100253286; K03017 DNA-directed RNA polymerase II subunit RPB9
Lup027029.1	1730	42	989	rcu:RCOM_1347210	1546	32	955	0.68	0.8	0.04	957	1241	0.0	locus=Scaffold_6:914003:929143:- [translate_table: standard]	WD-repeat protein, putative; K11798 bromodomain and WD repeat domain containing protein 1/3
Lup027035.1	154	28	154	rcu:RCOM_1435160	320	180	314	0.59	0.78	0.08	137	158	2e-38	locus=Scaffold_6:968015:969117:+ [translate_table: standard]	Nicotianamine synthase, putative (EC:2.5.1.43); K05953 nicotianamine synthase [EC:2.5.1.43]
Lup027036.1	306	3	306	pop:POPTR_832690	310	4	310	0.69	0.78	0.06	315	432	1e-120	locus=Scaffold_6:970469:973053:+ [translate_table: standard]	hypothetical protein; K10578 ubiquitin-conjugating enzyme E2 J1 [EC:6.3.2.19]
Lup027038.1	595	29	565	tbr:Tb927.6.4210	595	49	571	0.46	0.64	0.02	538	493	1e-138	locus=Scaffold_6:981087:988875:+ [translate_table: standard]	aldehyde dehydrogenase (EC:1.2.1.3); K00128 aldehyde dehydrogenase (NAD+) [EC:1.2.1.3]
Lup027040.1	1075	79	1075	rcu:RCOM_1000520	1155	72	1155	0.27	0.44	0.14	1124	269	1e-70	locus=Scaffold_6:999207:1004874:- [translate_table: standard]	hypothetical protein; K14405 pre-mRNA 3'-end-processing factor FIP1
Lup027041.1	584	1	584	rcu:RCOM_1000580	588	1	584	0.94	0.96	0	584	1112	0.0	locus=Scaffold_6:1014828:1019634:+ [translate_table: standard]	ATP-citrate synthase, putative (EC:2.3.3.8); K01648 ATP citrate (pro-S)-lyase [EC:2.3.3.8]
Lup027042.1	1340	674	1331	pop:POPTR_832686	1142	469	1128	0.81	0.91	0	660	1155	0.0	locus=Scaffold_6:1022087:1027908:+ [translate_table: standard]	hypothetical protein; K12121 phytochrome B
Lup027044.1	349	62	344	pop:POPTR_828220	381	92	379	0.42	0.58	0.04	292	253	3e-66	locus=Scaffold_6:1037788:1040529:- [translate_table: standard]	pectinesterase family protein (EC:3.1.1.11); K01051 pectinesterase [EC:3.1.1.11]
Lup027045.1	375	35	353	tet:TTHERM_00942970	436	125	432	0.26	0.46	0.13	336	104	1e-21	locus=Scaffold_6:1044605:1050292:+ [translate_table: standard]	Protein phosphatase 2C containing protein (EC:3.1.3.43); K01102 pyruvate dehydrogenase phosphatase [EC:3.1.3.43]
Lup027047.1	347	124	249	pop:POPTR_577093	534	346	464	0.41	0.57	0.05	126	100	2e-20	locus=Scaffold_6:1069194:1071562:+ [translate_table: standard]	hypothetical protein; K13424 WRKY transcription factor 33
Lup027049.1	536	7	506	vvi:100267147	563	25	541	0.57	0.72	0.06	526	580	1e-164	locus=Scaffold_6:1079351:1083727:- [translate_table: standard]	hypothetical protein LOC100267147; K14376 poly(A) polymerase [EC:2.7.7.19]
Lup027052.1	724	179	706	osa:4352775	544	33	539	0.34	0.5	0.09	544	309	7e-83	locus=Scaffold_6:1092784:1096941:- [translate_table: standard]	Os12g0612400; K09534 DnaJ homolog subfamily C member 14
Lup027053.1	360	9	337	vvi:100252654	425	58	378	0.22	0.4	0.13	349	63.2	4e-09	locus=Scaffold_6:1099960:1101042:- [translate_table: standard]	hypothetical protein LOC100252654; K10302 F-box protein 22
Lup027054.1	311	1	309	pop:POPTR_564352	321	4	320	0.64	0.76	0.05	322	367	1e-100	locus=Scaffold_6:1120340:1122050:- [translate_table: standard]	MYB212; hypothetical protein; K09422 myb proto-oncogene protein, plant
Lup027055.1	956	91	956	pop:POPTR_882424	1027	167	1027	0.72	0.83	0	867	1313	0.0	locus=Scaffold_6:1143857:1160774:+ [translate_table: standard]	hypothetical protein; K10589 ubiquitin-protein ligase E3 C [EC:6.3.2.19]
Lup027056.1	1121	2	708	ani:AN6079.2	1588	1	733	0.33	0.52	0.14	776	376	1e-103	locus=Scaffold_6:1163721:1172889:+ [translate_table: standard]	hypothetical protein; K07566 putative translation factor
Lup027057.1	456	61	442	rcu:RCOM_1063390	466	77	456	0.46	0.63	0.02	386	350	1e-95	locus=Scaffold_6:1182239:1184351:+ [translate_table: standard]	Polygalacturonase precursor, putative (EC:3.2.1.67); K01184 polygalacturonase [EC:3.2.1.15]
Lup027059.1	686	8	603	bta:286817	930	397	912	0.22	0.43	0.16	607	144	3e-33	locus=Scaffold_6:1188636:1193258:- [translate_table: standard]	SLC4A1, BB3; solute carrier family 4, anion exchanger, member 1 (erythrocyte membrane protein band 3, Diego blood group); K06573 solute carrier family 4 (anion exchanger), member 1
Lup027061.1	1171	1	892	ath:AT3G06480	1088	1	845	0.56	0.65	0.09	911	882	0.0	locus=Scaffold_6:1202314:1208864:- [translate_table: standard]	DEAD box RNA helicase, putative; K12823 ATP-dependent RNA helicase DDX5/DBP2 [EC:3.6.4.13]
Lup027062.1	332	30	313	ddi:DDB_G0269470	308	21	300	0.26	0.46	0.1	297	108	1e-22	locus=Scaffold_6:1211781:1214207:+ [translate_table: standard]	mcfF; mitochondrial substrate carrier family protein; K03454 mitochondrial carrier protein, MC family
Lup027063.1	181	1	181	ath:AT2G47170	181	1	181	0.98	0.99	0	181	371	1e-102	locus=Scaffold_6:1217494:1219052:+ [translate_table: standard]	ARF1A1C; GTP binding / phospholipase activator/ protein binding; K07977 Arf/Sar family, other
Lup027064.1	415	1	410	rcu:RCOM_0771330	417	1	410	0.85	0.91	0	410	746	0.0	locus=Scaffold_6:1221255:1224059:- [translate_table: standard]	UDP-glucose 4-epimerase, putative (EC:5.1.3.5); K12448 UDP-arabinose 4-epimerase [EC:5.1.3.5]
Lup027066.1	293	2	293	ath:AT3G48750	294	3	294	0.83	0.91	0	292	517	1e-146	locus=Scaffold_6:1236946:1240103:- [translate_table: standard]	CDC2; CDC2 (CELL DIVISION CONTROL 2); cyclin-dependent protein kinase/ kinase/ protein binding / protein kinase; K02087 cyclin-dependent kinase 1 [EC:2.7.11.22]
Lup027067.1	683	238	409	pop:POPTR_755334	310	119	287	0.49	0.63	0.1	180	162	2e-38	locus=Scaffold_6:1254241:1258945:+ [translate_table: standard]	hypothetical protein; K13425 WRKY transcription factor 22
Lup027068.1	292	27	252	sce:YIR036C	263	2	202	0.29	0.46	0.11	227	79.7	3e-14	locus=Scaffold_6:1262065:1265751:+ [translate_table: standard]	IRC24; Irc24p (EC:1.-.-.-); K00540 [EC:1.-.-.-]
Lup027070.1	163	30	162	ppp:PHYPADRAFT_18691	132	6	132	0.38	0.61	0.04	133	83.2	1e-15	locus=Scaffold_6:1271486:1271977:- [translate_table: standard]	hypothetical protein; K02935 large subunit ribosomal protein L7/L12
Lup027071.1	444	1	441	rcu:RCOM_0659440	492	48	491	0.74	0.86	0	444	711	0.0	locus=Scaffold_6:1276478:1283904:+ [translate_table: standard]	Ent-kaurenoic acid oxidase, putative (EC:1.14.13.79); K04123 ent-kaurenoic acid hydroxylase [EC:1.14.13.79]
Lup027072.1	490	7	489	pop:POPTR_688380	493	7	490	0.69	0.85	0	484	721	0.0	locus=Scaffold_6:1288291:1291862:+ [translate_table: standard]	CYP88A9; cytochrome P450 probable ent-kaurenoic acid oxidase (EC:1.14.13.79); K04123 ent-kaurenoic acid hydroxylase [EC:1.14.13.79]
Lup027073.1	109	1	69	vvi:100261713	296	1	70	0.8	0.85	0.01	70	112	1e-24	locus=Scaffold_6:1293929:1295068:- [translate_table: standard]	hypothetical protein LOC100261713; K09422 myb proto-oncogene protein, plant
Lup027076.1	186	101	186	ath:AT2G03130	110	5	91	0.55	0.7	0.01	87	73.2	1e-12	locus=Scaffold_6:1303849:1304409:- [translate_table: standard]	ribosomal protein L12 family protein; K02935 large subunit ribosomal protein L7/L12
Lup027079.1	1237	459	773	pop:POPTR_569295	912	147	463	0.68	0.79	0.01	319	456	1e-127	locus=Scaffold_6:1327486:1332486:+ [translate_table: standard]	hypothetical protein; K01187 alpha-glucosidase [EC:3.2.1.20]
Lup027080.1	560	221	557	zma:100191980	441	75	419	0.36	0.56	0.05	351	212	7e-54	locus=Scaffold_6:1333959:1336500:- [translate_table: standard]	gpm937b; LOC100191980; K04733 interleukin-1 receptor-associated kinase 4 [EC:2.7.11.1]
Lup027081.1	889	5	887	pop:POPTR_569296	906	23	903	0.65	0.79	0.02	893	1219	0.0	locus=Scaffold_6:1338210:1341855:+ [translate_table: standard]	hypothetical protein; K01187 alpha-glucosidase [EC:3.2.1.20]
Lup027082.1	567	228	530	zma:100191980	441	75	387	0.38	0.59	0.05	317	213	6e-54	locus=Scaffold_6:1346292:1348950:+ [translate_table: standard]	gpm937b; LOC100191980; K04733 interleukin-1 receptor-associated kinase 4 [EC:2.7.11.1]
Lup027083.1	540	77	538	afm:AFUA_6G14340	476	41	474	0.23	0.42	0.12	478	108	1e-22	locus=Scaffold_6:1351539:1353161:- [translate_table: standard]	glucooligosaccharide oxidase (EC:1.5.3.-); K00309 [EC:1.5.3.-]
Lup027084.1	543	76	524	afm:AFUA_6G14340	476	49	472	0.22	0.43	0.13	469	96.3	7e-19	locus=Scaffold_6:1357813:1359444:+ [translate_table: standard]	glucooligosaccharide oxidase (EC:1.5.3.-); K00309 [EC:1.5.3.-]
Lup027087.1	265	1	221	rcu:RCOM_1336530	444	1	221	0.98	1	0	221	437	1e-122	locus=Scaffold_6:1379314:1382027:+ [translate_table: standard]	tubulin beta chain, putative; K07375 tubulin beta
Lup027088.1	561	71	259	vcn:VOLCADRAFT_80692	1879	1534	1716	0.37	0.56	0.05	191	68.2	2e-10	locus=Scaffold_6:1382952:1384845:- [translate_table: standard]	hypothetical protein; K03006 DNA-directed RNA polymerase II subunit RPB1 [EC:2.7.7.6]
Lup027089.1	730	22	725	ath:AT1G73360	722	31	714	0.39	0.6	0.04	710	493	1e-138	locus=Scaffold_6:1393299:1398344:- [translate_table: standard]	HDG11; HDG11 (HOMEODOMAIN GLABROUS 11); DNA binding / transcription factor; K09338 homeobox-leucine zipper protein
Lup027090.1	441	2	377	ath:AT1G73360	722	92	480	0.39	0.55	0.08	399	249	4e-65	locus=Scaffold_6:1408840:1412556:- [translate_table: standard]	HDG11; HDG11 (HOMEODOMAIN GLABROUS 11); DNA binding / transcription factor; K09338 homeobox-leucine zipper protein
Lup027091.1	683	22	678	ath:AT1G73360	722	31	714	0.39	0.58	0.08	700	477	1e-133	locus=Scaffold_6:1425088:1430884:- [translate_table: standard]	HDG11; HDG11 (HOMEODOMAIN GLABROUS 11); DNA binding / transcription factor; K09338 homeobox-leucine zipper protein
Lup027093.1	1387	29	1384	rcu:RCOM_1077610	1388	11	1384	0.6	0.75	0.02	1379	1675	0.0	locus=Scaffold_6:1450568:1460041:+ [translate_table: standard]	ATP binding protein, putative (EC:3.1.26.3); K11592 endoribonuclease Dicer [EC:3.1.26.-]
Lup027096.1	1049	74	1037	rcu:RCOM_0478150	1086	139	1034	0.29	0.44	0.13	995	287	4e-76	locus=Scaffold_6:1469765:1473638:- [translate_table: standard]	serine/threonine-protein kinase bri1, putative (EC:2.7.11.25 3.1.3.16); K13415 protein brassinosteroid insensitive 1 [EC:2.7.10.1 2.7.11.1]
Lup027097.1	1191	827	1191	vvi:100252659	394	30	394	0.9	0.96	0	365	710	0.0	locus=Scaffold_6:1475923:1489300:- [translate_table: standard]	hypothetical protein LOC100252659; K06942
Lup027098.1	328	17	137	mdo:100025294	430	16	132	0.5	0.7	0.03	121	137	1e-31	locus=Scaffold_6:1495618:1499185:+ [translate_table: standard]	similar to Stromal membrane-associated protein 1-like; K12486 stromal membrane-associated protein
Lup027100.1	358	17	358	rcu:RCOM_1338000	378	37	378	0.88	0.94	0	342	643	0.0	locus=Scaffold_6:1502039:1504724:- [translate_table: standard]	ferredoxin--NADP reductase, putative (EC:1.18.1.2); K02641 ferredoxin--NADP+ reductase [EC:1.18.1.2]
Lup027102.1	967	13	475	osa:4333544	859	28	488	0.82	0.89	0	464	797	0.0	locus=Scaffold_6:1525056:1531180:+ [translate_table: standard]	Os03g0640800; K09338 homeobox-leucine zipper protein
Lup027103.1	641	31	584	vvi:100255282	720	117	711	0.54	0.68	0.07	596	649	0.0	locus=Scaffold_6:1540507:1545607:+ [translate_table: standard]	hypothetical protein LOC100255282; K01188 beta-glucosidase [EC:3.2.1.21]
Lup027105.1	735	296	626	sbi:SORBI_09g030580	1783	1361	1680	0.61	0.73	0.06	336	368	1e-100	locus=Scaffold_6:1555451:1566699:+ [translate_table: standard]	hypothetical protein; K10610 DNA damage-binding protein 1
Lup027106.1	509	141	369	isc:IscW_ISCW022714	690	420	632	0.28	0.43	0.09	232	88.2	2e-16	locus=Scaffold_6:1567838:1571546:- [translate_table: standard]	guanine nucleotide-binding protein, putative (EC:2.3.1.48); K03130 transcription initiation factor TFIID subunit 5
Lup027107.1	298	3	273	ath:AT5G06720	335	64	334	0.64	0.78	0	271	363	1e-100	locus=Scaffold_6:1574106:1576696:- [translate_table: standard]	peroxidase, putative; K00430 peroxidase [EC:1.11.1.7]
Lup027108.1	355	4	332	pop:POPTR_814782	343	1	331	0.6	0.74	0	331	404	1e-112	locus=Scaffold_6:1581212:1583464:- [translate_table: standard]	hypothetical protein; K00430 peroxidase [EC:1.11.1.7]
Lup027109.1	354	7	330	rcu:RCOM_0504470	335	10	333	0.61	0.75	0	324	404	1e-112	locus=Scaffold_6:1587029:1590070:- [translate_table: standard]	Peroxidase 53 precursor, putative (EC:1.11.1.7); K00430 peroxidase [EC:1.11.1.7]
Lup027110.1	358	16	333	rcu:RCOM_0504470	335	18	333	0.61	0.73	0.01	319	398	1e-110	locus=Scaffold_6:1599020:1601805:- [translate_table: standard]	Peroxidase 53 precursor, putative (EC:1.11.1.7); K00430 peroxidase [EC:1.11.1.7]
Lup027111.1	683	52	419	pif:PITG_10481	602	38	410	0.28	0.45	0.15	402	149	1e-34	locus=Scaffold_6:1608921:1617670:- [translate_table: standard]	hypothetical protein; K14404 cleavage and polyadenylation specificity factor subunit 4
Lup027114.1	1076	1	1068	pop:POPTR_1075175	1158	83	1155	0.38	0.54	0.04	1095	589	1e-167	locus=Scaffold_6:1646596:1651630:- [translate_table: standard]	hypothetical protein; K13420 LRR receptor-like serine/threonine-protein kinase FLS2 [EC:2.7.11.1]
Lup027115.1	188	78	188	ath:AT1G08490	463	355	463	0.79	0.88	0.01	111	188	2e-47	locus=Scaffold_6:1656209:1665832:+ [translate_table: standard]	CPNIFS; CPNIFS (CHLOROPLASTIC NIFS-LIKE CYSTEINE DESULFURASE); cysteine desulfurase/ selenocysteine lyase/ transaminase (EC:2.8.1.7); K11717 cysteine desulfurase / selenocysteine lyase [EC:2.8.1.7 4.4.1.16]
Lup027116.1	436	169	383	pon:100447505	942	7	221	0.29	0.51	0.03	219	86.7	5e-16	locus=Scaffold_6:1667693:1669003:- [translate_table: standard]	cell division protein kinase 11B-like; K08818 cell division cycle 2-like [EC:2.7.11.22]
Lup027118.1	190	2	140	vvi:100262205	1349	1173	1311	0.54	0.69	0	139	164	4e-40	locus=Scaffold_6:1687539:1688789:+ [translate_table: standard]	hypothetical protein LOC100262205; K01955 carbamoyl-phosphate synthase large subunit [EC:6.3.5.5]
Lup027119.1	227	1	227	rcu:RCOM_1426230	225	1	225	0.8	0.88	0.01	228	369	1e-101	locus=Scaffold_6:1690341:1691024:- [translate_table: standard]	Photosystem I reaction center subunit III, chloroplast precursor, putative; K02694 photosystem I subunit III
Lup027121.1	1076	1	1068	pop:POPTR_1075175	1158	83	1155	0.37	0.54	0.04	1095	587	1e-166	locus=Scaffold_6:1703758:1709248:+ [translate_table: standard]	hypothetical protein; K13420 LRR receptor-like serine/threonine-protein kinase FLS2 [EC:2.7.11.1]
Lup027123.1	585	10	562	pop:POPTR_819262	589	6	561	0.46	0.66	0.02	561	491	1e-138	locus=Scaffold_6:1715162:1718392:+ [translate_table: standard]	NPR1/NIM1-like regulatory protein; K14508 regulatory protein NPR1
Lup027125.1	316	253	312	xtr:100124327	589	526	585	0.35	0.53	0	60	55.1	9e-07	locus=Scaffold_6:1735678:1736959:- [translate_table: standard]	lrsam1, rifle, tal; leucine rich repeat and sterile alpha motif containing 1; K10641 E3 ubiquitin-protein ligase LRSAM1 [EC:6.3.2.19]
Lup027126.1	244	4	244	pop:POPTR_746680	221	2	221	0.79	0.85	0.08	241	364	1e-100	locus=Scaffold_6:1750353:1758076:- [translate_table: standard]	hypothetical protein; K08515 vesicle-associated membrane protein 7
Lup027129.1	132	1	132	pop:POPTR_650298	139	8	139	0.87	0.95	0	132	245	6e-65	locus=Scaffold_6:1774952:1775438:- [translate_table: standard]	ADF6; actin depolymerizing factor 6; K05765 cofilin
Lup027130.1	644	322	608	rcu:RCOM_0186340	661	273	564	0.38	0.58	0.03	295	198	2e-49	locus=Scaffold_6:1778488:1789411:+ [translate_table: standard]	BRASSINOSTEROID INSENSITIVE 1-associated receptor kinase 1 precursor, putative (EC:1.3.1.74 2.7.10.2); K13418 somatic embryogenesis receptor kinase 1 [EC:2.7.10.1 2.7.11.1]
Lup027131.1	620	1	620	sbi:SORBI_01g008860	621	1	621	0.74	0.84	0.02	627	875	0.0	locus=Scaffold_6:1793100:1796979:+ [translate_table: standard]	hypothetical protein; K01179 endoglucanase [EC:3.2.1.4]
Lup027132.1	443	1	398	ath:AT4G24250	478	1	465	0.49	0.6	0.22	486	418	1e-116	locus=Scaffold_6:1797993:1802367:+ [translate_table: standard]	MLO13; MLO13 (MILDEW RESISTANCE LOCUS O 13); calmodulin binding; K08472 mlo protein
Lup027135.2	447	281	431	afm:AFUA_7G07100	1454	1113	1269	0.31	0.51	0.05	158	81.3	2e-14	locus=Scaffold_6:1826205:1829591:- [translate_table: standard]	Pfs, NACHT and WD domain protein (EC:2.4.2.-); K00777 [EC:2.4.2.-]
Lup027137.1	324	38	118	rcu:RCOM_0700880	676	196	273	0.49	0.64	0.03	81	72.4	6e-12	locus=Scaffold_6:1842077:1844753:- [translate_table: standard]	two-component system sensor histidine kinase/response regulator, putative; K14491 two-component response regulator ARR-B family
Lup027138.1	318	43	121	pop:POPTR_1081075	437	208	294	0.45	0.57	0.11	88	70.9	2e-11	locus=Scaffold_6:1850849:1853902:- [translate_table: standard]	hypothetical protein; K14491 two-component response regulator ARR-B family
Lup027141.1	655	2	655	rcu:RCOM_0820390	647	3	647	0.67	0.79	0.04	664	918	0.0	locus=Scaffold_6:1866932:1870180:- [translate_table: standard]	Glycosyltransferase QUASIMODO1, putative; K13648 alpha-1,4-galacturonosyltransferase [EC:2.4.1.43]
Lup027142.1	1243	31	1243	rcu:RCOM_0820360	1440	187	1440	0.64	0.76	0.04	1261	1574	0.0	locus=Scaffold_6:1874243:1882372:- [translate_table: standard]	nucleotide binding protein, putative; K12616 enhancer of mRNA-decapping protein 4
Lup027143.1	165	1	164	ath:AT4G17170	211	47	210	0.96	0.97	0	164	333	4e-91	locus=Scaffold_6:1885951:1888600:- [translate_table: standard]	RABB1C; RABB1C (ARABIDOPSIS RAB GTPASE HOMOLOG B1C); GTP binding / GTPase; K07976 Rab family, other
Lup027147.1	761	625	759	rcu:RCOM_0610380	138	2	136	0.4	0.64	0.01	136	107	7e-22	locus=Scaffold_6:1911636:1919499:- [translate_table: standard]	DNA-directed RNA polymerase II, putative; K03012 DNA-directed RNA polymerase II subunit RPB4
Lup027148.1	313	1	313	pop:POPTR_560081	342	1	342	0.78	0.85	0.08	342	553	1e-156	locus=Scaffold_6:1928921:1932444:- [translate_table: standard]	hypothetical protein; K00787 farnesyl diphosphate synthase [EC:2.5.1.1 2.5.1.10]
Lup027149.1	601	40	601	ath:AT5G47750	586	30	586	0.77	0.84	0.01	565	862	0.0	locus=Scaffold_6:1948071:1950906:+ [translate_table: standard]	D6PKL2; D6PKL2 (D6 PROTEIN KINASE LIKE 2); kinase; K08286 protein-serine/threonine kinase [EC:2.7.11.-]
Lup027150.1	435	53	435	rcu:RCOM_0340700	1157	729	1141	0.26	0.42	0.22	449	130	2e-29	locus=Scaffold_6:1952568:1954337:+ [translate_table: standard]	Cell division protein ftsH, putative (EC:3.6.4.3); K03798 cell division protease FtsH [EC:3.4.24.-]
Lup027153.1	1652	1	1649	rcu:RCOM_1065770	1735	52	1708	0.57	0.72	0.05	1703	1825	0.0	locus=Scaffold_6:1969908:1982513:- [translate_table: standard]	androgen induced inhibitor of proliferation (as3) / pds5, putative; K11267 sister chromatid cohesion protein PDS5
Lup027158.1	332	1	282	pop:POPTR_652366	293	1	292	0.7	0.8	0.04	293	418	1e-116	locus=Scaffold_6:2010727:2014324:+ [translate_table: standard]	hypothetical protein; K07199 5'-AMP-activated protein kinase, regulatory beta subunit
Lup027159.1	256	28	179	afm:AFUA_4G12620	1187	28	176	0.28	0.48	0.1	159	55.8	4e-07	locus=Scaffold_6:2015145:2019367:- [translate_table: standard]	copper-transporting ATPase (EC:3.6.3.4); K01533 Cu2+-exporting ATPase [EC:3.6.3.4]
Lup027168.1	756	1	472	pop:POPTR_818953	476	1	473	0.61	0.76	0.03	482	538	1e-151	locus=Scaffold_6:2113202:2118973:+ [translate_table: standard]	hypothetical protein; K14411 RNA-binding protein Musashi
Lup027169.1	458	180	458	vcn:VOLCADRAFT_41528	525	8	286	0.31	0.5	0	280	101	2e-20	locus=Scaffold_6:2133918:2135875:- [translate_table: standard]	hypothetical protein; K08332 vacuolar protein 8
Lup027171.2	339	1	338	vvi:100252109	340	1	337	0.84	0.92	0	338	588	1e-167	locus=Scaffold_6:2167245:2171257:- [translate_table: standard]	hypothetical protein LOC100252109; K08272 calcium binding protein 39
Lup027173.1	545	5	532	rcu:RCOM_1144950	535	2	531	0.67	0.81	0	531	733	0.0	locus=Scaffold_6:2274141:2279410:- [translate_table: standard]	Tonoplast dicarboxylate transporter, putative; K14445 solute carrier family 13 (sodium-dependent dicarboxylate transporter), member 2/3/5
Lup027174.1	615	23	182	tet:TTHERM_00189520	353	67	238	0.32	0.5	0.1	175	76.3	1e-12	locus=Scaffold_6:2283322:2294960:+ [translate_table: standard]	oxidoreductase, zinc-binding dehydrogenase family protein; K00344 NADPH2:quinone reductase [EC:1.6.5.5]
Lup027175.1	639	1	632	rcu:RCOM_0401100	876	1	653	0.48	0.65	0.07	669	566	1e-160	locus=Scaffold_6:2311880:2313799:+ [translate_table: standard]	hypothetical protein; K10591 E3 ubiquitin-protein ligase NEDD4 [EC:6.3.2.19]
Lup027176.1	293	6	293	vvi:100244983	893	606	893	0.72	0.86	0	288	452	1e-126	locus=Scaffold_6:2318702:2320572:+ [translate_table: standard]	hypothetical protein LOC100244983; K10591 E3 ubiquitin-protein ligase NEDD4 [EC:6.3.2.19]
Lup027178.2	239	1	239	rcu:RCOM_0669590	243	1	241	0.75	0.84	0	241	357	4e-98	locus=Scaffold_6:2345867:2347835:+ [translate_table: standard]	Rho GDP-dissociation inhibitor, putative; K12462 Rho GDP-dissociation inhibitor
Lup027182.1	434	12	434	rcu:RCOM_1442250	431	3	431	0.37	0.54	0.05	438	290	3e-77	locus=Scaffold_6:2696055:2698801:- [translate_table: standard]	Anthranilate N-benzoyltransferase protein, putative (EC:2.3.1.144); K13065 shikimate O-hydroxycinnamoyltransferase [EC:2.3.1.133]
Lup027184.1	424	1	424	rcu:RCOM_0902650	423	1	423	0.81	0.89	0	424	715	0.0	locus=Scaffold_6:2773565:2778968:+ [translate_table: standard]	phosphatidate cytidylyltransferase, putative (EC:2.7.7.41); K00981 phosphatidate cytidylyltransferase [EC:2.7.7.41]
Lup027185.1	255	1	255	rcu:RCOM_0902770	255	1	255	0.83	0.89	0	255	452	1e-126	locus=Scaffold_6:2780137:2781758:- [translate_table: standard]	alkaline phytoceramidase, putative; K04711 dihydroceramidase [EC:3.5.1.-]
Lup027189.2	301	72	292	ddi:DDB_G0281557	1288	843	1059	0.42	0.61	0.05	225	173	2e-42	locus=Scaffold_6:2839541:2841318:- [translate_table: standard]	drkD; DRK subfamily protein kinase; K04424 sterile alpha motif and leucine zipper containing kinase AZK [EC:2.7.11.25]
Lup027191.1	667	265	662	cbr:CBG18887	611	60	453	0.54	0.72	0.01	398	464	1e-129	locus=Scaffold_6:2853517:2858679:- [translate_table: standard]	Cbr-rme-1; C. briggsae CBR-RME-1 protein; K12476 EH domain-containing protein 3
Lup027193.1	1277	22	144	dha:DEHA2B06094g	606	100	208	0.38	0.59	0.11	123	79.0	3e-13	locus=Scaffold_6:2866628:2871909:+ [translate_table: standard]	DEHA2B06094p; K01090 protein phosphatase [EC:3.1.3.16]
Lup027194.1	317	1	316	pop:POPTR_568162	318	1	317	0.82	0.91	0	317	556	1e-158	locus=Scaffold_6:2875179:2877072:- [translate_table: standard]	ACO7; 1-aminocyclopropane-1-carboxylate (EC:1.14.11.9); K05933 aminocyclopropanecarboxylate oxidase [EC:1.14.17.4]
Lup027197.1	569	1	569	pop:POPTR_1093153	568	1	568	0.86	0.91	0	569	1017	0.0	locus=Scaffold_6:2914230:2919174:+ [translate_table: standard]	pyrophosphate-dependent phosphofructokinase (EC:2.7.1.90); K00895 pyrophosphate--fructose-6-phosphate 1-phosphotransferase [EC:2.7.1.90]
Lup027202.1	304	1	304	pop:POPTR_568093	305	1	305	0.76	0.87	0.01	307	464	1e-130	locus=Scaffold_6:2981628:2984863:+ [translate_table: standard]	hypothetical protein; K14012 UBX domain-containing protein 1
Lup027203.2	505	36	500	vvi:100246958	505	30	495	0.78	0.85	0.01	468	737	0.0	locus=Scaffold_6:2993126:2999063:+ [translate_table: standard]	hypothetical protein LOC100246958; K01578 malonyl-CoA decarboxylase [EC:4.1.1.9]
Lup027204.1	609	246	403	rcu:RCOM_0664190	575	308	469	0.36	0.53	0.1	169	110	7e-23	locus=Scaffold_6:3041220:3043873:+ [translate_table: standard]	WRKY transcription factor, putative; K13424 WRKY transcription factor 33
Lup027205.1	517	1	517	rcu:RCOM_1303660	514	1	514	0.69	0.83	0	517	778	0.0	locus=Scaffold_6:3050789:3054488:+ [translate_table: standard]	Aspartic proteinase precursor, putative (EC:3.4.23.40); K08245 phytepsin [EC:3.4.23.40]
Lup027208.1	776	3	775	vvi:100260481	791	2	791	0.7	0.79	0.04	798	1048	0.0	locus=Scaffold_6:3109617:3115357:- [translate_table: standard]	hypothetical protein LOC100260481; K03260 translation initiation factor eIF-4F
Lup027209.1	970	1	970	pop:POPTR_578717	1032	1	1032	0.78	0.85	0.07	1040	1647	0.0	locus=Scaffold_6:3149461:3155301:+ [translate_table: standard]	cellulose synthase (EC:2.4.1.12); K10999 cellulose synthase A [EC:2.4.1.12]
Lup027213.1	980	41	980	vvi:100250202	979	25	979	0.69	0.81	0.02	958	1387	0.0	locus=Scaffold_6:3231575:3244597:+ [translate_table: standard]	hypothetical protein LOC100250202; K10908 DNA-directed RNA polymerase, mitochondrial [EC:2.7.7.6]
Lup027214.1	364	2	267	nve:NEMVE_v1g112468	326	36	301	0.63	0.79	0	266	360	9e-99	locus=Scaffold_6:3249466:3255388:- [translate_table: standard]	hypothetical protein ; K05290 phosphatidylinositol glycan, class K [EC:2.6.-.-]
Lup027217.1	1659	608	769	zma:100381905	397	58	219	0.56	0.7	0	162	192	3e-47	locus=Scaffold_6:3398111:3416453:+ [translate_table: standard]	pco143558; LOC100381905; K03255 protein TIF31
Lup027218.1	348	1	341	vvi:100255268	350	1	347	0.65	0.74	0.08	359	442	1e-123	locus=Scaffold_6:3425970:3430869:+ [translate_table: standard]	hypothetical protein LOC100255268; K09285 AP2-like factor, ANT lineage
Lup027224.1	111	1	111	vvi:100253286	114	4	114	0.84	0.9	0	111	203	2e-52	locus=Scaffold_6:3529783:3532849:+ [translate_table: standard]	hypothetical protein LOC100253286; K03017 DNA-directed RNA polymerase II subunit RPB9
Lup027228.1	949	19	949	vvi:100244993	1056	91	1053	0.76	0.86	0.03	963	1494	0.0	locus=Scaffold_6:3573620:3576469:- [translate_table: standard]	similar to EMB2733/ESP3 (EMBRYO DEFECTIVE 2733); ATP-dependent RNA helicase; K12813 pre-mRNA-splicing factor ATP-dependent RNA helicase DHX16 [EC:3.6.4.13]
Lup027229.1	639	6	639	vvi:100244993	1056	67	789	0.62	0.73	0.13	727	874	0.0	locus=Scaffold_6:3625002:3627451:- [translate_table: standard]	similar to EMB2733/ESP3 (EMBRYO DEFECTIVE 2733); ATP-dependent RNA helicase; K12813 pre-mRNA-splicing factor ATP-dependent RNA helicase DHX16 [EC:3.6.4.13]
Lup027232.1	572	1	572	rcu:RCOM_0730410	571	1	571	0.75	0.86	0	573	921	0.0	locus=Scaffold_6:3772953:3776069:+ [translate_table: standard]	peptide transporter, putative; K14638 solute carrier family 15 (peptide/histidine transporter), member 3/4
Lup027240.1	131	10	131	rcu:RCOM_0030020	180	59	180	0.81	0.85	0	122	205	7e-53	locus=Scaffold_6:4269749:4270368:- [translate_table: standard]	Ribulose bisphosphate carboxylase small chain, chloroplast precursor, putative (EC:4.1.1.39); K01602 ribulose-bisphosphate carboxylase small chain [EC:4.1.1.39]
Lup027242.1	570	14	543	ath:AT1G28440	996	331	959	0.28	0.45	0.24	659	225	8e-58	locus=Scaffold_6:4430681:4432689:+ [translate_table: standard]	HSL1; HSL1 (HAESA-Like 1); ATP binding / kinase/ protein serine/threonine kinase; K00924 [EC:2.7.1.-]
Lup027243.1	452	224	304	cre:CHLREDRAFT_113139	235	160	235	0.45	0.65	0.06	81	67.4	4e-10	locus=Scaffold_6:4470590:4474603:- [translate_table: standard]	hypothetical protein; K14491 two-component response regulator ARR-B family
Lup027244.1	922	788	922	pop:POPTR_677379	140	6	140	0.99	1	0	135	278	1e-73	locus=Scaffold_6:4518257:4528339:- [translate_table: standard]	hypothetical protein; K02894 large subunit ribosomal protein L23e
Lup027246.1	514	240	308	tan:TA07805	269	4	69	0.34	0.7	0.07	70	55.1	2e-06	locus=Scaffold_6:4548801:4571993:+ [translate_table: standard]	splicing factor; K12890 splicing factor, arginine/serine-rich 1/9
Lup027247.1	250	55	249	ath:AT1G04550	239	39	202	0.44	0.55	0.19	199	135	3e-31	locus=Scaffold_6:4580017:4581973:+ [translate_table: standard]	IAA12; IAA12 (AUXIN-INDUCED PROTEIN 12); transcription factor/ transcription repressor; K14484 auxin-responsive protein IAA
Lup027248.1	975	1	942	ath:AT1G75820	980	34	967	0.4	0.58	0.04	961	688	0.0	locus=Scaffold_6:4584754:4588082:- [translate_table: standard]	CLV1; CLV1 (CLAVATA 1); ATP binding / kinase/ protein serine/threonine kinase/ receptor signaling protein serine/threonine kinase; K00924 [EC:2.7.1.-]
Lup027249.1	692	131	264	ngr:NAEGRDRAFT_64673	1498	731	873	0.29	0.46	0.12	148	57.8	5e-07	locus=Scaffold_6:4602115:4604882:- [translate_table: standard]	subtilisin-like serine peptidase; K08653 membrane-bound transcription factor site-1 protease [EC:3.4.21.112]
Lup027251.1	1449	151	1390	afm:AFUA_4G01050	1349	54	1248	0.28	0.45	0.14	1312	481	1e-134	locus=Scaffold_6:4635668:4645686:- [translate_table: standard]	ABC multidrug transporter (EC:3.6.3.-); K01552 [EC:3.6.3.-]
Lup027252.1	480	1	480	pop:POPTR_816969	480	1	480	0.81	0.92	0	480	837	0.0	locus=Scaffold_6:4684279:4689918:+ [translate_table: standard]	tyrosine decarboxylase (EC:4.1.1.25); K01592 tyrosine decarboxylase [EC:4.1.1.25]
Lup027253.1	598	119	588	bmy:Bm1_33825	1338	158	645	0.36	0.56	0.05	493	320	2e-86	locus=Scaffold_6:4691625:4695681:+ [translate_table: standard]	Protein kinase domain containing protein; K02208 cyclin-dependent kinase 8/11 [EC:2.7.11.22]
Lup027255.1	129	1	129	ath:AT2G19720	129	1	129	0.75	0.89	0	129	217	2e-56	locus=Scaffold_6:4732522:4733934:- [translate_table: standard]	rps15ab (ribosomal protein S15A B); structural constituent of ribosome; K02957 small subunit ribosomal protein S15Ae
Lup027256.1	380	3	379	ath:AT5G43940	379	2	378	0.9	0.96	0	377	717	0.0	locus=Scaffold_6:4749196:4753786:- [translate_table: standard]	HOT5; HOT5 (sensitive to hot temperatures 5); S-(hydroxymethyl)glutathione dehydrogenase/ S-nitrosoglutathione reductase; K00121 S-(hydroxymethyl)glutathione dehydrogenase / alcohol dehydrogenase [EC:1.1.1.284 1.1.1.1]
Lup027258.1	105	1	90	sbi:SORBI_04g026280	111	11	111	0.59	0.71	0.1	101	125	1e-28	locus=Scaffold_6:4770488:4771244:+ [translate_table: standard]	hypothetical protein; K06995
Lup027259.1	718	29	134	pgu:PGUG_01096	569	310	415	0.33	0.56	0.01	107	71.2	4e-11	locus=Scaffold_6:4792633:4803144:- [translate_table: standard]	hypothetical protein; K06666 glucose repression regulatory protein TUP1
Lup027260.1	745	294	658	rcu:RCOM_1078760	461	29	397	0.49	0.63	0.02	371	342	9e-93	locus=Scaffold_6:4823704:4829066:+ [translate_table: standard]	receptor serine-threonine protein kinase, putative (EC:2.7.10.2); K13430 serine/threonine-protein kinase PBS1 [EC:2.7.11.1]
Lup027261.1	1672	13	1150	ota:Ot06g03550	2117	10	1199	0.41	0.57	0.13	1247	834	0.0	locus=Scaffold_6:4836297:4856504:+ [translate_table: standard]	myosin class 11-1 (ISS); K03165 DNA topoisomerase III [EC:5.99.1.2]
Lup027262.1	421	4	421	rcu:RCOM_1023930	421	1	421	0.74	0.86	0	421	652	0.0	locus=Scaffold_6:4891318:4893295:+ [translate_table: standard]	monooxygenase, putative (EC:1.14.13.8); K11816 YUCCA family monooxygenase [EC:1.14.13.-]
Lup027266.1	133	9	125	pan:PODANSg7807	1181	1000	1120	0.34	0.59	0.03	121	79.7	6e-15	locus=Scaffold_6:5002971:5003895:+ [translate_table: standard]	hypothetical protein; K11231 osomolarity two-component system, sensor histidine kinase SLN1 [EC:2.7.13.3]
Lup027273.1	616	1	613	vvi:100265278	637	1	635	0.58	0.71	0.04	639	691	0.0	locus=Scaffold_6:5143618:5148892:- [translate_table: standard]	hypothetical protein LOC100265278; K14546 U3 small nucleolar RNA-associated protein 5
Lup027274.2	162	1	146	rcu:RCOM_0897910	171	1	154	0.64	0.83	0.05	154	198	1e-50	locus=Scaffold_6:5165597:5169153:- [translate_table: standard]	cytochrome C oxidase, putative; K02265 cytochrome c oxidase subunit Vb [EC:1.9.3.1]
Lup027275.1	539	4	537	pop:POPTR_756784	540	2	536	0.76	0.88	0.01	538	876	0.0	locus=Scaffold_6:5174537:5179266:- [translate_table: standard]	hypothetical protein; K02295 cryptochrome
Lup027277.1	650	370	630	ssc:414425	555	260	534	0.26	0.42	0.14	289	65.1	2e-09	locus=Scaffold_6:5201431:5206173:- [translate_table: standard]	EPHX2; epoxide hydrolase 2, cytoplasmic (EC:3.3.2.10); K08726 soluble epoxide hydrolase [EC:3.3.2.10]
Lup027279.1	602	1	599	pop:POPTR_180906	595	1	589	0.83	0.91	0.01	599	950	0.0	locus=Scaffold_6:5243016:5246012:+ [translate_table: standard]	PtrAATP1; ATP/ADP transporter; K03301 ATP:ADP antiporter, AAA family
Lup027281.1	1400	130	1400	afm:AFUA_4G01050	1349	54	1311	0.29	0.46	0.11	1341	521	1e-146	locus=Scaffold_6:5268497:5276159:+ [translate_table: standard]	ABC multidrug transporter (EC:3.6.3.-); K01552 [EC:3.6.3.-]
Lup027283.1	192	13	192	pgu:PGUG_00188	457	58	248	0.28	0.44	0.05	191	72.4	3e-12	locus=Scaffold_6:5284949:5288407:- [translate_table: standard]	hypothetical protein; K14264 kynurenine aminotransferase [EC:2.6.1.7]
Lup027284.1	462	1	462	pop:POPTR_548650	482	1	482	0.59	0.71	0.06	488	541	1e-153	locus=Scaffold_6:5315570:5320986:+ [translate_table: standard]	hypothetical protein; K06627 cyclin A
Lup027285.1	115	16	115	rcu:RCOM_0894670	901	802	901	0.7	0.75	0	100	144	2e-34	locus=Scaffold_6:5323779:5325521:- [translate_table: standard]	NMDA receptor-regulated protein, putative; K00670 peptide alpha-N-acetyltransferase [EC:2.3.1.88]
Lup027286.1	360	53	250	aag:AaeL_AAEL013953	704	382	581	0.26	0.4	0.14	215	62.4	8e-09	locus=Scaffold_6:5344743:5345825:+ [translate_table: standard]	RP58 protein, putative ; K10454 kelch-like protein 17 (actinfilin)
Lup027287.1	873	5	714	pcs:Pc20g03970	1206	47	771	0.26	0.45	0.11	760	257	3e-67	locus=Scaffold_6:5356707:5364073:+ [translate_table: standard]	Pc20g03970; K05236 coatomer protein complex, subunit alpha (xenin)
Lup027288.1	652	68	572	aml:100474999	4091	3396	3928	0.28	0.52	0.07	539	234	3e-60	locus=Scaffold_6:5377080:5382753:+ [translate_table: standard]	cadherin EGF LAG seven-pass G-type receptor 3-like; K04602 cadherin EGF LAG seven-pass G-type receptor 3 (flamingo)
Lup027291.2	838	1	837	rcu:RCOM_0980870	849	1	849	0.8	0.89	0.02	852	1387	0.0	locus=Scaffold_6:5395790:5400308:- [translate_table: standard]	Heat shock 70 kDa protein, putative (EC:1.3.1.74); K09489 heat shock 70kDa protein 4
Lup027292.1	71	1	68	vvi:100268009	306	108	175	0.83	0.94	0	68	125	6e-29	locus=Scaffold_6:5450355:5451403:+ [translate_table: standard]	hypothetical protein LOC100268009; K02294 beta-carotene hydroxylase [EC:1.14.13.-]
Lup027297.1	839	83	284	hmg:100209019	1711	10	182	0.31	0.45	0.17	206	82.0	3e-14	locus=Scaffold_6:5599819:5604141:+ [translate_table: standard]	similar to xanthine:oxygen oxidoreductase; K00106 xanthine dehydrogenase/oxidase [EC:1.17.1.4 1.17.3.2]
Lup027298.1	301	1	301	rcu:RCOM_0679070	297	1	297	0.75	0.86	0.01	301	484	1e-136	locus=Scaffold_6:5604558:5607097:- [translate_table: standard]	prolyl 4-hydroxylase alpha subunit, putative (EC:1.14.11.2); K00472 prolyl 4-hydroxylase [EC:1.14.11.2]
Lup027300.1	877	21	867	vvi:100247690	857	1	847	0.84	0.93	0	847	1518	0.0	locus=Scaffold_6:5612975:5618636:- [translate_table: standard]	hypothetical protein LOC100247690; K01006 pyruvate,orthophosphate dikinase [EC:2.7.9.1]
Lup027301.1	883	801	879	xtr:100124327	589	520	586	0.36	0.48	0.15	79	56.6	1e-06	locus=Scaffold_6:5623245:5626510:- [translate_table: standard]	lrsam1, rifle, tal; leucine rich repeat and sterile alpha motif containing 1; K10641 E3 ubiquitin-protein ligase LRSAM1 [EC:6.3.2.19]
Lup027302.1	346	1	344	rcu:RCOM_0678720	342	1	342	0.69	0.83	0.03	349	498	1e-140	locus=Scaffold_6:5629179:5630219:- [translate_table: standard]	s-adenosylmethionine decarboxylase, putative (EC:4.1.1.50); K01611 S-adenosylmethionine decarboxylase [EC:4.1.1.50]
Lup027303.1	349	120	337	pop:POPTR_590338	564	337	549	0.29	0.5	0.06	223	113	3e-24	locus=Scaffold_6:5640650:5641699:+ [translate_table: standard]	glycosyltransferase (EC:2.4.1.43); K13648 alpha-1,4-galacturonosyltransferase [EC:2.4.1.43]
Lup027305.1	562	14	480	ath:AT2G01450	486	5	457	0.65	0.8	0.04	471	644	0.0	locus=Scaffold_6:5647936:5651744:- [translate_table: standard]	ATMPK17; MAP kinase; K00924 [EC:2.7.1.-]
Lup027306.1	130	1	130	rcu:RCOM_0465830	130	1	130	0.98	1	0	130	265	8e-71	locus=Scaffold_6:5654269:5655345:- [translate_table: standard]	30S ribosomal protein S8, putative; K02957 small subunit ribosomal protein S15Ae
Lup027307.1	498	28	497	vvi:100243867	541	32	530	0.66	0.78	0.05	499	660	0.0	locus=Scaffold_6:5660524:5662661:- [translate_table: standard]	hypothetical protein LOC100243867; K02607 origin recognition complex subunit 5
Lup027310.1	354	100	351	hsa:23295	555	71	331	0.32	0.52	0.12	274	130	3e-29	locus=Scaffold_6:5676593:5678749:+ [translate_table: standard]	MGRN1, KIAA0544, RNF156; mahogunin, ring finger 1 (EC:6.3.2.-); K10604 E3 ubiquitin-protein ligase MGRN1 [EC:6.3.2.19]
Lup027312.1	392	1	361	ath:AT5G13160	456	1	366	0.6	0.73	0.02	369	449	1e-125	locus=Scaffold_6:5691563:5693751:+ [translate_table: standard]	PBS1; PBS1 (avrPphB susceptible 1); kinase/ protein serine/threonine kinase; K13430 serine/threonine-protein kinase PBS1 [EC:2.7.11.1]
Lup027313.1	404	1	402	ath:AT5G22850	493	87	444	0.23	0.36	0.24	433	56.2	6e-07	locus=Scaffold_6:5694480:5695694:- [translate_table: standard]	aspartyl protease family protein; K00924 [EC:2.7.1.-]
Lup027316.1	281	2	281	pop:POPTR_713477	294	13	292	0.75	0.86	0	280	447	1e-125	locus=Scaffold_6:5703035:5704618:- [translate_table: standard]	lactoylglutathione lyase (EC:4.4.1.5); K01759 lactoylglutathione lyase [EC:4.4.1.5]
Lup027317.1	587	129	587	ath:AT1G11910	506	32	506	0.73	0.86	0.03	475	761	0.0	locus=Scaffold_6:5706642:5710898:- [translate_table: standard]	aspartyl protease family protein; K08245 phytepsin [EC:3.4.23.40]
Lup027319.1	301	1	291	vvi:100252109	340	48	338	0.83	0.9	0	291	508	1e-143	locus=Scaffold_6:5720797:5723492:+ [translate_table: standard]	hypothetical protein LOC100252109; K08272 calcium binding protein 39
Lup027320.1	588	1	570	pop:POPTR_254734	573	2	573	0.69	0.82	0	572	821	0.0	locus=Scaffold_6:5724655:5727735:- [translate_table: standard]	hypothetical protein; K08150 MFS transporter, SP family, solute carrier family 2 (myo-inositol transporter), member 13
Lup028761.1	291	4	290	rcu:RCOM_0686430	473	60	355	0.68	0.77	0.04	298	399	1e-110	locus=Scaffold_7:18362:19987:+ [translate_table: standard]	glutamate-1-semialdehyde 2,1-aminomutase, putative (EC:5.4.3.8); K01845 glutamate-1-semialdehyde 2,1-aminomutase [EC:5.4.3.8]
Lup028762.1	227	52	227	pop:POPTR_206506	513	54	229	0.75	0.87	0	176	293	8e-79	locus=Scaffold_7:21277:21960:+ [translate_table: standard]	CPK27; calcium dependent protein kinase 27; K13412 calcium-dependent protein kinase [EC:2.7.11.1]
Lup028763.1	529	1	524	rcu:RCOM_1599390	529	1	526	0.74	0.86	0.02	531	822	0.0	locus=Scaffold_7:25160:30499:+ [translate_table: standard]	calcium-dependent protein kinase, putative (EC:2.7.11.17); K13412 calcium-dependent protein kinase [EC:2.7.11.1]
Lup028767.1	151	1	151	rcu:RCOM_1599580	168	1	168	0.71	0.82	0.1	168	239	7e-63	locus=Scaffold_7:136249:136760:- [translate_table: standard]	Plastocyanin A, chloroplast precursor, putative; K02638 plastocyanin
Lup028768.1	519	93	517	vvi:100249305	960	543	960	0.52	0.69	0.02	426	441	1e-122	locus=Scaffold_7:160500:179262:- [translate_table: standard]	hypothetical protein LOC100249305; K00232 acyl-CoA oxidase [EC:1.3.3.6]
Lup028769.1	445	19	443	vvi:100249305	960	543	960	0.52	0.7	0.02	426	446	1e-124	locus=Scaffold_7:198912:200942:- [translate_table: standard]	hypothetical protein LOC100249305; K00232 acyl-CoA oxidase [EC:1.3.3.6]
Lup028770.1	577	259	575	vvi:100249305	960	652	960	0.56	0.73	0.02	317	360	3e-98	locus=Scaffold_7:205092:231372:- [translate_table: standard]	hypothetical protein LOC100249305; K00232 acyl-CoA oxidase [EC:1.3.3.6]
Lup028771.1	724	247	362	ncr:NCU11273	1062	46	172	0.3	0.52	0.17	133	63.2	1e-08	locus=Scaffold_7:238339:244343:+ [translate_table: standard]	similar to phosphatidylserine decarboxylase Psd2; K01613 phosphatidylserine decarboxylase [EC:4.1.1.65]
Lup028775.1	1340	455	788	ppp:PHYPADRAFT_11930	428	95	428	0.58	0.74	0	335	422	1e-116	locus=Scaffold_7:287946:305981:+ [translate_table: standard]	hypothetical protein; K11855 ubiquitin carboxyl-terminal hydrolase 36/42 [EC:3.1.2.15]
Lup028778.1	295	100	245	nve:NEMVE_v1g203470	686	151	289	0.28	0.51	0.04	146	72.8	4e-12	locus=Scaffold_7:348688:353611:- [translate_table: standard]	hypothetical protein ; K13165 splicing factor, arginine/serine-rich 12
Lup028780.1	367	1	367	pop:POPTR_583055	369	1	369	0.93	0.97	0	369	689	0.0	locus=Scaffold_7:500065:504786:- [translate_table: standard]	hypothetical protein; K11517 (S)-2-hydroxy-acid oxidase [EC:1.1.3.15]
Lup028781.1	328	27	273	mbr:MONBRDRAFT_27193	1412	1040	1294	0.25	0.47	0.11	267	65.9	6e-10	locus=Scaffold_7:516327:522678:+ [translate_table: standard]	hypothetical protein ; K03515 DNA repair protein REV1 [EC:2.7.7.-]
Lup028782.1	1536	5	605	pop:POPTR_785393	621	1	585	0.63	0.73	0.04	608	711	0.0	locus=Scaffold_7:527679:565716:+ [translate_table: standard]	hypothetical protein; K11855 ubiquitin carboxyl-terminal hydrolase 36/42 [EC:3.1.2.15]
Lup028783.1	134	3	134	pop:POPTR_674736	137	7	137	0.8	0.87	0	132	206	5e-53	locus=Scaffold_7:570048:571928:+ [translate_table: standard]	photosystem II subunit R (PsbR); K03541 photosystem II 10kDa protein
Lup028784.1	372	104	238	dpo:Dpse_GA12044	1109	795	934	0.27	0.5	0.03	140	67.0	3e-10	locus=Scaffold_7:576624:577742:- [translate_table: standard]	GA12044 gene product from transcript GA12044-RA; K14559 U3 small nucleolar RNA-associated protein MPP10
Lup028786.1	568	1	555	ppp:PHYPADRAFT_134814	591	1	571	0.38	0.6	0.07	584	400	1e-110	locus=Scaffold_7:622475:625278:- [translate_table: standard]	hypothetical protein; K14638 solute carrier family 15 (peptide/histidine transporter), member 3/4
Lup028787.1	632	1	632	vvi:100267869	756	123	751	0.68	0.79	0	632	851	0.0	locus=Scaffold_7:652636:654534:- [translate_table: standard]	hypothetical protein LOC100267869; K12617 DNA topoisomerase 2-associated protein PAT1
Lup028788.1	80	12	72	pop:POPTR_1094681	804	7	65	0.57	0.73	0.03	61	68.9	1e-11	locus=Scaffold_7:658479:659820:- [translate_table: standard]	hypothetical protein; K12617 DNA topoisomerase 2-associated protein PAT1
Lup028790.1	915	74	915	rcu:RCOM_1068970	843	2	843	0.94	0.97	0	842	1676	0.0	locus=Scaffold_7:725410:729957:- [translate_table: standard]	eukaryotic translation elongation factor, putative; K03234 elongation factor EF-2 [EC:3.6.5.3]
Lup028791.1	363	9	363	zma:541977	374	16	374	0.44	0.61	0.05	368	299	4e-80	locus=Scaffold_7:733339:736505:+ [translate_table: standard]	bx6; benzoxazin6; K13229 2-oxoglutarate-dependent dioxygenase [EC:1.14.11.-]
Lup028793.1	364	25	346	pop:POPTR_550478	349	12	330	0.35	0.52	0.06	332	192	5e-48	locus=Scaffold_7:765953:767750:- [translate_table: standard]	hypothetical protein; K06892
Lup028794.1	943	612	926	ath:AT2G13790	620	242	570	0.37	0.57	0.04	329	225	2e-57	locus=Scaffold_7:797372:800885:+ [translate_table: standard]	SERK4; SERK4 (SOMATIC EMBRYOGENESIS RECEPTOR-LIKE KINASE 4); protein binding / protein kinase/ transmembrane receptor protein serine/threonine kinase; K13417 somatic embryogenesis receptor kinase 4 [EC:2.7.10.1 2.7.11.1]
Lup028795.1	627	291	581	zma:100283091	518	97	390	0.37	0.62	0.01	294	222	1e-56	locus=Scaffold_7:811022:814247:+ [translate_table: standard]	si606018d05; LOC100283091; K13430 serine/threonine-protein kinase PBS1 [EC:2.7.11.1]
Lup028798.1	154	1	154	spo:SPBC337.08c	382	229	382	0.77	0.88	0	154	246	8e-65	locus=Scaffold_7:844758:847411:+ [translate_table: standard]	ubi4; ubiquitin; K08770 ubiquitin C
Lup028799.1	244	1	244	rcu:RCOM_1574800	235	1	235	0.93	0.94	0.03	244	456	1e-127	locus=Scaffold_7:851567:860136:- [translate_table: standard]	proteasome subunit alpha type, putative (EC:3.4.25.1); K02726 20S proteasome subunit alpha 2 [EC:3.4.25.1]
Lup028800.1	321	1	319	rcu:RCOM_1574740	376	59	376	0.85	0.92	0	319	570	1e-162	locus=Scaffold_7:864436:871396:+ [translate_table: standard]	thiosulfate sulfertansferase, putative (EC:2.8.1.2); K01011 thiosulfate/3-mercaptopyruvate sulfurtransferase [EC:2.8.1.1 2.8.1.2]
Lup028801.1	1216	933	1206	rcu:RCOM_0382890	871	596	860	0.4	0.57	0.06	279	193	1e-47	locus=Scaffold_7:900502:907107:+ [translate_table: standard]	map3k delta-1 protein kinase, putative (EC:2.7.11.25); K14510 serine/threonine-protein kinase CTR1 [EC:2.7.11.1]
Lup028803.1	401	1	401	ath:AT1G79550	401	1	401	0.89	0.95	0	401	724	0.0	locus=Scaffold_7:921710:924973:+ [translate_table: standard]	PGK; PGK (PHOSPHOGLYCERATE KINASE); phosphoglycerate kinase (EC:2.7.7.2 2.7.2.3); K00927 phosphoglycerate kinase [EC:2.7.2.3]
Lup028807.1	337	8	336	pop:POPTR_765701	500	5	330	0.67	0.8	0	329	447	1e-125	locus=Scaffold_7:969898:970988:+ [translate_table: standard]	IMP dehydrogenase (EC:1.1.1.205); K00088 IMP dehydrogenase [EC:1.1.1.205]
Lup028808.1	505	8	505	rcu:RCOM_1425680	503	6	503	0.71	0.86	0.01	501	740	0.0	locus=Scaffold_7:973384:976734:+ [translate_table: standard]	inosine-5-monophosphate dehydrogenase, putative (EC:1.1.1.205); K00088 IMP dehydrogenase [EC:1.1.1.205]
Lup028809.1	216	139	216	ath:AT2G03130	110	14	91	0.6	0.79	0	78	73.9	1e-12	locus=Scaffold_7:982955:983605:+ [translate_table: standard]	ribosomal protein L12 family protein; K02935 large subunit ribosomal protein L7/L12
Lup028810.1	774	11	764	vvi:100267397	800	48	800	0.61	0.78	0	754	995	0.0	locus=Scaffold_7:994776:998594:- [translate_table: standard]	hypothetical protein LOC100267397; K04121 ent-kaurene synthase [EC:4.2.3.19]
Lup028811.1	775	11	764	vvi:100267397	800	48	800	0.62	0.79	0	754	1007	0.0	locus=Scaffold_7:1014194:1018073:- [translate_table: standard]	hypothetical protein LOC100267397; K04121 ent-kaurene synthase [EC:4.2.3.19]
Lup028812.1	388	1	388	pop:POPTR_1084717	403	1	393	0.72	0.82	0.03	397	543	1e-153	locus=Scaffold_7:1039335:1041947:+ [translate_table: standard]	hypothetical protein; K01246 DNA-3-methyladenine glycosylase I [EC:3.2.2.20]
Lup028813.1	267	1	256	vvi:100251875	2117	1	287	0.56	0.7	0.1	287	301	6e-81	locus=Scaffold_7:1050065:1052567:+ [translate_table: standard]	hypothetical protein LOC100251875; K09291 nucleoprotein TPR
Lup028814.1	2072	1	2050	vvi:100251875	2117	1	2093	0.6	0.75	0.03	2107	2266	0.0	locus=Scaffold_7:1057765:1093181:+ [translate_table: standard]	hypothetical protein LOC100251875; K09291 nucleoprotein TPR
Lup028816.1	552	110	547	dha:DEHA2G23782g	441	2	395	0.32	0.5	0.16	454	184	2e-45	locus=Scaffold_7:1122277:1123935:- [translate_table: standard]	DEHA2G23782p; K01529 [EC:3.6.1.-]
Lup028819.1	580	160	580	ath:AT5G47750	586	164	586	0.64	0.76	0.04	431	552	1e-156	locus=Scaffold_7:1146184:1148473:+ [translate_table: standard]	D6PKL2; D6PKL2 (D6 PROTEIN KINASE LIKE 2); kinase; K08286 protein-serine/threonine kinase [EC:2.7.11.-]
Lup028820.1	668	25	661	cme:CMP028C	748	134	739	0.37	0.54	0.13	666	386	1e-106	locus=Scaffold_7:1152214:1159188:+ [translate_table: standard]	ATP-binding cassette, sub-family D (PMP); K02471 putative ATP-binding cassette transporter
Lup028821.1	607	1	602	rcu:RCOM_1559600	602	1	601	0.82	0.89	0	603	1023	0.0	locus=Scaffold_7:1184431:1189816:+ [translate_table: standard]	ctp synthase, putative (EC:6.3.4.2); K01937 CTP synthase [EC:6.3.4.2]
Lup028823.1	1624	7	1585	ota:Ot06g03550	2117	10	1515	0.37	0.54	0.15	1672	1004	0.0	locus=Scaffold_7:1220359:1235118:- [translate_table: standard]	myosin class 11-1 (ISS); K03165 DNA topoisomerase III [EC:5.99.1.2]
Lup028824.1	585	36	583	vvi:100240836	576	31	573	0.73	0.83	0.01	551	844	0.0	locus=Scaffold_7:1242516:1245398:- [translate_table: standard]	hypothetical protein LOC100240836; K12373 hexosaminidase [EC:3.2.1.52]
Lup028826.1	260	63	182	mmu:67845	305	165	281	0.34	0.51	0.07	123	78.6	6e-14	locus=Scaffold_7:1276283:1277065:- [translate_table: standard]	Rnf115, 2610028E05Rik, AU042696, Zfp364; ring finger protein 115; K11982 E3 ubiquitin-protein ligase RNF115/126 [EC:6.3.2.19]
Lup028827.1	354	2	354	rcu:RCOM_1775070	390	37	390	0.81	0.92	0	354	625	1e-178	locus=Scaffold_7:1280313:1283151:- [translate_table: standard]	molybdopterin cofactor synthesis protein A, putative; K03639 molybdenum cofactor biosynthesis protein
Lup028828.1	1125	40	1125	rcu:RCOM_1180270	1162	54	1162	0.63	0.75	0.05	1127	1419	0.0	locus=Scaffold_7:1291508:1298020:+ [translate_table: standard]	Cellulose synthase A catalytic subunit 3 [UDP-forming], putative (EC:2.4.1.12); K00770 1,4-beta-D-xylan synthase [EC:2.4.2.24]
Lup028829.1	231	2	227	vvi:100259271	303	28	253	0.99	1	0	226	472	1e-132	locus=Scaffold_7:1302622:1306807:- [translate_table: standard]	hypothetical protein LOC100259271; K01090 protein phosphatase [EC:3.1.3.16]
Lup028831.1	789	65	353	rcu:RCOM_1454120	406	55	359	0.68	0.82	0.09	312	456	1e-127	locus=Scaffold_7:1312303:1339989:- [translate_table: standard]	protein arginine n-methyltransferase, putative (EC:2.1.1.125); K11437 protein arginine N-methyltransferase 6 [EC:2.1.1.-]
Lup028832.1	821	229	709	rcu:RCOM_0340700	1157	669	1121	0.29	0.49	0.08	487	239	8e-62	locus=Scaffold_7:1342376:1344841:- [translate_table: standard]	Cell division protein ftsH, putative (EC:3.6.4.3); K03798 cell division protease FtsH [EC:3.4.24.-]
Lup028833.1	441	17	441	pop:POPTR_721246	448	24	448	0.77	0.88	0	425	709	0.0	locus=Scaffold_7:1348193:1352370:- [translate_table: standard]	hypothetical protein; K14677 aminoacylase [EC:3.5.1.14]
Lup028834.1	243	2	116	pop:POPTR_254658	194	14	132	0.57	0.78	0.03	119	155	3e-37	locus=Scaffold_7:1367077:1367808:- [translate_table: standard]	hypothetical protein; K08065 nuclear transcription factor Y, beta
Lup028835.1	1525	1	1519	vvi:100243162	1552	1	1540	0.8	0.87	0.02	1547	2556	0.0	locus=Scaffold_7:1377824:1390229:+ [translate_table: standard]	hypothetical protein LOC100243162; K12874 intron-binding protein aquarius
Lup028837.1	137	34	112	ota:Ot06g03550	2117	515	597	0.44	0.73	0.04	83	86.7	5e-17	locus=Scaffold_7:1407822:1408586:+ [translate_table: standard]	myosin class 11-1 (ISS); K03165 DNA topoisomerase III [EC:5.99.1.2]
Lup028840.1	485	27	484	sbi:SORBI_02g030710	523	52	512	0.48	0.65	0.03	467	424	1e-117	locus=Scaffold_7:1467532:1470575:+ [translate_table: standard]	hypothetical protein; K01179 endoglucanase [EC:3.2.1.4]
Lup028843.1	362	7	350	ath:AT3G61530	354	4	346	0.78	0.89	0	344	554	1e-157	locus=Scaffold_7:1502330:1505554:- [translate_table: standard]	PANB2; PANB2; 3-methyl-2-oxobutanoate hydroxymethyltransferase (EC:2.1.2.11); K00606 3-methyl-2-oxobutanoate hydroxymethyltransferase [EC:2.1.2.11]
Lup028844.1	512	71	145	pno:SNOG_09641	544	226	301	0.34	0.53	0.01	76	61.2	2e-08	locus=Scaffold_7:1512627:1516831:+ [translate_table: standard]	hypothetical protein; K09202 regulatory protein SWI5
Lup028845.1	514	100	192	pno:SNOG_09641	544	226	326	0.31	0.5	0.07	101	66.6	6e-10	locus=Scaffold_7:1523697:1528526:- [translate_table: standard]	hypothetical protein; K09202 regulatory protein SWI5
Lup028847.1	510	15	504	ath:AT3G26300	500	9	497	0.44	0.62	0.03	497	421	1e-117	locus=Scaffold_7:1548422:1550344:- [translate_table: standard]	CYP71B34; electron carrier/ heme binding / iron ion binding / monooxygenase/ oxygen binding; K00517 [EC:1.14.-.-]
Lup028848.1	510	15	504	ath:AT3G26300	500	9	497	0.44	0.62	0.03	497	421	1e-117	locus=Scaffold_7:1553872:1555794:+ [translate_table: standard]	CYP71B34; electron carrier/ heme binding / iron ion binding / monooxygenase/ oxygen binding; K00517 [EC:1.14.-.-]
Lup028849.1	539	1	539	rcu:RCOM_1006970	536	1	536	0.76	0.87	0	539	868	0.0	locus=Scaffold_7:1570160:1571779:- [translate_table: standard]	inorganic phosphate transporter, putative; K08176 MFS transporter, PHS family, inorganic phosphate transporter
Lup028850.1	386	2	82	ath:AT5G15840	274	30	110	0.43	0.53	0	81	67.4	2e-10	locus=Scaffold_7:1583184:1586149:- [translate_table: standard]	CO; CO (CONSTANS); transcription factor/ transcription regulator/ zinc ion binding; K12135 zinc finger protein CONSTANS
Lup028853.1	431	1	428	vvi:100249832	447	14	443	0.64	0.78	0	430	546	1e-154	locus=Scaffold_7:1598115:1605628:- [translate_table: standard]	hypothetical protein LOC100249832; K07300 Ca2+:H+ antiporter
Lup028855.1	880	161	332	ath:AT3G48190	3845	105	262	0.28	0.5	0.11	175	70.1	1e-10	locus=Scaffold_7:1618575:1621217:- [translate_table: standard]	ATM; ATM (ATAXIA-TELANGIECTASIA MUTATED); 1-phosphatidylinositol-3-phosphate 5-kinase; K04728 ataxia telangectasia mutated family protein [EC:2.7.11.1]
Lup028856.1	187	1	187	vvi:100257626	184	1	184	0.72	0.84	0.02	188	223	7e-58	locus=Scaffold_7:1628771:1629334:- [translate_table: standard]	hypothetical protein LOC100257626; K02935 large subunit ribosomal protein L7/L12
Lup028857.1	676	27	659	cme:CMT003C	626	2	609	0.3	0.47	0.07	644	281	1e-74	locus=Scaffold_7:1637003:1641437:- [translate_table: standard]	copper-containing amine oxidase; K00276 primary-amine oxidase [EC:1.4.3.21]
Lup028858.1	180	74	158	cme:CMP292C	346	160	249	0.36	0.53	0.05	90	57.4	6e-08	locus=Scaffold_7:1646856:1650263:- [translate_table: standard]	2-dehydro-3-deoxyphosphogluconate aldolase, 4-hydroxy-2-oxoglutarate aldolase; K01625 2-dehydro-3-deoxyphosphogluconate aldolase / 4-hydroxy-2-oxoglutarate aldolase [EC:4.1.2.14 4.1.3.16]
Lup028859.1	104	1	100	rcu:RCOM_1095750	102	1	100	0.78	0.83	0	100	169	8e-42	locus=Scaffold_7:1653918:1656371:+ [translate_table: standard]	glutaredoxin-1, grx1, putative; K03676 glutaredoxin 3
Lup028860.1	619	119	454	pop:POPTR_663578	591	98	482	0.36	0.47	0.18	398	181	2e-44	locus=Scaffold_7:1661011:1670222:+ [translate_table: standard]	hypothetical protein; K13424 WRKY transcription factor 33
Lup028861.1	316	1	316	pop:POPTR_818003	316	1	316	0.85	0.91	0	316	577	1e-164	locus=Scaffold_7:1672985:1679352:- [translate_table: standard]	pectinesterase family protein (EC:3.1.1.11); K01051 pectinesterase [EC:3.1.1.11]
Lup028862.1	473	1	472	rcu:RCOM_0340700	1157	677	1113	0.35	0.54	0.09	477	293	4e-78	locus=Scaffold_7:1683922:1685343:- [translate_table: standard]	Cell division protein ftsH, putative (EC:3.6.4.3); K03798 cell division protease FtsH [EC:3.4.24.-]
Lup028863.1	197	51	192	tgu:100190310	727	45	184	0.27	0.45	0.04	144	53.9	9e-07	locus=Scaffold_7:1687301:1690003:- [translate_table: standard]	ectonucleotide pyrophosphatase/phosphodiesterase 2-like; K01529 [EC:3.6.1.-]
Lup028864.1	906	409	491	ath:AT3G48190	3845	682	765	0.42	0.64	0.01	84	69.7	2e-10	locus=Scaffold_7:1702106:1704908:+ [translate_table: standard]	ATM; ATM (ATAXIA-TELANGIECTASIA MUTATED); 1-phosphatidylinositol-3-phosphate 5-kinase; K04728 ataxia telangectasia mutated family protein [EC:2.7.11.1]
Lup028869.1	630	1	396	pop:POPTR_259295	419	1	418	0.65	0.78	0.05	418	532	1e-150	locus=Scaffold_7:1739253:1746007:- [translate_table: standard]	hypothetical protein; K01110 phosphatidylinositol-3,4,5-trisphosphate 3-phosphatase [EC:3.1.3.67]
Lup028870.1	173	90	166	isc:IscW_ISCW007582	668	12	94	0.32	0.51	0.07	83	53.5	1e-06	locus=Scaffold_7:1752193:1752714:+ [translate_table: standard]	zinc finger protein, putative; K13203 zinc finger RNA-binding protein
Lup028873.1	294	37	275	osa:4330713	298	40	278	0.54	0.74	0	239	282	4e-75	locus=Scaffold_7:1765905:1769253:+ [translate_table: standard]	Os02g0745100; K09874 aquaporin NIP
Lup028875.1	480	1	480	vvi:100264653	480	1	480	0.93	0.97	0	480	938	0.0	locus=Scaffold_7:1776238:1777680:- [translate_table: standard]	hypothetical protein LOC100264653; K00012 UDPglucose 6-dehydrogenase [EC:1.1.1.22]
Lup028878.1	441	3	436	pop:POPTR_810275	461	7	445	0.33	0.53	0.08	456	222	8e-57	locus=Scaffold_7:1795735:1798918:- [translate_table: standard]	hypothetical protein; K13691 pathogen-inducible salicylic acid glucosyltransferase [EC:2.4.1.-]
Lup028879.1	84	1	58	rcu:RCOM_0977290	124	1	58	0.82	0.94	0	58	111	1e-24	locus=Scaffold_7:2072663:2072917:- [translate_table: standard]	hypothetical protein; K11667 INO80 complex subunit C
Lup028881.2	976	2	94	rcu:RCOM_0977290	124	1	93	0.87	0.96	0	93	187	7e-46	locus=Scaffold_7:2179028:2198440:+ [translate_table: standard]	hypothetical protein; K11667 INO80 complex subunit C
Lup028883.1	631	1	631	zma:100285405	621	1	621	0.54	0.69	0.04	640	636	0.0	locus=Scaffold_7:2277818:2284604:- [translate_table: standard]	endo-1,4-beta-glucanase Cel1; K01179 endoglucanase [EC:3.2.1.4]
Lup028884.1	412	80	357	osa:4337016	1183	246	545	0.37	0.49	0.1	305	135	6e-31	locus=Scaffold_7:2329742:2330980:- [translate_table: standard]	Os04g0618700; K13420 LRR receptor-like serine/threonine-protein kinase FLS2 [EC:2.7.11.1]
Lup028887.1	324	246	324	vvi:100263145	1326	1246	1325	0.56	0.67	0.01	80	99.8	4e-20	locus=Scaffold_7:2413836:2414910:- [translate_table: standard]	hypothetical protein LOC100263145; K14489 arabidopsis histidine kinase 2/3/4 (cytokinin receptor) [EC:2.7.13.3]
Lup028888.1	355	22	355	rcu:RCOM_1247260	355	16	355	0.74	0.86	0.02	341	519	1e-146	locus=Scaffold_7:2476421:2479198:- [translate_table: standard]	zinc/iron transporter, putative (EC:1.3.1.74); K14709 solute carrier family 39 (zinc transporter), member 1/2/3
Lup028889.1	857	428	545	ath:AT3G48190	3845	689	805	0.38	0.58	0.05	121	75.9	2e-12	locus=Scaffold_7:2610522:2613217:- [translate_table: standard]	ATM; ATM (ATAXIA-TELANGIECTASIA MUTATED); 1-phosphatidylinositol-3-phosphate 5-kinase; K04728 ataxia telangectasia mutated family protein [EC:2.7.11.1]
Lup028892.1	541	1	539	ath:AT1G01600	554	1	538	0.73	0.84	0.02	544	824	0.0	locus=Scaffold_7:2884357:2885982:+ [translate_table: standard]	CYP86A4; fatty acid (omega-1)-hydroxylase/ oxygen binding; K00517 [EC:1.14.-.-]
Lup028893.1	590	37	589	cme:CMP354C	602	37	602	0.45	0.62	0.06	579	473	1e-132	locus=Scaffold_7:2886967:2892030:- [translate_table: standard]	probable Na+-dependent inorganic phosphate cotransporter; K08193 MFS transporter, ACS family, solute carrier family 17 (sodium-dependent inorganic phosphate cotransporter), other
Lup028894.1	361	52	200	ppp:PHYPADRAFT_136643	154	2	154	0.69	0.88	0.02	153	221	1e-56	locus=Scaffold_7:2935752:2940261:+ [translate_table: standard]	hypothetical protein; K03094 S-phase kinase-associated protein 1
Lup028895.3	573	18	568	vvi:100258476	534	17	534	0.72	0.84	0.05	551	851	0.0	locus=Scaffold_7:2944773:2951629:- [translate_table: standard]	hypothetical protein LOC100258476; K09597 signal peptide peptidase-like 2B [EC:3.4.23.-]
Lup028896.1	893	504	844	oaa:100077683	872	287	668	0.34	0.5	0.14	390	190	6e-47	locus=Scaffold_7:2974626:2979476:- [translate_table: standard]	hypothetical protein LOC100077683; K04730 interleukin-1 receptor-associated kinase 1 [EC:2.7.11.1]
Lup028901.1	505	227	422	ddi:DDB_G0282725	1775	71	264	0.41	0.58	0.02	197	119	1e-25	locus=Scaffold_7:3147946:3152035:+ [translate_table: standard]	vilD; hypothetical protein; K05768 gelsolin
Lup028902.1	711	134	605	rcu:RCOM_0340700	1157	669	1135	0.35	0.55	0.03	478	305	1e-81	locus=Scaffold_7:3155916:3158416:- [translate_table: standard]	Cell division protein ftsH, putative (EC:3.6.4.3); K03798 cell division protease FtsH [EC:3.4.24.-]
Lup028904.1	345	76	287	ure:UREG_06035	663	56	235	0.35	0.55	0.15	213	123	3e-27	locus=Scaffold_7:3198767:3203401:+ [translate_table: standard]	cytochrome c1; K00413 ubiquinol-cytochrome c reductase cytochrome c1 subunit [EC:1.10.2.2]
Lup028907.1	475	52	475	pop:POPTR_414537	425	3	425	0.92	0.96	0	424	795	0.0	locus=Scaffold_7:3272099:3274179:- [translate_table: standard]	hypothetical protein; K02358 elongation factor EF-Tu [EC:3.6.5.3]
Lup028911.1	284	9	283	rcu:RCOM_1428040	964	667	957	0.26	0.41	0.13	303	71.6	9e-12	locus=Scaffold_7:3653575:3657972:+ [translate_table: standard]	Zeta-carotene desaturase, chloroplast precursor, putative (EC:1.14.99.30); K00514 zeta-carotene desaturase [EC:1.14.99.30]
Lup028912.1	397	2	395	pop:POPTR_576764	446	7	440	0.59	0.76	0.09	434	534	1e-151	locus=Scaffold_7:3703914:3712707:+ [translate_table: standard]	hypothetical protein; K02527 3-deoxy-D-manno-octulosonic-acid transferase [EC:2.-.-.-]
Lup028913.1	136	2	107	vvi:100242479	136	21	120	0.66	0.75	0.05	106	137	2e-32	locus=Scaffold_7:3715635:3716045:- [translate_table: standard]	hypothetical protein LOC100242479; K14488 SAUR family protein
Lup028914.1	465	106	464	ath:AT4G39400	1196	644	969	0.29	0.44	0.13	367	129	1e-28	locus=Scaffold_7:3822572:3824608:+ [translate_table: standard]	BRI1; BRI1 (BRASSINOSTEROID INSENSITIVE 1); kinase/ protein binding / protein heterodimerization/ protein homodimerization/ protein kinase/ protein serine/threonine kinase; K13415 protein brassinosteroid insensitive 1 [EC:2.7.10.1 2.7.11.1]
Lup028915.1	690	106	690	rcu:RCOM_0478150	1086	539	1070	0.32	0.48	0.12	596	242	1e-62	locus=Scaffold_7:3833792:3837368:+ [translate_table: standard]	serine/threonine-protein kinase bri1, putative (EC:2.7.11.25 3.1.3.16); K13415 protein brassinosteroid insensitive 1 [EC:2.7.10.1 2.7.11.1]
Lup028916.1	324	7	316	bfo:BRAFLDRAFT_68177	330	1	329	0.4	0.61	0.06	330	257	1e-67	locus=Scaffold_7:3901364:3902338:- [translate_table: standard]	hypothetical protein; K01517 manganese-dependent ADP-ribose/CDP-alcohol diphosphatase [EC:3.6.1.13 3.6.1.16 3.6.1.53]
Lup028918.1	559	36	554	pno:SNOG_00220	1102	324	824	0.3	0.47	0.13	546	213	4e-54	locus=Scaffold_7:3928514:3931629:- [translate_table: standard]	hypothetical protein; K00799 glutathione S-transferase [EC:2.5.1.18]
Lup028919.1	765	287	744	pop:POPTR_572594	867	397	851	0.38	0.57	0.06	471	311	2e-83	locus=Scaffold_7:3955335:3960807:+ [translate_table: standard]	galactinol-raffinose galactosyltransferase/ghydrolase, hydrolyzing O-glycosyl compounds (EC:2.4.1.67); K06611 stachyose synthetase [EC:2.4.1.67]
Lup028921.1	1000	502	999	rcu:RCOM_0478150	1086	554	1051	0.31	0.48	0.17	545	244	3e-63	locus=Scaffold_7:4028598:4032354:+ [translate_table: standard]	serine/threonine-protein kinase bri1, putative (EC:2.7.11.25 3.1.3.16); K13415 protein brassinosteroid insensitive 1 [EC:2.7.10.1 2.7.11.1]
Lup028923.1	386	54	262	bfu:BC1G_00323	378	151	374	0.27	0.51	0.07	225	95.1	1e-18	locus=Scaffold_7:4081731:4085008:+ [translate_table: standard]	hypothetical protein ; K06889
Lup028924.1	386	54	262	bfu:BC1G_00323	378	151	374	0.27	0.51	0.07	225	95.1	1e-18	locus=Scaffold_7:4086439:4089716:+ [translate_table: standard]	hypothetical protein ; K06889
Lup028925.1	363	1	363	pop:POPTR_666563	362	1	362	0.77	0.85	0	363	601	1e-171	locus=Scaffold_7:4091873:4093755:+ [translate_table: standard]	hypothetical protein; K01365 cathepsin L [EC:3.4.22.15]
Lup028926.1	351	9	339	pyo:PY02645	554	185	552	0.37	0.53	0.13	375	210	2e-53	locus=Scaffold_7:4101527:4108173:+ [translate_table: standard]	AP endonuclease-related; K01741 DNA-(apurinic or apyrimidinic site) lyase [EC:4.2.99.18]
Lup028927.1	1639	1	1638	pop:POPTR_1101561	1901	258	1899	0.83	0.91	0	1645	2868	0.0	locus=Scaffold_7:4110479:4161384:- [translate_table: standard]	hypothetical protein; K11000 callose synthase [EC:2.4.1.-]
Lup028928.1	471	1	469	vvi:100241088	473	1	471	0.67	0.8	0.02	476	666	0.0	locus=Scaffold_7:4174068:4175986:- [translate_table: standard]	hypothetical protein LOC100241088; K02495 oxygen-independent coproporphyrinogen III oxidase [EC:1.3.99.22]
Lup028929.1	566	7	565	pop:POPTR_776218	563	4	562	0.94	0.97	0	559	1110	0.0	locus=Scaffold_7:4178980:4184812:- [translate_table: standard]	HAG905; histone acetyltransferase; K07739 elongator complex protein 3 [EC:2.3.1.48]
Lup028930.1	270	13	270	pop:POPTR_729118	254	4	254	0.7	0.79	0.02	258	365	1e-100	locus=Scaffold_7:4221057:4239746:+ [translate_table: standard]	hypothetical protein; K10712 cysteamine dioxygenase [EC:1.13.11.19]
Lup028931.1	485	32	485	vvi:100256026	472	19	472	0.9	0.94	0	454	841	0.0	locus=Scaffold_7:4290694:4293956:- [translate_table: standard]	similar to enolase, putative; K01689 enolase [EC:4.2.1.11]
Lup028932.1	386	121	200	oaa:100085469	288	176	250	0.42	0.58	0.06	80	69.3	7e-11	locus=Scaffold_7:4362283:4363443:+ [translate_table: standard]	similar to Ring finger protein 126; K11982 E3 ubiquitin-protein ligase RNF115/126 [EC:6.3.2.19]
Lup028933.1	368	7	81	cci:CC1G_09213	162	42	117	0.38	0.65	0.01	76	61.2	2e-08	locus=Scaffold_7:4392849:4404688:+ [translate_table: standard]	transcriptional activator; K08065 nuclear transcription factor Y, beta
Lup028934.1	407	1	407	pop:POPTR_652677	437	31	437	0.89	0.95	0	407	768	0.0	locus=Scaffold_7:4462521:4467499:- [translate_table: standard]	hypothetical protein; K03250 translation initiation factor eIF-3 subunit 6
Lup028935.1	437	1	437	pop:POPTR_652677	437	1	437	0.89	0.96	0	437	830	0.0	locus=Scaffold_7:4470021:4473472:- [translate_table: standard]	hypothetical protein; K03250 translation initiation factor eIF-3 subunit 6
Lup028936.1	600	83	593	rcu:RCOM_1621600	596	33	529	0.41	0.56	0.19	559	435	1e-121	locus=Scaffold_7:4526183:4531426:+ [translate_table: standard]	Heparanase precursor, putative; K07964 heparanase 1 [EC:3.2.1.-]
Lup028938.1	103	1	103	cfa:486670	186	84	186	0.98	1	0	103	203	3e-52	locus=Scaffold_7:4571002:4571313:+ [translate_table: standard]	similar to germinal histone H4 gene; K11254 histone H4
Lup028939.1	103	1	103	cfa:486670	186	84	186	0.98	1	0	103	203	3e-52	locus=Scaffold_7:4602655:4602966:- [translate_table: standard]	similar to germinal histone H4 gene; K11254 histone H4
Lup028940.1	634	1	633	vvi:100246278	650	1	648	0.64	0.74	0.07	667	806	0.0	locus=Scaffold_7:4618621:4625852:+ [translate_table: standard]	hypothetical protein LOC100246278; K03680 translation initiation factor eIF-2B delta subunit
Lup028942.2	367	1	346	vvi:100266181	506	2	419	0.52	0.64	0.17	418	398	1e-110	locus=Scaffold_7:4749320:4758935:- [translate_table: standard]	hypothetical protein LOC100266181; K07055
Lup028943.1	469	19	456	vvi:100265530	429	1	426	0.31	0.5	0.07	448	187	2e-46	locus=Scaffold_7:4816283:4817825:+ [translate_table: standard]	hypothetical protein LOC100265530; K13065 shikimate O-hydroxycinnamoyltransferase [EC:2.3.1.133]
Lup028944.1	414	1	414	pop:POPTR_809202	409	1	408	0.78	0.85	0.02	416	657	0.0	locus=Scaffold_7:4908195:4911333:+ [translate_table: standard]	acyl-ACP thioesterase (EC:3.1.2.14); K10781 fatty acyl-ACP thioesterase B [EC:3.1.2.14 3.1.2.-]
Lup028945.1	457	226	320	sbi:SORBI_01g019980	302	120	219	0.39	0.56	0.08	102	72.4	9e-12	locus=Scaffold_7:5015879:5019555:- [translate_table: standard]	hypothetical protein; K14491 two-component response regulator ARR-B family
Lup028946.1	838	393	818	rcu:RCOM_0340700	1157	684	1146	0.27	0.48	0.1	468	200	5e-50	locus=Scaffold_7:5137330:5139846:+ [translate_table: standard]	Cell division protein ftsH, putative (EC:3.6.4.3); K03798 cell division protease FtsH [EC:3.4.24.-]
Lup028949.1	510	191	479	tps:THAPSDRAFT_270141	380	111	378	0.26	0.42	0.17	305	72.4	1e-11	locus=Scaffold_7:5255710:5257242:+ [translate_table: standard]	KAS3; 3-oxoacyl-synthase (EC:2.3.1.41); K00648 3-oxoacyl-[acyl-carrier-protein] synthase III [EC:2.3.1.180]
Lup028950.1	134	1	134	rcu:RCOM_0826270	134	1	134	0.98	0.99	0	134	261	9e-70	locus=Scaffold_7:5276881:5278786:- [translate_table: standard]	histone h2a, putative; K11251 histone H2A
Lup028952.1	1244	34	797	olu:OSTLU_31874	1060	28	821	0.36	0.54	0.07	808	448	1e-124	locus=Scaffold_7:5410782:5421411:+ [translate_table: standard]	hypothetical protein; K01529 [EC:3.6.1.-]
Lup030832.1	509	1	508	pop:Poptr_cp049	508	1	508	0.97	0.99	0	508	983	0.0	locus=Scaffold_8:209566:211095:+ [translate_table: standard]	psbB; photosystem II 47 kDa protein; K02704 photosystem II CP47 chlorophyll apoprotein
Lup030836.1	78	7	77	dme:Dmel_CG1728	88	10	79	0.38	0.6	0.01	71	63.9	3e-10	locus=Scaffold_8:481816:483354:- [translate_table: standard]	Tim8; CG1728 gene product from transcript CG1728-RA (EC:3.6.3.51); K10836 mitochondrial protein-transporting ATPase [EC:3.6.3.51]
Lup030838.1	192	1	191	rcu:RCOM_1504700	194	1	191	0.86	0.92	0	191	349	7e-96	locus=Scaffold_8:551905:554727:+ [translate_table: standard]	ubiquitin-conjugating enzyme E2-25kD, putative (EC:6.3.2.19); K04649 ubiquitin-conjugating enzyme (huntingtin interacting protein 2) [EC:6.3.2.19]
Lup030842.2	340	157	220	ath:AT1G09530	524	339	401	0.48	0.78	0.01	64	69.7	4e-11	locus=Scaffold_8:846632:848835:- [translate_table: standard]	PIF3; PIF3 (PHYTOCHROME INTERACTING FACTOR 3); DNA binding / protein binding / transcription factor/ transcription regulator; K12126 phytochrome-interacting factor 3
Lup030844.1	474	24	474	vvi:100247312	452	4	452	0.75	0.86	0.02	455	730	0.0	locus=Scaffold_8:1017275:1020699:+ [translate_table: standard]	hypothetical protein LOC100247312; K13289 cathepsin A (carboxypeptidase C) [EC:3.4.16.5]
Lup030845.1	1358	1	830	vvi:100250896	923	1	847	0.88	0.93	0.02	847	1483	0.0	locus=Scaffold_8:1025969:1033158:- [translate_table: standard]	hypothetical protein LOC100250896; K03696 ATP-dependent Clp protease ATP-binding subunit ClpC
Lup030846.1	549	362	544	rcu:RCOM_0864470	663	483	661	0.34	0.5	0.05	186	85.1	2e-15	locus=Scaffold_8:1075426:1078962:+ [translate_table: standard]	Transcription factor AtMYC2, putative (EC:1.3.1.74); K13422 transcription factor MYC2
Lup030847.1	847	42	404	pop:POPTR_828321	660	17	378	0.69	0.83	0	363	540	1e-152	locus=Scaffold_8:1081500:1086158:- [translate_table: standard]	hypothetical protein; K14486 auxin response factor
Lup030849.1	1036	10	1034	rcu:RCOM_1503670	1012	6	1012	0.72	0.84	0.03	1032	1583	0.0	locus=Scaffold_8:1142272:1151208:- [translate_table: standard]	lysosomal alpha-mannosidase, putative (EC:3.2.1.24); K12311 lysosomal alpha-mannosidase [EC:3.2.1.24]
Lup030851.1	378	113	192	oaa:100085469	288	176	250	0.42	0.58	0.06	80	68.9	8e-11	locus=Scaffold_8:1172329:1173465:- [translate_table: standard]	similar to Ring finger protein 126; K11982 E3 ubiquitin-protein ligase RNF115/126 [EC:6.3.2.19]
Lup030852.1	566	5	558	vvi:100241610	583	28	581	0.85	0.93	0	554	1003	0.0	locus=Scaffold_8:1189762:1194771:+ [translate_table: standard]	hypothetical protein LOC100241610; K01953 asparagine synthase (glutamine-hydrolysing) [EC:6.3.5.4]
Lup030854.1	1198	777	871	pif:PITG_00982	1294	1192	1287	0.37	0.55	0.18	105	79.3	2e-13	locus=Scaffold_8:1211262:1218848:- [translate_table: standard]	hypothetical protein; K11655 bromodomain adjacent to zinc finger domain protein 1A
Lup030855.1	505	71	431	pop:POPTR_203252	452	5	403	0.73	0.81	0.09	399	568	1e-161	locus=Scaffold_8:1245985:1260559:+ [translate_table: standard]	hypothetical protein; K03885 NADH dehydrogenase [EC:1.6.99.3]
Lup030856.1	378	15	372	vvi:100243349	386	23	380	0.77	0.88	0	358	594	1e-169	locus=Scaffold_8:1285955:1288705:+ [translate_table: standard]	hypothetical protein LOC100243349; K10257 omega-3 fatty acid desaturase (delta-15 desaturase) [EC:1.14.19.-]
Lup030858.1	814	8	803	ath:AT3G59420	895	6	798	0.31	0.48	0.15	860	359	7e-98	locus=Scaffold_8:1386195:1388639:+ [translate_table: standard]	ACR4; ACR4 (ARABIDOPSIS CRINKLY4); kinase/ transmembrane receptor protein kinase; K00924 [EC:2.7.1.-]
Lup030859.1	204	21	204	ath:AT5G58710	204	21	204	0.9	0.96	0	184	349	1e-95	locus=Scaffold_8:1399159:1401588:+ [translate_table: standard]	ROC7; ROC7; peptidyl-prolyl cis-trans isomerase; K01802 peptidylprolyl isomerase [EC:5.2.1.8]
Lup030860.2	1431	152	1369	afm:AFUA_4G01050	1349	53	1249	0.3	0.48	0.09	1270	520	1e-146	locus=Scaffold_8:1404192:1416810:- [translate_table: standard]	ABC multidrug transporter (EC:3.6.3.-); K01552 [EC:3.6.3.-]
Lup030864.1	538	1	538	pop:POPTR_641078	535	1	535	0.78	0.89	0	538	874	0.0	locus=Scaffold_8:1573032:1577094:- [translate_table: standard]	hypothetical protein; K01114 phospholipase C [EC:3.1.4.3]
Lup030865.1	929	9	929	osa:4341731	1016	103	1016	0.43	0.59	0.13	983	779	0.0	locus=Scaffold_8:1587954:1598432:- [translate_table: standard]	Os06g0659300; K05768 gelsolin
Lup030866.1	146	29	128	tva:TVAG_047250	452	3	95	0.37	0.54	0.07	100	69.3	9e-12	locus=Scaffold_8:1625334:1625774:- [translate_table: standard]	AGC family protein kinase; K08286 protein-serine/threonine kinase [EC:2.7.11.-]
Lup030867.1	476	26	471	pop:POPTR_768092	484	21	477	0.45	0.61	0.08	471	306	3e-82	locus=Scaffold_8:1652357:1654709:+ [translate_table: standard]	MYB022; hypothetical protein; K09422 myb proto-oncogene protein, plant
Lup030870.1	513	100	512	cme:CMP354C	602	176	602	0.53	0.7	0.03	428	459	1e-128	locus=Scaffold_8:1797214:1804058:+ [translate_table: standard]	probable Na+-dependent inorganic phosphate cotransporter; K08193 MFS transporter, ACS family, solute carrier family 17 (sodium-dependent inorganic phosphate cotransporter), other
Lup030871.1	530	14	520	ath:AT5G58860	513	13	508	0.73	0.84	0.02	507	792	0.0	locus=Scaffold_8:1807410:1809665:- [translate_table: standard]	CYP86A1 (CYTOCHROME P450 86 A1); fatty acid (omega-1)-hydroxylase/ oxygen binding; K00517 [EC:1.14.-.-]
Lup030873.1	602	1	602	vvi:100255282	720	113	714	0.74	0.86	0	604	947	0.0	locus=Scaffold_8:1892843:1898171:+ [translate_table: standard]	hypothetical protein LOC100255282; K01188 beta-glucosidase [EC:3.2.1.21]
Lup030874.1	556	1	535	rcu:RCOM_0657480	589	15	560	0.32	0.49	0.1	569	259	6e-68	locus=Scaffold_8:1900013:1903799:- [translate_table: standard]	l-ascorbate oxidase, putative (EC:1.10.3.3); K00423 L-ascorbate oxidase [EC:1.10.3.3]
Lup030877.1	531	1	527	vvi:100265876	529	1	521	0.69	0.82	0.01	529	774	0.0	locus=Scaffold_8:1993459:1997473:- [translate_table: standard]	hypothetical protein LOC100265876; K08202 MFS transporter, OCT family, solute carrier family 22 (organic cation transporter), member 5
Lup030879.1	64	1	53	vvi:100265876	529	1	65	0.5	0.63	0.18	65	55.8	8e-08	locus=Scaffold_8:2072210:2072404:- [translate_table: standard]	hypothetical protein LOC100265876; K08202 MFS transporter, OCT family, solute carrier family 22 (organic cation transporter), member 5
Lup030880.1	558	188	557	pop:POPTR_645273	620	237	599	0.33	0.52	0.04	375	216	4e-55	locus=Scaffold_8:2099529:2101205:- [translate_table: standard]	GRAS87; DELLA domain GRAS family transcription factor rga-like protein; K14494 DELLA protein
Lup030883.1	866	354	766	rcu:RCOM_0340700	1157	730	1141	0.29	0.5	0.02	417	196	9e-49	locus=Scaffold_8:2195246:2197846:+ [translate_table: standard]	Cell division protein ftsH, putative (EC:3.6.4.3); K03798 cell division protease FtsH [EC:3.4.24.-]
Lup030884.1	163	1	150	pop:POPTR_1121327	163	1	150	0.9	0.94	0	150	273	3e-73	locus=Scaffold_8:2217824:2219278:+ [translate_table: standard]	hypothetical protein; K02896 large subunit ribosomal protein L24e
Lup030890.1	231	71	231	cre:CHLREDRAFT_196639	161	3	161	0.55	0.72	0.01	161	185	4e-46	locus=Scaffold_8:2281863:2282558:- [translate_table: standard]	PRX3; peroxiredoxin type II; K11187 peroxiredoxin 5, atypical 2-Cys peroxiredoxin [EC:1.11.1.15]
Lup030891.1	427	2	427	osa:4332253	445	3	445	0.85	0.9	0.03	443	775	0.0	locus=Scaffold_8:2299326:2303644:+ [translate_table: standard]	Os03g0248600; K01689 enolase [EC:4.2.1.11]
Lup030893.1	320	1	320	mmu:664621	310	1	307	0.69	0.76	0.07	325	413	1e-114	locus=Scaffold_8:2346537:2349398:+ [translate_table: standard]	MGC6653; cDNA sequence BC003883; K12836 splicing factor U2AF 35 kDa subunit
Lup030896.1	796	447	796	rcu:RCOM_0383870	358	9	358	0.86	0.93	0	350	636	0.0	locus=Scaffold_8:2390622:2418441:+ [translate_table: standard]	fructose-bisphosphate aldolase, putative (EC:4.1.2.13); K01623 fructose-bisphosphate aldolase, class I [EC:4.1.2.13]
Lup030898.1	198	20	192	ath:AT4G25480	216	47	216	0.49	0.64	0.07	178	145	3e-34	locus=Scaffold_8:2511930:2512526:- [translate_table: standard]	DREB1A; DREB1A (DEHYDRATION RESPONSE ELEMENT B1A); DNA binding / transcription activator/ transcription factor; K09286 EREBP-like factor
Lup030902.1	851	1	842	rcu:RCOM_0022940	863	2	838	0.75	0.82	0.05	864	1323	0.0	locus=Scaffold_8:2650866:2672657:- [translate_table: standard]	starch branching enzyme II, putative (EC:2.4.1.18); K00700 1,4-alpha-glucan branching enzyme [EC:2.4.1.18]
Lup030903.1	1403	163	1368	afm:AFUA_4G01050	1349	54	1249	0.28	0.44	0.12	1284	458	1e-127	locus=Scaffold_8:2676282:2684313:- [translate_table: standard]	ABC multidrug transporter (EC:3.6.3.-); K01552 [EC:3.6.3.-]
Lup030904.1	424	66	191	ath:AT1G32150	389	247	369	0.32	0.5	0.03	127	60.5	3e-08	locus=Scaffold_8:2741428:2745270:+ [translate_table: standard]	bZIP transcription factor family protein; K09060 plant G-box-binding factor
Lup030906.2	1250	1	1250	rcu:RCOM_0499140	1220	1	1220	0.74	0.84	0.03	1255	1771	0.0	locus=Scaffold_8:2797621:2815836:- [translate_table: standard]	Structural maintenance of chromosome 1 protein, putative; K06636 structural maintenance of chromosome 1
Lup030907.1	145	27	102	tad:TRIADDRAFT_52376	172	75	144	0.38	0.55	0.07	76	62.0	2e-09	locus=Scaffold_8:2835922:2839710:+ [translate_table: standard]	hypothetical protein ; K09648 mitochondrial inner membrane protease subunit 2 [EC:3.4.99.-]
Lup030909.1	744	465	724	vcn:VOLCADRAFT_41528	525	1	259	0.32	0.52	0.02	263	103	7e-21	locus=Scaffold_8:2878588:2881590:+ [translate_table: standard]	hypothetical protein; K08332 vacuolar protein 8
Lup030914.1	460	76	458	ath:AT3G03450	547	176	545	0.33	0.5	0.11	399	184	3e-45	locus=Scaffold_8:3290702:3292084:+ [translate_table: standard]	RGL2; RGL2 (RGA-LIKE 2); transcription factor; K14494 DELLA protein
Lup030915.1	517	281	434	rno:304293	1016	791	969	0.28	0.42	0.18	183	56.6	7e-07	locus=Scaffold_8:3299251:3300804:- [translate_table: standard]	Zfp316; zinc finger protein 316; K09228 KRAB domain-containing zinc finger protein
Lup030916.1	257	53	164	osa:4348816	537	178	289	0.8	0.87	0	112	152	4e-36	locus=Scaffold_8:3315660:3317509:- [translate_table: standard]	Os10g0461100; K02717 photosystem II oxygen-evolving enhancer protein 2
Lup030917.1	879	24	875	sbi:SORBI_03g032990	1120	171	1079	0.3	0.47	0.13	942	355	1e-96	locus=Scaffold_8:3320743:3323971:- [translate_table: standard]	hypothetical protein; K13415 protein brassinosteroid insensitive 1 [EC:2.7.10.1 2.7.11.1]
Lup030919.1	308	225	295	ath:ArthCp049	508	148	227	0.68	0.77	0.11	80	114	2e-24	locus=Scaffold_8:3349638:3356658:- [translate_table: standard]	psbB; photosystem II P680 chlorophyll A apoprotein; K02704 photosystem II CP47 chlorophyll apoprotein
Lup030920.1	498	1	483	pop:POPTR_639962	499	1	491	0.85	0.92	0.01	491	876	0.0	locus=Scaffold_8:3402017:3414704:+ [translate_table: standard]	PtrcGR2; glutathione reductase (EC:1.8.1.7); K00383 glutathione reductase (NADPH) [EC:1.8.1.7]
Lup030921.1	603	8	382	rcu:RCOM_1597120	950	38	383	0.39	0.53	0.11	383	263	3e-69	locus=Scaffold_8:3439564:3442299:- [translate_table: standard]	Auxin response factor, putative; K14486 auxin response factor
Lup030924.1	726	463	722	sbi:SORBI_03g032990	1120	791	1048	0.4	0.59	0.07	269	198	2e-49	locus=Scaffold_8:3478051:3480231:- [translate_table: standard]	hypothetical protein; K13415 protein brassinosteroid insensitive 1 [EC:2.7.10.1 2.7.11.1]
Lup030926.1	726	463	722	sbi:SORBI_03g032990	1120	791	1048	0.4	0.59	0.07	269	198	2e-49	locus=Scaffold_8:3585148:3587328:+ [translate_table: standard]	hypothetical protein; K13415 protein brassinosteroid insensitive 1 [EC:2.7.10.1 2.7.11.1]
Lup030929.1	353	17	351	zma:100279622	484	158	480	0.32	0.52	0.11	349	162	7e-39	locus=Scaffold_8:3681757:3683867:- [translate_table: standard]	hypothetical protein LOC100279622; K03834 tyrosine-specific transport protein
Lup030931.1	462	46	380	rcu:RCOM_0340700	1157	675	981	0.32	0.52	0.1	338	177	2e-43	locus=Scaffold_8:3978805:3980795:- [translate_table: standard]	Cell division protein ftsH, putative (EC:3.6.4.3); K03798 cell division protease FtsH [EC:3.4.24.-]
Lup030932.1	240	1	239	rcu:RCOM_0333020	244	1	239	0.86	0.93	0	240	407	1e-113	locus=Scaffold_8:3990161:3993383:- [translate_table: standard]	chlorophyll A/B binding protein, putative; K08907 light-harvesting complex I chlorophyll a/b binding protein 1
Lup030934.1	514	1	506	ath:AT1G61560	583	1	583	0.51	0.66	0.16	593	562	1e-159	locus=Scaffold_8:4000507:4006945:- [translate_table: standard]	MLO6; MLO6 (MILDEW RESISTANCE LOCUS O 6); calmodulin binding; K08472 mlo protein
Lup030935.1	1670	757	860	tgu:100219945	2459	358	464	0.42	0.65	0.02	107	98.6	7e-19	locus=Scaffold_8:4068043:4079215:+ [translate_table: standard]	similar to nuclear receptor co-repressor 2; K06065 nuclear receptor co-repressor 2
Lup030936.1	268	22	268	vvi:100263243	257	5	252	0.73	0.88	0.01	249	384	1e-106	locus=Scaffold_8:4094694:4100239:- [translate_table: standard]	hypothetical protein LOC100263243; K03139 transcription initiation factor TFIIF subunit beta [EC:3.6.4.12]
Lup030939.1	187	52	119	sbi:SORBI_03g001920	482	174	238	0.53	0.68	0.07	69	80.9	7e-15	locus=Scaffold_8:4146338:4153127:- [translate_table: standard]	hypothetical protein; K11684 bromodomain-containing factor 1
Lup030941.1	450	1	450	rcu:RCOM_1019090	449	1	449	0.96	0.98	0	450	895	0.0	locus=Scaffold_8:4260384:4261824:- [translate_table: standard]	elongation factor 1-alpha, putative (EC:2.7.7.4); K03231 elongation factor EF-1 alpha subunit [EC:3.6.5.3]
Lup030942.1	552	61	546	ath:AT5G03555	599	110	596	0.75	0.88	0	487	725	0.0	locus=Scaffold_8:4297334:4298992:+ [translate_table: standard]	permease, cytosine/purines, uracil, thiamine, allantoin family protein; K03457 nucleobase:cation symporter-1, NCS1 family
Lup030943.1	380	25	373	pop:POPTR_550478	349	9	341	0.38	0.57	0.04	349	255	7e-67	locus=Scaffold_8:4414943:4418610:+ [translate_table: standard]	hypothetical protein; K06892
Lup030944.1	190	20	122	ath:AT2G36610	185	63	173	0.62	0.83	0.07	111	137	5e-32	locus=Scaffold_8:4501617:4502831:+ [translate_table: standard]	ATHB22; ATHB22 (ARABIDOPSIS THALIANA HOMEOBOX PROTEIN 22); DNA binding / transcription factor; K09338 homeobox-leucine zipper protein
Lup030945.1	535	1	521	vvi:100254468	557	1	538	0.76	0.86	0.03	539	863	0.0	locus=Scaffold_8:4533059:4538763:+ [translate_table: standard]	hypothetical protein LOC100254468; K08832 serine/threonine kinase 23 [EC:2.7.11.1]
Lup030948.1	528	254	444	zro:ZYRO0E03652g	566	86	273	0.32	0.5	0.03	193	84.3	3e-15	locus=Scaffold_8:4613081:4614667:+ [translate_table: standard]	hypothetical protein; K08332 vacuolar protein 8
Lup030949.1	151	1	151	rcu:RCOM_1597250	151	4	151	0.75	0.84	0.03	152	233	6e-61	locus=Scaffold_8:4636268:4636723:+ [translate_table: standard]	Auxin-induced protein 6B, putative; K14488 SAUR family protein
Lup030951.1	105	1	105	vvi:100247221	104	1	104	0.81	0.9	0	105	178	9e-45	locus=Scaffold_8:4693561:4693878:- [translate_table: standard]	hypothetical protein LOC100247221; K14488 SAUR family protein
Lup030953.1	303	1	213	cfa:474695	2038	1785	2006	0.28	0.44	0.07	226	91.7	9e-18	locus=Scaffold_8:4723385:4725091:+ [translate_table: standard]	KDM3B, JMJD1B; lysine (K)-specific demethylase 3B; K11449 jumonji domain-containing protein 1 [EC:1.14.11.-]
Lup030957.1	522	1	522	rcu:RCOM_1597800	495	1	495	0.71	0.8	0.05	522	749	0.0	locus=Scaffold_8:4759389:4763324:+ [translate_table: standard]	hexokinase, putative (EC:2.7.1.1); K00844 hexokinase [EC:2.7.1.1]
Lup030958.1	142	1	142	vvi:100260819	142	1	142	0.97	0.97	0	142	279	4e-75	locus=Scaffold_8:4769758:4772156:+ [translate_table: standard]	hypothetical protein LOC100260819; K11827 AP-2 complex subunit sigma-1
Lup030963.1	449	1	448	rcu:RCOM_1598040	448	1	447	0.95	0.97	0	448	870	0.0	locus=Scaffold_8:4809532:4812408:- [translate_table: standard]	tubulin beta chain, putative; K07375 tubulin beta
Lup030966.1	294	170	222	cci:CC1G_15556	743	692	743	0.51	0.68	0.18	58	54.7	1e-06	locus=Scaffold_8:4842062:4844112:+ [translate_table: standard]	folic acid synthesis protein; K13939 dihydroneopterin aldolase / 2-amino-4-hydroxy-6-hydroxymethyldihydropteridine diphosphokinase / dihydropteroate synthase [EC:4.1.2.25 2.7.6.3 2.5.1.15]
Lup030967.1	841	287	841	vvi:100264926	557	1	557	0.92	0.96	0	557	1059	0.0	locus=Scaffold_8:4849384:4869113:- [translate_table: standard]	hypothetical protein LOC100264926; K09495 T-complex protein 1 subunit gamma
Lup030970.1	364	5	268	dya:Dyak_GE15118	335	3	256	0.3	0.5	0.05	266	118	9e-26	locus=Scaffold_8:4933414:4936300:+ [translate_table: standard]	GE15118 gene product from transcript GE15118-RA; K00078 dihydrodiol dehydrogenase / D-xylose 1-dehydrogenase (NADP) [EC:1.3.1.20 1.1.1.179]
Lup030971.1	707	49	642	spu:584842	628	7	611	0.32	0.5	0.07	622	278	2e-73	locus=Scaffold_8:4941530:4946650:- [translate_table: standard]	similar to ABC transporter ABCG2; K05681 ATP-binding cassette, subfamily G (WHITE), member 2
Lup030975.1	402	37	400	pop:POPTR_786149	367	2	365	0.79	0.88	0	364	615	1e-175	locus=Scaffold_8:5000195:5005719:- [translate_table: standard]	alpha-galactosidase (EC:3.2.1.22); K07407 alpha-galactosidase [EC:3.2.1.22]
Lup030976.1	468	63	216	ath:AT4G19050	1201	679	860	0.28	0.42	0.15	182	61.6	2e-08	locus=Scaffold_8:5015856:5017361:- [translate_table: standard]	ATP binding / protein binding; K06685 maintenance of ploidy protein MOB1 (MPS1 binder 1)
Lup030977.1	255	2	255	ath:AT1G73190	268	5	268	0.73	0.84	0.03	264	357	5e-98	locus=Scaffold_8:5020618:5022447:- [translate_table: standard]	TIP3;1; TIP3;1; water channel; K09873 aquaporin TIP
Lup030978.1	339	35	325	ath:AT4G39400	1196	866	1159	0.3	0.55	0.06	303	146	4e-34	locus=Scaffold_8:5023573:5024961:- [translate_table: standard]	BRI1; BRI1 (BRASSINOSTEROID INSENSITIVE 1); kinase/ protein binding / protein heterodimerization/ protein homodimerization/ protein kinase/ protein serine/threonine kinase; K13415 protein brassinosteroid insensitive 1 [EC:2.7.10.1 2.7.11.1]
Lup030980.1	462	15	453	vvi:100241065	487	8	481	0.33	0.55	0.07	474	287	2e-76	locus=Scaffold_8:5043976:5046956:+ [translate_table: standard]	hypothetical protein LOC100241065; K09587 cytochrome P450, family 90, subfamily B, polypeptide 1 (steroid 22-alpha-hydroxylase) [EC:1.14.13.-]
Lup030985.1	95	24	91	rcu:RCOM_0340700	1157	972	1040	0.43	0.56	0.01	69	55.8	1e-07	locus=Scaffold_8:5072667:5073180:+ [translate_table: standard]	Cell division protein ftsH, putative (EC:3.6.4.3); K03798 cell division protease FtsH [EC:3.4.24.-]
Lup030986.1	393	2	385	vvi:100252705	508	63	506	0.55	0.66	0.15	448	481	1e-135	locus=Scaffold_8:5073678:5077759:- [translate_table: standard]	hypothetical protein LOC100252705; K01188 beta-glucosidase [EC:3.2.1.21]
Lup030992.1	379	55	379	sbi:SORBI_02g037420	332	6	332	0.86	0.93	0.01	328	572	1e-162	locus=Scaffold_8:5147819:5151687:+ [translate_table: standard]	hypothetical protein; K01899 succinyl-CoA synthetase alpha subunit [EC:6.2.1.4 6.2.1.5]
Lup030993.1	715	4	715	vvi:100261650	737	26	737	0.91	0.96	0	712	1360	0.0	locus=Scaffold_8:5152997:5158962:+ [translate_table: standard]	hypothetical protein LOC100261650; K07151 dolichyl-diphosphooligosaccharide--protein glycosyltransferase [EC:2.4.1.119]
Lup030995.1	217	12	103	ath:AT5G20970	249	8	97	0.4	0.57	0.02	92	72.4	3e-12	locus=Scaffold_8:5171424:5173099:+ [translate_table: standard]	heat shock family protein; K13993 HSP20 family protein
Lup030996.1	252	32	252	rcu:RCOM_1220860	222	3	222	0.72	0.81	0.03	224	256	2e-67	locus=Scaffold_8:5178987:5189520:+ [translate_table: standard]	Eukaryotic translation initiation factor 3 subunit, putative; K03245 translation initiation factor eIF-3 subunit 1
Lup030999.1	286	18	284	mgr:MGG_02853	306	16	290	0.29	0.49	0.09	285	121	9e-27	locus=Scaffold_8:5213683:5215710:- [translate_table: standard]	MG02853.4; hypothetical protein; K05986 [EC:3.1.30.1]
Lup031000.1	377	56	306	spu:593999	276	19	264	0.34	0.59	0.06	257	150	3e-35	locus=Scaffold_8:5236778:5242613:+ [translate_table: standard]	similar to RDH13; K11161 retinol dehydrogenase 13 [EC:1.1.1.-]
Lup031002.1	895	1	836	vvi:100252799	1381	1	854	0.72	0.84	0.02	855	1322	0.0	locus=Scaffold_8:5260372:5266390:- [translate_table: standard]	hypothetical protein LOC100252799; K00695 sucrose synthase [EC:2.4.1.13]
Lup031003.1	1085	142	1085	ath:AT1G48410	1048	112	1048	0.81	0.89	0	945	1602	0.0	locus=Scaffold_8:5268011:5274091:- [translate_table: standard]	AGO1; AGO1 (ARGONAUTE 1); endoribonuclease/ miRNA binding / protein binding / siRNA binding; K11596 argonaute
Lup031821.1	437	39	201	pon:100435211	782	290	459	0.26	0.44	0.17	182	57.8	3e-07	locus=Scaffold_9:29817:32383:- [translate_table: standard]	zinc finger protein 205-like; K09228 KRAB domain-containing zinc finger protein
Lup031822.1	1169	839	1161	pcs:Pc20g05590	1392	967	1284	0.38	0.58	0.02	324	237	8e-61	locus=Scaffold_9:62158:71490:+ [translate_table: standard]	Pc20g05590; K08825 dual-specificity tyrosine-(Y)-phosphorylation regulated kinase [EC:2.7.12.1]
Lup031823.1	237	1	237	vvi:100257738	221	1	220	0.64	0.74	0.08	239	293	8e-79	locus=Scaffold_9:75848:77953:- [translate_table: standard]	hypothetical protein LOC100257738; K09422 myb proto-oncogene protein, plant
Lup031824.1	228	58	215	vvi:4025022	162	2	162	0.3	0.48	0.03	162	71.2	9e-12	locus=Scaffold_9:88615:91319:- [translate_table: standard]	rpl22; ribosomal protein L22; K02890 large subunit ribosomal protein L22
Lup031826.1	736	28	736	ath:AT1G73360	722	28	719	0.62	0.75	0.04	716	889	0.0	locus=Scaffold_9:122754:126946:+ [translate_table: standard]	HDG11; HDG11 (HOMEODOMAIN GLABROUS 11); DNA binding / transcription factor; K09338 homeobox-leucine zipper protein
Lup031827.1	724	283	707	rcu:RCOM_0340700	1157	714	1136	0.36	0.57	0.02	429	297	4e-79	locus=Scaffold_9:132645:135224:+ [translate_table: standard]	Cell division protein ftsH, putative (EC:3.6.4.3); K03798 cell division protease FtsH [EC:3.4.24.-]
Lup031829.1	438	82	403	ota:Ot14g02880	1122	786	1084	0.26	0.43	0.15	336	94.0	3e-18	locus=Scaffold_9:140737:145408:- [translate_table: standard]	putative xeroderma pigmentosum group C protein (ISS); K10838 xeroderma pigmentosum group C-complementing protein
Lup031830.1	247	1	245	vvi:100251062	244	1	243	0.65	0.78	0	245	314	6e-85	locus=Scaffold_9:149966:150709:- [translate_table: standard]	hypothetical protein LOC100251062; K02113 F-type H+-transporting ATPase subunit delta [EC:3.6.3.14]
Lup031832.1	241	108	164	tml:GSTUM_00002151001	291	177	235	0.48	0.58	0.06	60	62.4	4e-09	locus=Scaffold_9:213413:214138:- [translate_table: standard]	hypothetical protein; K11982 E3 ubiquitin-protein ligase RNF115/126 [EC:6.3.2.19]
Lup031835.1	609	270	562	sbi:SORBI_03g001920	482	138	417	0.55	0.69	0.05	295	318	8e-86	locus=Scaffold_9:336566:338689:+ [translate_table: standard]	hypothetical protein; K11684 bromodomain-containing factor 1
Lup031840.1	285	32	184	tet:TTHERM_00311980	1006	14	183	0.26	0.44	0.19	179	53.9	2e-06	locus=Scaffold_9:404596:407740:- [translate_table: standard]	actin related protein; K11673 actin-related protein 8
Lup031841.1	585	36	585	vvi:100262542	588	36	588	0.88	0.94	0.01	555	1009	0.0	locus=Scaffold_9:424835:428998:+ [translate_table: standard]	hypothetical protein LOC100262542; K00053 ketol-acid reductoisomerase [EC:1.1.1.86]
Lup031842.1	698	138	504	aga:AgaP_AGAP008985	474	5	364	0.3	0.47	0.08	380	137	6e-31	locus=Scaffold_9:457344:462536:+ [translate_table: standard]	AGAP008985-PA; K09527 DnaJ homolog subfamily C member 7
Lup031843.1	244	3	233	rcu:RCOM_0341430	260	1	260	0.74	0.81	0.11	261	389	1e-107	locus=Scaffold_9:474705:476994:- [translate_table: standard]	14-3-3 protein, putative; K06630 tyrosine 3-monooxygenase/tryptophan 5-monooxygenase activation protein
Lup031846.1	966	1	966	rcu:RCOM_1177170	965	1	965	0.91	0.95	0	966	1806	0.0	locus=Scaffold_9:509587:515692:- [translate_table: standard]	Phosphoenolpyruvate carboxylase, putative (EC:1.3.1.74); K01595 phosphoenolpyruvate carboxylase [EC:4.1.1.31]
Lup031848.3	840	577	832	ath:AT5G11850	880	602	861	0.48	0.69	0.03	262	279	9e-74	locus=Scaffold_9:556179:578957:- [translate_table: standard]	protein kinase family protein; K04424 sterile alpha motif and leucine zipper containing kinase AZK [EC:2.7.11.25]
Lup031850.1	411	41	141	ath:AT3G16857	690	193	289	0.45	0.64	0.03	101	77.4	2e-13	locus=Scaffold_9:601913:604897:- [translate_table: standard]	ARR1; ARR1 (ARABIDOPSIS RESPONSE REGULATOR 1); transcription factor/ two-component response regulator; K14491 two-component response regulator ARR-B family
Lup031851.2	469	92	468	vvi:100241198	380	3	379	0.9	0.95	0	377	723	0.0	locus=Scaffold_9:637818:643496:+ [translate_table: standard]	hypothetical protein LOC100241198; K14502 protein brassinosteroid insensitive 2 [EC:2.7.11.1]
Lup031852.1	341	1	341	rcu:RCOM_1043080	342	1	342	0.64	0.8	0	342	491	1e-138	locus=Scaffold_9:646192:647681:+ [translate_table: standard]	cysteine protease, putative (EC:1.3.1.74); K01365 cathepsin L [EC:3.4.22.15]
Lup031853.1	457	96	454	ath:AT5G22850	493	81	441	0.25	0.41	0.1	380	83.2	6e-15	locus=Scaffold_9:671318:672691:+ [translate_table: standard]	aspartyl protease family protein; K00924 [EC:2.7.1.-]
Lup031854.1	400	6	78	vcn:VOLCADRAFT_67840	278	196	268	0.3	0.61	0	73	52.8	6e-06	locus=Scaffold_9:735374:736576:+ [translate_table: standard]	hypothetical protein; K09561 STIP1 homology and U-box containing protein 1 [EC:6.3.2.19]
Lup031855.1	179	3	173	pop:POPTR_818249	209	4	174	0.9	0.95	0	171	323	5e-88	locus=Scaffold_9:743338:759119:- [translate_table: standard]	hypothetical protein; K07910 Ras-related protein Rab-18
Lup031856.1	403	1	378	pop:POPTR_911685	399	27	382	0.25	0.42	0.13	393	105	1e-21	locus=Scaffold_9:769487:773885:+ [translate_table: standard]	hypothetical protein; K01184 polygalacturonase [EC:3.2.1.15]
Lup031857.1	279	15	270	ath:AT4G33450	250	14	250	0.42	0.58	0.11	261	194	8e-49	locus=Scaffold_9:793327:794250:- [translate_table: standard]	MYB69; MYB69 (MYB DOMAIN PROTEIN 69); DNA binding / transcription activator/ transcription factor; K09422 myb proto-oncogene protein, plant
Lup031858.1	136	23	135	pop:POPTR_861293	140	27	139	0.79	0.91	0	113	192	5e-49	locus=Scaffold_9:801531:804966:- [translate_table: standard]	hypothetical protein; K06170 presenilin enhancer 2
Lup031859.1	338	16	292	mbr:MONBRDRAFT_27193	1412	1006	1279	0.25	0.43	0.05	284	64.3	2e-09	locus=Scaffold_9:806381:810520:- [translate_table: standard]	hypothetical protein ; K03515 DNA repair protein REV1 [EC:2.7.7.-]
Lup031860.1	624	221	480	ota:Ot13g01170	623	305	564	0.5	0.69	0	261	281	2e-74	locus=Scaffold_9:815299:820445:- [translate_table: standard]	putative MAP3K alpha 1 protein kinase (ISS); K11228 mitogen-activated protein kinase kinase kinase [EC:2.7.11.-]
Lup031862.2	1017	1	1017	pop:POPTR_595372	1110	89	1110	0.73	0.83	0.07	1057	1499	0.0	locus=Scaffold_9:848825:859355:- [translate_table: standard]	hypothetical protein; K00888 phosphatidylinositol 4-kinase [EC:2.7.1.67]
Lup031863.1	357	5	357	vvi:100258977	364	9	362	0.38	0.55	0.01	357	233	3e-60	locus=Scaffold_9:869287:873091:+ [translate_table: standard]	hypothetical protein LOC100258977; K05279 flavonol 3-O-methyltransferase [EC:2.1.1.76]
Lup031864.1	1308	728	1204	cre:CHLREDRAFT_55270	727	242	703	0.38	0.56	0.09	492	292	2e-77	locus=Scaffold_9:882166:898234:+ [translate_table: standard]	FTSH1; membrane AAA-metalloprotease (EC:3.4.24.-); K03798 cell division protease FtsH [EC:3.4.24.-]
Lup031867.1	524	9	524	vvi:100255703	513	6	506	0.4	0.55	0.09	534	336	4e-91	locus=Scaffold_9:918743:921116:+ [translate_table: standard]	hypothetical protein LOC100255703; K01051 pectinesterase [EC:3.1.1.11]
Lup031868.1	568	19	568	rcu:RCOM_0138290	656	102	656	0.73	0.84	0	555	843	0.0	locus=Scaffold_9:929184:934481:- [translate_table: standard]	glycogenin, putative (EC:2.4.1.186); K00750 glycogenin glucosyltransferase [EC:2.4.1.186]
Lup031869.1	159	1	155	pop:POPTR_832235	160	1	155	0.84	0.9	0	155	275	2e-73	locus=Scaffold_9:937928:947946:- [translate_table: standard]	hypothetical protein; K02879 large subunit ribosomal protein L17
Lup031870.1	383	52	113	phu:Phum_PHUM269000	2351	1252	1313	0.5	0.66	0	62	81.3	2e-14	locus=Scaffold_9:959755:965554:- [translate_table: standard]	hepatitis B virus X associated protein, hbxa, putative; K11657 remodeling and spacing factor 1
Lup031871.1	466	1	466	pop:POPTR_1089460	459	1	420	0.58	0.69	0.14	477	437	1e-121	locus=Scaffold_9:978683:981406:- [translate_table: standard]	hypothetical protein; K14411 RNA-binding protein Musashi
Lup031873.1	663	149	423	pno:SNOG_16044	351	5	264	0.23	0.44	0.12	285	78.6	2e-13	locus=Scaffold_9:1010573:1014112:- [translate_table: standard]	hypothetical protein; K04536 guanine nucleotide binding protein (G protein), beta 1
Lup031874.1	99	1	84	ath:AT1G49170	126	1	84	0.66	0.79	0	84	120	4e-27	locus=Scaffold_9:1067507:1068405:- [translate_table: standard]	hypothetical protein; K09131 hypothetical protein
Lup031876.1	224	123	182	vvi:100261060	1553	1496	1553	0.45	0.66	0.03	60	62.8	3e-09	locus=Scaffold_9:1089563:1090237:+ [translate_table: standard]	hypothetical protein LOC100261060; K13148 integrator complex subunit 11 [EC:3.1.27.-]
Lup031877.1	170	1	170	pop:POPTR_832238	172	1	172	0.76	0.86	0.05	176	257	4e-68	locus=Scaffold_9:1126111:1127063:+ [translate_table: standard]	photosystem I reaction center subunit N PsaN; K02701 photosystem I subunit PsaN
Lup031878.1	377	1	377	ath:AT5G09810	377	1	377	0.97	0.98	0	377	770	0.0	locus=Scaffold_9:1132950:1134966:+ [translate_table: standard]	ACT7; ACT7 (ACTIN 7); structural constituent of cytoskeleton; K10355 actin, other eukaryote
Lup031879.1	136	1	136	zma:100192589	136	1	136	0.99	1	0	136	271	1e-72	locus=Scaffold_9:1137353:1137763:+ [translate_table: standard]	H3C4, H3C2, H3C3; Histone H3.2; K11253 histone H3
Lup031880.1	136	1	135	gga:427887	136	1	135	0.62	0.75	0	135	167	3e-41	locus=Scaffold_9:1165855:1166265:+ [translate_table: standard]	H3-VIII, H3-I, H3-II, H3-III, H3-IV, H3-V, H3-VI, H3-VII, H3F3A; H3 histone, family 3A; K11253 histone H3
Lup031885.1	488	1	487	pop:POPTR_576946	477	1	477	0.87	0.91	0.02	487	847	0.0	locus=Scaffold_9:1388437:1394858:- [translate_table: standard]	PtrAUX2; auxin influx carrier component; K13946 auxin influx carrier (AUX1 LAX family)
Lup031886.2	226	80	207	pop:POPTR_760490	349	32	159	0.32	0.52	0.03	130	66.6	2e-10	locus=Scaffold_9:1486929:1494262:- [translate_table: standard]	hypothetical protein; K13717 OTU domain-containing protein 3
Lup031888.1	216	7	214	rcu:RCOM_1007740	224	6	217	0.7	0.76	0.07	218	253	1e-66	locus=Scaffold_9:1615923:1616573:+ [translate_table: standard]	Ethylene-responsive transcription factor 1B, putative; K14516 ethylene-responsive transcription factor 1
Lup031891.1	318	1	315	rcu:RCOM_0608890	360	1	315	0.82	0.92	0	315	561	1e-159	locus=Scaffold_9:1689019:1690529:+ [translate_table: standard]	serine/threonine protein phosphatase, putative (EC:3.1.3.16); K06269 protein phosphatase 1, catalytic subunit [EC:3.1.3.16]
Lup031892.1	295	102	245	nve:NEMVE_v1g203470	686	153	289	0.28	0.5	0.04	144	71.2	1e-11	locus=Scaffold_9:1730324:1734900:+ [translate_table: standard]	hypothetical protein ; K13165 splicing factor, arginine/serine-rich 12
Lup031896.1	323	1	199	dre:402887	390	1	209	0.33	0.52	0.1	215	110	2e-23	locus=Scaffold_9:1777923:1783323:- [translate_table: standard]	ccdc130; zgc:103496; K13115 coiled-coil domain-containing protein 130
Lup031897.1	330	1	330	pop:POPTR_822902	332	3	332	0.73	0.83	0	330	508	1e-143	locus=Scaffold_9:1787266:1790431:- [translate_table: standard]	GA2ox6; gibberellin 2-oxidase; K04125 gibberellin 2-oxidase [EC:1.14.11.13]
Lup031898.1	968	432	765	ppp:PHYPADRAFT_11930	428	95	428	0.59	0.74	0	335	427	1e-118	locus=Scaffold_9:1811661:1819242:- [translate_table: standard]	hypothetical protein; K11855 ubiquitin carboxyl-terminal hydrolase 36/42 [EC:3.1.2.15]
Lup031904.1	607	152	606	rcu:RCOM_0340700	1157	717	1112	0.28	0.46	0.14	459	192	8e-48	locus=Scaffold_9:1877087:1878910:+ [translate_table: standard]	Cell division protein ftsH, putative (EC:3.6.4.3); K03798 cell division protease FtsH [EC:3.4.24.-]
Lup031906.1	1407	12	906	vvi:100254298	903	11	842	0.26	0.45	0.11	918	224	5e-57	locus=Scaffold_9:1963808:1969583:+ [translate_table: standard]	hypothetical protein LOC100254298; K13459 disease resistance protein RPS2
Lup031907.1	168	36	157	rcu:RCOM_0632990	303	19	137	0.64	0.71	0.07	125	156	1e-37	locus=Scaffold_9:1975635:1979474:- [translate_table: standard]	60S ribosomal protein L18a, putative; K02882 large subunit ribosomal protein L18Ae
Lup031908.1	286	60	229	mbr:MONBRDRAFT_26400	353	108	269	0.33	0.55	0.08	173	95.9	5e-19	locus=Scaffold_9:1994128:1997061:- [translate_table: standard]	hypothetical protein ; K01069 hydroxyacylglutathione hydrolase [EC:3.1.2.6]
Lup031913.2	1095	1	1093	pop:POPTR_819877	1096	1	1096	0.83	0.91	0	1098	1870	0.0	locus=Scaffold_9:2060493:2067135:+ [translate_table: standard]	cellulose synthase A (EC:2.4.1.12); K10999 cellulose synthase A [EC:2.4.1.12]
Lup031914.1	596	220	596	pop:POPTR_871345	391	1	384	0.75	0.85	0.01	384	578	1e-164	locus=Scaffold_9:2077655:2083296:- [translate_table: standard]	hypothetical protein; K13091 RNA-binding protein 39
Lup031917.1	807	1	807	vvi:100261117	808	1	808	0.88	0.95	0	808	1516	0.0	locus=Scaffold_9:2106609:2111230:+ [translate_table: standard]	hypothetical protein LOC100261117; K10807 ribonucleoside-diphosphate reductase subunit M1 [EC:1.17.4.1]
Lup031920.1	252	155	232	sbi:SORBI_09g023270	593	395	472	0.62	0.75	0	78	117	1e-25	locus=Scaffold_9:2159484:2163370:- [translate_table: standard]	hypothetical protein; K13424 WRKY transcription factor 33
Lup031926.1	368	1	368	osa:4343980	369	1	369	0.91	0.96	0	369	691	0.0	locus=Scaffold_9:2272500:2278606:- [translate_table: standard]	Os07g0627800; K06944
Lup031931.1	234	1	234	rcu:RCOM_1526800	233	1	233	0.79	0.91	0	234	361	4e-99	locus=Scaffold_9:2357414:2359146:- [translate_table: standard]	60S ribosomal protein L6, putative; K02934 large subunit ribosomal protein L6e
Lup031932.1	369	96	247	isc:IscW_ISCW000014	579	404	555	0.32	0.45	0.08	159	70.1	4e-11	locus=Scaffold_9:2366331:2367440:- [translate_table: standard]	hypothetical protein; K10457 kelch-like protein 20
Lup031933.1	557	3	557	pop:POPTR_1082701	574	15	574	0.75	0.84	0.01	563	869	0.0	locus=Scaffold_9:2369495:2377622:- [translate_table: standard]	disproportionating enzyme (EC:2.4.1.25); K00705 4-alpha-glucanotransferase [EC:2.4.1.25]
Lup031936.1	1031	26	533	osa:4337016	1183	46	550	0.3	0.47	0.09	531	189	1e-46	locus=Scaffold_9:2417103:2422699:+ [translate_table: standard]	Os04g0618700; K13420 LRR receptor-like serine/threonine-protein kinase FLS2 [EC:2.7.11.1]
Lup031937.1	212	41	153	vvi:100262205	1349	1184	1296	0.57	0.77	0	113	151	4e-36	locus=Scaffold_9:2439337:2440505:+ [translate_table: standard]	hypothetical protein LOC100262205; K01955 carbamoyl-phosphate synthase large subunit [EC:6.3.5.5]
Lup031938.1	551	6	536	zma:100280282	587	27	585	0.4	0.6	0.06	562	426	1e-118	locus=Scaffold_9:2462625:2465106:- [translate_table: standard]	hypothetical protein LOC100280282; K14638 solute carrier family 15 (peptide/histidine transporter), member 3/4
Lup031939.1	542	3	530	ppp:PHYPADRAFT_134814	591	9	587	0.38	0.59	0.1	584	408	1e-112	locus=Scaffold_9:2467765:2471505:- [translate_table: standard]	hypothetical protein; K14638 solute carrier family 15 (peptide/histidine transporter), member 3/4
Lup031940.1	261	32	218	mmu:57913	915	119	300	0.34	0.58	0.02	187	107	1e-22	locus=Scaffold_9:2484444:2489032:+ [translate_table: standard]	Lrdd, 1200011D09Rik, AU042446, Pidd; leucine-rich and death domain containing; K10130 leucine-rich repeats and death domain-containing protein
Lup031941.1	580	1	547	pop:POPTR_596945	579	1	545	0.83	0.93	0	548	941	0.0	locus=Scaffold_9:2509954:2511696:+ [translate_table: standard]	hypothetical protein; K06901 putative MFS transporter, AGZA family, xanthine/uracil permease
Lup031942.1	290	91	244	cme:CMT465C	532	372	524	0.36	0.56	0.01	155	103	2e-21	locus=Scaffold_9:2532724:2534520:+ [translate_table: standard]	similar to dual-specificity phosphatase laforin; K14165 dual specificity phosphatase [EC:3.1.3.16 3.1.3.48]
Lup031943.1	155	22	155	xla:100036858	369	186	317	0.32	0.48	0.02	135	57.8	4e-08	locus=Scaffold_9:2538299:2539519:+ [translate_table: standard]	h2afy, h2a.y, h2a/y, h2af12m, h2afj, macroh2a, mh2a1; H2A histone family, member Y; K11251 histone H2A
Lup031946.1	230	1	227	vvi:100233137	228	1	227	0.79	0.88	0	227	387	1e-107	locus=Scaffold_9:2591614:2595278:+ [translate_table: standard]	MNSOD; manganese superoxide dismutase; K04564 superoxide dismutase, Fe-Mn family [EC:1.15.1.1]
Lup031947.1	132	1	132	vvi:100265511	124	1	124	0.84	0.88	0.06	132	217	3e-56	locus=Scaffold_9:2605668:2607354:+ [translate_table: standard]	hypothetical protein LOC100265511; K02976 small subunit ribosomal protein S26e
Lup031949.1	843	12	222	ehi:EHI_087330	400	14	209	0.29	0.49	0.08	213	69.3	2e-10	locus=Scaffold_9:2611958:2617272:- [translate_table: standard]	406.t00005; topoisomerase; K03514 DNA polymerase sigma subunit [EC:2.7.7.7]
Lup031951.1	790	1	790	vvi:100232992	793	1	793	0.83	0.91	0	793	1374	0.0	locus=Scaffold_9:2645610:2650092:+ [translate_table: standard]	KUP2; K03549 KUP system potassium uptake protein
Lup031952.1	595	193	595	uma:UM02631.1	954	503	929	0.28	0.47	0.1	437	139	1e-31	locus=Scaffold_9:2668159:2672932:+ [translate_table: standard]	hypothetical protein; K06997
Lup031955.1	444	20	310	bfo:BRAFLDRAFT_287617	486	1	292	0.31	0.51	0.08	304	128	1e-28	locus=Scaffold_9:2708428:2712513:- [translate_table: standard]	hypothetical protein; K09580 protein disulfide-isomerase A1 [EC:5.3.4.1]
Lup031957.1	476	155	453	sbi:SORBI_05g022500	404	126	404	0.24	0.4	0.14	311	57.4	4e-07	locus=Scaffold_9:2750208:2752701:+ [translate_table: standard]	hypothetical protein; K00660 chalcone synthase [EC:2.3.1.74]
Lup031959.1	1339	263	891	pfa:MAL13P1.14	1566	443	1121	0.32	0.48	0.18	720	291	5e-77	locus=Scaffold_9:2798213:2804345:+ [translate_table: standard]	ATP dependent DEAD-box helicase, putative; K01509 adenosinetriphosphatase [EC:3.6.1.3]
Lup031960.1	201	83	155	vvi:100254083	571	444	516	0.49	0.78	0	73	77.4	8e-14	locus=Scaffold_9:2808223:2808828:- [translate_table: standard]	hypothetical protein LOC100254083; K04371 extracellular signal-regulated kinase 1/2 [EC:2.7.11.24]
Lup031961.1	345	18	345	rcu:RCOM_1465180	351	21	351	0.72	0.82	0.02	334	482	1e-135	locus=Scaffold_9:2839452:2841161:+ [translate_table: standard]	zinc/iron transporter, putative (EC:1.3.1.74); K14709 solute carrier family 39 (zinc transporter), member 1/2/3
Lup031962.1	601	1	601	vvi:100250741	598	1	598	0.85	0.9	0	601	1057	0.0	locus=Scaffold_9:2843478:2846163:- [translate_table: standard]	hypothetical protein LOC100250741; K14487 auxin responsive GH3 gene family
Lup031964.7	849	382	846	vvi:100264968	789	321	787	0.88	0.93	0	467	848	0.0	locus=Scaffold_9:2895014:2901707:- [translate_table: standard]	hypothetical protein LOC100264968; K04079 molecular chaperone HtpG
Lup031965.1	503	19	481	dha:DEHA2C11374g	557	27	519	0.31	0.46	0.13	513	218	1e-55	locus=Scaffold_9:2925367:2927399:+ [translate_table: standard]	DEHA2C11374p; K08139 MFS transporter, SP family, sugar:H+ symporter
Lup031966.1	641	149	377	bmy:Bm1_45895	430	86	337	0.29	0.44	0.13	258	85.9	1e-15	locus=Scaffold_9:2947015:2948940:- [translate_table: standard]	Phosphatidylinositol 3- and 4-kinase family protein; K13711 phosphatidylinositol 4-kinase type 2 [EC:2.7.1.67]
Lup031969.1	318	52	126	ath:AT1G09530	524	348	420	0.4	0.64	0.02	75	57.0	3e-07	locus=Scaffold_9:3038328:3042167:+ [translate_table: standard]	PIF3; PIF3 (PHYTOCHROME INTERACTING FACTOR 3); DNA binding / protein binding / transcription factor/ transcription regulator; K12126 phytochrome-interacting factor 3
Lup031970.1	193	39	193	vvi:100262205	1349	1184	1346	0.75	0.8	0.06	164	258	3e-68	locus=Scaffold_9:3107340:3108780:+ [translate_table: standard]	hypothetical protein LOC100262205; K01955 carbamoyl-phosphate synthase large subunit [EC:6.3.5.5]
Lup031973.1	374	111	330	sbi:SORBI_03g001920	482	144	368	0.32	0.5	0.11	236	128	9e-29	locus=Scaffold_9:3195964:3202230:+ [translate_table: standard]	hypothetical protein; K11684 bromodomain-containing factor 1
Lup031974.1	1651	589	842	ecb:100063285	2437	235	505	0.25	0.47	0.09	275	92.4	4e-17	locus=Scaffold_9:3209499:3220601:- [translate_table: standard]	NCOR1; nuclear receptor corepressor 1; K04650 nuclear receptor co-repressor 1
Lup031975.1	430	21	423	ath:AT1G61560	583	162	583	0.58	0.73	0.06	426	488	1e-137	locus=Scaffold_9:3241211:3247761:+ [translate_table: standard]	MLO6; MLO6 (MILDEW RESISTANCE LOCUS O 6); calmodulin binding; K08472 mlo protein
Lup031977.1	288	1	286	rcu:RCOM_1356060	288	1	287	0.83	0.9	0	287	494	1e-139	locus=Scaffold_9:3305417:3312309:- [translate_table: standard]	Aquaporin PIP2.2, putative; K09872 aquaporin PIP
Lup031979.1	617	254	599	rcu:RCOM_1442250	431	84	425	0.23	0.4	0.15	373	83.6	6e-15	locus=Scaffold_9:3355276:3360929:- [translate_table: standard]	Anthranilate N-benzoyltransferase protein, putative (EC:2.3.1.144); K13065 shikimate O-hydroxycinnamoyltransferase [EC:2.3.1.133]
Lup031980.1	596	11	417	rcu:RCOM_1011410	730	51	437	0.38	0.51	0.12	423	267	3e-70	locus=Scaffold_9:3413274:3415810:+ [translate_table: standard]	Auxin response factor, putative; K14486 auxin response factor
Lup031981.1	237	145	205	lth:KLTH0E14806g	174	76	136	0.4	0.59	0	61	53.5	2e-06	locus=Scaffold_9:3419710:3420611:- [translate_table: standard]	KLTH0E14806p; K00670 peptide alpha-N-acetyltransferase [EC:2.3.1.88]
Lup031982.2	336	1	260	vvi:100249543	321	1	260	0.86	0.93	0	260	475	1e-133	locus=Scaffold_9:3436925:3442506:+ [translate_table: standard]	hypothetical protein LOC100249543; K12613 mRNA-decapping enzyme subunit 2 [EC:3.-.-.-]
Lup031983.1	912	15	908	ath:AT4G28490	999	45	964	0.32	0.49	0.08	947	374	1e-102	locus=Scaffold_9:3459659:3463019:+ [translate_table: standard]	HAE; HAE (HAESA); ATP binding / kinase/ protein kinase/ protein serine/threonine kinase; K08286 protein-serine/threonine kinase [EC:2.7.11.-]
Lup031984.1	271	5	223	cme:CMT462C	1451	351	548	0.32	0.46	0.17	228	76.6	3e-13	locus=Scaffold_9:3465955:3467907:+ [translate_table: standard]	DNA polymerase I (POL I); K02335 DNA polymerase I [EC:2.7.7.7]
Lup031985.1	515	267	416	mcc:700976	1466	283	436	0.31	0.43	0.19	168	54.3	3e-06	locus=Scaffold_9:3477942:3479489:+ [translate_table: standard]	ZNF213; zinc finger protein 213; K09229 KRAB and SCAN domains-containing zinc finger protein
Lup031986.1	1340	106	210	olu:OSTLU_8406	123	1	105	0.43	0.61	0	105	102	4e-20	locus=Scaffold_9:3480630:3494408:- [translate_table: standard]	hypothetical protein; K07243 high-affinity iron transporter
Lup031987.1	464	74	462	ppp:PHYPADRAFT_235432	552	176	550	0.32	0.5	0.13	410	178	1e-43	locus=Scaffold_9:3497150:3498544:- [translate_table: standard]	GAL1; GAI1-like E3 ubiquitin ligase protein; K14494 DELLA protein
Lup031991.1	548	15	191	pno:SNOG_09508	1234	945	1139	0.34	0.53	0.13	199	89.4	1e-16	locus=Scaffold_9:3697889:3701583:+ [translate_table: standard]	hypothetical protein; K08735 DNA mismatch repair protein MSH2
Lup031992.1	229	126	229	pop:POPTR_643415	104	1	104	0.9	0.95	0	104	189	2e-47	locus=Scaffold_9:3717294:3719484:+ [translate_table: standard]	hypothetical protein; K02221 YggT family protein
Lup031993.1	730	601	710	nve:NEMVE_v1g130495	821	461	573	0.32	0.54	0.02	113	62.0	3e-08	locus=Scaffold_9:3722564:3725308:+ [translate_table: standard]	hypothetical protein ; K03260 translation initiation factor eIF-4F
Lup031994.1	474	4	464	ath:AT2G36780	496	12	491	0.34	0.52	0.09	494	268	7e-71	locus=Scaffold_9:3727829:3730453:- [translate_table: standard]	UDP-glucoronosyl/UDP-glucosyl transferase family protein; K13496 UDP-glucosyl transferase 73C [EC:2.4.1.-]
Lup031995.1	471	4	464	ath:AT2G36780	496	12	491	0.35	0.53	0.09	494	270	2e-71	locus=Scaffold_9:3747750:3750270:- [translate_table: standard]	UDP-glucoronosyl/UDP-glucosyl transferase family protein; K13496 UDP-glucosyl transferase 73C [EC:2.4.1.-]
Lup031998.1	140	32	138	uma:UM00214.1	1076	37	134	0.3	0.54	0.08	107	54.3	3e-07	locus=Scaffold_9:3767517:3767939:- [translate_table: standard]	hypothetical protein; K00140 methylmalonate-semialdehyde dehydrogenase [EC:1.2.1.27]
Lup032000.1	197	1	197	pop:POPTR_710660	205	1	205	0.87	0.91	0.04	206	374	1e-103	locus=Scaffold_9:3790290:3794125:+ [translate_table: standard]	hypothetical protein; K07897 Ras-related protein Rab-7A
Lup032004.1	610	10	610	vvi:100262903	654	31	649	0.57	0.71	0.05	628	675	0.0	locus=Scaffold_9:3820202:3824173:+ [translate_table: standard]	hypothetical protein LOC100262903; K13126 polyadenylate-binding protein
Lup032005.1	347	93	292	dwi:Dwil_GK18312	1424	1005	1205	0.3	0.5	0.07	208	87.4	2e-16	locus=Scaffold_9:3827251:3829606:- [translate_table: standard]	GK18312 gene product from transcript GK18312-RA; K13982 probable ATP-dependent RNA helicase DDX4 [EC:3.6.4.13]
Lup032006.1	634	107	461	tca:661233	540	89	431	0.35	0.53	0.07	362	208	1e-52	locus=Scaffold_9:3836539:3843602:+ [translate_table: standard]	similar to DEAD (Asp-Glu-Ala-Asp) box polypeptide 5; K13178 ATP-dependent RNA helicase DDX17 [EC:3.6.4.13]
Lup032007.2	195	84	195	pop:Poptr_cp059	122	11	122	0.91	0.96	0	112	210	7e-54	locus=Scaffold_9:3899022:3899878:+ [translate_table: standard]	rpl14; ribosomal protein L14; K02874 large subunit ribosomal protein L14
Lup032008.3	335	141	335	pop:Poptr_cp055	339	137	331	0.78	0.86	0	195	313	1e-84	locus=Scaffold_9:3901452:3902920:+ [translate_table: standard]	rpoA; RNA polymerase alpha subunit (EC:2.7.7.6); K03040 DNA-directed RNA polymerase subunit alpha [EC:2.7.7.6]
Lup032009.1	509	1	508	vvi:4025125	508	1	508	0.97	0.99	0	508	990	0.0	locus=Scaffold_9:3907004:3908533:- [translate_table: standard]	psbB; photosystem II P680 chlorophyll A apoprotein; K02704 photosystem II CP47 chlorophyll apoprotein
Lup032010.1	73	1	73	ath:ArthCp048	196	124	196	0.9	0.98	0	73	141	1e-33	locus=Scaffold_9:3910775:3910996:+ [translate_table: standard]	clpP; ATP-dependent Clp protease proteolytic subunit; K01358 ATP-dependent Clp protease, protease subunit [EC:3.4.21.92]
Lup032011.1	94	1	90	pop:Poptr_cp045	101	1	89	0.92	0.94	0.01	90	159	7e-39	locus=Scaffold_9:3912719:3913003:- [translate_table: standard]	rps18; ribosomal protein S18; K02963 small subunit ribosomal protein S18
Lup032012.1	83	1	83	vvi:4025054	83	1	83	0.98	1	0	83	167	2e-41	locus=Scaffold_9:3916655:3916906:+ [translate_table: standard]	psbE; cytochrome b559 alpha subunit; K02707 photosystem II cytochrome b559 subunit alpha
Lup032013.1	83	1	83	vvi:4025054	83	1	83	0.98	1	0	83	167	2e-41	locus=Scaffold_9:3919713:3919964:- [translate_table: standard]	psbE; cytochrome b559 alpha subunit; K02707 photosystem II cytochrome b559 subunit alpha
Lup032014.1	83	1	83	vvi:4025054	83	1	83	0.98	1	0	83	167	2e-41	locus=Scaffold_9:3924091:3924342:+ [translate_table: standard]	psbE; cytochrome b559 alpha subunit; K02707 photosystem II cytochrome b559 subunit alpha
Lup032015.1	83	1	83	vvi:4025054	83	1	83	0.98	1	0	83	167	2e-41	locus=Scaffold_9:3927149:3927400:- [translate_table: standard]	psbE; cytochrome b559 alpha subunit; K02707 photosystem II cytochrome b559 subunit alpha
Lup032016.1	428	137	330	ddi:DDB_G0289115	732	538	729	0.31	0.52	0.06	199	100	3e-20	locus=Scaffold_9:3952777:3955132:+ [translate_table: standard]	mhkB; Alpha kinase family protein; K00924 [EC:2.7.1.-]
Lup032018.1	175	2	163	ath:AT5G11590	236	23	210	0.49	0.61	0.14	189	173	8e-43	locus=Scaffold_9:3971563:3972090:+ [translate_table: standard]	TINY2; TINY2 (TINY2); DNA binding / transcription factor; K09286 EREBP-like factor
Lup032021.1	580	17	293	sbi:SORBI_03g032560	470	9	273	0.39	0.61	0.06	280	205	1e-51	locus=Scaffold_9:4010549:4014638:+ [translate_table: standard]	hypothetical protein; K02218 casein kinase 1 [EC:2.7.11.1]
Lup032023.1	600	24	600	vvi:100255092	624	81	624	0.35	0.53	0.12	597	305	8e-82	locus=Scaffold_9:4024612:4031570:- [translate_table: standard]	hypothetical protein LOC100255092; K13429 chitin elicitor receptor kinase 1
Lup032024.1	774	1	715	vvi:100263460	770	1	760	0.63	0.74	0.07	768	960	0.0	locus=Scaffold_9:4040640:4051921:- [translate_table: standard]	hypothetical protein LOC100263460; K14376 poly(A) polymerase [EC:2.7.7.19]
Lup032026.1	508	1	508	vvi:100259973	506	1	506	0.8	0.89	0	509	801	0.0	locus=Scaffold_9:4107498:4112146:- [translate_table: standard]	hypothetical protein LOC100259973; K01412 mitochondrial processing peptidase [EC:3.4.24.64]
Lup032030.1	506	1	344	vvi:100251543	431	1	354	0.74	0.86	0.02	354	563	1e-159	locus=Scaffold_9:4148245:4152510:- [translate_table: standard]	hypothetical protein LOC100251543; K00967 ethanolamine-phosphate cytidylyltransferase [EC:2.7.7.14]
Lup032031.1	298	3	295	rcu:RCOM_0890970	326	36	324	0.68	0.79	0.05	299	400	1e-110	locus=Scaffold_9:4156547:4158723:+ [translate_table: standard]	abc transporter, putative (EC:3.6.3.31); K09013 Fe-S cluster assembly ATP-binding protein
Lup032033.2	934	1	934	vvi:100246661	1070	74	1070	0.78	0.86	0.06	998	1606	0.0	locus=Scaffold_9:4179349:4187262:+ [translate_table: standard]	hypothetical protein LOC100246661; K12598 ATP-dependent RNA helicase DOB1 [EC:3.6.4.13]
Lup032034.1	568	6	567	pop:POPTR_831870	528	4	522	0.8	0.87	0.07	562	917	0.0	locus=Scaffold_9:4189971:4197795:+ [translate_table: standard]	hypothetical protein; K01961 acetyl-CoA carboxylase, biotin carboxylase subunit [EC:6.4.1.2 6.3.4.14]
Lup032035.1	790	444	767	ath:AT5G38990	880	511	867	0.37	0.55	0.1	360	202	9e-51	locus=Scaffold_9:4198733:4203338:- [translate_table: standard]	protein kinase family protein; K04733 interleukin-1 receptor-associated kinase 4 [EC:2.7.11.1]
Lup032036.1	651	103	638	sbi:SORBI_03g032990	1120	550	1100	0.28	0.48	0.06	562	199	8e-50	locus=Scaffold_9:4205965:4209439:- [translate_table: standard]	hypothetical protein; K13415 protein brassinosteroid insensitive 1 [EC:2.7.10.1 2.7.11.1]
Lup032037.1	402	71	390	ath:AT3G06950	323	7	295	0.25	0.4	0.16	332	82.0	9e-15	locus=Scaffold_9:4211907:4218341:- [translate_table: standard]	tRNA pseudouridine synthase family protein; K06173 tRNA pseudouridine synthase A [EC:5.4.99.12]
Lup032039.1	306	16	284	yli:YALI0B09339g	281	7	280	0.22	0.4	0.15	294	53.9	2e-06	locus=Scaffold_9:4227166:4233428:+ [translate_table: standard]	YALI0B09339p; K06691 26S proteasome regulatory subunit N13
Lup032040.1	162	2	141	osa:4337593	395	233	373	0.6	0.73	0	141	169	7e-42	locus=Scaffold_9:4234866:4236196:- [translate_table: standard]	Os05g0110900; K00924 [EC:2.7.1.-]
Lup032041.1	184	1	173	osa:4337593	395	1	177	0.47	0.62	0.07	182	156	1e-37	locus=Scaffold_9:4242741:4244122:- [translate_table: standard]	Os05g0110900; K00924 [EC:2.7.1.-]
Lup032044.1	414	128	395	aml:100473197	808	93	365	0.38	0.56	0.06	280	196	4e-49	locus=Scaffold_9:4281739:4287688:+ [translate_table: standard]	mitogen-activated protein kinase kinase kinase 10-like; K04418 mitogen-activated protein kinase kinase kinase 10 [EC:2.7.11.25]
Lup032045.1	711	263	576	ptm:GSPATT00034367001	1103	564	851	0.28	0.46	0.11	320	91.3	4e-17	locus=Scaffold_9:4290081:4293585:+ [translate_table: standard]	hypothetical protein ; K14548 U3 small nucleolar RNA-associated protein 4
Lup032046.1	553	5	553	pop:POPTR_757666	568	19	568	0.68	0.83	0	551	810	0.0	locus=Scaffold_9:4294869:4299920:- [translate_table: standard]	alpha,alpha-trehalase (EC:3.2.1.28); K01194 alpha,alpha-trehalase [EC:3.2.1.28]
Lup032048.1	1201	1	668	pop:POPTR_751166	730	1	720	0.74	0.81	0.08	724	1076	0.0	locus=Scaffold_9:4306596:4320209:+ [translate_table: standard]	NAD+ synthase (glutamine-hydrolysing) (EC:6.3.5.1); K01950 NAD+ synthase (glutamine-hydrolysing) [EC:6.3.5.1]
Lup032049.1	668	1	668	rcu:RCOM_1312280	664	1	664	0.94	0.97	0	669	1275	0.0	locus=Scaffold_9:4322887:4326370:- [translate_table: standard]	heat shock protein, putative (EC:1.3.1.74); K09490 heat shock 70kDa protein 5
Lup032050.1	266	1	264	rcu:RCOM_1312280	664	1	264	0.93	0.96	0	265	502	1e-141	locus=Scaffold_9:4327771:4329595:- [translate_table: standard]	heat shock protein, putative (EC:1.3.1.74); K09490 heat shock 70kDa protein 5
Lup032051.1	868	1	867	rcu:RCOM_0736490	871	1	870	0.86	0.93	0	871	1571	0.0	locus=Scaffold_9:4341044:4343818:+ [translate_table: standard]	importin beta-1, putative; K14293 importin subunit beta-1
Lup032055.1	347	207	302	pti:PHATRDRAFT_50624	603	437	532	0.4	0.57	0	96	77.8	2e-13	locus=Scaffold_9:4418769:4421072:+ [translate_table: standard]	hypothetical protein; K14404 cleavage and polyadenylation specificity factor subunit 4
Lup032060.1	1295	36	84	vvi:100259613	294	36	86	0.45	0.58	0.03	51	56.2	3e-06	locus=Scaffold_9:4469501:4482837:- [translate_table: standard]	hypothetical protein LOC100259613; K10631 E3 ubiquitin-protein ligase Topors [EC:6.3.2.19]
Lup032061.1	200	2	197	rcu:RCOM_1692330	243	6	201	0.68	0.82	0	196	275	1e-73	locus=Scaffold_9:4488694:4491457:+ [translate_table: standard]	calcineurin B, putative; K06268 protein phosphatase 3, regulatory subunit
Lup032062.1	569	243	506	bmy:Bm1_45895	430	91	374	0.27	0.41	0.19	303	80.5	5e-14	locus=Scaffold_9:4497008:4499395:+ [translate_table: standard]	Phosphatidylinositol 3- and 4-kinase family protein; K13711 phosphatidylinositol 4-kinase type 2 [EC:2.7.1.67]
Lup032063.1	640	1	637	rcu:RCOM_0864470	663	10	661	0.63	0.73	0.07	669	760	0.0	locus=Scaffold_9:4502537:4504459:- [translate_table: standard]	Transcription factor AtMYC2, putative (EC:1.3.1.74); K13422 transcription factor MYC2
Lup032065.2	610	1	490	hmg:100199205	499	6	490	0.43	0.62	0.06	503	399	1e-110	locus=Scaffold_9:4524297:4530552:- [translate_table: standard]	dnm1; dynamin 1; K01528 dynamin GTPase [EC:3.6.5.5]
Lup032066.2	374	4	367	vvi:100261533	348	3	344	0.78	0.84	0.06	364	592	1e-168	locus=Scaffold_9:4539483:4543718:- [translate_table: standard]	hypothetical protein LOC100261533; K01784 UDP-glucose 4-epimerase [EC:5.1.3.2]
Lup032068.1	237	7	237	rcu:RCOM_1692110	236	10	236	0.79	0.88	0.01	231	372	1e-102	locus=Scaffold_9:4614031:4617041:+ [translate_table: standard]	nucleoside diphosphate kinase, putative (EC:2.7.4.6); K00940 nucleoside-diphosphate kinase [EC:2.7.4.6]
Lup032069.1	583	107	490	cfa:609997	900	412	816	0.25	0.44	0.16	431	57.0	6e-07	locus=Scaffold_9:4622397:4627456:- [translate_table: standard]	FBXL13; F-box and leucine-rich repeat protein 13; K10279 F-box and leucine-rich repeat protein 13
Lup032070.1	626	26	492	pop:POPTR_759738	474	6	469	0.48	0.67	0.02	471	453	1e-126	locus=Scaffold_9:4629731:4635172:- [translate_table: standard]	endoglucanase (EC:3.2.1.4); K01179 endoglucanase [EC:3.2.1.4]
Lup032071.1	359	117	209	vvi:100251862	331	130	230	0.43	0.55	0.11	103	82.0	9e-15	locus=Scaffold_9:4680077:4681369:+ [translate_table: standard]	hypothetical protein LOC100251862; K13426 WRKY transcription factor 29
Lup032074.1	442	14	438	rcu:RCOM_1151110	488	41	463	0.24	0.41	0.13	454	77.0	4e-13	locus=Scaffold_9:4689325:4696017:- [translate_table: standard]	amino acid transporter, putative; K13946 auxin influx carrier (AUX1 LAX family)
Lup032075.1	296	73	281	ngr:NAEGRDRAFT_49950	215	4	188	0.32	0.49	0.15	214	89.4	4e-17	locus=Scaffold_9:4699923:4701402:- [translate_table: standard]	hypothetical protein; K11296 high mobility group protein B3
Lup032076.1	495	153	348	pif:PITG_16117	210	19	184	0.3	0.55	0.17	198	90.9	3e-17	locus=Scaffold_9:4702319:4704729:- [translate_table: standard]	hypothetical protein; K11296 high mobility group protein B3
Lup032078.1	1850	227	1534	lif:LinJ14.1180	2461	760	2010	0.25	0.45	0.14	1377	73.9	2e-11	locus=Scaffold_9:4731321:4737151:- [translate_table: standard]	kinesin K39
Lup032080.1	1022	238	1022	rcu:RCOM_0073590	889	56	889	0.39	0.56	0.09	848	531	1e-149	locus=Scaffold_9:4793642:4803825:+ [translate_table: standard]	ubiquitin ligase protein cop1, putative (EC:1.3.1.74); K10143 E3 ubiquitin-protein ligase RFWD2 [EC:6.3.2.19]
Lup032082.1	312	9	271	pop:POPTR_571923	313	34	301	0.36	0.52	0.13	284	127	1e-28	locus=Scaffold_9:4845424:4846362:- [translate_table: standard]	ERF82; AP2/ERF domain-containing transcription factor; K09286 EREBP-like factor
Lup032083.1	668	108	640	sbi:SORBI_03g032990	1120	546	1098	0.31	0.52	0.06	562	240	5e-62	locus=Scaffold_9:4863977:4868169:- [translate_table: standard]	hypothetical protein; K13415 protein brassinosteroid insensitive 1 [EC:2.7.10.1 2.7.11.1]
Lup032084.1	230	1	230	rcu:RCOM_1690700	230	1	230	0.84	0.91	0	230	387	1e-107	locus=Scaffold_9:4876416:4879182:+ [translate_table: standard]	vacuolar ATP synthase subunit E, putative; K02150 V-type H+-transporting ATPase subunit E [EC:3.6.3.14]
Lup032085.1	497	3	496	rcu:RCOM_0901440	495	4	495	0.88	0.95	0	494	910	0.0	locus=Scaffold_9:4885649:4887142:+ [translate_table: standard]	6-phosphogluconate dehydrogenase, putative (EC:1.1.1.44); K00033 6-phosphogluconate dehydrogenase [EC:1.1.1.44]
Lup032090.1	85	1	85	vvi:100265650	528	444	528	0.77	0.87	0	85	137	2e-32	locus=Scaffold_9:4953607:4954453:+ [translate_table: standard]	hypothetical protein LOC100265650; K13412 calcium-dependent protein kinase [EC:2.7.11.1]
Lup032091.2	1033	40	287	pop:POPTR_843221	300	2	249	0.71	0.82	0	248	372	1e-101	locus=Scaffold_9:4957303:4972188:+ [translate_table: standard]	hypothetical protein; K07052
Lup032092.1	259	76	256	vcn:VOLCADRAFT_103251	576	392	576	0.29	0.53	0.03	186	88.6	6e-17	locus=Scaffold_9:4974041:4976021:- [translate_table: standard]	hypothetical protein; K00861 riboflavin kinase [EC:2.7.1.26]
Lup032095.1	940	3	940	rcu:RCOM_1689300	940	4	931	0.79	0.87	0.01	941	1543	0.0	locus=Scaffold_9:5008375:5017177:- [translate_table: standard]	respiratory burst oxidase, putative (EC:1.6.3.1); K13447 respiratory burst oxidase [EC:1.6.3.- 1.11.1.-]
Lup032096.1	231	33	215	ath:AT1G53880	580	21	186	0.33	0.5	0.1	184	87.4	1e-16	locus=Scaffold_9:5101410:5103072:+ [translate_table: standard]	GTP binding / translation initiation factor; K03239 translation initiation factor eIF-2B alpha subunit
Lup032098.1	321	1	318	rcu:RCOM_1689260	320	1	318	0.91	0.96	0	318	620	1e-177	locus=Scaffold_9:5118688:5122384:+ [translate_table: standard]	serine/threonine protein phosphatase, putative (EC:3.1.3.16); K06269 protein phosphatase 1, catalytic subunit [EC:3.1.3.16]
Lup032099.1	1438	542	697	smm:Smp_099930	863	474	644	0.34	0.45	0.26	189	65.1	6e-09	locus=Scaffold_9:5128630:5137702:+ [translate_table: standard]	f-box and wd40 domain protein ; K03362 F-box and WD-40 domain protein 1/11
Lup032100.1	298	1	212	vvi:100251862	331	2	215	0.49	0.64	0.02	216	207	1e-52	locus=Scaffold_9:5143778:5145234:- [translate_table: standard]	hypothetical protein LOC100251862; K13426 WRKY transcription factor 29
Lup032101.1	150	5	150	rcu:RCOM_1688460	480	8	153	0.77	0.89	0	146	251	2e-66	locus=Scaffold_9:5157193:5158075:+ [translate_table: standard]	acc synthase, putative (EC:4.4.1.14); K01762 1-aminocyclopropane-1-carboxylate synthase [EC:4.4.1.14]
Lup000379.1	222	109	220	tml:GSTUM_00005266001	476	11	126	0.42	0.62	0.03	116	93.2	2e-18	locus=Scaffold_10:81501:84308:+ [translate_table: standard]	hypothetical protein; K04460 protein phosphatase 5 [EC:3.1.3.16]
Lup000382.1	490	40	285	pop:POPTR_1104883	401	91	395	0.61	0.68	0.19	305	350	2e-95	locus=Scaffold_10:107742:114218:- [translate_table: standard]	prenyltransferase; K02548 1,4-dihydroxy-2-naphthoate octaprenyltransferase [EC:2.5.1.74]
Lup000383.1	1168	639	1157	vvi:100248717	559	14	548	0.78	0.87	0.02	535	863	0.0	locus=Scaffold_10:116570:128807:+ [translate_table: standard]	hypothetical protein LOC100248717; K14652 3,4-dihydroxy 2-butanone 4-phosphate synthase / GTP cyclohydrolase II [EC:4.1.99.12 3.5.4.25]
Lup000387.1	361	30	359	pop:POPTR_550478	349	17	338	0.37	0.55	0.04	334	213	3e-54	locus=Scaffold_10:143119:145317:+ [translate_table: standard]	hypothetical protein; K06892
Lup000390.1	1266	1	1264	rcu:RCOM_1248770	1267	1	1267	0.85	0.93	0	1268	2278	0.0	locus=Scaffold_10:155201:159001:- [translate_table: standard]	5-oxoprolinase, putative (EC:3.5.2.9); K01469 5-oxoprolinase (ATP-hydrolysing) [EC:3.5.2.9]
Lup000398.1	478	61	146	isc:IscW_ISCW004472	383	111	190	0.37	0.54	0.06	86	54.7	2e-06	locus=Scaffold_10:180456:181892:- [translate_table: standard]	molecular chaperone, putative; K09518 DnaJ homolog subfamily B member 12
Lup000402.1	241	1	240	vvi:100265488	241	1	240	0.92	0.97	0	240	466	1e-131	locus=Scaffold_10:213465:216197:- [translate_table: standard]	hypothetical protein LOC100265488; K11600 exosome complex component RRP41
Lup000404.1	411	1	411	rcu:RCOM_0449350	415	1	415	0.8	0.89	0	415	716	0.0	locus=Scaffold_10:230590:232502:+ [translate_table: standard]	Beta-ureidopropionase, putative (EC:3.5.1.6); K01431 beta-ureidopropionase [EC:3.5.1.6]
Lup000406.1	1050	1	938	vvi:100252764	1769	1	876	0.26	0.45	0.13	975	238	4e-61	locus=Scaffold_10:236277:239534:+ [translate_table: standard]	hypothetical protein LOC100252764; K13457 disease resistance protein RPM1
Lup000408.1	1050	1	938	vvi:100252764	1769	1	876	0.26	0.45	0.13	975	238	4e-61	locus=Scaffold_10:244165:247422:+ [translate_table: standard]	hypothetical protein LOC100252764; K13457 disease resistance protein RPM1
Lup000409.1	822	20	822	vvi:100243718	833	17	824	0.77	0.87	0.01	810	1256	0.0	locus=Scaffold_10:249906:258188:+ [translate_table: standard]	hypothetical protein LOC100243718; K01528 dynamin GTPase [EC:3.6.5.5]
Lup000410.1	518	28	512	pop:POPTR_878745	520	27	515	0.69	0.83	0	489	725	0.0	locus=Scaffold_10:263383:268838:+ [translate_table: standard]	hypothetical protein; K01114 phospholipase C [EC:3.1.4.3]
Lup000411.1	518	28	518	pop:POPTR_878745	520	27	520	0.7	0.83	0.01	495	735	0.0	locus=Scaffold_10:272311:278688:+ [translate_table: standard]	hypothetical protein; K01114 phospholipase C [EC:3.1.4.3]
Lup000412.1	648	78	639	vvi:100248403	1281	662	1272	0.34	0.55	0.1	619	344	2e-93	locus=Scaffold_10:279369:281315:- [translate_table: standard]	hypothetical protein LOC100248403; K12843 U4/U6 small nuclear ribonucleoprotein PRP3
Lup000414.1	268	8	205	afm:AFUA_4G03700	254	6	208	0.31	0.47	0.1	212	99.4	3e-20	locus=Scaffold_10:294563:296330:- [translate_table: standard]	GMP synthase (EC:6.3.5.2); K01951 GMP synthase (glutamine-hydrolysing) [EC:6.3.5.2]
Lup000415.1	452	1	449	ath:AT5G17050	460	1	456	0.43	0.61	0.03	461	385	1e-106	locus=Scaffold_10:301971:303329:+ [translate_table: standard]	UGT78D2 (UDP-GLUCOSYL TRANSFERASE 78D2); UDP-glycosyltransferase/ anthocyanidin 3-O-glucosyltransferase/ quercetin 3-O-glucosyltransferase/ transferase, transferring glycosyl groups; K10757 flavonol 3-O-glucosyltransferase [EC:2.4.1.91]
Lup000418.1	245	165	237	cci:CC1G_06554	428	221	299	0.35	0.58	0.1	80	62.4	4e-09	locus=Scaffold_10:324893:325630:- [translate_table: standard]	hypothetical protein; K11982 E3 ubiquitin-protein ligase RNF115/126 [EC:6.3.2.19]
Lup000419.1	243	171	232	cci:CC1G_06554	428	235	296	0.4	0.61	0	62	61.2	9e-09	locus=Scaffold_10:329540:330271:- [translate_table: standard]	hypothetical protein; K11982 E3 ubiquitin-protein ligase RNF115/126 [EC:6.3.2.19]
Lup000420.1	244	185	240	dwi:Dwil_GK22967	429	6	54	0.48	0.58	0.12	56	59.3	4e-08	locus=Scaffold_10:344144:344878:- [translate_table: standard]	GK22967 gene product from transcript GK22967-RA; K11985 TRAF-interacting protein
Lup000421.1	726	69	439	pop:POPTR_202265	406	1	371	0.86	0.94	0	371	678	0.0	locus=Scaffold_10:353087:362715:- [translate_table: standard]	hypothetical protein; K10206 LL-diaminopimelate aminotransferase [EC:2.6.1.83]
Lup000423.1	157	6	157	vvi:100258414	160	11	160	0.5	0.65	0.01	152	164	3e-40	locus=Scaffold_10:378971:379444:+ [translate_table: standard]	PR1; pathogenesis-related protein; K13449 pathogenesis-related protein 1
Lup000424.1	157	6	157	vvi:100258414	160	11	160	0.5	0.65	0.01	152	164	3e-40	locus=Scaffold_10:388676:389149:+ [translate_table: standard]	PR1; pathogenesis-related protein; K13449 pathogenesis-related protein 1
Lup000428.1	798	1	788	vvi:100263221	802	1	790	0.67	0.79	0	791	1059	0.0	locus=Scaffold_10:420179:425587:- [translate_table: standard]	hypothetical protein LOC100263221; K10405 kinesin family member C1
Lup000429.1	286	72	267	cpw:CPC735_038600	619	1	187	0.36	0.57	0.08	200	138	5e-32	locus=Scaffold_10:429202:431570:+ [translate_table: standard]	pirin domain containing protein; K06911
Lup000431.1	393	182	316	ath:AT5G03560	363	203	338	0.26	0.52	0	136	62.0	1e-08	locus=Scaffold_10:440783:441964:- [translate_table: standard]	nucleobase:cation symporter; K03457 nucleobase:cation symporter-1, NCS1 family
Lup000433.1	141	1	140	rcu:RCOM_0906830	203	52	202	0.81	0.86	0.07	151	244	1e-64	locus=Scaffold_10:448384:448909:- [translate_table: standard]	Flavoprotein wrbA, putative; K03809 Trp repressor binding protein
Lup000434.1	368	6	72	vcn:VOLCADRAFT_67840	278	201	266	0.37	0.62	0.01	67	57.4	3e-07	locus=Scaffold_10:454095:455201:- [translate_table: standard]	hypothetical protein; K09561 STIP1 homology and U-box containing protein 1 [EC:6.3.2.19]
Lup000435.1	854	512	847	zma:100283091	518	92	436	0.38	0.57	0.05	351	224	3e-57	locus=Scaffold_10:462664:468738:- [translate_table: standard]	si606018d05; LOC100283091; K13430 serine/threonine-protein kinase PBS1 [EC:2.7.11.1]
Lup000437.1	862	139	466	rcu:RCOM_0340700	1157	724	1037	0.23	0.45	0.07	333	69.3	2e-10	locus=Scaffold_10:472434:475675:- [translate_table: standard]	Cell division protein ftsH, putative (EC:3.6.4.3); K03798 cell division protease FtsH [EC:3.4.24.-]
Lup000438.1	851	522	805	zma:100283091	518	102	389	0.44	0.65	0.02	289	242	1e-62	locus=Scaffold_10:476786:480608:- [translate_table: standard]	si606018d05; LOC100283091; K13430 serine/threonine-protein kinase PBS1 [EC:2.7.11.1]
Lup000440.1	1016	237	747	vvi:100244450	870	177	696	0.39	0.56	0.04	528	359	1e-97	locus=Scaffold_10:490023:496150:+ [translate_table: standard]	hypothetical protein LOC100244450; K11449 jumonji domain-containing protein 1 [EC:1.14.11.-]
Lup000442.1	519	26	507	dha:DEHA2C11374g	557	25	543	0.31	0.48	0.16	545	231	1e-59	locus=Scaffold_10:504234:507596:- [translate_table: standard]	DEHA2C11374p; K08139 MFS transporter, SP family, sugar:H+ symporter
Lup000443.1	518	63	512	afm:AFUA_6G14340	476	49	472	0.23	0.41	0.09	459	109	6e-23	locus=Scaffold_10:516383:517939:- [translate_table: standard]	glucooligosaccharide oxidase (EC:1.5.3.-); K00309 [EC:1.5.3.-]
Lup000446.1	389	1	388	pop:POPTR_554829	391	1	388	0.89	0.96	0	388	737	0.0	locus=Scaffold_10:592388:594019:- [translate_table: standard]	CHS6; chalcone synthase (EC:2.3.1.74); K00660 chalcone synthase [EC:2.3.1.74]
Lup000449.1	590	9	590	rcu:RCOM_1489870	641	60	641	0.83	0.93	0	582	1019	0.0	locus=Scaffold_10:644984:650445:- [translate_table: standard]	malic enzyme, putative (EC:1.1.1.40); K00029 malate dehydrogenase (oxaloacetate-decarboxylating)(NADP+) [EC:1.1.1.40]
Lup000453.1	205	81	170	zma:100383341	346	186	271	0.37	0.52	0.04	90	67.0	1e-10	locus=Scaffold_10:721084:721701:+ [translate_table: standard]	pco138787(387); LOC100383341; K11982 E3 ubiquitin-protein ligase RNF115/126 [EC:6.3.2.19]
Lup000454.1	258	1	137	rcu:RCOM_0714220	176	39	176	0.29	0.51	0	138	63.9	1e-09	locus=Scaffold_10:727066:729589:- [translate_table: standard]	Chalcone--flavonone isomerase, putative (EC:5.5.1.6); K01859 chalcone isomerase [EC:5.5.1.6]
Lup000458.1	978	31	967	ath:AT1G28440	996	15	962	0.32	0.48	0.12	1008	422	1e-117	locus=Scaffold_10:781223:784930:- [translate_table: standard]	HSL1; HSL1 (HAESA-Like 1); ATP binding / kinase/ protein serine/threonine kinase; K00924 [EC:2.7.1.-]
Lup000459.1	402	211	402	ath:AT4G13780	797	604	797	0.48	0.66	0.02	195	170	2e-41	locus=Scaffold_10:792587:798163:+ [translate_table: standard]	methionine--tRNA ligase, putative / methionyl-tRNA synthetase, putative / MetRS, putative (EC:6.1.1.10); K01874 methionyl-tRNA synthetase [EC:6.1.1.10]
Lup000460.1	154	2	150	vvi:100246693	153	3	152	0.74	0.85	0	150	228	2e-59	locus=Scaffold_10:829332:830846:+ [translate_table: standard]	hypothetical protein LOC100246693; K14492 two-component response regulator ARR-A family
Lup000461.1	325	130	218	rcu:RCOM_1616660	347	141	220	0.5	0.62	0.1	89	85.5	7e-16	locus=Scaffold_10:854251:857176:+ [translate_table: standard]	WRKY transcription factor, putative; K13425 WRKY transcription factor 22
Lup000464.1	363	1	363	vvi:100263760	367	1	367	0.6	0.74	0.04	374	433	1e-120	locus=Scaffold_10:891383:893847:+ [translate_table: standard]	hypothetical protein LOC100263760; K03145 transcription elongation factor S-II
Lup000466.1	281	27	275	ath:AT4G16690	262	12	258	0.43	0.61	0.04	254	214	6e-55	locus=Scaffold_10:912929:915985:+ [translate_table: standard]	MES16; MES16 (METHYL ESTERASE 16); catalytic/ hydrolase, acting on ester bonds / methyl indole-3-acetate esterase/ methyl jasmonate esterase (EC:3.1.1.1); K13544 pheophorbidase [EC:3.1.1.82]
Lup000468.1	120	1	119	vvi:100262228	220	102	220	0.88	0.95	0	119	224	1e-58	locus=Scaffold_10:922403:923526:- [translate_table: standard]	hypothetical protein LOC100262228; K02866 large subunit ribosomal protein L10e
Lup000471.1	346	2	335	nve:NEMVE_v1g238856	365	40	361	0.4	0.58	0.05	337	212	6e-54	locus=Scaffold_10:966849:969551:- [translate_table: standard]	hypothetical protein ; K00344 NADPH2:quinone reductase [EC:1.6.5.5]
Lup000472.1	475	132	264	cbr:CBG08821	357	73	195	0.32	0.47	0.13	137	63.2	6e-09	locus=Scaffold_10:972139:975650:+ [translate_table: standard]	Hypothetical protein CBG08821; K13698 abhydrolase domain-containing protein 4
Lup000474.1	529	32	529	rcu:RCOM_1725340	515	28	512	0.37	0.57	0.06	508	347	1e-94	locus=Scaffold_10:978771:987756:- [translate_table: standard]	cytochrome P450, putative (EC:1.3.3.9); K10717 cytokinin trans-hydroxylase
Lup000485.1	402	61	337	dpo:Dpse_GA14145	324	2	278	0.58	0.75	0	277	314	1e-84	locus=Scaffold_10:1154736:1159654:- [translate_table: standard]	GA14145 gene product from transcript GA14145-RA; K03364 cell division cycle 20-like protein 1, cofactor of APC complex
Lup000486.1	192	1	192	pop:POPTR_569228	193	1	192	0.88	0.95	0	192	355	2e-97	locus=Scaffold_10:1161808:1163302:- [translate_table: standard]	hypothetical protein; K02940 large subunit ribosomal protein L9e
Lup000487.1	440	11	218	mbr:MONBRDRAFT_28021	601	352	547	0.27	0.51	0.06	209	76.3	7e-13	locus=Scaffold_10:1165836:1169842:+ [translate_table: standard]	hypothetical protein ; K03026 DNA-directed RNA polymerase III subunit RPC4
Lup000489.1	291	2	291	pop:POPTR_718485	327	37	327	0.5	0.65	0.01	292	285	3e-76	locus=Scaffold_10:1220803:1222596:+ [translate_table: standard]	hypothetical protein; K00430 peroxidase [EC:1.11.1.7]
Lup000490.1	222	64	222	vvi:100246856	210	52	210	0.86	0.9	0	159	278	3e-74	locus=Scaffold_10:1223620:1226090:- [translate_table: standard]	hypothetical protein LOC100246856; K03626 nascent polypeptide-associated complex subunit alpha
Lup000491.1	138	1	138	vvi:100246856	210	73	210	0.83	0.91	0	138	238	8e-63	locus=Scaffold_10:1227322:1227836:- [translate_table: standard]	hypothetical protein LOC100246856; K03626 nascent polypeptide-associated complex subunit alpha
Lup000493.1	271	1	271	vvi:100244678	305	1	304	0.77	0.82	0.1	304	483	1e-136	locus=Scaffold_10:1270535:1279918:+ [translate_table: standard]	hypothetical protein LOC100244678; K04506 E3 ubiquitin-protein ligase SIAH1 [EC:6.3.2.19]
Lup000494.1	344	4	122	smm:Smp_052420	1092	649	761	0.45	0.62	0.09	122	119	4e-26	locus=Scaffold_10:1282746:1286347:+ [translate_table: standard]	centaurin/arf-related ; K12491 Arf-GAP, GTPase, ANK repeat and PH domain-containing protein 1/2/3
Lup000496.1	126	1	111	rcu:RCOM_1452500	1110	1	111	0.72	0.83	0	111	169	4e-42	locus=Scaffold_10:1320388:1321508:+ [translate_table: standard]	beta-galactosidase, putative (EC:3.2.1.23); K01190 beta-galactosidase [EC:3.2.1.23]
Lup000497.1	365	1	364	rcu:RCOM_0596300	365	1	364	0.85	0.92	0	364	662	0.0	locus=Scaffold_10:1352814:1358767:+ [translate_table: standard]	o-methyltransferase, putative (EC:2.1.1.68); K05279 flavonol 3-O-methyltransferase [EC:2.1.1.76]
Lup000498.1	339	7	337	pop:POPTR_550478	349	14	344	0.57	0.74	0.02	335	393	1e-108	locus=Scaffold_10:1359481:1364668:- [translate_table: standard]	hypothetical protein; K06892
Lup000501.1	678	15	662	osa:4347674	623	4	616	0.38	0.51	0.14	679	328	9e-89	locus=Scaffold_10:1429214:1433313:- [translate_table: standard]	Os09g0532400; K12130 pseudo-response regulator 5
Lup000513.1	102	1	78	ath:AT5G24510	111	1	81	0.66	0.77	0.03	81	112	1e-24	locus=Scaffold_10:1626893:1627496:+ [translate_table: standard]	60s acidic ribosomal protein P1, putative; K02942 large subunit ribosomal protein LP1
Lup000514.1	234	129	230	tml:GSTUM_00002151001	291	119	226	0.34	0.58	0.07	109	77.8	8e-14	locus=Scaffold_10:1630358:1631062:- [translate_table: standard]	hypothetical protein; K11982 E3 ubiquitin-protein ligase RNF115/126 [EC:6.3.2.19]
Lup000515.3	241	1	231	rcu:RCOM_0866580	264	1	237	0.75	0.83	0.08	245	298	3e-80	locus=Scaffold_10:1635986:1639098:+ [translate_table: standard]	arginine/serine-rich splicing factor, putative; K12890 splicing factor, arginine/serine-rich 1/9
Lup000516.1	383	187	333	nve:NEMVE_v1g203470	686	151	289	0.29	0.52	0.05	147	72.0	1e-11	locus=Scaffold_10:1663913:1666585:+ [translate_table: standard]	hypothetical protein ; K13165 splicing factor, arginine/serine-rich 12
Lup000517.1	377	179	327	nve:NEMVE_v1g203470	686	149	289	0.29	0.51	0.05	149	73.2	4e-12	locus=Scaffold_10:1698489:1701791:+ [translate_table: standard]	hypothetical protein ; K13165 splicing factor, arginine/serine-rich 12
Lup000518.1	244	11	106	aag:AaeL_AAEL008257	398	4	102	0.41	0.65	0.03	99	91.3	8e-18	locus=Scaffold_10:1706836:1708441:- [translate_table: standard]	heterogeneous nuclear ribonucleoprotein 27c ; K14411 RNA-binding protein Musashi
Lup000520.1	229	2	229	rcu:RCOM_0444640	234	3	234	0.61	0.75	0.07	239	280	1e-74	locus=Scaffold_10:1741407:1743193:- [translate_table: standard]	heat shock protein, putative; K13993 HSP20 family protein
Lup000525.1	93	2	83	sbi:SORBI_0011s005450	325	58	139	0.42	0.59	0	82	60.1	5e-09	locus=Scaffold_10:1824072:1824353:+ [translate_table: standard]	hypothetical protein; K05356 all-trans-nonaprenyl-diphosphate synthase [EC:2.5.1.84 2.5.1.85]
Lup000530.1	716	53	716	rcu:RCOM_1509320	797	77	797	0.74	0.83	0.07	721	1114	0.0	locus=Scaffold_10:1993536:2000055:+ [translate_table: standard]	copper amine oxidase, putative; K00276 primary-amine oxidase [EC:1.4.3.21]
Lup000531.1	186	7	113	vvi:100262205	1349	1181	1287	0.6	0.74	0	107	145	3e-34	locus=Scaffold_10:2086187:2086747:- [translate_table: standard]	hypothetical protein LOC100262205; K01955 carbamoyl-phosphate synthase large subunit [EC:6.3.5.5]
Lup000532.1	459	32	455	rcu:RCOM_0340700	1157	683	1113	0.32	0.51	0.01	431	210	3e-53	locus=Scaffold_10:2112886:2114265:- [translate_table: standard]	Cell division protein ftsH, putative (EC:3.6.4.3); K03798 cell division protease FtsH [EC:3.4.24.-]
Lup000533.1	780	1	780	rcu:RCOM_1346470	868	1	868	0.43	0.58	0.11	875	699	0.0	locus=Scaffold_10:2115179:2121213:- [translate_table: standard]	Stachyose synthase precursor, putative (EC:2.4.1.67); K06611 stachyose synthetase [EC:2.4.1.67]
Lup000536.1	405	1	314	osa:6450183	509	54	393	0.83	0.86	0.07	340	556	1e-157	locus=Scaffold_10:2187562:2189537:+ [translate_table: standard]	atp1, OrsajM_p50; ATP synthase F0 subunit 1; K02132 F-type H+-transporting ATPase subunit alpha [EC:3.6.3.14]
Lup000537.1	252	122	243	aml:100470327	295	170	291	0.43	0.65	0.03	124	104	7e-22	locus=Scaffold_10:2204054:2209414:+ [translate_table: standard]	retinol dehydrogenase 14-like; K11162 retinol dehydrogenase 14 [EC:1.1.1.-]
Lup000540.1	486	13	394	vvi:100255305	394	15	385	0.75	0.84	0.02	382	561	1e-159	locus=Scaffold_10:2345891:2351917:+ [translate_table: standard]	hypothetical protein LOC100255305; K00766 anthranilate phosphoribosyltransferase [EC:2.4.2.18]
Lup000542.1	272	79	266	ppp:PHYPADRAFT_142413	206	10	200	0.53	0.72	0.01	191	216	2e-55	locus=Scaffold_10:2382761:2387524:- [translate_table: standard]	hypothetical protein; K06195 ApaG protein
Lup000543.1	404	192	352	pon:100447505	942	51	217	0.34	0.51	0.04	168	77.4	2e-13	locus=Scaffold_10:2397200:2400469:+ [translate_table: standard]	cell division protein kinase 11B-like; K08818 cell division cycle 2-like [EC:2.7.11.22]
Lup000544.1	170	1	156	ath:AT4G04080	171	1	154	0.7	0.82	0.02	157	228	2e-59	locus=Scaffold_10:2500458:2502078:+ [translate_table: standard]	ISU3; ISU3 (ISCU-LIKE 3); structural molecule; K04488 nitrogen fixation protein NifU and related proteins
Lup000545.1	320	5	317	vvi:100256264	337	3	313	0.54	0.71	0.04	319	335	4e-91	locus=Scaffold_10:2505883:2506845:- [translate_table: standard]	hypothetical protein LOC100256264; K00913 inositol-1,3,4-trisphosphate 5/6-kinase / inositol-tetrakisphosphate 1-kinase [EC:2.7.1.159 2.7.1.134]
[truncated: 17,696 more rows]
