# Supplementary material for: A comprehensive draft genome sequence for lupin (Lupinus angustifolius), an emerging health food: insights into plant–microbe interactions and legume evolution
Source: Plant Biotechnol J. 2016 Sep 23;15(3):318–30. doi: 10.1111/pbi.12615 (PMC5316927; doi:10.1111/pbi.12615)
Supplement: Supplementary file 9 — Data S8 Functional annotations assigned to gene annotations of narrow‐leafed lupin. [file PBI-15-318-s010.gz › CCG.rebuild.gff.reorder.noisoforms.pep.SwissProt.blast]

Lup000002.1	Q9LVC0	49.18	61	28	2	1	59	1	60	4e-08	56.6
Lup000004.1	Q84JN1	51.43	105	51	0	4	108	55	159	5e-29	126
Lup000005.1	Q8BKC5	35.97	1073	630	17	40	1088	57	1096	0.0	668
Lup000007.1	Q6J9S1	43.07	274	120	9	10	270	1	251	7e-43	174
Lup000009.1	P87216	25.82	213	141	4	6	216	5	202	5e-06	51.6
Lup000010.1	P93263	88.71	762	86	0	1	762	1	762	0.0	1417
Lup000011.1	Q01484	33.85	325	193	5	166	488	57	361	5e-38	159
Lup000013.2	Q96DI7	68.24	85	27	0	1	85	264	348	2e-33	140
Lup000014.1	Q9USQ7	34.60	526	292	10	1	516	1	484	4e-75	283
Lup000015.1	Q8LFN2	61.61	745	271	8	43	778	43	781	0.0	870
Lup000016.2	B8IFN5	30.43	138	80	3	57	194	9	130	7e-11	67.8
Lup000017.1	Q8W4K3	65.75	619	186	7	22	637	4	599	0.0	816
Lup000018.1	Q8GYB4	51.25	240	95	5	4	241	389	608	2e-60	231
Lup000019.2	Q9ASS7	66.08	628	206	4	1	621	1	628	0.0	851
Lup000020.1	Q6Q3H3	52.23	561	263	2	1	560	1	557	4e-174	611
Lup000021.1	Q8LG89	38.28	128	73	2	1	124	1	126	5e-23	106
Lup000022.1	Q9SL29	53.47	101	47	0	1	101	198	298	5e-30	129
Lup000023.1	Q8LG89	42.98	114	63	1	1	114	15	126	4e-23	106
Lup000024.1	Q8LPN7	31.15	260	140	9	8	244	21	264	3e-31	136
Lup000025.1	Q49KT9	91.38	58	5	0	299	356	50	107	8e-23	108
Lup000026.1	Q55158	42.90	366	195	5	34	397	4	357	1e-77	291
Lup000027.2	Q5ZL42	30.70	430	267	5	5	429	8	411	6e-59	228
Lup000030.1	P51615	84.26	591	93	0	1	591	1	591	0.0	1049
Lup000032.1	Q40884	72.41	116	31	1	5	120	28	142	4e-42	169
Lup000034.1	Q3ECB8	63.23	359	132	0	1	359	108	466	1e-140	499
Lup000035.1	Q54Q39	39.63	164	84	7	10	169	21	173	7e-16	83.6
Lup000036.1	Q15435	41.82	165	93	3	5	168	193	355	1e-29	129
Lup000038.1	Q9SHZ8	36.72	738	364	7	59	694	50	786	2e-137	490
Lup000039.1	Q9LYD3	58.15	184	65	3	44	216	36	218	4e-48	191
Lup000040.1	Q5VMQ5	46.72	717	273	22	86	757	49	701	8e-162	571
Lup000041.1	Q8GW61	71.54	499	142	0	1	499	1	499	0.0	743
Lup000042.1	Q8GW61	72.42	504	139	0	1	504	1	504	0.0	766
Lup000043.1	Q8W593	81.76	318	53	2	18	335	38	350	2e-155	548
Lup000044.1	Q9SVV2	58.56	292	118	2	1	289	1	292	4e-103	374
Lup000045.1	Q01745	28.12	224	132	11	407	626	480	678	1e-09	65.5
Lup000047.1	Q9ZPE4	44.08	211	97	5	1	201	118	317	1e-40	166
Lup000048.1	Q8GXE9	45.64	195	91	2	68	262	12	191	1e-48	194
Lup000051.1	O24296	77.41	239	50	4	1	238	1	236	9e-101	366
Lup000054.1	Q3ECH5	48.30	501	252	2	33	533	50	543	5e-137	488
Lup000055.1	Q9SVD7	91.78	146	12	0	1	146	1	146	1e-77	287
Lup000056.1	Q08170	44.44	63	33	2	3	64	4	65	2e-06	54.7
Lup000058.1	Q9FNI3	49.79	241	92	6	91	325	42	259	2e-50	200
Lup000059.1	Q9XIE2	72.03	143	40	0	37	179	1237	1379	1e-62	239
Lup000061.1	Q9CAZ0	56.28	231	99	1	4	234	6	234	5e-67	254
Lup000062.1	Q9LIN2	60.27	370	146	1	1	370	12	380	3e-138	491
Lup000063.1	Q9LYT3	39.59	490	276	7	12	487	21	504	6e-93	342
Lup000064.1	Q8DJB3	47.06	153	81	0	155	307	83	235	2e-38	159
Lup000065.1	Q9LYT3	38.98	490	279	7	12	487	21	504	4e-91	335
Lup000066.1	Q9ZVC9	53.04	115	51	2	149	261	673	786	7e-25	114
Lup000068.1	Q9UU99	34.43	212	128	4	43	253	638	839	1e-24	114
Lup000071.1	Q9FYE2	33.23	334	149	14	151	477	100	366	2e-22	107
Lup000073.1	Q9FXY7	36.05	491	231	11	32	443	91	577	2e-77	290
Lup000074.1	Q9LES3	54.24	295	82	9	17	298	15	269	1e-66	253
Lup000075.1	Q9SG80	60.40	649	230	9	19	644	12	656	0.0	797
Lup000076.1	Q03400	31.25	256	176	0	8	263	110	365	3e-24	112
Lup000077.1	Q9FMT4	53.89	373	168	2	196	566	141	511	1e-113	410
Lup000078.1	Q9FMT4	53.89	373	168	2	206	576	141	511	2e-113	410
Lup000079.1	Q9ZVC9	38.81	67	41	0	118	184	721	787	2e-06	52.8
Lup000080.1	Q9FYF9	62.87	334	121	3	13	345	38	369	5e-118	424
Lup000081.1	Q9SMP0	70.43	115	18	6	14	113	94	207	2e-33	140
Lup000082.1	Q3A8C3	51.56	64	30	1	66	128	5	68	7e-09	63.2
Lup000083.1	Q05024	43.21	81	43	3	40	120	116	193	9e-14	75.5
Lup000084.1	Q8VZ67	72.03	311	78	5	2	308	4	309	9e-132	471
Lup000085.1	Q9C6W5	72.98	655	157	5	1	644	1	646	0.0	980
Lup000086.1	Q3SZI7	33.85	706	380	13	2	694	25	656	2e-107	390
Lup000088.1	Q6J163	36.39	349	203	4	9	351	10	345	7e-62	238
Lup000089.2	O49675	70.88	522	140	4	49	558	74	595	0.0	788
Lup000090.1	Q86K80	30.89	259	173	5	188	440	57	315	2e-35	151
Lup000091.1	Q39103	28.43	306	200	7	3	296	55	353	1e-28	127
Lup000092.1	Q9FG33	38.02	605	322	10	60	629	41	627	4e-120	432
Lup000093.1	P06415	94.52	73	4	0	9	81	1	73	5e-34	142
Lup000094.4	Q8MC99	62.24	294	47	3	106	335	40	333	5e-92	338
Lup000096.1	Q9GZR2	34.88	172	89	3	130	292	243	400	2e-19	96.7
Lup000097.1	Q8LPL2	47.61	586	294	7	6	581	9	591	5e-157	555
Lup000099.1	Q8H0W1	62.17	267	81	5	13	272	26	279	1e-80	299
Lup000100.1	Q7SCY7	30.57	157	98	4	3	156	24	172	7e-15	80.1
Lup000102.1	Q14703	50.82	856	383	11	37	878	48	879	0.0	874
Lup000103.1	Q9SA65	56.98	616	224	13	1	593	1	598	0.0	664
Lup000104.1	Q96499	94.29	105	6	0	1	105	1	105	6e-51	199
Lup000105.1	Q9C932	42.05	176	82	5	6	173	12	175	5e-31	134
Lup000106.1	Q84N64	79.18	754	154	3	2	753	13	765	0.0	1207
Lup000110.1	Q9SZ67	48.54	239	119	2	227	465	91	325	4e-57	223
Lup000112.1	A5JTQ3	83.46	774	126	1	1	772	1	774	0.0	1369
Lup000113.1	Q94F62	77.91	602	129	4	9	606	14	615	0.0	919
Lup000115.1	O74326	35.26	312	187	6	429	737	54	353	6e-50	199
Lup000116.1	Q550W1	36.50	263	129	6	8	233	65	326	1e-34	147
Lup000117.1	Q9M4D8	81.59	353	65	0	3	355	1	353	1e-174	612
Lup000118.1	Q9LFS4	74.40	625	148	6	8	620	14	638	0.0	953
Lup000119.1	Q9FZ70	60.81	421	160	4	1	421	1	416	1e-142	506
Lup000121.1	Q54R62	48.87	397	194	7	21	409	5	400	9e-112	404
Lup000124.1	Q1XDU5	38.82	170	99	3	21	185	2	171	7e-28	123
Lup000125.1	Q9C667	71.18	569	150	1	33	601	40	594	0.0	817
Lup000126.1	Q8S3D2	45.43	350	139	15	95	408	32	365	7e-58	224
Lup000127.1	Q8L799	67.16	134	31	1	6	126	30	163	4e-46	182
Lup000128.1	Q9LU14	75.69	325	79	0	31	355	29	353	5e-148	524
Lup000129.1	P29677	69.49	508	151	2	1	508	1	504	0.0	704
Lup000130.1	P15490	50.38	264	117	5	1	261	1	253	3e-68	258
Lup000131.1	Q94AL9	80.49	41	8	0	59	99	337	377	5e-11	66.2
Lup000132.1	Q8L4D8	47.69	65	34	0	126	190	115	179	4e-12	73.2
Lup000133.1	Q54J73	46.71	486	244	7	15	490	54	534	6e-130	465
Lup000134.2	Q9SEK2	72.86	490	132	1	1	489	1	490	0.0	751
Lup000135.1	Q8LAL2	51.61	248	91	7	2	241	28	254	3e-56	218
Lup000136.1	O65530	40.74	324	171	9	311	628	376	684	9e-55	215
Lup000137.1	Q9LU15	71.67	120	33	1	20	139	9	127	2e-45	181
Lup000138.1	Q9XIE2	74.32	1468	347	6	1	1468	32	1469	0.0	2238
Lup000142.1	P40234	37.98	287	162	4	57	340	12	285	2e-52	207
Lup000148.1	Q9ZU11	83.17	820	119	5	1	805	1	816	0.0	1412
Lup000149.1	O82632	46.04	328	127	16	23	332	13	308	2e-61	236
Lup000150.1	Q9LYD3	52.00	200	70	3	7	180	10	209	2e-47	189
Lup000151.1	Q9C5H4	56.98	709	266	17	1	690	1	689	0.0	739
Lup000152.1	O04609	46.06	330	120	9	1	318	1	284	3e-63	242
Lup000154.1	Q9DDU1	36.73	98	59	3	3	98	172	268	3e-07	58.9
Lup000156.1	P32456	33.73	338	213	6	27	359	2	333	6e-53	210
Lup000157.1	Q06915	59.63	431	171	1	20	450	39	466	2e-160	566
Lup000158.1	P68428	100.00	136	0	0	1	136	1	136	3e-73	272
Lup000160.1	Q13442	39.72	141	64	2	14	139	15	149	5e-16	83.6
Lup000162.1	Q9FJH0	93.98	216	13	0	1	216	1	216	1e-118	425
Lup000163.1	Q6X7J4	80.33	122	20	3	1	120	1	120	3e-51	202
Lup000164.1	Q9LNB9	37.96	137	78	2	19	148	24	160	9e-24	111
Lup000165.1	Q6DDM4	31.91	514	277	17	9	499	2	465	5e-56	219
Lup000166.1	P93162	87.71	423	45	3	1	418	1	421	0.0	704
Lup000167.1	Q6NMR9	67.50	240	75	2	1	240	2	238	2e-93	342
Lup000168.1	P17130	31.41	191	127	2	75	263	13	201	3e-23	109
Lup000169.1	Q9S7Y1	49.66	147	74	0	44	190	157	303	3e-28	125
Lup000170.1	Q07176	91.32	403	19	2	1	403	1	387	0.0	755
Lup000172.1	Q9FM19	84.75	282	43	0	1	282	1	282	2e-143	508
Lup000174.1	Q9LXG8	41.30	494	190	17	62	514	35	469	2e-65	250
Lup000175.1	P25866	60.00	150	37	3	2	132	1	146	7e-41	165
Lup000176.1	Q8L4D8	38.68	592	274	20	1	540	1	555	3e-74	279
Lup000177.1	Q84K47	62.97	964	287	10	1	902	1	956	0.0	1217
Lup000178.1	Q8LPK0	57.93	706	254	9	11	714	9	673	0.0	810
Lup000181.1	Q2PMR7	100.00	83	0	0	1	83	1	83	2e-41	167
Lup000182.2	Q2QD76	93.93	280	17	0	223	502	41	320	1e-153	543
Lup000183.1	Q09X16	96.00	50	2	0	21	70	119	168	1e-21	101
Lup000184.1	P58385	98.37	734	12	0	731	1464	1	734	0.0	1474
Lup000185.1	A4GG99	96.00	100	4	0	1	100	1	100	1e-50	198
Lup000187.1	Q8W475	47.92	553	240	11	17	566	5	512	6e-120	431
Lup000188.1	Q9SQI3	53.52	284	120	6	97	378	125	398	8e-85	314
Lup000191.1	P05477	50.31	159	33	2	1	113	1	159	5e-28	122
Lup000192.1	Q9SAH7	45.42	295	135	8	6	280	9	297	3e-61	235
Lup000193.1	P0DH79	64.59	466	152	5	1	460	87	545	1e-169	596
Lup000195.2	Q9SW33	64.55	189	60	4	40	226	42	225	3e-65	248
Lup000198.1	Q9ZS34	73.33	60	16	0	9	68	172	231	2e-19	94.0
Lup000201.1	P80405	29.41	204	124	6	56	256	10	196	2e-19	96.3
Lup000202.1	Q9LV17	51.63	306	118	12	1	301	1	281	1e-61	236
Lup000204.1	Q9LV16	65.07	670	218	7	4	659	14	681	0.0	927
Lup000205.1	P0DH90	34.97	306	160	7	34	325	39	319	8e-42	171
Lup000206.1	P0DH90	35.05	194	116	4	1	192	320	505	3e-23	109
Lup000208.1	Q9FNP2	51.23	285	136	1	6	287	101	385	5e-88	324
Lup000209.1	Q01366	99.43	353	2	0	1	353	1	353	0.0	712
Lup000210.1	O62964	95.98	473	19	0	8	480	1	473	0.0	959
Lup000211.1	Q95DR6	94.78	498	26	0	1	498	1	498	0.0	956
Lup000212.1	Q70XZ7	93.24	74	5	0	1	74	60	133	8e-33	138
Lup000213.1	P92309	96.84	158	5	0	1	158	1	158	1e-85	314
Lup000214.1	Q9BBT5	88.18	203	22	1	1	203	1	201	5e-101	366
Lup000215.1	P0CD29	98.53	204	3	0	1	204	289	492	2e-113	407
Lup000216.1	P0C7Q7	34.32	507	256	2	1	430	79	585	6e-83	308
Lup000217.1	P97679	36.50	611	309	7	15	551	8	613	2e-102	373
Lup000219.1	Q9FFE0	85.54	166	24	0	1	166	1	166	2e-81	300
Lup000221.1	Q9FG77	41.59	529	234	14	33	544	79	549	2e-84	313
Lup000224.1	Q9ZVN4	69.08	152	47	0	13	164	49	200	3e-59	227
Lup000226.1	C0LGP9	55.84	394	122	3	198	539	286	679	3e-111	402
Lup000228.1	O80809	62.73	695	255	3	24	717	29	720	0.0	819
Lup000229.1	Q9AT00	77.45	306	63	3	40	344	39	339	3e-133	475
Lup000230.1	Q84Y95	68.92	148	40	3	33	176	28	173	1e-51	201
Lup000232.1	Q9FFD2	69.16	347	106	1	1	347	1	346	4e-151	534
Lup000234.1	Q8LFD5	47.27	55	29	0	100	154	63	117	3e-06	50.8
Lup000235.1	Q93VK5	79.63	545	110	1	70	614	35	578	0.0	901
Lup000237.1	Q9C5Q2	33.56	146	80	5	3	133	57	200	1e-08	58.5
Lup000238.1	O94432	29.21	202	125	4	158	359	164	347	2e-22	107
Lup000239.1	Q6ZQ58	31.78	667	354	19	301	907	378	1003	4e-72	273
Lup000240.1	Q39131	42.86	126	69	3	10	135	11	133	2e-24	111
Lup000241.1	Q54Y03	54.97	171	77	0	7	177	4	174	2e-55	214
Lup000242.1	Q9FLG2	79.49	395	78	3	1	393	1	394	1e-161	569
Lup000243.1	Q9M9Y4	38.58	127	57	2	208	317	293	415	2e-17	89.7
Lup000244.1	P93829	43.41	182	100	2	4	185	2	180	2e-36	151
Lup000245.1	Q9FPH0	41.60	387	172	9	3	350	5	376	6e-67	254
Lup000249.1	Q9ZVM9	65.35	505	146	7	1	478	1	503	0.0	662
Lup000250.1	Q9XGY4	64.47	76	27	0	1	76	1	76	3e-20	97.1
Lup000252.1	O82587	53.09	275	119	2	8	274	12	284	5e-77	287
Lup000253.1	Q9LUE3	51.41	284	131	4	1	281	1	280	1e-78	292
Lup000254.1	Q0E0Y3	68.97	377	106	4	3	369	8	383	1e-152	540
Lup000255.1	Q9LK50	71.93	684	187	4	1	679	1	684	0.0	1016
Lup000256.2	P86182	32.61	230	153	1	87	316	366	593	2e-21	103
Lup000258.1	Q922K7	48.47	588	262	13	62	624	119	690	8e-143	508
Lup000260.1	Q9LVQ4	54.78	659	279	10	1	650	1	649	6e-160	564
Lup000262.1	Q0R4F1	42.75	138	71	1	1	138	483	612	5e-24	110
Lup000263.1	Q84K11	80.87	554	91	4	1	540	4	556	0.0	916
Lup000264.1	Q9LNG5	37.08	445	256	10	1	424	1	442	1e-66	253
Lup000265.1	Q9B1K6	93.20	250	17	0	170	419	2005	2254	2e-137	489
Lup000266.3	Q9LNG5	36.26	444	261	8	1	424	1	442	5e-66	252
Lup000267.2	O96622	37.63	295	152	7	44	338	53	315	2e-51	203
Lup000268.1	Q9M5A9	78.77	358	68	3	35	388	32	385	2e-157	555
Lup000269.1	P25269	82.29	463	72	3	11	467	17	475	0.0	781
Lup000270.1	Q8W4D8	73.45	177	47	0	32	208	130	306	4e-76	284
Lup000271.1	Q5VNM3	82.63	236	41	0	2	237	7	242	1e-113	409
Lup000272.1	Q9LV48	42.86	308	163	4	320	622	257	556	6e-67	256
Lup000273.1	Q9P6N5	25.52	384	253	7	33	392	32	406	5e-24	112
Lup000274.1	Q06009	95.53	313	14	0	1	313	1	313	0.0	633
Lup000275.1	Q9XHM1	78.45	942	191	6	1	937	1	935	0.0	1387
Lup000277.1	P46302	89.23	65	7	0	1	65	1	65	2e-25	114
Lup000278.1	Q8LB17	69.85	408	116	2	1	407	1	402	5e-166	584
Lup000279.1	Q9M1S8	58.29	700	265	12	10	697	21	705	0.0	817
Lup000280.1	Q7Z2H8	28.34	427	260	9	19	413	44	456	2e-34	146
Lup000281.1	Q8GW10	57.73	343	123	6	1	329	1	335	1e-104	379
Lup000282.1	Q94AX4	75.04	565	127	3	4	554	3	567	0.0	892
Lup000283.1	Q9FG13	56.65	316	127	5	1	311	15	325	1e-90	333
Lup000284.1	Q7XA40	34.40	593	339	15	69	634	41	610	3e-76	287
Lup000285.1	Q7XBQ9	31.87	731	382	27	66	725	62	747	5e-76	286
Lup000287.1	Q9ZT42	47.10	155	39	4	1	112	1	155	6e-25	114
Lup000288.1	Q8RWC5	77.62	411	79	6	34	443	32	430	1e-170	599
Lup000290.1	Q38870	72.34	499	138	0	15	513	129	627	0.0	788
Lup000292.2	Q9SF23	64.46	121	42	1	3	122	21	141	1e-39	161
Lup000293.1	Q9C585	50.58	866	369	14	39	863	22	869	0.0	813
Lup000294.1	Q9FLE8	38.46	169	84	4	113	264	223	388	5e-28	125
Lup000295.1	Q9ZSD4	68.46	241	76	0	36	276	43	283	4e-91	336
Lup000296.1	Q9ZSD4	65.49	339	102	4	1	324	1	339	2e-112	405
Lup000297.1	Q84TG3	58.44	409	162	4	4	408	6	410	6e-141	500
Lup000298.1	Q9SJ56	50.54	736	248	33	1	676	1	680	1e-141	504
Lup000300.1	Q9SRM9	58.11	475	178	9	1	464	1	465	6e-141	501
Lup000301.1	Q6DW74	84.49	793	97	6	2	780	6	786	0.0	1374
Lup000303.1	P43298	45.89	948	461	19	26	954	28	942	0.0	772
Lup000305.1	Q9NXF1	28.65	171	119	2	17	187	27	194	1e-12	75.9
Lup000309.2	Q9SAK5	57.58	132	54	2	35	165	34	164	1e-36	153
Lup000310.3	Q41009	86.57	216	26	2	1	214	1	215	4e-100	365
Lup000312.1	P17928	76.41	195	0	1	1	195	1	149	6e-75	280
Lup000313.1	Q9FF66	70.41	267	60	4	1	264	1	251	1e-102	372
Lup000314.2	Q6SJV8	75.49	408	49	3	1	360	1	405	1e-170	599
Lup000315.2	Q9M1K5	65.95	185	61	2	21	203	4	188	3e-71	268
Lup000316.1	Q9M1K5	74.76	103	26	0	1	103	89	191	1e-45	183
Lup000317.1	Q93YF5	55.70	702	269	10	13	682	12	703	0.0	749
Lup000318.1	Q8VZR2	48.53	307	111	6	6	266	10	315	1e-79	297
Lup000319.1	P11891	51.83	164	54	5	1	158	1	145	5e-30	129
Lup000320.1	P11891	51.83	164	54	5	1	158	1	145	5e-30	129
Lup000321.1	P58742	29.67	364	213	12	109	454	154	492	1e-28	127
Lup000323.1	Q9M9X4	47.52	242	82	12	33	259	83	294	1e-43	176
Lup000324.1	P22895	48.23	226	100	4	24	235	136	358	5e-53	207
Lup000325.2	Q8CCA0	39.09	220	125	6	8	223	76	290	3e-35	148
Lup000328.1	Q54I39	25.82	182	124	5	4	176	3	182	1e-11	72.8
Lup000329.1	Q9CA63	38.41	151	87	3	1	148	1	148	2e-19	94.7
Lup000331.1	P53997	43.00	200	101	3	26	217	32	226	4e-44	178
Lup000332.1	B9DFI7	69.43	615	175	4	1	603	1	614	0.0	928
Lup000333.1	P81392	58.47	313	86	9	1	278	1	304	9e-91	333
Lup000334.1	O80831	64.66	696	222	6	1	688	1	680	0.0	930
Lup000335.1	C0LGG4	59.15	306	120	4	356	659	588	890	2e-101	370
Lup000336.1	Q9FNP2	50.18	285	136	2	6	284	101	385	2e-84	312
Lup000337.1	Q9C826	42.21	263	139	4	12	263	17	277	1e-47	189
Lup000338.1	O48923	62.28	448	159	4	3	444	66	509	2e-171	602
Lup000339.3	Q9SGY1	80.43	230	45	0	42	271	967	1196	9e-107	386
Lup000340.1	O81974	61.09	478	183	2	2	479	30	504	0.0	635
Lup000341.1	P24465	49.08	436	216	5	1	435	65	495	3e-118	425
Lup000342.1	P24465	51.10	317	151	3	10	325	182	495	2e-89	329
Lup000343.1	A7YY53	39.88	321	174	6	4	307	9	327	3e-61	235
Lup000344.1	Q5RC94	28.95	228	134	8	400	603	186	409	7e-19	96.7
Lup000345.1	O61967	38.16	228	135	4	214	439	36	259	5e-30	132
Lup000347.1	Q03400	30.97	452	312	0	49	500	101	552	1e-69	265
Lup000348.1	Q43873	64.74	329	111	2	1	325	1	328	2e-124	445
Lup000349.1	O80543	73.87	111	29	0	1	111	127	237	4e-45	179
Lup000351.2	O94432	34.96	226	86	2	4	229	161	325	3e-39	162
Lup000353.1	Q9SL05	78.99	119	21	3	7	122	16	133	4e-48	189
Lup000354.5	Q03389	82.86	140	24	0	24	163	33	172	9e-67	254
Lup000355.1	P49690	98.57	140	2	0	1	140	1	140	4e-75	279
Lup000356.1	P69422	98.59	71	1	0	100	170	4	74	5e-31	133
Lup000357.1	P09003	71.43	203	46	3	50	250	3	195	1e-74	279
Lup000358.1	P51428	92.77	83	6	0	22	104	2	84	6e-38	155
Lup000359.2	P12786	99.05	527	5	0	1	527	1	527	0.0	1041
Lup000360.1	Q8NHP7	33.33	159	96	4	39	191	96	250	2e-15	83.2
Lup000361.1	O82804	37.24	760	342	27	1	694	1	691	6e-88	325
Lup000365.1	O24325	79.03	453	91	1	24	476	26	474	0.0	769
Lup000368.1	Q9LNF2	28.40	162	106	5	25	186	22	173	2e-07	55.5
Lup000369.1	Q9LNF2	28.40	162	106	5	25	186	22	173	2e-07	55.5
Lup000371.1	O23969	63.77	345	124	1	1	345	1	344	1e-123	442
Lup000373.1	P42027	86.45	214	24	3	1	210	3	215	3e-102	370
Lup000374.2	Q96AE4	31.18	263	149	6	25	263	195	449	9e-22	105
Lup000376.1	Q9FHH8	46.88	64	29	1	305	363	285	348	1e-09	64.3
Lup000377.1	Q41005	58.50	147	35	1	22	142	113	259	5e-43	172
Lup000378.1	P37891	62.22	135	47	1	3	133	349	483	2e-45	180
Lup010171.1	Q94JU3	61.02	59	21	1	1	59	1	57	3e-12	70.1
Lup010172.1	Q9FZ70	29.06	203	121	6	20	220	6	187	3e-06	52.8
Lup010173.1	Q94B46	26.61	372	227	14	16	368	4	348	1e-10	68.2
Lup010176.1	Q948R1	61.94	360	130	2	59	418	85	437	1e-131	470
Lup010177.1	Q948R1	63.78	381	128	3	12	391	76	447	1e-144	513
Lup010179.1	Q9FPJ4	81.82	66	12	0	20	85	137	202	7e-26	115
Lup010180.1	Q39547	38.71	124	64	3	26	149	31	142	9e-16	82.4
Lup010181.1	O65351	43.41	592	312	12	4	589	178	752	9e-126	451
Lup010182.1	Q5XET6	69.15	470	133	4	15	476	13	478	0.0	662
Lup010183.1	O43036	27.33	150	106	3	10	157	12	160	2e-09	62.4
Lup010184.1	Q9M158	41.89	148	83	1	971	1115	95	242	4e-23	111
Lup010185.1	Q9SE97	33.78	296	150	11	2	257	23	312	1e-09	65.1
Lup010186.1	Q9Y305	34.44	331	179	8	90	397	86	401	4e-40	166
Lup010187.1	O81832	48.49	794	362	8	2	790	32	783	0.0	771
Lup010188.1	O80513	74.49	196	44	2	1	195	1	191	2e-81	301
Lup010189.1	A2Q1V6	75.98	487	100	1	1	470	1	487	0.0	705
Lup010190.1	Q93V99	32.37	485	248	7	4	415	258	735	1e-69	263
Lup010191.1	P45429	46.04	278	108	3	11	246	5	282	6e-59	227
Lup010194.1	Q9LTC0	62.40	359	130	3	8	365	23	377	3e-125	448
Lup010195.1	Q54YW1	33.51	194	110	3	52	227	362	554	3e-26	119
Lup010197.1	Q8QHA5	34.44	935	487	22	74	912	136	1040	3e-130	466
Lup010198.1	Q9SRQ8	43.98	332	145	12	1	312	1	311	6e-55	215
Lup010199.1	P53665	70.49	122	31	1	1	117	1	122	2e-44	177
Lup010200.1	Q9LPF6	64.57	350	121	1	8	354	16	365	8e-119	427
Lup010202.2	Q58D06	30.46	302	183	11	295	590	99	379	6e-23	109
Lup010204.1	O74462	44.79	384	186	7	7	368	9	388	4e-86	319
Lup010207.1	O81221	97.61	377	9	0	1	377	1	377	0.0	770
Lup010208.1	O81221	79.01	362	65	2	1	356	1	357	5e-170	597
Lup010209.1	Q9Y673	47.50	280	130	3	54	332	57	320	3e-71	268
Lup010210.1	P52409	51.14	440	197	6	21	444	21	458	3e-123	442
Lup010211.1	Q9LUJ3	43.44	122	69	0	77	198	40	161	7e-26	117
Lup010213.1	Q9SXJ6	71.48	284	77	2	15	297	24	304	4e-117	421
Lup010214.5	Q9FIZ3	30.98	878	517	18	222	1063	76	900	3e-89	330
Lup010216.1	Q7DLS1	84.39	269	42	0	5	273	6	274	2e-137	488
Lup010218.2	Q9SIA1	51.14	438	213	1	33	470	27	463	4e-128	458
Lup010219.1	Q8LFD1	48.17	382	86	5	603	938	48	363	5e-99	362
Lup010220.1	Q9P260	25.63	1221	651	33	16	1138	101	1162	1e-80	302
Lup010221.1	P82353	69.12	68	21	0	28	95	1	68	8e-21	99.0
Lup010222.1	P82353	57.35	68	29	0	28	95	1	68	2e-17	87.4
Lup010223.1	Q9HDV0	29.02	224	120	8	6	228	3	188	5e-15	82.8
Lup010224.1	P0C5E2	45.14	627	277	17	13	597	32	633	1e-133	478
Lup010225.1	Q6P5D8	27.99	268	138	10	111	333	98	355	1e-06	56.6
Lup010227.1	Q05865	26.90	368	187	8	66	379	24	363	2e-29	130
Lup010230.1	Q9LSL9	24.89	454	289	7	44	489	253	662	4e-30	132
Lup010232.1	Q40392	53.61	166	76	1	645	809	12	177	3e-43	178
Lup010233.1	P24007	82.61	184	29	2	1	182	1	183	5e-87	319
Lup010235.1	Q9FNP9	34.77	463	273	7	16	474	11	448	6e-68	258
Lup010236.1	Q9FF18	65.27	478	131	4	1	443	39	516	2e-176	619
Lup010237.1	Q84L30	63.21	386	123	8	1	376	1	377	1e-125	449
Lup010238.1	Q9LFR7	51.00	351	155	7	1	344	1	341	4e-94	345
Lup010240.1	Q6PFP6	40.61	293	158	6	17	304	314	595	6e-57	221
Lup010241.1	Q6PFP6	37.38	642	337	15	10	640	8	595	6e-110	398
Lup010242.1	Q6DGZ0	32.86	210	117	5	24	211	53	260	6e-16	84.0
Lup010243.1	Q3UDW8	28.19	376	213	12	48	402	250	589	7e-28	125
Lup010244.1	A0LTY8	51.30	345	160	5	1097	1434	12	355	2e-88	328
Lup010245.2	Q67YI9	51.32	684	228	22	1	621	1	642	2e-157	557
Lup010246.1	Q5T1Q4	41.90	253	145	2	1	252	122	373	4e-57	221
Lup010247.1	Q9ZVX4	53.80	461	189	10	1	445	16	468	4e-130	465
Lup010248.1	Q9ZW75	60.54	446	168	5	22	467	171	608	3e-160	565
Lup010249.2	Q8K0H5	47.12	104	53	2	20	123	116	217	1e-23	108
Lup010250.1	Q9LXT9	84.21	1963	271	15	6	1947	11	1955	0.0	3370
Lup010251.1	Q3E9B5	62.99	608	199	6	10	603	14	609	0.0	785
Lup010252.1	P33079	46.27	67	35	1	70	135	26	92	6e-09	60.5
Lup010253.1	Q9FE20	76.81	470	74	7	1	460	1	445	0.0	718
Lup010254.1	P93332	71.91	267	70	2	1	267	1	262	4e-96	350
Lup010255.1	Q9C7E8	54.13	109	42	2	14	122	331	431	4e-23	106
Lup010256.1	Q9C7E8	54.13	109	42	2	14	122	331	431	4e-23	106
Lup010257.1	Q9C7E8	44.83	174	75	3	13	165	9	182	2e-38	160
Lup010259.1	P0CG89	100.00	103	0	0	1	103	1	103	3e-51	199
Lup010260.2	O80925	69.55	289	67	8	1	277	1	280	2e-103	377
Lup010261.1	Q6RVV4	59.68	315	121	1	9	323	5	313	3e-105	381
Lup010262.1	Q9LFF1	66.62	761	238	10	7	763	1	749	0.0	1029
Lup010263.1	Q9FVI1	91.37	139	12	0	1	139	1	139	3e-71	266
Lup010264.4	Q6PDQ2	33.81	139	67	6	566	695	361	483	7e-12	73.6
Lup010266.1	Q9SZD4	95.03	443	22	0	1	443	1	443	0.0	853
Lup010267.2	Q4U0G1	26.52	528	317	14	1	481	5	508	1e-41	172
Lup010269.2	Q41228	57.65	170	42	5	1	169	1	141	4e-37	154
Lup010271.1	Q9SVU0	75.94	424	101	1	1	423	1	424	0.0	687
Lup010272.1	P54697	41.52	1014	501	15	8	934	30	1038	0.0	768
Lup010273.1	Q6DN14	33.61	122	73	3	15	136	628	741	2e-09	65.9
Lup010274.1	Q8R1Q9	34.45	119	64	4	24	128	205	323	2e-06	51.2
Lup010275.1	Q9FE20	61.21	379	122	2	34	387	71	449	1e-132	473
Lup010276.1	Q55750	53.55	366	154	9	138	500	519	871	4e-99	362
Lup010277.1	Q55750	36.52	293	181	3	4	295	862	1150	6e-51	201
Lup010279.1	Q6CAW5	29.83	181	116	4	140	319	2	172	1e-14	81.6
Lup010280.1	P47925	42.50	120	43	7	26	125	27	140	7e-09	59.3
Lup010281.1	Q8GY60	52.07	217	69	3	1	182	91	307	3e-54	211
Lup010284.1	Q9LEL5	39.94	333	191	4	4	334	25	350	5e-64	244
Lup010286.1	Q9SKT1	51.83	218	55	7	173	390	147	314	5e-49	195
Lup010287.1	Q9M0I2	75.32	235	57	1	15	248	28	262	1e-104	379
Lup010288.1	Q9M0I2	52.14	257	115	4	1	251	1	255	6e-76	283
Lup010290.1	Q9SKU6	43.09	427	235	4	10	434	40	460	2e-99	362
Lup010291.1	Q6R567	43.24	185	88	7	8	183	4	180	4e-34	144
Lup010295.1	P52914	56.95	439	187	2	118	555	7	444	9e-143	507
Lup010296.1	Q5RC72	38.89	288	150	7	146	425	9	278	5e-51	203
Lup010298.1	Q8VZT0	67.59	108	34	1	2	108	94	201	3e-25	113
Lup010299.1	Q9LJD9	55.74	61	24	2	1	59	1	60	7e-08	55.8
Lup010300.1	O22349	92.84	447	32	0	1	447	1	447	0.0	855
Lup010301.1	O50008	88.34	763	89	0	1	763	1	763	0.0	1426
Lup010305.1	Q32NQ8	30.60	487	292	15	90	556	120	580	1e-52	208
Lup010306.1	Q8VHC8	40.00	335	169	11	4	330	690	1000	6e-57	221
Lup010307.1	P34098	41.92	687	339	14	1	655	1	659	2e-140	500
Lup010308.1	Q8VHC8	39.78	988	499	19	27	958	50	997	0.0	692
Lup010309.1	Q9S7F4	61.57	752	285	2	1	748	74	825	0.0	995
Lup010310.1	Q8VEM8	54.55	308	124	2	50	357	42	333	3e-93	342
Lup010311.1	Q9SDS7	83.88	304	49	0	231	534	39	342	3e-150	531
Lup010314.1	O54922	29.23	195	118	8	497	678	463	650	4e-14	80.5
Lup010315.1	Q9CSU0	43.04	79	45	0	7	85	40	118	5e-14	79.7
Lup010316.1	Q8LEF6	79.52	83	17	0	112	194	142	224	5e-32	137
Lup010317.1	Q9FYA2	62.89	159	45	2	31	189	1	145	2e-45	181
Lup010318.1	Q6YZE8	57.85	121	43	2	81	201	118	230	1e-35	150
Lup010320.1	Q9FGW0	29.34	317	145	8	32	270	69	384	2e-27	122
Lup010321.1	Q9SZE8	55.82	249	81	8	1	229	1	240	1e-63	242
Lup010325.1	Q9M020	50.46	646	307	10	33	666	26	670	0.0	647
Lup010326.1	Q84KJ6	75.86	464	105	3	6	462	11	474	0.0	722
Lup010327.1	Q8RX71	50.45	222	110	0	17	238	48	269	2e-52	206
Lup010328.1	A2XFI3	76.95	256	50	1	28	283	39	285	6e-115	414
Lup010329.1	Q9UI26	27.74	501	306	10	430	890	361	845	1e-48	195
Lup010330.1	C0LGP4	42.76	1001	515	11	37	996	23	1006	0.0	769
Lup010331.1	P50580	49.02	357	171	8	5	352	4	358	2e-91	336
Lup010333.1	Q02400	68.70	131	21	1	1	111	1	131	6e-39	159
Lup010334.1	Q38833	79.62	368	65	3	4	365	24	387	2e-163	575
Lup010335.1	O80452	76.63	860	162	10	1	844	1	837	0.0	1325
Lup010336.1	Q8VYP0	68.85	260	65	1	40	283	75	334	2e-103	375
Lup010337.2	Q8LAD0	54.76	294	80	7	4	285	3	255	1e-75	283
Lup010338.1	Q5ZM74	43.64	55	28	2	143	197	152	203	2e-07	55.8
Lup010339.1	Q86K80	29.44	214	138	6	8	215	102	308	8e-21	101
Lup010340.1	A1L4Y2	67.87	389	115	3	18	398	2	388	1e-158	559
Lup010341.1	Q7FAE1	55.97	243	98	3	12	251	33	269	1e-61	236
Lup010342.1	Q7YJS8	92.11	266	21	0	1	266	1	266	2e-145	514
Lup010343.1	Q9SR93	85.89	496	68	2	1	496	1	494	0.0	858
Lup010344.1	Q80Y75	43.70	341	166	5	1	340	1	316	2e-70	266
Lup010345.1	Q75IR6	69.75	238	67	4	5	238	21	257	2e-92	338
Lup010346.1	Q8W4I7	85.28	530	72	2	1	526	1	528	0.0	946
Lup010347.1	P48620	69.13	447	101	4	1	410	1	447	7e-177	620
Lup010348.1	O24160	26.03	219	151	3	9	227	235	442	1e-13	76.6
Lup010349.1	B3H5Q1	55.43	433	156	4	17	412	86	518	6e-138	491
Lup010350.1	Q6AZD4	37.95	166	92	4	4	165	8	166	7e-27	119
Lup010352.1	O49595	70.75	147	37	2	3	148	5	146	2e-48	191
Lup010354.1	C0LGH3	50.46	325	158	2	19	343	668	989	2e-90	333
Lup010355.1	Q5YDB5	55.42	794	304	15	1	769	1	769	0.0	825
Lup010356.1	P36914	34.15	82	49	2	28	105	512	592	1e-09	62.8
Lup010358.1	Q9SD53	36.99	146	79	4	34	179	59	191	1e-15	84.0
Lup010359.1	Q4R6F8	71.09	384	111	0	45	428	145	528	2e-157	556
Lup010360.1	Q8L884	82.59	471	43	4	1	436	1	467	0.0	785
Lup010361.1	Q8VZG8	46.10	1000	520	9	4	996	50	1037	0.0	853
Lup010362.1	O80437	77.69	493	107	1	5	494	8	500	0.0	784
Lup010363.1	Q9SS80	43.05	741	272	29	23	693	25	685	4e-108	392
Lup010365.1	Q38944	61.24	258	98	2	3	258	5	262	2e-93	341
Lup010366.1	Q9LD43	61.44	734	263	10	1	722	1	726	0.0	900
Lup010367.1	Q5ZHZ4	34.34	99	56	2	65	154	98	196	2e-12	74.3
Lup010369.1	O81291	24.54	273	171	11	10	259	2	262	4e-11	69.3
Lup010371.1	P46275	86.62	411	48	4	4	411	1	407	0.0	728
Lup010373.1	Q4E4I4	27.89	147	99	5	103	247	128	269	7e-07	55.1
Lup010374.1	P02519	39.24	158	85	4	1	154	1	151	3e-24	110
Lup010375.1	Q8GWP3	48.48	132	64	2	14	143	9	138	2e-29	128
Lup010376.1	Q8GWP3	48.48	132	64	2	14	143	9	138	2e-29	128
Lup010377.1	Q9FNV9	68.38	117	37	0	5	121	12	128	9e-45	179
Lup010379.1	P32110	80.00	225	44	1	1	224	1	225	8e-103	372
Lup010380.1	Q93ZY2	57.86	420	162	5	78	491	88	498	7e-135	481
Lup010382.1	Q9M330	54.01	287	117	6	1	279	1	280	3e-75	281
Lup010384.1	Q9LZM8	50.86	116	42	2	135	236	102	216	2e-19	96.3
Lup010385.1	Q9LZM8	51.52	328	117	11	1	290	252	575	1e-70	266
Lup010386.1	Q42484	24.51	771	470	23	86	825	178	867	1e-38	162
Lup010387.1	Q9V4N3	45.61	57	30	1	41	96	4	60	1e-10	65.1
Lup010388.1	Q3E8X3	52.47	547	247	7	24	568	16	551	8e-162	570
Lup010390.1	O04226	73.78	717	187	1	1	717	1	716	0.0	1097
Lup010391.1	Q0PGJ6	66.06	274	92	1	32	304	42	315	3e-107	388
Lup010392.1	Q8W487	43.88	278	121	9	1	271	1	250	4e-49	194
Lup010393.1	P0C7P8	44.51	182	96	3	498	674	547	728	6e-35	149
Lup010394.1	Q15751	35.06	251	132	6	228	476	4085	4306	1e-30	134
Lup010395.2	Q9ZRD6	76.96	217	32	2	1	217	1	199	2e-95	348
Lup010396.1	Q9LHS9	33.58	268	97	11	30	281	20	222	2e-20	99.4
Lup010397.1	Q9M2S4	59.49	669	260	7	10	670	19	684	0.0	784
Lup010398.1	P0CH30	33.71	264	108	8	9	220	23	271	9e-34	144
Lup010400.1	Q09893	41.09	129	72	3	18	143	8	135	2e-17	90.1
Lup010401.1	Q9FFY9	36.91	634	334	15	1	577	1	625	1e-83	311
Lup010402.1	O48818	80.00	255	51	0	4	258	3	257	3e-121	434
Lup010403.1	P43293	66.32	389	111	3	15	403	19	387	2e-154	546
Lup010404.1	O80931	64.13	368	108	8	1	349	1	363	2e-121	435
Lup010405.1	Q9S7G7	65.66	198	61	2	47	237	25	222	6e-74	278
Lup010406.1	P43390	69.09	55	16	1	1	55	25	78	6e-15	79.3
Lup010407.1	Q9LSL9	54.28	864	377	7	44	904	62	910	0.0	937
Lup010408.1	Q9FFE3	57.00	507	209	5	36	538	30	531	4e-174	611
Lup010409.1	Q9LDD4	38.17	186	99	4	204	385	370	543	3e-30	132
Lup010410.1	Q5BKT4	30.74	514	288	10	2	493	6	473	2e-50	200
Lup010411.1	Q9SIB4	83.33	72	12	0	1	72	1	72	4e-31	134
Lup010412.1	Q9FJD5	79.30	575	113	3	12	580	3	577	0.0	954
Lup010414.2	Q55DQ5	43.93	107	59	1	76	182	160	265	8e-21	100
Lup010415.1	Q9M2U1	37.57	370	161	11	1	352	1	318	2e-46	186
Lup010416.2	P33543	59.02	183	45	2	95	247	492	674	1e-50	199
Lup010417.1	Q8BZ36	22.22	576	369	20	205	759	223	740	1e-17	92.8
Lup010418.1	Q9CA64	42.19	64	36	1	15	77	19	82	9e-08	55.5
Lup010419.1	Q944R1	80.87	366	70	0	28	393	105	470	0.0	647
Lup010420.1	A7RWP6	54.75	442	174	5	1	438	1	420	1e-135	483
Lup010421.1	Q9LS28	35.00	120	59	3	256	374	72	173	4e-13	76.3
Lup010423.1	Q3EB08	52.55	373	159	6	14	380	10	370	4e-102	372
Lup010425.1	A3LXE6	57.14	91	39	0	226	316	26	116	1e-27	124
Lup010426.1	P05621	59.13	115	41	1	106	220	40	148	5e-29	127
Lup010428.1	O24035	79.17	312	58	3	7	317	3	308	2e-143	508
Lup010429.2	Q9MAS5	68.01	272	34	1	1	272	1	219	9e-97	353
Lup010431.1	Q86K80	30.12	166	110	3	105	264	52	217	1e-13	78.2
Lup010432.1	Q8LBL5	44.13	349	164	8	1	337	44	373	7e-76	284
Lup010435.1	A7S4N4	33.55	456	245	16	3	410	10	455	3e-52	206
Lup010436.1	Q8W191	63.49	126	40	2	44	163	22	147	4e-36	150
Lup010438.1	Q96L91	31.33	150	89	3	524	659	736	885	3e-10	69.3
Lup010439.1	Q9FKC3	67.25	516	156	6	1	511	1	508	0.0	701
Lup010440.1	Q9SA37	39.26	787	461	10	7	783	6	785	1e-161	570
Lup010444.1	Q6NLW5	46.96	313	150	8	1	310	1	300	2e-67	256
Lup010445.1	Q84MB3	52.84	352	164	1	18	367	9	360	3e-110	398
Lup010446.1	Q9ZTN2	87.44	215	27	0	1	215	1	215	3e-104	377
Lup010447.1	Q6GL77	34.18	158	90	3	11	154	7	164	1e-08	60.5
Lup010448.1	Q94CD1	29.52	437	288	7	8	440	37	457	5e-49	195
Lup010450.1	Q8GYN5	34.94	249	96	10	22	242	1	211	3e-24	111
Lup010451.1	Q42712	69.00	371	95	8	13	369	4	368	4e-140	498
Lup010452.1	O14270	43.24	111	59	4	4	114	14	120	5e-14	77.8
Lup010454.1	P40466	34.31	137	71	5	17	138	55	187	6e-13	74.3
Lup010455.1	Q56XP9	76.09	92	22	0	102	193	110	201	1e-35	149
Lup010456.3	Q9LSG3	82.24	535	64	1	52	586	55	558	0.0	926
Lup010457.2	O94260	25.60	375	229	11	16	357	16	373	1e-21	105
Lup010458.1	Q9FJK7	73.12	253	68	0	1	253	1	253	9e-114	409
Lup010459.1	Q94465	41.21	199	98	4	31	229	50	229	3e-36	153
Lup010460.1	Q9SV68	73.17	328	88	0	1	328	1	328	3e-138	491
Lup010462.1	Q9C8T1	82.97	229	39	0	1	229	1	229	5e-108	390
Lup010463.1	Q38931	80.04	551	106	2	1	548	1	550	0.0	878
Lup010464.1	Q08069	86.82	220	27	2	1	218	1	220	6e-107	386
Lup010465.1	Q08069	85.20	196	27	2	7	200	24	219	1e-92	338
Lup010466.1	Q9SRT2	46.30	473	155	14	19	478	48	434	9e-90	331
Lup010467.1	Q9SMU7	85.44	103	15	0	1	103	1	103	1e-49	194
Lup010468.1	Q9SRT0	58.02	474	178	9	1	467	1	460	8e-150	530
Lup010469.1	Q9LSF1	53.00	434	158	10	17	437	9	409	8e-116	417
Lup010470.1	Q9LSF0	52.05	463	202	9	1	457	67	515	5e-133	474
Lup010471.1	Q9Y7K5	28.38	377	239	9	67	438	66	416	6e-35	149
Lup010472.1	Q8R1S0	37.59	399	226	10	107	499	87	468	4e-66	252
Lup010473.1	P22895	45.57	316	158	4	33	335	25	339	2e-73	276
Lup010474.1	P22895	47.09	344	160	5	29	355	22	360	2e-82	306
Lup010475.1	P22895	46.33	341	168	4	30	357	22	360	5e-77	288
Lup010476.1	Q9LV60	60.08	253	97	3	1	250	1	252	1e-83	309
Lup010477.1	P35694	85.77	274	38	1	6	279	9	281	3e-136	484
Lup010478.1	Q91VC0	54.46	101	46	0	14	114	30	130	1e-27	121
Lup010479.1	Q9FKI0	65.56	662	222	3	1	658	1	660	0.0	895
Lup010480.1	O34524	32.97	279	181	5	112	389	30	303	6e-28	125
Lup010482.1	Q9SU40	67.93	555	172	4	10	558	3	557	0.0	782
Lup010483.1	Q8L7B2	56.42	296	99	3	98	363	202	497	6e-93	341
Lup010484.1	Q8L7B2	57.53	485	148	3	7	433	10	494	2e-165	582
Lup010485.1	Q8L7B2	64.86	424	147	2	13	435	72	494	4e-170	597
Lup010486.1	Q8L7B2	63.90	446	160	1	7	451	10	455	1e-178	625
Lup010487.1	Q8W4C3	51.06	611	282	10	12	615	18	618	3e-176	619
Lup010488.1	B7VMK8	24.08	461	257	17	51	462	1	417	2e-14	81.3
Lup010489.1	Q8L3W1	30.37	326	178	10	2	286	22	339	3e-26	120
Lup010490.1	Q8L3W1	27.10	321	179	8	2	277	22	332	1e-25	117
Lup010493.1	Q28CX0	25.61	246	163	7	27	256	19	260	2e-16	86.3
Lup010494.1	Q9SLG9	33.68	190	123	1	223	412	67	253	1e-25	118
Lup010495.1	Q6RFH5	31.35	303	188	8	120	418	93	379	9e-28	125
Lup010497.1	P37707	33.33	138	83	3	171	301	67	202	1e-14	82.0
Lup010498.1	Q9LF64	41.41	326	147	8	6	307	4	309	7e-51	201
Lup016613.1	Q8S8P6	50.70	574	276	4	46	616	55	624	5e-162	572
Lup016617.1	Q7Z2Z2	36.98	1179	518	22	7	1035	15	1118	0.0	712
Lup016618.1	Q9Y5A7	25.87	549	344	18	27	559	112	613	2e-29	131
Lup016619.1	Q3MHX6	37.76	143	75	5	88	224	100	234	3e-22	105
Lup016620.1	Q9LW07	47.14	384	183	7	30	410	24	390	5e-92	338
Lup016621.1	Q9LW07	38.83	188	101	6	30	211	24	203	7e-27	121
Lup016622.1	Q93VD3	70.89	79	20	1	12	87	316	394	4e-23	108
Lup016623.1	Q8VYE5	44.62	130	68	2	201	326	346	475	7e-23	108
Lup016624.1	Q8VYE5	44.62	130	68	2	171	296	346	475	5e-23	108
Lup016625.1	Q6ZI17	58.86	807	282	16	42	829	46	821	0.0	880
Lup016626.1	Q9FL53	40.43	94	52	2	28	119	83	174	6e-09	60.5
Lup016627.1	P48979	51.80	388	184	3	11	395	6	393	8e-111	400
Lup016628.1	P49211	83.46	133	22	0	1	133	1	133	3e-63	239
Lup016630.1	P46519	82.24	152	27	0	1	152	1	152	7e-69	258
Lup016631.1	Q3E6Q1	35.45	584	368	6	8	588	133	710	9e-104	378
Lup016632.2	Q6TNS2	28.32	346	195	5	1	346	12	304	1e-40	167
Lup016633.1	Q9LT10	49.08	326	147	6	1	317	11	326	2e-87	322
Lup016634.2	Q9LR69	59.64	607	238	4	3	608	7	607	0.0	764
Lup016635.1	Q7X9I4	69.43	458	126	4	7	455	12	464	0.0	659
Lup016636.2	Q9C757	70.64	470	136	2	40	507	106	575	0.0	714
Lup016637.1	P92523	39.37	127	76	1	46	172	13	138	1e-23	109
Lup016638.1	Q9STE1	52.33	816	383	3	35	847	23	835	0.0	868
Lup016639.1	Q9HAU5	41.44	917	477	16	17	896	111	1004	0.0	654
Lup016640.1	Q2UVJ5	83.55	602	94	3	1	601	378	975	0.0	1032
Lup016641.1	Q2UVJ5	71.02	314	70	4	18	324	27	326	2e-117	422
Lup016642.1	Q9S9Q9	71.11	668	155	13	1	636	1	662	0.0	926
Lup016643.1	P25635	41.18	901	467	9	2	891	4	852	0.0	719
Lup016644.1	Q8GUI6	47.00	1015	430	15	1	994	1	928	0.0	865
Lup016646.1	Q9SPE5	71.43	294	80	1	3	296	2	291	3e-123	441
Lup016648.1	Q2V6K0	44.03	486	248	10	5	479	6	478	3e-110	399
Lup016649.1	O64495	33.17	618	294	23	104	666	72	625	5e-67	256
Lup016650.1	A4ULF8	95.69	394	17	0	1	394	1	394	0.0	761
Lup016651.1	Q9SQU6	65.19	405	139	2	4	406	64	468	1e-159	563
Lup016652.1	Q9S7P5	47.62	1008	420	25	9	1009	20	926	0.0	807
Lup016653.1	Q9LRP2	86.51	378	42	5	1	378	4	372	7e-178	623
Lup016654.1	Q9LRP1	84.09	264	41	1	1	263	1	264	1e-123	442
Lup016655.1	P91622	40.00	335	181	8	29	352	33	358	2e-59	230
Lup016656.1	Q94C40	51.48	338	97	7	1	274	54	388	1e-79	296
Lup016657.1	Q42456	45.05	495	224	7	28	485	26	509	8e-123	441
Lup016658.1	Q9FGR9	47.53	324	143	10	7	315	31	342	1e-77	290
Lup016659.1	P80884	50.16	305	142	5	10	307	33	334	6e-87	320
Lup016661.1	Q9SX68	81.89	127	23	0	40	166	44	170	9e-56	215
Lup016662.1	Q9LIR8	32.37	312	174	10	11	312	17	301	4e-27	122
Lup016663.1	Q9LIR8	33.23	310	174	11	11	312	17	301	4e-27	122
Lup016664.1	O48711	65.44	518	168	5	37	548	35	547	0.0	694
Lup016665.1	Q7Y201	49.76	617	270	6	1	581	1	613	3e-171	602
Lup016668.1	P22778	72.06	68	19	0	14	81	177	244	2e-23	107
Lup016669.1	P22778	60.25	244	93	2	1	240	1	244	7e-80	296
Lup016670.1	P13708	84.91	795	120	0	4	798	11	805	0.0	1411
Lup016671.1	P32295	49.28	69	34	1	89	156	24	92	1e-14	79.0
Lup016672.1	O81211	61.79	937	300	13	26	922	34	952	0.0	1131
Lup016675.1	Q7XJN0	67.57	552	162	6	14	553	37	583	0.0	764
Lup016676.2	Q8RYC8	80.42	383	75	0	257	639	81	463	0.0	636
Lup016677.1	O65282	75.39	256	58	2	1	254	1	253	6e-107	387
Lup016679.1	Q9LMA8	40.60	266	111	7	1	233	1	252	5e-40	164
Lup016680.1	A7PZL3	47.07	410	213	4	12	419	58	465	1e-107	390
Lup016681.1	Q5E9Z8	52.48	101	47	1	15	115	7	106	7e-22	102
Lup016682.1	Q54WM0	34.68	173	94	2	22	193	3	157	8e-22	104
Lup016684.2	B9HCR2	80.29	345	66	2	2	345	30	373	2e-158	558
Lup016685.1	Q9FT72	47.13	802	313	17	3	801	2	695	0.0	661
Lup016686.1	Q9D7N9	29.53	386	237	11	3	358	34	414	2e-37	156
Lup016687.1	P25795	84.87	509	71	2	1	504	1	508	0.0	887
Lup016688.1	Q9SYG9	55.32	555	190	7	30	530	90	640	3e-169	595
Lup016689.1	Q8GYX0	85.45	213	29	2	1	212	1	212	5e-105	380
Lup016690.1	Q9ZRA4	77.67	206	44	1	4	209	5	208	2e-86	318
Lup016691.1	Q6NXD8	29.56	159	103	3	546	695	264	422	2e-13	78.2
Lup016692.1	Q6PD62	35.43	892	518	16	2	879	4	851	5e-146	519
Lup016693.1	Q9FJA6	90.14	213	21	0	91	303	10	222	1e-111	403
Lup016696.1	Q8GZ92	59.32	413	117	9	1	391	1	384	6e-123	441
Lup016697.1	Q93ZH2	47.37	190	93	4	24	210	129	314	1e-36	153
Lup016698.1	Q5XEM9	68.08	260	70	3	3	252	4	260	7e-90	330
Lup016700.1	P54697	40.24	1066	549	18	4	987	89	1148	0.0	738
Lup016702.1	Q55E68	50.74	136	65	2	135	269	60	194	5e-34	144
Lup016703.1	Q0JLP9	60.06	328	110	5	169	486	150	466	5e-110	398
Lup016704.1	P41381	92.67	409	30	0	4	412	5	413	0.0	801
Lup016705.1	Q9SLD2	76.85	311	65	1	86	396	101	404	5e-141	501
Lup016706.1	P42158	69.88	488	99	7	1	485	1	443	0.0	677
Lup016707.1	Q6YW50	49.23	195	91	2	36	230	24	210	3e-44	180
Lup016708.2	O22607	73.50	551	85	6	3	545	9	506	0.0	815
Lup016709.1	Q9SU79	59.12	570	183	12	2	560	1	531	0.0	640
Lup016710.1	P46604	64.84	128	36	2	78	198	113	238	5e-37	154
Lup016711.1	Q8LFQ6	68.55	124	38	1	6	129	5	127	1e-45	181
Lup016712.1	Q5BJP5	49.35	77	38	1	26	101	40	116	3e-12	70.5
Lup016713.1	Q9SV15	54.22	308	88	10	3	270	11	305	3e-78	291
Lup016714.1	Q8W486	20.00	370	239	11	68	391	63	421	6e-10	65.5
Lup016716.2	Q2HIV9	59.17	218	80	5	2	215	3	215	8e-63	239
Lup016717.1	P48785	57.44	430	165	6	128	543	91	516	4e-128	459
Lup016720.1	Q8VYT2	64.99	617	176	14	1	597	1	597	0.0	699
Lup016723.1	Q54VM3	25.06	443	256	14	35	441	379	781	2e-33	145
Lup016725.1	Q9LVD3	39.52	926	448	9	1	920	150	969	2e-178	626
Lup016730.1	Q9SRM5	64.48	183	65	0	44	226	74	256	1e-71	269
Lup016731.1	O04211	67.50	80	25	1	21	99	12	91	7e-25	112
Lup016732.1	Q9SP02	81.25	176	33	0	49	224	27	202	4e-83	307
Lup016733.1	Q8GV43	57.57	608	206	11	2	567	15	612	0.0	699
Lup016734.1	Q29I63	34.52	197	116	5	88	284	58	241	2e-21	103
Lup016735.1	Q9HVN5	37.82	119	66	3	738	848	603	721	4e-09	64.7
Lup016736.1	Q0WNJ6	91.55	1656	140	0	3	1658	2	1657	0.0	3189
Lup016737.1	Q6YW64	38.29	175	99	5	2	169	39	211	9e-23	107
Lup016738.1	Q6PA35	25.16	465	293	15	77	530	41	461	4e-23	110
Lup016739.1	O59767	34.55	110	72	0	7	116	89	198	1e-16	87.8
Lup016741.1	Q9SIZ4	52.84	405	177	7	352	747	86	485	3e-114	413
Lup016742.1	Q8S8E3	56.68	217	80	5	1	213	1	207	2e-61	234
Lup016744.1	Q9SIT5	35.66	788	472	12	6	764	7	788	8e-133	475
Lup016745.1	P93798	64.93	268	64	4	1	240	1	266	5e-87	321
Lup016746.1	Q7X996	62.41	439	154	3	2	440	3	430	2e-163	576
Lup016748.2	Q6NZQ8	29.94	177	107	7	5	174	50	216	2e-06	53.9
Lup016750.1	Q8K2L8	30.28	360	196	9	41	364	455	795	1e-31	137
Lup016753.1	Q9SSV4	91.37	510	40	1	1	506	1	510	0.0	969
Lup016754.1	Q8H1E4	57.22	180	61	7	5	181	143	309	3e-47	188
Lup016755.1	O50401	34.78	184	109	2	3	186	170	342	2e-27	121
Lup016757.1	Q9SIN1	48.21	363	184	1	262	620	219	581	1e-95	351
Lup016758.1	P49206	81.90	116	21	0	1	116	1	116	6e-51	199
Lup016761.1	Q94FB9	79.02	1158	226	6	183	1338	192	1334	0.0	1905
Lup016762.1	Q43011	86.02	558	78	0	1	558	1	558	0.0	1046
Lup016763.1	A0KF23	47.46	59	31	0	31	89	30	88	3e-07	54.7
Lup016764.1	Q9LFT9	89.37	207	22	0	1	207	1	207	6e-108	389
Lup016765.1	Q8LAM0	80.00	365	35	2	1	327	1	365	6e-168	590
Lup016766.1	C0LGT1	69.62	609	173	5	4	603	8	613	0.0	828
Lup016767.1	B8HLD2	51.28	351	168	3	84	431	4	354	2e-100	366
Lup016768.1	F4I8B9	28.64	398	254	6	78	452	262	652	2e-19	98.2
Lup016769.1	Q05B50	50.19	265	115	5	271	520	34	296	9e-71	268
Lup016770.1	Q71H73	88.06	67	8	0	2	68	25	91	4e-28	123
Lup016771.1	Q5ZME8	66.60	512	170	1	4	514	2	513	0.0	730
Lup016772.1	Q54Q92	30.77	429	279	9	65	488	134	549	1e-45	185
Lup016774.1	Q32PH0	23.85	784	446	26	78	771	62	784	3e-43	177
Lup016777.1	Q8W486	36.18	434	253	9	107	536	62	475	9e-73	275
Lup016778.1	Q9V2L2	26.47	340	198	9	79	416	30	319	7e-15	82.0
Lup016779.1	Q9FXD8	83.46	387	63	1	17	402	22	408	0.0	660
Lup016780.1	Q9FYL3	67.57	441	109	9	45	467	45	469	8e-158	557
Lup016781.1	P80470	55.79	190	64	6	17	202	26	199	2e-45	182
Lup016783.1	Q6P7R8	41.48	270	150	5	51	318	48	311	7e-53	207
Lup016784.1	A5PJF6	42.09	278	146	6	24	293	37	307	6e-53	207
Lup016786.1	Q9LU89	81.09	423	80	0	815	1237	88	510	0.0	728
Lup016788.1	P0AAT8	35.64	101	59	2	22	122	11	105	2e-10	64.7
Lup016789.1	P0AAT8	35.64	101	59	2	48	148	11	105	2e-10	65.1
Lup016790.1	Q9CAG8	62.16	370	130	2	1	370	17	376	6e-133	474
Lup016791.1	Q3MG79	40.60	399	199	7	77	475	4	364	4e-72	272
Lup016792.1	P51413	88.57	175	20	0	24	198	1	175	2e-90	331
Lup016793.1	Q54GB2	59.91	212	81	2	243	454	360	567	2e-70	266
Lup016794.1	Q9SA98	63.13	358	112	4	1	353	1	343	9e-126	451
Lup016795.1	A2YGR5	40.15	406	207	11	1	376	6	405	6e-58	225
Lup016796.1	Q9C7F5	82.93	123	21	0	1	123	4	126	2e-57	220
Lup016797.1	Q9FYG2	49.76	1025	435	22	5	987	29	1015	0.0	862
Lup016798.1	Q9SAC0	72.70	315	83	1	62	373	53	367	2e-139	495
Lup016800.1	P28553	85.02	574	63	4	3	557	1	570	0.0	999
Lup016801.1	Q4PE39	48.59	780	373	8	9	776	5	768	0.0	774
Lup016802.3	Q9LK39	67.49	689	218	5	26	713	39	722	0.0	983
Lup016803.1	Q9SL02	71.68	1264	358	0	646	1909	40	1303	0.0	1831
Lup016804.1	Q3SWX0	43.59	234	92	1	3	196	36	269	1e-50	202
Lup016805.1	Q84W89	75.33	600	102	11	1	577	1	577	0.0	849
Lup016806.1	Q5LU15	39.06	192	103	5	4	186	1	187	7e-30	130
Lup016807.1	Q9ZUU2	30.63	222	140	8	33	248	34	247	1e-16	87.0
Lup016808.1	Q9XQU4	86.88	480	52	3	7	486	59	527	0.0	837
Lup016809.1	Q9R1C6	28.09	445	231	13	25	463	163	524	2e-36	154
Lup016811.1	P72749	49.46	186	92	2	94	278	404	588	5e-44	178
Lup016814.1	O22944	62.79	215	74	3	12	225	11	220	5e-79	293
Lup016815.1	Q5ZKD5	22.65	1042	660	38	8	1009	100	1035	7e-33	143
Lup016817.1	Q9M2K8	49.03	257	116	5	1	244	1	255	2e-50	199
Lup016818.2	P48513	84.29	350	16	3	1	348	1	313	1e-167	588
Lup016819.1	Q9ZSK5	58.80	466	142	5	10	432	1	459	1e-146	520
Lup016820.1	Q8RXS6	63.91	1510	429	19	13	1434	13	1494	0.0	1883
Lup016821.1	Q9C0R2	37.96	137	85	0	1	137	989	1125	3e-23	108
Lup016822.1	P0CD61	52.91	361	141	8	87	420	38	396	2e-92	340
Lup016823.1	F6HH45	66.18	479	133	5	1	450	2	480	0.0	648
Lup016824.1	P74476	34.89	321	203	4	25	341	46	364	3e-47	189
Lup016827.1	Q9LZA6	72.77	808	189	8	1	801	1	784	0.0	1192
Lup016828.1	Q6RT24	40.79	478	191	13	4	423	7	450	1e-78	295
Lup016829.1	Q9M1K2	68.24	784	233	7	1	773	1	779	0.0	1128
Lup016830.1	O24160	65.11	450	143	5	21	468	16	453	2e-167	588
Lup016831.1	Q93Y09	64.01	389	134	3	28	413	28	413	2e-152	539
Lup016832.1	Q9X248	35.52	259	151	7	15	272	3	246	7e-31	134
Lup016833.1	P0A9P9	33.84	263	151	9	15	274	7	249	5e-27	121
Lup016834.1	Q9FH54	65.93	135	28	3	24	146	22	150	6e-43	174
Lup016835.1	Q55CU8	33.01	206	129	5	38	235	73	277	4e-21	101
Lup016836.1	Q940Q8	88.58	394	45	0	18	411	22	415	0.0	743
Lup016837.1	B2X050	41.59	315	134	8	39	315	11	313	9e-54	210
Lup016838.1	Q863B3	34.62	1014	485	36	10	975	21	904	2e-133	477
Lup016839.1	Q2HXL0	69.72	938	254	9	20	942	16	938	0.0	1365
Lup016840.1	P42762	68.05	870	262	9	3	861	68	932	0.0	1197
Lup016841.1	P83332	73.48	230	60	1	14	242	17	246	3e-98	357
Lup016843.3	F1SRI0	41.38	145	73	4	1	140	1	138	3e-24	110
Lup016844.1	Q9SJQ5	66.45	468	129	9	1	457	86	536	1e-166	586
Lup016845.1	Q39529	47.45	255	124	4	1	251	28	276	1e-58	226
Lup016846.1	Q39529	50.56	269	127	4	3	266	9	276	1e-71	269
Lup016847.1	Q84TI6	77.05	475	96	7	1	467	1	470	0.0	722
Lup016848.1	Q2V6J9	42.24	490	244	12	2	463	6	484	4e-98	358
Lup016850.1	Q0IU52	42.51	407	194	15	76	469	22	401	3e-82	306
Lup016851.1	Q39013	56.59	258	73	8	1	242	55	289	4e-69	261
Lup016852.1	Q9FFN4	60.86	700	235	5	8	669	10	708	0.0	905
Lup016853.1	Q9FN08	68.81	731	190	4	5	702	14	739	0.0	1066
Lup016854.1	Q9SF32	36.20	221	109	7	72	288	98	290	2e-28	127
Lup016855.1	P93568	68.72	617	174	6	32	640	34	639	0.0	868
Lup016856.1	Q84WF5	28.12	256	151	7	1	227	1	252	2e-17	89.4
Lup016857.1	Q8LDQ4	70.37	405	120	0	1	405	1	405	4e-168	590
Lup016858.1	Q9M160	36.27	102	50	2	19	105	14	115	8e-06	50.8
Lup016859.1	Q9LVU8	61.90	105	40	0	143	247	148	252	2e-31	135
Lup016861.1	A5YVF1	51.53	654	270	12	1	640	1	621	2e-174	612
Lup016862.1	Q5R833	43.22	118	65	1	32	149	24	139	3e-20	97.4
Lup016863.1	Q9FGN8	44.80	221	109	4	80	298	283	492	1e-45	184
Lup016864.1	Q29RH4	50.99	304	144	3	12	312	48	349	4e-91	334
Lup016865.1	Q680K8	67.92	240	77	0	29	268	90	329	6e-91	333
Lup016867.1	P0C5E2	46.30	540	234	13	123	621	128	652	2e-122	440
Lup016869.1	Q9M9C5	64.18	656	202	9	32	673	31	667	0.0	814
Lup016872.2	Q9ZSY2	81.46	410	64	3	4	406	5	409	0.0	699
Lup016873.1	Q39265	36.80	250	92	10	13	251	3	197	5e-24	111
Lup016874.1	A1AK01	45.51	523	249	5	8	529	3	490	1e-127	457
Lup016876.1	Q94A20	45.04	242	116	2	1	242	29	253	1e-51	202
Lup016881.1	P52780	97.86	794	15	1	1	792	1	794	0.0	1580
Lup016882.1	Q5GHF7	65.13	304	91	8	14	306	28	327	2e-105	382
Lup016883.1	Q8R431	29.69	293	184	7	106	398	24	294	1e-27	125
Lup016884.1	Q6S591	39.53	253	89	10	45	270	34	249	2e-25	116
Lup016885.1	P31165	71.10	263	62	3	4	264	3	253	2e-94	345
Lup016890.1	Q9LUA1	41.84	98	35	5	11	102	10	91	9e-10	62.4
Lup016891.1	Q9M886	55.32	141	57	2	1	141	1	135	9e-43	172
Lup016892.1	Q8RWD0	46.79	421	177	15	7	400	3	403	7e-83	308
Lup016893.1	Q9XF43	83.50	497	81	1	1	496	1	497	0.0	896
Lup016894.1	Q9CA27	33.62	351	140	13	20	351	31	307	1e-31	137
Lup016898.2	Q84L31	65.58	430	105	9	1	398	1	419	2e-146	519
Lup016899.1	Q5XIS2	25.41	181	118	4	37	203	22	199	1e-07	56.2
Lup016900.1	Q5RKH1	53.07	358	158	5	628	979	637	990	2e-110	401
Lup016901.1	Q9C6L8	59.01	544	192	6	26	550	10	541	3e-172	605
Lup016902.2	Q38950	76.56	576	122	3	243	806	13	587	0.0	876
Lup016903.1	Q41558	64.16	346	118	5	541	883	134	476	5e-121	436
Lup016904.1	Q9C6M1	78.47	209	43	2	1	208	1	208	3e-82	304
Lup016905.1	Q6CGU8	22.54	244	165	6	311	544	230	459	6e-06	53.1
Lup016907.1	Q9STN3	35.28	309	169	6	34	315	126	430	3e-41	169
Lup016908.1	O04375	63.31	496	173	3	1	488	1	495	0.0	644
Lup016909.1	Q93Z04	66.17	402	110	5	28	414	26	416	8e-159	560
Lup016910.1	Q9SQZ0	75.71	564	134	2	6	567	12	574	0.0	857
Lup016911.1	Q2V9B0	62.38	101	32	2	93	193	72	166	2e-21	102
Lup016913.1	P10978	37.60	375	180	7	26	361	607	966	8e-59	228
Lup016914.1	Q9M376	87.96	191	23	0	1	191	1	191	1e-94	345
Lup016915.1	Q93Y22	75.56	532	121	6	174	702	2	527	0.0	789
Lup016916.1	Q9SEZ6	58.11	296	103	2	7	282	2	296	1e-98	359
Lup016918.1	Q0JIC2	44.95	396	197	10	26	410	35	420	3e-79	296
Lup016919.1	Q28205	31.38	1195	631	29	59	1129	58	1187	2e-150	534
Lup016921.1	B9RX57	79.30	372	66	3	2	373	1	361	1e-173	609
Lup016922.1	Q9SR72	60.70	201	70	2	15	206	19	219	3e-66	251
Lup016924.1	Q5U403	50.24	410	180	7	11	420	11	396	2e-98	359
Lup016925.1	Q9LZH8	48.81	84	43	0	1	84	46	129	3e-15	80.1
Lup016926.1	Q9M9W1	82.26	124	19	1	1	121	1	124	1e-46	184
Lup016927.1	Q683I9	59.67	181	71	1	1	179	53	233	2e-59	228
Lup016928.1	Q8LB72	67.17	463	131	8	1	458	1	447	1e-161	569
Lup016929.1	B2HLJ5	30.88	136	88	4	11	144	88	219	4e-13	75.1
Lup016930.1	Q9SC88	81.28	748	106	10	11	744	11	738	0.0	1189
Lup016931.1	P32292	54.37	103	41	3	1	101	1	99	3e-23	106
Lup016932.1	Q9M015	25.51	98	72	1	31	128	56	152	2e-08	58.2
Lup016934.1	Q9M015	30.61	98	66	2	29	125	56	152	5e-09	60.5
Lup016935.1	P83326	28.28	145	100	2	15	156	35	178	9e-08	56.2
Lup016936.1	Q8RXK7	63.24	574	192	8	1	557	1	572	0.0	734
Lup016937.1	Q8RXK7	56.52	575	231	9	1	559	1	572	0.0	650
Lup016938.1	O81301	56.74	497	194	4	72	558	33	518	1e-165	583
Lup016939.1	O81416	77.36	508	105	3	3	503	12	516	0.0	805
Lup016940.1	O24301	85.11	806	120	0	2	807	3	808	0.0	1453
Lup016943.1	Q9FI53	85.03	461	68	1	29	488	39	499	0.0	826
Lup016944.1	O81635	53.17	1010	393	23	4	985	11	968	0.0	984
Lup016945.1	Q54FU9	42.23	296	153	6	16	303	37	322	3e-59	228
Lup016947.1	Q8VYF4	77.65	358	66	2	1	344	1	358	2e-164	578
Lup016948.1	P92792	52.00	100	44	2	1	98	56	153	1e-21	101
Lup016954.2	Q54V77	59.96	567	198	5	1	538	1	567	0.0	689
Lup016956.1	P38661	82.92	363	61	1	1	363	3	364	6e-172	603
Lup016957.1	O22264	70.44	159	39	3	1	151	1	159	9e-60	231
Lup016958.1	Q5R9W6	53.97	63	28	1	1	63	57	118	7e-14	75.9
Lup016959.1	P19515	29.93	147	93	5	339	481	160	300	2e-06	55.1
Lup016960.2	Q6GPW4	31.35	185	100	3	27	207	3	164	6e-21	100
Lup016961.1	O04251	69.10	233	71	1	1044	1276	1096	1327	3e-106	387
Lup016963.1	Q94KD8	73.04	764	195	3	2	760	11	768	0.0	1178
Lup016965.1	Q5R9W1	32.86	70	43	3	20	86	9	77	2e-06	52.4
Lup016966.1	Q8VDD9	32.15	703	347	24	52	737	14	603	8e-77	290
Lup016967.1	P24068	40.85	142	81	3	7	147	10	149	2e-22	104
Lup016968.1	A6Q0K5	47.22	72	32	3	64	130	10	80	5e-11	66.2
Lup016969.1	Q9LZQ0	87.50	64	8	0	1	64	1	64	1e-26	118
Lup016972.1	O04609	50.34	145	55	5	11	146	92	228	2e-29	129
Lup016973.1	Q9S834	90.23	256	25	0	294	549	43	298	2e-137	489
Lup016974.2	Q99575	27.40	292	171	9	15	296	99	359	1e-16	89.0
Lup016975.1	O22900	47.40	327	117	9	27	305	18	337	1e-53	210
Lup016977.1	Q9FZ22	56.90	536	204	12	8	531	10	530	6e-165	581
Lup016978.1	O22899	63.89	72	21	1	56	127	527	593	5e-21	100
Lup016979.1	O22898	60.55	109	43	0	49	157	551	659	6e-33	139
Lup016980.1	Q9XHM5	73.49	347	84	4	1	343	1	343	4e-149	527
Lup016981.1	P81391	68.47	111	25	1	18	118	9	119	3e-40	165
Lup016982.1	Q9FZ19	68.00	475	148	2	10	483	14	485	0.0	643
Lup016983.1	Q949Z1	54.55	473	195	5	10	465	6	475	2e-152	539
Lup016984.1	Q3EAF9	60.66	394	141	5	1	390	1	384	5e-133	474
Lup016985.1	P59271	90.38	156	15	0	1	156	1	156	1e-69	261
Lup016986.1	A7QEU4	55.42	332	145	1	1	332	1	329	1e-99	363
Lup016987.1	Q9SMX9	53.85	1025	316	30	1	1015	1	878	0.0	964
Lup016988.1	Q41328	81.46	356	64	2	1	356	1	354	6e-169	593
Lup016989.1	Q9FI78	26.05	430	279	15	31	448	25	427	4e-33	142
Lup016990.1	Q5MFV8	36.17	669	310	20	1	626	1	595	8e-103	375
Lup016991.1	Q5MFV8	36.04	652	315	19	5	615	5	595	1e-101	370
Lup016993.1	O80725	73.92	1246	315	7	34	1273	45	1286	0.0	1863
Lup016995.1	Q41062	90.57	700	65	1	406	1104	312	1011	0.0	1276
Lup016996.1	A7PZL3	53.19	423	193	3	32	450	52	473	1e-130	466
Lup016997.1	Q9M1R4	46.06	165	65	4	2	156	19	169	6e-31	132
Lup016998.1	P55826	81.59	429	66	1	1	429	122	537	0.0	716
Lup017000.1	Q8L5W8	41.41	198	104	5	208	395	157	352	8e-31	135
Lup017001.1	Q7Y211	34.02	723	452	8	14	719	83	797	3e-128	459
Lup017002.1	Q8LPH6	88.37	129	15	0	1	129	1	129	5e-69	261
Lup017003.1	Q8R116	25.15	330	197	11	68	383	103	396	3e-16	87.0
Lup017004.1	Q18486	30.59	438	175	6	11	322	314	748	9e-50	197
Lup017005.1	P53078	30.77	104	51	3	19	116	125	213	3e-06	51.2
Lup017007.1	Q8RWN7	61.31	928	256	18	1	918	1	835	0.0	1056
Lup017008.1	Q9M263	70.09	214	63	1	7	219	6	219	6e-84	310
Lup017010.1	Q9SZL5	37.50	184	112	3	135	318	115	295	5e-31	135
Lup017011.2	Q8L7S8	67.10	769	217	13	1	754	1	748	0.0	914
Lup017016.1	P93673	86.08	1121	156	0	1	1121	1	1121	0.0	2028
Lup017017.1	O13775	47.13	662	314	7	69	727	79	707	2e-177	623
Lup017018.1	Q9M263	70.14	211	59	2	9	218	12	219	7e-83	306
Lup017021.1	C6TEX6	85.54	325	46	1	1	325	18	341	4e-165	580
Lup017022.1	Q93VV5	42.19	576	303	11	2	552	12	582	1e-124	447
Lup017023.1	Q8R116	30.62	258	142	8	67	299	106	351	7e-20	99.0
Lup017024.1	Q8LPH6	81.76	148	25	1	1	148	1	146	7e-71	268
Lup017026.1	O80536	33.28	643	251	24	1	623	1	485	4e-55	216
Lup017027.1	Q9ZNS6	81.48	54	10	0	4	57	1	54	1e-18	91.3
Lup017028.1	Q9FJK3	43.59	156	87	1	1	155	1	156	2e-27	121
Lup017030.1	Q9FJK3	46.10	154	82	1	1	153	1	154	3e-27	120
Lup017033.1	P42211	58.42	505	194	5	6	509	7	496	1e-177	622
Lup017038.1	Q9SFU0	59.45	1048	317	14	1	950	1	1038	0.0	1205
Lup017039.1	P51137	93.92	411	24	1	1	410	1	411	0.0	796
Lup017040.1	Q949Z1	63.38	385	140	1	192	576	80	463	2e-150	533
Lup017041.1	Q7MG84	31.72	186	107	5	15	200	4	169	1e-14	79.7
Lup021203.1	Q0WVD6	53.93	636	231	8	20	639	12	601	0.0	648
Lup021204.1	P13918	40.76	184	75	3	10	162	100	280	2e-29	127
Lup021205.1	P13916	44.93	138	61	3	104	227	190	326	5e-28	125
Lup021206.1	Q94AH8	70.15	67	20	0	1	67	323	389	4e-22	103
Lup021208.1	Q9LSC2	55.79	285	124	2	1	284	78	361	6e-92	337
Lup021210.1	Q9SSC9	70.78	154	45	0	1	154	1	154	3e-47	187
Lup021211.1	Q9XI36	61.70	94	33	1	3	96	18	108	1e-31	137
Lup021213.1	O04865	88.16	811	93	2	1	810	1	809	0.0	1494
Lup021215.1	Q9C8U0	56.52	92	40	0	1	92	290	381	5e-25	112
Lup021216.1	Q9NV88	26.69	652	394	20	111	744	1	586	1e-56	221
Lup021217.1	Q96B26	34.46	296	167	5	18	311	4	274	1e-46	187
Lup021218.2	O22941	73.42	888	225	2	6	892	13	890	0.0	1389
Lup021220.1	Q8RXS6	64.51	1516	442	15	1	1459	23	1499	0.0	1942
Lup021221.1	Q84UV8	49.33	223	105	5	1262	1478	23	243	5e-55	217
Lup021222.1	Q8RY99	62.87	334	123	1	6	339	39	371	8e-108	390
Lup021225.1	Q9UTK2	49.63	135	68	0	15	149	9	143	9e-35	145
Lup021226.1	O48917	61.50	426	79	8	1	344	1	423	2e-137	488
Lup021227.1	O80366	56.23	265	83	9	1	263	1	234	3e-70	265
Lup021230.1	P22335	49.50	301	100	10	1	270	1	280	7e-64	243
Lup021232.1	P48809	36.63	172	106	3	2	171	5	175	1e-28	127
Lup021233.1	Q9FHA7	57.71	201	66	6	17	216	4	186	9e-40	163
Lup021235.1	Q01389	37.05	278	146	9	3	264	1175	1439	2e-41	170
Lup021236.1	Q9ZS34	72.88	59	16	0	9	67	172	230	7e-18	89.4
Lup021239.1	Q3EDL4	60.90	491	127	6	1	484	9	441	3e-166	585
Lup021240.1	Q9VQX4	57.06	538	226	3	16	553	22	554	1e-179	629
Lup021241.1	Q40313	76.33	245	58	0	3	247	2	246	2e-112	405
Lup021242.1	Q93XX5	76.42	335	79	0	28	362	28	362	2e-162	571
Lup021244.1	P93831	48.72	665	238	9	104	678	251	902	8e-159	561
Lup021245.1	Q9SND9	37.59	423	249	8	26	440	24	439	1e-74	280
Lup021246.1	P17786	73.81	42	11	0	3	44	252	293	8e-11	65.5
Lup021248.1	Q9SND9	37.04	432	251	9	20	440	18	439	6e-78	291
Lup021249.1	Q9SLN1	45.36	765	317	12	1	755	1	674	2e-162	573
Lup021250.1	O82352	39.57	235	134	1	1	235	16	242	1e-40	166
Lup021251.2	O80363	64.78	247	39	6	10	253	4	205	3e-75	281
Lup021252.1	Q86KK2	47.65	149	55	2	43	181	6	141	1e-34	145
Lup021253.1	Q86KK2	39.50	119	57	3	8	112	6	123	3e-16	84.0
Lup021254.1	Q86KK2	47.71	153	55	4	7	149	1	138	4e-31	133
Lup021255.1	Q14191	32.31	851	471	25	2	765	534	1366	1e-110	401
Lup021256.1	Q08BI9	34.86	109	71	0	194	302	237	345	2e-16	86.7
Lup021257.1	Q9LEV3	78.47	209	40	4	1	207	1	206	2e-89	328
Lup021258.1	Q8GT66	65.81	313	90	6	1	303	1	306	1e-97	356
Lup021259.1	Q9C615	32.93	82	54	1	105	186	8	88	4e-06	52.0
Lup021261.1	Q9SHY2	78.40	551	119	0	1	551	136	686	0.0	917
Lup021263.1	O65731	88.42	190	22	0	19	208	8	197	3e-98	357
Lup021264.1	O23659	34.97	163	104	1	23	183	151	313	4e-20	97.8
Lup021265.1	Q41932	35.29	102	66	0	25	126	128	229	8e-15	79.0
Lup021266.1	Q9CAL3	38.47	629	359	14	586	1202	30	642	1e-110	402
Lup021267.1	O59413	36.14	166	86	3	198	363	2	147	4e-23	109
Lup021268.1	C6TCJ2	79.15	211	38	4	1	210	1	206	2e-90	331
Lup021270.1	P31583	91.00	200	18	0	1	200	1	200	8e-107	385
Lup021271.1	O74476	28.19	188	129	5	498	682	382	566	2e-10	68.6
Lup021272.1	Q9C8D4	60.65	582	207	5	1	578	1	564	0.0	728
Lup021273.1	O82491	71.71	1057	294	5	1	1055	1	1054	0.0	1545
Lup021274.1	Q9LKG7	88.96	471	49	2	1	468	1	471	0.0	832
Lup021275.1	Q54IF9	50.00	58	21	1	4	61	65	114	2e-08	60.1
Lup021276.1	Q15751	32.82	390	221	12	260	638	3998	4357	1e-44	182
Lup021278.1	Q7GCL7	55.62	178	78	1	6	183	9	185	1e-56	221
Lup021280.1	Q9FE46	53.85	208	96	0	1	208	1	208	3e-66	251
Lup021281.1	Q42521	78.26	506	87	3	1	487	1	502	0.0	828
Lup021282.1	Q9LFH9	62.93	696	219	12	1	665	1	688	0.0	823
Lup021284.1	Q93WJ9	40.66	423	152	16	1	413	1	334	7e-55	214
Lup021285.1	Q8BKC5	22.02	563	379	16	193	720	39	576	1e-17	92.8
Lup021286.1	Q8BIV3	22.67	944	592	29	284	1180	198	1050	3e-35	151
Lup021288.1	Q9SZ83	50.98	357	171	2	6	362	7	359	3e-105	382
Lup021290.1	Q39263	52.20	182	54	7	102	254	83	260	9e-39	160
Lup021291.1	Q43644	80.56	746	135	3	1	744	1	738	0.0	1248
Lup021292.1	Q9CXS4	49.15	118	59	1	6	123	123	239	2e-29	127
Lup021293.1	Q766C3	32.53	372	203	17	26	382	96	434	6e-38	158
Lup021294.1	Q9ZPQ3	73.50	317	81	2	2	316	1	316	8e-137	486
Lup021296.1	Q6AZT7	29.41	170	110	2	59	218	1076	1245	1e-11	72.8
Lup021297.2	P32289	92.98	356	25	0	1	356	1	356	0.0	698
Lup021298.1	Q9YHB5	29.24	448	281	13	12	447	9	432	2e-36	155
Lup021299.1	Q9ZU95	66.87	163	51	2	8	170	4	163	3e-57	221
Lup021300.1	Q50EX6	69.14	175	47	2	1	172	1	171	2e-67	256
Lup021301.1	Q9C7U5	70.38	476	136	3	19	492	26	498	0.0	711
Lup021302.2	Q9JJW6	38.42	190	75	7	39	225	5	155	2e-22	106
Lup021303.1	Q00423	58.43	166	57	3	1	163	18	174	2e-34	144
Lup021305.1	Q9S9V9	45.36	97	52	1	18	114	180	275	2e-17	87.4
Lup021306.1	Q8LE52	64.85	239	77	3	14	251	9	241	2e-83	310
Lup021307.1	Q9SHY2	59.68	677	262	4	2	674	17	686	0.0	837
Lup021308.1	O81092	79.76	84	17	0	1	84	1	84	1e-33	141
Lup021309.1	Q9CAL8	40.84	333	176	9	162	488	341	658	2e-61	237
Lup021310.1	Q9FVX2	29.48	458	317	6	29	486	59	510	2e-49	197
Lup021311.1	Q9FJ00	49.40	251	103	6	66	304	63	301	1e-53	210
Lup021312.1	O22193	34.29	280	176	5	35	312	543	816	6e-35	148
Lup021313.2	Q8RY22	67.39	641	162	9	1	610	1	625	0.0	790
Lup021315.1	O80568	55.06	494	195	8	4	483	1	481	2e-147	522
Lup021316.1	Q9C7B1	46.10	666	280	21	1	652	1	601	2e-124	446
Lup021317.1	Q940Z2	44.78	297	46	3	1	179	1	297	1e-59	230
Lup021319.1	Q9M2S6	74.28	276	65	4	1	273	1	273	8e-109	393
Lup021320.1	Q8LPN7	34.22	263	128	8	8	241	21	267	6e-36	152
Lup021322.1	Q9M8D3	78.47	1384	291	4	28	1408	4	1383	0.0	2288
Lup021323.1	Q9ASX2	61.57	268	97	3	1	266	1	264	2e-90	332
Lup021325.1	Q42510	80.74	1454	270	5	1	1452	1	1446	0.0	2429
Lup021326.1	Q9LNW3	57.26	351	108	5	77	392	95	438	1e-107	390
Lup021327.1	Q503I9	27.03	333	201	12	21	351	180	472	1e-20	102
Lup021328.1	O22285	65.82	711	210	7	6	707	6	692	0.0	969
Lup021329.1	O22286	65.49	397	125	3	26	420	14	400	3e-155	548
Lup021330.1	Q4R828	32.46	268	117	9	247	473	126	370	3e-25	116
Lup021331.1	O22287	90.30	361	35	0	1	361	1	361	0.0	672
Lup021332.1	Q9FJT8	56.60	470	196	5	5	472	3	466	3e-156	551
Lup021333.1	F4K2A1	62.99	535	166	5	18	550	67	571	0.0	687
Lup021334.1	Q40193	85.71	217	28	2	1	216	1	215	3e-105	380
Lup021337.1	Q8BZI6	35.48	62	40	0	51	112	177	238	2e-07	54.3
Lup021339.1	P04793	75.32	158	34	2	1	158	1	153	4e-65	246
Lup021340.1	Q9M052	52.48	463	199	6	7	460	5	455	9e-137	487
Lup021341.1	Q9C6M2	25.17	298	200	5	54	337	152	440	6e-14	78.6
Lup021342.2	Q4VBI2	43.59	78	41	2	3	77	5	82	2e-09	60.8
Lup021343.1	Q9LRB5	26.28	449	310	14	1	436	1	441	9e-26	118
Lup021344.2	Q5XF09	87.07	263	34	0	1	263	46	308	2e-135	481
Lup021345.2	P29675	56.07	173	75	1	2	173	3	175	3e-55	214
Lup021346.1	O20252	79.12	388	80	1	1	388	1	387	0.0	647
Lup021347.1	Q2V9B0	80.00	55	11	0	124	178	87	141	7e-21	101
Lup021348.1	O04197	66.49	582	182	4	7	585	14	585	0.0	790
Lup021349.1	P58684	62.70	185	36	2	2	153	8	192	3e-57	220
Lup021352.1	Q9SND9	32.48	468	262	12	9	454	4	439	2e-56	219
Lup021353.1	O24412	89.61	308	32	0	1	308	1	308	1e-162	572
Lup021354.1	Q8H1D2	56.38	188	56	8	8	177	3	182	2e-46	185
Lup021355.1	O04202	76.63	291	61	1	2	285	3	293	1e-123	442
Lup021356.1	P25794	89.97	289	29	0	1	289	1	289	3e-152	537
Lup021357.1	O04203	51.29	425	192	5	12	431	19	433	1e-120	433
Lup021358.1	P32068	70.15	593	164	6	17	597	4	595	0.0	849
Lup021360.1	Q9ZT48	52.16	648	266	10	1	623	3	631	3e-180	632
Lup021361.1	Q9S7W1	73.61	269	69	2	12	280	10	276	3e-111	401
Lup021362.1	Q42569	78.59	439	92	1	31	467	31	469	0.0	725
Lup021366.2	Q8RWG8	65.73	213	68	2	5	216	9	217	2e-74	278
Lup021367.1	Q84MA2	54.08	551	204	4	15	563	83	586	7e-163	574
Lup021368.1	A6QP05	47.31	279	140	5	3	278	26	300	9e-66	250
Lup021369.1	P46279	98.86	176	2	0	1	176	1	176	3e-98	356
Lup021370.1	O54783	31.35	303	168	9	39	304	69	368	8e-35	149
Lup021371.1	Q9SV07	44.54	348	181	4	7	352	3	340	3e-80	298
Lup021372.1	O64705	53.82	563	250	4	1	561	60	614	8e-180	630
Lup021374.1	Q5TGI0	25.21	238	151	7	18	242	107	330	3e-08	59.7
Lup021375.1	Q9LJX4	43.85	1008	448	30	3	955	4	948	0.0	713
Lup021376.1	O65570	72.61	595	140	2	1	583	1	584	0.0	883
Lup021377.1	Q9STY6	87.70	122	15	0	1	122	1	122	2e-56	217
Lup021379.1	Q84RQ7	83.23	155	25	1	1	154	82	236	4e-69	259
Lup021380.1	Q9SUM5	50.00	76	31	2	7	82	8	76	1e-11	69.3
Lup021381.1	Q9ZPI1	75.63	599	134	5	8	602	19	609	0.0	926
Lup021382.1	Q8VWJ1	55.71	280	124	0	1	280	114	393	3e-87	322
Lup021383.1	O64624	60.74	833	311	4	1	828	1	822	0.0	1055
Lup021384.1	Q94BT6	82.95	616	90	5	1	611	1	606	0.0	1035
Lup021385.1	Q5XF57	51.49	303	145	1	39	339	248	550	9e-95	347
Lup021387.1	O14155	50.00	138	66	2	43	180	5	139	1e-33	142
Lup021388.2	Q7T3H7	30.98	184	114	8	4	184	28	201	2e-08	58.9
Lup021389.1	O49323	77.06	1046	203	8	5	1028	2	1032	0.0	1684
Lup021390.1	Q4V8J4	38.65	326	185	5	57	370	106	428	1e-64	246
Lup021391.2	Q9SA05	77.61	786	163	4	6	780	13	796	0.0	1211
Lup021392.1	P41380	92.19	384	30	0	23	406	8	391	0.0	741
Lup021394.1	O23659	36.57	134	83	1	68	199	181	314	6e-17	87.4
Lup021395.1	O15047	45.61	114	50	3	423	527	1528	1638	2e-18	94.7
Lup021396.1	Q05462	93.33	135	9	0	1	135	1	135	1e-67	254
Lup021397.1	Q9S7J8	74.49	976	232	6	5	971	4	971	0.0	1488
Lup021400.1	Q9LVQ5	51.40	930	451	1	1	929	138	1067	0.0	974
Lup021401.1	O49432	51.96	433	199	4	42	470	52	479	6e-122	437
Lup021402.1	O49432	63.86	451	155	4	39	487	37	481	5e-162	571
Lup021403.1	O49434	73.05	256	69	0	123	378	134	389	1e-110	400
Lup021404.1	Q5E9D6	32.72	217	140	5	1	217	1	211	1e-25	117
Lup021405.1	O49436	65.42	587	201	2	8	592	72	658	0.0	810
Lup021406.1	P93147	61.65	498	191	0	1	498	1	498	0.0	687
Lup021407.1	C0LGQ5	60.64	1250	470	11	19	1259	13	1249	0.0	1467
Lup021408.1	P29503	58.49	53	18	2	873	922	701	752	3e-12	74.7
Lup021409.1	Q9SNC3	53.40	412	160	9	35	434	29	420	3e-101	369
Lup021412.1	Q9SY29	61.56	333	120	3	50	374	5	337	7e-111	400
Lup021413.1	P35016	57.39	115	49	0	1	115	1	115	3e-29	126
Lup021414.1	Q0JPA6	50.78	128	59	3	4	130	5	129	4e-23	108
Lup021415.1	Q84XV2	49.69	326	153	4	2	321	49	369	6e-86	317
Lup021416.1	Q6P7Q4	27.97	143	69	5	45	159	40	176	1e-06	52.8
Lup021418.1	Q39224	43.93	346	187	5	17	359	17	358	2e-82	305
Lup021421.1	P35687	79.27	82	17	0	1	82	1	82	2e-36	150
Lup021422.1	A3KPF2	69.96	526	137	6	5	511	3	526	0.0	739
Lup021423.1	Q8YXY3	56.92	982	361	11	85	1036	3	952	0.0	1098
Lup021424.1	Q9FH28	54.65	355	149	6	1	352	1	346	9e-93	340
Lup021425.1	C6L7U1	28.06	834	560	22	474	1283	665	1482	3e-77	291
Lup021426.1	Q42384	75.31	482	114	2	3	479	5	486	0.0	747
Lup021427.1	Q8NBZ7	62.50	312	112	1	125	431	88	399	4e-114	411
Lup021428.1	Q9FH27	54.27	433	191	4	29	457	32	461	1e-133	476
Lup021429.1	Q9FI49	36.29	248	140	6	42	274	188	432	1e-37	156
Lup021431.1	Q9FYC2	77.46	71	16	0	71	141	213	283	3e-28	124
Lup021432.1	P22195	69.88	249	75	0	76	324	68	316	2e-100	365
Lup021433.1	Q683I9	40.60	436	249	5	1	429	53	485	3e-96	352
Lup021434.1	P83877	85.92	142	20	0	1	142	1	142	4e-72	269
Lup021436.1	Q8S8P5	45.23	493	231	15	25	490	38	518	1e-85	317
Lup021437.1	Q9LMJ1	35.90	791	487	9	1	776	1	786	1e-144	514
Lup021438.1	Q9LMJ1	38.39	685	401	8	1	673	111	786	6e-131	468
Lup021441.1	Q9M012	50.00	144	72	0	24	167	52	195	3e-40	164
Lup021442.1	Q54NW0	29.25	147	92	3	13	152	14	155	8e-08	56.6
Lup021443.1	Q1HDT2	42.41	639	332	6	5	607	193	831	1e-154	547
Lup021444.1	P10566	38.54	314	175	8	6	312	12	314	1e-52	206
Lup021445.1	O64730	65.80	269	91	1	5	273	31	298	1e-104	379
Lup021447.1	Q8R3F5	40.65	310	164	5	62	358	61	363	2e-60	233
Lup021448.1	O64733	45.43	449	218	7	21	451	12	451	7e-110	397
Lup021449.1	P51104	38.12	320	190	5	3	317	23	339	1e-54	213
Lup021450.1	P51110	38.08	323	189	7	2	317	5	323	4e-52	206
Lup021451.1	Q9FGH4	65.95	417	135	5	2	417	34	444	5e-157	555
Lup021453.1	Q6NUV0	25.74	882	520	27	33	835	16	841	2e-52	208
Lup021454.1	P93028	83.20	1018	171	0	132	1149	63	1080	0.0	1782
Lup021455.1	O04011	46.41	209	106	3	3	209	9	213	5e-46	184
Lup021456.1	O04012	47.85	209	103	3	3	209	4	208	1e-47	189
Lup021457.1	Q40588	73.00	537	144	1	3	539	42	577	0.0	842
Lup021458.1	Q8RJP2	23.31	489	298	17	224	709	99	513	3e-20	102
Lup021459.1	Q8H1D6	62.18	394	142	4	81	473	80	467	1e-147	523
Lup021460.1	Q8GWU7	60.49	81	30	1	1	79	1	81	3e-07	53.5
Lup021462.1	P0CB23	40.59	611	283	4	1	581	1	561	4e-99	363
Lup021463.1	P0CB23	35.12	205	102	3	2	177	359	561	9e-23	108
Lup021464.1	Q9LX99	64.26	1220	312	9	1	1107	65	1273	0.0	1511
Lup021465.1	P32438	47.83	138	71	1	27	164	2	138	2e-25	115
Lup021466.1	Q54PY7	47.68	302	143	3	3	304	25	311	3e-66	252
Lup021467.1	Q8LGA1	41.99	231	96	5	37	231	43	271	1e-43	176
Lup021468.1	Q9ZWQ9	37.28	287	175	3	5	290	43	325	2e-49	196
Lup024424.1	P22895	45.21	73	40	0	65	137	36	108	9e-10	62.8
Lup024425.1	Q9SPV4	53.88	258	99	6	1	247	1	249	9e-72	270
Lup024426.1	O23086	49.29	493	210	9	11	470	9	494	1e-138	493
Lup024427.1	Q7XJU0	43.75	224	96	4	561	784	328	521	2e-43	178
Lup024428.1	Q8LAP8	38.64	339	132	15	1	270	10	341	5e-41	167
Lup024429.1	A4IIL4	20.82	341	234	13	92	420	57	373	4e-07	56.6
Lup024431.1	P23958	76.17	256	60	1	1	255	1	256	7e-100	363
Lup024433.1	Q7M443	35.77	274	151	10	10	276	1	256	6e-32	137
Lup024434.1	Q38774	85.26	312	39	1	1	312	1	305	4e-156	550
Lup024435.1	P54103	44.44	54	30	0	4	57	551	604	1e-06	51.6
Lup024436.1	C0LGK4	52.74	821	341	13	28	807	35	849	0.0	793
Lup024437.1	Q8GUH2	41.86	301	136	11	39	313	40	327	4e-50	198
Lup024438.1	Q55CU8	33.06	248	142	9	24	261	53	286	4e-29	128
Lup024439.2	Q9M069	64.32	468	138	4	10	477	9	447	7e-171	600
Lup024440.1	Q6Y7W8	34.95	103	53	3	460	562	497	585	2e-07	60.1
Lup024442.1	O49929	77.54	187	42	0	1	187	1	187	8e-82	302
Lup024443.1	Q9FRK5	58.67	663	213	14	1	648	1	617	0.0	713
Lup024445.1	Q93VG8	60.87	138	54	0	32	169	17	154	6e-50	196
Lup024446.1	Q93ZB2	58.73	378	156	0	29	406	27	404	1e-134	481
Lup024447.1	Q93ZB2	64.26	484	171	2	29	511	27	509	0.0	658
Lup024448.2	Q6P8E9	80.49	123	24	0	1	123	1	123	4e-52	206
Lup024449.1	Q9SV21	80.65	951	181	3	1	951	1	948	0.0	1608
Lup024450.1	Q8W486	24.04	416	252	14	13	385	25	419	1e-17	91.3
Lup024451.1	Q9LU41	81.58	266	48	1	1	265	819	1084	4e-125	447
Lup024452.1	Q9LU41	73.73	807	198	4	18	815	11	812	0.0	1175
Lup024453.2	Q9C512	75.00	580	120	5	1	579	1	556	0.0	867
Lup024454.1	Q54VZ8	21.45	387	271	11	18	396	99	460	3e-16	87.8
Lup024455.1	O04130	78.34	591	120	2	39	621	34	624	0.0	949
Lup024456.1	Q9SSM2	71.29	526	141	2	32	557	35	550	0.0	789
Lup024457.1	O80397	70.71	338	74	2	1	317	1	334	2e-131	468
Lup024458.1	Q9LDU6	90.65	310	29	0	40	349	123	432	9e-169	593
Lup024459.1	Q6GQN4	41.94	62	36	0	96	157	45	106	2e-08	57.8
Lup024460.1	Q9SN39	44.26	61	34	0	1	61	101	161	3e-07	53.9
Lup024461.1	P13548	97.27	623	17	0	1	623	1	623	0.0	1260
Lup024462.1	Q9C5U3	90.71	420	36	2	1	418	1	419	0.0	774
Lup024465.1	Q8GWH5	73.29	146	39	0	15	160	2	147	1e-57	222
Lup024466.1	O94387	36.07	305	188	7	530	831	1480	1780	7e-42	172
Lup024468.1	Q9MB42	86.98	722	61	1	1	689	1	722	0.0	1348
Lup024470.1	Q9VH19	28.89	540	259	18	190	608	105	640	2e-46	187
Lup024471.1	Q8L4Y2	66.23	308	102	2	1	308	1	306	1e-117	422
Lup024472.1	P82278	72.59	197	53	1	12	207	1	197	3e-77	287
Lup024473.1	P10978	39.13	391	218	8	1	378	938	1321	1e-71	270
Lup024475.1	P04146	34.94	249	157	5	1	246	1152	1398	6e-38	157
Lup024477.1	Q9SX85	86.15	888	120	2	1	886	1	887	0.0	1582
Lup024478.1	Q9FJV5	42.21	308	115	10	18	323	17	263	3e-40	166
Lup024479.1	Q9FJV5	42.21	308	115	10	18	323	17	263	3e-40	166
Lup024480.1	Q8RYD1	51.52	99	46	2	2	99	37	134	1e-20	102
Lup024481.1	Q8GZD4	69.89	528	158	1	24	550	23	550	0.0	754
Lup024482.1	Q9SZA7	52.95	831	373	9	1	828	1	816	0.0	844
Lup024483.1	Q9SX99	42.92	212	111	4	55	257	33	243	2e-41	169
Lup024485.2	Q9SX79	64.79	409	126	11	20	420	34	432	2e-141	502
Lup024486.1	Q2TBM9	40.08	262	140	6	969	1224	395	645	2e-46	188
Lup024487.1	Q9LT08	95.47	309	13	1	4	312	1	308	2e-174	611
Lup024488.1	Q9SX77	69.19	172	53	0	1	172	86	257	9e-69	259
Lup024489.1	Q9FMZ0	42.37	321	118	14	35	304	23	327	6e-26	118
Lup024490.1	Q99PI5	45.51	167	90	1	4	169	693	859	6e-40	163
Lup024491.1	O48724	62.79	688	234	7	252	929	131	806	0.0	772
Lup024492.1	Q9M2D8	31.90	116	78	1	441	555	97	212	2e-09	64.3
Lup024493.1	Q9C635	58.13	332	106	10	19	334	29	343	3e-88	325
Lup024494.1	E9QAU8	34.85	132	64	3	545	665	217	337	4e-12	73.9
Lup024495.1	P42731	64.59	641	196	7	1	623	1	628	0.0	815
Lup024496.1	Q8HXW0	24.95	505	298	18	41	533	5	440	3e-24	114
Lup024497.1	Q8HXW0	26.05	499	300	18	41	533	5	440	5e-28	126
Lup024498.1	Q6X7J9	48.25	257	85	11	1	217	1	249	6e-49	194
Lup024499.1	O35704	45.47	453	233	6	39	481	24	472	3e-104	379
Lup024500.1	P43297	68.91	460	131	5	10	463	7	460	7e-180	630
Lup024501.2	Q9STX1	35.96	356	181	15	8	345	6	332	1e-32	141
Lup024502.1	Q92750	23.40	188	138	1	600	787	614	795	1e-07	59.7
Lup024504.1	O22193	48.57	315	151	4	23	327	497	810	1e-69	263
Lup024505.1	Q0DQA9	44.61	204	108	2	65	263	103	306	3e-39	162
Lup024506.1	Q0DQA9	44.61	204	108	2	65	263	103	306	3e-39	162
Lup024507.1	P29675	70.22	178	52	1	2	179	3	179	1e-73	275
Lup024508.1	P29675	70.22	178	52	1	2	179	3	179	1e-73	275
Lup024509.1	Q84WW1	46.40	472	189	15	14	479	6	419	1e-104	380
Lup024512.2	Q6NKN9	40.44	413	163	16	1	394	11	359	1e-59	230
Lup024513.1	O48651	76.35	520	118	1	1	520	23	537	0.0	830
Lup024514.1	A3DF24	44.12	68	27	2	143	210	7	63	7e-07	53.9
Lup024515.1	Q9M2Y6	63.74	262	91	2	1	259	1	261	2e-96	352
Lup024518.1	Q96AE4	35.29	187	103	4	93	265	267	449	6e-20	99.8
Lup024519.1	Q42577	83.70	92	15	0	21	112	127	218	9e-41	165
Lup024520.1	P42027	80.14	141	20	5	1	136	1	138	1e-54	211
Lup024521.1	O80992	68.51	181	54	2	8	185	7	187	1e-68	258
Lup024522.1	Q42993	48.51	101	51	1	29	129	79	178	1e-24	111
Lup024523.1	Q94EG9	60.60	335	91	6	23	349	25	326	6e-109	394
Lup024524.1	P38838	36.06	208	118	4	9	210	29	227	2e-27	123
Lup024525.1	O81635	40.38	525	194	8	390	809	308	818	4e-90	333
Lup024527.2	Q9FN69	44.51	656	295	19	4	618	10	637	9e-141	501
Lup024528.1	O66601	53.63	524	224	8	13	536	6	510	5e-157	554
Lup024529.1	Q03523	38.90	491	258	8	258	735	23	484	2e-85	317
Lup024530.1	Q6RVV4	66.87	326	93	2	1	325	1	312	5e-126	451
Lup024531.1	O23066	69.55	243	69	2	2	243	202	440	3e-95	347
Lup024532.1	Q9SRE5	48.82	211	90	6	41	242	7	208	3e-40	166
Lup024533.1	P04825	41.75	503	276	5	17	517	383	870	5e-106	385
Lup024534.1	P45274	53.25	308	139	3	74	379	4	308	1e-91	337
Lup024536.1	Q9LDD4	33.90	590	296	16	12	569	46	573	3e-73	276
Lup024537.1	Q38861	85.12	766	108	5	1	760	1	766	0.0	1293
Lup024538.1	Q96502	44.26	61	34	0	197	257	259	319	4e-08	58.9
Lup024540.1	Q9SUS5	35.10	151	91	4	1	149	1	146	2e-21	101
Lup024541.1	Q38897	38.41	565	222	18	114	584	79	611	1e-74	281
Lup024543.1	A7PZL3	78.62	449	96	0	21	469	41	489	0.0	759
Lup024544.1	Q5J4W4	80.11	362	71	1	15	375	31	392	0.0	638
Lup024546.1	Q9SW09	81.29	155	24	2	1	155	1	150	2e-58	224
Lup024547.1	Q8LPH6	71.19	118	34	0	1	118	1	118	1e-50	200
Lup024549.1	P92947	76.24	484	113	2	44	525	8	491	0.0	761
Lup024550.1	Q6L440	50.00	48	24	0	1	48	711	758	1e-06	52.0
Lup024551.1	P31531	84.52	478	74	0	1	478	6	483	0.0	872
Lup024554.1	Q54G14	30.73	192	123	4	13	196	499	688	5e-11	67.4
Lup024555.1	Q9Y4D2	26.03	219	132	9	171	371	351	557	2e-09	64.7
Lup024556.1	Q9SLB7	54.55	242	68	7	5	205	4	244	1e-61	235
Lup024557.1	Q9C5J8	37.54	317	183	4	6	315	408	716	5e-47	189
Lup024558.1	Q9SR34	46.77	62	30	1	8	69	27	85	2e-10	65.1
Lup024559.1	Q38895	36.92	195	106	6	4	196	23	202	7e-19	93.6
Lup024561.1	P58223	26.70	352	197	11	128	477	311	603	4e-19	96.7
Lup024563.1	P26569	57.99	219	77	7	54	265	60	270	3e-35	148
Lup024564.1	O04336	56.99	386	119	11	1	348	1	377	1e-102	373
Lup024565.1	Q9FKS8	26.18	508	292	17	1	488	1	445	3e-33	143
Lup024566.1	Q41387	62.77	137	49	1	1	135	1	137	1e-37	154
Lup024567.1	P27456	78.75	546	94	3	1	525	1	545	0.0	881
Lup024568.1	Q8W104	58.67	588	192	8	4	557	22	592	0.0	639
Lup024569.1	Q40392	37.71	936	515	16	12	908	9	915	4e-158	559
Lup024571.1	P13089	53.12	96	24	5	9	91	1	88	4e-13	73.6
Lup024572.1	O24542	50.63	79	28	4	1	79	1	68	7e-10	62.8
Lup024573.1	O22768	64.55	299	76	8	10	282	15	309	3e-87	322
Lup024574.1	Q96PP9	26.35	425	270	17	5	408	25	427	7e-27	122
Lup024577.1	O23628	93.43	137	8	1	1	137	1	136	3e-61	233
Lup024580.1	P23525	76.81	345	76	3	1	342	1	344	3e-145	514
Lup024581.1	Q6VNB8	37.17	1052	534	27	2453	3472	2280	3236	2e-178	628
Lup024583.3	Q9ZWA6	86.23	167	23	0	49	215	40	206	3e-91	336
Lup024584.1	Q94A20	52.50	240	106	3	11	245	20	256	2e-65	249
Lup024586.1	Q9SV13	72.08	265	69	1	1	260	1	265	8e-110	398
Lup024588.2	Q42777	79.38	747	97	5	1	708	1	729	0.0	1176
Lup024589.1	Q7SZP2	71.88	32	9	0	123	154	181	212	2e-06	52.0
Lup024590.1	Q9LR47	55.91	592	179	9	1	518	1	584	0.0	637
Lup024591.2	C4KZN5	47.96	98	45	2	39	135	3	95	4e-16	84.3
Lup024594.1	P09444	56.87	262	104	2	1	254	1	261	7e-65	247
Lup024596.1	O15164	44.62	65	33	2	795	856	806	870	7e-11	71.2
Lup024597.1	Q55ED4	60.17	118	46	1	415	532	394	510	1e-37	157
Lup024599.1	Q9SY03	41.52	460	208	8	22	458	7	428	2e-79	296
Lup024600.1	Q94KE2	36.76	136	82	2	3	134	959	1094	2e-11	70.1
Lup024601.1	Q2MY58	28.69	244	156	7	30	264	31	265	4e-23	109
Lup024602.1	Q9LE82	67.52	505	157	3	1	504	1	499	0.0	689
Lup024603.1	Q9SY06	40.57	175	85	7	61	230	17	177	7e-20	97.8
Lup024604.1	P0CO78	35.96	634	352	7	10	596	4	630	4e-107	389
Lup024605.1	Q9SY07	62.66	482	179	1	34	515	52	532	1e-178	626
Lup024606.1	Q9SY07	59.80	102	41	0	32	133	431	532	3e-27	120
Lup024608.1	Q9FN69	31.57	662	366	18	11	642	14	618	1e-74	281
Lup024609.1	Q9XIN8	28.84	371	211	10	9	373	12	335	2e-31	136
Lup024610.1	Q9VU02	66.07	56	19	0	1	56	36	91	8e-16	82.4
Lup024611.1	Q8RVH5	31.15	366	190	17	17	376	118	427	7e-27	122
Lup024613.1	Q9KG32	37.16	218	101	7	1	216	1	184	4e-28	124
Lup024614.1	Q9KG32	40.74	297	133	10	1	286	1	265	2e-48	192
Lup024615.2	Q9KG32	42.11	228	109	7	216	442	60	265	4e-38	159
Lup024617.1	Q9M8J9	73.98	392	102	0	19	410	14	405	6e-178	624
Lup024618.1	Q9M8J9	73.98	392	102	0	19	410	14	405	6e-178	624
Lup024620.1	Q969V5	28.24	340	218	13	14	338	22	350	4e-21	102
Lup024623.1	A2BIJ3	29.25	212	134	6	60	262	17	221	2e-18	94.4
Lup024624.1	Q9M8J2	73.86	329	80	4	30	352	23	351	9e-146	516
Lup024625.1	Q0WPJ7	37.56	812	423	18	29	801	46	812	1e-125	451
Lup024627.1	P93050	62.00	621	226	6	4	619	1	616	0.0	781
Lup024628.1	Q8CCN5	27.69	437	237	15	50	458	55	440	8e-34	146
Lup024629.1	Q9ZNV8	54.00	150	68	1	3	151	5	154	5e-43	172
Lup024630.1	Q42371	34.30	309	181	8	10	304	45	345	1e-35	150
Lup024631.2	Q40153	58.49	465	151	6	1	424	1	464	5e-149	527
Lup024632.1	Q9LYC1	79.01	343	71	1	1	342	1	343	2e-164	578
Lup024633.1	Q9ULJ7	30.59	304	162	6	156	446	744	1011	2e-27	124
Lup024634.1	F6HQ26	66.36	214	65	3	1	208	1	213	3e-63	241
Lup024635.1	O82261	66.46	647	150	10	1	620	1	607	0.0	818
Lup024638.1	Q56XP4	66.54	529	157	5	16	526	15	541	0.0	716
Lup024639.1	Q8VY21	74.37	394	92	5	4	394	19	406	6e-165	580
Lup024640.1	Q8L725	60.57	487	160	9	3	479	4	468	6e-156	551
Lup024642.1	Q68F45	40.27	370	189	9	1	364	1	344	3e-68	258
Lup024643.1	Q9LZI9	58.22	213	89	0	1	213	1	213	7e-73	274
Lup024644.1	Q9D5T0	41.01	317	169	3	913	1225	52	354	9e-65	249
Lup024645.1	Q9H3S4	41.44	263	127	7	7	263	1	242	1e-44	180
Lup024646.1	P54278	45.28	371	184	4	2	355	8	376	9e-88	326
Lup024647.1	Q7DM58	68.18	1521	427	11	5	1481	6	1513	0.0	2113
Lup024648.1	Q9SRX9	65.58	337	100	8	1	323	1	335	1e-122	439
Lup024649.2	Q8LEA8	72.41	145	33	3	107	250	198	336	6e-56	217
Lup024650.1	Q3SZE9	31.40	328	194	6	20	332	29	340	1e-42	173
Lup024651.1	O49726	55.95	336	147	1	5	340	30	364	4e-105	381
Lup024652.2	O22243	58.22	979	374	7	23	976	22	990	0.0	1117
Lup024653.1	P17407	35.26	156	96	3	33	183	33	188	7e-21	100
Lup024654.1	Q8NBZ7	60.46	306	102	2	110	396	90	395	3e-104	378
Lup024655.1	Q99685	29.71	239	156	6	16	251	72	301	5e-20	98.6
Lup024656.1	Q9M4T8	98.28	233	4	0	108	340	5	237	2e-133	475
Lup024657.1	Q9ZWA6	81.93	166	30	0	34	199	38	203	6e-88	325
Lup024658.1	P0C042	51.62	277	124	3	60	335	42	309	5e-82	305
Lup024659.1	Q9M081	65.89	1067	302	19	7	1034	6	1049	0.0	1318
Lup024660.1	Q700D9	71.95	82	18	1	1	77	1	82	2e-27	123
Lup024661.1	Q8L3W1	26.63	338	171	8	12	274	1	336	6e-25	114
Lup024662.1	Q5UPJ7	44.61	334	167	8	27	357	3	321	1e-72	273
Lup024663.1	Q9FLZ9	50.15	668	329	3	4	668	5	671	0.0	715
Lup024664.2	P13443	90.79	380	35	0	1	380	1	380	0.0	698
Lup024665.1	Q28G05	38.43	216	125	6	99	310	38	249	5e-24	112
Lup024667.1	Q5RC80	40.97	432	200	11	166	592	131	512	8e-70	265
Lup024668.1	Q9K867	36.42	162	94	3	86	241	7	165	5e-16	86.3
Lup024669.1	Q5PNS9	74.56	397	101	0	1	397	1	397	0.0	649
Lup024670.1	Q9SZN1	91.39	488	20	2	1	467	1	487	0.0	905
Lup024671.1	Q2KI83	31.87	251	141	9	3	237	8	244	6e-18	91.7
Lup024672.1	Q9LVE2	40.62	453	252	3	1	436	59	511	2e-102	373
Lup024673.1	Q5RKI7	26.13	222	131	7	80	295	231	425	3e-06	52.8
Lup024674.1	Q96MC6	22.97	344	220	8	40	372	80	389	9e-17	88.6
Lup024675.1	P42844	32.91	79	51	1	80	156	68	146	7e-08	56.6
Lup024676.1	Q8GWA9	52.27	419	192	3	8	420	89	505	5e-126	451
Lup024677.1	Q9FKS4	63.36	2765	922	29	1	2737	1	2702	0.0	3385
Lup024678.1	Q9SYM1	58.42	885	266	16	78	927	33	850	0.0	937
Lup024679.1	Q9SYM1	56.53	842	306	13	23	828	33	850	0.0	872
Lup024680.2	Q2MHE4	36.74	264	123	5	289	508	79	342	6e-48	192
Lup024681.1	Q9SDA8	59.22	618	249	2	18	632	23	640	0.0	704
Lup024682.3	Q6PCM1	33.76	391	192	14	318	700	966	1297	5e-45	184
Lup024683.2	Q65WT0	88.97	145	16	0	1	145	1	145	4e-75	279
Lup024684.1	Q84Y18	71.43	98	25	1	1	98	1	95	1e-37	157
Lup024685.1	Q9LT17	51.98	177	70	4	56	226	65	232	3e-30	132
Lup024686.1	Q9LT17	75.47	106	26	0	11	116	232	337	1e-43	174
Lup024687.1	Q9LYT2	70.34	499	145	2	43	540	37	533	0.0	730
Lup024688.1	P0CH30	54.30	337	117	10	11	329	21	338	2e-86	319
Lup024689.1	Q56P03	43.84	146	61	2	58	182	138	283	8e-29	126
Lup024690.1	Q9FMX2	66.24	234	56	5	17	243	31	248	8e-74	276
Lup024691.1	P57742	75.32	154	33	1	1	154	1	149	8e-61	232
Lup024692.1	P57250	25.89	197	108	8	104	287	15	186	2e-07	57.4
Lup024693.1	Q39056	78.88	161	34	0	32	192	108	268	5e-69	259
Lup024694.1	Q6DJC8	27.67	253	151	8	142	390	8	232	5e-13	76.3
Lup024695.1	Q9SPL2	48.62	327	128	13	2	306	7	315	4e-62	238
Lup024696.1	Q9FTA0	61.35	207	68	4	19	219	13	213	2e-67	255
Lup024697.1	Q9FTA0	55.62	178	73	2	32	205	23	198	1e-52	206
Lup024698.1	Q9FMW6	46.40	222	85	2	1	195	1	215	7e-51	199
Lup024699.1	O49696	57.70	487	156	7	1	443	67	547	3e-152	538
Lup024700.1	Q39172	62.39	343	125	3	9	348	4	345	4e-124	444
Lup024701.1	Q568R1	38.89	180	105	4	4	180	8	185	3e-21	102
Lup024702.1	Q766C3	35.61	424	245	12	69	480	27	434	5e-66	252
Lup024703.1	Q9FIY7	32.21	745	338	18	283	1010	682	1276	1e-98	362
Lup024704.1	P28723	83.21	673	74	1	3	675	4	637	0.0	1143
Lup024706.1	Q8VDK1	48.15	270	133	4	45	310	45	311	6e-74	277
Lup024708.1	A9X1D0	24.70	417	243	16	56	429	90	478	3e-15	83.2
Lup024709.1	Q9LIG6	79.37	223	42	3	36	257	60	279	2e-98	358
Lup024711.1	Q8H0G1	66.36	214	71	1	40	252	3	216	5e-77	287
Lup024713.1	O80624	44.65	374	141	15	1	354	1	328	3e-48	192
Lup024714.1	Q9LZ72	62.28	448	148	6	1	445	35	464	3e-167	588
Lup024715.1	Q9M5L0	93.44	122	8	0	4	125	2	123	3e-58	223
Lup024716.1	Q99685	30.32	277	183	8	10	285	27	294	3e-25	115
Lup024717.1	Q921M3	58.65	1226	480	13	1	1211	1	1214	0.0	1465
Lup024719.1	Q99MB4	34.23	333	149	9	85	348	40	371	1e-46	187
Lup024720.1	P41891	30.05	213	128	6	174	374	240	443	6e-17	89.4
Lup024722.1	Q9SLD4	45.00	160	82	3	1	158	17	172	8e-28	122
Lup024723.2	P28186	93.19	191	13	0	28	218	26	216	2e-102	371
Lup024725.1	Q8Z068	52.46	528	243	5	56	577	5	530	4e-163	575
Lup024726.1	Q54KS4	42.34	470	233	9	26	475	3	454	7e-94	345
Lup024727.1	C0LGQ5	35.73	529	324	11	36	557	26	545	1e-58	228
Lup024728.1	Q8LDF9	53.18	173	74	4	4	170	8	179	2e-37	155
Lup024729.1	O95684	40.62	96	49	2	7	102	12	99	3e-11	69.7
Lup024730.1	Q0IIM8	31.59	345	182	8	214	531	464	781	4e-39	163
Lup024732.1	Q9LXT9	82.95	1947	297	12	3	1922	17	1955	0.0	3324
Lup024733.1	Q9SFU6	68.39	949	246	8	1	904	1	940	0.0	1337
Lup024734.1	Q9C550	77.09	563	122	3	736	1292	57	618	0.0	909
Lup024735.1	Q54IK2	34.76	233	118	7	96	314	128	340	7e-24	111
Lup024736.1	B9DFG5	85.56	360	52	0	1	360	43	402	6e-178	623
Lup024737.1	Q9C5H6	81.73	405	72	1	1	403	1	405	0.0	682
Lup024738.1	Q2TBI1	25.68	292	185	9	29	290	69	358	3e-15	84.0
Lup024739.1	Q9C688	57.36	265	77	5	393	632	46	299	4e-79	296
Lup024740.1	Q8BGK5	41.64	317	177	3	1	309	48	364	1e-68	260
Lup024742.1	Q91WC9	25.73	377	205	13	129	489	192	509	5e-08	60.5
Lup024743.1	Q8H102	57.14	238	74	9	65	291	139	359	5e-64	244
Lup024744.1	Q9SEE4	71.58	285	81	0	9	293	7	291	2e-122	438
Lup024745.2	Q68EV5	30.56	216	131	6	36	247	77	277	8e-19	94.4
Lup024746.1	Q5UP57	32.86	140	75	3	7	140	112	238	4e-15	80.1
Lup024747.1	Q5PQL3	33.41	452	263	16	92	518	81	519	7e-58	225
Lup024748.1	Q55CX9	28.97	1032	648	21	22	995	23	1027	4e-129	462
Lup024749.1	Q9FQ08	70.17	181	54	0	3	183	69	249	2e-67	254
Lup024750.1	Q7F1M0	66.12	242	81	1	3	244	384	624	3e-87	321
Lup024751.1	Q9M8R7	54.55	396	151	5	1	368	1	395	2e-117	422
Lup024752.1	Q66I61	38.21	123	67	5	1	118	1	119	4e-15	81.6
Lup024753.1	O54922	22.05	390	252	12	294	655	284	649	2e-14	81.6
Lup024754.1	Q5W7F2	72.86	796	190	5	12	795	40	821	0.0	1130
Lup024756.1	Q3UDW8	26.63	383	217	13	48	402	259	605	9e-20	98.6
Lup024757.1	Q9LMA7	39.76	327	179	9	10	333	4	315	1e-57	223
Lup024758.1	Q9SX78	41.30	322	171	6	9	325	3	311	2e-67	256
Lup024759.1	Q9M651	60.44	498	136	5	3	439	5	502	5e-157	554
Lup024760.1	Q3UHX9	46.69	302	150	5	52	346	75	372	9e-71	267
Lup024761.2	P46014	57.72	589	224	10	1	573	1	580	0.0	642
Lup024762.1	Q6NMR8	37.23	231	122	7	10	234	7	220	3e-22	106
Lup024763.2	O43808	29.25	318	185	8	1	297	1	299	5e-30	132
Lup024764.1	Q84MC0	69.49	118	36	0	4	121	48	165	3e-46	183
Lup024765.1	Q10237	40.00	140	72	3	76	203	2	141	1e-16	89.7
Lup024766.1	Q8RWU4	53.97	717	290	9	38	720	50	760	0.0	763
Lup024768.1	Q63ZR0	22.26	310	215	13	27	330	33	322	5e-07	55.5
Lup024769.1	Q567Z6	67.33	101	28	3	1	96	1	101	3e-31	133
Lup024770.1	Q9M0X5	44.29	657	341	8	25	659	18	671	2e-153	543
Lup024771.2	Q9LZU4	40.10	626	281	12	367	918	71	676	1e-116	421
Lup024772.4	Q9M0X5	43.56	613	272	8	32	581	34	635	3e-144	512
Lup024773.1	Q9T0J1	38.67	256	148	8	19	270	18	268	1e-39	163
Lup024777.1	Q9ZUB8	37.20	414	200	14	1	372	1	396	1e-53	211
Lup024779.1	Q9R1C7	28.70	648	424	13	9	635	171	801	1e-41	172
Lup024780.1	Q9M2Y0	46.91	81	39	2	6	86	3	79	3e-12	70.5
Lup024781.1	Q8K9E4	24.07	216	155	3	15	225	29	240	4e-13	75.1
Lup024783.1	Q3E902	83.95	81	13	0	1	81	1	81	8e-36	148
Lup024784.1	Q6YXH8	44.28	271	126	7	33	293	66	321	9e-52	204
Lup024786.1	P29675	64.61	178	63	0	1	178	1	178	2e-68	258
Lup024787.1	Q0H904	28.14	263	167	9	175	428	42	291	6e-20	99.4
Lup024791.1	P93484	82.86	630	101	3	1	630	1	623	0.0	1095
Lup024792.1	Q84WK0	34.91	381	144	15	1	310	1	348	5e-35	148
Lup024793.1	Q7XHI9	37.54	341	166	9	10	328	6	321	3e-41	169
Lup024795.1	Q9XJ35	67.43	393	115	7	1	386	1	387	7e-143	508
Lup024796.1	Q96289	44.14	256	89	13	1	231	1	227	2e-37	155
Lup024797.1	O80970	59.65	622	200	10	1	612	1	581	0.0	719
Lup024799.1	Q680P8	94.64	56	3	0	1	56	1	56	9e-25	112
Lup024801.1	Q54FR4	28.93	121	86	0	1	121	63	183	1e-13	75.1
Lup024802.1	Q94AG2	61.11	198	75	2	198	394	8	204	6e-59	228
Lup024803.1	Q9SWG3	56.86	102	40	2	1	100	726	825	5e-28	122
Lup024805.1	O81760	65.62	384	123	3	1	383	1	376	9e-146	516
Lup024806.1	O64628	76.92	208	47	1	6	213	5	211	3e-93	340
Lup024807.1	Q39266	39.86	143	77	4	54	187	46	188	8e-16	83.6
Lup024808.1	Q8L7W8	64.24	853	251	7	523	1374	44	843	0.0	1148
Lup024809.1	Q9LT67	43.40	265	121	11	23	277	20	265	6e-39	161
Lup024810.1	Q71DJ5	60.55	398	150	2	5	402	2	392	2e-147	522
Lup024811.1	O22182	42.92	480	239	12	1	472	1	453	2e-107	389
Lup024814.1	Q54DD7	24.55	220	103	6	1	158	43	261	2e-09	62.0
Lup024815.1	Q9SHU7	75.70	214	48	1	82	291	83	296	4e-87	321
Lup024816.1	O04130	77.90	543	120	0	51	593	82	624	0.0	885
Lup024817.1	O07187	26.61	372	212	16	221	555	57	404	3e-11	70.9
Lup024818.1	Q2N5X0	30.70	215	132	9	59	271	9	208	2e-14	80.1
Lup024819.1	P42753	53.25	308	112	3	13	320	7	282	2e-85	316
Lup024820.1	Q8T9S7	44.44	234	117	3	131	361	6	229	2e-54	214
Lup024821.1	P43297	62.31	459	156	6	14	462	10	461	5e-165	581
Lup024822.1	P90587	42.90	606	330	10	4	604	5	599	8e-135	481
Lup024826.1	Q8LSZ4	45.17	321	136	7	21	305	32	348	5e-64	244
Lup024828.1	Q6X7J3	51.74	259	96	7	13	259	23	264	5e-51	201
Lup024829.2	Q7FRS8	76.92	182	42	0	28	209	74	255	2e-79	295
Lup024832.1	O80983	76.46	667	153	2	2	664	9	675	0.0	1049
Lup024833.1	Q9ZWA6	83.72	172	27	1	47	218	38	208	1e-88	327
Lup024836.2	Q67XZ3	55.28	521	223	4	13	523	56	576	1e-171	603
Lup024837.1	Q8L9S3	63.45	145	46	2	3	147	6	143	8e-46	182
Lup026970.1	Q9SLD4	48.31	178	69	7	1	161	1	172	3e-36	150
Lup026971.1	Q9LR47	57.24	290	100	4	96	381	336	605	3e-91	335
Lup026972.1	O24466	93.69	206	13	0	11	216	11	216	2e-112	404
Lup026973.1	Q43187	83.25	197	33	0	37	233	15	211	1e-96	352
Lup026977.1	Q43472	47.89	71	37	0	69	139	17	87	5e-13	73.6
Lup026978.1	Q40554	74.22	962	235	7	1	954	1	957	0.0	1316
Lup026979.1	Q94AA1	65.63	419	131	5	6	420	4	413	1e-151	536
Lup026981.1	O80925	61.30	491	140	13	3	480	2	455	2e-145	516
Lup026982.1	P0CG89	100.00	103	0	0	1	103	1	103	3e-51	199
Lup026983.1	P09189	88.83	528	42	4	50	571	135	651	0.0	936
Lup026984.1	Q9SWR5	75.15	503	120	5	19	516	19	521	0.0	766
Lup026985.1	Q01197	40.55	254	106	11	2	248	3	218	1e-24	113
Lup026987.1	Q9FNL2	59.36	470	190	1	1	469	1	470	1e-177	623
Lup026988.1	Q8LHP0	88.37	86	10	0	1	86	1	86	3e-40	163
Lup026989.2	Q9FN28	40.50	121	68	1	612	732	325	441	2e-20	101
Lup026991.1	Q13442	41.84	141	61	2	14	139	15	149	3e-18	91.3
Lup026992.1	Q9LT96	49.63	937	429	12	3	910	23	945	0.0	840
Lup026993.1	Q6X7J4	36.00	350	154	12	1	325	74	378	2e-35	150
Lup026994.1	O04681	56.89	167	52	4	2	162	8	160	6e-45	179
Lup026995.1	O49515	36.66	311	122	11	14	269	13	303	2e-34	145
Lup026996.1	Q9FJ40	50.36	139	67	1	1	139	238	374	2e-37	154
Lup026997.1	O22959	60.29	345	129	2	8	347	5	346	8e-124	443
Lup026999.1	P93162	91.69	421	32	1	1	418	1	421	0.0	736
Lup027000.1	Q9Y3A4	31.76	148	91	3	168	312	140	280	7e-11	68.2
Lup027001.1	P51850	88.25	570	67	0	6	575	24	593	0.0	1042
Lup027002.1	A2ZW16	52.91	395	175	3	6	400	9	392	7e-128	457
Lup027003.1	A2ZW16	51.15	393	183	3	6	398	9	392	1e-122	439
Lup027005.1	P53980	34.40	375	168	10	27	330	3	370	3e-47	189
Lup027006.1	O94432	25.26	289	181	7	3	271	83	356	6e-16	85.5
Lup027007.1	Q9S7Y1	42.64	197	104	4	48	242	161	350	5e-28	124
Lup027008.1	P42736	41.64	281	73	11	1	225	1	246	4e-40	164
Lup027009.1	Q9LRZ5	71.58	1147	269	14	1	1141	1	1096	0.0	1595
Lup027010.1	Q9LRZ0	72.13	1141	299	9	1	1132	1	1131	0.0	1704
Lup027011.1	A7PZL3	49.15	411	206	2	33	440	59	469	1e-117	423
Lup027013.1	P43363	25.91	193	119	7	17	208	133	302	2e-10	65.9
Lup027014.1	P52778	88.54	96	11	0	2	97	61	156	1e-44	178
Lup027015.1	P52778	90.38	156	15	0	1	156	1	156	2e-78	290
Lup027016.1	Q9SXB8	50.25	814	376	13	767	1558	26	832	0.0	808
Lup027017.1	Q9FJ17	55.20	221	85	5	1	217	1	211	6e-56	217
Lup027018.1	Q940D0	51.57	702	254	28	18	671	27	690	1e-164	580
Lup027020.1	Q96321	82.40	534	89	3	1	531	1	532	0.0	906
Lup027023.1	Q9FGY1	72.55	754	195	5	1	746	22	771	0.0	1133
Lup027024.1	Q8VZF1	72.57	565	146	3	4	567	8	564	0.0	875
Lup027025.1	Q9LSP9	81.18	287	54	0	21	307	33	319	6e-145	513
Lup027026.3	Q9LSP8	53.60	791	294	8	4	740	48	819	0.0	822
Lup027027.1	Q0WMZ5	62.43	173	61	4	12	181	7	178	5e-57	219
Lup027028.1	Q32P73	55.65	115	50	1	1	114	11	125	3e-36	149
Lup027029.1	Q9NSI6	31.05	686	355	18	49	713	17	605	4e-81	304
Lup027035.1	Q9XGI7	54.74	137	49	2	28	154	181	314	2e-35	147
Lup027036.1	Q9LSP7	63.26	313	99	6	1	304	1	306	7e-101	367
Lup027037.1	A2C6Q5	33.06	124	80	2	23	145	100	221	8e-06	51.6
Lup027038.1	Q0WSF1	79.90	587	118	0	1	587	1	587	0.0	1025
Lup027040.1	Q9D824	33.81	139	72	6	166	287	113	248	5e-11	70.9
Lup027041.1	Q93VT8	92.12	584	46	0	1	584	1	584	0.0	1097
Lup027042.1	P29130	81.26	667	124	1	674	1340	467	1132	0.0	1176
Lup027044.1	Q9LSP1	64.91	342	117	1	8	349	3	341	3e-132	471
Lup027045.1	Q0V7V2	71.32	380	103	3	1	375	6	384	1e-157	556
Lup027046.1	Q9LSN7	55.00	160	56	4	40	185	49	206	5e-37	154
Lup027047.1	O22900	50.89	112	53	1	119	228	150	261	3e-27	122
Lup027049.1	Q54J73	34.28	458	255	13	37	458	54	501	4e-62	239
Lup027050.1	Q1ZXH4	33.72	86	57	0	27	112	30	115	7e-10	62.8
Lup027051.1	Q0ADI6	33.77	151	93	3	112	262	1	144	4e-20	99.0
Lup027052.1	Q95J56	28.07	285	147	13	392	667	410	645	3e-18	94.4
Lup027053.1	Q9FGY4	65.56	363	118	3	1	360	1	359	8e-140	496
Lup027054.1	P81391	84.68	111	17	0	21	131	9	119	3e-54	212
Lup027055.1	Q8RWB8	68.11	875	273	5	84	956	159	1029	0.0	1243
Lup027056.1	Q9VBX1	36.20	1141	535	30	2	1103	1	987	4e-164	579
Lup027057.1	Q949Z1	70.98	441	126	1	4	444	25	463	0.0	654
Lup027059.1	Q9M1P7	76.20	685	151	7	1	675	1	683	0.0	1066
Lup027060.1	Q0VCZ3	53.67	177	75	1	352	528	397	566	7e-52	206
Lup027061.1	Q9SQV1	56.20	911	314	22	1	892	1	845	0.0	882
Lup027062.1	Q5RD67	29.05	327	192	8	18	329	10	311	8e-34	144
Lup027063.1	P36397	98.34	181	3	0	1	181	1	181	2e-102	371
Lup027064.1	Q9SA77	80.68	414	80	0	1	414	1	414	0.0	722
Lup027065.1	Q9LI74	61.13	265	102	1	495	758	718	982	2e-94	347
Lup027066.1	Q41639	95.89	292	12	0	2	293	3	294	5e-166	583
Lup027067.1	Q9SA80	38.76	516	196	21	1	484	1	428	7e-71	269
Lup027068.1	Q7Z9I2	31.39	274	151	7	29	292	7	253	3e-24	112
Lup027069.1	Q94CK4	59.07	237	93	1	1	237	81	313	2e-77	288
Lup027070.1	Q1XDE8	41.22	131	71	2	30	160	2	126	2e-17	88.2
Lup027071.1	O23051	68.26	438	137	1	1	436	50	487	0.0	658
Lup027072.1	Q9C5Y2	64.50	476	166	3	13	487	14	487	0.0	667
Lup027076.1	P41189	61.43	70	27	0	116	185	55	124	2e-14	78.6
Lup027078.1	P03692	25.68	584	354	24	124	684	14	540	2e-19	98.2
Lup027079.1	Q9SVG4	66.80	488	157	3	747	1234	52	534	8e-178	625
Lup027080.1	Q9C9L5	62.67	367	127	6	151	511	368	730	8e-130	464
Lup027081.1	O04893	57.70	903	355	9	5	887	8	903	0.0	1064
Lup027082.1	Q9C9L5	63.79	359	122	5	158	512	368	722	7e-130	464
Lup027083.1	Q9SVG4	65.94	508	167	4	31	537	32	534	0.0	636
Lup027084.1	Q9SVG4	45.29	510	270	6	22	527	32	536	3e-119	429
Lup027087.1	P28551	98.64	221	3	0	1	221	1	221	9e-131	466
Lup027088.1	Q9JM99	41.52	171	81	8	105	267	453	612	7e-09	62.8
Lup027089.1	Q9FX31	39.01	710	401	15	22	725	31	714	2e-138	493
Lup027090.1	Q9FX31	39.35	399	209	10	2	377	92	480	3e-65	249
Lup027091.1	Q69T58	38.80	714	363	14	21	681	13	705	6e-138	491
Lup027093.1	Q3EBC8	55.73	1405	579	16	1	1384	3	1385	0.0	1522
Lup027095.1	Q0V8M0	28.29	608	346	15	17	572	14	583	9e-44	179
Lup027096.1	C0LGQ9	70.75	1053	288	9	1	1049	1	1037	0.0	1434
Lup027097.1	Q5BQN5	39.88	855	447	16	13	826	1	829	3e-140	500
Lup027098.1	Q9FVJ3	72.73	330	82	2	7	328	8	337	1e-144	512
Lup027100.1	Q41014	83.02	377	45	1	1	358	1	377	0.0	650
Lup027101.1	O81283	63.50	885	305	10	418	1288	623	1503	0.0	1123
Lup027102.1	Q6AST1	82.76	464	76	3	13	475	28	488	0.0	797
Lup027103.1	Q23892	27.75	681	360	24	42	613	80	737	3e-52	207
Lup027104.1	P38456	24.52	526	274	9	107	564	243	713	2e-36	154
Lup027105.1	Q5F471	27.77	515	310	12	15	489	54	546	2e-48	194
Lup027106.1	Q91WM3	38.60	443	216	9	70	507	74	465	3e-80	299
Lup027107.1	Q9LEH3	68.91	267	82	1	3	268	57	323	5e-100	364
Lup027108.1	Q9FG34	58.82	340	140	0	12	351	16	355	4e-111	401
Lup027109.1	Q9LEH3	61.99	321	121	1	7	326	3	323	7e-111	400
Lup027110.1	Q9LEH3	59.69	320	124	2	10	329	9	323	5e-106	384
Lup027111.1	A9LNK9	63.76	687	187	17	1	681	1	631	0.0	691
Lup027112.1	Q2MY58	26.89	331	212	12	55	359	29	355	9e-23	108
Lup027114.1	Q9FL28	36.46	1089	655	20	3	1069	84	1157	3e-163	577
Lup027115.1	Q93WX6	79.28	111	21	1	78	188	355	463	2e-47	188
Lup027116.1	Q9LF61	73.33	375	94	3	65	436	46	417	3e-151	535
Lup027117.1	Q9FKE9	68.73	806	247	3	3	807	4	805	0.0	1141
Lup027118.1	Q9SHE9	80.95	126	23	1	1	126	1	125	4e-49	194
Lup027119.1	Q9SHE8	72.37	228	55	3	1	227	1	221	5e-92	337
Lup027120.2	Q9FKE6	58.04	560	198	15	3	537	1	548	4e-166	585
Lup027121.1	Q9FL28	36.33	1090	655	20	3	1069	84	1157	3e-159	563
Lup027123.1	Q8L746	62.17	526	192	4	37	557	35	558	0.0	667
Lup027124.1	D1FP57	30.13	312	193	5	395	698	619	913	1e-27	125
Lup027126.1	Q9MAS5	70.17	238	50	1	5	242	3	219	1e-89	329
Lup027128.1	Q6Z844	72.73	176	48	0	23	198	7	182	5e-73	273
Lup027129.1	Q9FVI1	82.58	132	23	0	1	132	8	139	8e-63	238
Lup027130.1	Q3ECH2	43.33	427	200	13	233	626	444	861	6e-91	335
Lup027131.1	Q38890	83.69	607	94	4	1	604	1	605	0.0	1010
Lup027132.1	Q94KB2	49.38	486	137	8	1	398	1	465	4e-116	418
Lup027133.1	Q55909	27.04	196	128	6	91	284	18	200	1e-11	70.9
Lup027134.1	Q5ZLD7	35.73	792	451	17	7	760	42	813	1e-131	471
Lup027135.2	Q9Y7K5	27.54	374	246	9	66	437	66	416	5e-32	139
Lup027136.1	P54567	30.57	193	114	7	65	247	103	285	6e-08	59.3
Lup027137.1	Q9SAK5	61.27	142	47	3	48	184	34	172	3e-40	166
Lup027138.1	Q9SAK5	54.66	161	55	5	31	184	22	171	1e-38	160
Lup027141.1	Q93ZX7	65.09	656	187	6	1	655	2	616	0.0	880
Lup027142.1	Q7ZXT3	23.74	476	290	10	793	1211	900	1359	3e-23	111
Lup027143.1	P92963	96.34	164	6	0	1	164	47	210	3e-91	333
Lup027146.1	Q9M088	50.96	471	224	4	10	476	9	476	5e-136	484
Lup027147.1	Q9FIK1	55.85	564	229	4	1	556	1	552	0.0	644
Lup027148.1	P49351	81.58	342	34	1	1	313	1	342	4e-163	573
Lup027149.1	Q0DCT8	79.49	473	91	5	131	601	121	589	0.0	778
Lup027150.1	O22137	56.57	373	160	2	1	372	35	406	2e-117	423
Lup027151.1	Q92503	29.25	253	153	9	9	245	248	490	5e-21	102
Lup027152.1	Q9FWW5	45.96	570	274	10	1	564	2	543	8e-112	404
Lup027153.1	Q9NTI5	24.88	1029	718	23	13	1007	68	1075	1e-71	273
Lup027154.1	Q3MHI8	35.08	325	160	8	19	326	25	315	2e-42	173
Lup027156.1	P14009	51.47	136	52	4	2	125	3	136	3e-24	110
Lup027157.1	Q39117	37.34	233	119	4	95	300	252	484	1e-37	157
Lup027158.1	Q9SCY5	66.67	291	85	3	1	282	1	288	3e-108	391
Lup027161.1	Q8GX77	46.00	150	71	5	9	148	35	184	2e-22	104
Lup027162.1	Q8GYX3	57.62	512	182	8	13	502	6	504	1e-137	490
Lup027163.2	Q9LKR4	64.74	346	117	2	1	344	1	343	2e-133	475
Lup027166.1	A7R385	79.89	179	36	0	6	184	20	198	9e-75	279
Lup027168.1	Q920Q6	47.34	188	84	2	2	188	17	190	3e-48	194
Lup027169.1	O22193	43.97	373	195	5	87	451	454	820	2e-71	270
Lup027170.1	Q94BT2	34.18	196	119	6	4	196	10	198	2e-20	100
Lup027171.2	Q9FGK3	82.70	341	55	2	1	338	1	340	9e-166	583
Lup027172.1	Q41916	53.68	95	43	1	2	95	23	117	3e-24	110
Lup027173.1	Q8LG88	62.85	541	190	5	1	532	1	539	0.0	684
Lup027174.1	Q9SU30	28.48	309	171	6	225	486	88	393	1e-30	135
Lup027175.1	Q9SU29	40.31	655	330	17	1	632	1	617	2e-114	413
Lup027176.1	Q9SU29	60.00	285	113	1	10	293	589	873	2e-101	369
Lup027178.2	Q9SFC6	75.00	200	49	1	39	238	39	237	1e-86	319
Lup027179.1	O65373	53.96	202	71	5	15	201	21	215	4e-51	201
Lup027182.1	Q94CD1	66.43	429	140	2	10	434	29	457	4e-170	597
Lup027183.1	P0C6U3	29.19	161	86	7	46	180	921	1079	2e-09	65.9
Lup027184.1	O04940	80.42	424	83	0	1	424	1	424	0.0	685
Lup027185.1	Q9NUN7	29.63	270	168	5	2	255	4	267	4e-26	118
Lup027189.2	Q2MHE4	82.51	303	43	3	1	295	1	301	1e-140	499
Lup027190.1	Q9FZ45	49.58	474	191	6	1	426	1	474	9e-125	447
Lup027191.1	Q641Z6	53.38	399	182	1	265	663	4	398	9e-129	461
Lup027193.1	Q91Z38	36.00	125	77	2	47	170	119	241	2e-13	79.3
Lup027194.1	P31237	82.13	319	55	1	1	317	1	319	1e-158	558
Lup027196.1	Q9ZWQ8	65.93	317	86	5	7	304	9	322	2e-106	385
Lup027197.1	Q41141	86.39	551	74	1	19	569	3	552	0.0	986
Lup027201.1	Q9FJK3	37.61	117	73	0	11	127	34	150	1e-19	96.7
Lup027202.1	Q7Y175	56.01	316	116	8	5	304	113	421	1e-84	313
Lup027203.2	O95822	41.03	429	213	7	70	492	83	477	3e-78	293
Lup027204.1	Q9C519	51.69	621	200	27	1	592	1	550	5e-131	468
Lup027205.1	O04057	74.95	507	122	4	12	517	11	513	0.0	765
Lup027208.1	Q03387	57.12	772	298	14	27	774	24	786	0.0	825
Lup027209.1	Q9SWW6	82.50	783	122	4	1	782	1	769	0.0	1328
Lup027211.3	Q05627	32.89	532	250	13	145	603	34	531	1e-67	258
Lup027213.1	O24600	69.55	880	263	1	101	980	119	993	0.0	1321
Lup027214.1	P49018	59.71	273	110	0	3	275	36	308	7e-99	360
Lup027217.1	B4MY63	32.50	200	131	2	578	774	1138	1336	2e-22	109
Lup027218.1	Q94AN4	54.30	337	133	4	10	339	17	339	4e-85	315
Lup027220.1	Q9LHS0	41.72	441	204	10	6	406	25	452	9e-87	321
Lup027224.1	Q32P73	55.36	112	49	1	1	111	14	125	4e-32	136
Lup027227.1	Q9SSE8	27.12	306	192	10	117	410	183	469	5e-18	92.8
Lup027228.1	Q767K6	57.48	889	347	10	71	948	171	1039	0.0	1046
Lup027229.1	Q54MH3	48.47	619	244	11	87	639	232	841	2e-154	546
Lup027231.1	O65351	42.25	258	140	7	53	304	502	756	6e-47	188
Lup027232.1	Q9M390	69.18	571	170	4	1	569	1	567	0.0	837
Lup027237.1	Q8TGM5	73.81	42	11	0	976	1017	8	49	6e-08	62.4
Lup027239.1	Q8TGM5	73.81	42	11	0	976	1017	8	49	8e-08	62.0
Lup027240.1	Q02980	76.98	126	29	0	6	131	58	183	1e-51	201
Lup027242.1	Q9LP24	31.72	681	294	16	17	539	448	1115	8e-82	305
Lup027243.1	Q9SAK5	47.48	139	64	2	253	385	34	169	6e-32	139
Lup027244.1	Q8W595	53.52	327	148	3	468	791	144	469	2e-109	397
Lup027245.1	O22784	42.37	118	60	2	58	175	24	133	9e-16	82.8
Lup027246.1	O94260	28.21	156	101	4	13	158	17	171	2e-08	61.2
Lup027247.1	Q38829	45.83	240	93	8	15	249	13	220	1e-39	163
Lup027248.1	Q9M0G7	67.75	983	303	6	1	975	37	1013	0.0	1333
Lup027249.1	O64495	67.58	697	219	4	1	691	79	774	0.0	1009
Lup027250.1	Q7XJ98	82.48	491	76	3	13	496	131	618	0.0	861
Lup027251.1	Q76CU2	69.62	1465	375	7	5	1449	20	1434	0.0	2145
Lup027252.1	Q8RY79	75.05	477	119	0	1	477	12	488	0.0	768
Lup027253.1	Q5EB92	42.33	541	291	10	64	597	117	643	3e-115	416
Lup027255.1	Q9M0E0	77.52	129	29	0	1	129	1	129	2e-57	220
Lup027256.1	Q96533	90.72	377	35	0	3	379	2	378	0.0	717
Lup027257.1	A2AQ19	25.38	390	250	11	258	642	362	715	4e-25	117
Lup027259.1	Q9C0C7	39.26	163	91	3	15	174	44	201	1e-25	118
Lup027260.1	Q8RWW0	67.63	729	208	12	25	743	24	734	0.0	915
Lup027261.1	P54697	40.56	996	493	16	8	909	18	1008	0.0	725
Lup027262.1	Q9SVU0	76.42	424	96	3	1	420	1	424	0.0	686
Lup027265.1	A1A5K2	30.88	204	140	1	777	980	1236	1438	4e-25	117
Lup027266.1	Q9M8Y4	46.43	112	57	3	10	119	22	132	1e-19	95.1
Lup027267.1	Q8TGM5	73.81	42	11	0	921	962	8	49	9e-08	62.0
Lup027269.1	Q8TGM5	73.81	42	11	0	105	146	8	49	2e-09	65.1
Lup027270.1	Q9FZK1	25.34	363	234	15	2	355	115	449	2e-15	84.0
Lup027271.1	O13801	31.58	152	84	3	2	150	340	474	1e-07	55.1
Lup027272.1	O49817	58.82	153	41	1	1	131	1	153	4e-40	162
Lup027273.1	Q15061	22.05	594	389	17	20	569	28	591	2e-18	94.4
Lup027274.2	Q9SSB8	61.15	157	50	3	1	146	1	157	9e-48	189
Lup027275.1	O48652	69.63	540	160	2	1	537	17	555	0.0	832
Lup027277.1	Q6Q2C2	26.30	289	171	11	370	630	260	534	2e-09	65.1
Lup027278.1	Q9M345	35.76	151	64	3	100	217	151	301	6e-17	87.8
Lup027279.1	O24381	79.50	605	117	5	1	602	1	601	0.0	934
Lup027281.1	Q76CU2	75.23	1401	345	2	1	1400	35	1434	0.0	2230
Lup027282.1	Q9X0Y2	32.89	152	83	6	1	152	238	370	2e-12	72.0
Lup027283.1	O33822	30.87	149	98	2	46	192	62	207	6e-15	80.5
Lup027284.1	Q9C968	53.12	465	209	5	1	462	1	459	2e-129	462
Lup027286.1	Q9M8L2	44.38	365	187	7	1	360	1	354	2e-86	319
Lup027287.1	Q9C827	84.70	869	122	3	1	867	49	908	0.0	1521
Lup027288.1	Q9LW86	72.60	646	167	1	14	649	3	648	0.0	969
Lup027289.1	Q55E69	36.97	119	75	0	3	121	32	150	2e-20	97.8
Lup027290.1	Q9M7J4	46.46	635	336	2	17	651	59	689	9e-137	488
Lup027291.2	F4HQD4	78.73	837	158	5	1	830	1	824	0.0	1337
Lup027292.1	O49815	85.29	68	10	0	1	68	118	185	2e-29	127
Lup027295.1	Q4SUE2	59.38	64	26	0	1	64	1	64	3e-07	53.9
Lup027296.1	Q3EBM5	28.76	372	164	10	1	275	1	368	3e-20	99.0
Lup027297.1	B7LVN6	26.92	156	84	2	103	257	93	219	2e-07	58.5
Lup027298.1	Q20065	31.34	217	121	4	36	247	315	508	1e-25	117
Lup027300.1	Q42910	84.27	871	137	0	5	875	78	948	0.0	1546
Lup027301.1	Q0WPJ7	38.91	879	453	18	5	880	14	811	2e-145	517
Lup027302.1	Q96286	42.37	321	165	7	5	319	7	313	1e-64	246
Lup027303.1	Q9M8J2	76.31	325	75	2	26	349	28	351	8e-151	533
Lup027305.1	Q8W4J2	78.96	575	100	8	1	562	1	567	0.0	921
Lup027306.1	P42798	98.46	130	2	0	1	130	1	130	8e-71	265
Lup027307.1	Q9WUV0	28.06	392	236	13	59	430	11	376	8e-31	135
Lup027309.1	Q55909	38.65	207	122	4	33	236	5	209	3e-34	145
Lup027310.1	Q96PX1	29.97	327	172	11	44	351	41	329	7e-29	128
Lup027312.1	Q9FE20	60.16	369	136	3	1	361	1	366	2e-125	449
Lup027313.1	P13917	31.57	396	226	14	3	392	55	411	1e-44	181
Lup027315.1	Q8N6S4	28.09	470	262	14	21	480	112	515	8e-41	169
Lup027316.1	Q39366	71.33	279	79	1	2	280	5	282	5e-117	420
Lup027317.1	O04057	74.33	483	99	2	129	587	32	513	0.0	729
Lup027318.1	O65351	31.29	700	412	20	3	686	93	739	1e-64	248
Lup027319.1	Q9FGK3	82.13	291	52	0	1	291	51	341	2e-142	505
Lup027320.1	O23492	67.36	579	185	1	1	575	2	580	0.0	789
Lup028761.1	P31593	69.13	298	79	3	4	290	65	360	2e-111	402
Lup028762.1	Q8RWL2	70.45	176	52	0	52	227	65	240	3e-75	281
Lup028763.1	Q8RWL2	71.24	532	146	4	1	526	1	531	0.0	771
Lup028766.1	Q9SGS5	33.21	280	140	10	15	275	21	272	9e-23	107
Lup028767.1	P16002	67.26	168	38	1	1	151	1	168	1e-58	225
Lup028768.1	Q05047	51.56	514	244	3	8	518	12	523	5e-166	584
Lup028769.1	Q05047	53.15	429	198	2	18	444	96	523	4e-142	504
Lup028770.1	Q05047	56.47	317	137	1	260	576	208	523	1e-111	404
Lup028771.1	Q93XX4	55.50	654	196	10	1	644	52	620	0.0	696
Lup028775.1	Q9FPS9	46.99	996	327	18	23	947	1	866	0.0	773
Lup028778.1	Q6FKG4	26.82	179	115	6	106	280	31	197	4e-10	65.5
Lup028780.1	Q9LRR9	91.83	367	30	0	1	367	1	367	0.0	682
Lup028781.1	Q94EI9	79.58	333	58	2	1	323	1	333	1e-140	499
Lup028782.1	Q9FPS2	52.74	639	237	10	1	598	3	617	2e-173	610
Lup028783.1	P06183	80.74	135	24	2	1	134	5	138	5e-54	209
Lup028784.1	Q5RCE6	33.47	239	149	6	8	241	34	267	2e-33	143
Lup028786.1	Q93VV5	70.73	550	146	8	15	551	26	573	0.0	796
Lup028787.1	B5DF93	24.70	247	165	7	213	454	402	632	7e-08	59.7
Lup028790.1	O23755	92.04	842	67	0	74	915	2	843	0.0	1635
Lup028791.1	Q84MB3	56.62	355	153	1	9	363	12	365	1e-122	439
Lup028792.1	Q9SK55	67.40	181	44	3	8	188	7	172	2e-65	249
Lup028793.1	Q43383	35.42	336	200	6	20	345	55	383	1e-49	197
Lup028794.1	Q39202	45.79	808	377	18	170	936	24	811	0.0	671
Lup028795.1	Q9M0X5	44.13	630	287	10	22	592	5	628	2e-144	513
Lup028796.1	Q8LC53	64.86	74	25	1	45	117	46	119	4e-23	106
Lup028798.1	P0C031	98.68	152	2	0	1	152	1	152	1e-80	298
Lup028799.1	O23708	89.75	244	16	1	1	244	1	235	4e-123	440
Lup028800.1	P25325	40.75	292	145	4	23	308	10	279	7e-60	231
Lup028801.1	Q05609	39.43	279	150	8	933	1206	550	814	2e-46	188
Lup028803.1	Q42962	89.03	401	44	0	1	401	1	401	0.0	719
Lup028804.1	Q9VUQ8	46.81	141	74	1	3	143	107	246	6e-36	149
Lup028805.1	Q5ZKU1	37.50	112	60	3	1	105	1	109	4e-14	76.6
Lup028806.1	Q0WU02	75.68	366	89	0	22	387	61	426	6e-161	567
Lup028807.1	Q84XA3	74.11	336	84	3	1	336	1	333	1e-142	505
Lup028808.1	Q84XA3	80.99	505	93	3	1	505	1	502	0.0	826
Lup028809.1	B3EER1	42.97	128	62	3	86	213	6	122	3e-14	78.6
Lup028810.1	Q39548	55.72	761	335	2	5	765	29	787	0.0	874
Lup028811.1	Q39548	56.64	761	328	2	5	765	29	787	0.0	892
Lup028812.1	Q7VG78	35.07	288	163	7	117	383	695	979	2e-40	166
Lup028813.1	A4GSN8	50.69	288	110	2	1	256	1	288	1e-74	280
Lup028814.1	A4GSN8	51.47	2116	919	32	1	2060	1	2064	0.0	1846
Lup028815.1	Q9Y5A9	48.86	219	91	4	337	541	359	570	1e-52	208
Lup028816.1	Q10PV9	61.38	567	186	10	1	545	15	570	0.0	674
Lup028817.2	O64527	79.79	94	17	2	14	107	13	104	8e-37	152
Lup028818.1	Q54XB0	29.50	139	97	1	12	150	4	141	1e-17	88.6
Lup028819.1	Q0DCT8	60.59	444	156	8	147	580	155	589	4e-155	548
Lup028820.1	Q6NLC1	66.72	652	193	8	15	661	53	685	0.0	872
Lup028821.1	Q54V77	60.92	568	198	7	1	548	1	564	0.0	699
Lup028822.1	Q9MA17	51.96	383	95	11	2	315	9	371	8e-91	333
Lup028823.1	P54697	37.89	995	502	16	2	885	19	1008	0.0	661
Lup028824.1	P43077	38.87	494	264	13	97	580	89	554	9e-92	338
Lup028826.1	Q9D0C1	34.96	123	71	3	63	182	165	281	4e-14	78.6
Lup028827.1	Q39055	80.86	350	67	0	5	354	41	390	3e-173	608
Lup028828.1	Q9SZL9	83.18	1088	171	5	27	1109	12	1092	0.0	1917
Lup028829.1	Q8LSN3	99.12	226	2	0	2	227	28	253	1e-132	471
Lup028831.1	Q08A71	57.18	383	124	5	8	353	9	388	5e-120	432
Lup028832.1	Q9SVP7	34.99	803	449	5	27	821	327	1064	5e-151	535
Lup028833.1	Q99JW2	44.33	406	212	4	23	427	8	400	3e-96	352
Lup028834.1	Q84W66	75.00	96	24	0	8	103	56	151	4e-41	168
Lup028835.1	O60306	49.89	1403	646	18	44	1436	14	1369	0.0	1368
Lup028837.1	P54697	46.99	83	40	1	34	112	550	632	2e-17	87.4
Lup028838.1	Q5XXA7	44.05	84	44	1	16	99	4	84	2e-08	62.8
Lup028839.1	Q6DEF4	44.07	59	31	1	41	97	53	111	1e-06	54.3
Lup028840.1	O64889	60.46	478	184	3	9	482	12	488	1e-161	570
Lup028841.1	Q9SHY2	63.42	678	232	6	3	675	20	686	0.0	879
Lup028842.1	Q9SHY2	58.37	675	247	5	2	649	19	686	0.0	805
Lup028843.1	B0TC10	50.74	270	125	3	46	314	3	265	1e-72	273
Lup028844.1	Q9ZWA6	74.19	186	40	4	5	187	51	231	4e-82	305
Lup028845.1	Q9ZWA6	40.91	484	212	14	38	476	38	492	1e-77	290
Lup028847.1	O22307	64.30	493	171	5	20	510	1	490	0.0	638
Lup028848.1	O22307	64.30	493	171	5	20	510	1	490	0.0	638
Lup028849.1	Q8GYF4	75.65	542	129	2	1	539	1	542	0.0	852
Lup028850.1	Q9LUA9	55.25	400	125	9	1	386	14	373	6e-109	394
Lup028853.1	Q8L783	62.44	418	155	1	9	424	19	436	3e-146	518
Lup028854.1	Q92544	39.42	652	345	16	24	656	22	642	2e-128	460
Lup028855.1	Q9M3G7	28.00	175	106	5	161	332	105	262	8e-11	70.1
Lup028856.1	P02398	67.02	191	57	3	1	187	1	189	6e-54	209
Lup028857.1	Q43077	59.41	675	263	5	4	674	7	674	0.0	842
Lup028858.1	P50846	26.92	130	94	1	45	174	9	137	1e-10	66.2
Lup028859.1	P55143	78.00	100	22	0	1	100	1	100	6e-42	169
Lup028860.1	Q9XI90	48.01	452	187	18	4	434	8	432	2e-90	333
Lup028861.1	Q9LVQ0	80.45	312	61	0	5	316	6	317	3e-153	541
Lup028862.1	Q9FG16	37.55	474	283	4	4	472	28	493	2e-95	349
Lup028863.1	O35587	30.05	193	132	1	5	197	29	218	1e-21	102
Lup028864.1	Q9M3G7	42.86	84	47	1	409	491	682	765	1e-10	69.7
Lup028866.1	Q00451	84.52	84	12	1	357	439	260	343	5e-27	122
Lup028867.1	Q8LGI2	67.95	440	138	3	15	452	11	449	1e-179	629
Lup028868.1	Q8LGI2	72.27	440	119	3	15	452	11	449	0.0	670
Lup028869.1	Q8T9S7	56.08	189	76	2	30	211	3	191	8e-60	232
Lup028871.1	B5FZA8	36.36	77	49	0	4	80	3	79	8e-10	62.4
Lup028872.1	Q9LIB3	32.17	457	209	19	1	387	12	437	3e-35	149
Lup028873.1	Q6Z2T3	54.39	239	109	0	37	275	40	278	3e-75	282
Lup028875.1	Q96558	96.67	480	16	0	1	480	1	480	0.0	966
Lup028877.1	Q9FL82	67.86	252	76	3	7	255	3	252	5e-97	353
Lup028878.1	Q9SGA8	41.65	461	236	10	1	439	9	458	3e-97	355
Lup028880.1	O65351	46.19	775	381	18	3	766	5	754	0.0	637
Lup028881.2	Q8LPQ9	53.17	126	59	0	560	685	441	566	1e-35	152
Lup028882.1	Q5RDY2	38.54	672	352	16	11	657	7	642	6e-132	471
Lup028883.1	O04478	60.25	634	238	6	1	631	1	623	0.0	764
Lup028884.1	Q9M2Z1	37.96	274	157	7	90	356	251	518	1e-32	141
Lup028885.1	P14009	51.69	89	40	3	292	378	50	137	5e-14	79.0
Lup028887.1	O65399	51.90	79	37	1	246	323	381	459	8e-18	91.7
Lup028888.1	O23039	58.73	332	130	4	29	355	31	360	2e-108	392
Lup028889.1	Q9M3G7	38.84	121	67	3	428	545	689	805	1e-12	75.9
Lup028891.1	Q9ZPE4	47.01	334	144	8	1	318	1	317	2e-76	286
Lup028892.1	O23066	72.46	541	142	4	1	538	1	537	0.0	815
Lup028893.1	Q8GX78	79.72	503	95	3	91	590	43	541	0.0	822
Lup028894.1	Q8LF97	66.15	325	102	3	1	325	12	328	4e-111	401
Lup028895.3	Q8TCT7	32.69	468	256	19	96	553	82	500	4e-49	196
Lup028896.1	Q8GUH1	52.16	903	348	12	1	891	1	831	0.0	898
Lup028898.1	Q75RY2	34.56	217	119	8	23	218	67	281	3e-18	92.8
Lup028899.1	Q9FGS8	53.33	1037	449	13	2	1023	1	1017	0.0	1100
Lup028901.1	O61967	44.39	223	121	2	206	428	135	354	3e-34	146
Lup028902.1	O82380	40.32	749	398	8	1	711	1	738	1e-168	593
Lup028904.1	Q8H1F9	73.97	292	67	2	54	345	111	393	7e-120	430
Lup028907.1	P46280	84.68	483	62	4	1	475	1	479	0.0	810
Lup028910.1	Q5M947	39.25	107	55	4	202	300	159	263	1e-08	60.5
Lup028911.1	Q9LZS7	50.69	290	135	5	1	284	71	358	1e-81	302
Lup028912.1	P0AC75	33.65	312	199	5	9	318	5	310	1e-40	167
Lup028913.1	P33081	46.27	67	35	1	19	84	15	81	1e-08	58.5
Lup028914.1	Q9M9C5	40.81	446	229	12	29	465	31	450	3e-69	262
Lup028915.1	Q9M9C5	44.19	663	319	16	29	677	31	656	7e-136	484
Lup028916.1	A7YY53	40.00	320	173	6	16	318	17	334	4e-64	245
Lup028919.1	Q94A08	47.99	773	357	8	1	744	1	757	0.0	736
Lup028921.1	Q9SKB2	65.55	537	172	5	472	1000	110	641	0.0	706
Lup028923.1	Q5VST6	49.05	263	121	6	8	259	22	282	3e-65	249
Lup028924.1	Q5VST6	49.05	263	121	6	8	259	22	282	3e-65	249
Lup028925.1	P25803	77.69	363	80	1	1	363	1	362	1e-171	602
Lup028926.1	P37454	28.80	309	156	12	32	337	1	248	2e-28	127
Lup028927.1	Q9SJM0	78.36	1645	347	5	1	1639	263	1904	0.0	2705
Lup028928.1	P73245	38.15	422	235	7	54	470	9	409	1e-82	307
Lup028929.1	Q93ZR1	92.38	564	43	0	3	566	2	565	0.0	1092
Lup028930.1	Q556I2	35.11	131	77	2	87	216	55	178	1e-15	84.0
Lup028931.1	Q9C9C4	81.39	489	75	2	1	485	1	477	0.0	812
Lup028932.1	Q84W40	42.56	336	163	8	73	386	58	385	7e-59	228
Lup028933.1	P49592	53.08	211	40	5	1	209	1	154	2e-47	189
Lup028934.1	A7RWP6	56.47	402	158	5	1	397	31	420	6e-127	454
Lup028935.1	A7RWP6	56.71	432	170	5	1	427	1	420	5e-139	494
Lup028936.1	Q9FF10	51.10	589	194	8	55	595	1	543	6e-169	594
Lup028938.1	P0CG89	100.00	103	0	0	1	103	1	103	3e-51	199
Lup028939.1	P0CG89	100.00	103	0	0	1	103	1	103	3e-51	199
Lup028940.1	P41111	45.41	436	219	5	192	626	100	517	1e-96	354
Lup028942.2	C5XX79	53.61	388	122	6	2	342	4	380	3e-110	398
Lup028943.1	Q94CD1	34.60	422	252	14	41	457	53	455	1e-59	231
Lup028944.1	Q9SQI3	72.97	418	97	6	1	410	1	410	5e-173	607
Lup028945.1	Q940D0	37.59	133	60	5	249	380	236	346	3e-11	70.1
Lup028946.1	Q9FM64	51.32	832	383	7	1	817	1	825	0.0	890
Lup028948.1	Q5SVZ6	29.33	283	186	7	130	407	473	746	5e-24	113
Lup028949.1	O48780	81.47	502	93	0	9	510	8	509	0.0	883
Lup028950.1	Q9C944	91.04	134	12	0	1	134	1	134	2e-60	230
Lup028951.1	Q944L7	65.19	405	120	5	3	404	5	391	3e-154	545
Lup028952.1	A2PYH4	35.54	847	463	23	35	834	280	1090	8e-131	469
Lup030828.1	Q00451	59.77	87	34	1	76	161	257	343	4e-18	90.5
Lup030831.1	Q9XI36	65.09	106	35	2	13	117	5	109	7e-35	147
Lup030832.1	Q70XY1	95.47	508	23	0	1	508	1	508	0.0	993
Lup030834.1	Q9FGQ2	53.36	283	121	5	8	283	10	288	3e-77	288
Lup030835.1	Q9FZ96	57.28	323	130	4	2	316	25	347	2e-94	345
Lup030836.1	Q9XGY4	64.47	76	27	0	1	76	1	76	7e-20	95.9
Lup030838.1	Q9FI61	78.01	191	40	1	1	191	1	189	9e-88	322
Lup030839.1	Q5BIM2	24.74	287	115	8	387	670	346	534	5e-10	67.0
Lup030840.2	O22193	27.08	288	197	7	134	415	525	805	6e-10	66.2
Lup030841.1	Q9H694	34.21	76	50	0	250	325	858	933	7e-07	55.1
Lup030842.2	Q93W88	47.74	243	86	5	100	339	81	285	3e-48	192
Lup030844.1	Q93Y09	74.26	439	108	2	36	474	28	461	0.0	705
Lup030845.1	P35100	91.97	847	51	1	1	830	1	847	0.0	1544
Lup030846.1	Q9LSE2	51.77	508	171	17	63	549	40	494	4e-112	405
Lup030847.1	Q94JM3	62.03	856	287	11	1	826	1	848	0.0	1039
Lup030848.1	Q9LYT3	43.26	386	217	1	1	384	109	494	6e-86	318
Lup030849.1	O00754	40.69	1020	519	24	32	1033	52	1003	0.0	713
Lup030851.1	Q84W40	42.56	336	163	8	65	378	58	385	9e-59	227
Lup030852.1	P49093	87.01	562	70	1	5	566	28	586	0.0	1034
Lup030854.1	O97159	55.56	45	18	1	779	821	439	483	4e-09	64.7
Lup030855.1	Q55CD9	35.67	342	193	9	82	419	78	396	5e-52	206
Lup030856.1	P32291	80.87	366	70	0	11	376	13	378	3e-176	617
Lup030857.1	Q9LUZ4	48.20	666	258	19	9	656	8	604	8e-157	554
Lup030858.1	Q9LY50	51.93	830	341	20	4	805	6	805	0.0	721
Lup030859.1	Q8LDP4	83.33	204	31	1	1	204	1	201	2e-96	351
Lup030860.2	Q7PC88	67.62	1430	447	5	4	1431	11	1426	0.0	2054
Lup030863.1	P53393	66.67	54	17	1	42	95	498	550	3e-15	80.5
Lup030864.1	P95245	26.85	447	239	16	43	434	52	465	2e-22	108
Lup030865.1	O81643	50.80	939	374	11	1	929	49	909	0.0	930
Lup030866.1	Q9ST43	71.03	145	42	0	1	145	1	145	1e-59	228
Lup030867.1	Q9S7L2	66.15	130	39	1	147	276	214	338	2e-48	194
Lup030868.1	Q84L09	73.31	341	84	2	48	388	42	375	2e-144	512
Lup030870.1	O82390	77.78	504	100	5	11	513	20	512	0.0	778
Lup030871.1	P48422	73.77	507	122	2	14	520	13	508	0.0	792
Lup030873.1	Q23892	30.85	632	379	20	16	601	80	699	7e-66	252
Lup030874.1	O80434	74.23	555	140	2	4	556	5	558	0.0	869
Lup030876.1	Q9SS80	28.00	325	160	15	1	266	248	557	4e-16	85.1
Lup030877.1	Q9LHQ6	63.77	530	170	4	1	527	1	511	0.0	692
Lup030879.1	Q9LHQ6	43.94	66	24	2	1	53	1	66	6e-08	56.2
Lup030880.1	Q69VG1	55.19	578	232	6	1	558	1	571	1e-175	616
Lup030882.1	Q9LI74	27.07	314	198	6	101	386	141	451	1e-13	78.2
Lup030883.1	Q9FFN1	55.64	816	357	4	54	864	79	894	0.0	948
Lup030884.1	O65743	94.00	150	8	1	1	149	1	150	5e-68	256
Lup030886.1	Q9S7C9	38.84	121	63	2	152	263	116	234	2e-07	57.0
Lup030887.1	O94336	28.40	162	82	6	40	186	23	165	2e-06	53.1
Lup030890.1	Q949U7	66.21	219	62	4	15	231	26	234	8e-76	283
Lup030891.1	P42896	85.29	442	48	1	3	427	4	445	0.0	775
Lup030892.1	Q8W486	32.09	374	223	12	14	383	22	368	6e-43	176
Lup030893.1	Q9FMY5	62.88	299	83	4	1	290	1	280	3e-94	345
Lup030894.1	Q6V9I6	45.28	318	119	5	1	314	1	267	4e-56	218
Lup030896.1	O65735	86.04	351	46	2	448	796	10	359	3e-176	619
Lup030897.1	Q39117	33.12	311	155	6	113	376	34	338	6e-37	155
Lup030898.1	Q9SJR0	62.43	181	56	4	19	193	10	184	4e-44	177
Lup030902.1	Q9LZS3	76.41	818	145	4	25	842	34	803	0.0	1298
Lup030903.1	Q7PC84	64.85	1431	450	8	1	1396	12	1424	0.0	1944
Lup030904.1	P23922	42.50	80	46	0	105	184	240	319	7e-09	62.4
Lup030905.1	Q9LLL8	52.74	694	319	5	16	705	56	744	0.0	700
Lup030906.2	Q9CU62	34.97	1287	715	27	13	1247	7	1223	0.0	696
Lup030907.1	Q9UST2	34.38	96	58	2	27	121	75	166	1e-06	52.4
Lup030908.1	Q8L4E7	41.71	187	88	6	14	188	8	185	1e-25	118
Lup030909.1	Q8GWV5	50.48	729	315	11	13	731	49	741	3e-174	612
Lup030912.1	Q39231	37.76	143	46	3	1	107	377	512	7e-14	75.9
Lup030914.1	Q9S7H5	32.99	385	225	10	83	458	53	413	5e-46	186
Lup030915.1	Q9C8N5	51.57	543	193	15	1	517	1	499	3e-137	489
Lup030916.1	O78458	29.70	165	107	2	76	239	12	168	3e-16	85.9
Lup030917.1	O22938	38.53	841	464	17	74	879	65	887	6e-136	485
Lup030919.1	P93324	48.55	138	68	2	5	139	9	146	7e-31	134
Lup030920.1	Q43621	85.57	492	63	1	1	484	1	492	0.0	879
Lup030921.1	Q653H7	53.30	606	260	9	6	593	14	614	4e-170	598
Lup030923.1	O82632	38.05	297	119	11	19	305	20	261	2e-36	153
Lup030924.1	P17801	40.41	735	390	18	4	700	35	759	8e-143	508
Lup030926.1	P17801	40.41	735	390	18	4	700	35	759	8e-143	508
Lup030928.1	O64584	35.51	138	86	1	874	1008	688	825	2e-15	85.5
Lup030929.1	P0AAD5	26.80	347	200	13	21	341	69	387	7e-15	81.6
Lup030931.1	Q9FIF7	48.10	395	190	4	3	394	2	384	2e-104	380
Lup030932.1	P12360	80.91	241	45	1	1	240	1	241	2e-112	405
Lup030933.1	Q9WUH1	31.37	271	174	5	44	304	45	313	2e-27	123
Lup030934.1	Q94KB7	51.43	593	191	15	1	506	1	583	2e-159	562
Lup030935.1	Q9Y618	40.19	107	61	1	757	860	387	493	1e-17	93.6
Lup030936.1	P41900	26.46	257	154	7	28	264	16	257	6e-15	81.6
Lup030938.1	Q84XV2	47.79	113	50	3	1	105	273	384	1e-17	88.2
Lup030939.1	Q9FT54	53.73	201	67	1	5	179	58	258	3e-43	174
Lup030941.1	O49169	96.44	450	15	1	1	450	1	449	0.0	892
Lup030942.1	P94575	35.64	491	294	10	63	546	8	483	3e-77	290
Lup030943.1	D4N501	35.81	363	207	12	25	377	18	364	7e-54	211
Lup030944.1	Q9LZR0	52.94	187	75	6	11	190	55	235	2e-40	165
Lup030945.1	P36616	43.63	479	229	6	14	467	54	516	6e-111	401
Lup030948.1	Q9FJP6	57.42	519	195	10	28	523	33	548	2e-152	539
Lup030949.1	P33083	48.05	77	36	2	29	101	14	90	3e-13	74.3
Lup030950.1	Q9C698	49.26	1145	461	25	1	1118	1	1052	0.0	904
Lup030951.1	P32295	62.69	67	24	1	39	104	23	89	2e-18	91.3
Lup030953.1	Q8LE10	60.00	305	111	5	1	303	1	296	1e-89	329
Lup030956.1	F4I0N3	43.69	206	78	7	11	199	6	190	7e-28	123
Lup030957.1	Q6Q8A5	69.16	522	130	6	6	522	4	499	0.0	701
Lup030958.1	Q84WL9	95.77	142	6	0	1	142	1	142	5e-74	275
Lup030960.1	Q93X17	54.72	106	45	2	1	105	1	104	9e-22	102
Lup030961.1	Q93X17	63.46	104	33	1	1	99	1	104	3e-26	116
Lup030963.1	P18025	93.76	433	24	1	1	433	1	430	0.0	860
Lup030966.1	P83332	56.50	223	91	4	1	222	29	246	2e-67	255
Lup030967.1	Q3T0K2	61.93	528	199	2	288	815	4	529	0.0	686
Lup030970.1	Q9SZ83	55.25	362	159	2	1	362	1	359	7e-121	434
Lup030971.1	Q8RXN0	84.17	701	96	3	11	700	1	697	0.0	1164
Lup030974.1	Q6ZPJ0	24.23	293	204	5	350	628	826	1114	8e-20	99.8
Lup030975.1	P14749	77.11	402	89	2	2	400	7	408	0.0	654
Lup030976.1	Q9SZ67	34.01	247	139	3	2	227	1158	1401	2e-25	117
Lup030977.1	P23958	84.38	256	39	1	1	255	1	256	8e-110	396
Lup030978.1	Q9M9C5	40.91	286	164	4	40	324	355	636	1e-61	236
Lup030980.1	Q50EK6	43.47	444	220	5	39	457	44	481	7e-110	397
Lup030982.1	Q5VW32	22.89	332	223	11	94	412	59	370	2e-06	54.3
Lup030984.1	P13087	34.44	180	95	10	29	188	31	207	3e-12	72.0
Lup030985.1	Q9FJY7	59.02	61	25	0	29	89	359	419	2e-13	74.7
Lup030986.1	Q5Z9Z0	49.45	451	162	8	2	387	55	504	2e-119	429
Lup030987.1	P13087	45.83	192	91	7	26	209	31	217	9e-35	146
Lup030988.1	Q9FMW4	51.74	201	95	1	6	206	18	216	2e-50	198
Lup030990.1	Q9SHY2	72.17	697	175	7	18	708	2	685	0.0	1047
Lup030991.1	Q8VY16	55.21	768	290	10	76	831	91	816	0.0	786
Lup030992.1	Q8GTQ9	85.37	335	36	3	54	378	1	332	6e-162	570
Lup030993.1	Q54NM9	61.95	699	244	3	16	714	37	713	0.0	923
Lup030995.1	Q84W65	62.50	48	17	1	166	212	323	370	4e-08	58.2
Lup030996.1	Q6INR1	34.83	178	95	4	47	204	27	203	3e-16	85.5
Lup030997.1	P80728	40.62	96	54	2	33	125	6	101	5e-15	81.6
Lup030999.1	P24021	31.06	293	174	11	7	284	3	282	6e-26	118
Lup031000.1	Q91WL8	33.77	302	165	8	62	352	128	405	4e-35	149
Lup031001.1	P0C042	50.65	154	75	1	80	233	157	309	1e-40	166
Lup031002.1	P13708	53.73	804	353	4	9	797	6	805	0.0	912
Lup031003.1	O04379	81.27	945	168	5	142	1085	112	1048	0.0	1602
Lup031004.1	Q7GCL7	57.89	152	64	0	6	157	9	160	2e-52	205
Lup031820.1	Q9SKD0	49.00	300	122	9	1	286	1	283	3e-70	265
Lup031821.1	Q9ZWA6	57.69	182	70	3	28	205	41	219	3e-59	229
Lup031822.1	Q54BC9	39.05	315	171	5	854	1160	601	902	8e-59	229
Lup031823.1	Q9FDW1	55.00	100	45	0	4	103	6	105	4e-29	128
Lup031824.1	A6U864	44.92	118	65	0	63	180	11	128	2e-20	99.0
Lup031826.1	Q9FX31	62.15	716	240	10	28	736	28	719	0.0	889
Lup031827.1	Q9LUS3	51.68	654	310	5	32	680	2	654	0.0	707
Lup031829.1	Q6ME97	38.03	355	176	11	81	433	7	319	2e-58	227
Lup031830.1	Q02758	66.80	253	76	2	1	247	1	251	7e-82	303
Lup031831.1	Q69IL4	46.00	100	54	0	188	287	179	278	5e-17	88.6
Lup031832.1	Q9SLC3	48.89	225	89	9	25	239	27	235	6e-43	174
Lup031833.1	Q8LPR5	41.40	401	167	15	8	349	29	420	6e-58	224
Lup031835.1	Q9LNC4	50.18	560	248	10	37	574	183	733	2e-131	469
Lup031836.1	P43935	35.93	231	134	6	124	340	58	288	3e-29	129
Lup031840.1	Q8NC96	34.43	273	150	5	21	285	8	259	2e-34	146
Lup031841.1	O82043	86.47	584	74	2	2	585	3	581	0.0	1037
Lup031842.1	Q9SIN1	55.83	600	218	4	33	602	103	685	0.0	650
Lup031843.1	Q96453	81.61	261	18	1	3	233	1	261	1e-118	425
Lup031845.1	P0DH90	23.19	332	204	11	8	295	122	446	6e-08	58.5
Lup031846.1	P16097	89.38	960	100	1	9	966	1	960	0.0	1768
Lup031848.3	Q05609	47.89	261	130	3	578	832	545	805	1e-69	265
Lup031850.1	Q700D9	66.20	71	24	0	80	150	15	85	1e-22	107
Lup031851.2	Q39010	90.64	374	35	0	95	468	38	411	0.0	716
Lup031852.1	P12412	57.37	312	123	6	34	339	36	343	1e-100	366
Lup031853.1	Q766C2	27.10	417	255	14	51	453	54	435	2e-34	147
Lup031854.1	Q9LT79	31.01	416	248	12	1	395	5	402	7e-41	168
Lup031855.1	O23657	86.21	174	23	1	1	173	1	174	1e-84	311
Lup031856.1	A7PZL3	46.40	403	212	2	2	400	64	466	1e-106	387
Lup031857.1	Q9FDW1	43.32	187	95	4	20	205	6	182	7e-33	141
Lup031858.1	Q9FY84	77.48	111	25	0	23	133	33	143	2e-45	180
Lup031859.1	Q941R4	80.55	329	62	1	10	336	5	333	6e-145	513
Lup031860.1	O22040	51.14	264	121	4	222	478	69	331	8e-75	281
Lup031861.1	Q84K00	60.23	176	70	0	2	177	8	183	3e-65	249
Lup031862.2	Q9FMJ0	70.13	1048	266	13	1	1017	90	1121	0.0	1406
Lup031863.1	Q9FK25	38.55	345	203	6	4	344	9	348	9e-60	231
Lup031864.1	O19922	38.26	494	257	9	727	1206	152	611	5e-78	293
Lup031865.1	P83326	28.65	171	112	4	10	177	18	181	2e-11	68.9
Lup031866.1	Q9LIH5	38.66	344	164	9	522	847	361	675	9e-43	176
Lup031867.1	Q9LXD9	64.35	519	165	11	16	519	33	546	0.0	665
Lup031868.1	O15488	30.77	286	156	11	224	478	13	287	1e-19	98.6
Lup031869.1	Q749B4	52.00	125	58	1	5	127	8	132	1e-30	132
Lup031870.1	Q8VZJ1	57.34	368	119	3	21	383	18	352	2e-119	429
Lup031871.1	Q9JII5	34.66	251	120	3	6	255	10	217	3e-38	160
Lup031873.1	Q6LA54	35.79	299	164	5	230	518	241	521	2e-51	204
Lup031874.1	Q9CRC3	41.25	80	44	1	8	84	4	83	1e-08	58.5
Lup031875.1	Q1LWV7	26.35	167	99	5	317	482	261	404	2e-08	60.8
Lup031876.1	Q6NQG7	63.22	174	59	2	48	221	51	219	7e-59	226
Lup031877.1	P49107	67.23	177	45	4	1	170	1	171	5e-61	233
Lup031878.1	P53492	97.35	377	10	0	1	377	1	377	0.0	770
Lup031879.1	P68428	100.00	136	0	0	1	136	1	136	3e-73	272
Lup031880.1	Q76MV0	63.70	135	49	0	1	135	1	135	2e-41	167
Lup031881.1	Q39117	40.91	286	145	5	213	493	257	523	3e-53	210
Lup031883.1	Q6J163	31.86	113	77	0	5	117	18	130	1e-09	63.5
Lup031884.1	O80439	75.76	66	16	0	54	119	51	116	3e-20	97.1
Lup031885.1	Q9FEL7	89.83	472	43	4	1	471	1	468	0.0	867
Lup031886.2	Q54P70	36.48	159	90	3	64	211	608	766	4e-19	95.1
Lup031888.1	Q8LDC8	64.67	184	50	3	36	210	36	213	2e-59	228
Lup031889.1	Q06841	63.00	427	61	6	371	702	4	428	6e-77	289
Lup031890.1	Q42485	40.85	71	40	1	5	73	66	136	2e-06	51.2
Lup031891.1	P48489	82.45	302	52	1	1	301	15	316	2e-152	538
Lup031892.1	Q8WXA9	40.48	84	49	1	106	188	62	145	5e-10	65.5
Lup031895.1	Q9M9F9	51.56	384	114	13	2	376	4	324	7e-73	274
Lup031896.1	Q54WR5	54.85	206	91	2	1	206	1	204	2e-61	236
[truncated: 22,890 more rows]
