# Supplementary material for: A comprehensive draft genome sequence for lupin (Lupinus angustifolius), an emerging health food: insights into plant–microbe interactions and legume evolution
Source: Plant Biotechnol J. 2016 Sep 23;15(3):318–30. doi: 10.1111/pbi.12615 (PMC5316927; doi:10.1111/pbi.12615)
Supplement: Supplementary file 9 — Data S8 Functional annotations assigned to gene annotations of narrow‐leafed lupin. [file PBI-15-318-s010.gz › CCG.rebuild.gff.reorder.noisoforms.pep.TrEMBL.blast]

Lup000001.1	C6F120	78.83	222	35	3	1	214	1	218	7e-89	331
Lup000002.1	G7KZH1	80.36	56	11	0	1	56	1	56	1e-16	90.1
Lup000003.1	C6TK72	53.82	301	98	15	3	290	1	273	5e-68	262
Lup000004.1	C6T9L7	64.17	120	43	0	4	123	54	173	4e-35	151
Lup000005.1	A5XEM2	86.28	1093	141	4	1	1088	30	1118	0.0	1894
Lup000007.1	A2Q5W1	70.70	273	72	6	1	270	1	268	2e-99	367
Lup000009.1	C6TCU9	72.56	266	45	2	1	238	1	266	2e-104	382
Lup000010.1	Q71EW8	91.87	763	62	0	1	763	1	763	0.0	1466
Lup000011.1	D3J162	71.35	520	145	2	1	516	1	520	0.0	764
Lup000012.1	C6TLZ5	52.94	85	33	3	1	84	1	79	1e-11	73.6
Lup000013.2	C6TJP9	87.10	93	12	0	1	93	253	345	6e-43	177
Lup000014.1	G7KWG3	76.96	690	136	6	1	689	1	668	0.0	1072
Lup000015.1	Q2HVC0	76.83	777	172	3	8	782	3	773	0.0	1194
Lup000016.2	B2WS92	68.21	195	57	4	2	194	1	192	2e-67	260
Lup000017.1	Q2HVB3	84.42	616	95	1	22	637	21	635	0.0	1049
Lup000018.1	Q2HVB3	76.47	238	56	0	4	241	398	635	3e-104	382
Lup000019.2	G7L1J3	78.57	616	125	3	6	621	3	611	0.0	961
Lup000020.1	A0RZI2	66.06	545	182	2	18	560	10	553	0.0	749
Lup000021.1	F4YAW7	49.18	122	59	2	3	124	5	123	3e-25	118
Lup000022.1	G7IBJ4	81.55	103	19	0	1	103	201	303	3e-44	182
Lup000023.1	F4YAW7	49.56	113	54	2	4	116	16	125	1e-24	116
Lup000024.1	F6GUZ2	56.23	393	158	6	5	393	4	386	3e-101	373
Lup000025.1	G7JVL4	77.63	152	18	4	179	323	1	143	1e-55	222
Lup000026.1	D7SPN7	78.95	589	113	3	1	589	1	578	0.0	975
Lup000027.2	C6TGK9	87.53	417	30	1	7	423	10	404	0.0	748
Lup000029.1	G7L7F4	84.36	473	69	1	1	473	52	519	0.0	839
Lup000030.1	G7L7H0	91.37	591	51	0	1	591	1	591	0.0	1109
Lup000032.1	C6T9C4	75.00	116	28	1	5	120	28	142	2e-41	172
Lup000033.1	G7L7H9	33.67	297	119	9	1	295	247	467	2e-25	120
Lup000034.1	G7L845	81.39	360	67	0	1	360	88	447	2e-176	623
Lup000035.1	G7L846	80.00	165	33	0	14	178	13	177	1e-65	253
Lup000036.1	G7L846	85.12	168	25	0	5	172	162	329	6e-79	296
Lup000037.1	G7IE83	65.34	932	297	9	13	942	15	922	0.0	1213
Lup000038.1	D7TBI3	65.04	695	242	1	1	694	1	695	0.0	951
Lup000039.1	G7L848	62.15	214	55	7	34	229	14	219	1e-52	211
Lup000040.1	G7L853	65.80	690	211	9	73	757	29	698	0.0	891
Lup000041.1	G7L854	85.83	487	69	0	13	499	13	499	0.0	874
Lup000042.1	G7KNY9	84.81	507	77	0	1	507	1	507	0.0	893
Lup000043.1	G7L865	88.33	317	35	1	19	335	33	347	1e-166	590
Lup000044.1	G7L858	80.99	284	53	1	7	289	1	284	3e-139	499
Lup000045.1	G7L857	62.95	645	209	6	1	627	1	633	0.0	803
Lup000047.1	D7TG22	49.52	208	91	5	1	201	117	317	3e-47	192
Lup000048.1	A5B1P6	50.49	204	96	2	67	269	30	229	1e-56	225
Lup000049.1	F6HKQ7	61.45	179	56	3	1	167	1	178	4e-52	207
Lup000050.1	G7ZUW4	52.81	267	99	6	4	251	11	269	2e-53	213
Lup000051.1	C6SWL0	82.77	238	37	4	1	238	1	234	2e-105	386
Lup000053.2	C6T3P1	69.63	191	43	3	1	189	1	178	2e-64	249
Lup000054.1	A5AQQ7	55.53	524	220	3	17	533	18	535	3e-167	593
Lup000055.1	F8RWS9	97.26	146	4	0	1	146	1	146	3e-80	301
Lup000056.1	A5BPK9	37.28	692	342	18	1	608	1	684	2e-88	332
Lup000057.1	F6HKQ3	82.69	104	13	3	1	102	99	199	4e-38	161
Lup000058.1	F6HKN6	57.79	263	67	9	90	344	43	269	3e-69	267
Lup000059.1	E4MVN0	74.13	143	37	0	37	179	1237	1379	4e-62	242
Lup000060.1	B9SX05	51.60	405	135	4	1	344	20	424	4e-117	426
Lup000061.1	G7L2L8	70.51	234	64	1	1	234	1	229	6e-80	301
Lup000062.1	G7L2M3	79.10	378	71	1	2	371	17	394	0.0	639
Lup000063.1	G7L2P1	84.57	486	74	1	1	485	1	486	0.0	802
Lup000064.1	G7L2M8	71.47	347	82	4	1	342	1	335	1e-122	444
Lup000065.1	G7L2P1	83.33	486	80	1	1	485	1	486	0.0	790
Lup000066.1	B9SY94	60.84	263	101	2	1	261	1	263	6e-82	308
Lup000067.1	Q9AV94	62.76	1356	401	19	1	1283	1	1325	0.0	1442
Lup000068.1	G7L2Q1	66.77	313	92	4	1	309	1	305	6e-118	428
Lup000069.1	C6TMH7	82.35	119	19	1	1	117	130	248	5e-51	204
Lup000071.1	Q2HUI1	48.36	550	187	26	1	511	5	496	1e-94	352
Lup000073.1	F6HN25	50.23	440	213	3	3	442	49	482	5e-120	436
Lup000074.1	Q2HUH2	63.58	313	82	13	1	300	1	294	8e-88	328
Lup000075.1	G7L3Q4	67.65	609	185	7	47	645	4	610	0.0	835
Lup000076.1	C4N1A9	50.52	192	92	2	18	208	120	309	1e-07	62.0
Lup000077.1	G7J5J5	52.25	488	199	11	110	566	30	514	2e-124	451
Lup000078.1	G7J5J5	53.01	481	194	10	124	576	38	514	1e-124	452
Lup000079.1	C6TC67	75.52	192	47	0	1	192	1	192	7e-79	297
Lup000080.1	G7J3X3	71.39	332	89	4	1	332	1	326	2e-131	473
Lup000081.1	B9IFC7	68.70	115	20	5	14	113	99	212	1e-32	143
Lup000082.1	G7J3W0	48.70	846	329	14	1	782	56	860	0.0	719
Lup000083.1	G7K408	63.91	133	38	1	1	123	1	133	8e-36	154
Lup000084.1	G7IQB2	64.70	626	193	11	1	621	1	603	0.0	690
Lup000085.1	G7K406	81.60	663	92	4	1	644	1	652	0.0	1080
Lup000086.1	G7K401	87.93	696	83	1	1	696	1	695	0.0	1226
Lup000087.1	C6SW74	40.74	108	46	3	2	97	1	102	4e-07	58.5
Lup000088.1	G7K3Z2	71.77	372	105	0	14	385	6	377	2e-156	556
Lup000089.2	Q8LP14	71.95	574	147	4	1	560	1	574	0.0	857
Lup000090.1	G7K2P8	74.79	583	116	6	21	592	16	578	0.0	797
Lup000091.1	G7K2P1	78.86	298	63	0	1	298	1	298	3e-141	506
Lup000092.1	G7K2N4	62.24	686	204	9	8	656	4	671	0.0	842
Lup000093.1	F4YK81	93.42	76	5	0	6	81	4	79	3e-33	145
Lup000094.4	G7JQB1	55.79	423	97	6	1	334	8	429	1e-101	374
Lup000095.1	C6ZS31	61.82	55	21	0	3	57	809	863	2e-15	85.9
Lup000096.1	D9ZIT5	75.57	352	75	3	1	342	1	351	1e-158	564
Lup000097.1	G7L879	69.00	558	128	6	1	555	1	516	0.0	760
Lup000098.1	G7L895	86.42	265	33	2	3	267	4	265	7e-129	464
Lup000099.1	G7L8W8	69.77	258	73	3	1	256	1	255	1e-89	334
Lup000100.1	G7L8X0	74.56	169	43	0	8	176	56	224	1e-72	276
Lup000102.1	B9RKQ2	78.61	1010	198	7	10	1011	16	1015	0.0	1641
Lup000103.1	G7ILA0	71.03	611	160	7	1	599	1	606	0.0	780
Lup000104.1	F6HF51	94.23	104	6	0	2	105	249	352	1e-50	202
Lup000105.1	B9SQZ6	71.79	195	49	4	2	195	3	192	1e-72	276
Lup000106.1	F6H1S1	84.47	747	111	1	12	753	15	761	0.0	1291
Lup000107.1	B9RNM3	64.83	472	155	6	8	477	19	481	3e-171	606
Lup000108.1	B9H7E0	44.74	76	37	1	45	120	109	179	1e-08	63.2
Lup000110.1	F6HRB4	64.95	659	209	10	1	643	1	653	0.0	769
Lup000112.1	G7ILA8	81.55	775	140	1	1	772	1	775	0.0	1313
Lup000113.1	D7M8R4	77.48	604	130	5	9	606	9	612	0.0	911
Lup000114.1	F6H1N1	56.89	167	49	6	3	148	2	166	3e-41	171
Lup000115.1	E6NU32	55.08	797	256	19	1	744	1	748	0.0	745
Lup000116.1	Q39810	80.67	269	29	1	1	246	56	324	6e-118	429
Lup000117.1	C3TS13	84.42	353	55	0	3	355	1	353	4e-178	628
Lup000118.1	D7TAB0	80.29	624	117	4	1	620	4	625	0.0	1024
Lup000119.1	B9HWR1	72.86	420	114	0	1	420	1	420	0.0	641
Lup000120.1	B9SWU6	39.39	99	54	3	26	119	95	192	2e-07	59.7
Lup000121.1	B9RLC2	75.00	660	162	2	1	660	1	657	0.0	1048
Lup000122.1	Q9LSU9	44.49	272	129	6	1	256	1	266	7e-51	205
Lup000123.1	A5ASM7	35.10	151	66	6	18	162	15	139	6e-09	64.7
Lup000124.1	G7ICB6	68.88	196	54	3	1	193	1	192	1e-73	280
Lup000125.1	F6HGG3	78.82	576	107	2	8	582	2	563	0.0	904
Lup000126.1	C0JP16	57.37	434	133	19	1	406	68	477	1e-102	378
Lup000127.1	C6T8W1	72.66	139	24	2	2	126	20	158	8e-52	207
Lup000128.1	C6TEQ7	82.91	351	57	2	6	354	3	352	1e-170	603
Lup000129.1	G7LGQ5	86.25	509	67	2	1	508	1	507	0.0	876
Lup000130.1	G7LGQ3	72.52	262	67	2	5	262	4	264	9e-109	397
Lup000131.1	F6GXY9	86.36	44	6	0	59	102	337	380	2e-13	79.7
Lup000132.1	G7LGP8	68.57	420	107	12	1	402	1	413	8e-140	501
Lup000133.1	G7LGP7	76.76	598	128	5	83	677	1	590	0.0	962
Lup000134.2	G7LGP4	81.43	490	89	2	1	489	1	489	0.0	795
Lup000135.1	D9ZIM7	53.62	276	80	8	8	243	47	314	7e-68	261
Lup000136.1	D3KTZ5	87.19	640	73	4	1	634	29	665	0.0	1161
Lup000137.1	C6T2I9	86.75	151	20	0	1	151	1	151	2e-70	269
Lup000138.1	G7LGN0	86.72	1468	188	4	1	1468	1	1461	0.0	2598
Lup000140.1	B9RQF5	57.98	119	50	0	39	157	167	285	3e-37	158
Lup000141.1	D7U0C6	56.44	101	44	0	9	109	146	246	5e-29	131
Lup000142.1	F6HYA9	85.20	588	83	2	38	621	117	704	0.0	1073
Lup000143.1	A5BT32	40.40	151	60	5	1	151	1	121	3e-10	68.9
Lup000144.1	G7LFY6	72.16	194	48	4	1	190	1	192	2e-71	272
Lup000145.1	G7LFY6	72.16	194	48	4	1	190	1	192	2e-71	273
Lup000146.1	G7LFY6	71.13	194	49	4	1	189	1	192	6e-70	267
Lup000147.1	G7LFY6	72.68	194	47	4	1	190	1	192	5e-72	274
Lup000148.1	G7II12	89.73	818	67	5	3	805	1	816	0.0	1517
Lup000149.1	G7LFY2	67.24	351	82	12	2	332	5	342	2e-113	414
Lup000150.1	G7IUM6	63.74	182	49	3	17	182	11	191	2e-54	216
Lup000151.1	G7LFW2	76.37	711	146	10	1	691	1	709	0.0	1061
Lup000152.1	G7KT20	60.24	337	114	6	1	320	1	334	2e-86	324
Lup000153.1	G7KT17	64.42	163	53	2	273	434	386	544	8e-53	213
Lup000154.1	G7ISG2	66.95	1782	475	26	32	1715	31	1796	0.0	2102
Lup000155.1	C6T2C4	74.88	207	51	1	1	206	1	207	3e-86	322
Lup000156.1	B9H2Q0	72.79	1073	276	7	1	1061	1	1069	0.0	1587
Lup000157.1	B9GFI2	65.76	441	151	0	12	452	12	452	4e-178	629
Lup000158.1	G7L647	100.00	136	0	0	1	136	100	235	2e-72	275
Lup000159.1	B9H2N9	76.55	469	100	4	1	461	1	467	0.0	739
Lup000160.1	G7IFI0	82.50	160	27	1	1	160	1	159	2e-63	245
Lup000162.1	G7IFI5	97.24	217	6	0	1	217	1	217	1e-120	436
Lup000163.1	B8YI24	59.71	412	133	11	1	398	1	393	2e-120	437
Lup000164.1	B9IQR6	52.13	94	45	0	19	112	19	112	6e-24	116
Lup000165.1	D7TJH2	78.52	526	112	1	1	525	1	526	0.0	866
Lup000166.1	B9I1P3	85.04	421	59	3	1	418	1	420	0.0	712
Lup000167.1	C6T793	79.50	239	49	0	2	240	3	241	2e-110	402
Lup000168.1	G7JPR0	60.84	383	116	11	1	381	1	351	1e-109	401
Lup000169.1	C6TJ57	67.98	253	78	2	8	258	20	271	4e-86	322
Lup000170.1	Q5K6N6	93.05	403	16	2	1	403	1	391	0.0	774
Lup000171.1	A5C347	69.39	196	57	2	1	196	1	193	1e-67	259
Lup000172.1	A6YGE4	87.23	282	36	0	1	282	1	282	3e-147	525
Lup000174.1	G7JPY7	56.27	574	185	24	1	533	1	549	8e-123	446
Lup000175.1	Q3HVP8	60.67	150	36	3	2	132	1	146	1e-39	166
Lup000176.1	B7FLN4	63.83	528	161	4	1	512	1	514	6e-180	635
Lup000177.1	G7J4J8	65.50	1000	243	7	3	903	1	997	0.0	1308
Lup000178.1	F6GT97	69.43	723	215	5	1	720	1	720	0.0	1046
Lup000181.1	B7T3S1	98.80	83	1	0	1	83	1	83	6e-40	167
Lup000182.2	G7JQA7	66.67	450	96	7	99	502	102	543	6e-156	555
Lup000183.1	G7J0Z4	95.71	70	3	0	1	70	91	160	1e-31	140
Lup000184.1	G7J0Z5	96.23	1487	33	2	1	1464	1	1487	0.0	2878
Lup000185.1	G1D756	97.00	100	3	0	1	100	1	100	3e-49	198
Lup000186.3	G7J3D6	63.14	529	106	10	246	762	83	534	2e-151	541
Lup000187.1	G7J3D7	73.68	551	125	4	18	567	9	540	0.0	768
Lup000188.1	G7J3D9	74.10	390	89	6	1	381	1	387	5e-163	578
Lup000190.1	C6TKJ9	62.61	329	103	7	1	319	1	319	2e-87	327
Lup000191.1	C6T2F2	51.90	158	30	2	1	112	1	158	4e-26	121
Lup000192.1	C6TEF4	67.12	295	77	9	1	282	3	290	2e-100	370
Lup000193.1	D7SH03	72.32	466	120	4	1	460	76	538	0.0	657
Lup000194.1	G7K393	66.84	187	60	2	1	185	1	187	2e-58	229
Lup000195.2	G7J3V7	73.68	228	46	5	1	226	1	216	4e-84	315
Lup000197.1	B9RX58	74.29	35	9	0	19	53	292	326	2e-07	59.7
Lup000198.1	Q9XE94	86.67	60	8	0	9	68	170	229	1e-21	106
Lup000199.1	B9R908	54.25	623	247	13	1	600	1	608	3e-165	587
Lup000201.1	B7FJ93	78.06	237	52	0	36	272	3	239	2e-99	367
Lup000202.1	B9R912	62.46	301	85	6	1	300	1	274	2e-86	323
Lup000203.1	A5C7N2	50.40	373	143	10	1	344	1	360	1e-74	285
Lup000204.1	B9R916	71.97	660	180	3	4	659	12	670	0.0	1014
Lup000205.1	G7J2Q4	45.60	318	150	4	26	325	13	325	1e-62	244
Lup000206.1	G7J2Q4	52.94	340	135	7	1	339	373	688	2e-88	330
Lup000207.1	G7L5F6	55.17	145	64	1	4	148	128	271	2e-39	166
Lup000208.1	G7J2Q2	60.14	281	112	0	6	286	86	366	7e-104	381
Lup000209.1	D1L8L8	99.72	353	1	0	1	353	1	353	0.0	713
Lup000210.1	A0PDJ2	98.74	475	6	0	8	482	1	475	0.0	979
Lup000211.1	Q95FJ6	97.19	498	14	0	1	498	1	498	0.0	957
Lup000212.1	E5KUA2	93.24	74	5	0	1	74	60	133	6e-32	140
Lup000213.1	E9NVA0	95.57	158	7	0	1	158	1	158	5e-86	320
Lup000214.1	E3W0T0	89.22	204	19	2	1	203	1	202	9e-100	367
Lup000215.1	G2I936	100.00	204	0	0	1	204	307	510	3e-113	412
Lup000216.1	G7LH31	49.43	524	187	3	1	446	66	589	2e-139	500
Lup000217.1	G7J070	59.35	588	193	3	10	552	2	588	0.0	694
Lup000218.1	G7KBE0	35.71	98	61	1	2	99	68	163	1e-08	63.5
Lup000219.1	B7FGQ6	96.39	166	6	0	1	166	1	166	6e-88	327
Lup000220.1	C6TKJ1	71.26	421	104	6	1	418	1	407	1e-162	577
Lup000221.1	G7KRI3	52.74	802	277	20	21	750	34	805	0.0	743
Lup000222.1	E4MXX2	80.00	105	21	0	1	105	1	105	3e-43	178
Lup000223.1	G7IUT5	40.79	76	45	0	44	119	138	213	1e-10	70.5
Lup000224.1	C6TND3	80.30	203	37	2	1	203	1	200	4e-90	334
Lup000225.1	Q2HW10	70.51	156	44	1	1	156	1	154	5e-54	214
Lup000226.1	G7K791	81.75	252	44	1	290	539	435	686	2e-112	411
Lup000228.1	F7J695	82.12	699	123	1	18	716	27	723	0.0	1134
Lup000229.1	C6TD59	82.85	344	54	4	1	344	1	339	8e-157	558
Lup000230.1	C6SZX3	73.56	174	38	4	5	174	6	175	1e-64	249
Lup000232.1	Q2HV87	81.61	348	63	1	1	348	1	347	2e-172	609
Lup000234.1	Q2HV86	54.00	200	44	4	1	154	1	198	2e-45	186
Lup000235.1	Q2HV82	80.00	630	109	7	1	627	1	616	0.0	1026
Lup000236.1	A9PGX2	62.36	178	52	2	1	163	1	178	4e-56	221
Lup000237.1	G7K7P6	66.12	121	41	0	13	133	82	202	6e-34	147
Lup000238.1	G7K7P5	66.67	498	146	9	1	481	1	495	7e-136	489
Lup000239.1	G7K7P3	63.92	923	286	17	1	906	1	893	0.0	1105
Lup000240.1	G7K304	58.22	146	61	0	1	146	154	299	2e-44	182
Lup000241.1	G7K2Z5	84.39	173	27	0	1	173	1	173	9e-76	286
Lup000242.1	C6THN7	89.31	393	39	1	1	393	1	390	0.0	677
Lup000243.1	G7I472	39.21	278	105	6	74	318	179	425	1e-34	151
Lup000244.1	G7I466	56.65	173	75	0	1	173	1	173	5e-37	158
Lup000245.1	B9T5F0	41.67	396	139	8	1	345	1	355	8e-67	259
Lup000247.2	E5GBM6	52.82	337	105	8	12	334	8	304	4e-78	296
Lup000248.1	G7LIE3	57.72	149	61	1	1	149	329	475	1e-41	173
Lup000249.1	G7J3B2	83.15	558	90	2	1	554	1	558	0.0	958
Lup000250.1	C6T074	91.03	78	7	0	1	78	1	78	1e-35	153
Lup000251.1	C6SZG7	85.25	122	18	0	1	122	1	122	1e-58	229
Lup000252.1	G7J3C8	68.01	297	83	3	2	286	4	300	9e-110	401
Lup000253.1	C6TKP3	74.71	257	57	1	1	257	1	249	7e-106	388
Lup000254.1	G7J3D1	88.35	369	43	0	1	369	12	380	0.0	691
Lup000255.1	G7KEK6	81.33	691	114	5	1	676	1	691	0.0	1139
Lup000256.2	B9S9X7	59.14	279	108	4	59	337	184	456	5e-84	316
Lup000257.1	G7KEK0	63.13	773	249	14	13	763	14	772	0.0	776
Lup000258.1	G7IXS3	65.07	627	182	11	33	651	469	1066	0.0	748
Lup000259.1	B4FZ11	57.97	69	10	2	3	52	27	95	3e-13	79.0
Lup000260.1	G7IXR7	70.55	686	159	9	1	650	1	679	0.0	805
Lup000261.1	B9GG09	47.42	97	42	4	3	94	18	110	6e-12	74.7
Lup000262.1	B9S328	49.48	192	93	3	1	189	318	508	2e-40	169
Lup000263.1	C5YUM3	70.56	540	101	2	1	540	1	482	0.0	795
Lup000264.1	F6HP04	82.13	431	77	0	6	436	1	431	0.0	758
Lup000265.1	G0YD80	94.80	250	13	0	170	419	1972	2221	9e-139	498
Lup000266.3	B9T6J6	82.44	427	75	0	12	438	4	430	0.0	756
Lup000267.2	G7IZZ4	78.76	306	39	4	41	346	50	329	4e-132	476
Lup000268.1	C6TK46	84.38	397	48	4	1	388	1	392	0.0	650
Lup000269.1	G7J1A1	88.96	453	41	4	19	467	19	466	0.0	826
Lup000270.1	G7J1A2	80.66	181	35	0	28	208	136	316	7e-85	317
Lup000271.1	A8DX61	92.80	236	17	0	2	237	9	244	2e-124	450
Lup000272.1	B9HEY9	55.97	729	259	7	15	693	4	720	0.0	749
Lup000273.1	G8A197	78.66	389	79	1	9	397	5	389	0.0	645
Lup000274.1	Q9MB04	95.85	313	13	0	1	313	1	313	7e-180	634
Lup000275.1	Q1SL20	78.34	942	192	6	1	937	1	935	0.0	1409
Lup000276.1	B9T021	61.24	565	199	8	1	557	61	613	0.0	660
Lup000277.1	F6HLE9	93.85	65	4	0	1	65	174	238	1e-26	123
Lup000278.1	G8A188	82.64	409	62	2	1	407	1	402	0.0	665
Lup000279.1	B9SDP7	65.76	695	224	6	11	696	19	708	0.0	920
Lup000280.1	B9IIF6	67.23	415	128	2	8	415	1	414	1e-162	577
Lup000281.1	B9IIF7	62.24	339	117	3	1	329	1	338	4e-120	436
Lup000282.1	B9SDP2	77.64	559	111	6	4	554	3	555	0.0	910
Lup000283.1	B9SDP1	63.92	316	102	3	1	312	12	319	2e-119	433
Lup000284.1	C6ZS31	50.46	870	389	10	1	836	1	862	0.0	795
Lup000285.1	C6FF78	48.98	833	370	8	1	780	1	831	0.0	749
Lup000286.1	B9IIH3	52.86	140	59	3	29	162	30	168	1e-25	120
Lup000287.1	C6TH30	67.86	140	34	3	121	250	243	381	8e-39	165
Lup000288.1	A9XTL9	79.47	414	74	5	30	443	37	439	2e-176	623
Lup000289.1	B9SDM4	40.86	536	237	17	2	510	1	483	1e-65	256
Lup000290.1	B9SDM2	75.87	518	121	2	23	537	125	641	0.0	840
Lup000291.1	F6I3P7	42.35	614	310	11	23	609	5	601	4e-123	447
Lup000292.2	C6T502	77.05	122	28	0	3	124	9	130	1e-48	196
Lup000293.1	F6HAA6	53.85	895	348	16	18	863	1	879	0.0	907
Lup000294.1	B9H9M0	66.06	165	53	2	100	264	4	165	2e-57	227
Lup000295.1	C6TNW0	93.33	315	21	0	282	596	1	315	3e-180	637
Lup000296.1	B9SDJ9	72.70	304	76	2	1	297	1	304	1e-118	431
Lup000297.1	F6H6S5	66.02	412	129	3	6	408	2	411	2e-158	563
Lup000298.1	B9SDI4	64.44	717	176	18	1	676	1	679	0.0	805
Lup000300.1	B2LUQ7	77.66	479	101	4	1	477	1	475	0.0	758
Lup000301.1	Q07A01	84.24	787	98	6	5	780	9	780	0.0	1367
Lup000302.1	Q2HSK6	47.54	244	108	6	25	253	1	239	2e-48	197
Lup000303.1	C6FF76	76.18	911	201	8	23	931	21	917	0.0	1352
Lup000304.1	D7TL37	65.44	408	128	5	20	416	13	418	1e-152	544
Lup000305.1	B9T2S9	51.78	842	363	11	1	835	18	823	0.0	837
Lup000306.1	C6THI9	40.26	231	111	5	1	213	1	222	4e-41	172
Lup000309.2	Q2HUG9	77.74	265	54	2	1	261	1	264	3e-110	402
Lup000310.3	C6TNK6	85.98	214	29	1	1	214	1	213	7e-99	365
Lup000311.1	G7L3Q5	63.25	351	111	8	1	347	1	337	1e-101	374
Lup000312.1	F4K8M2	77.78	198	18	3	1	195	1	175	5e-75	284
Lup000313.1	B9SCG2	78.81	269	52	3	1	264	1	269	5e-116	421
Lup000314.2	B9SCF8	78.08	406	42	3	1	360	1	405	1e-179	633
Lup000315.2	G7L4R1	75.37	203	44	2	1	199	1	201	4e-88	329
Lup000316.1	B9SCF5	52.45	265	75	6	1	217	92	353	1e-66	257
Lup000317.1	G7L4R3	74.54	711	147	6	1	683	1	705	0.0	1065
Lup000318.1	G7L3P9	55.56	306	84	6	9	266	8	309	5e-92	343
Lup000319.1	B7FHB7	57.86	159	48	5	1	158	1	141	6e-34	147
Lup000320.1	B7FHB7	57.86	159	48	5	1	158	1	141	6e-34	147
Lup000321.1	A9PFC1	71.81	454	123	2	1	454	1	449	0.0	681
Lup000322.1	A5AWV9	51.88	239	88	12	1	232	1	219	4e-53	212
Lup000323.1	B3IX33	72.18	248	62	4	19	259	84	331	4e-94	348
Lup000324.1	G7ILJ3	54.47	246	96	9	2	234	82	324	3e-62	243
Lup000325.2	B7FLH3	85.15	229	27	2	1	224	1	227	2e-112	409
Lup000326.1	B6SQP7	77.55	98	22	0	1	98	1	98	5e-33	144
Lup000327.1	C6TJ21	61.61	323	66	9	1	295	1	293	4e-74	283
Lup000328.1	G7L8X5	55.22	766	212	12	1	760	1	641	0.0	727
Lup000329.1	A5AXW4	58.90	146	56	2	1	146	1	142	1e-37	160
Lup000330.3	C6TK19	83.01	259	35	2	5	263	3	252	2e-118	429
Lup000331.1	C6TC63	87.78	221	25	1	1	219	1	221	1e-107	394
Lup000332.1	F6GT88	77.39	606	120	4	1	597	1	598	0.0	1012
Lup000333.1	C6TDQ7	66.97	327	74	10	1	301	1	319	7e-110	401
Lup000334.1	F6I626	74.54	703	165	5	1	693	1	699	0.0	1055
Lup000335.1	O81070	42.34	725	328	19	9	659	9	717	5e-140	503
Lup000336.1	G7J2Q2	58.72	281	113	1	6	283	86	366	8e-100	368
Lup000337.1	G7KNM6	69.35	261	79	1	1	260	1	261	2e-103	380
Lup000338.1	G7K4E9	63.95	441	156	3	2	441	60	498	4e-168	596
Lup000339.3	G7KDP1	90.13	233	23	0	39	271	971	1203	4e-117	426
Lup000340.1	G7JMV4	65.42	480	151	5	2	476	34	503	0.0	659
Lup000341.1	C6TMZ8	66.67	441	138	2	1	441	81	512	1e-173	614
Lup000342.1	C6TMZ8	66.16	331	102	2	1	331	192	512	3e-130	469
Lup000343.1	G7J480	80.70	316	60	1	1	315	1	316	4e-150	535
Lup000344.1	B9IEZ0	51.67	480	162	9	400	857	238	669	9e-125	453
Lup000345.1	G7J4S1	68.43	529	144	7	1	525	1	510	0.0	710
Lup000346.1	G7J4S4	57.23	173	56	4	6	161	4	175	3e-40	168
Lup000347.1	Q9U0P0	23.62	508	292	6	227	638	314	821	2e-19	103
Lup000348.1	G7JCU3	83.69	325	51	2	1	325	1	323	1e-159	567
Lup000349.1	G7J061	84.68	111	17	0	1	111	107	217	1e-49	199
Lup000350.1	G7I614	68.85	1069	291	7	1	1062	1	1034	0.0	1474
Lup000351.2	A5BK88	64.78	301	61	3	1	297	1	260	4e-103	379
Lup000352.1	A5BZC6	60.00	255	69	3	1	222	46	300	2e-78	296
Lup000353.1	C6TMI4	92.06	126	6	1	1	122	1	126	3e-61	238
Lup000354.5	A0EXV1	77.64	161	36	0	5	165	11	171	4e-70	270
Lup000355.1	Q9ATF6	100.00	140	0	0	1	140	1	140	3e-74	281
Lup000356.1	E9KZL9	100.00	71	0	0	100	170	4	74	3e-30	135
Lup000357.1	G7KIY4	80.76	291	6	1	10	250	1	291	3e-122	442
Lup000358.1	Q70G82	87.88	99	12	0	6	104	5	103	5e-41	171
Lup000359.2	G7I9R9	99.62	524	2	0	1	524	1	524	0.0	1052
Lup000360.1	A5B4I6	79.57	323	66	0	5	327	19	341	5e-154	548
Lup000361.1	G7J715	57.08	720	253	17	1	696	1	688	0.0	704
Lup000362.1	A5BVL4	71.77	379	100	2	4	377	9	385	1e-164	584
Lup000364.2	B9RRV6	66.10	177	44	3	200	360	124	300	1e-49	202
Lup000365.1	Q5QL07	83.37	457	72	1	20	476	20	472	0.0	810
Lup000366.1	G7JMS7	51.27	316	118	7	1	306	1	290	1e-62	244
Lup000367.1	G7K4Q0	41.38	58	34	0	7	64	118	175	8e-07	57.8
Lup000368.1	G7K4Q0	40.54	185	98	4	1	183	1	175	5e-29	131
Lup000369.1	G7K4Q0	40.54	185	98	4	1	183	1	175	5e-29	131
Lup000370.1	G7I9Z4	61.46	96	32	2	1	94	1	93	6e-22	108
Lup000371.1	G7IB94	86.63	344	45	1	5	348	7	349	1e-173	614
Lup000372.1	G7IBA4	56.98	516	170	10	2	485	3	498	2e-152	544
Lup000373.1	Q9LKG9	98.44	192	3	0	19	210	1	192	4e-108	394
Lup000374.2	G7J7L9	65.90	648	155	16	1	627	1	603	0.0	712
Lup000375.1	G7KKS2	45.40	174	63	2	1	142	1264	1437	7e-28	127
Lup000376.1	B9SQU1	57.82	422	153	6	2	403	12	428	2e-121	440
Lup000377.1	Q8L6A7	53.57	168	52	1	1	142	315	482	8e-45	183
Lup000378.1	Q41691	61.81	144	51	1	1	140	147	290	1e-46	189
Lup010171.1	B7FJI2	72.88	59	15	1	1	59	1	58	1e-14	83.2
Lup010172.1	B9IG21	32.04	206	130	1	18	223	1	196	1e-21	108
Lup010173.1	B9IG21	30.34	356	229	5	18	371	1	339	9e-29	132
Lup010175.1	B9RCZ6	63.91	884	208	14	1	849	1	808	0.0	993
Lup010176.1	B9MV86	66.57	356	111	3	65	418	1	350	4e-138	496
Lup010177.1	G7KTG2	69.48	403	109	6	2	390	47	449	5e-157	558
Lup010178.1	C6TH20	72.65	373	89	7	1	366	1	367	2e-106	390
Lup010179.1	C6TB28	83.33	66	11	0	20	85	137	202	3e-25	118
Lup010180.1	G7KU92	78.91	128	27	0	22	149	25	152	1e-54	216
Lup010181.1	G7KTF0	70.69	597	166	5	4	594	194	787	0.0	848
Lup010182.1	D7SS16	74.26	470	113	2	15	476	12	481	0.0	714
Lup010183.1	C6T3P4	76.28	215	50	1	1	214	1	215	1e-87	327
Lup010184.1	B9IB07	64.06	960	313	8	1	944	1	944	0.0	1228
Lup010185.1	A2Q5W8	40.08	262	97	9	2	215	32	281	2e-16	92.4
Lup010186.1	A2Q5W7	83.71	442	57	4	1	430	1	439	0.0	716
Lup010187.1	G7IVB2	60.72	807	296	7	2	788	35	840	0.0	1000
Lup010188.1	G7KTC0	83.90	205	31	2	1	205	1	203	4e-96	355
Lup010189.1	G7KTD2	75.98	487	100	1	1	470	1	487	0.0	705
Lup010190.1	G7IJP4	48.12	478	188	8	1	424	63	534	1e-124	451
Lup010191.1	B7FJ52	88.48	243	26	2	5	246	4	245	1e-122	443
Lup010192.1	C6T214	77.06	109	25	0	1	109	1	109	2e-38	162
Lup010193.1	A2Q1V4	67.87	249	78	2	23	269	36	284	6e-95	352
Lup010194.1	G7LCI9	72.29	433	111	2	1	424	1	433	0.0	639
Lup010195.1	B9SKK4	88.38	241	27	1	12	252	26	265	3e-124	449
Lup010196.1	F6GVH0	46.32	367	158	6	88	451	180	510	7e-72	276
Lup010197.1	F6GVH0	65.50	942	232	9	73	933	509	1438	0.0	1196
Lup010198.1	D7U5P0	44.38	347	150	12	1	320	1	331	2e-63	248
Lup010199.1	G7KSG3	82.64	121	15	2	1	117	1	119	7e-51	203
Lup010200.1	C6TL30	77.90	362	78	2	6	366	2	362	2e-160	570
Lup010201.1	F6GVG0	48.09	314	110	13	1	273	1	302	1e-49	201
Lup010202.2	D7TTT7	64.58	336	106	2	234	567	64	388	2e-123	448
Lup010204.1	G7KXV7	78.47	562	96	4	1	537	1	562	0.0	870
Lup010205.1	G7KXV9	78.83	137	29	0	1	137	1	137	1e-57	226
Lup010206.1	G7L015	79.03	62	13	0	1	62	1	62	3e-21	105
Lup010207.1	G7L017	98.41	377	6	0	1	377	1	377	0.0	774
Lup010208.1	Q5XPX5	79.56	362	63	2	1	356	1	357	2e-169	599
Lup010209.1	G7L022	86.49	333	42	1	1	333	1	330	3e-165	585
Lup010210.1	Q9M4A9	77.40	438	88	4	17	445	18	453	0.0	703
Lup010211.1	B9RM31	39.18	194	108	3	1	194	3	186	6e-27	125
Lup010212.1	C6TBI0	84.47	309	45	2	1	307	1	308	1e-142	510
Lup010213.1	C6TCK2	78.48	330	53	7	1	320	1	322	6e-142	508
Lup010214.5	G8A217	53.85	1144	482	12	1	1099	21	1163	0.0	1057
Lup010215.1	G7K9R3	31.44	439	221	14	10	435	7	378	1e-43	182
Lup010216.1	G7L695	90.48	273	24	1	1	273	1	271	9e-144	514
Lup010217.1	C6SY89	56.56	244	91	6	1	236	1	237	6e-60	235
Lup010218.2	G7KV89	78.19	376	82	0	95	470	1	376	2e-170	603
Lup010219.1	G7KV75	65.06	518	172	4	86	602	1	510	1e-169	602
Lup010220.1	F6HSQ4	68.83	1219	334	6	3	1219	4	1178	0.0	1650
Lup010221.1	G7KV73	58.51	94	39	0	2	95	1	94	2e-26	122
Lup010222.1	G7KV73	51.06	94	46	0	2	95	1	94	7e-23	110
Lup010223.1	G7KV66	85.13	390	53	3	4	390	31	418	0.0	683
Lup010224.1	G7KV60	58.80	648	223	15	15	624	533	1174	0.0	681
Lup010225.1	F4KFS5	46.88	1073	515	13	30	1063	25	1081	0.0	962
Lup010226.1	G7KV59	58.86	158	48	5	4	145	1	157	2e-32	142
Lup010227.1	E0CUK0	61.09	532	149	4	20	495	7	536	1e-175	620
Lup010228.1	G7KUB4	53.51	185	57	7	1	159	1	182	2e-35	152
Lup010229.1	G7KUA9	54.55	231	71	12	1	209	26	244	5e-39	165
Lup010230.1	G7KUA7	73.57	488	128	1	6	493	83	569	0.0	749
Lup010231.1	C6SXJ6	92.70	233	16	1	1	232	1	233	4e-121	438
Lup010232.1	G7J7A6	45.19	447	169	6	638	1069	597	982	2e-86	326
Lup010233.1	B9T1N0	81.87	182	33	0	1	182	1	182	1e-87	326
Lup010234.1	G7ZY13	71.28	94	26	1	1	94	2	94	9e-30	133
Lup010235.1	G7JQT5	54.39	478	200	10	6	476	7	473	2e-138	498
Lup010236.1	D7TT34	70.92	478	106	2	1	445	38	515	0.0	723
Lup010237.1	B9RSK8	67.89	383	114	6	1	376	1	381	3e-142	509
Lup010238.1	F6HSF1	62.72	346	123	4	1	345	1	341	6e-124	448
Lup010239.1	B9RH26	81.82	66	12	0	1	66	1	66	6e-24	114
Lup010240.1	G7L2T0	83.33	288	48	0	17	304	466	753	5e-138	495
Lup010241.1	B9H2Y5	69.05	643	185	2	1	640	1	632	0.0	909
Lup010242.1	C6TM88	81.52	211	38	1	1	211	53	262	7e-90	334
Lup010243.1	D7TFM4	63.03	403	135	4	1	399	1	393	4e-147	526
Lup010244.1	B9RG19	73.39	1086	268	7	1	1080	1	1071	0.0	1546
Lup010245.2	A2Q4X4	60.88	1020	201	23	1	967	1	875	0.0	1021
Lup010246.1	C6TE42	81.52	276	50	1	4	278	68	343	1e-131	473
Lup010247.1	B9RUA9	62.44	442	155	5	1	436	26	462	8e-149	531
Lup010248.1	G7KWQ3	74.73	467	96	3	22	467	122	587	0.0	734
Lup010249.2	G7KSG1	88.89	135	15	0	4	138	5	139	9e-66	253
Lup010250.1	G7KWP5	89.97	1964	171	7	2	1947	4	1959	0.0	3648
Lup010251.1	A2Q2S5	74.29	595	139	6	1	592	64	647	0.0	912
Lup010252.1	B9GZD1	54.82	166	67	2	4	169	8	165	3e-44	181
Lup010253.1	C6ZRV0	83.33	474	48	5	1	468	1	449	0.0	785
Lup010254.1	C6TNP9	75.29	263	60	3	1	259	1	262	3e-104	382
Lup010255.1	F6I1P2	68.29	123	39	0	1	123	346	468	5e-39	164
Lup010256.1	F6I1P2	68.29	123	39	0	1	123	346	468	5e-39	164
Lup010257.1	F6I1P2	52.51	179	57	5	13	165	14	190	8e-44	182
Lup010258.1	C6SVS5	77.61	134	25	1	10	138	5	138	5e-58	227
Lup010259.1	F2E7L1	100.00	103	0	0	1	103	354	456	5e-52	207
Lup010260.2	Q2PER6	74.83	290	55	8	1	282	1	280	2e-110	405
Lup010261.1	G7ZZL2	85.41	329	42	1	1	329	1	323	2e-165	586
Lup010262.1	F6HQU4	66.23	770	239	6	7	760	1	765	0.0	1047
Lup010263.1	C6SYJ7	93.53	139	9	0	1	139	1	139	3e-72	275
Lup010264.4	G7ZZK5	70.95	957	169	15	1	911	1	894	0.0	1300
Lup010266.1	E9RGY2	95.96	446	15	1	1	443	1	446	0.0	861
Lup010267.2	B9GR98	72.11	1409	314	11	1	1363	1	1376	0.0	1976
Lup010268.1	D7L5A0	35.00	180	72	6	31	172	64	236	2e-10	73.2
Lup010269.2	G7KZJ5	58.05	174	32	6	1	169	1	138	5e-40	167
Lup010270.1	B9IBD7	75.42	236	58	0	1	236	65	300	3e-105	385
Lup010271.1	B9S595	85.14	424	62	1	1	424	1	423	0.0	767
Lup010272.1	B9GRA7	81.09	1518	265	7	8	1520	13	1513	0.0	2540
Lup010273.1	F6HZT4	71.61	1039	263	6	1	1034	1	1012	0.0	1504
Lup010274.1	G7KZI2	75.57	131	31	1	1	130	317	447	4e-50	201
Lup010275.1	G7KW74	77.27	374	84	1	18	391	50	422	2e-169	600
Lup010276.1	F6H414	75.83	484	104	5	20	501	25	497	0.0	743
Lup010277.1	F6H414	83.68	337	55	0	4	340	487	823	1e-168	597
Lup010278.1	G7L5F5	58.25	103	39	1	1	103	79	177	7e-29	130
Lup010279.1	B9RW43	70.45	308	84	4	35	335	34	341	3e-124	450
Lup010280.1	C6TJV8	60.00	120	46	1	1	120	1	118	1e-20	103
Lup010281.1	G7JSH1	57.41	216	58	2	1	182	90	305	2e-62	242
Lup010282.1	B9RW40	81.76	318	53	2	1	314	1	317	7e-138	494
Lup010283.1	B9N3Q2	41.67	72	39	1	3	74	171	239	2e-06	56.6
Lup010284.1	G9I8U0	85.67	335	48	0	1	335	35	369	1e-176	624
Lup010285.1	B9I5K6	40.00	205	114	4	23	219	24	227	3e-36	156
Lup010286.1	A9PL91	50.30	495	171	13	1	446	1	469	4e-107	393
Lup010287.1	B7FIV9	77.69	251	49	2	1	248	14	260	3e-111	405
Lup010288.1	B7FIV9	61.81	254	93	3	1	251	1	253	1e-87	327
Lup010289.1	F6H5B0	52.30	501	192	9	2	491	14	478	2e-132	478
Lup010290.1	B9N5T6	48.55	449	227	3	10	456	35	481	1e-122	444
Lup010291.1	C6TDV9	67.39	184	48	4	1	182	1	174	1e-62	243
Lup010292.2	E0CTD0	73.31	326	86	1	9	334	60	384	6e-143	511
Lup010293.1	F2E928	55.88	68	23	2	6	72	23	84	2e-09	66.2
Lup010294.1	G7KZD5	53.78	357	96	11	1	305	1	340	1e-86	325
Lup010295.1	G7KYE6	81.46	534	83	6	26	555	22	543	0.0	849
Lup010296.1	G7KZG7	92.90	690	46	2	1	688	1	689	0.0	1273
Lup010298.1	D7L1Z5	66.36	107	36	0	2	108	94	200	1e-24	116
Lup010299.1	G7KZH1	73.21	56	15	0	1	56	1	56	3e-14	82.0
Lup010300.1	A2Q5W0	94.77	440	23	0	1	440	1	440	0.0	855
Lup010301.1	Q71EW8	93.31	762	51	0	1	762	1	762	0.0	1485
Lup010302.1	C6TLZ5	60.00	80	29	3	1	78	1	79	5e-16	88.2
Lup010304.1	Q941N0	71.25	80	15	1	1	72	1	80	1e-19	100
Lup010305.1	G7KX94	77.62	697	153	3	1	695	49	744	0.0	1100
Lup010306.1	G7KX95	78.69	352	60	3	4	341	731	1081	2e-156	556
Lup010307.1	G7KX95	85.18	668	96	2	1	667	46	711	0.0	1209
Lup010308.1	G7KX96	82.71	1018	130	2	3	974	2	1019	0.0	1731
Lup010309.1	G7KX86	83.56	748	123	0	1	748	127	874	0.0	1337
Lup010310.1	Q2HUK6	83.29	377	40	5	8	377	12	372	2e-171	606
Lup010311.1	Q2HUJ7	91.88	308	25	0	231	538	41	348	1e-157	561
Lup010313.1	G7KW61	54.17	120	42	5	117	233	49	158	8e-23	112
Lup010314.1	G7L118	61.95	699	217	13	1	689	1	660	0.0	826
Lup010315.1	G7L125	73.61	504	112	7	1	494	35	527	0.0	679
Lup010316.1	G7L383	91.57	83	7	0	112	194	144	226	2e-36	156
Lup010317.1	Q2PJS1	71.43	196	41	6	1	189	1	188	4e-64	248
Lup010318.1	C6T8F3	58.49	212	86	1	162	373	1	210	6e-63	246
Lup010319.2	B9N0Y2	69.57	69	21	0	1	69	1	69	7e-22	107
Lup010320.1	B9N201	35.99	289	131	6	35	270	28	315	9e-32	142
Lup010321.1	Q0PN09	73.42	237	49	4	1	229	1	231	3e-87	325
Lup010325.1	G0Y6Q9	59.11	653	256	7	18	666	5	650	0.0	743
Lup010326.1	G7KSC5	89.90	485	47	2	2	484	3	487	0.0	840
Lup010327.1	C6T9F4	65.33	225	78	0	14	238	29	253	4e-77	292
Lup010328.1	Q84V95	83.81	247	39	1	8	254	20	265	7e-119	432
Lup010329.1	G7KSA9	62.01	1066	220	18	1	930	1	1017	0.0	1155
Lup010330.1	G7KRB1	61.62	1011	358	10	1	991	2	1002	0.0	1200
Lup010331.1	A0EVX1	91.41	396	32	2	1	395	1	395	0.0	710
Lup010332.1	A0EVX1	82.98	47	8	0	1	47	111	157	1e-14	83.6
Lup010333.1	P93509	87.39	111	14	0	1	111	1	111	1e-47	193
Lup010334.1	C6TML7	83.82	377	49	1	1	365	1	377	2e-176	623
Lup010335.1	G7JQ45	84.69	849	113	3	1	846	1	835	0.0	1481
Lup010336.1	D7L7P7	69.23	260	64	1	40	283	75	334	1e-102	377
Lup010337.2	G7JN26	61.43	293	64	6	1	285	1	252	1e-84	317
Lup010338.1	B9IG88	80.08	241	47	1	1	241	1	240	1e-113	414
Lup010339.1	G7KS93	87.58	330	41	0	8	337	150	479	2e-165	586
Lup010340.1	D7TVS7	74.28	381	96	1	18	398	16	394	9e-172	607
Lup010341.1	B9SCZ0	71.08	249	66	2	10	258	30	272	3e-99	366
Lup010342.1	E3W0P8	92.86	266	19	0	1	266	1	266	2e-145	519
Lup010343.1	D7TH73	91.33	496	41	2	1	496	1	494	0.0	891
Lup010344.1	B9SQ17	83.28	341	51	5	1	339	1	337	3e-160	569
Lup010345.1	C6T7X8	90.42	240	20	3	1	239	1	238	4e-116	422
Lup010346.1	B9T5W7	88.45	528	54	2	1	524	1	525	0.0	981
Lup010347.1	C6T7L5	73.07	453	80	6	1	411	1	453	0.0	648
Lup010348.1	B9T1J3	45.78	225	106	4	5	226	17	228	1e-50	204
Lup010349.1	G7JP63	69.37	431	118	2	17	433	89	519	3e-180	636
Lup010350.1	C6T4A9	78.11	169	37	0	1	169	1	169	6e-75	283
Lup010352.1	C6SXC8	81.88	149	23	2	1	148	3	148	1e-53	213
Lup010353.1	G7KS85	74.11	506	124	6	1	505	1	500	0.0	656
Lup010354.1	G7KS82	80.26	380	68	1	1	373	1	380	3e-170	602
Lup010355.1	G7KRB2	70.32	822	186	10	1	795	1	791	0.0	1146
Lup010356.1	G7JN22	45.10	204	80	3	26	197	91	294	3e-43	179
Lup010357.1	G7JN02	38.83	103	58	2	1	101	95	194	2e-11	73.2
Lup010358.1	G7IDJ4	43.37	279	133	9	4	265	12	282	4e-46	189
Lup010359.1	D9ZJD1	93.83	389	24	0	44	432	139	527	0.0	749
Lup010360.1	Q76DT1	82.24	490	49	4	1	455	1	487	0.0	788
Lup010361.1	C6ZRZ7	62.40	1032	356	7	2	1009	26	1049	0.0	1189
Lup010362.1	G7L6J6	86.90	496	64	1	1	495	1	496	0.0	892
Lup010363.1	B9T8K1	56.73	698	233	24	23	693	21	676	2e-170	605
Lup010364.1	A9PAJ9	83.04	112	19	0	1	112	2	113	1e-48	196
Lup010365.1	Q672H5	76.43	263	55	1	3	258	9	271	9e-109	397
Lup010366.1	E6Y6R9	78.23	744	154	3	17	759	17	753	0.0	1155
Lup010367.1	F6HKX7	60.72	387	138	7	1	378	1	382	1e-117	427
Lup010368.1	G7IT71	52.34	363	171	2	10	371	5	366	1e-100	371
Lup010369.1	G7JR99	52.56	371	141	11	1	357	1	350	3e-94	350
Lup010370.1	G7JR95	56.13	481	168	9	3	458	2	464	1e-132	478
Lup010371.1	C6TFM3	88.81	411	43	3	1	411	1	408	0.0	752
Lup010372.1	C6TNS0	74.89	235	51	5	1	230	1	232	3e-90	335
Lup010373.1	C6TMJ1	81.27	315	56	3	1	313	1	314	4e-151	538
Lup010374.1	G7KNT0	43.05	151	72	5	1	141	1	147	3e-23	112
Lup010375.1	B9T7G3	54.17	120	52	2	27	143	36	155	7e-31	137
Lup010376.1	B9T7G3	54.17	120	52	2	27	143	36	155	7e-31	137
Lup010377.1	B7FJL2	67.71	223	51	6	1	205	1	220	2e-79	299
Lup010378.1	C6TLZ0	53.44	393	118	17	3	366	1	357	1e-74	285
Lup010379.1	C6T5M2	80.00	225	44	1	1	224	1	225	2e-101	372
Lup010380.1	F6LPU9	73.93	537	97	7	20	515	43	577	0.0	771
Lup010381.1	G7L5L0	73.08	156	41	1	1	155	1	156	2e-52	208
Lup010382.1	G7L5K7	69.69	287	77	3	1	279	1	285	2e-98	363
Lup010383.1	B9IB65	32.68	257	127	5	435	650	751	1002	4e-25	122
Lup010384.1	F6HL25	46.13	336	100	17	1	269	1	322	5e-54	216
Lup010385.1	G7L5K2	67.31	309	69	10	1	290	221	516	3e-105	385
Lup010386.1	G7IV38	40.23	860	428	25	49	863	130	948	2e-134	485
Lup010387.1	B9ILU4	71.88	96	25	2	4	98	3	97	6e-32	140
Lup010388.1	G7L5I6	67.96	593	181	4	1	589	1	588	0.0	815
Lup010389.1	F6HL27	84.25	292	46	0	145	436	82	373	8e-148	528
Lup010390.1	C7G4C3	82.94	715	121	1	4	718	38	751	0.0	1222
Lup010391.1	D7THH8	86.13	274	38	0	31	304	42	315	2e-139	500
Lup010392.1	B9HC44	53.51	271	100	8	1	271	1	245	1e-65	254
Lup010393.1	D7THI8	39.59	730	365	19	1	674	1	710	2e-123	448
Lup010394.1	B9T626	65.77	485	147	8	1	478	3	475	1e-177	627
Lup010395.2	C6SVB1	81.57	217	22	2	1	217	1	199	1e-99	367
Lup010396.1	C6TNA4	58.81	318	80	18	3	283	2	305	7e-74	281
Lup010397.1	Q6UY58	77.33	675	149	4	3	674	9	682	0.0	1071
Lup010398.1	B9SZY8	53.30	364	117	12	2	334	3	344	8e-79	298
Lup010399.1	C6T0P6	56.18	178	68	1	1	178	59	226	2e-44	182
Lup010400.1	C6TJ80	79.87	303	59	2	1	302	1	302	7e-140	501
Lup010401.1	D7THM6	42.53	689	275	13	1	573	1	684	2e-120	437
Lup010402.1	Q41043	87.60	258	32	0	1	258	1	258	2e-130	469
Lup010403.1	C6ZRU1	84.46	399	53	3	12	407	16	408	0.0	663
Lup010404.1	Q9FUK9	86.87	358	44	2	1	358	5	359	5e-180	635
Lup010405.1	G7L4J7	72.98	570	136	8	1	559	4	566	0.0	793
Lup010406.1	A5JSU2	74.55	55	14	0	1	55	25	79	9e-17	90.5
Lup010407.1	F6HAZ8	61.86	894	336	3	15	908	13	901	0.0	1121
Lup010408.1	G7L4F1	69.42	533	153	5	9	539	9	533	0.0	745
Lup010409.1	A5BPV8	45.60	182	94	3	205	381	25	206	7e-38	163
Lup010410.1	G7L3H5	77.45	510	98	2	1	493	1	510	0.0	804
Lup010411.1	G7L3H0	69.90	206	48	7	1	192	1	206	1e-62	243
Lup010412.1	G7L3F3	84.71	582	86	3	1	580	1	581	0.0	1031
Lup010413.1	G7L3E3	63.83	329	79	6	1	293	5	329	5e-100	369
Lup010414.2	C6TKC3	80.16	126	25	0	76	201	43	168	3e-52	208
Lup010415.1	G7JUJ4	54.79	376	111	15	1	345	1	348	3e-80	303
Lup010416.2	F6HZX7	60.00	175	41	1	96	241	495	669	1e-49	201
Lup010417.1	G7L2C9	80.27	806	146	4	1	798	1	801	0.0	1327
Lup010418.1	G7L2D1	67.78	90	28	1	1	90	1	89	2e-18	96.3
Lup010419.1	G7L2D3	85.05	368	55	0	26	393	77	444	0.0	649
Lup010420.1	A9PHY6	85.04	448	56	1	1	448	1	437	0.0	802
Lup010421.1	G7JCY1	43.88	139	60	4	249	385	130	252	1e-24	119
Lup010423.1	G7L6G7	71.88	384	94	7	15	389	2	380	4e-144	516
Lup010424.1	G7L2B5	83.65	159	26	0	1	159	1	159	2e-75	288
Lup010425.1	G7JHB1	44.81	241	103	4	84	316	59	277	6e-45	186
Lup010426.1	G7JHB1	47.39	230	91	4	21	220	59	288	8e-39	164
Lup010427.1	G7L2A9	83.56	298	48	1	3	300	4	300	1e-142	510
Lup010428.1	B9S544	72.48	327	78	2	1	317	1	325	2e-137	493
Lup010429.2	A9NNA8	66.06	274	40	1	1	274	1	221	3e-99	366
Lup010430.1	G7L1B6	72.20	518	139	3	1	516	1	515	0.0	755
Lup010431.1	G7L194	56.87	517	112	12	7	427	5	506	1e-141	508
Lup010432.1	G7L188	59.76	425	112	4	1	381	42	451	7e-132	475
Lup010433.1	C6T4K8	71.19	118	30	2	1	118	1	114	3e-41	172
Lup010434.1	B9RGQ8	68.82	93	25	2	1	90	28	119	8e-28	127
Lup010435.1	B9RGQ9	87.17	413	50	1	1	410	1	413	0.0	662
Lup010436.1	G7L172	63.07	176	51	2	1	167	1	171	1e-39	166
Lup010437.2	G7L174	68.71	294	48	1	7	256	82	375	1e-104	384
Lup010438.1	F6I025	54.62	2014	743	43	1	1926	1	1931	0.0	1786
Lup010439.1	B9SV96	71.51	509	131	5	1	501	1	503	0.0	716
Lup010440.1	G7J419	77.09	790	169	5	1	783	1	785	0.0	1238
Lup010441.1	F2DMA8	71.19	59	17	0	11	69	3	61	2e-13	79.3
Lup010442.1	G7J8R9	57.54	358	105	9	8	336	1	340	2e-85	320
Lup010444.1	C6TMG7	64.74	312	94	7	1	310	1	298	1e-101	374
Lup010445.1	C6TMC0	68.17	377	111	3	1	372	3	375	2e-151	540
Lup010446.1	C6TCM4	92.09	215	17	0	1	215	1	215	4e-107	391
Lup010447.1	D7SNI5	54.25	306	110	3	1	276	108	413	1e-87	327
Lup010448.1	F6HRE9	62.19	439	166	0	1	439	1	439	3e-164	583
Lup010449.1	B9IBA7	74.16	178	39	1	1	171	39	216	2e-68	262
Lup010450.1	C6TNP3	64.23	246	62	2	23	242	3	248	4e-80	302
Lup010451.1	E9JSA5	77.81	374	75	3	1	369	1	371	3e-169	599
Lup010452.1	B9T3B9	74.38	203	32	6	1	200	1	186	3e-67	259
Lup010453.1	B9GQL4	91.74	121	10	0	56	176	197	317	5e-59	231
Lup010454.1	B9T3B9	57.67	163	58	2	14	175	6	158	5e-45	185
Lup010455.1	C6T0I1	82.70	185	32	0	1	185	1	185	3e-67	259
Lup010456.3	C6TG57	84.33	587	50	4	1	586	1	546	0.0	993
Lup010457.2	C6TNY8	70.66	467	112	4	1	467	1	442	4e-178	629
Lup010458.1	G7L053	87.55	249	31	0	1	249	1	249	6e-128	461
Lup010459.1	G7L058	79.74	464	84	3	1	463	1	455	0.0	765
Lup010460.1	G7L063	83.23	328	55	0	1	328	1	328	7e-161	571
Lup010461.1	G7LF69	70.64	344	95	4	60	401	33	372	5e-133	479
Lup010462.1	G7JHX5	83.41	229	38	0	1	229	1	229	4e-108	395
Lup010463.1	D7TGC8	84.88	549	82	1	1	548	1	549	0.0	944
Lup010464.1	C5YDP0	87.27	220	25	2	1	218	1	219	1e-106	390
Lup010465.1	C6T968	89.58	192	19	1	10	201	27	217	1e-92	343
Lup010466.1	B9GQN9	57.64	543	162	20	1	493	29	553	9e-141	505
Lup010467.1	C6T288	92.23	103	8	0	1	103	1	103	3e-51	205
Lup010468.1	B9T5I0	71.52	467	122	3	1	467	1	456	0.0	676
Lup010469.1	G7LEF2	63.88	407	119	10	1	397	1	389	1e-138	498
Lup010470.1	G7KZ15	58.66	462	184	3	1	457	71	530	3e-155	553
Lup010471.1	G8A379	82.79	401	68	1	48	448	57	456	0.0	697
Lup010472.1	G7IGT2	82.71	509	87	1	1	508	1	509	0.0	873
Lup010473.1	G7ILJ3	54.80	323	137	7	35	350	1	321	6e-94	349
Lup010474.1	G7ILJ3	53.23	325	143	7	34	351	1	323	6e-94	349
Lup010475.1	G7ILJ3	55.21	326	136	8	35	353	1	323	4e-96	356
Lup010476.1	G7KY09	77.99	259	55	2	1	259	1	257	1e-113	413
Lup010477.1	C6TMD1	86.38	279	33	2	1	279	1	274	7e-138	494
Lup010478.1	C6T106	84.03	119	16	1	1	119	1	116	1e-50	202
Lup010479.1	G7LEC3	88.89	666	73	1	1	665	1	666	0.0	1219
Lup010480.1	G7KZ42	78.95	418	80	5	1	412	1	416	7e-173	611
Lup010481.1	G7KZ44	80.31	127	18	1	1	127	312	431	1e-55	219
Lup010482.1	D7TYL0	83.77	536	85	2	22	555	23	558	0.0	943
Lup010483.1	G7LEB3	63.42	298	77	3	98	363	198	495	4e-107	392
Lup010484.1	G7LEB3	62.35	494	126	3	3	436	2	495	3e-177	626
Lup010485.1	G7KX01	67.44	430	135	3	13	438	64	492	0.0	639
Lup010486.1	G7LEB3	71.30	453	125	2	3	451	2	453	0.0	701
Lup010487.1	B9SMP5	56.53	605	254	5	14	615	26	624	0.0	724
Lup010488.1	G7KWY6	78.08	438	93	1	29	463	32	469	0.0	726
Lup010489.1	G7J3B6	50.68	296	133	3	1	294	28	312	4e-74	284
Lup010490.1	G7J3B6	51.52	297	131	5	1	294	28	314	9e-76	289
Lup010493.1	C6TH84	75.29	259	61	2	1	257	1	258	2e-113	413
Lup010494.1	B9SKF6	68.27	520	116	9	3	486	11	517	2e-164	584
Lup010495.1	D7TTT7	66.06	383	129	1	1	383	1	382	6e-153	545
Lup010496.1	F6GVG0	40.45	314	130	11	1	269	1	302	3e-33	147
Lup010497.1	B9P4V0	44.82	589	272	16	10	561	50	622	2e-117	428
Lup010498.1	B9IPY8	52.87	244	97	8	6	245	7	236	2e-61	241
Lup016613.1	G7I783	72.55	623	166	3	1	620	1	621	0.0	922
Lup016614.1	B9IMM2	70.50	478	140	1	345	822	61	537	0.0	707
Lup016615.1	B7FGS5	54.07	209	54	6	1	174	1	202	2e-41	172
Lup016616.1	D7T4Y7	73.24	71	19	0	13	83	101	171	2e-22	109
Lup016617.1	G7JKA7	76.92	1040	214	8	4	1037	7	1026	0.0	1618
Lup016618.1	D7T4Y7	62.37	574	184	7	1	564	1	552	0.0	650
Lup016619.1	C6TE92	82.20	264	44	1	6	266	26	289	2e-122	443
Lup016620.1	Q2KMJ7	56.20	411	163	2	1	409	1	396	3e-126	456
Lup016621.1	Q2MGR5	55.94	143	56	1	1	143	1	136	7e-44	182
Lup016622.1	G7IIY0	80.35	229	45	0	87	315	85	313	2e-104	384
Lup016623.1	G7IIX1	56.20	274	103	6	133	397	44	309	7e-49	199
Lup016624.1	A9PCX8	58.14	172	56	4	133	296	67	230	3e-41	174
Lup016625.1	Q6J738	75.95	865	194	5	1	851	1	865	0.0	1277
Lup016626.1	B9SV65	40.72	194	94	4	1	176	60	250	1e-28	129
Lup016627.1	G7IIV0	75.32	385	92	2	12	395	9	391	7e-171	605
Lup016628.1	B9T5H6	92.48	133	10	0	1	133	1	133	7e-67	256
Lup016629.1	C6T3W1	86.88	160	21	0	1	160	1	160	2e-77	292
Lup016630.1	C6TI71	82.24	152	27	0	1	152	1	152	5e-68	260
Lup016631.1	G7IIU3	72.83	611	156	4	1	607	110	714	0.0	914
Lup016632.2	G7IIU2	68.47	352	68	4	1	352	7	315	6e-128	462
Lup016633.1	F6GW15	54.63	324	133	5	3	320	15	330	8e-100	368
Lup016634.2	F6HIH5	65.02	626	211	4	1	626	1	618	0.0	853
Lup016635.1	G7IGL6	83.26	448	68	1	15	455	17	464	0.0	782
Lup016636.2	G7IGM5	67.31	572	121	5	1	507	1	571	0.0	767
Lup016637.1	A5ATZ0	59.13	115	47	0	69	183	711	825	3e-36	155
Lup016638.1	G7LAK4	76.41	814	192	0	41	854	67	880	0.0	1299
Lup016639.1	Q2HSQ9	83.13	1215	182	3	1	1195	1	1212	0.0	1998
Lup016640.1	B3VBE9	90.68	601	56	0	1	601	388	988	0.0	1097
Lup016641.1	G7IGJ1	82.59	316	47	2	17	324	23	338	1e-142	511
Lup016642.1	A2Q365	86.33	651	81	6	1	647	1	647	0.0	1135
Lup016643.1	A2Q5D0	85.04	896	117	3	1	895	1	880	0.0	1583
Lup016644.1	G7I448	68.13	979	236	11	9	961	2	930	0.0	1253
Lup016646.1	B7FIS3	81.76	296	54	0	1	296	1	296	8e-142	507
Lup016648.1	E9M5E8	70.56	479	130	3	1	479	1	468	0.0	708
Lup016649.1	D7U8E2	71.47	701	160	6	4	668	7	703	0.0	1023
Lup016650.1	B9RFQ1	96.14	389	15	0	4	392	12	400	0.0	759
Lup016651.1	F6HE37	71.18	406	115	2	11	414	92	497	4e-172	609
Lup016652.1	F6HE38	60.14	1026	377	12	2	1009	17	1028	0.0	1173
Lup016653.1	C6TN13	92.33	378	29	0	1	378	2	379	0.0	717
Lup016654.1	G7JQ41	88.85	269	30	0	1	269	1	269	1e-130	470
Lup016655.1	Q6PP99	88.07	352	41	1	1	352	1	351	0.0	659
Lup016656.1	E5GC46	50.26	378	101	7	2	293	50	426	6e-91	338
Lup016657.1	G7IQG4	63.19	508	155	5	6	485	4	507	1e-180	637
Lup016658.1	G7ILI4	53.73	322	134	7	1	314	20	334	1e-91	341
Lup016659.1	G7ILI4	54.92	315	134	4	1	307	20	334	2e-92	344
Lup016660.1	A2Q3Y5	76.47	68	14	1	3	68	11	78	7e-21	104
Lup016661.1	C6SYV3	83.21	137	21	1	32	166	24	160	1e-61	239
Lup016662.1	G7KLX9	40.15	401	212	10	6	380	20	418	6e-67	259
Lup016663.1	G7KLX9	38.81	402	216	11	6	380	20	418	3e-66	257
Lup016664.1	A2Q3Z8	71.45	550	139	6	1	548	1	534	0.0	785
Lup016665.1	G7JS35	59.93	594	224	4	1	580	1	594	0.0	754
Lup016666.2	B9RJK0	64.86	481	122	6	13	449	18	495	1e-169	600
Lup016667.1	G7IIR7	85.39	267	38	1	1	266	419	685	9e-117	424
Lup016668.1	C6SWQ6	87.32	71	9	0	14	84	175	245	1e-28	130
Lup016669.1	C6TCP7	80.82	245	45	1	1	243	1	245	1e-109	400
Lup016670.1	C3VAL0	84.05	796	127	0	4	799	11	806	0.0	1415
Lup016671.1	Q8H6T6	66.27	169	41	2	1	166	1	156	9e-56	220
Lup016672.1	D7TCA4	70.48	908	240	10	22	922	31	917	0.0	1312
Lup016673.1	G7JS58	73.68	57	15	0	41	97	22	78	2e-17	92.8
Lup016674.1	C6TB32	78.54	247	51	2	1	246	1	246	1e-106	390
Lup016675.1	G7JPD2	82.07	552	92	3	22	567	59	609	0.0	932
Lup016676.2	Q6L8U2	48.60	1033	377	37	257	1149	89	1107	0.0	724
Lup016677.1	C6TNA3	81.10	254	47	1	1	254	1	253	2e-115	419
Lup016678.1	C6TK17	63.04	257	60	12	1	234	9	253	2e-71	273
Lup016679.1	C6TEN6	59.69	258	61	5	12	237	12	258	6e-76	288
Lup016680.1	G7IIP3	84.51	426	66	0	10	435	49	474	0.0	755
Lup016681.1	G7IIN9	92.19	128	10	0	4	131	1	128	4e-62	241
Lup016682.1	G7IIM9	75.11	221	40	1	1	206	1	221	6e-94	349
Lup016683.1	G7JT62	66.35	526	129	5	21	512	1	512	0.0	708
Lup016684.2	G7IGG7	86.76	355	37	1	2	346	27	381	1e-169	600
Lup016685.1	G7IGG6	69.43	615	155	6	232	816	165	776	0.0	819
Lup016686.1	G7IGG4	74.57	350	85	3	10	358	5	351	1e-149	534
Lup016687.1	G7IGF7	88.21	509	55	1	1	504	1	509	0.0	928
Lup016688.1	F6HXV3	54.30	593	206	9	3	532	63	653	3e-176	623
Lup016689.1	B7FND8	91.12	214	18	1	1	213	1	214	8e-113	410
Lup016690.1	Q9AR81	83.41	211	34	1	1	210	1	211	3e-95	352
Lup016691.1	B9MSY2	69.52	784	227	6	4	779	1	780	0.0	1040
Lup016692.1	D7TCG3	83.00	1094	167	11	1	1080	1	1089	0.0	1796
Lup016693.1	G8A1S3	96.49	228	7	1	91	318	10	236	5e-124	448
Lup016694.1	B9RK19	69.35	124	32	4	1	122	1	120	5e-38	161
Lup016695.1	B9INA5	40.53	417	154	20	12	371	13	392	1e-48	198
Lup016696.1	F6HGU3	65.39	393	112	4	1	391	1	371	1e-142	511
Lup016697.1	C6TNP1	73.82	233	55	2	1	232	1	228	4e-92	342
Lup016698.1	B9IKC9	80.93	257	40	6	1	252	1	253	5e-101	371
Lup016699.1	F6HGV1	55.35	1214	457	14	1	1192	25	1175	0.0	1177
Lup016700.1	B9RK43	81.35	1464	272	1	1	1463	71	1534	0.0	2474
Lup016701.1	D7MMA2	43.64	275	95	8	422	660	316	566	2e-26	126
Lup016702.1	D7TCL1	83.45	145	24	0	130	274	147	291	7e-66	255
Lup016703.1	C6T8C6	72.93	314	81	2	177	486	1	314	3e-133	480
Lup016704.1	C6T8X3	96.82	409	13	0	4	412	5	413	0.0	825
Lup016705.1	A2Q687	77.25	400	71	6	17	396	23	422	5e-174	615
Lup016706.1	B9HDX8	77.98	486	83	5	1	483	1	465	0.0	764
Lup016707.1	G7IIK8	55.65	372	141	10	245	602	139	500	5e-84	317
Lup016708.2	Q52ZH8	76.90	567	58	4	1	547	1	514	0.0	872
Lup016709.1	A2Q567	71.94	581	113	14	1	566	1	546	0.0	804
Lup016710.1	B9IN12	55.34	206	78	6	1	196	1	202	2e-45	187
Lup016711.1	C6SXC0	73.33	135	30	2	4	138	2	130	1e-51	206
Lup016712.1	G7JT77	96.04	101	4	0	3	103	2	102	4e-49	198
Lup016713.1	Q2PJS0	61.24	307	72	9	1	271	11	306	2e-88	330
Lup016714.1	C6T806	71.70	424	111	6	1	419	1	420	4e-175	619
Lup016715.1	Q2HVI1	52.44	82	27	3	1	74	1	78	4e-09	65.5
Lup016716.2	C6TGE0	82.03	217	37	2	1	216	1	216	1e-97	360
Lup016717.1	G7IG86	65.92	716	216	11	2	708	10	706	0.0	844
Lup016718.1	B9HAZ4	62.92	89	30	1	1	86	1	89	9e-28	127
Lup016719.1	F6HFQ0	39.18	171	101	2	3	171	51	220	1e-22	112
Lup016720.1	G7IG84	78.43	612	110	9	1	599	1	603	0.0	872
Lup016721.1	B7FMM5	55.06	178	53	5	1	156	1	173	1e-42	176
Lup016722.1	C6THW1	74.91	267	61	3	27	287	35	301	1e-92	344
Lup016723.1	G7IG77	69.67	877	231	14	13	869	8	869	0.0	1139
Lup016724.1	Q2HUM6	68.85	183	53	3	1	180	1	182	7e-52	207
Lup016725.1	Q2HUM7	70.21	923	273	2	1	921	127	1049	0.0	1323
Lup016727.1	G7JUB8	82.99	341	57	1	1	340	12	352	2e-170	603
Lup016728.1	G7JYC2	47.37	76	36	2	1	75	1	73	8e-11	70.9
Lup016730.1	C6SXL7	85.71	182	26	0	44	225	74	255	1e-91	340
Lup016731.1	Q52ZI3	70.10	97	25	1	15	107	32	128	4e-32	141
Lup016732.1	G7JB89	81.55	233	36	1	1	226	1	233	7e-104	380
Lup016733.1	P93620	70.60	568	146	7	1	567	1	548	0.0	812
Lup016734.1	G7KH15	70.16	305	78	4	1	295	1	302	6e-110	401
Lup016735.1	G7JBS8	66.18	1097	342	12	1	1084	1	1081	0.0	1365
Lup016736.1	G7JBT5	93.86	1695	67	2	1	1658	1	1695	0.0	3287
Lup016737.1	D7TSR3	53.80	171	77	2	1	169	22	192	7e-40	168
Lup016738.1	G7JBW9	83.61	482	79	0	55	536	35	516	0.0	863
Lup016739.1	G7JBX0	60.00	520	100	10	1	459	34	506	1e-162	578
Lup016740.1	G7JBX1	71.68	173	43	1	1	173	1	167	1e-68	263
Lup016741.1	G7JBX2	67.26	394	123	5	366	753	252	645	2e-149	535
Lup016742.1	G7J2D4	74.77	218	44	5	4	213	6	220	6e-78	294
Lup016743.1	G7J2E8	75.06	774	149	5	3	742	17	780	0.0	1151
Lup016744.1	G7J2F3	61.70	799	303	2	9	804	7	805	0.0	1058
Lup016745.1	B7FHQ2	74.62	264	38	3	1	236	1	263	5e-106	389
Lup016746.1	C4P7W2	69.75	443	127	2	1	440	1	439	0.0	649
Lup016747.1	B9T1C8	60.67	239	86	5	1	235	1	235	7e-70	268
Lup016748.2	B9H584	89.81	324	31	2	1	323	1	323	5e-165	585
Lup016749.1	G7J4D3	80.89	157	25	2	1	157	1	152	6e-62	240
Lup016750.1	G7J4D2	80.27	365	66	2	1	365	1	359	2e-169	600
Lup016751.1	G7LAD3	58.80	432	144	11	1	421	1	409	6e-112	409
Lup016752.1	C6TFM4	41.00	200	65	7	1	153	11	204	3e-27	125
Lup016753.1	Q2MJR4	92.35	510	35	1	1	506	1	510	0.0	981
Lup016754.1	A9PL89	58.65	208	63	5	1	191	63	264	7e-56	221
Lup016755.1	B9T4H6	81.08	185	33	1	1	185	140	322	2e-87	325
Lup016756.1	B9H541	33.19	229	146	5	33	258	54	278	1e-25	121
Lup016757.1	G7J3U4	64.99	617	175	6	1	617	1	576	0.0	789
Lup016758.1	G7KEM5	92.13	127	10	0	1	127	101	227	1e-63	246
Lup016759.1	A5C9R3	39.47	451	169	20	70	472	28	422	4e-44	184
Lup016760.1	G7J3T5	84.15	82	13	0	240	321	366	447	2e-39	167
Lup016761.1	G7J3T2	87.84	1168	122	2	183	1338	190	1349	0.0	2126
Lup016762.1	A9PGC8	90.16	569	56	0	1	569	1	569	0.0	1100
Lup016763.1	A5BVA7	67.04	179	50	1	1	179	310	479	2e-62	243
Lup016764.1	B9H4T8	91.30	207	18	0	1	207	1	207	9e-109	397
Lup016765.1	B9H4T4	83.65	367	21	1	1	328	1	367	1e-176	624
Lup016766.1	E2IXG7	77.36	592	129	2	17	603	18	609	0.0	959
Lup016767.1	G7J3Q2	79.77	440	78	6	1	436	1	433	0.0	702
Lup016768.1	G7J383	60.49	648	164	16	1	637	2	568	0.0	651
Lup016769.1	F6H4B7	63.88	526	183	4	1	521	1	524	0.0	721
Lup016770.1	B4IRL6	65.81	117	29	2	2	107	25	141	8e-32	140
Lup016771.1	D7SHM1	92.80	514	37	0	1	514	1	514	0.0	1011
Lup016772.1	G7J381	78.70	737	116	6	1	713	1	720	0.0	1179
Lup016773.1	G7J380	55.35	159	60	3	1	154	1	153	2e-27	126
Lup016774.1	F6H3V1	78.99	1204	248	4	1	1201	1	1202	0.0	1944
Lup016775.1	G7J360	78.93	356	73	2	51	405	45	399	1e-169	601
Lup016776.1	B9HRQ4	45.10	306	152	6	7	304	30	327	2e-64	250
Lup016777.1	B9SVM9	87.00	554	53	7	1	537	1	552	0.0	981
Lup016778.1	G7J2M0	73.55	431	95	5	17	430	1	429	0.0	642
Lup016779.1	G7J2L5	86.60	403	53	1	1	402	1	403	0.0	676
Lup016780.1	G7J2L0	73.02	504	123	9	1	497	1	498	0.0	673
Lup016781.1	F6GVJ9	65.73	213	50	6	1	202	1	201	1e-62	243
Lup016782.1	G7J2K7	39.06	937	334	27	141	957	357	1176	2e-87	329
Lup016783.1	Q0VH88	81.88	320	58	0	1	320	1	320	2e-158	563
Lup016784.1	Q0VH88	81.88	320	58	0	1	320	1	320	4e-158	561
Lup016785.1	G7J2J2	43.69	737	236	17	4	633	32	696	3e-128	464
Lup016786.1	G7J2I3	78.25	731	133	3	1	731	1	705	0.0	1170
Lup016787.1	G7J2H3	79.31	87	18	0	1	87	1	87	1e-36	156
Lup016788.1	C6T2E4	83.80	142	21	2	16	157	38	177	9e-64	246
Lup016789.1	C6T2E4	83.80	142	21	2	42	183	38	177	1e-63	246
Lup016790.1	G7JC12	83.60	372	59	1	1	370	1	372	0.0	644
Lup016791.1	G7JC10	73.45	501	102	8	1	501	1	470	0.0	694
Lup016792.1	G7JC06	93.96	182	11	0	24	205	1	182	2e-98	362
Lup016793.1	G7JBZ7	72.22	468	104	8	1	454	1	456	2e-168	597
Lup016794.1	G7JBY7	77.59	357	76	1	1	353	1	357	2e-162	577
Lup016795.1	C6T926	71.46	452	108	11	1	440	1	443	5e-164	582
Lup016796.1	C6TFP4	91.87	123	10	0	1	123	1	123	5e-61	237
Lup016797.1	G7JBF2	56.99	1109	311	12	9	985	4	1078	0.0	1144
Lup016798.1	C6TDQ5	76.11	339	79	2	35	373	33	369	6e-152	541
Lup016799.1	G7JBD4	75.72	243	55	1	1	243	1	239	8e-107	390
Lup016800.1	Q93ZB4	86.29	518	71	0	37	554	44	561	0.0	961
Lup016801.1	G7JBC0	87.16	779	88	2	3	778	2	771	0.0	1406
Lup016802.3	G7JAT1	73.90	724	172	6	1	712	1	719	0.0	1121
Lup016803.1	B9GFJ5	75.95	1264	304	0	646	1909	40	1303	0.0	1941
Lup016804.1	G7JA56	55.12	635	202	15	360	919	6	632	2e-161	575
Lup016805.1	A5B299	78.82	595	119	5	1	594	1	589	0.0	925
Lup016806.1	C6TG95	72.68	183	48	2	7	188	63	244	8e-70	267
Lup016807.1	C6TMI8	70.52	251	62	4	12	253	4	251	1e-93	347
Lup016808.1	B9IM48	85.42	480	66	1	7	486	1	476	0.0	835
Lup016809.1	B9IM41	72.75	488	129	2	1	488	1	484	0.0	757
Lup016810.1	C6SYX8	56.00	100	37	2	1	94	10	108	2e-21	105
Lup016811.1	Q6SYB1	91.84	196	16	0	92	287	481	676	5e-102	375
Lup016812.1	B9H9U5	41.28	172	88	6	9	175	55	218	4e-15	85.5
Lup016813.1	F6HKY9	78.64	763	158	4	1	760	1	761	0.0	1239
Lup016814.1	C6TLQ0	77.88	226	40	2	1	226	1	216	1e-97	360
Lup016815.1	B9SU36	49.43	1139	538	16	2	1118	9	1131	0.0	991
Lup016816.1	B9T5C0	57.66	274	86	6	24	285	21	276	6e-81	305
Lup016817.1	E6NU98	60.94	256	87	5	1	245	1	254	8e-75	285
Lup016818.2	E6NU95	82.81	349	22	2	1	348	1	312	1e-165	587
Lup016819.1	Q8S3B9	60.30	466	137	6	10	432	1	461	1e-157	561
Lup016820.1	G7KSM2	72.69	1527	315	13	11	1445	1	1517	0.0	2156
Lup016821.1	A5B326	55.07	138	62	0	1	138	1065	1202	2e-42	176
Lup016822.1	C6TNV7	87.22	407	49	1	24	427	20	426	0.0	687
Lup016823.1	B9F0Z3	59.29	479	152	5	2	451	4	468	1e-158	564
Lup016824.1	G7I3P7	77.91	344	74	2	1	344	196	537	2e-150	536
Lup016827.1	G7IDS5	82.21	832	140	5	1	828	1	828	0.0	1429
Lup016828.1	B9H942	57.51	1292	390	13	1	1185	1	1240	0.0	1337
Lup016829.1	G7I7V8	79.31	817	114	11	1	773	1	806	0.0	1305
Lup016830.1	G7KQS1	79.06	468	82	4	1	468	1	452	0.0	752
Lup016831.1	B9RU70	71.01	414	114	3	1	413	1	409	1e-177	627
Lup016832.1	B9RU96	72.40	279	77	0	3	281	7	285	7e-118	428
Lup016833.1	A9PC91	72.07	290	77	2	1	286	1	290	5e-121	438
Lup016834.1	G7J397	53.21	280	77	9	1	246	1	260	1e-47	194
Lup016835.1	G7J392	77.68	233	52	0	11	243	40	272	1e-105	387
Lup016836.1	B9RA54	90.10	394	39	0	18	411	24	417	0.0	754
Lup016837.1	G7J2S1	84.44	315	45	3	1	315	1	311	2e-153	546
Lup016838.1	G7J2R6	83.42	983	161	2	2	983	5	986	0.0	1706
Lup016839.1	G7J2R2	82.24	946	141	10	1	942	1	923	0.0	1612
Lup016840.1	G7J2Q6	75.03	865	194	9	13	862	100	957	0.0	1313
Lup016841.1	G9CM54	76.96	230	52	1	14	242	17	246	3e-102	375
Lup016843.3	C6T399	78.08	146	15	3	1	140	1	135	5e-54	214
Lup016844.1	G7LFP6	74.51	463	110	4	1	456	73	534	0.0	689
Lup016845.1	G1EUI6	50.99	253	113	5	1	249	1	246	3e-64	249
Lup016846.1	B2ZGP7	58.87	265	104	2	4	264	3	266	2e-82	310
Lup016847.1	G7J2M4	89.38	471	39	7	1	467	1	464	0.0	839
Lup016848.1	Q9ZWQ5	70.49	471	122	3	7	461	5	474	0.0	686
Lup016849.1	G7J2M2	61.28	297	90	7	1	296	1	273	7e-83	311
Lup016850.1	G7JC87	74.56	452	83	5	26	475	19	440	0.0	652
Lup016851.1	C6TG16	72.80	250	48	8	1	240	55	294	9e-93	344
Lup016852.1	G7JC84	78.50	721	116	6	2	685	1	719	0.0	1158
Lup016853.1	D7SWF1	70.79	832	204	3	20	813	16	846	0.0	1253
Lup016854.1	G7J7E7	62.26	416	130	9	2	412	14	407	2e-113	414
Lup016855.1	Q75T80	73.03	660	143	6	2	641	1	645	0.0	988
Lup016856.1	G7J7F0	52.74	237	93	7	1	229	6	231	7e-56	221
Lup016857.1	G7J7F3	83.74	406	63	2	1	405	1	404	0.0	677
Lup016858.1	G7J7F8	59.87	152	44	4	39	189	8	143	1e-37	160
Lup016859.1	G7J7G0	49.61	258	108	6	11	248	4	259	8e-60	234
Lup016861.1	D3GBV0	74.66	655	147	6	1	650	1	641	0.0	960
Lup016862.1	C6TBG1	77.27	154	35	0	1	154	1	154	6e-64	247
Lup016863.1	C6TNX4	71.11	443	117	6	2	443	1	433	1e-172	610
Lup016864.1	A5ADM7	93.93	313	19	0	1	313	1	313	8e-178	627
Lup016865.1	G7IY69	79.67	241	48	1	29	268	90	330	9e-105	384
Lup016866.1	G7IC71	66.51	415	126	6	1	409	1	408	9e-143	511
Lup016867.1	C6ZRR9	65.76	622	194	6	36	653	254	860	0.0	806
Lup016869.1	G7IC91	74.92	666	138	9	20	673	18	666	0.0	983
Lup016870.1	C6T9P1	80.06	311	62	0	15	325	105	415	2e-152	543
Lup016872.2	G7IC93	91.28	413	29	3	1	406	1	413	0.0	715
Lup016873.1	G7IC94	61.85	270	61	9	7	253	11	261	2e-74	283
Lup016874.1	G7IC96	77.72	561	93	3	7	564	15	546	0.0	880
Lup016875.1	B9HJ46	46.90	290	109	6	14	268	1	280	3e-54	216
Lup016876.1	G7ICA0	70.66	242	68	1	1	242	1	239	3e-93	345
Lup016879.1	A5B1I5	40.40	99	53	2	25	120	113	208	1e-10	72.4
Lup016881.1	G7ICA2	87.33	805	88	3	1	792	1	804	0.0	1450
Lup016882.1	G7ID98	73.86	306	67	4	12	308	60	361	1e-123	447
Lup016883.1	C6TJJ2	75.27	376	82	4	5	370	4	378	4e-161	573
Lup016884.1	F6HEW5	57.09	261	71	9	41	272	102	350	5e-54	216
Lup016885.1	C6SYC0	77.24	246	45	5	30	271	18	256	1e-97	360
Lup016886.1	C6T416	57.46	181	50	4	1	160	1	175	4e-41	171
Lup016887.1	C6TCD5	51.97	127	36	5	1	102	1	127	3e-15	85.5
Lup016888.1	C6TCD5	53.79	145	42	5	1	120	1	145	1e-23	113
Lup016889.1	G7JX88	82.20	191	34	0	1	191	1	191	1e-90	336
Lup016890.1	E9L553	62.82	78	25	3	25	102	24	97	3e-18	95.9
Lup016891.1	B9T058	53.57	168	75	2	1	166	1	167	3e-46	189
Lup016892.1	D7T949	56.88	429	147	15	7	406	5	424	7e-119	432
Lup016893.1	A9PEC4	88.71	496	56	0	1	496	1	496	0.0	939
Lup016894.1	F6HEX1	40.77	390	142	15	1	372	1	319	3e-53	214
Lup016895.1	A5C5Z1	41.90	105	43	4	6	92	4	108	3e-07	58.9
Lup016897.1	C6TM89	63.43	175	50	2	7	181	4	164	3e-52	208
Lup016898.2	C6TH05	77.75	409	71	3	1	398	1	400	6e-165	585
Lup016899.1	C6T607	77.07	205	42	1	12	216	8	207	2e-87	326
Lup016900.1	F6HFP0	59.60	844	265	21	205	997	267	1085	0.0	876
Lup016901.1	B9HJ09	66.36	550	170	7	9	551	3	544	0.0	718
Lup016902.2	Q9FVD7	79.55	577	103	5	243	806	11	585	0.0	900
Lup016903.1	G7JYE2	80.76	473	90	1	18	489	4	476	0.0	771
Lup016904.1	C6T5B5	88.46	208	23	1	1	208	1	207	1e-101	372
Lup016905.1	G7ZZA4	84.05	583	80	3	9	591	6	575	0.0	974
Lup016906.1	G7ZZA4	74.79	587	139	3	11	597	10	587	0.0	889
Lup016907.1	B9T6Z6	64.26	277	80	2	83	341	168	443	6e-101	372
Lup016908.1	B9S0E4	69.42	497	139	5	1	487	1	494	0.0	688
Lup016909.1	D7TM46	73.80	416	105	1	3	414	1	416	0.0	649
Lup016910.1	B9HVV3	79.15	590	106	3	11	584	12	600	0.0	928
Lup016911.1	Q8S8Z9	74.17	240	53	6	1	237	1	234	6e-96	354
Lup016912.1	G7ZYS9	70.93	86	22	2	1	86	1	83	7e-23	110
Lup016913.1	Q9SFE1	51.75	342	151	3	28	361	594	929	9e-95	352
Lup016914.1	C6TKX3	91.62	191	16	0	1	191	1	191	1e-96	357
Lup016915.1	G7II11	88.30	530	61	1	174	702	2	531	0.0	958
Lup016916.1	B9RPT7	66.67	297	79	1	6	282	3	299	6e-111	405
Lup016917.1	C6SX77	55.81	129	52	3	1	126	1	127	4e-26	121
Lup016918.1	E5RT67	64.07	437	126	3	77	511	1	408	2e-150	538
Lup016919.1	F6I392	68.09	1266	290	10	13	1167	7	1269	0.0	1663
Lup016920.1	F6GYX6	44.85	1262	586	27	52	1215	37	1286	0.0	847
Lup016921.1	D7TXX5	78.38	370	70	4	1	368	1	362	2e-164	583
Lup016922.1	C7S8D2	86.83	205	27	0	1	205	1	205	1e-93	346
Lup016923.1	C6TMM0	85.76	337	45	2	1	337	53	386	6e-174	615
Lup016924.1	F6K7K1	83.61	421	68	1	1	420	1	421	0.0	723
Lup016925.1	G7IF50	54.76	84	38	0	1	84	46	129	4e-17	92.0
Lup016926.1	G7IF49	93.16	117	8	0	5	121	3	119	2e-49	199
Lup016927.1	B9SAS2	68.16	179	57	0	1	179	72	250	1e-68	263
Lup016928.1	G7IF46	81.25	400	73	2	60	458	58	456	0.0	671
Lup016929.1	A5BKC2	66.38	232	77	1	2	233	88	318	6e-88	328
Lup016930.1	B9SAS5	77.41	748	139	9	11	740	11	746	0.0	1161
Lup016931.1	C6T331	68.32	101	29	2	1	101	1	98	2e-30	135
Lup016932.1	B9SAT3	72.80	125	34	0	23	147	22	146	2e-48	196
Lup016934.1	C6T0U9	63.46	156	55	2	1	155	1	155	6e-48	194
Lup016935.1	G7JIK7	67.30	159	48	2	1	158	16	171	1e-52	209
Lup016936.1	B9I9P7	72.17	557	153	2	1	557	6	560	0.0	842
Lup016937.1	G7IEK2	75.80	562	127	4	1	559	1	556	0.0	855
Lup016938.1	B9SAU4	67.81	553	169	2	7	559	14	557	0.0	808
Lup016939.1	B9GSC6	83.00	506	81	1	3	503	6	511	0.0	870
Lup016940.1	Q9SLY2	83.91	808	130	0	1	808	1	808	0.0	1451
Lup016941.1	G7IEL0	33.89	298	109	21	39	313	41	273	3e-09	67.8
Lup016942.1	G7IEK8	66.47	170	51	5	4	170	13	179	4e-52	207
Lup016943.1	B9GSD7	88.50	461	52	1	29	488	30	490	0.0	858
Lup016944.1	G7IEJ0	76.56	1011	206	5	1	1004	1	987	0.0	1566
Lup016945.1	B9SAW7	81.15	313	59	0	4	316	2	314	1e-138	497
Lup016946.1	B9HX03	39.50	400	169	8	1	330	1	397	2e-59	234
Lup016947.1	B9GSE6	77.47	364	61	2	1	343	1	364	2e-166	590
Lup016948.1	C6TMM7	66.30	92	27	2	1	90	57	146	8e-27	124
Lup016949.1	A5BS11	52.94	153	58	7	1	151	1	141	8e-29	130
Lup016950.1	G7IEH7	49.44	89	35	4	1	86	1	82	6e-10	67.8
Lup016951.1	G7IEH6	63.55	107	30	3	1	99	1	106	4e-26	121
Lup016952.1	C6T762	52.38	189	60	6	8	184	3	173	1e-35	154
Lup016953.1	G7IEH4	66.84	187	54	5	1	182	1	184	5e-59	231
Lup016954.2	G7IDT8	91.28	562	35	2	1	548	1	562	0.0	1049
Lup016955.1	G7IDU2	78.57	266	52	4	1	266	1	261	2e-105	386
Lup016956.1	C6TJT5	86.78	363	48	0	1	363	1	363	0.0	651
Lup016957.1	D5FFI0	42.42	462	150	19	1	436	1	372	1e-72	278
Lup016958.1	C6T027	94.74	76	4	0	1	76	56	131	5e-34	147
Lup016959.1	G7IDS8	66.76	713	165	13	1	674	1	680	0.0	909
Lup016960.2	C6SXE8	80.87	230	22	2	1	230	1	208	2e-101	373
Lup016961.1	G7IDS4	59.16	879	313	12	1	856	1	856	0.0	923
Lup016962.1	G7KSS0	71.13	575	138	5	1	548	1	574	0.0	773
Lup016963.1	G7IDS0	82.89	760	128	1	1	760	8	765	0.0	1330
Lup016964.1	G7IDR9	61.90	189	63	2	1	180	1	189	4e-62	241
Lup016965.1	G7IDR3	74.89	231	54	3	1	227	1	231	5e-79	298
Lup016966.1	G7IDR0	59.70	1829	573	32	14	1693	97	1910	0.0	1967
Lup016967.1	C6THT3	60.99	141	51	1	8	148	13	149	2e-42	176
Lup016968.1	B7FGI5	63.36	131	44	4	2	130	3	131	2e-37	159
Lup016969.1	G7IDQ0	89.06	64	7	0	1	64	1	64	2e-26	122
Lup016970.1	G7ICX7	75.74	305	72	2	1	303	1	305	8e-131	471
Lup016971.1	G7ICX3	66.67	300	84	7	1	288	1	296	4e-86	322
Lup016972.1	G7KSU4	68.54	267	80	3	1	265	1	265	1e-95	354
Lup016973.1	C6TKM4	91.08	269	24	0	290	558	36	304	1e-142	511
Lup016974.2	F6H5E9	48.85	866	333	14	1	797	1	825	0.0	732
Lup016975.1	C6TF82	66.27	332	75	10	1	305	1	322	7e-93	345
Lup016976.1	C6T001	64.38	233	73	6	3	231	7	233	2e-59	233
Lup016977.1	G7ICV2	73.13	536	138	4	1	534	4	535	0.0	822
Lup016978.1	D7LSW0	64.38	73	21	1	55	127	482	549	3e-20	102
Lup016979.1	G7KTN5	82.14	112	20	0	49	160	557	668	9e-48	193
Lup016980.1	Q4W8C0	73.11	357	86	3	1	349	1	355	9e-150	534
Lup016981.1	G7ICT9	60.07	273	78	7	1	248	11	277	3e-80	303
Lup016982.1	G7ICT6	77.19	491	99	3	1	491	1	478	0.0	813
Lup016983.1	G7ICS4	75.42	480	101	4	1	465	1	478	0.0	727
Lup016984.1	C6TAP0	84.09	396	61	1	1	394	1	396	0.0	689
Lup016985.1	G7L814	96.77	155	5	0	1	155	78	232	1e-74	282
Lup016986.1	C6TF43	73.72	331	80	2	1	331	1	324	6e-140	501
Lup016987.1	G7IBS5	78.44	1016	202	6	1	1015	1	1000	0.0	1581
Lup016988.1	G7IBS1	96.10	359	14	0	1	359	116	474	0.0	699
Lup016989.1	G7K3A2	68.85	459	126	8	6	453	7	459	1e-179	634
Lup016990.1	A4PU24	56.74	631	211	9	1	626	1	574	0.0	689
Lup016991.1	G7IBR9	55.41	619	226	7	1	617	1	571	0.0	664
Lup016992.1	G7IBR6	76.74	86	19	1	10	95	9	93	9e-29	130
Lup016993.1	G7IBR0	88.27	1279	142	4	4	1274	11	1289	0.0	2233
Lup016994.1	B9GTA0	60.68	117	42	2	8	124	48	160	1e-21	106
Lup016995.1	G7IBQ7	89.99	699	70	0	406	1104	313	1011	0.0	1301
Lup016996.1	G7KUM8	81.09	460	86	1	1	459	1	460	0.0	785
Lup016997.1	G7KUN4	65.73	143	27	3	2	142	20	142	2e-43	179
Lup016998.1	D7U2T4	86.01	429	47	1	1	429	134	549	0.0	748
Lup016999.1	B9I9A0	34.84	838	428	16	1	766	2	793	8e-104	383
Lup017000.1	G7KUN6	41.36	353	142	16	64	389	25	339	3e-45	187
Lup017001.1	A2YP21	43.42	661	369	2	22	681	42	698	2e-167	594
Lup017002.1	C6TI48	62.83	452	117	14	1	438	1	415	2e-142	510
Lup017003.1	G7KVG4	69.66	435	110	3	4	438	3	415	2e-177	627
Lup017004.1	C5XIW6	50.23	436	97	5	14	329	182	617	5e-109	399
Lup017005.1	C6TKD8	69.33	150	32	3	8	143	72	221	3e-51	204
Lup017006.1	B9I991	66.33	196	63	2	18	211	84	278	2e-69	266
Lup017007.1	B9RN12	69.07	944	220	11	1	918	1	898	0.0	1258
Lup017008.1	C7S8D0	87.96	216	26	0	5	220	6	221	4e-105	385
Lup017009.1	G7IBP1	82.84	134	20	2	1	131	1	134	3e-51	204
Lup017010.1	G7IAF6	76.49	251	53	2	68	318	32	276	5e-101	372
Lup017011.2	Q2HUZ8	72.70	773	173	16	1	755	1	753	0.0	1038
Lup017012.1	A9PG96	64.21	95	28	1	38	126	301	395	5e-25	117
Lup017013.1	G7IAF1	70.43	115	21	3	1	103	1	114	5e-36	154
Lup017014.1	Q2HUZ1	60.00	110	33	6	4	109	16	118	3e-24	115
Lup017015.1	C6T2B1	79.05	105	22	0	1	105	1	105	8e-39	163
Lup017016.1	Q68HK1	85.99	1121	157	0	1	1121	1	1121	0.0	1992
Lup017017.1	G7IAE3	83.77	727	118	0	1	727	3	729	0.0	1287
Lup017018.1	C7S8D5	83.03	218	37	0	1	218	1	218	4e-100	368
Lup017021.1	G7IAE0	84.00	325	51	1	1	325	18	341	2e-162	576
Lup017022.1	G7IAD6	80.55	617	101	6	1	612	1	603	0.0	1004
Lup017023.1	Q2HRU2	76.90	420	91	3	1	416	1	418	0.0	673
Lup017024.1	B9I6B7	55.31	461	142	13	1	412	1	446	3e-124	450
Lup017025.1	G7IAC6	42.39	703	217	25	97	775	594	1132	7e-73	280
Lup017026.1	G7IAC4	60.91	747	212	19	1	697	1	717	0.0	755
Lup017027.1	C6SZM6	82.46	57	10	0	1	57	1	57	7e-19	97.4
Lup017028.1	G7JY85	58.97	156	64	0	1	156	1	156	4e-48	194
Lup017030.1	G7JY85	57.05	156	67	0	1	156	1	156	2e-46	188
Lup017031.1	G7IAC0	61.90	84	28	3	1	83	1	81	9e-18	94.0
Lup017032.1	G7IAB9	73.33	75	18	2	11	84	19	92	1e-23	113
Lup017033.1	Q948P0	76.38	508	119	1	1	508	1	507	0.0	839
Lup017034.2	F6I4H8	71.96	781	207	5	4	777	36	811	0.0	1152
Lup017035.1	A5BJU6	43.11	167	79	4	26	182	772	932	2e-29	134
Lup017036.1	G7KWF4	61.88	223	82	2	111	332	327	547	2e-68	264
Lup017037.1	B9RFP9	46.88	96	46	5	1	92	1	95	2e-11	72.8
Lup017038.1	F6H1Z6	65.43	1053	259	14	1	950	1	1051	0.0	1338
Lup017039.1	C6T8S1	96.59	410	14	0	1	410	1	410	0.0	826
Lup017040.1	D7UA81	77.91	421	86	2	169	583	41	460	0.0	684
Lup017041.1	G7IAA5	83.33	222	35	1	1	222	1	220	6e-102	374
Lup017042.1	G7KWH2	47.37	133	49	5	1	112	1	133	4e-12	75.1
Lup021203.1	G7IYP7	67.89	679	162	6	1	640	1	662	0.0	879
Lup021204.1	F5B8W0	69.61	181	28	1	10	163	241	421	4e-62	241
Lup021205.1	B0YJF7	57.07	184	54	4	65	223	44	227	3e-45	187
Lup021206.1	G7LBG6	77.61	67	15	0	1	67	320	386	1e-22	110
Lup021207.1	G7JGX3	75.56	266	62	3	1	265	1	264	9e-110	400
Lup021208.1	G7II77	83.28	287	48	0	1	287	79	365	2e-138	496
Lup021209.1	G7JGX5	73.16	272	66	3	1	265	1	272	1e-107	394
Lup021210.1	G7II71	83.23	155	25	1	1	155	1	154	4e-65	251
Lup021211.1	C6TKN4	49.32	294	99	12	3	291	25	273	1e-48	198
Lup021212.1	Q8LJS0	71.88	160	37	2	1	152	1	160	2e-58	229
Lup021213.1	D2E4A5	85.19	810	118	1	1	810	1	808	0.0	1472
Lup021214.1	C6THB7	63.39	112	39	1	11	122	92	201	8e-28	127
Lup021215.1	G7LEJ5	67.39	92	30	0	1	92	274	365	2e-30	135
Lup021216.1	B9S321	55.90	703	300	6	111	804	1	702	0.0	760
Lup021217.1	B9II78	78.57	322	59	2	1	312	1	322	3e-142	509
Lup021218.2	D7THW7	76.60	893	198	2	1	892	1	883	0.0	1451
Lup021219.1	G7IVU4	39.69	456	138	20	12	414	11	382	5e-52	210
Lup021220.1	G7KSM2	77.75	1528	257	11	1	1459	13	1526	0.0	2351
Lup021221.1	G7KSM0	55.32	1381	380	29	1	1286	1	1239	0.0	1238
Lup021222.1	G7KSL4	81.40	344	61	1	1	341	37	380	4e-158	562
Lup021223.1	Q2HRF3	75.10	490	78	3	31	478	29	516	0.0	756
Lup021224.1	Q2HRH5	64.71	102	29	5	1	98	1	99	1e-23	113
Lup021225.1	A9P9X1	87.10	155	18	1	1	153	1	155	2e-75	285
Lup021226.1	G7KRQ8	67.14	423	60	4	1	344	1	423	9e-156	554
Lup021227.1	C6TH15	70.37	270	51	8	1	263	1	248	7e-85	318
Lup021228.3	B9H947	56.05	380	106	6	1	375	1	324	1e-100	371
Lup021229.1	B9HHH4	64.52	186	54	5	1	185	1	175	1e-54	216
Lup021230.1	Q43457	63.16	285	67	8	2	271	5	266	3e-82	310
Lup021231.1	G8A348	57.96	421	147	11	9	413	27	433	2e-120	437
Lup021232.1	B9SC73	77.19	377	65	4	4	379	3	359	1e-169	601
Lup021233.1	C6TJ68	63.84	271	62	7	1	264	1	242	6e-70	268
Lup021235.1	G3ECQ9	62.11	351	122	5	1	350	1	341	6e-124	449
Lup021236.1	Q9XE94	86.44	59	8	0	9	67	170	228	3e-20	102
Lup021238.1	B9HHB2	70.59	323	85	4	1	315	1	321	1e-116	424
Lup021239.1	G7K6L9	71.59	521	108	6	1	519	1	483	0.0	701
Lup021240.1	B9H6H6	89.78	548	56	0	7	554	12	559	0.0	1029
Lup021241.1	B7FHM1	80.57	247	48	0	1	247	1	247	1e-118	430
Lup021242.1	D7SVV0	78.99	338	71	0	25	362	34	371	2e-167	593
Lup021244.1	G7K5B7	60.12	642	196	8	74	671	241	866	0.0	702
Lup021245.1	Q1S5L5	55.70	447	187	7	1	443	1	440	4e-140	503
Lup021246.1	Q9M7E3	76.19	42	10	0	3	44	252	293	3e-10	68.9
Lup021248.1	Q1S5L5	56.35	449	181	8	1	443	1	440	4e-139	499
Lup021249.1	F6H4H9	55.58	1130	435	17	1	1076	1	1117	0.0	1085
Lup021250.1	G7IV80	61.13	247	94	1	1	245	1	247	4e-78	295
Lup021251.2	C6T088	73.39	248	30	3	7	253	5	217	5e-87	325
Lup021252.1	C6SWJ6	85.35	157	13	1	36	182	1	157	1e-72	276
Lup021253.1	C6T520	52.78	144	52	4	1	129	1	143	4e-31	138
Lup021254.1	C6T520	74.52	157	30	1	7	153	1	157	3e-62	241
Lup021255.1	B9I791	64.39	865	291	6	38	896	1	854	0.0	1145
Lup021256.1	G7K5X0	67.94	340	94	4	1	332	1	333	5e-127	459
Lup021257.1	G7K5X2	87.50	208	22	3	1	207	38	242	3e-99	365
Lup021258.1	B9T0Z8	50.00	342	127	15	1	303	1	337	2e-55	221
Lup021259.1	C6TGS6	70.50	261	70	3	1	260	1	255	4e-94	348
Lup021260.1	B9S735	71.28	397	110	3	1	395	1	395	2e-167	593
Lup021261.1	D3TIN6	78.40	551	119	0	1	551	137	687	0.0	913
Lup021262.3	G7J777	53.21	327	123	7	23	340	24	329	2e-76	291
Lup021263.1	C6SW88	90.53	190	18	0	19	208	15	204	2e-97	359
Lup021264.1	G7IQL4	60.98	123	48	0	61	183	55	177	2e-36	156
Lup021265.1	C6TCX0	78.86	123	26	0	4	126	67	189	4e-51	204
Lup021266.1	G7J7V5	73.77	648	150	9	573	1207	6	646	0.0	938
Lup021267.1	G7J7W0	85.27	387	57	0	1	387	1	387	0.0	695
Lup021268.1	G7J7X5	70.64	218	53	5	2	210	1	216	1e-79	300
Lup021269.1	C6T9E9	56.67	150	45	2	49	198	34	163	4e-36	155
Lup021270.1	Q41668	98.00	200	4	0	1	200	1	200	4e-113	410
Lup021271.1	G7J8P6	37.03	667	382	18	63	717	25	665	3e-96	358
Lup021272.1	G7J7Y4	81.45	593	97	3	1	591	1	582	0.0	998
Lup021273.1	G7J7Y6	86.79	1067	139	2	1	1066	1	1066	0.0	1841
Lup021274.1	Q8W557	92.11	469	35	1	2	468	3	471	0.0	858
Lup021275.1	Q0PJG3	63.86	285	87	5	6	283	37	312	1e-75	288
Lup021276.1	G7J7Z5	70.25	1069	266	14	1	1056	1	1030	0.0	1491
Lup021278.1	G7J7Z7	67.31	676	156	20	1	617	1	670	0.0	848
Lup021279.1	G7J7Z9	77.92	403	74	4	8	400	7	404	0.0	648
Lup021280.1	G7J8M4	81.99	211	38	0	1	211	1	211	3e-100	369
Lup021281.1	A8C8H3	83.76	505	62	3	1	487	1	503	0.0	886
Lup021282.1	G7KFW0	71.47	687	165	11	16	683	26	700	0.0	958
Lup021283.1	C6SYB7	80.56	144	28	0	2	145	18	161	3e-66	254
Lup021284.1	G7J8N8	64.62	424	104	16	1	412	1	390	6e-112	409
Lup021285.1	G7J8P6	38.75	658	374	14	82	730	24	661	4e-110	404
Lup021286.1	G7J8P6	37.48	1166	618	26	57	1206	25	1095	0.0	664
Lup021287.1	G7J8P6	32.31	458	268	10	4	435	25	466	6e-54	217
Lup021288.1	G7J8P4	79.06	363	75	1	1	362	1	363	1e-172	610
Lup021289.1	G7KJ95	73.23	594	141	5	1	593	1	577	0.0	897
Lup021290.1	C6T8Q3	78.68	258	50	3	1	254	1	257	5e-104	382
Lup021291.1	G7J8R4	89.41	746	70	2	1	744	1	739	0.0	1350
Lup021292.1	G7J8R5	78.12	128	28	0	1	128	1	128	7e-58	227
Lup021293.1	G7J8R7	77.08	397	75	4	1	387	41	431	3e-179	632
Lup021294.1	C6TL92	84.44	315	49	0	2	316	1	315	1e-157	560
Lup021295.1	G7J8S2	50.82	183	72	6	2	173	1	176	4e-34	148
Lup021296.1	B7FNB2	71.79	475	123	4	313	782	68	536	0.0	667
Lup021297.2	C6TJN5	92.42	356	27	0	1	356	1	356	0.0	695
Lup021298.1	G7J9C1	70.70	1092	226	12	1	1014	1	1076	0.0	1442
Lup021299.1	G7J9C3	85.57	194	25	2	1	193	1	192	1e-89	333
Lup021300.1	C6TE13	64.22	327	91	6	1	302	1	326	2e-104	383
Lup021301.1	G7K1P2	79.27	492	97	3	1	490	1	489	0.0	814
Lup021302.2	B9GUT0	58.25	309	87	6	37	341	3	273	3e-76	290
Lup021303.1	G7J9E3	71.52	158	43	2	1	156	19	176	2e-51	206
Lup021304.1	E9KZL7	96.47	85	3	0	1	85	562	646	5e-42	174
Lup021305.1	D7M2J8	47.47	99	51	1	16	114	6	103	9e-18	94.0
Lup021306.1	C6TGU0	75.78	256	53	2	1	255	1	248	2e-107	395
Lup021307.1	B9H5T3	67.37	662	215	1	14	674	3	664	0.0	941
Lup021308.1	G7K1Y2	82.14	84	15	0	1	84	1	84	6e-33	144
Lup021309.1	C6T8A4	85.97	506	65	4	4	509	8	507	0.0	896
Lup021310.1	F6HSK9	61.85	498	174	4	3	485	5	501	3e-178	629
Lup021311.1	G7K1Y5	58.28	314	84	10	17	297	26	325	2e-78	297
Lup021312.1	A5BZP1	74.61	386	84	2	5	389	6	378	2e-153	547
Lup021313.2	A9TIB2	61.79	1026	323	10	29	985	1	1026	0.0	1225
Lup021315.1	D7T2M6	59.01	505	175	8	4	485	5	500	6e-159	565
Lup021316.1	F6HNW9	51.46	686	293	13	1	648	1	684	4e-165	586
Lup021317.1	D7TLR7	45.31	309	50	4	1	190	1	309	2e-61	240
Lup021318.1	F6HNW1	72.22	72	19	1	18	89	13	83	2e-23	112
Lup021319.1	C6TKE4	88.69	274	30	1	1	273	1	274	4e-126	455
Lup021320.1	A5BC54	62.16	333	120	4	3	333	114	442	1e-108	397
Lup021321.1	F6HNV4	51.76	85	40	1	4	87	249	333	4e-13	78.6
Lup021322.1	B9SDY9	81.47	1403	258	2	10	1410	12	1414	0.0	2410
Lup021323.1	C6THG4	82.29	271	48	0	1	271	1	271	2e-122	443
Lup021324.1	B9HMK9	55.92	490	205	4	3	484	7	493	5e-159	566
Lup021325.1	B9S916	84.26	1474	226	5	1	1472	1	1470	0.0	2586
Lup021326.1	Q9M3V1	60.33	421	129	10	1	392	1	412	3e-128	463
Lup021327.1	B9SDZ7	48.91	503	228	6	1	491	1	486	1e-128	464
Lup021328.1	B9SDZ8	66.01	706	195	7	6	707	7	671	0.0	976
Lup021329.1	B9HT69	71.60	412	110	3	10	419	1	407	1e-172	610
Lup021330.1	G7J9Y3	83.02	477	66	4	3	477	1	464	0.0	796
Lup021331.1	C0KWD9	93.91	361	22	0	1	361	1	361	0.0	694
Lup021332.1	G7KGV7	71.52	474	126	1	1	474	1	465	0.0	706
Lup021333.1	G7K218	78.62	552	102	4	3	550	4	543	0.0	897
Lup021334.1	B9SE28	88.94	217	23	1	1	217	1	216	2e-110	402
Lup021336.1	B9HHI7	60.90	156	43	7	6	155	3	146	1e-30	136
Lup021337.1	A0FK53	83.46	133	20	2	1	133	151	281	4e-54	214
Lup021338.1	G7K236	44.80	375	128	17	20	334	7	362	1e-53	215
Lup021339.1	Q8W541	93.67	158	10	0	1	158	1	158	2e-73	278
Lup021340.1	G7JAK2	74.52	467	111	2	1	465	1	461	0.0	739
Lup021341.1	C5X6J1	56.19	315	87	4	32	339	16	286	1e-87	328
Lup021342.2	D7TMI4	92.21	77	6	0	1	77	12	88	2e-33	145
Lup021343.1	G7KBU8	77.73	422	94	0	17	438	157	578	0.0	697
Lup021344.2	C6TNY0	91.25	263	23	0	1	263	45	307	5e-138	494
Lup021345.2	C6TL24	88.38	198	14	1	1	189	1	198	1e-94	349
Lup021346.1	C6TK14	89.18	388	41	1	1	388	1	387	0.0	715
Lup021347.1	Q0PJK8	71.75	308	84	3	7	313	1	306	2e-127	460
Lup021348.1	Q45FY8	82.61	598	92	3	1	595	1	589	0.0	1008
Lup021349.1	C6SW16	69.95	183	23	1	3	153	2	184	4e-65	251
Lup021350.1	G7JAP6	43.05	151	83	3	66	216	39	186	2e-22	110
Lup021352.1	G7JB59	68.17	465	139	4	3	458	373	837	0.0	638
Lup021353.1	G7JB60	96.12	309	12	0	1	309	1	309	3e-171	605
Lup021354.1	G7KBY3	76.63	184	36	3	1	177	1	184	1e-74	283
Lup021355.1	B7FK44	89.58	288	27	1	1	285	1	288	9e-146	520
Lup021356.1	O22339	92.04	289	23	0	1	289	1	289	2e-152	543
Lup021357.1	G7JB65	68.21	453	119	10	1	434	10	456	2e-169	600
Lup021358.1	G7JB70	76.48	574	129	3	30	597	29	602	0.0	920
Lup021359.1	B9HSQ1	66.07	619	148	12	1	609	1	567	0.0	726
Lup021360.1	G7JB71	68.74	627	175	4	6	623	11	625	0.0	857
Lup021361.1	G7JB75	82.22	270	45	2	12	280	11	278	2e-121	440
Lup021362.1	A4PBE6	81.62	468	84	2	7	472	4	471	0.0	792
Lup021363.1	G7JB78	67.86	865	202	13	12	801	6	869	0.0	1119
Lup021364.1	C6SVY6	44.05	84	42	2	2	82	93	174	8e-10	67.4
Lup021365.1	G7JTM3	35.57	149	90	3	4	146	26	174	7e-18	94.4
Lup021366.2	G7KIE5	79.64	221	39	2	1	216	1	220	8e-88	327
Lup021367.1	G7KIC8	78.26	575	112	4	1	573	75	638	0.0	888
Lup021368.1	G7KIB0	86.73	294	38	1	1	293	71	364	7e-151	538
Lup021369.1	C6SWZ3	98.86	176	2	0	1	176	1	176	7e-97	356
Lup021370.1	Q42809	78.03	314	53	1	1	298	1	314	6e-144	516
Lup021371.1	B9HNV0	53.54	353	150	4	1	352	1	340	8e-108	395
Lup021372.1	Q2HS18	77.03	566	127	3	3	567	46	609	0.0	927
Lup021374.1	G7IN27	74.54	326	69	6	12	330	11	329	2e-126	456
Lup021375.1	G7IN26	73.88	980	231	6	1	957	1	978	0.0	1466
Lup021376.1	D7SQC6	68.54	979	212	10	1	901	1	961	0.0	1286
Lup021377.1	A2Q4V6	90.98	122	11	0	1	122	1	122	8e-58	226
Lup021378.1	G7IN11	54.86	288	79	10	1	282	1	243	6e-68	262
Lup021379.1	G7IN05	90.91	154	14	0	1	154	89	242	2e-74	281
Lup021380.1	C6T3T9	53.49	215	76	5	1	200	1	206	9e-48	194
Lup021381.1	A2Q1N3	83.42	603	85	4	4	604	5	594	0.0	1016
Lup021382.1	F8WPJ2	77.14	280	64	0	1	280	128	407	2e-125	452
Lup021383.1	A2Q1M9	69.05	853	230	4	1	828	6	849	0.0	1218
Lup021384.1	B9MSS9	91.29	620	45	5	1	614	1	617	0.0	1138
Lup021385.1	C1L342	78.95	380	72	2	1	372	1	380	2e-169	600
Lup021387.1	C6T275	85.23	176	26	0	5	180	4	179	3e-85	318
Lup021388.2	C6T070	91.50	200	17	0	6	205	12	211	2e-100	369
Lup021389.1	B9RWK3	78.22	1033	197	7	15	1023	20	1048	0.0	1691
Lup021390.1	G7JVD8	93.68	364	23	0	13	376	13	376	0.0	716
Lup021391.2	A5B0U6	83.31	791	120	4	1	780	1	790	0.0	1328
Lup021392.1	A8DX61	95.57	406	18	0	1	406	1	406	0.0	806
Lup021393.1	G7IG37	67.65	102	20	4	1	97	46	139	4e-25	118
Lup021394.1	G7IQL4	62.70	126	47	0	74	199	53	178	1e-40	170
Lup021395.1	G7IG27	55.96	193	71	6	1	182	46	235	3e-47	195
Lup021396.1	C6TMU7	95.56	135	6	0	1	135	1	135	2e-68	261
Lup021397.1	G7INF6	82.65	997	131	5	5	971	4	988	0.0	1667
Lup021398.1	G7INF7	49.18	244	71	11	34	237	2	232	7e-43	178
Lup021399.2	D7T2A4	49.50	301	87	4	53	295	70	363	2e-61	241
Lup021400.1	G7IG29	74.90	956	223	2	1	955	124	1063	0.0	1474
Lup021401.1	G7INF1	69.33	489	130	6	1	470	1	488	0.0	640
Lup021402.1	G7INE9	78.92	498	95	3	1	489	1	497	0.0	768
Lup021403.1	B7UDC1	83.98	256	41	0	123	378	88	343	2e-125	454
Lup021404.1	C6TAQ9	85.71	252	36	0	1	252	1	252	4e-131	472
Lup021405.1	G7INC5	76.69	592	137	1	2	592	54	645	0.0	961
Lup021406.1	Q2LAL0	68.24	488	154	1	9	495	12	499	0.0	743
Lup021407.1	B9GN05	64.96	1267	421	9	3	1264	4	1252	0.0	1529
Lup021408.1	F6HGD9	33.86	954	375	28	1	924	1	728	4e-110	404
Lup021409.1	F6GV15	63.74	433	140	8	8	434	4	425	6e-147	525
Lup021410.1	G7IKL8	80.08	236	47	0	3	238	109	344	6e-110	401
Lup021411.1	G7L730	70.46	501	141	3	1	494	1	501	0.0	706
Lup021412.1	B9T6X2	66.57	335	111	1	50	383	7	341	1e-123	448
Lup021413.1	G7I7Q4	63.48	115	42	0	1	115	1	115	5e-30	134
Lup021414.1	B7FH09	70.32	219	56	4	1	216	1	213	1e-57	227
Lup021415.1	C6TGV3	65.75	327	98	5	2	320	28	348	3e-111	406
Lup021416.1	B4UWB4	69.05	168	51	1	17	183	26	193	5e-64	248
Lup021417.1	F6HDG0	38.38	904	498	19	791	1642	708	1604	8e-129	468
Lup021418.1	B9HSC7	75.97	362	86	1	1	362	1	361	4e-168	595
Lup021419.1	B8XJZ3	62.46	309	70	9	1	284	3	290	5e-80	302
Lup021420.1	C6SXZ5	82.93	82	13	1	3	83	62	143	4e-27	125
Lup021421.1	C6SWG4	90.24	82	8	0	1	82	1	82	4e-38	161
Lup021422.1	G7JLH5	78.11	539	94	6	1	521	1	533	0.0	840
Lup021423.1	B9RT52	73.37	1089	249	6	3	1052	16	1102	0.0	1649
Lup021424.1	B7FI08	67.77	363	109	3	1	355	1	363	1e-126	457
Lup021425.1	A5BP49	54.55	1320	546	20	3	1281	28	1334	0.0	1308
Lup021426.1	D7SYE1	81.46	480	86	2	3	479	5	484	0.0	818
Lup021427.1	G7JLI8	75.46	436	89	6	7	438	2	423	0.0	658
Lup021428.1	B9RT71	60.56	464	174	6	1	458	1	461	7e-160	568
Lup021429.1	B9RA57	67.77	121	39	0	68	188	91	211	1e-42	178
Lup021430.1	B9HXT0	52.31	432	152	21	20	441	1	388	2e-81	307
Lup021431.1	Q0ZKW3	77.46	71	16	0	71	141	214	284	7e-27	124
Lup021432.1	B9RVF8	74.42	258	61	2	68	324	11	264	7e-107	391
Lup021433.1	B9HDP6	67.92	346	111	0	85	430	1	346	8e-141	505
Lup021434.1	B8BHK6	97.89	142	3	0	1	142	133	274	2e-79	298
Lup021435.1	G7JKY3	60.17	349	114	3	1	328	1	345	4e-118	429
Lup021436.1	D9ZJF2	54.97	553	177	22	1	490	27	570	2e-136	490
Lup021437.1	G7IWX0	61.85	789	296	3	1	785	1	788	0.0	1044
Lup021438.1	G7IWX0	61.31	685	259	3	1	682	107	788	0.0	893
Lup021439.1	C6SYD4	70.83	168	41	4	1	163	1	165	2e-55	219
Lup021441.1	B6TAR3	53.09	162	71	1	13	169	40	201	5e-40	168
Lup021442.1	D7MI83	72.85	151	37	3	1	150	1	148	3e-56	221
Lup021443.1	D7SJP8	52.85	615	283	5	1	610	161	773	0.0	681
Lup021444.1	B9RRI4	74.52	310	73	3	6	315	16	319	2e-129	466
Lup021445.1	G7J0N4	84.19	272	41	2	3	273	39	309	6e-123	444
Lup021446.1	G7J0N5	60.76	158	51	2	6	163	5	151	4e-41	171
Lup021447.1	D8KXY6	88.14	354	39	2	13	365	34	385	4e-179	632
Lup021448.1	G7J0P1	61.75	468	148	6	4	454	1	454	2e-163	580
Lup021449.1	G7J0Q8	82.76	319	55	0	1	319	1	319	2e-155	553
Lup021450.1	G7J0Q8	86.12	317	44	0	1	317	1	317	5e-161	572
Lup021451.1	G7J0R8	79.43	418	79	3	1	417	34	445	0.0	699
Lup021452.1	B9HNA6	89.61	154	15	1	17	169	36	189	9e-78	294
Lup021453.1	F6GUM0	70.25	948	272	3	23	966	13	954	0.0	1353
Lup021454.1	G7KEA9	84.69	1130	154	5	27	1149	63	1180	0.0	1935
Lup021455.1	G7L6U7	56.13	212	86	4	1	210	1	207	1e-56	224
Lup021456.1	G7L6U7	55.66	212	87	4	1	210	1	207	3e-57	226
Lup021457.1	O24093	84.19	525	82	1	4	527	38	562	0.0	933
Lup021458.1	G7LIJ0	68.38	544	131	2	194	697	68	610	0.0	768
Lup021459.1	G7JWC6	66.52	460	140	5	20	473	5	456	3e-175	619
Lup021460.1	F6I7N9	60.24	83	29	1	1	79	1	83	1e-16	90.1
Lup021461.1	B9HFM5	50.21	972	442	16	1	938	33	996	0.0	865
Lup021462.1	B9I7E8	46.28	618	249	4	1	585	1	568	2e-123	449
Lup021463.1	G7JWE4	37.10	496	240	10	3	438	234	717	2e-71	274
Lup021464.1	D7M2X5	64.18	1220	314	8	1	1107	64	1273	0.0	1520
Lup021465.1	C6TGW6	83.57	207	34	0	3	209	30	236	2e-101	372
Lup021466.1	B9SXH6	80.31	320	48	3	1	306	1	319	2e-138	496
Lup021467.1	G7JXR1	49.81	263	98	5	14	245	36	295	1e-63	247
Lup021468.1	G7JXT3	54.19	310	138	3	4	310	37	345	2e-93	347
Lup021469.1	G7LJC4	63.63	899	247	14	46	916	43	889	0.0	936
Lup024424.1	G7ILJ3	47.78	90	46	1	65	153	10	99	4e-13	78.6
Lup024425.1	B5A7G5	66.54	254	77	1	1	246	1	254	4e-98	362
Lup024426.1	C6TGS0	69.92	492	134	4	1	479	1	491	0.0	664
Lup024427.1	B9GXV2	36.98	741	401	17	88	797	100	805	6e-107	394
Lup024428.1	B9GXU9	59.25	292	75	12	1	270	10	279	2e-73	280
Lup024429.1	A9PHX3	82.48	428	70	1	1	428	1	423	0.0	734
Lup024430.1	B9S0S2	60.59	269	88	4	1	253	1	267	4e-87	325
Lup024431.1	C6TAT9	83.92	255	40	1	1	255	1	254	2e-113	413
Lup024432.1	A8C977	68.20	239	73	3	247	484	447	683	1e-93	349
Lup024433.1	Q08884	42.91	275	140	7	11	278	5	269	5e-49	199
Lup024434.1	P93321	89.42	312	32	1	1	312	1	311	5e-163	578
Lup024435.1	Q0PJF9	77.66	94	20	1	1	93	4	97	2e-36	155
Lup024436.1	F6H047	60.76	869	307	9	24	860	32	898	0.0	990
Lup024437.1	C6TEQ6	73.21	321	76	6	1	313	1	319	3e-124	449
Lup024438.1	B9R7T6	69.83	295	72	4	1	290	1	283	2e-119	432
Lup024439.2	B9R7T0	70.81	483	118	5	1	482	1	461	0.0	700
Lup024440.1	F6H1I0	51.45	1868	725	43	4	1730	10	1836	0.0	1518
Lup024441.1	B9GRZ9	73.39	372	97	1	1	372	1	370	2e-164	583
Lup024442.1	C6TMC5	76.06	188	44	1	1	187	1	188	9e-77	290
Lup024443.1	F6H1H7	65.32	617	199	5	45	648	37	651	0.0	822
Lup024444.1	C6TC17	75.76	429	94	2	4	432	5	423	0.0	674
Lup024445.1	C6T7M3	88.62	167	19	0	1	167	1	167	3e-86	322
Lup024446.1	Q2LAK0	64.08	412	147	1	16	426	4	415	5e-157	560
Lup024447.1	Q2LAK0	71.31	495	140	2	16	509	4	497	0.0	753
Lup024448.2	B9RYM0	82.64	311	41	3	119	424	95	397	4e-151	539
Lup024449.1	A5AHP0	85.38	951	136	3	1	951	1	948	0.0	1690
Lup024450.1	C6TGB8	75.59	422	90	7	1	416	1	415	1e-179	634
Lup024451.1	D7L008	80.83	266	50	1	1	265	820	1085	3e-123	446
Lup024452.1	B9HK60	77.42	775	154	5	54	815	44	810	0.0	1185
Lup024453.2	Q9SEH8	85.76	569	75	2	13	580	14	577	0.0	1009
Lup024454.1	F6HBU4	81.27	769	143	1	4	771	1	769	0.0	1267
Lup024455.1	G7JVK0	82.05	635	95	5	1	621	1	630	0.0	1023
Lup024456.1	G7JVJ8	80.97	536	99	2	25	559	28	561	0.0	882
Lup024457.1	G7JVJ5	77.50	360	58	5	1	338	1	359	4e-155	552
Lup024458.1	C6TIU6	88.47	321	37	0	29	349	112	432	2e-170	603
Lup024459.1	C6T2C3	80.71	140	23	3	20	159	1	136	2e-52	208
Lup024460.1	G7JMF1	46.73	107	29	1	1	79	376	482	6e-17	91.3
Lup024461.1	D7EYG6	97.27	623	17	0	1	623	1	623	0.0	1262
Lup024462.1	C6TE07	94.02	418	25	0	1	418	1	418	0.0	802
Lup024463.1	B9RHU7	70.67	225	63	2	10	234	15	236	4e-88	328
Lup024464.1	B9RHU6	67.43	436	132	5	1	428	1	434	2e-151	540
Lup024465.1	B7FL80	78.89	180	33	3	4	180	3	180	7e-73	277
Lup024466.1	B9NDQ3	48.85	866	396	17	3	834	4	856	0.0	755
Lup024467.1	A9PFJ0	59.64	394	121	8	16	381	21	404	2e-123	447
Lup024468.1	D7P7W7	86.98	722	61	1	1	689	1	722	0.0	1348
Lup024469.1	C6TGL7	87.56	225	25	2	1	225	1	222	7e-109	397
Lup024470.1	E0CPZ7	82.96	857	134	4	1	846	1	856	0.0	1451
Lup024471.1	C6T7V7	81.49	308	56	1	1	308	1	307	2e-147	526
Lup024472.1	C6SXF0	83.33	192	24	3	20	207	20	207	8e-84	313
Lup024473.1	A5BMC8	57.25	386	158	3	1	382	871	1253	3e-124	449
Lup024475.1	A5BMC8	57.43	249	102	2	1	248	1008	1253	3e-79	300
Lup024477.1	B9R7N2	88.88	890	94	3	1	886	1	889	0.0	1606
Lup024478.1	G7I588	52.02	321	104	11	9	320	1	280	1e-71	274
Lup024479.1	G7I588	52.02	321	104	11	9	320	1	280	1e-71	274
Lup024480.1	G7I584	45.24	294	143	8	327	614	133	414	7e-59	233
Lup024481.1	G7I4I7	82.94	545	93	0	6	550	4	548	0.0	901
Lup024482.1	G7I4I5	75.91	851	175	7	1	828	1	844	0.0	1308
Lup024483.1	G7I4I3	57.60	283	99	7	1	277	1	268	1e-80	304
Lup024485.2	G7J6A3	76.17	428	86	8	1	420	1	420	8e-178	628
Lup024486.1	B9R7G8	65.16	1240	384	20	1	1228	59	1262	0.0	1532
Lup024487.1	B9MVM3	98.40	312	5	0	1	312	1	312	0.0	642
Lup024488.1	C6T410	78.49	172	37	0	1	172	54	225	9e-76	286
Lup024489.1	G7I3N4	50.97	308	122	13	21	311	2	297	1e-55	221
Lup024490.1	G7I3N3	90.80	174	15	1	4	176	330	503	3e-88	328
Lup024491.1	G7I3K8	62.59	949	301	18	3	930	1	916	0.0	996
Lup024492.1	G7I3I9	67.72	632	120	19	1	560	1	620	0.0	725
Lup024493.1	Q00M81	69.09	372	67	13	1	336	1	360	2e-124	450
Lup024494.1	G7I2E6	63.67	713	211	13	1	670	1	708	0.0	781
Lup024495.1	G7I2E2	74.58	649	140	7	1	626	1	647	0.0	956
Lup024496.1	B9IKL1	74.91	554	136	2	33	584	3	555	0.0	892
Lup024497.1	B9IKL1	74.91	554	136	2	33	584	3	555	0.0	898
Lup024498.1	C6TFY4	67.70	226	63	6	1	217	4	228	9e-76	287
Lup024499.1	B7FLC7	85.65	481	68	1	1	481	1	480	0.0	832
Lup024500.1	Q2HTQ3	77.59	473	95	4	6	468	3	474	0.0	734
Lup024501.2	C6T7X4	41.88	425	188	14	1	396	1	395	3e-60	237
Lup024502.1	D3YBD2	61.81	961	270	18	17	907	1	934	0.0	1050
Lup024503.3	F6GZM6	48.84	1075	479	16	65	1074	58	1126	0.0	955
Lup024504.1	G7ICC9	80.19	318	58	1	12	324	1	318	2e-144	516
Lup024505.1	D3YBB0	53.85	325	127	7	1	320	1	307	1e-80	304
Lup024506.1	D3YBB0	53.85	325	127	7	1	320	1	307	1e-80	304
Lup024507.1	C6SYL2	92.27	194	14	1	1	194	1	193	3e-102	374
Lup024508.1	C6SYL2	92.27	194	14	1	1	194	1	193	3e-102	374
Lup024509.1	F6H197	59.63	483	171	8	1	479	1	463	4e-160	570
Lup024512.2	B9R6V4	51.44	418	152	12	1	394	11	401	7e-99	365
Lup024513.1	Q8GSM9	86.97	522	65	2	2	520	1	522	0.0	910
Lup024514.1	B9H6N4	63.39	224	57	3	13	211	29	252	2e-73	280
Lup024515.1	C6T778	82.31	260	42	3	1	259	1	257	2e-122	442
Lup024516.1	A5BVL4	70.84	367	105	1	2	368	21	385	8e-161	571
Lup024517.1	B9HDY9	55.65	248	97	3	1	247	1	236	3e-64	249
Lup024518.1	G7IBA6	65.22	644	155	19	1	618	1	601	0.0	697
Lup024519.1	Q9SP38	85.87	92	13	0	21	112	122	213	2e-40	169
Lup024520.1	Q9SP38	97.79	136	3	0	1	136	1	136	5e-61	237
Lup024521.1	G7IB92	80.90	178	33	1	6	182	5	182	5e-81	304
Lup024522.1	D8V5S2	65.31	98	34	0	11	108	66	163	5e-32	141
Lup024523.1	Q6VM15	72.81	320	72	4	35	349	41	350	2e-128	463
Lup024524.1	B9S9V1	63.03	422	128	8	1	412	1	404	2e-142	510
Lup024525.1	F6HUC5	53.95	1088	355	17	1	963	1	1067	0.0	981
Lup024527.2	D7UPI4	69.26	631	169	8	3	617	1	622	0.0	872
Lup024528.1	B9GWS1	85.21	534	79	0	3	536	1	534	0.0	959
Lup024529.1	G8Z287	75.00	772	173	7	1	756	1	768	0.0	1150
Lup024530.1	C6TKH1	84.40	327	37	1	1	327	1	313	1e-160	570
Lup024531.1	Q2LAK8	76.23	244	51	1	1	244	201	437	3e-105	385
Lup024532.1	B9RCD8	56.03	464	186	7	2	453	1	458	3e-125	454
Lup024533.1	B9GKF8	81.84	501	91	0	18	518	418	918	0.0	871
Lup024534.1	B9GWT2	79.74	380	73	3	1	379	1	377	5e-174	615
Lup024535.1	A5BA93	69.57	1012	294	4	1	1002	3	1010	0.0	1428
Lup024536.1	B9GKF6	41.67	588	294	11	10	570	83	648	5e-110	403
Lup024537.1	F6HUL9	87.42	771	87	4	1	761	1	771	0.0	1353
Lup024538.1	B9GWU0	56.84	329	112	12	5	311	22	342	4e-77	293
Lup024539.1	B7FIY1	80.22	268	43	2	3	266	2	263	1e-116	423
Lup024540.1	B7FMU7	66.00	150	51	0	1	150	1	150	4e-56	221
Lup024541.1	F6HUM6	49.55	670	217	18	1	585	13	646	9e-154	548
Lup024542.1	Q2PF02	76.81	526	92	6	5	511	1	515	0.0	837
Lup024543.1	F6HUM8	82.89	450	77	0	20	469	30	479	0.0	790
Lup024544.1	B7FK53	88.05	385	39	2	1	378	1	385	0.0	696
Lup024546.1	B9RCG9	89.03	155	16	1	1	155	1	154	1e-67	259
Lup024547.1	B9GWV1	72.05	322	67	9	1	313	1	308	1e-120	437
Lup024548.1	D7TV60	69.62	395	111	4	1	391	1	390	1e-156	557
Lup024549.1	C6T8Y2	87.16	483	50	3	44	525	1	472	0.0	830
Lup024550.1	D7TV62	60.14	138	51	1	1	138	1	134	2e-34	149
Lup024551.1	Q8VZY4	84.23	482	73	2	1	479	6	487	0.0	874
Lup024552.1	C6THD0	76.36	368	78	4	1	368	1	359	2e-150	536
Lup024553.1	C6SVS6	92.95	156	11	0	1	156	1	156	1e-75	286
Lup024554.1	B0X710	60.00	200	77	1	5	201	76	275	4e-63	245
Lup024555.1	F6HZH7	66.60	530	164	6	1	518	30	558	0.0	697
Lup024556.1	D7U2X2	71.21	198	50	5	10	205	2	194	9e-72	274
Lup024557.1	G7IRF9	59.73	298	120	0	3	300	29	326	5e-102	376
Lup024558.1	B9GS39	43.89	180	66	7	9	174	26	184	1e-24	116
Lup024559.1	B9HKF8	42.86	189	74	10	21	196	45	212	2e-21	106
Lup024560.1	B9S4U6	38.42	898	424	19	8	882	6	797	3e-141	508
Lup024561.1	B9S7H6	58.87	530	178	21	17	537	50	548	5e-152	543
Lup024562.1	B9S4U1	80.44	501	97	1	23	523	10	509	0.0	843
Lup024563.1	D7LC70	61.82	220	64	8	54	266	56	262	2e-37	160
Lup024564.1	B0LUS1	80.92	325	50	5	35	351	1	321	7e-143	511
Lup024565.1	D7SQL8	67.21	491	113	2	4	491	6	451	0.0	660
Lup024566.1	B9GS65	65.19	135	46	1	1	135	1	134	3e-44	181
Lup024567.1	A7XTY5	78.74	541	89	5	1	519	1	537	0.0	860
Lup024568.1	D7SQK3	70.45	555	150	6	9	559	30	574	0.0	694
Lup024569.1	G7J7A7	60.07	1172	429	15	6	1150	3	1162	0.0	1306
Lup024570.1	B9GRA8	61.08	776	284	7	29	789	251	1023	0.0	974
Lup024571.1	B9GS70	56.04	91	30	3	1	91	1	81	2e-13	79.7
Lup024572.1	B7FN19	56.47	85	28	4	1	79	1	82	2e-12	76.3
Lup024573.1	G7ICM9	76.77	297	38	8	1	282	1	281	1e-110	404
Lup024574.1	B9S4R5	77.90	620	89	3	3	592	30	631	0.0	1017
Lup024575.1	G7ICN8	67.77	363	97	8	5	364	1	346	2e-128	463
Lup024576.1	G7ICN8	67.77	363	97	8	5	364	1	346	2e-128	463
Lup024577.1	C5XX54	89.86	138	13	1	1	137	1	138	1e-63	246
Lup024578.1	G7ICP6	59.87	755	199	30	8	707	17	722	0.0	726
Lup024579.1	G7ICP9	72.48	109	22	2	1	101	1	109	8e-38	160
Lup024580.1	C6TGX5	86.88	343	43	2	1	342	1	342	2e-167	593
Lup024581.1	G7ICR2	86.20	3624	417	11	1	3548	1	3617	0.0	6273
Lup024582.1	G7ICR6	59.29	253	66	2	1	223	292	537	9e-74	281
Lup024583.3	G7ICR7	66.87	489	104	20	1	475	1	445	4e-158	562
Lup024584.1	G7IDK0	75.61	246	57	2	1	245	1	244	2e-105	386
Lup024585.1	G7IDK3	79.78	455	83	7	1	448	33	485	4e-171	606
Lup024586.1	B9RTL1	58.97	602	157	7	1	518	1	596	0.0	682
Lup024587.1	G7IDL0	66.57	1783	550	10	489	2249	38	1796	0.0	2172
Lup024588.2	G7IDL5	78.77	730	102	3	18	708	26	741	0.0	1147
Lup024589.1	C6SYK6	76.07	163	34	3	1	160	1	161	2e-56	222
Lup024590.1	G7IDM2	80.34	529	93	4	1	521	1	526	0.0	875
Lup024591.2	C6SX56	84.66	163	21	1	25	187	1	159	3e-71	271
Lup024592.1	C6T7F7	57.44	289	84	15	1	269	1	270	5e-69	265
Lup024593.2	B9H8A2	49.55	220	82	5	1	192	1	219	4e-37	158
Lup024594.1	G7IDP3	75.38	260	58	1	1	254	1	260	3e-103	379
Lup024595.1	G7IDP8	50.66	227	62	6	5	184	13	236	2e-42	176
Lup024596.1	G7IEB7	48.95	1475	519	34	204	1509	262	1671	0.0	1167
Lup024597.1	G7KT11	58.81	505	148	15	59	542	16	481	4e-121	440
Lup024598.1	C6TEG2	83.55	304	45	3	1	303	1	300	2e-142	509
Lup024599.1	B9S410	67.11	529	147	6	9	529	4	513	0.0	708
Lup024600.1	G7IEC0	55.25	362	111	4	1	313	815	1174	8e-89	332
Lup024601.1	G7IEC3	74.54	381	67	5	1	352	1	380	8e-156	554
Lup024602.1	G7IEC9	81.27	534	98	2	1	533	1	533	0.0	874
Lup024603.1	B9H879	39.67	305	124	10	8	281	2	277	7e-41	172
Lup024604.1	G7IED4	72.04	626	174	1	11	636	11	635	0.0	934
Lup024605.1	G7IED6	74.31	506	124	3	10	510	3	507	0.0	787
Lup024606.1	G7IED6	83.51	97	16	0	32	128	411	507	2e-40	169
Lup024607.1	G7IED7	58.91	202	56	7	1	185	1	192	3e-51	205
Lup024608.1	E3SXU4	62.74	679	187	14	9	662	11	648	0.0	774
Lup024609.1	G7IEE1	82.19	365	65	0	9	373	1	365	4e-179	632
Lup024610.1	A9PA33	93.65	63	4	0	1	63	36	98	5e-26	121
Lup024611.1	B9N1Q8	46.76	370	153	12	14	375	104	437	9e-74	282
Lup024613.1	B7FJ84	60.87	230	72	4	1	225	1	217	1e-71	274
Lup024614.1	C6TIW1	67.66	303	77	4	1	286	3	301	1e-115	421
Lup024615.2	C6TIW1	75.32	231	52	2	216	442	72	301	3e-93	347
Lup024616.1	C6TC35	82.59	247	39	3	1	246	1	244	3e-111	405
Lup024617.1	D7TPA6	85.61	410	51	1	1	410	1	402	0.0	739
Lup024618.1	D7TPA6	85.61	410	51	1	1	410	1	402	0.0	739
Lup024619.1	C6TJL9	69.47	416	111	6	1	407	8	416	1e-156	557
Lup024620.1	Q1RSJ8	84.07	339	54	0	2	340	3	341	1e-169	600
Lup024621.1	G7I2W8	43.87	212	87	9	11	195	12	218	8e-28	127
Lup024622.1	G7I2W7	77.07	519	80	5	18	534	30	511	0.0	820
Lup024623.1	G7I2W6	58.08	501	148	15	1	482	1	458	5e-125	452
Lup024624.1	B9HKM7	82.45	319	56	0	34	352	29	347	1e-158	564
Lup024625.1	D7M3B0	38.37	808	414	16	32	801	39	800	2e-127	462
Lup024626.1	F6HQ43	64.72	496	144	11	1	471	18	507	3e-167	593
Lup024627.1	B9P5S2	68.26	605	182	5	26	625	28	627	0.0	825
Lup024628.1	B9SFK7	59.88	1017	341	16	1	960	1	1007	0.0	1102
Lup024629.1	G7I2T8	74.47	141	36	0	7	147	5	145	8e-58	226
Lup024630.1	G7I2T3	73.71	350	92	0	1	350	46	395	3e-155	553
Lup024631.2	C6TA39	77.63	465	64	5	1	425	13	477	0.0	712
Lup024632.1	G7I2T6	90.38	343	33	0	1	343	17	359	0.0	650
Lup024633.1	D3J163	62.05	469	167	5	1	466	1	461	1e-164	584
Lup024634.1	B9S3X9	70.33	209	58	4	1	208	1	206	1e-59	233
Lup024635.1	B9S3X1	67.73	657	139	10	1	620	1	621	0.0	846
Lup024636.1	B9RSZ0	43.01	93	36	3	37	114	35	125	5e-06	55.1
Lup024637.1	G7KQY6	60.38	212	53	5	1	181	42	253	4e-57	225
Lup024638.1	A5BKR5	69.32	528	150	3	7	522	7	534	0.0	740
Lup024639.1	F6HQ19	78.32	392	79	3	4	394	19	405	6e-180	635
Lup024640.1	F6HQ01	66.80	506	149	5	1	488	39	543	5e-177	625
Lup024641.1	G7KRU1	54.19	561	169	12	1	506	1	528	7e-152	543
Lup024642.1	G7KRU6	66.67	345	113	2	16	358	71	415	2e-134	484
Lup024643.1	C6T9P9	86.45	214	29	0	1	214	1	214	3e-106	390
Lup024644.1	G7IF88	76.49	1259	270	14	1	1250	1	1242	0.0	1880
Lup024645.1	C6TER0	75.10	261	62	1	5	265	2	259	6e-113	411
Lup024646.1	G7IF83	64.93	981	286	8	7	984	6	931	0.0	1214
Lup024647.1	G7IF78	79.70	1517	273	10	1	1484	1	1515	0.0	2425
Lup024648.1	D7U277	75.15	326	76	3	1	323	1	324	6e-143	511
Lup024649.2	G7KRX0	45.10	306	98	6	9	250	5	304	1e-60	238
Lup024650.1	C6TLA8	69.25	335	88	4	21	348	11	337	1e-122	444
Lup024651.1	C6T847	63.46	353	118	4	10	353	55	405	1e-118	431
Lup024652.2	G7IF63	74.67	975	212	2	21	960	24	998	0.0	1501
Lup024653.1	G7IF58	69.89	186	54	1	2	187	8	191	2e-69	266
Lup024654.1	G7IF53	78.39	435	61	4	1	407	1	430	0.0	674
Lup024655.1	G7IF52	75.00	256	63	1	4	258	52	307	2e-112	410
Lup024656.1	F6HXL1	92.03	251	16	1	94	340	43	293	7e-132	474
Lup024657.1	B9S7A9	55.50	654	192	27	1	620	1	589	5e-159	566
Lup024658.1	G7IA11	80.13	302	57	1	54	352	4	305	6e-146	521
Lup024659.1	E0CT66	70.60	1092	253	15	7	1034	6	1093	0.0	1474
Lup024660.1	A5BAM2	57.59	323	115	9	1	322	1	302	5e-83	312
Lup024661.1	G8A2Z4	53.33	285	114	6	6	273	2	284	1e-74	284
Lup024662.1	C6TA79	84.96	359	47	3	1	356	1	355	4e-179	632
Lup024663.1	A5AFF8	62.93	669	245	1	4	669	8	676	0.0	879
Lup024664.2	D7U543	93.01	386	27	0	1	386	1	386	0.0	728
Lup024665.1	C6TAA8	87.94	315	34	2	1	312	1	314	3e-152	542
Lup024666.1	B9S5M1	43.29	365	163	8	38	372	49	399	3e-60	237
Lup024667.1	F6I0Z0	62.07	638	188	14	1	593	1	629	0.0	670
Lup024668.1	F6I0Y8	41.77	486	208	20	1	426	1	471	4e-73	280
Lup024669.1	B9H1K3	84.05	395	63	0	1	395	1	395	0.0	706
Lup024670.1	A9PCK1	92.83	488	14	1	1	467	1	488	0.0	921
Lup024671.1	B7FJY1	76.11	293	60	2	1	287	1	289	9e-118	427
Lup024672.1	F6I0Y2	65.10	467	151	3	1	455	1	467	7e-175	618
Lup024673.1	F6I0Y1	75.52	241	59	0	75	315	219	459	4e-104	382
Lup024674.1	D7U503	59.91	434	145	4	16	424	7	436	1e-136	491
Lup024675.1	C6T3C0	81.44	167	26	3	4	167	51	215	7e-71	270
Lup024676.1	G7IDB1	68.24	425	113	6	6	422	42	452	3e-163	580
Lup024677.1	F6I0X3	72.16	2769	704	22	7	2737	2	2741	0.0	4011
Lup024678.1	G7IDC2	74.34	951	193	15	4	930	3	926	0.0	1365
Lup024679.1	G7IDC2	67.83	892	211	11	4	831	47	926	0.0	1154
Lup024680.2	D2KTV1	75.22	577	102	4	1	537	3	578	0.0	856
Lup024681.1	G7ZXC0	84.25	635	95	1	14	643	5	639	0.0	1077
Lup024682.3	G7ZXC7	59.66	756	219	11	19	700	346	1089	0.0	845
Lup024683.2	C6SVT6	99.31	145	1	0	1	145	1	145	3e-80	301
Lup024684.1	C6TBX8	79.25	294	52	7	122	409	27	317	1e-76	291
Lup024685.1	D7TEV5	63.80	163	51	2	67	226	47	204	2e-44	183
Lup024686.1	G7IE79	91.67	108	9	0	11	118	232	339	4e-52	207
Lup024687.1	G7IE86	75.75	569	120	3	1	567	1	553	0.0	875
Lup024688.1	G7IE87	64.33	342	82	9	1	329	1	315	2e-102	377
Lup024689.1	G7IE91	76.67	150	32	2	36	183	8	156	1e-54	216
Lup024690.1	G7IE92	74.71	261	46	8	1	245	1	257	6e-78	295
Lup024691.1	G7IE99	83.12	154	24	1	1	154	1	152	4e-67	257
Lup024692.1	G7IEA6	74.29	350	83	3	31	375	57	404	8e-146	521
Lup024693.1	B7FLR3	85.64	195	28	0	1	195	44	238	6e-92	340
Lup024694.1	B9RGG9	64.52	403	129	5	1	393	1	399	1e-129	468
Lup024695.1	B9R8B0	54.73	338	118	5	1	306	1	335	3e-86	323
Lup024696.1	B7FJD2	79.09	220	46	0	1	220	1	220	6e-97	357
Lup024697.1	C6TNL1	65.85	205	42	3	1	205	1	177	1e-68	264
Lup024698.1	C6TNL1	78.06	196	41	1	1	196	1	194	4e-84	315
Lup024699.1	B9MU02	65.24	466	152	5	2	460	50	512	3e-168	596
Lup024700.1	A5BKL3	70.26	343	100	2	6	348	5	345	7e-141	504
Lup024701.1	C6T7E2	76.34	317	71	4	1	314	1	316	3e-128	462
Lup024702.1	B9RGI0	75.77	454	104	3	28	480	33	481	0.0	676
Lup024703.1	F6HVZ2	70.31	923	255	11	94	1012	86	993	0.0	1265
Lup024704.1	G7IF30	88.28	674	72	2	8	675	71	743	0.0	1189
Lup024706.1	G7IF23	87.28	283	36	0	38	320	1	283	2e-149	533
Lup024707.1	G7IF22	66.92	934	270	7	1	914	1	915	0.0	1173
Lup024708.1	G7IF12	68.25	422	92	3	47	437	37	447	8e-146	521
Lup024709.1	F6HVQ1	78.97	233	44	3	28	259	43	271	6e-101	371
Lup024710.1	B7FM34	67.20	189	52	4	1	184	1	184	4e-56	221
Lup024711.1	A9PE73	66.04	212	72	0	46	257	10	221	1e-76	291
Lup024712.1	B7FLE6	83.92	678	106	3	1	676	1	677	0.0	1137
Lup024713.1	B9SLC5	58.65	370	133	9	1	354	1	366	5e-89	332
Lup024714.1	A5B0J1	66.00	447	133	1	1	447	33	460	4e-177	625
Lup024715.1	C6SW56	94.26	122	7	0	4	125	2	123	4e-57	224
Lup024716.1	B9HTX2	66.32	291	98	0	9	299	19	309	2e-119	433
Lup024717.1	F6HRR6	90.86	1214	110	1	1	1213	1	1214	0.0	2283
Lup024718.1	F6HRR5	59.28	194	74	3	1	189	49	242	1e-54	216
Lup024719.1	B9RVD0	51.85	432	123	10	1	353	1	426	2e-98	363
Lup024720.1	C6TIU7	50.92	491	117	12	23	508	40	411	4e-109	400
Lup024721.1	C6TJU2	55.38	260	89	7	1	238	1	255	6e-57	225
Lup024722.1	C6T1I9	62.28	167	52	5	1	158	12	176	8e-45	183
Lup024723.2	C6SXA5	96.86	191	6	0	28	218	26	216	3e-105	385
Lup024724.1	G7KWT1	66.97	1105	260	14	2	1017	146	1234	0.0	1356
Lup024725.1	B9HTK5	78.38	592	116	3	1	582	1	590	0.0	973
Lup024726.1	D7U3G4	66.61	596	178	9	32	618	12	595	0.0	739
Lup024727.1	C6FF80	70.42	595	117	3	1	585	1	546	0.0	764
Lup024728.1	C6SZV9	78.46	195	39	2	6	197	3	197	4e-73	278
Lup024729.1	G7IAX0	89.06	265	29	0	1	265	1	265	2e-134	483
Lup024730.1	G7IAX7	70.55	842	168	14	19	808	6	819	0.0	1101
Lup024731.1	G7IAX9	67.78	509	111	16	1	475	1	490	4e-156	556
Lup024732.1	G7KWP5	86.85	1947	224	9	4	1922	17	1959	0.0	3477
Lup024733.1	G7IAZ0	84.84	851	90	3	894	1716	287	1126	0.0	1414
Lup024734.1	G7ID95	76.54	699	145	7	8	689	26	722	0.0	1053
Lup024735.1	C6TE84	84.57	350	51	1	2	348	5	354	9e-174	614
Lup024736.1	C6ZRT7	96.34	355	13	0	1	355	1	355	0.0	718
Lup024737.1	C6T987	90.80	402	37	0	1	402	1	402	0.0	758
Lup024738.1	G7IB21	65.22	368	117	5	12	369	12	378	2e-125	454
Lup024739.1	C6TA41	84.62	234	34	2	137	370	45	276	1e-103	382
Lup024740.1	C6TE42	78.47	339	68	1	7	340	4	342	3e-155	553
Lup024741.2	Q09085	64.60	113	29	2	182	289	1	107	5e-35	155
Lup024742.1	G7IB13	70.36	722	161	9	1	707	70	753	0.0	985
Lup024743.1	B9IAD1	63.16	323	77	6	13	293	19	341	4e-104	382
Lup024744.1	D7U9N6	76.82	289	67	0	5	293	6	294	5e-133	478
Lup024745.2	B9IAC8	63.60	272	87	3	1	260	1	272	1e-91	340
Lup024746.1	B9GU89	87.31	134	17	0	7	140	150	283	7e-68	260
Lup024747.1	Q2PEQ9	63.20	500	177	2	25	517	37	536	0.0	663
Lup024748.1	B9SP38	84.91	1034	154	2	1	1034	1	1032	0.0	1753
Lup024749.1	A7MAS2	82.32	164	29	0	20	183	87	250	4e-74	281
Lup024750.1	A7MAS2	81.89	243	44	0	2	244	387	629	6e-120	434
Lup024751.1	G7KTS4	61.89	391	126	7	1	380	42	420	4e-135	486
Lup024752.1	A5C423	90.95	232	16	1	1	227	1	232	7e-123	444
Lup024753.1	B9GMP7	48.04	664	299	13	21	667	18	652	8e-170	602
Lup024754.1	D7TFH8	78.60	799	150	4	12	795	40	832	0.0	1255
Lup024755.1	G7IDX3	75.85	294	56	5	2	292	1	282	6e-120	435
Lup024756.1	D7TFM4	69.74	390	110	4	44	425	47	436	1e-154	551
Lup024757.1	C6TDP7	62.46	325	114	4	9	333	7	323	3e-107	393
Lup024758.1	C6TDP7	66.35	318	98	5	12	323	7	321	5e-117	425
Lup024759.1	G7IE29	66.10	534	116	5	1	470	1	533	0.0	658
Lup024760.1	C6TDB0	77.98	336	66	2	1	335	1	329	1e-147	527
Lup024761.2	B4Y5J6	74.11	564	127	7	26	582	25	576	0.0	833
Lup024762.1	B9HV89	38.92	388	166	16	1	375	1	330	4e-46	190
Lup024763.2	B9HV91	70.94	320	84	2	3	314	1	319	2e-128	463
Lup024764.1	C6SVE6	76.16	151	36	0	1	151	49	199	1e-62	242
Lup024765.1	B9RXP9	51.13	1019	420	18	27	978	16	1023	0.0	908
Lup024766.1	B9H1F8	53.41	734	308	10	7	720	4	723	0.0	785
Lup024767.1	E0CVL8	54.84	155	69	1	1	154	1	155	7e-32	140
Lup024768.1	C6TGG0	64.29	336	118	1	3	336	1	336	2e-126	456
Lup024769.1	C6SZD4	96.88	96	3	0	1	96	1	96	3e-47	191
Lup024770.1	G8A125	69.51	669	198	4	1	665	1	667	0.0	953
Lup024771.2	G7KMF3	38.12	850	377	19	197	918	86	914	1e-153	549
Lup024772.4	G8A0X7	68.16	625	145	8	5	581	950	1568	0.0	868
Lup024773.1	C6ZRS0	56.40	289	110	8	1	279	1	283	1e-76	291
Lup024774.1	C6T8G4	60.69	173	38	4	1	166	1	150	1e-40	170
Lup024775.1	G8A0T5	65.29	121	38	2	1	117	1	121	2e-32	142
Lup024776.1	G8A0T5	49.61	258	91	6	1	221	280	535	7e-44	181
Lup024777.1	E5GBH4	41.75	503	211	13	1	429	1	495	1e-79	301
Lup024778.1	B9S7Z7	43.06	216	102	3	22	221	2	212	3e-38	163
Lup024779.1	B9S7Z7	60.34	769	236	12	18	770	237	952	0.0	776
Lup024780.1	B9SH34	54.12	85	33	4	8	86	3	87	1e-14	83.6
Lup024781.1	F6HBL6	75.65	230	56	0	2	231	221	450	4e-97	358
Lup024782.1	C6T6B3	61.44	153	52	3	1	153	1	146	2e-36	155
Lup024783.1	C6SWG4	85.37	82	12	0	1	82	1	82	4e-36	155
Lup024784.1	B9GIB0	53.89	360	126	9	1	327	45	397	4e-91	339
Lup024785.1	Q9M2X4	34.87	152	46	6	26	133	509	651	8e-11	70.9
Lup024786.1	C6SXN2	90.45	178	17	0	1	178	1	178	8e-93	343
Lup024787.1	C6TC85	69.69	541	139	1	3	518	39	579	0.0	771
Lup024788.1	F6H657	67.29	214	61	2	18	222	5	218	6e-77	291
Lup024789.1	G7IEV8	62.37	295	74	7	1	293	1	260	2e-84	317
Lup024790.1	C6SXY0	66.06	109	33	1	1	109	1	105	3e-32	141
Lup024791.1	G7IEX3	87.34	608	69	2	24	630	1	601	0.0	1115
Lup024792.1	C0JP15	56.13	351	101	9	5	320	6	338	1e-88	331
Lup024793.1	C0JP15	51.56	353	123	12	1	328	1	330	3e-71	273
Lup024794.1	C6TI11	85.84	233	30	2	3	234	108	338	5e-114	414
Lup024795.1	G7IGH5	72.01	536	134	4	387	907	206	740	0.0	806
Lup024796.1	A5BBP6	52.84	229	73	7	1	220	90	292	4e-51	206
Lup024797.1	G7IE60	76.11	653	128	1	1	653	1	625	0.0	1003
Lup024798.1	B9GI81	60.53	646	186	20	16	626	35	646	2e-171	607
Lup024799.1	B8AKJ9	94.44	54	3	0	1	54	1	54	4e-27	125
Lup024800.1	C6TLS6	66.76	355	105	3	1	343	3	356	7e-123	445
Lup024801.1	C6TEH3	88.00	125	15	0	1	125	123	247	1e-61	239
Lup024802.1	C6ZS01	87.56	193	24	0	214	406	20	212	1e-93	348
Lup024803.1	F6HTN0	71.15	104	26	2	1	101	709	811	2e-36	155
Lup024804.1	F6H672	50.51	99	43	2	1	93	1	99	3e-19	99.0
Lup024805.1	B7FHJ9	78.15	389	74	3	1	388	1	379	1e-167	594
Lup024806.1	B7FMC0	86.38	213	29	0	1	213	1	213	9e-105	384
Lup024807.1	C6SYT9	64.43	194	58	4	1	190	2	188	5e-63	244
Lup024808.1	B9HS76	70.56	856	193	3	519	1374	1	797	0.0	1259
Lup024809.1	C0JP32	62.59	278	83	12	1	267	1	268	4e-71	273
Lup024810.1	D7SXX3	69.63	405	117	3	1	401	1	403	2e-166	590
Lup024811.1	B9HS63	59.32	472	182	3	8	473	7	474	1e-167	594
Lup024812.1	B9RY88	37.61	109	43	5	11	113	11	100	7e-06	54.3
Lup024814.1	C6SZ84	57.53	219	32	4	1	158	37	255	2e-54	215
Lup024815.1	C6TGK2	78.42	292	54	3	1	291	1	284	3e-114	416
Lup024816.1	B9RYA3	88.45	580	67	0	14	593	17	596	0.0	1028
Lup024817.1	B9GHD6	78.20	601	109	5	1	594	1	586	0.0	859
Lup024818.1	C0L2U1	79.10	244	37	7	23	259	32	268	1e-101	374
Lup024819.1	Q6T2Z6	72.57	412	76	8	1	398	1	389	4e-149	533
Lup024820.1	F6I5Z2	73.69	612	152	4	1	608	1	607	0.0	923
Lup024821.1	B9HS40	68.52	467	137	3	6	463	3	468	0.0	651
Lup024822.1	B9IE99	75.45	607	145	2	1	604	1	606	0.0	959
Lup024823.1	F6HFJ4	62.20	410	127	11	1	402	1	390	5e-109	399
Lup024824.1	G7K2P7	45.68	162	19	3	1	110	1	145	2e-26	122
Lup024825.1	B9SQA5	35.42	192	93	5	36	225	132	294	7e-21	105
Lup024826.1	D7TWZ4	53.38	296	110	6	20	289	16	309	1e-74	285
Lup024827.1	C6T324	58.95	95	36	2	1	95	1	92	3e-24	115
Lup024828.1	B9I653	61.42	267	82	6	1	261	1	252	5e-70	269
Lup024829.2	G7IB88	89.01	182	20	0	27	208	98	279	2e-88	329
Lup024830.1	C6TMK9	75.47	106	26	0	3	108	175	280	9e-40	166
Lup024831.1	G7I9Z4	67.82	87	25	1	1	87	1	84	9e-25	118
Lup024832.1	B9RRQ8	81.64	670	120	1	2	668	9	678	0.0	1125
Lup024833.1	F6H3N1	56.62	551	168	22	1	505	1	526	7e-145	519
Lup024836.2	G7I9W3	80.89	518	98	1	13	529	63	580	0.0	883
Lup024837.1	A1ECK6	65.54	148	42	2	1	147	1	140	5e-48	194
Lup026969.1	B9HRQ4	52.31	195	88	1	48	242	133	322	1e-54	217
Lup026970.1	C6TEA0	66.09	174	46	4	1	165	1	170	7e-57	223
Lup026971.1	G7L0M4	64.63	393	90	9	11	397	149	498	1e-132	478
Lup026972.1	O49844	93.98	216	13	0	1	216	1	216	6e-117	424
Lup026973.1	C6SZP0	86.58	231	29	1	5	233	1	231	7e-114	414
Lup026974.1	D7TQG6	58.69	213	67	4	1	213	1	192	4e-60	235
Lup026975.1	C6T7Y7	64.31	255	88	3	1	253	4	257	8e-70	268
Lup026976.1	G7JFI7	55.91	474	163	12	5	449	3	459	6e-122	442
Lup026977.1	C6SYX6	86.92	107	13	1	59	165	34	139	2e-39	166
Lup026978.1	Q6ZNE1	87.72	945	106	5	1	942	1	938	0.0	1521
Lup026979.1	G7L0K6	81.46	437	78	1	4	440	5	438	0.0	702
Lup026980.1	Q2HVT9	63.54	96	35	0	1	96	1	96	3e-22	108
Lup026981.1	Q2PER6	71.37	489	115	12	3	480	2	476	0.0	656
Lup026982.1	F2E7L1	100.00	103	0	0	1	103	354	456	5e-52	207
Lup026983.1	H2KWK1	88.89	603	34	3	1	571	1	602	0.0	1082
Lup026984.1	B8YJJ2	85.15	505	72	2	15	516	15	519	0.0	882
Lup026985.1	C6TKC2	56.04	298	72	11	4	270	1	270	1e-48	198
Lup026986.2	C6TIH8	75.21	238	58	1	23	259	20	257	7e-99	365
Lup026987.1	A2Q513	79.96	479	95	1	1	478	1	479	0.0	830
Lup026988.1	B9I1E0	88.51	87	10	0	1	87	70	156	5e-40	167
Lup026989.2	G7IFH4	71.57	598	155	7	23	615	25	612	0.0	855
Lup026990.1	G7IFH6	91.04	67	6	0	1	67	1	67	9e-30	133
Lup026991.1	C6TGZ5	92.64	163	12	0	1	163	1	163	1e-65	253
Lup026992.1	G7IFI1	73.17	917	238	6	3	914	21	934	0.0	1347
Lup026993.1	B8YI24	62.94	340	89	12	1	325	76	393	4e-91	339
Lup026994.1	G7IFJ0	76.34	131	19	2	2	132	10	128	6e-52	207
Lup026995.1	G7IFJ1	59.57	282	92	11	2	269	3	276	1e-74	284
Lup026996.1	C6TL62	72.66	139	38	0	1	139	228	366	5e-56	220
Lup026997.1	B9S954	70.83	336	98	0	11	346	28	363	4e-145	519
Lup026998.1	G7IK79	41.98	393	135	15	16	331	28	404	1e-52	211
Lup026999.1	C6TBL0	92.16	421	30	1	1	418	1	421	0.0	739
Lup027000.1	G7LIM3	57.45	322	98	8	5	312	47	343	5e-84	315
Lup027001.1	G7IKA3	88.66	573	65	0	3	575	10	582	0.0	1050
Lup027002.1	G7IKB6	64.20	405	126	5	5	400	18	412	8e-146	521
Lup027003.1	G7IKB6	63.03	403	132	5	5	398	18	412	6e-143	512
Lup027004.1	G7IKC0	73.94	376	84	6	1	373	11	375	5e-161	572
Lup027005.1	G7ILI7	78.26	460	56	5	1	416	1	460	0.0	703
Lup027006.1	B9H2J4	51.20	250	118	2	1	248	1	248	9e-70	268
Lup027007.1	C6TJ57	64.10	234	80	4	27	257	37	269	1e-68	264
Lup027008.1	D8KYG4	58.00	250	65	9	1	224	1	236	2e-56	223
Lup027009.1	F6H6X5	75.04	1138	237	6	23	1141	3	1112	0.0	1764
Lup027010.1	D7L680	72.58	1138	299	8	1	1132	1	1131	0.0	1704
Lup027011.1	G7JLK8	79.68	433	86	1	12	442	13	445	0.0	714
Lup027012.1	E4Z8N6	79.31	58	11	1	1	57	13	70	9e-20	100
Lup027013.1	C6T852	76.50	234	55	0	1	234	1	234	6e-106	387
Lup027014.1	Q9SPB2	85.26	95	14	0	3	97	62	156	4e-40	168
Lup027015.1	Q9SPB2	85.90	156	22	0	1	156	1	156	3e-71	271
Lup027016.1	B9NFD6	52.50	1240	521	18	139	1337	4	1216	0.0	1296
Lup027017.1	B9HX91	70.45	220	57	4	1	217	1	215	5e-82	308
Lup027018.1	E4Z8Q8	69.54	673	193	8	4	671	9	674	0.0	907
Lup027020.1	G7IMW8	87.52	561	38	3	1	530	1	560	0.0	989
Lup027021.1	G7IMV9	67.65	946	261	18	1	924	1	923	0.0	1191
Lup027022.1	C6TJW5	76.15	130	31	0	82	211	82	211	3e-55	219
Lup027023.1	G7IMV1	80.80	750	140	1	4	753	17	762	0.0	1272
Lup027024.1	G7JMS0	84.24	571	81	3	3	573	5	566	0.0	1008
Lup027025.1	C6TAW6	85.49	317	45	1	1	317	1	316	6e-164	581
Lup027026.3	G7IG10	76.66	891	163	5	740	1588	15	902	0.0	1338
Lup027027.1	C6SWV4	85.08	181	27	0	1	181	1	181	2e-84	315
Lup027028.1	C6SXF5	97.37	114	3	0	1	114	1	114	2e-60	236
Lup027029.1	G7IG05	67.56	1837	464	23	1	1729	31	1843	0.0	2273
Lup027031.1	C6SWU9	62.67	75	26	2	29	102	5	78	1e-10	70.5
Lup027032.1	Q9LRI4	58.97	78	32	0	22	99	21	98	1e-13	80.1
Lup027033.1	Q9LRI4	57.69	78	32	1	22	98	21	98	9e-14	80.5
Lup027034.1	C6SZB0	49.30	71	27	3	5	71	4	69	1e-06	57.0
Lup027035.1	B9A9Z2	59.86	147	47	4	14	152	161	303	1e-38	163
Lup027036.1	C6TIG6	80.91	309	56	2	1	306	1	309	9e-139	497
Lup027037.1	A2Q2X5	37.90	219	118	7	124	325	66	283	9e-23	112
Lup027038.1	A2Q2X1	91.76	595	49	0	1	595	1	595	0.0	1145
Lup027039.1	B9HX15	61.44	402	146	6	1	398	1	397	3e-139	499
Lup027040.1	G7JNW3	43.48	1173	487	25	7	1074	9	1110	0.0	758
Lup027041.1	Q93YH4	96.58	584	20	0	1	584	1	584	0.0	1132
Lup027042.1	A1IIA2	89.36	667	71	0	674	1340	477	1143	0.0	1268
Lup027043.1	A2Q2W3	96.72	61	2	0	1	61	1	61	8e-27	124
Lup027044.1	C6TJY2	78.26	345	70	2	3	347	6	345	1e-160	570
Lup027045.1	G7IMT1	81.87	375	61	1	1	375	6	373	0.0	643
Lup027046.1	G7JNY4	58.71	201	72	6	4	203	10	200	1e-52	210
Lup027047.1	D7U2K4	38.74	191	98	3	30	206	27	212	4e-30	137
Lup027048.1	A2Q675	60.56	251	69	5	1	248	1	224	2e-60	237
Lup027049.1	A5C475	57.03	526	191	10	7	506	66	582	1e-163	581
Lup027050.1	C6SYQ2	86.73	113	15	0	1	113	1	113	3e-49	198
Lup027051.1	A2Q664	69.20	224	68	1	1	224	23	245	2e-84	317
Lup027052.1	A2Q660	74.14	727	157	10	1	710	1	713	0.0	1054
Lup027053.1	B7FKY1	84.76	361	54	1	1	360	1	361	2e-180	636
Lup027054.1	E5RT68	87.11	256	12	5	71	311	1	250	2e-112	410
Lup027055.1	D7SYH1	73.71	871	224	3	90	956	165	1034	0.0	1334
Lup027056.1	G7IL23	81.77	1130	178	8	1	1104	1	1128	0.0	1832
Lup027057.1	G7IKZ9	76.97	456	94	2	1	456	18	462	0.0	700
Lup027058.1	B9RZX2	88.89	90	10	0	28	117	1	90	3e-41	171
Lup027059.1	B9HIJ0	80.61	686	131	2	1	684	1	686	0.0	1164
Lup027060.1	G7IKZ4	64.60	678	215	12	35	707	1	658	0.0	831
Lup027061.1	G7IKZ2	74.40	914	188	9	1	883	1	899	0.0	1293
Lup027062.1	G7IKZ0	88.96	317	35	0	1	317	1	317	2e-166	590
Lup027063.1	Q08IJ1	98.90	181	2	0	1	181	1	181	2e-101	372
Lup027064.1	B9SV82	85.85	410	58	0	1	410	1	410	0.0	746
Lup027065.1	G7IB73	77.56	780	124	18	4	764	7	754	0.0	1070
Lup027066.1	P93556	95.21	292	14	0	2	293	3	294	8e-164	580
Lup027067.1	B9I0X2	53.27	505	152	18	9	488	1	446	4e-125	454
Lup027068.1	C6TM12	82.25	293	37	3	1	292	13	291	3e-135	485
Lup027069.1	B9GGA0	58.90	236	93	1	1	236	81	312	7e-78	295
Lup027070.1	B9N0E1	60.00	165	56	3	1	163	17	173	6e-40	167
Lup027071.1	Q84ZW1	86.33	439	60	0	1	439	50	488	0.0	810
Lup027072.1	Q84ZW1	74.85	489	120	2	1	487	1	488	0.0	785
Lup027073.1	Q0PJL7	85.71	70	9	1	1	69	1	70	4e-25	118
Lup027074.1	B9HLI2	65.43	405	138	2	7	410	5	408	6e-156	555
Lup027075.1	D7T7F3	75.95	420	97	3	21	438	23	440	8e-170	601
Lup027076.1	C6SZ68	82.32	181	26	2	1	175	1	181	7e-75	284
Lup027077.1	G7KFG5	68.51	362	80	3	4	364	3	331	6e-138	495
Lup027078.1	D7TKP7	68.43	681	198	5	17	690	30	700	0.0	969
Lup027079.1	G7IMM5	80.29	487	96	0	749	1235	51	537	0.0	796
Lup027080.1	A0F0B1	80.84	407	74	2	155	560	49	452	0.0	677
Lup027081.1	G7IMK1	71.33	837	225	6	65	889	597	1430	0.0	1224
Lup027082.1	A0F0B1	80.84	407	74	2	162	567	49	452	0.0	677
Lup027083.1	G7IMM5	76.65	531	122	2	8	538	9	537	0.0	818
Lup027084.1	G7IML7	83.39	542	89	1	3	543	4	545	0.0	942
Lup027085.1	D7SHN2	67.35	49	11	1	1	49	1	44	1e-08	63.2
Lup027086.1	C6TNY5	40.18	453	157	17	1	400	1	392	6e-58	229
Lup027087.1	G9FP76	99.10	221	2	0	1	221	1	221	2e-129	466
Lup027088.1	B9RYB2	69.90	309	89	2	256	561	251	558	2e-132	477
Lup027089.1	D7TA28	45.95	729	369	9	7	730	6	714	1e-180	638
Lup027090.1	D7TA28	42.93	396	202	6	2	377	82	473	4e-79	300
Lup027091.1	D7TA28	46.79	731	313	13	7	683	6	714	0.0	645
Lup027092.1	C6TN73	74.25	299	70	4	1	296	53	347	1e-115	421
Lup027093.1	G7IKX1	69.50	1387	408	8	1	1382	40	1416	0.0	1975
Lup027094.1	D2KTV9	66.75	406	131	2	1	406	4	405	1e-162	577
Lup027095.1	G7IKW1	68.04	682	154	13	1	643	1	657	0.0	774
Lup027096.1	G7IKW0	83.46	1052	167	4	1	1049	1	1048	0.0	1757
Lup027097.1	G7IKV4	62.65	854	287	6	1	826	8	857	0.0	964
Lup027098.1	G7IKU9	84.24	330	46	3	2	328	3	329	1e-156	557
Lup027099.1	G7IKU8	44.54	119	58	5	4	117	19	134	3e-13	79.0
Lup027100.1	C6TIM5	87.27	377	29	1	1	358	1	377	0.0	678
Lup027101.1	Q9LKR1	63.44	1034	318	15	262	1288	489	1469	0.0	1267
Lup027102.1	Q5D1M3	87.33	505	61	1	466	967	340	844	0.0	939
Lup027103.1	G7IJV7	76.13	662	116	3	1	622	1	660	0.0	1033
Lup027104.1	F6HJY9	84.72	648	98	1	1	647	92	739	0.0	1134
Lup027105.1	G7IJV4	76.63	753	134	10	9	733	52	790	0.0	1119
Lup027106.1	G7IJV2	70.42	524	127	6	2	509	3	514	0.0	704
Lup027107.1	C6TJD7	82.55	298	48	2	1	298	54	347	1e-138	497
Lup027108.1	C6TJD7	80.65	336	61	3	21	355	15	347	3e-152	542
Lup027109.1	Q8GZS1	92.96	355	24	1	1	354	1	355	0.0	674
Lup027110.1	Q8GZR9	94.18	292	17	0	67	358	1	292	2e-156	557
Lup027111.1	F6HLX2	74.50	698	136	13	1	681	1	673	0.0	924
Lup027112.1	B9I4Q5	67.67	430	125	7	3	422	12	437	3e-160	569
Lup027113.1	C6SXU7	52.43	185	84	1	28	212	30	210	1e-47	194
Lup027114.1	A5B5R9	47.86	1074	529	7	3	1073	159	1204	0.0	932
Lup027115.1	C6T0Q8	89.09	110	10	1	78	187	52	159	4e-50	201
Lup027116.1	G7IJS9	79.59	436	57	7	1	434	1	406	4e-175	619
Lup027117.1	B9RQ05	75.53	760	186	0	8	767	5	764	0.0	1197
Lup027118.1	G7JIR8	74.56	169	36	3	1	162	1	169	8e-64	247
Lup027119.1	B7FF89	82.25	231	30	5	1	227	1	224	3e-102	375
Lup027120.2	G7JIR9	70.27	565	119	6	3	539	1	544	0.0	751
Lup027121.1	F6H520	48.13	1072	542	8	3	1068	171	1234	0.0	934
Lup027122.1	A9PCN0	68.12	69	18	1	1	65	1	69	2e-17	93.2
Lup027123.1	B8XQT5	86.29	591	74	5	1	585	1	590	0.0	978
Lup027124.1	G7IJR0	66.11	714	186	13	2	701	4	675	0.0	797
Lup027125.1	G7IFV4	63.69	325	102	8	1	315	1	319	8e-106	388
Lup027126.1	A5BQJ0	75.83	240	37	1	5	244	3	221	7e-104	381
Lup027127.1	G7IFV0	71.98	571	108	4	1	548	1	542	0.0	816
Lup027128.1	Q9MAZ1	85.23	176	26	0	23	198	4	179	6e-85	317
Lup027129.1	C6SVF1	93.18	132	9	0	1	132	8	139	2e-69	265
Lup027130.1	G7KJM2	56.77	569	198	10	99	643	31	575	4e-172	610
Lup027131.1	Q27SZ6	89.93	606	59	2	1	606	1	604	0.0	1103
Lup027132.1	G7IFS4	57.88	520	112	10	3	436	4	502	8e-143	511
Lup027133.1	C6TEL0	79.10	311	64	1	1	310	2	312	3e-143	512
Lup027134.1	G7IFQ6	91.42	851	41	2	3	821	1	851	0.0	1536
Lup027135.2	C6TK64	91.52	448	35	2	1	447	1	446	0.0	836
Lup027136.1	G7ISP2	64.49	490	109	7	1	457	42	499	9e-162	575
Lup027137.1	C6TCK5	84.31	325	48	3	1	324	1	323	7e-152	541
Lup027138.1	C6T856	83.49	315	45	4	1	311	1	312	3e-149	533
Lup027139.1	G7ISN4	81.74	471	66	4	23	489	100	554	0.0	764
Lup027140.1	G7ISN4	77.96	558	102	5	2	554	13	554	0.0	857
Lup027141.1	G7ISN0	80.39	668	117	5	1	655	1	667	0.0	1123
Lup027142.1	G7ISM5	73.61	1292	278	10	1	1243	118	1395	0.0	1844
Lup027143.1	C6TAZ2	97.58	165	4	0	1	165	47	211	5e-92	340
Lup027144.1	A2Q5G7	59.32	59	23	1	26	84	18	75	6e-10	68.2
Lup027145.1	A2Q5G7	50.00	70	35	0	1	70	7	76	1e-14	83.6
Lup027146.1	G7IQ55	79.47	487	96	2	1	483	1	487	0.0	788
Lup027147.1	G7ZZV4	72.54	579	142	7	1	568	1	573	0.0	858
Lup027148.1	D7NM49	80.70	342	37	1	1	313	1	342	8e-160	567
Lup027149.1	G7IQ30	85.01	607	82	4	1	601	1	604	0.0	1031
Lup027150.1	F6I380	58.69	397	148	2	1	397	37	417	2e-136	490
Lup027151.1	C6TMZ6	84.19	329	49	1	1	326	1	329	9e-167	590
Lup027152.1	Q2HV31	71.21	587	164	3	1	585	1	584	0.0	729
Lup027153.1	A2Q1R4	71.37	1659	435	9	1	1652	52	1677	0.0	2263
Lup027154.1	C6TIF6	74.38	324	78	4	21	342	18	338	2e-128	463
Lup027155.1	G7IQ06	71.74	46	13	0	1	46	1	46	1e-09	67.0
Lup027156.1	C6T5C6	77.87	122	24	2	4	125	8	126	2e-44	182
Lup027157.1	B9IH13	50.20	245	114	6	78	316	112	354	5e-58	229
Lup027158.1	Q7XYX7	74.48	286	69	1	1	282	1	286	1e-119	434
Lup027159.1	B9IH20	71.55	239	60	3	25	256	30	267	4e-77	292
Lup027160.1	B4UWD1	59.03	227	82	6	1	218	1	225	1e-47	194
Lup027161.1	Q2HTZ5	61.44	153	52	5	1	148	10	160	2e-41	172
Lup027162.1	G7JMW8	62.39	569	149	6	1	508	1	565	1e-175	621
Lup027163.2	B9IH26	80.47	343	65	1	1	343	1	341	6e-168	595
Lup027164.1	F6HCW1	42.02	238	118	6	1	221	1	235	3e-22	110
Lup027165.1	F6HCW1	42.02	238	118	6	1	221	1	235	3e-22	110
Lup027166.1	G7IPB7	74.73	182	46	0	6	187	20	201	1e-67	259
Lup027167.1	G7IPA1	61.00	241	88	3	1	235	1	241	1e-44	184
Lup027168.1	G7IP95	74.64	485	105	8	1	472	40	519	0.0	702
Lup027169.1	G7IP90	81.21	463	79	4	1	458	1	460	0.0	707
Lup027170.1	G7IP86	72.77	404	104	4	1	401	1	401	2e-166	590
Lup027171.2	G7IP83	90.77	336	31	0	1	336	1	336	5e-180	634
Lup027172.1	G7JLQ2	63.92	97	31	1	3	95	20	116	1e-27	126
Lup027173.1	G7JLM6	78.44	552	108	3	1	545	1	548	0.0	858
Lup027174.1	G7IM38	50.31	324	108	7	217	490	70	390	2e-73	282
Lup027175.1	G7JKJ3	50.00	608	265	9	14	611	17	595	8e-161	572
Lup027176.1	B9IH77	76.49	285	67	0	9	293	10	294	7e-128	461
Lup027178.2	Q705X3	81.17	239	39	2	1	239	1	233	2e-100	369
Lup027179.1	G7IM16	74.35	191	38	4	16	202	76	259	2e-74	282
Lup027180.1	G8A2A1	41.72	302	122	9	638	914	800	1072	3e-35	156
Lup027181.1	G7J3D3	82.08	106	18	1	29	133	77	182	2e-46	188
Lup027182.1	G7J3D5	78.98	433	90	1	1	432	1	433	0.0	724
Lup027183.1	G7J3D6	71.15	468	111	7	201	657	80	534	9e-160	569
Lup027184.1	Q2HT24	90.17	407	39	1	16	421	17	423	0.0	761
Lup027185.1	Q2HVG4	84.31	255	40	0	1	255	1	255	3e-126	455
Lup027186.1	A2Q1J3	65.42	321	100	6	1	310	1	321	8e-112	408
Lup027187.1	Q2HVG2	75.00	204	42	3	1	198	1	201	7e-74	281
Lup027188.1	F6HRW1	51.63	215	81	7	1	212	1	195	2e-49	199
Lup027189.2	B9RXD6	87.46	295	33	3	1	295	1	291	3e-147	526
Lup027190.1	G7ILR4	78.47	432	83	5	1	426	1	428	0.0	657
Lup027191.1	G7ILR3	85.27	543	75	2	127	667	1	540	0.0	974
Lup027192.1	C6TJA3	76.66	437	89	4	1	426	1	435	0.0	657
Lup027193.1	G7JKF9	75.94	773	159	9	517	1275	1	760	0.0	1122
Lup027194.1	Q2KTE6	87.74	318	37	2	1	317	1	317	9e-164	580
Lup027195.1	Q2HTH7	60.10	203	46	6	1	186	120	304	8e-52	207
Lup027196.1	B9SEJ1	65.62	317	92	4	3	305	5	318	3e-105	386
Lup027197.1	Q2HTG9	90.57	541	50	1	24	564	21	560	0.0	1022
Lup027198.1	Q2HTG5	64.09	337	97	8	14	326	11	347	1e-101	374
Lup027201.1	B9N410	47.20	125	64	2	5	128	28	151	8e-26	121
Lup027202.1	C6TCL6	83.93	305	44	3	1	304	1	301	1e-136	491
Lup027203.2	E0CVN3	77.75	481	103	2	24	500	64	544	0.0	756
Lup027204.1	B3U397	67.73	595	121	21	1	585	1	534	0.0	665
Lup027205.1	Q41713	77.95	517	110	3	1	517	1	513	0.0	850
Lup027206.1	G7JGP3	69.12	68	21	0	22	89	14	81	5e-20	101
Lup027207.1	G7JFL7	61.15	260	95	3	2	255	1	260	2e-79	300
Lup027208.1	G7JFK4	71.88	793	192	9	1	776	1	779	0.0	1108
Lup027209.1	G7JFJ6	82.48	1039	112	5	1	970	1	1038	0.0	1729
Lup027210.1	B9T4R1	61.67	600	203	12	1	595	1	578	3e-172	610
Lup027211.3	B9IMB0	66.52	690	155	11	8	623	19	706	0.0	870
Lup027212.1	G7JFI7	60.04	468	163	10	13	469	2	456	4e-135	486
Lup027213.1	F6HYL3	69.31	958	273	5	41	980	25	979	0.0	1387
Lup027214.1	F6HVI6	82.02	367	63	1	1	364	64	430	1e-177	627
Lup027215.1	G7JDN4	34.00	100	55	3	51	141	133	230	4e-09	65.5
Lup027217.1	B9SQW7	53.06	1751	607	27	39	1659	223	1888	0.0	1568
Lup027218.1	F6HYM6	65.73	356	95	4	1	341	1	344	8e-124	448
Lup027219.1	A2Q356	79.41	641	122	5	1	635	1	637	0.0	1056
Lup027220.1	D7U1I0	43.35	519	216	13	6	484	25	505	3e-107	394
Lup027222.1	C6TDX7	69.17	266	81	1	1	265	1	266	4e-112	408
Lup027223.1	G7JDU0	72.93	820	156	6	1	781	1	793	0.0	1210
Lup027224.1	A5AGZ7	84.68	111	17	0	1	111	4	114	7e-51	203
Lup027225.1	G7JMU0	53.41	88	29	1	14	101	19	94	5e-16	88.2
Lup027226.1	B9RF14	59.26	162	54	4	1	158	12	165	9e-45	184
Lup027227.1	G7JC05	73.18	425	102	3	2	426	13	425	4e-179	632
Lup027228.1	F6GT26	75.91	963	198	3	19	949	91	1051	0.0	1486
Lup027229.1	F6GT26	62.72	727	172	10	6	639	67	787	0.0	864
Lup027230.1	C6SYX8	44.14	145	63	7	1	130	1	142	3e-17	92.4
Lup027231.1	D7L9B5	61.09	257	94	4	53	304	494	749	2e-84	317
Lup027232.1	B7FLT7	86.71	519	67	1	1	519	1	517	0.0	929
Lup027233.1	C6TMN1	44.76	210	108	4	6	211	69	274	2e-39	167
Lup027235.1	E5GC18	35.79	190	108	4	12	201	247	422	3e-24	116
Lup027236.1	Q8S8Z5	70.73	41	12	0	38	78	131	171	3e-10	68.9
Lup027237.1	G7K0E3	49.78	691	210	25	1935	2517	487	1148	3e-131	476
Lup027238.1	G7K0D2	30.63	333	137	12	310	584	940	1236	7e-16	91.7
Lup027239.1	G7K0E6	67.54	345	44	5	706	1049	79	356	9e-113	415
Lup027240.1	D1MZ08	79.37	126	26	0	6	131	54	179	7e-53	210
Lup027241.1	C6TFW2	46.88	64	34	0	1	64	1	64	3e-07	59.3
[truncated: 7,667 more rows]
