# Supplementary material for: A comprehensive draft genome sequence for lupin (Lupinus angustifolius), an emerging health food: insights into plant–microbe interactions and legume evolution
Source: Plant Biotechnol J. 2016 Sep 23;15(3):318–30. doi: 10.1111/pbi.12615 (PMC5316927; doi:10.1111/pbi.12615)
Supplement: Supplementary file 9 — Data S8 Functional annotations assigned to gene annotations of narrow‐leafed lupin. [file PBI-15-318-s010.gz › CCG.rebuild.gff.reorder.noisoforms.pep.iprscan.ipr.gene]

IPR000007	Tubby, C-terminal	18	Lup003683.1	Lup003984.1	Lup006376.1	Lup007958.1	Lup008198.1	Lup009300.1	Lup014900.1	Lup015176.1	Lup020250.1	Lup021999.1	Lup022815.1	Lup023206.1	Lup024139.1	Lup024639.1	Lup025140.1	Lup026949.1	Lup029821.1	Lup031010.1
IPR000008	C2 calcium-dependent membrane targeting	139	Lup000494.1	Lup000662.1	Lup000663.1	Lup000747.1	Lup001528.1	Lup001540.1	Lup001801.1	Lup001983.1	Lup002120.1	Lup002156.1	Lup002241.1	Lup002309.1	Lup002311.1	Lup002425.1	Lup002861.1	Lup003432.1	Lup003905.1	Lup004549.1	Lup004589.1	Lup005044.1	Lup005137.1	Lup005139.1	Lup005240.1	Lup005423.1	Lup005935.1	Lup006791.1	Lup006890.1	Lup006987.1	Lup007278.1	Lup007708.1	Lup007878.1	Lup008791.1	Lup010135.1	Lup010273.1	Lup010858.1	Lup010977.1	Lup011037.1	Lup011047.1	Lup011448.2	Lup012488.1	Lup012497.1	Lup012728.1	Lup012837.1	Lup013233.1	Lup013742.1	Lup013803.1	Lup013888.4	Lup014010.1	Lup014120.1	Lup014590.1	Lup014591.1	Lup014592.1	Lup014593.1	Lup014597.1	Lup014774.1	Lup014849.1	Lup014998.1	Lup015341.2	Lup015399.1	Lup015518.1	Lup015766.2	Lup016180.1	Lup016181.1	Lup016298.1	Lup016339.1	Lup016418.1	Lup016733.1	Lup017234.1	Lup017388.1	Lup017860.1	Lup017866.1	Lup018006.3	Lup018197.1	Lup018588.1	Lup018857.1	Lup018894.1	Lup018904.1	Lup018905.1	Lup019100.1	Lup020144.1	Lup020304.3	Lup020336.1	Lup020417.1	Lup021066.1	Lup021103.1	Lup021198.1	Lup021213.1	Lup021419.1	Lup021523.1	Lup021969.1	Lup022063.2	Lup022241.1	Lup022296.1	Lup022517.1	Lup022870.2	Lup022898.1	Lup022899.1	Lup022993.1	Lup023068.1	Lup023293.1	Lup023318.1	Lup023421.1	Lup023435.1	Lup023707.1	Lup023870.1	Lup024273.1	Lup024570.1	Lup024910.1	Lup024957.1	Lup025109.1	Lup025218.1	Lup025233.1	Lup025431.1	Lup026009.1	Lup026229.1	Lup026433.1	Lup027098.1	Lup027482.1	Lup027910.2	Lup028683.1	Lup028771.1	Lup028899.1	Lup029489.1	Lup029498.1	Lup029591.1	Lup029679.1	Lup031100.1	Lup031329.1	Lup031476.1	Lup031763.2	Lup031769.1	Lup031800.2	Lup032108.1	Lup032372.1	Lup032557.1	Lup032558.1	Lup032649.1	Lup032650.1	Lup033055.1
IPR000009	Protein phosphatase 2A, regulatory subunit PR55	5	Lup004432.1	Lup005988.1	Lup015683.2	Lup030060.1	Lup031608.1
IPR000010	Proteinase inhibitor I25, cystatin	9	Lup000736.1	Lup006675.1	Lup010997.1	Lup017836.1	Lup021012.1	Lup022341.1	Lup026750.1	Lup027172.1	Lup031737.1
IPR000011	Ubiquitin/SUMO-activating enzyme E1	5	Lup006569.1	Lup021454.1	Lup024096.1	Lup032163.1	Lup032575.1
IPR000014	PAS	15	Lup002691.1	Lup007315.1	Lup011301.1	Lup014358.1	Lup014359.1	Lup015476.1	Lup016543.1	Lup017016.1	Lup018009.1	Lup019374.1	Lup021166.1	Lup021384.1	Lup027042.1	Lup028173.1	Lup030542.2
IPR000022	Carboxyl transferase	4	Lup000182.2	Lup009248.1	Lup012661.1	Lup013130.2
IPR000023	Phosphofructokinase domain	15	Lup001703.1	Lup004276.1	Lup004835.1	Lup007144.1	Lup009364.1	Lup012571.1	Lup013184.2	Lup015976.1	Lup016566.1	Lup017820.1	Lup022461.2	Lup027197.1	Lup029892.1	Lup030254.1	Lup032918.1
IPR000031	N5-carboxyaminoimidazole ribonucleotide mutase PurE domain	2	Lup010131.1	Lup031700.1
IPR000033	LDLR class B repeat	1	Lup022584.1
IPR000039	Ribosomal protein L18e	5	Lup001053.1	Lup002740.1	Lup015607.1	Lup017599.1	Lup022601.1
IPR000043	Adenosylhomocysteinase	5	Lup001213.1	Lup010990.1	Lup031370.1	Lup031371.1	Lup033025.1
IPR000047	Helix-turn-helix motif	26	Lup000918.1	Lup004154.1	Lup004191.1	Lup005583.1	Lup005744.1	Lup006375.1	Lup008089.1	Lup008627.1	Lup008726.1	Lup010576.1	Lup011179.1	Lup012273.1	Lup012990.1	Lup013144.1	Lup013965.1	Lup016446.1	Lup016592.1	Lup017224.1	Lup018084.1	Lup019866.1	Lup022798.1	Lup025150.1	Lup025847.1	Lup026664.1	Lup026679.1	Lup030944.1
IPR000048	IQ motif, EF-hand binding site	113	Lup000132.1	Lup000176.1	Lup000447.1	Lup000688.1	Lup001163.1	Lup001302.1	Lup002003.1	Lup002166.1	Lup002208.1	Lup002295.1	Lup002349.1	Lup002458.1	Lup002509.1	Lup003132.1	Lup003504.1	Lup003674.1	Lup004441.1	Lup004632.1	Lup004771.1	Lup005564.2	Lup005579.1	Lup005632.1	Lup005909.1	Lup005971.1	Lup006207.1	Lup006242.1	Lup007171.1	Lup007352.1	Lup007612.1	Lup007972.1	Lup008073.1	Lup008623.1	Lup008696.1	Lup008988.1	Lup009739.3	Lup009837.1	Lup009988.1	Lup010068.1	Lup010134.1	Lup010272.1	Lup010512.1	Lup011172.1	Lup011450.1	Lup011609.1	Lup011770.1	Lup011776.1	Lup011937.1	Lup012446.1	Lup012447.1	Lup013239.1	Lup013489.1	Lup013555.1	Lup014878.1	Lup015057.1	Lup015187.2	Lup015317.2	Lup015521.1	Lup015653.1	Lup016700.1	Lup016797.1	Lup016854.1	Lup017475.1	Lup017917.1	Lup017940.1	Lup018059.1	Lup018293.1	Lup018722.1	Lup018937.1	Lup019465.1	Lup019689.1	Lup020108.1	Lup020507.1	Lup020925.1	Lup021545.1	Lup021741.1	Lup022091.1	Lup023212.1	Lup024959.1	Lup026006.1	Lup026078.1	Lup026079.1	Lup026344.1	Lup026465.1	Lup026559.1	Lup026672.1	Lup026875.1	Lup027026.3	Lup027179.1	Lup027261.1	Lup027907.1	Lup028272.1	Lup028297.1	Lup028541.1	Lup028555.1	Lup028823.1	Lup028909.1	Lup029031.1	Lup029247.1	Lup029276.1	Lup029745.1	Lup029882.1	Lup030068.1	Lup030478.1	Lup030790.1	Lup031039.1	Lup031056.1	Lup031065.1	Lup031082.1	Lup031185.1	Lup031543.1	Lup031971.1	Lup032025.1	Lup032722.1
IPR000049	Electron transfer flavoprotein, beta-subunit, conserved site	1	Lup001736.1
IPR000054	Ribosomal protein L31e	5	Lup004269.1	Lup005666.1	Lup011336.1	Lup018264.1	Lup030259.1
IPR000056	Ribulose-phosphate 3-epimerase	4	Lup013255.1	Lup013615.1	Lup014579.1	Lup018447.1
IPR000058	Zinc finger, AN1-type	22	Lup003332.1	Lup004079.1	Lup004081.1	Lup004478.2	Lup005928.1	Lup010554.1	Lup010704.1	Lup010956.1	Lup017694.1	Lup019731.1	Lup019831.1	Lup019970.1	Lup023075.1	Lup023513.1	Lup023650.1	Lup026806.1	Lup026821.1	Lup027660.1	Lup028576.1	Lup028644.1	Lup029381.1	Lup030002.1
IPR000061	SWAP/Surp	10	Lup000799.1	Lup003761.3	Lup006204.1	Lup013298.1	Lup023072.1	Lup026786.1	Lup028172.1	Lup028271.2	Lup029382.3	Lup030323.1
IPR000070	Pectinesterase, catalytic	103	Lup000816.1	Lup001048.1	Lup001793.1	Lup002674.1	Lup002681.1	Lup002720.1	Lup002721.1	Lup002737.1	Lup002738.1	Lup002739.1	Lup002779.1	Lup002938.1	Lup004210.1	Lup004496.1	Lup005090.3	Lup005446.1	Lup005819.1	Lup006610.1	Lup006632.1	Lup006686.1	Lup006687.1	Lup006891.1	Lup006936.1	Lup006937.1	Lup007080.1	Lup007081.1	Lup007405.1	Lup007461.1	Lup007462.1	Lup007463.1	Lup007475.1	Lup007498.1	Lup007499.1	Lup007512.1	Lup007770.1	Lup008689.1	Lup010024.1	Lup010025.1	Lup010026.1	Lup010027.1	Lup011113.1	Lup011434.1	Lup013026.1	Lup013527.1	Lup013932.1	Lup013933.1	Lup014153.1	Lup014362.1	Lup014534.1	Lup014536.1	Lup015226.1	Lup015424.1	Lup015425.1	Lup015465.1	Lup015466.1	Lup015697.1	Lup016348.1	Lup016489.1	Lup016491.1	Lup016664.1	Lup016665.1	Lup016936.1	Lup016937.1	Lup016938.1	Lup016990.1	Lup016991.1	Lup019088.1	Lup019112.1	Lup019187.1	Lup021057.1	Lup021478.1	Lup021479.1	Lup021534.1	Lup021616.1	Lup021720.1	Lup022210.1	Lup022212.1	Lup022565.1	Lup022573.1	Lup022598.1	Lup022656.1	Lup022909.1	Lup023154.1	Lup023155.1	Lup023787.1	Lup023936.1	Lup025766.1	Lup027044.1	Lup028122.1	Lup028861.1	Lup029044.1	Lup029114.1	Lup029187.1	Lup029225.1	Lup029666.1	Lup030819.1	Lup031179.1	Lup031290.1	Lup031291.1	Lup031647.1	Lup031867.1	Lup032340.1	Lup032721.1
IPR000073	Alpha/beta hydrolase fold-1	49	Lup001141.1	Lup001370.1	Lup001566.1	Lup001604.1	Lup002159.1	Lup002405.1	Lup002803.1	Lup003717.1	Lup004826.1	Lup005754.1	Lup006014.1	Lup007324.1	Lup007832.1	Lup007993.3	Lup008168.1	Lup008845.1	Lup008990.1	Lup009745.1	Lup009862.1	Lup011062.1	Lup013008.1	Lup013197.1	Lup014405.1	Lup014533.1	Lup014877.1	Lup015089.1	Lup015361.1	Lup015608.1	Lup016485.1	Lup016883.1	Lup018943.1	Lup019859.1	Lup021873.1	Lup022142.1	Lup023711.1	Lup024655.1	Lup024716.1	Lup024810.1	Lup024991.1	Lup024992.1	Lup025142.1	Lup025237.1	Lup025294.1	Lup028005.3	Lup028753.1	Lup029112.1	Lup030456.1	Lup030503.1	Lup031515.1
IPR000077	Ribosomal protein L39e	4	Lup007859.1	Lup012481.1	Lup030704.1	Lup031089.1
IPR000086	NUDIX hydrolase domain	40	Lup001513.1	Lup001693.1	Lup002131.2	Lup003278.1	Lup004582.2	Lup004675.1	Lup005462.1	Lup006128.1	Lup006658.1	Lup006912.1	Lup009082.1	Lup010638.1	Lup013179.1	Lup014020.2	Lup014052.1	Lup014735.1	Lup019164.1	Lup019254.1	Lup019738.1	Lup020539.1	Lup021150.1	Lup021299.1	Lup021981.1	Lup025049.1	Lup025099.1	Lup026266.1	Lup026557.1	Lup026751.1	Lup026778.1	Lup027893.1	Lup028098.1	Lup028395.2	Lup029219.1	Lup030722.2	Lup031384.1	Lup031668.1	Lup031761.3	Lup031982.2	Lup032323.1	Lup032821.1
IPR000089	Biotin/lipoyl attachment	20	Lup000797.1	Lup001665.1	Lup002010.1	Lup004370.1	Lup005164.1	Lup009248.1	Lup012661.1	Lup013230.1	Lup014648.3	Lup015152.1	Lup015815.1	Lup016205.1	Lup019076.2	Lup024588.2	Lup026768.2	Lup028747.1	Lup029518.2	Lup029655.1	Lup029955.1	Lup032465.1
IPR000092	Polyprenyl synthetase	13	Lup001039.1	Lup002238.1	Lup003702.1	Lup006490.1	Lup007660.1	Lup007685.1	Lup009400.1	Lup009703.1	Lup016460.2	Lup017865.1	Lup022794.1	Lup027148.1	Lup031768.1
IPR000095	PAK-box/P21-Rho-binding	19	Lup000225.1	Lup001315.1	Lup002526.1	Lup003170.1	Lup003538.1	Lup006881.1	Lup007573.1	Lup011493.1	Lup012061.1	Lup017752.1	Lup019557.1	Lup020503.1	Lup023662.1	Lup024145.1	Lup024767.1	Lup028346.1	Lup030395.1	Lup031129.1	Lup032410.1
IPR000101	Gamma-glutamyltranspeptidase	4	Lup011333.1	Lup016213.1	Lup030256.1	Lup032475.1
IPR000103	Pyridine nucleotide-disulphide oxidoreductase, class-II	22	Lup000861.1	Lup002869.1	Lup004523.1	Lup006208.1	Lup007720.1	Lup010069.1	Lup010271.1	Lup010525.1	Lup015754.1	Lup019355.1	Lup020484.1	Lup022521.1	Lup023962.1	Lup024202.1	Lup025446.1	Lup026834.3	Lup027262.1	Lup028210.1	Lup028333.1	Lup030742.1	Lup030805.1	Lup032760.1
IPR000106	Protein-tyrosine phosphatase/arsenate reductase	1	Lup023641.1
IPR000108	Neutrophil cytosol factor 2 p67phox	2	Lup017779.1	Lup024261.1
IPR000109	Oligopeptide transporter	86	Lup000097.1	Lup001187.1	Lup001284.1	Lup001468.1	Lup001796.1	Lup002694.1	Lup002956.1	Lup005624.1	Lup006373.1	Lup007805.1	Lup008260.1	Lup008261.1	Lup008579.1	Lup008613.1	Lup008614.1	Lup009683.1	Lup009684.1	Lup010251.1	Lup010388.1	Lup010470.1	Lup011105.1	Lup011108.1	Lup012104.1	Lup012742.1	Lup013165.1	Lup014452.1	Lup014478.1	Lup014479.1	Lup014842.1	Lup015153.1	Lup015364.1	Lup017022.1	Lup017573.1	Lup017574.1	Lup018274.1	Lup018415.1	Lup018421.1	Lup018425.1	Lup018562.1	Lup018954.1	Lup019224.1	Lup019365.1	Lup019366.1	Lup020179.1	Lup020852.1	Lup020974.1	Lup020980.1	Lup020981.1	Lup021061.1	Lup021123.1	Lup021138.1	Lup021167.1	Lup021663.1	Lup021834.1	Lup022572.3	Lup023832.1	Lup023910.1	Lup025350.1	Lup025368.1	Lup025834.1	Lup025886.1	Lup026254.1	Lup026348.1	Lup026349.1	Lup026661.1	Lup026665.1	Lup027232.1	Lup027649.1	Lup027774.1	Lup028398.1	Lup028542.1	Lup028786.1	Lup029016.1	Lup029618.1	Lup029992.1	Lup030084.1	Lup030411.1	Lup030570.1	Lup030779.1	Lup031816.1	Lup031938.1	Lup031939.1	Lup032133.1	Lup032231.1	Lup032368.1	Lup032747.1
IPR000110	Ribosomal protein S1	1	Lup017941.1
IPR000111	Glycoside hydrolase, clan GH-D	6	Lup005735.1	Lup010734.1	Lup012125.1	Lup018946.1	Lup019281.1	Lup030975.1
IPR000114	Ribosomal protein L16	4	Lup009915.1	Lup014033.1	Lup029996.1	Lup032007.2
IPR000116	High mobility group, HMG-I/HMG-Y	4	Lup021303.1	Lup029437.1	Lup032642.1	Lup032643.1
IPR000118	Granulin	6	Lup008217.1	Lup017050.1	Lup022729.1	Lup024500.1	Lup024821.1	Lup030326.1
IPR000120	Amidase	14	Lup007974.2	Lup008769.1	Lup009011.1	Lup010097.1	Lup015878.1	Lup016430.1	Lup017595.1	Lup019760.1	Lup021040.1	Lup021969.1	Lup025978.1	Lup026712.1	Lup027475.1	Lup031264.1
IPR000121	PEP-utilising enzyme, C-terminal	1	Lup027300.1
IPR000127	Ubiquitin-activating enzyme repeat	10	Lup000610.1	Lup006569.1	Lup006828.2	Lup015064.1	Lup019956.1	Lup021454.1	Lup024096.1	Lup029369.1	Lup032163.1	Lup032575.1
IPR000131	ATPase, F1 complex, gamma subunit	5	Lup000595.1	Lup009345.1	Lup009720.1	Lup010922.1	Lup012327.1
IPR000132	Nitrilase/cyanide hydratase, conserved site	2	Lup003150.1	Lup023668.1
IPR000133	ER lumen protein retaining receptor	13	Lup008432.1	Lup010446.1	Lup012782.1	Lup014218.1	Lup014219.1	Lup014686.1	Lup016403.1	Lup017070.1	Lup017412.2	Lup020376.1	Lup023986.1	Lup024254.1	Lup033060.1
IPR000136	Oleosin	13	Lup001705.1	Lup003883.1	Lup004133.1	Lup012573.1	Lup018519.1	Lup019132.1	Lup020871.1	Lup020989.1	Lup026290.1	Lup027564.1	Lup028494.1	Lup031470.1	Lup032916.1
IPR000138	Hydroxymethylglutaryl-CoA lyase, active site	1	Lup000738.1
IPR000146	Fructose-1,6-bisphosphatase class 1/Sedoheputulose-1,7-bisphosphatase	6	Lup008967.1	Lup010371.1	Lup014898.1	Lup020796.1	Lup021346.1	Lup032684.1
IPR000156	Ran binding domain	9	Lup000878.1	Lup002029.1	Lup004383.1	Lup004736.1	Lup016316.1	Lup021366.2	Lup025064.1	Lup025723.1	Lup030108.1
IPR000157	Toll/interleukin-1 receptor homology (TIR) domain	19	Lup002234.1	Lup004438.1	Lup005042.1	Lup006757.1	Lup008772.1	Lup009089.2	Lup009384.2	Lup010232.1	Lup011662.1	Lup013709.1	Lup016239.1	Lup019082.1	Lup023022.1	Lup024569.1	Lup026617.1	Lup026889.1	Lup028103.1	Lup029643.1	Lup032271.1
IPR000158	Cell division protein FtsZ	5	Lup002575.2	Lup019094.1	Lup019611.1	Lup029672.1	Lup031139.1
IPR000163	Prohibitin	6	Lup011121.1	Lup015379.1	Lup016375.1	Lup019211.1	Lup027349.1	Lup032316.1
IPR000164	Histone H3	22	Lup000158.1	Lup002463.1	Lup005542.1	Lup005810.1	Lup005933.1	Lup009742.1	Lup011029.2	Lup012359.1	Lup013964.1	Lup016770.1	Lup017058.1	Lup018042.1	Lup020561.1	Lup026731.1	Lup027415.1	Lup030008.1	Lup030009.1	Lup030531.1	Lup031739.1	Lup031879.1	Lup031880.1	Lup033062.1
IPR000167	Dehydrin	7	Lup003856.1	Lup004542.1	Lup005870.1	Lup009934.1	Lup012301.1	Lup012302.1	Lup031555.1
IPR000169	Peptidase, cysteine peptidase active site	43	Lup000324.1	Lup001170.1	Lup001171.1	Lup001175.1	Lup001176.1	Lup002999.1	Lup003011.1	Lup003487.1	Lup005390.1	Lup006503.1	Lup007485.1	Lup008217.1	Lup009748.1	Lup010473.1	Lup010474.1	Lup010475.1	Lup011078.1	Lup011587.1	Lup011670.1	Lup012306.1	Lup013506.2	Lup016658.1	Lup016659.1	Lup017050.1	Lup017225.1	Lup017765.1	Lup020358.1	Lup021154.1	Lup021155.1	Lup022571.1	Lup022729.1	Lup022862.1	Lup023183.1	Lup023458.1	Lup024500.1	Lup024821.1	Lup027334.1	Lup027352.1	Lup028925.1	Lup030326.1	Lup031031.1	Lup031448.1	Lup031852.1
IPR000172	Glucose-methanol-choline oxidoreductase, N-terminal	14	Lup002769.1	Lup002981.1	Lup004437.1	Lup004664.1	Lup005641.1	Lup005977.1	Lup008649.1	Lup018128.1	Lup019669.1	Lup020585.1	Lup023782.1	Lup024456.1	Lup028193.1	Lup031594.1
IPR000178	Translation initiation factor aIF-2, bacterial-like	1	Lup024844.1
IPR000181	Formylmethionine deformylase	3	Lup023763.1	Lup024007.1	Lup030128.1
IPR000182	GNAT domain	48	Lup000124.1	Lup000974.1	Lup001747.1	Lup001948.1	Lup001987.2	Lup002210.1	Lup002574.2	Lup004597.1	Lup005463.1	Lup006542.1	Lup007109.1	Lup007691.1	Lup009478.1	Lup009582.2	Lup013502.2	Lup013727.2	Lup013736.1	Lup014189.1	Lup014306.1	Lup014622.1	Lup017449.1	Lup017512.1	Lup018640.1	Lup019168.1	Lup019286.2	Lup019408.1	Lup020863.1	Lup022188.1	Lup022190.1	Lup023362.1	Lup024596.1	Lup025173.1	Lup025187.1	Lup025586.1	Lup025909.1	Lup026518.1	Lup026849.1	Lup027039.1	Lup027856.1	Lup027869.1	Lup028370.3	Lup028929.1	Lup030630.1	Lup030854.1	Lup031981.1	Lup032165.1	Lup032476.1	Lup032564.1
IPR000183	Ornithine/DAP/Arg decarboxylase	6	Lup005422.1	Lup009726.1	Lup009951.1	Lup014486.1	Lup017329.1	Lup023449.1
IPR000184	Bacterial surface antigen (D15)	10	Lup001336.1	Lup004481.1	Lup004490.1	Lup008563.1	Lup016191.1	Lup016738.1	Lup018918.3	Lup024557.1	Lup029751.1	Lup030001.1
IPR000185	SecA protein	2	Lup011750.1	Lup016995.1
IPR000192	Aminotransferase, class V/Cysteine desulfurase	15	Lup000753.1	Lup000961.1	Lup002086.1	Lup004663.1	Lup007476.1	Lup017893.1	Lup021783.1	Lup022077.1	Lup022566.1	Lup022891.1	Lup025897.1	Lup027115.1	Lup029390.4	Lup029600.1	Lup031287.1
IPR000194	ATPase, F1/V1/A1 complex, alpha/beta subunit, nucleotide-binding domain	20	Lup000211.1	Lup000536.1	Lup002418.1	Lup002419.1	Lup003527.1	Lup004300.1	Lup005657.2	Lup009395.1	Lup011520.1	Lup013707.1	Lup015824.3	Lup018351.1	Lup019789.1	Lup019935.1	Lup021143.1	Lup024461.1	Lup024670.1	Lup026759.1	Lup030310.1	Lup030492.1
IPR000195	Rab-GTPase-TBC domain	30	Lup000847.1	Lup002979.1	Lup003536.1	Lup004453.1	Lup004938.2	Lup005959.1	Lup008722.1	Lup011786.1	Lup011893.1	Lup011963.1	Lup012270.1	Lup013341.1	Lup013451.1	Lup016172.1	Lup016723.1	Lup018229.1	Lup018662.1	Lup019160.1	Lup019665.1	Lup019785.1	Lup022418.1	Lup024730.1	Lup026114.1	Lup026236.1	Lup027864.2	Lup027865.1	Lup030035.3	Lup030036.1	Lup031365.2	Lup033034.1
IPR000196	Ribosomal protein L19/L19e	5	Lup002643.1	Lup014541.1	Lup015429.1	Lup022538.1	Lup033072.1
IPR000197	Zinc finger, TAZ-type	8	Lup000981.1	Lup011077.1	Lup011579.1	Lup023315.2	Lup025006.2	Lup025918.1	Lup027540.1	Lup031447.1
IPR000198	Rho GTPase-activating protein domain	18	Lup000741.1	Lup001315.1	Lup002526.1	Lup003169.1	Lup003170.1	Lup006881.1	Lup010882.1	Lup011493.1	Lup012861.1	Lup014938.1	Lup017742.2	Lup020058.1	Lup023662.1	Lup024145.1	Lup028447.1	Lup029387.2	Lup029587.2	Lup031129.1
IPR000209	Peptidase S8/S53, subtilisin/kexin/sedolisin	71	Lup000102.1	Lup000700.1	Lup000858.1	Lup000987.1	Lup000991.1	Lup001927.1	Lup002054.1	Lup002093.1	Lup002247.1	Lup003779.1	Lup004026.1	Lup005086.2	Lup005283.1	Lup005433.1	Lup006456.1	Lup006679.1	Lup007066.1	Lup007105.1	Lup007371.1	Lup008201.1	Lup008546.1	Lup008915.2	Lup009426.1	Lup009730.1	Lup010181.1	Lup010708.1	Lup011894.1	Lup012727.1	Lup013450.1	Lup013508.1	Lup014062.1	Lup014773.1	Lup014799.1	Lup014991.2	Lup015254.1	Lup016017.1	Lup016649.1	Lup017361.1	Lup017710.1	Lup019585.1	Lup020922.1	Lup022337.1	Lup023181.1	Lup023363.1	Lup023747.1	Lup024862.1	Lup024863.1	Lup024880.1	Lup024905.1	Lup024931.1	Lup025216.1	Lup026018.1	Lup026019.1	Lup026020.1	Lup026021.1	Lup027231.1	Lup027249.1	Lup027318.1	Lup027518.1	Lup027721.1	Lup028342.1	Lup028880.1	Lup029596.1	Lup029597.1	Lup029598.1	Lup030624.1	Lup030787.1	Lup030905.1	Lup031429.1	Lup031674.1	Lup032241.1
IPR000210	BTB/POZ-like	79	Lup000711.1	Lup000713.1	Lup000841.1	Lup000981.1	Lup001268.1	Lup001847.1	Lup002498.1	Lup002583.2	Lup003090.1	Lup003272.1	Lup004894.1	Lup005663.1	Lup006057.1	Lup006274.1	Lup006412.1	Lup006424.1	Lup006953.1	Lup007202.1	Lup007571.2	Lup007729.1	Lup008917.1	Lup009003.1	Lup009023.1	Lup009196.1	Lup009665.1	Lup009924.1	Lup010817.1	Lup011077.1	Lup011378.1	Lup011483.2	Lup011500.1	Lup011579.1	Lup011814.1	Lup012709.1	Lup012796.1	Lup012969.2	Lup013741.1	Lup014275.1	Lup014869.1	Lup015582.1	Lup016209.1	Lup016642.1	Lup016865.1	Lup017171.1	Lup018821.1	Lup019384.1	Lup019533.1	Lup019857.1	Lup020998.1	Lup021329.1	Lup021601.1	Lup022114.1	Lup022981.1	Lup023837.1	Lup024038.1	Lup024617.1	Lup024618.1	Lup024797.1	Lup025918.1	Lup025921.1	Lup025922.1	Lup026188.1	Lup027123.1	Lup027540.1	Lup027868.1	Lup027875.1	Lup028549.1	Lup028707.1	Lup029009.1	Lup029206.1	Lup029402.2	Lup029551.1	Lup029552.1	Lup029702.1	Lup030358.1	Lup030507.1	Lup031227.1	Lup031447.1	Lup032608.1
IPR000212	DNA helicase, UvrD/REP type	1	Lup032102.1
IPR000215	Protease inhibitor I4, serpin	1	Lup030571.1
IPR000217	Tubulin	32	Lup000959.1	Lup001523.1	Lup002053.1	Lup002489.2	Lup003558.1	Lup004681.1	Lup007328.1	Lup008417.1	Lup010300.1	Lup012583.1	Lup014284.1	Lup014987.1	Lup014988.1	Lup015806.1	Lup016126.1	Lup017807.1	Lup019543.1	Lup019589.1	Lup020128.1	Lup020130.1	Lup020350.1	Lup021845.1	Lup021967.1	Lup022103.1	Lup022104.1	Lup022901.1	Lup027087.1	Lup028484.1	Lup030372.1	Lup030963.1	Lup031808.1	Lup032899.1
IPR000218	Ribosomal protein L14b/L23e	11	Lup000355.1	Lup000776.1	Lup002773.1	Lup003545.1	Lup004625.1	Lup014068.1	Lup018683.1	Lup021865.1	Lup027244.1	Lup032007.2	Lup032416.1
IPR000221	Protamine P1	1	Lup018377.1
IPR000222	Protein phosphatase 2C, manganese/magnesium aspartate binding site	62	Lup000631.1	Lup000867.1	Lup001166.1	Lup002677.1	Lup003540.1	Lup003667.1	Lup003792.1	Lup004505.1	Lup005897.2	Lup006234.1	Lup007126.1	Lup007241.1	Lup007418.1	Lup007442.1	Lup007895.1	Lup008076.1	Lup009313.1	Lup009842.1	Lup009877.1	Lup011357.1	Lup011523.1	Lup012469.1	Lup013485.1	Lup013569.1	Lup013989.1	Lup014363.1	Lup014630.1	Lup015651.1	Lup015652.1	Lup016703.1	Lup016984.1	Lup017994.1	Lup018656.1	Lup019526.1	Lup020182.1	Lup020266.1	Lup021326.1	Lup021889.1	Lup022206.1	Lup024033.1	Lup024669.1	Lup024761.2	Lup024805.1	Lup025438.1	Lup026084.1	Lup026215.1	Lup026915.1	Lup027045.1	Lup027707.1	Lup027880.1	Lup029160.1	Lup029471.1	Lup030282.1	Lup030350.1	Lup030434.1	Lup030494.1	Lup030683.1	Lup030688.1	Lup032172.1	Lup032567.1	Lup032729.1	Lup032856.1
IPR000223	Peptidase S26A, signal peptidase I	7	Lup000099.1	Lup003703.1	Lup008244.1	Lup009189.1	Lup010350.1	Lup030569.1	Lup032324.1
IPR000225	Armadillo	119	Lup000434.1	Lup000888.1	Lup001440.1	Lup002458.1	Lup002522.1	Lup002636.1	Lup003298.1	Lup003468.1	Lup004078.1	Lup004080.1	Lup004809.1	Lup004903.1	Lup004904.1	Lup005044.1	Lup005401.1	Lup006424.1	Lup006657.1	Lup007246.1	Lup007571.2	Lup007661.1	Lup007852.1	Lup008059.1	Lup008083.1	Lup008601.1	Lup009031.1	Lup009044.1	Lup009329.1	Lup010468.1	Lup010829.1	Lup010856.1	Lup011008.1	Lup011047.1	Lup011407.1	Lup011536.1	Lup011907.1	Lup012261.2	Lup012314.1	Lup012818.1	Lup012890.1	Lup013062.1	Lup013118.1	Lup013161.1	Lup013846.1	Lup013888.4	Lup014120.1	Lup014552.1	Lup014722.1	Lup014784.1	Lup015239.1	Lup015616.2	Lup015737.1	Lup015872.1	Lup015931.1	Lup016414.2	Lup016562.1	Lup017359.1	Lup017370.1	Lup017612.1	Lup017660.1	Lup017719.2	Lup017840.1	Lup017913.1	Lup017949.1	Lup018305.1	Lup018603.3	Lup018774.1	Lup019240.1	Lup019377.1	Lup020511.1	Lup020718.1	Lup020836.1	Lup021312.1	Lup021647.1	Lup021665.1	Lup022043.1	Lup022358.1	Lup022981.1	Lup023139.1	Lup023223.1	Lup023429.1	Lup023430.1	Lup023436.1	Lup023544.1	Lup023863.1	Lup023973.1	Lup024055.1	Lup024257.1	Lup024390.1	Lup024504.1	Lup024885.1	Lup025222.1	Lup025343.1	Lup025558.1	Lup025907.1	Lup026531.1	Lup027020.1	Lup027169.1	Lup027304.1	Lup027587.1	Lup027758.1	Lup027953.1	Lup028351.1	Lup028540.1	Lup029033.1	Lup029090.1	Lup029126.1	Lup029507.1	Lup030620.1	Lup030627.1	Lup030697.1	Lup030840.2	Lup030909.1	Lup030948.1	Lup031329.1	Lup031540.1	Lup032379.1	Lup032397.1	Lup032598.1	Lup033003.1
IPR000228	RNA 3'-terminal phosphate cyclase	1	Lup018583.1
IPR000231	Ribosomal protein L30e	5	Lup001612.1	Lup012054.1	Lup022411.1	Lup026693.1	Lup032430.1
IPR000232	Heat shock factor (HSF)-type, DNA-binding	33	Lup001012.1	Lup001014.1	Lup001212.1	Lup005532.1	Lup005559.1	Lup006411.1	Lup006592.1	Lup007136.1	Lup009809.1	Lup009836.1	Lup010077.1	Lup010524.1	Lup013476.1	Lup014758.1	Lup016378.1	Lup017784.1	Lup019772.1	Lup020112.1	Lup020378.1	Lup020652.1	Lup021230.1	Lup022092.1	Lup022763.1	Lup024258.1	Lup024493.1	Lup026089.1	Lup028154.1	Lup028371.1	Lup029581.1	Lup030590.1	Lup030741.1	Lup030802.1	Lup031372.1
IPR000235	Ribosomal protein S7	5	Lup001482.1	Lup020424.1	Lup020426.1	Lup021263.1	Lup023823.1
IPR000237	GRIP	2	Lup022076.1	Lup022890.1
IPR000238	Ribosome-binding factor A	1	Lup004803.2
IPR000241	Putative RNA methylase	1	Lup017535.1
IPR000242	Protein-tyrosine phosphatase, receptor/non-receptor type	2	Lup004746.1	Lup004747.1
IPR000243	Peptidase T1A, proteasome beta-subunit	7	Lup007929.1	Lup010216.1	Lup022380.1	Lup027526.1	Lup027627.1	Lup031434.1	Lup032956.1
IPR000244	Ribosomal protein L9	4	Lup003211.1	Lup013630.1	Lup015356.1	Lup023618.1
IPR000245	ATPase, V0 complex, proteolipid subunit C	6	Lup003417.1	Lup005039.1	Lup005355.1	Lup013884.1	Lup019356.1	Lup023448.1
IPR000246	Peptidase T2, asparaginase 2	7	Lup008213.1	Lup012409.1	Lup012933.1	Lup018488.1	Lup021113.1	Lup025756.1	Lup030611.1
IPR000253	Forkhead-associated (FHA) domain	26	Lup000270.1	Lup001009.2	Lup004834.1	Lup005545.1	Lup006451.2	Lup008389.1	Lup010452.1	Lup010454.1	Lup013612.1	Lup014220.1	Lup014609.1	Lup017057.1	Lup018288.1	Lup018599.2	Lup022206.1	Lup024341.1	Lup024761.2	Lup025050.1	Lup027472.1	Lup027522.1	Lup028403.1	Lup028406.1	Lup031045.1	Lup031770.1	Lup031986.1	Lup032616.1
IPR000257	Uroporphyrinogen decarboxylase (URO-D)	2	Lup026947.1	Lup029523.1
IPR000261	EPS15 homology (EH)	8	Lup005402.1	Lup012316.1	Lup019086.1	Lup019184.1	Lup019490.1	Lup026415.1	Lup027191.1	Lup029664.1
IPR000262	FMN-dependent dehydrogenase	4	Lup007541.1	Lup008912.4	Lup024856.1	Lup028780.1
IPR000266	Ribosomal protein S17	9	Lup004400.1	Lup006970.1	Lup010799.1	Lup013363.1	Lup018768.1	Lup018769.1	Lup023794.1	Lup026216.1	Lup032131.1
IPR000269	Copper amine oxidase	9	Lup000530.1	Lup002924.1	Lup013202.1	Lup018611.1	Lup020717.1	Lup025119.1	Lup028857.1	Lup029091.1	Lup031465.1
IPR000270	Phox/Bem1p	59	Lup000193.1	Lup000344.1	Lup000346.1	Lup000529.1	Lup001257.1	Lup002056.1	Lup002277.1	Lup003892.1	Lup004009.1	Lup004562.1	Lup005410.1	Lup005957.1	Lup006104.1	Lup006976.1	Lup007022.1	Lup007864.1	Lup008280.1	Lup008400.1	Lup008927.1	Lup009366.1	Lup009459.1	Lup009718.1	Lup012203.1	Lup012486.1	Lup013034.1	Lup013358.1	Lup013414.1	Lup013675.1	Lup014131.1	Lup014205.1	Lup015967.1	Lup016844.1	Lup017034.2	Lup017823.1	Lup018342.1	Lup018772.1	Lup019181.1	Lup020713.1	Lup020809.1	Lup020832.1	Lup021944.1	Lup023492.1	Lup025334.1	Lup026148.1	Lup026213.3	Lup027193.1	Lup027463.1	Lup027515.1	Lup027555.1	Lup028129.1	Lup028801.1	Lup029716.1	Lup029774.1	Lup029775.1	Lup029923.1	Lup031262.1	Lup031427.1	Lup031463.1	Lup032521.1
IPR000271	Ribosomal protein L34	2	Lup026547.1	Lup031590.1
IPR000277	Cys/Met metabolism, pyridoxal phosphate-dependent enzyme	7	Lup001433.1	Lup009971.1	Lup009973.1	Lup021874.1	Lup026866.1	Lup026867.1	Lup029878.1
IPR000283	NADH:ubiquinone oxidoreductase, 75kDa subunit, conserved site	2	Lup001510.1	Lup021291.1
IPR000286	Histone deacetylase superfamily	13	Lup003846.2	Lup013270.1	Lup016589.1	Lup018526.1	Lup020045.1	Lup023640.1	Lup024149.1	Lup026285.1	Lup027461.1	Lup027560.1	Lup028266.1	Lup029396.2	Lup031467.1
IPR000289	Ribosomal protein S28e	3	Lup000277.1	Lup005186.1	Lup019822.1
IPR000291	D-alanine--D-alanine ligase/VANA/B/C, conserved site	1	Lup012143.1
IPR000297	Peptidyl-prolyl cis-trans isomerase, PpiC-type	4	Lup004818.1	Lup010048.1	Lup018999.1	Lup028244.1
IPR000299	FERM domain	2	Lup016530.1	Lup025450.1
IPR000300	Inositol polyphosphate-related phosphatase	24	Lup004039.1	Lup004734.1	Lup005769.1	Lup006225.1	Lup006309.1	Lup006352.1	Lup006685.2	Lup009702.1	Lup014684.1	Lup016594.1	Lup017957.1	Lup021367.1	Lup021867.1	Lup021868.1	Lup022182.1	Lup022963.1	Lup024590.1	Lup025881.1	Lup026971.1	Lup027819.1	Lup028067.1	Lup028317.1	Lup031067.1	Lup031334.1
IPR000301	Tetraspanin, subgroup	14	Lup001996.1	Lup003265.1	Lup004777.1	Lup009481.1	Lup011294.1	Lup013397.1	Lup013398.1	Lup015346.1	Lup016037.1	Lup018272.1	Lup020661.1	Lup023576.1	Lup026169.1	Lup030265.1
IPR000304	Pyrroline-5-carboxylate reductase	1	Lup011818.1
IPR000305	Excinuclease ABC, C subunit, N-terminal	3	Lup001715.1	Lup006613.1	Lup014550.1
IPR000306	Zinc finger, FYVE-type	30	Lup000750.1	Lup001497.1	Lup002052.1	Lup003988.1	Lup004711.1	Lup005629.1	Lup007086.2	Lup007457.1	Lup008629.1	Lup011399.1	Lup012138.1	Lup013928.1	Lup015808.1	Lup017673.1	Lup019009.1	Lup019269.1	Lup019996.1	Lup020012.1	Lup020497.1	Lup021276.1	Lup021554.1	Lup021651.1	Lup023149.1	Lup025648.2	Lup025731.1	Lup029190.1	Lup029191.1	Lup029267.1	Lup029595.1	Lup032676.1
IPR000307	Ribosomal protein S16	2	Lup007137.1	Lup026090.2
IPR000308	14-3-3 protein	21	Lup002400.1	Lup002811.1	Lup007830.1	Lup009275.1	Lup012639.1	Lup012879.1	Lup012942.1	Lup014935.1	Lup014936.2	Lup016481.1	Lup017800.1	Lup019675.2	Lup020354.1	Lup023283.1	Lup024233.1	Lup027394.1	Lup027644.1	Lup028445.1	Lup029826.1	Lup031843.1	Lup032482.1
IPR000310	Orn/Lys/Arg decarboxylase, major domain	1	Lup023489.1
IPR000312	Glycosyl transferase, family 3	1	Lup000540.1
IPR000313	PWWP	30	Lup001848.1	Lup004143.1	Lup004430.1	Lup007629.1	Lup007630.1	Lup008686.1	Lup011204.1	Lup011481.1	Lup012058.1	Lup012614.1	Lup014940.1	Lup016408.1	Lup016509.1	Lup017970.1	Lup018137.1	Lup021153.1	Lup021494.2	Lup022159.1	Lup022404.1	Lup022605.1	Lup022667.1	Lup022942.1	Lup023408.1	Lup025683.1	Lup028379.1	Lup028838.1	Lup028855.1	Lup030063.1	Lup031613.1	Lup032269.1
IPR000315	Zinc finger, B-box	50	Lup001378.1	Lup002230.1	Lup002871.1	Lup002893.1	Lup003083.1	Lup003354.1	Lup003635.1	Lup003694.1	Lup005949.1	Lup006262.1	Lup006522.1	Lup006525.1	Lup009465.1	Lup009876.1	Lup010257.1	Lup011055.1	Lup011762.1	Lup011763.1	Lup011967.1	Lup012039.1	Lup015162.1	Lup015298.1	Lup015318.1	Lup016892.1	Lup017317.1	Lup018321.1	Lup021747.1	Lup021937.1	Lup022026.1	Lup022494.1	Lup022835.1	Lup023455.1	Lup023499.1	Lup025079.1	Lup026154.1	Lup027374.1	Lup028850.1	Lup029233.1	Lup029423.1	Lup029424.1	Lup029888.1	Lup030026.1	Lup030499.1	Lup030682.1	Lup031033.1	Lup031559.1	Lup032195.1	Lup032539.1	Lup032631.1	Lup032792.1
IPR000316	Plant EC metallothionein-like protein, family 15	1	Lup023978.1
IPR000322	Glycoside hydrolase, family 31	9	Lup003594.1	Lup011829.1	Lup015155.1	Lup020602.1	Lup025472.1	Lup027079.1	Lup027081.1	Lup028749.1	Lup032883.1
IPR000326	Phosphatidic acid phosphatase type 2/haloperoxidase	12	Lup000273.1	Lup002350.1	Lup010219.1	Lup015835.1	Lup018343.1	Lup019825.1	Lup022377.1	Lup022663.1	Lup026791.1	Lup027438.1	Lup029436.1	Lup032233.1
IPR000330	SNF2-related	57	Lup000677.1	Lup000933.1	Lup001262.1	Lup001343.1	Lup003452.1	Lup003750.1	Lup006551.1	Lup007153.1	Lup007453.1	Lup007853.1	Lup008020.1	Lup008242.1	Lup009630.1	Lup011270.1	Lup011530.1	Lup013002.1	Lup013211.1	Lup013219.1	Lup013761.1	Lup015063.1	Lup015738.1	Lup016607.1	Lup016820.1	Lup017511.2	Lup018381.1	Lup018387.1	Lup019012.1	Lup019225.1	Lup019386.1	Lup019559.1	Lup019700.1	Lup019957.1	Lup020243.1	Lup020849.1	Lup021220.1	Lup022806.3	Lup022994.1	Lup023200.1	Lup024703.1	Lup024983.2	Lup025384.1	Lup025868.1	Lup025993.1	Lup025998.1	Lup026843.1	Lup029511.1	Lup029601.1	Lup030174.1	Lup030393.1	Lup030471.1	Lup030699.1	Lup030767.1	Lup031274.1	Lup031692.1	Lup032404.1	Lup032526.1	Lup032897.1
IPR000337	GPCR, family 3	2	Lup005399.1	Lup007216.1
IPR000340	Dual specificity phosphatase, catalytic domain	29	Lup000690.1	Lup000996.1	Lup005170.1	Lup005733.1	Lup006477.1	Lup011929.1	Lup012074.1	Lup013197.1	Lup014165.1	Lup015414.1	Lup015800.3	Lup018938.1	Lup019872.1	Lup020287.2	Lup020314.1	Lup021079.1	Lup022394.1	Lup022440.1	Lup025004.1	Lup025943.1	Lup028100.2	Lup028377.2	Lup028869.1	Lup029529.1	Lup031165.1	Lup031942.1	Lup032715.1	Lup032887.1	Lup032977.1
IPR000342	Regulator of G protein signalling	1	Lup032988.1
IPR000347	Metallothionein, family 15, plant	7	Lup010406.1	Lup014245.2	Lup014416.1	Lup014418.1	Lup019730.1	Lup025297.1	Lup028990.1
IPR000352	Peptide chain release factor class I/class II	8	Lup006276.2	Lup007497.1	Lup016824.1	Lup019990.1	Lup023842.1	Lup025248.1	Lup026953.1	Lup032250.1
IPR000357	HEAT	14	Lup000005.1	Lup006211.1	Lup008947.1	Lup010267.2	Lup010654.1	Lup011519.1	Lup012153.1	Lup015895.1	Lup017808.1	Lup020349.1	Lup028331.3	Lup029060.1	Lup029097.1	Lup029746.1
IPR000358	Ribonucleotide reductase	3	Lup024027.1	Lup032178.1	Lup032560.1
IPR000361	FeS cluster biogenesis	4	Lup019610.1	Lup031135.1	Lup031140.1	Lup031315.1
IPR000362	Fumarate lyase	5	Lup002645.1	Lup012607.1	Lup016943.1	Lup028458.1	Lup029485.2
IPR000368	Sucrose synthase	13	Lup006988.2	Lup007089.1	Lup013348.1	Lup013524.1	Lup014538.1	Lup016670.1	Lup016940.1	Lup026026.1	Lup027455.1	Lup027459.1	Lup029195.1	Lup031002.1	Lup032620.1
IPR000374	Phosphatidate cytidylyltransferase	7	Lup001669.1	Lup003223.1	Lup006612.2	Lup020015.1	Lup027184.1	Lup029667.1	Lup031731.2
IPR000375	Dynamin central domain	20	Lup000409.1	Lup002960.1	Lup003840.1	Lup004860.1	Lup005487.1	Lup007554.1	Lup007985.1	Lup008998.1	Lup008999.1	Lup011203.1	Lup014864.2	Lup016605.1	Lup018062.1	Lup018074.1	Lup020053.1	Lup020383.1	Lup024865.1	Lup029389.1	Lup031571.1	Lup032065.2
IPR000380	DNA topoisomerase, type IA	4	Lup008544.1	Lup015719.1	Lup025961.1	Lup033019.1
IPR000385	MoaA/nifB/pqqE, iron-sulphur binding, conserved site	1	Lup028827.1
IPR000387	Protein-tyrosine/Dual-specificity phosphatase	27	Lup000690.1	Lup004746.1	Lup004747.1	Lup005170.1	Lup005733.1	Lup006477.1	Lup011929.1	Lup012074.1	Lup013197.1	Lup015414.1	Lup015800.3	Lup018938.1	Lup019872.1	Lup020287.2	Lup020314.1	Lup021079.1	Lup022394.1	Lup025004.1	Lup025943.1	Lup028100.2	Lup028377.2	Lup029529.1	Lup031165.1	Lup031942.1	Lup032715.1	Lup032887.1	Lup032977.1
IPR000389	Stress induced protein	2	Lup010333.1	Lup010835.1
IPR000398	Thymidylate synthase	2	Lup005370.1	Lup023464.1
IPR000399	TPP-binding enzyme, conserved site	4	Lup004112.1	Lup008025.1	Lup014721.1	Lup026605.1
IPR000403	Phosphatidylinositol 3-/4-kinase, catalytic domain	29	Lup000547.1	Lup002513.1	Lup004859.1	Lup005104.1	Lup005383.1	Lup005508.1	Lup007578.2	Lup008690.1	Lup010873.1	Lup011201.2	Lup013021.1	Lup015946.1	Lup017990.1	Lup018035.1	Lup018063.1	Lup022039.2	Lup022136.3	Lup022927.1	Lup022988.1	Lup023485.1	Lup024677.1	Lup025574.1	Lup025685.1	Lup028523.1	Lup031286.1	Lup031651.1	Lup031862.2	Lup031966.1	Lup032062.1
IPR000406	RHO protein GDP dissociation inhibitor	10	Lup003542.1	Lup007614.1	Lup017832.1	Lup018704.1	Lup019157.1	Lup020965.1	Lup026420.1	Lup027178.2	Lup031734.1	Lup033016.1
IPR000407	Nucleoside phosphatase GDA1/CD39	11	Lup002357.1	Lup003437.1	Lup005248.1	Lup006736.2	Lup008642.1	Lup010295.1	Lup015266.1	Lup025452.1	Lup027725.1	Lup028190.1	Lup029087.1
IPR000408	Regulator of chromosome condensation, RCC1	40	Lup000750.1	Lup001497.1	Lup001609.1	Lup002052.1	Lup003585.1	Lup003651.1	Lup003988.1	Lup004711.1	Lup005629.1	Lup005722.1	Lup005947.1	Lup006374.1	Lup008629.1	Lup009740.1	Lup009940.1	Lup010394.1	Lup011018.1	Lup012138.1	Lup012357.1	Lup015808.1	Lup016598.2	Lup018874.1	Lup018875.1	Lup019009.1	Lup019269.1	Lup019373.1	Lup019584.2	Lup020497.1	Lup021276.1	Lup021330.1	Lup022001.1	Lup022626.1	Lup023254.1	Lup025731.1	Lup025974.1	Lup029595.1	Lup030024.1	Lup031272.1	Lup032676.1	Lup032927.1
IPR000409	BEACH domain	7	Lup001963.1	Lup004651.1	Lup006409.1	Lup014944.1	Lup018595.1	Lup024581.1	Lup024907.3
IPR000415	Nitroreductase-like	1	Lup008109.1
IPR000417	Hydroxyethylthiazole kinase	1	Lup012025.1
IPR000421	Coagulation factor 5/8 C-terminal type domain	2	Lup029402.2	Lup030186.1
IPR000422	3,4-dihydroxy-2-butanone 4-phosphate synthase, RibB	3	Lup000383.1	Lup009006.1	Lup030232.1
IPR000424	Primosome PriB/single-strand DNA-binding	5	Lup001968.1	Lup017609.2	Lup018516.1	Lup024483.1	Lup030267.1
IPR000425	Major intrinsic protein	51	Lup000653.3	Lup000913.2	Lup001155.1	Lup001988.1	Lup002172.1	Lup002611.1	Lup002630.2	Lup003241.1	Lup003721.1	Lup004244.1	Lup004407.1	Lup004733.1	Lup004783.1	Lup004975.1	Lup006589.1	Lup009620.1	Lup011396.2	Lup011451.1	Lup012076.1	Lup012558.1	Lup013114.1	Lup014498.1	Lup016335.1	Lup017143.1	Lup017144.1	Lup017413.1	Lup017471.1	Lup018419.1	Lup018897.1	Lup020183.1	Lup020380.1	Lup020457.1	Lup021356.1	Lup021655.1	Lup021770.1	Lup022903.1	Lup023591.1	Lup024189.1	Lup024431.1	Lup027606.1	Lup027789.1	Lup027960.1	Lup028287.1	Lup028511.1	Lup028873.1	Lup029490.1	Lup030159.1	Lup030812.1	Lup030977.1	Lup031977.1	Lup032867.1
IPR000426	Proteasome, alpha-subunit, N-terminal domain	16	Lup001122.1	Lup001559.1	Lup001814.2	Lup004163.1	Lup004805.1	Lup005221.1	Lup006045.1	Lup006385.1	Lup008194.1	Lup012803.1	Lup013162.1	Lup018203.2	Lup024656.1	Lup027326.1	Lup028234.1	Lup028799.1
IPR000432	DNA mismatch repair protein MutS, C-terminal	12	Lup000915.2	Lup001715.1	Lup004531.1	Lup004674.1	Lup009510.1	Lup011170.1	Lup012828.1	Lup013303.1	Lup018523.1	Lup019073.1	Lup021691.1	Lup033063.1
IPR000433	Zinc finger, ZZ-type	14	Lup000344.1	Lup003383.1	Lup010432.1	Lup017849.1	Lup017850.1	Lup020861.1	Lup023315.2	Lup023480.1	Lup025006.2	Lup025329.1	Lup027555.1	Lup029961.1	Lup031747.1	Lup032451.1
IPR000438	Acetyl-CoA carboxylase carboxyl transferase, beta subunit	1	Lup000182.2
IPR000439	Ribosomal protein L15e	4	Lup000916.1	Lup005453.1	Lup025845.1	Lup027792.1
IPR000445	Helix-hairpin-helix motif	3	Lup004467.2	Lup014419.1	Lup017239.3
IPR000447	FAD-dependent glycerol-3-phosphate dehydrogenase	5	Lup002550.1	Lup010652.1	Lup032825.1	Lup032826.1	Lup032827.1
IPR000449	Ubiquitin-associated/translation elongation factor EF1B, N-terminal	52	Lup000278.1	Lup000490.1	Lup000491.1	Lup000734.1	Lup001294.2	Lup001430.1	Lup004202.1	Lup004215.1	Lup004785.1	Lup004939.1	Lup005041.1	Lup005185.1	Lup006093.1	Lup006677.1	Lup007140.1	Lup007806.1	Lup008852.1	Lup009597.1	Lup009643.1	Lup010237.1	Lup010761.1	Lup010762.1	Lup011832.1	Lup011982.1	Lup011995.1	Lup012597.1	Lup013747.1	Lup015154.3	Lup015859.1	Lup016618.1	Lup016898.2	Lup017727.1	Lup018317.1	Lup022078.1	Lup022080.1	Lup022505.1	Lup022893.1	Lup023949.1	Lup023950.1	Lup025376.1	Lup025395.1	Lup026752.1	Lup028465.2	Lup029570.1	Lup029942.2	Lup030759.1	Lup030838.1	Lup031043.1	Lup031164.1	Lup031363.1	Lup032335.1	Lup032516.2
IPR000453	Chorismate synthase	2	Lup001990.1	Lup004780.1
IPR000454	ATPase, F0 complex, subunit C	3	Lup000356.1	Lup003527.1	Lup021145.1
IPR000456	Ribosomal protein L17	4	Lup001472.1	Lup020556.1	Lup021251.2	Lup031869.1
IPR000462	CDP-alcohol phosphatidyltransferase	8	Lup000116.1	Lup003427.1	Lup006942.3	Lup008663.1	Lup013191.1	Lup017350.1	Lup018228.1	Lup023443.1
IPR000467	G-patch domain	15	Lup002224.1	Lup007478.2	Lup010242.1	Lup010646.1	Lup013367.1	Lup016555.1	Lup019500.1	Lup023072.1	Lup023265.1	Lup023269.1	Lup024552.1	Lup026210.1	Lup028166.1	Lup029382.3	Lup030441.1
IPR000473	Ribosomal protein L36	2	Lup013332.2	Lup026248.1
IPR000477	Reverse transcriptase	10	Lup001069.1	Lup001987.2	Lup003940.1	Lup007158.1	Lup009283.1	Lup010701.1	Lup025757.1	Lup027104.1	Lup029008.1	Lup031176.1
IPR000484	Photosynthetic reaction centre, L/M	4	Lup000209.1	Lup007602.2	Lup025177.1	Lup028597.1
IPR000489	Pterin-binding	2	Lup001359.1	Lup002413.1
IPR000490	Glycoside hydrolase, family 17	62	Lup000157.1	Lup000591.1	Lup001220.1	Lup001313.1	Lup002204.1	Lup002937.2	Lup004492.1	Lup005108.2	Lup005314.1	Lup005800.1	Lup006072.1	Lup006803.1	Lup007007.1	Lup007079.1	Lup007459.1	Lup007584.1	Lup009280.1	Lup009534.1	Lup010169.1	Lup010210.1	Lup012519.1	Lup012787.1	Lup013335.1	Lup013530.1	Lup013981.1	Lup014353.1	Lup014709.1	Lup017918.1	Lup017919.1	Lup018527.1	Lup018849.1	Lup018889.1	Lup019083.1	Lup019349.1	Lup021301.1	Lup021451.1	Lup023090.1	Lup023170.1	Lup023292.2	Lup023383.1	Lup023384.1	Lup024439.2	Lup025273.1	Lup025920.1	Lup026242.1	Lup026243.1	Lup026284.1	Lup026406.1	Lup026631.1	Lup026845.1	Lup026846.1	Lup026847.1	Lup027146.1	Lup027970.2	Lup029434.1	Lup029483.1	Lup029538.1	Lup029661.1	Lup031080.1	Lup031351.1	Lup032719.1	Lup032817.1
IPR000504	RNA recognition motif domain	376	Lup000009.1	Lup000056.1	Lup000168.1	Lup000218.1	Lup000238.1	Lup000351.2	Lup000382.1	Lup000515.3	Lup000516.1	Lup000517.1	Lup000518.1	Lup000602.1	Lup000725.1	Lup000771.1	Lup000809.1	Lup000842.1	Lup001100.1	Lup001114.1	Lup001633.1	Lup001712.1	Lup001741.1	Lup001819.1	Lup001921.3	Lup002008.1	Lup002025.1	Lup002041.1	Lup002259.1	Lup002414.1	Lup002424.1	Lup002471.1	Lup002521.1	Lup002804.1	Lup002856.1	Lup002866.1	Lup002968.1	Lup003391.1	Lup003440.1	Lup003479.1	Lup003548.1	Lup003568.1	Lup003761.3	Lup003914.1	Lup003978.1	Lup004021.1	Lup004124.1	Lup004134.1	Lup004337.1	Lup004438.1	Lup004609.1	Lup004628.1	Lup004667.1	Lup004725.1	Lup004739.1	Lup004764.1	Lup004819.1	Lup004908.1	Lup004972.1	Lup005064.1	Lup005228.1	Lup005346.1	Lup005387.1	Lup005471.1	Lup005535.1	Lup005578.1	Lup005580.1	Lup005618.1	Lup005750.1	Lup005804.1	Lup005850.1	Lup005952.1	Lup006047.1	Lup006059.1	Lup006196.2	Lup006232.1	Lup006237.1	Lup006365.1	Lup006816.1	Lup006817.1	Lup007028.1	Lup007045.1	Lup007162.2	Lup007179.1	Lup007180.2	Lup007187.1	Lup007425.1	Lup007631.1	Lup007656.1	Lup007697.1	Lup007707.1	Lup007746.1	Lup007824.1	Lup007925.1	Lup007927.1	Lup008173.1	Lup008223.1	Lup008232.1	Lup008410.1	Lup008499.1	Lup008575.1	Lup008669.1	Lup008713.2	Lup008921.1	Lup008972.1	Lup009084.1	Lup009336.1	Lup009378.1	Lup009822.1	Lup009866.1	Lup009919.1	Lup010191.1	Lup010457.2	Lup010556.1	Lup010767.1	Lup010769.1	Lup010770.1	Lup010813.1	Lup010821.1	Lup010877.1	Lup010886.2	Lup010932.1	Lup010945.1	Lup010957.1	Lup011019.1	Lup011508.2	Lup011566.1	Lup011583.1	Lup011636.1	Lup011641.1	Lup011810.2	Lup011813.1	Lup011906.1	Lup011919.1	Lup011936.1	Lup011978.1	Lup012193.2	Lup012260.1	Lup012303.1	Lup012399.1	Lup012404.4	Lup012435.1	Lup012535.1	Lup012633.1	Lup012789.1	Lup012949.1	Lup013121.2	Lup013570.3	Lup013849.1	Lup013855.2	Lup013911.1	Lup014070.1	Lup014528.3	Lup014631.1	Lup014664.1	Lup014725.1	Lup014783.2	Lup014805.1	Lup014806.1	Lup014893.1	Lup014894.1	Lup014931.2	Lup015062.1	Lup015182.1	Lup015183.1	Lup015510.1	Lup015679.2	Lup015910.1	Lup015914.1	Lup016038.1	Lup016046.1	Lup016054.1	Lup016227.1	Lup016350.1	Lup016359.1	Lup016393.1	Lup016412.1	Lup016503.1	Lup016555.1	Lup016583.2	Lup016625.1	Lup017084.1	Lup017101.1	Lup017226.1	Lup017252.1	Lup017297.1	Lup017398.1	Lup017426.1	Lup017448.1	Lup017477.1	Lup017502.1	Lup017510.1	Lup017518.1	Lup017534.1	Lup017703.1	Lup017841.1	Lup017985.1	Lup018077.1	Lup018134.2	Lup018310.1	Lup018377.1	Lup018472.1	Lup018650.2	Lup018659.1	Lup018660.1	Lup018675.2	Lup018699.1	Lup018980.1	Lup019033.1	Lup019101.1	Lup019108.1	Lup019150.1	Lup019210.1	Lup019296.1	Lup019307.1	Lup019388.1	Lup019433.1	Lup019646.1	Lup019728.1	Lup019758.2	Lup019759.3	Lup019776.1	Lup019861.1	Lup020071.1	Lup020090.1	Lup020145.1	Lup020225.1	Lup020322.1	Lup020473.1	Lup020491.1	Lup020502.1	Lup020656.2	Lup020752.1	Lup020924.1	Lup020927.2	Lup021088.1	Lup021197.1	Lup021232.1	Lup021302.2	Lup021571.1	Lup021706.4	Lup021781.1	Lup021866.1	Lup022063.2	Lup022152.1	Lup022153.1	Lup022435.1	Lup022493.1	Lup022519.1	Lup022601.1	Lup023076.1	Lup023079.1	Lup023108.1	Lup023113.1	Lup023160.1	Lup023269.1	Lup023281.1	Lup023323.1	Lup023346.1	Lup023411.1	Lup023476.1	Lup023554.1	Lup023632.2	Lup023660.1	Lup023756.1	Lup023874.1	Lup023922.1	Lup024042.1	Lup024048.1	Lup024211.1	Lup024325.1	Lup024337.1	Lup024374.1	Lup024485.2	Lup024495.1	Lup024667.1	Lup024720.1	Lup024869.1	Lup024870.1	Lup025016.1	Lup025017.1	Lup025094.1	Lup025276.1	Lup025505.1	Lup025618.1	Lup025710.1	Lup025717.1	Lup026046.1	Lup026377.1	Lup026397.1	Lup026607.1	Lup026649.1	Lup026663.1	Lup026680.1	Lup026977.1	Lup027006.1	Lup027168.1	Lup027246.1	Lup027342.1	Lup027345.1	Lup027402.1	Lup027433.1	Lup027483.1	Lup027544.1	Lup027635.1	Lup027687.2	Lup027885.1	Lup027919.1	Lup027925.1	Lup027946.1	Lup028003.1	Lup028166.1	Lup028172.1	Lup028400.1	Lup028547.1	Lup028567.1	Lup028616.1	Lup028620.1	Lup028623.1	Lup028713.1	Lup028778.1	Lup028881.2	Lup029146.1	Lup029208.1	Lup029216.1	Lup029250.1	Lup029456.1	Lup029564.1	Lup029584.1	Lup029624.1	Lup029680.1	Lup029683.1	Lup029799.1	Lup029830.1	Lup030220.1	Lup030236.2	Lup030237.1	Lup030581.2	Lup030591.1	Lup030602.1	Lup030640.1	Lup030665.1	Lup030677.1	Lup030821.1	Lup030893.1	Lup031053.3	Lup031099.1	Lup031118.1	Lup031131.1	Lup031217.2	Lup031235.1	Lup031239.1	Lup031453.1	Lup031490.1	Lup031664.1	Lup031740.1	Lup031741.1	Lup031871.1	Lup031892.1	Lup031914.1	Lup032004.1	Lup032042.1	Lup032104.1	Lup032116.1	Lup032148.2	Lup032159.1	Lup032179.1	Lup032286.1	Lup032310.2	Lup032418.1	Lup032582.3	Lup032648.1	Lup032678.2	Lup032937.1	Lup032961.1	Lup032982.1	Lup033028.1	Lup033036.1
IPR000506	Acetohydroxy acid isomeroreductase C-terminal	3	Lup011671.1	Lup023177.1	Lup031841.1
IPR000509	Ribosomal protein L36e	6	Lup002057.2	Lup004008.1	Lup004684.1	Lup007326.1	Lup014992.1	Lup020136.1
IPR000523	Magnesium chelatase, ChlI subunit	4	Lup000166.1	Lup008053.1	Lup022138.1	Lup026999.1
IPR000528	Plant lipid transfer protein/Par allergen	37	Lup001449.1	Lup002297.1	Lup003644.1	Lup006361.1	Lup006650.1	Lup008982.1	Lup009181.1	Lup009182.1	Lup009183.1	Lup010604.1	Lup010605.2	Lup010606.1	Lup010607.1	Lup010617.1	Lup010618.1	Lup010619.1	Lup010620.1	Lup010621.1	Lup010623.1	Lup011001.1	Lup012129.1	Lup014746.1	Lup014881.1	Lup015050.1	Lup015054.1	Lup017960.1	Lup019276.1	Lup019844.1	Lup019845.1	Lup020220.1	Lup020889.1	Lup022181.1	Lup022959.1	Lup025682.1	Lup027448.1	Lup029605.1	Lup033010.1
IPR000529	Ribosomal protein S6	4	Lup005699.1	Lup013663.1	Lup021073.1	Lup027051.1
IPR000530	Ribosomal protein S12e	4	Lup001158.1	Lup002171.1	Lup008334.1	Lup013286.1
IPR000534	Semialdehyde dehydrogenase, NAD-binding	4	Lup000582.1	Lup010076.1	Lup021935.1	Lup031561.1
IPR000535	Major sperm protein	24	Lup000011.1	Lup000441.1	Lup000906.2	Lup000925.1	Lup001531.1	Lup003072.1	Lup003640.1	Lup005443.2	Lup006309.1	Lup010040.1	Lup011729.1	Lup015565.2	Lup016594.1	Lup021667.1	Lup021714.1	Lup023722.2	Lup024633.1	Lup025835.1	Lup025853.1	Lup027775.1	Lup027802.1	Lup028121.1	Lup029024.1	Lup031724.1
IPR000537	UbiA prenyltransferase family	14	Lup005187.1	Lup008841.1	Lup009434.1	Lup010334.1	Lup012163.1	Lup013439.1	Lup019120.1	Lup021382.1	Lup022716.2	Lup022717.1	Lup023173.1	Lup026122.1	Lup030466.1	Lup030543.1
IPR000544	Octanoyltransferase	2	Lup001546.1	Lup019538.1
IPR000547	Clathrin, heavy chain/VPS, 7-fold repeat	14	Lup003202.1	Lup004325.1	Lup008503.1	Lup013006.1	Lup014229.1	Lup016185.1	Lup016736.1	Lup020527.1	Lup021035.1	Lup024035.1	Lup027366.1	Lup029503.2	Lup032169.1	Lup032569.1
IPR000549	Photosystem I PsaG/PsaK protein	3	Lup007039.1	Lup014140.1	Lup026735.1
IPR000550	7,8-Dihydro-6-hydroxymethylpterin-pyrophosphokinase, HPPK	2	Lup001359.1	Lup002413.1
IPR000552	Ribosomal protein L44e	5	Lup000104.1	Lup007275.1	Lup007964.1	Lup008975.1	Lup023758.1
IPR000554	Ribosomal protein S7e	5	Lup002154.1	Lup004552.1	Lup004553.1	Lup022293.1	Lup032799.1
IPR000555	JAB1/Mov34/MPN/PAD-1	20	Lup000653.3	Lup007312.1	Lup007313.1	Lup007314.1	Lup007918.1	Lup011393.1	Lup011944.1	Lup012227.1	Lup016294.1	Lup021353.1	Lup021355.1	Lup021656.1	Lup022498.1	Lup023231.1	Lup024487.1	Lup029129.1	Lup030125.1	Lup030139.1	Lup031542.3	Lup032974.1
IPR000558	Histone H2B	16	Lup003209.1	Lup003288.1	Lup003289.1	Lup004283.1	Lup004323.1	Lup010425.1	Lup010426.1	Lup011249.1	Lup011252.1	Lup011253.1	Lup011254.1	Lup011310.1	Lup017186.1	Lup023553.1	Lup023619.1	Lup028320.1
IPR000559	Formate-tetrahydrofolate ligase, FTHFS	2	Lup024704.1	Lup030469.1
IPR000560	Histidine phosphatase superfamily, clade-2	5	Lup004096.1	Lup004185.1	Lup008306.1	Lup008567.1	Lup016195.1
IPR000565	DNA topoisomerase, type IIA, subunit B	1	Lup011828.1
IPR000566	Lipocalin/cytosolic fatty-acid binding protein domain	2	Lup019052.1	Lup026197.1
IPR000568	ATPase, F0 complex, subunit A	1	Lup003528.1
IPR000569	HECT	16	Lup002603.1	Lup003431.1	Lup009643.1	Lup012597.1	Lup017359.1	Lup017727.1	Lup017940.1	Lup018669.1	Lup023436.1	Lup025376.1	Lup027055.1	Lup027175.1	Lup027176.1	Lup028465.2	Lup031736.1	Lup032516.2
IPR000571	Zinc finger, CCCH-type	122	Lup000667.1	Lup000695.1	Lup001184.1	Lup001872.1	Lup002316.1	Lup002317.2	Lup002507.1	Lup002852.1	Lup002932.1	Lup003031.1	Lup004134.1	Lup004275.1	Lup004337.1	Lup005048.1	Lup005359.1	Lup005658.1	Lup005820.3	Lup005845.1	Lup006275.1	Lup006553.1	Lup006649.1	Lup006907.1	Lup007207.2	Lup007364.1	Lup008331.1	Lup008921.1	Lup009291.1	Lup009664.1	Lup009680.1	Lup009739.3	Lup010162.1	Lup010969.1	Lup012294.1	Lup013221.1	Lup013321.1	Lup013469.2	Lup014631.1	Lup014634.1	Lup014805.1	Lup014806.1	Lup014957.3	Lup015484.2	Lup015833.1	Lup016042.1	Lup016043.1	Lup016359.1	Lup016393.1	Lup016522.1	Lup017040.1	Lup017060.2	Lup017101.1	Lup017144.1	Lup017426.1	Lup017477.1	Lup018040.1	Lup018240.1	Lup018260.1	Lup018394.1	Lup018558.1	Lup018659.1	Lup018666.1	Lup018910.1	Lup018945.1	Lup019108.1	Lup019109.1	Lup019500.1	Lup019728.1	Lup019776.1	Lup019836.1	Lup020083.1	Lup020096.2	Lup020231.1	Lup020232.1	Lup020235.1	Lup020236.1	Lup020473.1	Lup020555.1	Lup020658.1	Lup021047.1	Lup022029.1	Lup022153.1	Lup022388.1	Lup022512.1	Lup022526.1	Lup023198.1	Lup023346.1	Lup023632.2	Lup023904.1	Lup024028.1	Lup024652.2	Lup024739.1	Lup025113.1	Lup025175.1	Lup025370.1	Lup025508.1	Lup026264.1	Lup026267.1	Lup026370.1	Lup026582.1	Lup026815.1	Lup026817.1	Lup027111.1	Lup027447.1	Lup028216.1	Lup028567.1	Lup028620.1	Lup028622.1	Lup028640.1	Lup028713.1	Lup029501.1	Lup029534.1	Lup029683.1	Lup030257.1	Lup030410.1	Lup030857.1	Lup030893.1	Lup031440.1	Lup031796.1	Lup031866.1	Lup032016.1	Lup032177.1	Lup032179.1
IPR000572	Oxidoreductase, molybdopterin-binding domain	4	Lup005009.1	Lup005219.1	Lup009230.1	Lup013611.1
IPR000573	Aconitase A/isopropylmalate dehydratase small subunit, swivel	11	Lup003106.1	Lup006512.1	Lup007220.1	Lup007221.1	Lup007222.1	Lup018021.1	Lup018191.1	Lup022060.1	Lup022866.1	Lup024165.1	Lup029652.1
IPR000577	Carbohydrate kinase, FGGY	7	Lup001143.1	Lup001144.1	Lup002185.1	Lup004919.1	Lup012582.1	Lup017319.1	Lup026147.1
IPR000580	TSC-22 / Dip / Bun	3	Lup018599.2	Lup018600.1	Lup031045.1
IPR000581	Dihydroxy-acid/6-phosphogluconate dehydratase	1	Lup006839.1
IPR000582	Acyl-CoA-binding protein, ACBP	10	Lup008078.1	Lup008708.1	Lup015595.1	Lup020607.1	Lup022606.1	Lup022607.1	Lup024501.2	Lup024932.1	Lup027675.1	Lup029312.1
IPR000583	Glutamine amidotransferase, class-II	5	Lup008681.1	Lup014046.1	Lup021726.2	Lup021808.2	Lup032878.1
IPR000587	Creatinase	1	Lup029305.1
IPR000589	Ribosomal protein S15	6	Lup002193.1	Lup005644.2	Lup006625.1	Lup009090.1	Lup016020.1	Lup032247.1
IPR000590	Hydroxymethylglutaryl-coenzyme A synthase, active site	2	Lup005642.1	Lup020548.1
IPR000591	DEP domain	5	Lup004998.1	Lup007160.1	Lup009242.1	Lup011088.1	Lup012665.1
IPR000592	Ribosomal protein S27e	6	Lup005260.1	Lup006081.1	Lup021179.1	Lup024018.1	Lup032191.1	Lup032544.1
IPR000594	UBA/THIF-type NAD/FAD binding fold	18	Lup000610.1	Lup000801.1	Lup006569.1	Lup006828.2	Lup007225.1	Lup014618.1	Lup015064.1	Lup016353.1	Lup017484.2	Lup018845.1	Lup019956.1	Lup021454.1	Lup024096.1	Lup027511.1	Lup029369.1	Lup031424.1	Lup032163.1	Lup032575.1
IPR000595	Cyclic nucleotide-binding domain	36	Lup000573.1	Lup001163.1	Lup001302.1	Lup002166.1	Lup002509.1	Lup003642.1	Lup004505.1	Lup005897.2	Lup007894.1	Lup007910.1	Lup007926.1	Lup008556.1	Lup009286.1	Lup011273.1	Lup013719.1	Lup014716.1	Lup014910.1	Lup015706.1	Lup015751.1	Lup016101.1	Lup018059.1	Lup018544.1	Lup020224.1	Lup021743.1	Lup021906.2	Lup022438.1	Lup022492.1	Lup025234.1	Lup026275.1	Lup026520.1	Lup026633.1	Lup026873.1	Lup029425.1	Lup029899.1	Lup031082.1	Lup032634.1
IPR000597	Ribosomal protein L3	6	Lup002042.1	Lup003979.1	Lup004724.1	Lup013136.1	Lup019152.1	Lup033046.1
IPR000602	Glycoside hydrolase, family 38, core	8	Lup004168.1	Lup004170.1	Lup010307.1	Lup010308.1	Lup013166.1	Lup022046.1	Lup028236.1	Lup030849.1
IPR000608	Ubiquitin-conjugating enzyme, E2	82	Lup000055.1	Lup000175.1	Lup000313.1	Lup001001.1	Lup001040.1	Lup001134.1	Lup001461.1	Lup001994.2	Lup002212.1	Lup002491.1	Lup002553.1	Lup003447.1	Lup003449.1	Lup003451.1	Lup003575.2	Lup004899.1	Lup005567.1	Lup006494.1	Lup006622.1	Lup007659.1	Lup008220.1	Lup008621.1	Lup010090.1	Lup010863.1	Lup011440.1	Lup011516.1	Lup012127.1	Lup013237.1	Lup013762.1	Lup013936.1	Lup014078.1	Lup014124.1	Lup014828.1	Lup015179.1	Lup016518.1	Lup017191.1	Lup017356.1	Lup017920.1	Lup017987.1	Lup018050.1	Lup018255.1	Lup018619.1	Lup018819.1	Lup019435.1	Lup021774.1	Lup022018.1	Lup022139.1	Lup022660.1	Lup022699.1	Lup022700.1	Lup022733.1	Lup022795.1	Lup022830.1	Lup022930.1	Lup023128.1	Lup023156.1	Lup023172.1	Lup023234.1	Lup023387.1	Lup023439.1	Lup023549.1	Lup024065.1	Lup024215.1	Lup024415.1	Lup025395.1	Lup026345.1	Lup026598.1	Lup026902.2	Lup026944.1	Lup027036.1	Lup027590.1	Lup028591.1	Lup029358.1	Lup029827.1	Lup030238.1	Lup030496.1	Lup030769.1	Lup030838.1	Lup031491.1	Lup032607.1	Lup032820.1	Lup032933.1
IPR000612	Proteolipid membrane potential modulator	6	Lup002697.1	Lup009502.1	Lup017027.1	Lup017636.1	Lup022265.1	Lup022266.1
IPR000620	Drug/metabolite transporter	114	Lup000088.1	Lup000268.1	Lup000543.1	Lup000607.1	Lup000642.1	Lup000780.1	Lup001275.2	Lup001479.1	Lup001761.1	Lup001762.1	Lup001858.1	Lup001862.1	Lup002402.1	Lup002710.1	Lup002816.1	Lup003768.1	Lup003769.1	Lup004569.1	Lup005021.2	Lup005022.1	Lup005027.1	Lup005449.1	Lup005595.1	Lup006060.1	Lup006112.1	Lup006224.1	Lup006674.1	Lup007309.1	Lup007469.1	Lup007866.1	Lup007959.1	Lup008172.2	Lup008291.1	Lup008385.1	Lup008612.1	Lup008668.1	Lup008789.2	Lup008963.1	Lup008964.1	Lup008965.1	Lup008966.1	Lup009063.3	Lup009214.1	Lup009524.1	Lup011415.1	Lup012627.1	Lup012628.1	Lup012690.1	Lup012694.2	Lup012824.1	Lup013027.1	Lup013028.1	Lup013152.2	Lup013399.1	Lup013717.1	Lup013875.1	Lup013879.1	Lup014086.1	Lup014277.1	Lup014730.1	Lup015045.1	Lup015781.1	Lup016502.1	Lup017053.1	Lup017792.1	Lup018149.1	Lup018150.1	Lup018151.1	Lup018152.1	Lup018154.1	Lup018220.1	Lup018789.1	Lup019049.1	Lup019461.1	Lup020365.1	Lup021097.1	Lup021412.1	Lup022014.2	Lup023171.1	Lup023257.1	Lup023717.1	Lup023879.1	Lup023890.1	Lup023891.1	Lup024128.1	Lup025453.1	Lup025454.1	Lup025841.1	Lup026733.2	Lup027116.1	Lup027333.1	Lup027783.1	Lup028114.1	Lup028318.1	Lup028431.1	Lup028432.1	Lup028434.1	Lup028518.1	Lup029482.1	Lup030484.1	Lup030714.2	Lup030835.1	Lup031030.1	Lup031141.1	Lup031493.1	Lup031646.1	Lup031790.1	Lup031883.1	Lup031905.1	Lup031968.1	Lup032268.1	Lup032333.1	Lup032531.1	Lup032689.1
IPR000623	Shikimate kinase	5	Lup005613.1	Lup005795.2	Lup014108.1	Lup023954.1	Lup031319.1
IPR000626	Ubiquitin	66	Lup000803.1	Lup001294.2	Lup001588.1	Lup001589.1	Lup002273.1	Lup002510.1	Lup002566.1	Lup003098.1	Lup003857.1	Lup004252.1	Lup004785.1	Lup004859.1	Lup005034.1	Lup005294.1	Lup006029.1	Lup006076.1	Lup006570.1	Lup006970.1	Lup007358.1	Lup007806.1	Lup008087.1	Lup008429.1	Lup008430.1	Lup008724.1	Lup008852.1	Lup010237.1	Lup010327.1	Lup010869.1	Lup011377.1	Lup012795.1	Lup013667.3	Lup013747.1	Lup014964.1	Lup015154.3	Lup015462.1	Lup015859.1	Lup015950.1	Lup016144.1	Lup016898.2	Lup016985.1	Lup017990.1	Lup018142.1	Lup018208.1	Lup018317.1	Lup018799.1	Lup018950.1	Lup020032.1	Lup020732.1	Lup022136.3	Lup022927.1	Lup024037.1	Lup024286.1	Lup024310.1	Lup025475.1	Lup026216.1	Lup027175.1	Lup027676.1	Lup028271.2	Lup028798.1	Lup029408.1	Lup029539.1	Lup030323.1	Lup031126.1	Lup031153.1	Lup031736.1	Lup032062.1
IPR000629	RNA helicase, ATP-dependent, DEAD-box, conserved site	40	Lup002689.1	Lup004054.1	Lup004444.1	Lup006618.1	Lup007132.1	Lup007373.1	Lup007513.1	Lup008495.1	Lup008568.1	Lup008754.1	Lup009060.1	Lup009252.1	Lup009888.1	Lup011774.1	Lup012205.1	Lup013835.1	Lup014373.1	Lup014600.1	Lup015314.1	Lup015676.2	Lup016675.1	Lup016704.1	Lup017011.2	Lup018132.2	Lup018512.1	Lup019061.1	Lup019062.1	Lup019963.1	Lup020628.1	Lup021106.1	Lup022550.1	Lup022943.1	Lup023700.1	Lup025232.1	Lup025487.1	Lup026432.1	Lup027061.1	Lup029093.1	Lup032664.1	Lup032903.1
IPR000630	Ribosomal protein S8	7	Lup006849.1	Lup009317.1	Lup011095.1	Lup023225.1	Lup026390.1	Lup027255.1	Lup027306.1
IPR000631	Uncharacterised domain, carbohydrate kinase-related	1	Lup006830.1
IPR000634	Serine/threonine dehydratase, pyridoxal-phosphate-binding site	7	Lup005962.1	Lup013488.1	Lup016065.1	Lup025495.1	Lup026080.1	Lup028691.1	Lup030039.1
IPR000639	Epoxide hydrolase-like	33	Lup000472.1	Lup001050.1	Lup001051.3	Lup001052.1	Lup001141.1	Lup001370.1	Lup002405.1	Lup003054.1	Lup003056.1	Lup004375.1	Lup005754.1	Lup007832.1	Lup008168.1	Lup008990.1	Lup009745.1	Lup014533.1	Lup014877.1	Lup015608.1	Lup015609.1	Lup019859.1	Lup021481.1	Lup021499.1	Lup021891.1	Lup022599.1	Lup022600.1	Lup024991.1	Lup024992.1	Lup027277.1	Lup028005.3	Lup028252.1	Lup029112.1	Lup030118.1	Lup031515.1
IPR000640	Translation elongation factor EFG/EF2, C-terminal	18	Lup002266.1	Lup006584.1	Lup006968.1	Lup010809.1	Lup011681.1	Lup014733.1	Lup015690.1	Lup016617.1	Lup016811.1	Lup019574.1	Lup019684.1	Lup020435.1	Lup020542.1	Lup024889.1	Lup025996.1	Lup025998.1	Lup026214.1	Lup028790.1
IPR000641	CbxX/CfqX	2	Lup005882.1	Lup030747.1
IPR000642	Peptidase M41	17	Lup003315.1	Lup004858.1	Lup006003.1	Lup009633.1	Lup009722.2	Lup013832.1	Lup015648.1	Lup017208.1	Lup020034.1	Lup023534.1	Lup024021.1	Lup024832.1	Lup030535.1	Lup030658.1	Lup031693.1	Lup032188.1	Lup032311.1
IPR000644	Cystathionine beta-synthase, core	50	Lup000193.1	Lup000422.1	Lup000810.1	Lup001234.1	Lup001475.1	Lup001564.1	Lup001768.1	Lup002764.1	Lup003652.1	Lup004357.1	Lup005110.1	Lup006194.1	Lup006454.1	Lup006988.2	Lup007395.1	Lup008026.1	Lup008280.1	Lup008620.1	Lup014611.1	Lup015047.2	Lup016844.1	Lup019111.1	Lup020819.1	Lup021257.1	Lup021610.1	Lup022201.1	Lup022367.1	Lup022500.1	Lup022610.1	Lup022754.1	Lup023736.1	Lup024069.1	Lup025071.1	Lup025246.1	Lup025420.1	Lup025740.1	Lup026368.1	Lup026392.1	Lup026604.2	Lup026893.1	Lup027515.1	Lup027947.1	Lup029309.1	Lup029721.1	Lup029923.1	Lup030135.1	Lup030547.1	Lup030550.2	Lup031262.1	Lup031427.1
IPR000648	Oxysterol-binding protein	19	Lup000903.1	Lup000904.1	Lup001654.1	Lup003310.1	Lup004947.1	Lup009227.1	Lup009427.1	Lup011324.1	Lup011895.1	Lup012680.1	Lup013449.1	Lup014425.1	Lup016173.1	Lup017204.1	Lup019364.1	Lup019571.1	Lup029914.1	Lup032232.1	Lup032984.1
IPR000649	Initiation factor 2B-related	14	Lup001618.1	Lup005088.1	Lup005633.1	Lup013926.1	Lup015277.1	Lup015349.1	Lup016684.2	Lup018007.1	Lup021553.1	Lup022651.1	Lup026699.1	Lup028689.2	Lup028940.1	Lup032096.1
IPR000652	Triosephosphate isomerase	4	Lup002612.1	Lup004279.2	Lup011319.1	Lup030811.1
IPR000659	Pyridoxamine 5'-phosphate oxidase	1	Lup011189.3
IPR000668	Peptidase C1A, papain C-terminal	43	Lup000324.1	Lup001170.1	Lup001171.1	Lup001175.1	Lup001176.1	Lup002999.1	Lup003011.1	Lup003487.1	Lup005390.1	Lup006503.1	Lup007485.1	Lup008217.1	Lup009748.1	Lup010473.1	Lup010474.1	Lup010475.1	Lup011078.1	Lup011587.1	Lup011670.1	Lup012306.1	Lup013506.2	Lup016658.1	Lup016659.1	Lup017050.1	Lup020358.1	Lup020359.1	Lup021154.1	Lup021155.1	Lup022571.1	Lup022729.1	Lup022862.1	Lup023183.1	Lup023458.1	Lup024500.1	Lup024821.1	Lup027334.1	Lup027352.1	Lup028133.1	Lup028925.1	Lup030326.1	Lup031031.1	Lup031448.1	Lup031852.1
IPR000672	Tetrahydrofolate dehydrogenase/cyclohydrolase	5	Lup002102.1	Lup002880.1	Lup015768.1	Lup023703.1	Lup025763.1
IPR000674	Aldehyde oxidase/xanthine dehydrogenase, a/b hammerhead	3	Lup000709.1	Lup005919.1	Lup018966.1
IPR000677	2S globulin	5	Lup004290.1	Lup005861.1	Lup005862.1	Lup023920.1	Lup024433.1
IPR000679	Zinc finger, GATA-type	47	Lup000149.1	Lup000927.1	Lup001984.1	Lup003412.1	Lup003518.1	Lup004309.1	Lup005467.1	Lup007726.1	Lup011277.1	Lup011447.1	Lup012444.1	Lup012564.1	Lup012599.1	Lup012852.1	Lup013007.1	Lup013739.1	Lup014945.1	Lup014946.2	Lup016462.1	Lup017139.1	Lup017325.1	Lup017578.1	Lup017912.1	Lup020854.1	Lup020857.1	Lup021087.1	Lup021132.1	Lup022021.1	Lup022813.1	Lup022832.1	Lup023597.1	Lup023969.1	Lup024867.1	Lup025143.1	Lup025628.1	Lup025855.1	Lup026098.1	Lup026716.1	Lup027802.1	Lup028503.1	Lup029034.1	Lup030923.1	Lup031540.1	Lup031625.1	Lup032019.1	Lup032513.1	Lup032515.1
IPR000682	Protein-L-isoaspartate(D-aspartate) O-methyltransferase	2	Lup011584.1	Lup031452.1
IPR000683	Oxidoreductase, N-terminal	5	Lup005936.1	Lup021288.1	Lup025705.1	Lup028112.1	Lup030970.1
IPR000684	RNA polymerase II, heptapeptide repeat, eukaryotic	2	Lup013673.1	Lup022062.1
IPR000685	Ribulose bisphosphate carboxylase, large subunit, C-terminal	3	Lup000210.1	Lup021140.1	Lup021144.1
IPR000687	RIO kinase	2	Lup007065.1	Lup024928.1
IPR000690	Zinc finger, C2H2-type matrin	6	Lup001833.1	Lup008683.1	Lup008816.2	Lup015143.1	Lup024634.1	Lup028740.1
IPR000692	Fibrillarin	2	Lup014222.1	Lup025321.1
IPR000695	ATPase, P-type, H+ transporting proton pump	33	Lup001231.1	Lup002179.1	Lup006962.1	Lup007316.1	Lup007919.1	Lup009433.1	Lup009641.1	Lup009791.1	Lup010788.1	Lup011847.1	Lup012528.1	Lup013231.1	Lup013440.1	Lup014764.1	Lup015724.1	Lup016283.1	Lup016360.1	Lup017476.1	Lup018414.1	Lup019747.1	Lup021397.1	Lup022099.1	Lup026120.1	Lup026121.1	Lup026204.1	Lup026350.1	Lup027861.1	Lup028123.1	Lup028558.1	Lup030155.1	Lup030635.1	Lup032479.1	Lup032973.1
IPR000700	PAS-associated, C-terminal	3	Lup011301.1	Lup016543.1	Lup028173.1
IPR000701	Succinate dehydrogenase/Fumarate reductase, transmembrane subunit	3	Lup006512.1	Lup007220.1	Lup007221.1
IPR000702	Ribosomal protein L6	9	Lup000486.1	Lup003863.1	Lup007335.1	Lup009592.1	Lup010758.1	Lup011971.1	Lup020125.1	Lup032202.1	Lup032530.1
IPR000704	Casein kinase II, regulatory subunit	8	Lup000931.1	Lup000932.1	Lup005475.1	Lup024106.1	Lup025866.1	Lup025867.1	Lup027807.1	Lup028082.2
IPR000705	Galactokinase	2	Lup013564.1	Lup029148.1
IPR000711	ATPase, F1 complex, OSCP/delta subunit	6	Lup007085.1	Lup016668.1	Lup016669.1	Lup027519.1	Lup029239.1	Lup031830.1
IPR000713	Mur ligase, N-terminal	1	Lup024529.1
IPR000715	Glycosyl transferase, family 4	3	Lup016822.1	Lup020226.1	Lup025031.1
IPR000717	Proteasome component (PCI) domain	36	Lup000275.1	Lup001406.1	Lup001572.1	Lup001920.1	Lup002474.1	Lup003519.1	Lup005803.1	Lup006223.1	Lup009529.1	Lup010420.1	Lup011143.2	Lup012540.1	Lup013728.1	Lup014123.1	Lup014789.1	Lup016070.1	Lup016349.1	Lup017668.1	Lup017715.1	Lup020024.1	Lup020308.2	Lup020631.2	Lup021772.1	Lup024193.1	Lup024220.1	Lup024385.1	Lup024883.1	Lup025489.1	Lup026099.1	Lup026787.1	Lup026978.1	Lup027535.1	Lup028934.1	Lup028935.1	Lup032454.1	Lup032952.1
IPR000719	Protein kinase, catalytic domain	1372	Lup000015.1	Lup000032.1	Lup000092.1	Lup000113.1	Lup000118.1	Lup000136.1	Lup000142.1	Lup000170.1	Lup000226.1	Lup000249.1	Lup000272.1	Lup000290.1	Lup000303.1	Lup000335.1	Lup000435.1	Lup000438.1	Lup000458.1	Lup000553.1	Lup000576.1	Lup000664.1	Lup000665.1	Lup000708.1	Lup000718.1	Lup000729.2	Lup000730.1	Lup000739.1	Lup000740.1	Lup000755.1	Lup000766.1	Lup000772.1	Lup000824.1	Lup000840.1	Lup000856.1	Lup000869.1	Lup000885.1	Lup000957.1	Lup000983.1	Lup001024.2	Lup001030.1	Lup001124.1	Lup001229.1	Lup001235.1	Lup001254.1	Lup001273.1	Lup001279.1	Lup001280.1	Lup001281.1	Lup001286.4	Lup001287.1	Lup001299.1	Lup001306.1	Lup001356.1	Lup001362.1	Lup001377.1	Lup001388.1	Lup001428.1	Lup001430.1	Lup001441.1	Lup001443.1	Lup001445.1	Lup001464.1	Lup001466.1	Lup001579.1	Lup001694.1	Lup001774.1	Lup001841.2	Lup001842.1	Lup001890.1	Lup001903.1	Lup001911.1	Lup002014.1	Lup002023.1	Lup002028.1	Lup002038.1	Lup002039.1	Lup002060.1	Lup002065.1	Lup002083.1	Lup002092.2	Lup002136.1	Lup002142.1	Lup002147.1	Lup002150.1	Lup002169.1	Lup002200.1	Lup002265.1	Lup002277.1	Lup002293.1	Lup002306.2	Lup002330.1	Lup002343.1	Lup002434.1	Lup002485.1	Lup002525.1	Lup002594.1	Lup002680.1	Lup002766.1	Lup002767.2	Lup002810.1	Lup002826.1	Lup002841.1	Lup002898.1	Lup002953.1	Lup002970.1	Lup002986.1	Lup002993.2	Lup003021.1	Lup003040.1	Lup003082.2	Lup003115.1	Lup003144.1	Lup003215.2	Lup003233.2	Lup003247.2	Lup003268.1	Lup003270.1	Lup003305.1	Lup003323.1	Lup003333.1	Lup003345.1	Lup003387.1	Lup003404.1	Lup003446.1	Lup003461.1	Lup003486.1	Lup003508.1	Lup003515.1	Lup003533.1	Lup003534.1	Lup003549.1	Lup003579.1	Lup003628.1	Lup003646.1	Lup003668.1	Lup003690.1	Lup003700.1	Lup003733.1	Lup003754.1	Lup003786.1	Lup003828.1	Lup003841.1	Lup003892.1	Lup003958.1	Lup003973.1	Lup003993.1	Lup004004.1	Lup004007.3	Lup004028.1	Lup004030.1	Lup004045.1	Lup004089.1	Lup004120.1	Lup004131.1	Lup004146.1	Lup004152.1	Lup004175.1	Lup004186.1	Lup004215.1	Lup004217.1	Lup004255.1	Lup004274.1	Lup004294.1	Lup004303.2	Lup004328.1	Lup004344.1	Lup004419.1	Lup004447.1	Lup004477.1	Lup004493.1	Lup004498.1	Lup004505.1	Lup004508.1	Lup004520.1	Lup004570.1	Lup004574.2	Lup004576.1	Lup004584.3	Lup004645.1	Lup004651.1	Lup004653.1	Lup004665.1	Lup004688.2	Lup004692.1	Lup004710.1	Lup004744.1	Lup004756.1	Lup004845.1	Lup004848.1	Lup004849.1	Lup004876.1	Lup004943.2	Lup004945.2	Lup005007.2	Lup005062.1	Lup005095.1	Lup005097.1	Lup005107.1	Lup005109.1	Lup005110.1	Lup005131.1	Lup005167.1	Lup005168.1	Lup005236.1	Lup005250.1	Lup005300.1	Lup005337.1	Lup005340.1	Lup005349.2	Lup005366.1	Lup005375.1	Lup005407.1	Lup005477.1	Lup005494.1	Lup005516.1	Lup005517.1	Lup005528.1	Lup005546.1	Lup005555.1	Lup005606.1	Lup005626.1	Lup005681.1	Lup005682.1	Lup005685.1	Lup005686.1	Lup005711.1	Lup005755.1	Lup005801.1	Lup005815.1	Lup005824.1	Lup005841.1	Lup005846.1	Lup005849.1	Lup005883.2	Lup005894.1	Lup005897.2	Lup005904.2	Lup005906.1	Lup005947.1	Lup005967.1	Lup005974.1	Lup005985.1	Lup006042.1	Lup006117.1	Lup006122.1	Lup006166.1	Lup006170.1	Lup006173.1	Lup006206.1	Lup006283.1	Lup006293.1	Lup006307.1	Lup006322.1	Lup006327.1	Lup006336.1	Lup006438.1	Lup006440.2	Lup006448.1	Lup006509.1	Lup006527.1	Lup006535.1	Lup006549.2	Lup006550.1	Lup006568.1	Lup006571.1	Lup006579.1	Lup006601.1	Lup006602.1	Lup006615.1	Lup006637.1	Lup006652.1	Lup006696.1	Lup006775.1	Lup006795.1	Lup006809.1	Lup006821.1	Lup006834.2	Lup006862.1	Lup006881.1	Lup006899.1	Lup006924.1	Lup006951.1	Lup007012.1	Lup007025.1	Lup007068.1	Lup007072.1	Lup007093.1	Lup007100.1	Lup007106.1	Lup007125.1	Lup007141.1	Lup007173.1	Lup007188.1	Lup007195.1	Lup007233.1	Lup007249.1	Lup007268.1	Lup007362.1	Lup007369.1	Lup007399.4	Lup007446.1	Lup007447.3	Lup007473.1	Lup007504.2	Lup007538.1	Lup007589.2	Lup007606.1	Lup007637.1	Lup007657.1	Lup007675.1	Lup007684.1	Lup007690.1	Lup007732.1	Lup007737.1	Lup007759.1	Lup007775.1	Lup007801.1	Lup007814.2	Lup007850.1	Lup007871.1	Lup007875.1	Lup007940.1	Lup007947.1	Lup007967.1	Lup008001.1	Lup008033.1	Lup008049.1	Lup008103.1	Lup008169.1	Lup008187.1	Lup008282.1	Lup008283.1	Lup008307.1	Lup008317.1	Lup008347.1	Lup008373.1	Lup008374.1	Lup008453.1	Lup008454.1	Lup008472.1	Lup008474.1	Lup008512.1	Lup008521.1	Lup008534.4	Lup008565.1	Lup008599.1	Lup008615.1	Lup008624.1	Lup008664.1	Lup008675.1	Lup008680.1	Lup008685.2	Lup008730.1	Lup008733.1	Lup008736.2	Lup008748.1	Lup008763.1	Lup008797.1	Lup008807.2	Lup008827.1	Lup008833.1	Lup008835.1	Lup008864.2	Lup008922.1	Lup008930.1	Lup008934.1	Lup008939.1	Lup008945.1	Lup009014.1	Lup009032.1	Lup009033.1	Lup009034.1	Lup009059.1	Lup009071.1	Lup009111.1	Lup009151.1	Lup009154.1	Lup009224.1	Lup009225.1	Lup009293.1	Lup009294.1	Lup009298.1	Lup009303.1	Lup009306.2	Lup009318.1	Lup009330.1	Lup009342.1	Lup009357.1	Lup009370.1	Lup009437.1	Lup009459.1	Lup009460.1	Lup009489.1	Lup009495.1	Lup009509.1	Lup009532.1	Lup009577.1	Lup009663.1	Lup009673.1	Lup009688.1	Lup009710.1	Lup009711.1	Lup009777.1	Lup009841.1	Lup009858.1	Lup009863.1	Lup009894.1	Lup009905.1	Lup009928.1	Lup009975.1	Lup009985.1	Lup009990.1	Lup010008.1	Lup010038.1	Lup010102.1	Lup010121.1	Lup010127.1	Lup010143.1	Lup010155.1	Lup010187.1	Lup010194.1	Lup010224.1	Lup010253.1	Lup010275.1	Lup010296.1	Lup010325.1	Lup010330.1	Lup010346.1	Lup010354.1	Lup010361.1	Lup010397.1	Lup010403.1	Lup010469.1	Lup010537.1	Lup010552.1	Lup010555.1	Lup010585.1	Lup010599.1	Lup010663.1	Lup010743.1	Lup010749.1	Lup010779.1	Lup010824.1	Lup010829.1	Lup010881.1	Lup010917.1	Lup010926.1	Lup010992.1	Lup011023.2	Lup011049.1	Lup011065.1	Lup011075.1	Lup011079.1	Lup011123.1	Lup011132.1	Lup011146.1	Lup011173.1	Lup011236.1	Lup011268.1	Lup011272.1	Lup011279.1	Lup011300.1	Lup011301.1	Lup011316.1	Lup011320.1	Lup011345.1	Lup011356.1	Lup011373.1	Lup011390.1	Lup011420.1	Lup011424.1	Lup011425.1	Lup011427.1	Lup011459.1	Lup011489.1	Lup011490.1	Lup011524.3	Lup011552.1	Lup011592.1	Lup011612.1	Lup011613.1	Lup011620.1	Lup011650.1	Lup011695.1	Lup011702.1	Lup011703.3	Lup011723.1	Lup011750.1	Lup011764.1	Lup011768.1	Lup011769.1	Lup011808.1	Lup011834.1	Lup011856.1	Lup011913.1	Lup011943.1	Lup011958.1	Lup011959.1	Lup011965.1	Lup011996.1	Lup012040.1	Lup012041.1	Lup012049.1	Lup012056.1	Lup012100.1	Lup012112.1	Lup012117.1	Lup012124.1	Lup012126.1	Lup012128.2	Lup012130.1	Lup012131.1	Lup012133.1	Lup012155.1	Lup012168.1	Lup012203.1	Lup012241.1	Lup012283.2	Lup012320.1	Lup012321.1	Lup012407.1	Lup012452.1	Lup012462.1	Lup012482.1	Lup012536.1	Lup012557.2	Lup012566.1	Lup012572.1	Lup012584.1	Lup012585.1	Lup012600.1	Lup012625.2	Lup012677.1	Lup012729.1	Lup012747.2	Lup012748.1	Lup012778.1	Lup012804.1	Lup012805.1	Lup012825.1	Lup012839.1	Lup012907.1	Lup012913.1	Lup012915.1	Lup012922.1	Lup012967.1	Lup012981.1	Lup012982.1	Lup012991.1	Lup013001.1	Lup013040.1	Lup013071.1	Lup013081.1	Lup013128.1	Lup013143.1	Lup013172.1	Lup013201.1	Lup013232.1	Lup013293.1	Lup013311.1	Lup013317.1	Lup013319.1	Lup013342.1	Lup013377.1	Lup013411.1	Lup013414.1	Lup013461.1	Lup013478.1	Lup013481.1	Lup013483.1	Lup013486.1	Lup013507.1	Lup013515.1	Lup013546.1	Lup013547.1	Lup013549.1	Lup013616.1	Lup013618.1	Lup013657.1	Lup013676.1	Lup013697.1	Lup013699.1	Lup013716.1	Lup013753.1	Lup013766.1	Lup013774.1	Lup013783.1	Lup013792.1	Lup013807.1	Lup013837.1	Lup013858.1	Lup013893.1	Lup013895.1	Lup013909.1	Lup013939.1	Lup014102.1	Lup014205.1	Lup014228.1	Lup014246.1	Lup014276.1	Lup014320.1	Lup014344.1	Lup014359.1	Lup014377.1	Lup014383.1	Lup014394.1	Lup014395.1	Lup014403.1	Lup014423.1	Lup014443.1	Lup014510.1	Lup014540.1	Lup014606.1	Lup014641.1	Lup014674.1	Lup014716.1	Lup014724.1	Lup014728.1	Lup014741.3	Lup014767.1	Lup014772.1	Lup014792.1	Lup014885.1	Lup014886.1	Lup014909.1	Lup014911.2	Lup014933.1	Lup014958.1	Lup015056.1	Lup015065.1	Lup015074.1	Lup015104.1	Lup015122.1	Lup015164.1	Lup015165.1	Lup015180.1	Lup015259.1	Lup015294.1	Lup015295.1	Lup015296.1	Lup015307.1	Lup015312.1	Lup015325.1	Lup015329.1	Lup015365.1	Lup015446.1	Lup015489.1	Lup015492.1	Lup015496.1	Lup015507.1	Lup015519.1	Lup015531.1	Lup015543.1	Lup015544.1	Lup015551.2	Lup015559.1	Lup015561.1	Lup015570.1	Lup015580.1	Lup015592.1	Lup015647.1	Lup015674.1	Lup015680.1	Lup015688.1	Lup015702.1	Lup015838.2	Lup015840.1	Lup015841.1	Lup015919.1	Lup015941.1	Lup015955.1	Lup015993.1	Lup015994.1	Lup016121.1	Lup016136.1	Lup016182.1	Lup016201.1	Lup016262.1	Lup016275.1	Lup016356.1	Lup016414.2	Lup016469.1	Lup016543.1	Lup016556.1	Lup016580.1	Lup016591.2	Lup016604.1	Lup016656.1	Lup016706.1	Lup016741.1	Lup016746.1	Lup016766.1	Lup016847.1	Lup016867.1	Lup016869.1	Lup016900.1	Lup016988.1	Lup017039.1	Lup017073.1	Lup017129.1	Lup017146.1	Lup017162.1	Lup017166.1	Lup017168.1	Lup017174.1	Lup017198.1	Lup017220.1	Lup017230.1	Lup017238.1	Lup017245.1	Lup017246.1	Lup017293.2	Lup017314.1	Lup017355.1	Lup017377.1	Lup017480.1	Lup017507.2	Lup017581.1	Lup017628.1	Lup017629.2	Lup017649.1	Lup017686.1	Lup017706.1	Lup017714.1	Lup017783.1	Lup017797.1	Lup017806.1	Lup017815.1	Lup017864.1	Lup017885.1	Lup017954.1	Lup017982.1	Lup017997.1	Lup018005.1	Lup018009.1	Lup018019.2	Lup018033.1	Lup018044.1	Lup018091.1	Lup018109.1	Lup018119.1	Lup018160.1	Lup018171.1	Lup018233.1	Lup018257.1	Lup018270.1	Lup018313.1	Lup018335.1	Lup018369.1	Lup018422.1	Lup018430.1	Lup018449.1	Lup018452.1	Lup018455.1	Lup018495.1	Lup018535.1	Lup018587.1	Lup018663.1	Lup018679.2	Lup018772.1	Lup018781.1	Lup018810.1	Lup018813.1	Lup018820.1	Lup018841.1	Lup018846.1	Lup018856.1	Lup018906.1	Lup018908.2	Lup018923.1	Lup018953.1	Lup018960.1	Lup018963.1	Lup018975.1	Lup018986.3	Lup018987.1	Lup018998.2	Lup019013.1	Lup019034.1	Lup019055.1	Lup019102.1	Lup019127.1	Lup019175.1	Lup019178.1	Lup019183.1	Lup019186.1	Lup019212.1	Lup019218.2	Lup019257.1	Lup019275.1	Lup019278.1	Lup019281.1	Lup019283.1	Lup019329.1	Lup019374.1	Lup019393.1	Lup019425.1	Lup019427.1	Lup019482.1	Lup019515.1	Lup019547.1	Lup019548.1	Lup019549.1	Lup019550.1	Lup019639.1	Lup019655.1	Lup019707.1	Lup019764.1	Lup019773.1	Lup019777.1	Lup019830.1	Lup019837.1	Lup019846.1	Lup019864.1	Lup019877.1	Lup019899.1	Lup019907.1	Lup019941.1	Lup019955.1	Lup019958.1	Lup019960.1	Lup019982.1	Lup020038.1	Lup020043.1	Lup020051.1	Lup020147.1	Lup020154.1	Lup020188.1	Lup020193.1	Lup020248.1	Lup020253.1	Lup020255.1	Lup020262.1	Lup020293.1	Lup020361.1	Lup020362.1	Lup020411.1	Lup020415.1	Lup020444.1	Lup020474.1	Lup020499.1	Lup020524.1	Lup020558.1	Lup020582.1	Lup020594.1	Lup020597.1	Lup020614.1	Lup020651.1	Lup020692.1	Lup020722.1	Lup020728.1	Lup020737.1	Lup020804.1	Lup020825.1	Lup020831.1	Lup020865.1	Lup020866.1	Lup020873.1	Lup020895.1	Lup020916.1	Lup020928.1	Lup020969.1	Lup020995.1	Lup021100.1	Lup021165.1	Lup021208.1	Lup021235.1	Lup021239.1	Lup021266.1	Lup021282.1	Lup021309.1	Lup021385.1	Lup021407.1	Lup021459.1	Lup021500.1	Lup021539.1	Lup021544.1	Lup021559.1	Lup021562.1	Lup021566.1	Lup021584.1	Lup021629.1	Lup021631.1	Lup021632.1	Lup021635.1	Lup021636.1	Lup021670.1	Lup021688.1	Lup021695.1	Lup021731.1	Lup021749.1	Lup021750.1	Lup021848.1	Lup021915.1	Lup021917.2	Lup021957.1	Lup021959.1	Lup021979.2	Lup021980.1	Lup021983.1	Lup022065.1	Lup022084.2	Lup022097.1	Lup022102.1	Lup022112.1	Lup022123.1	Lup022128.1	Lup022129.1	Lup022148.1	Lup022170.1	Lup022185.1	Lup022196.1	Lup022216.1	Lup022226.1	Lup022243.1	Lup022260.2	Lup022262.1	Lup022274.1	Lup022285.1	Lup022286.1	Lup022292.1	Lup022322.1	Lup022332.1	Lup022400.1	Lup022409.1	Lup022417.1	Lup022447.1	Lup022450.1	Lup022451.1	Lup022485.1	Lup022509.1	Lup022562.1	Lup022612.1	Lup022633.1	Lup022669.1	Lup022695.1	Lup022743.1	Lup022769.1	Lup022805.1	Lup022857.1	Lup022896.1	Lup022904.1	Lup022915.1	Lup022965.1	Lup022986.1	Lup022998.1	Lup023005.1	Lup023006.1	Lup023037.1	Lup023038.1	Lup023039.1	Lup023106.2	Lup023110.1	Lup023130.1	Lup023159.1	Lup023199.1	Lup023204.1	Lup023216.1	Lup023242.1	Lup023310.1	Lup023321.1	Lup023322.1	Lup023413.1	Lup023415.1	Lup023417.2	Lup023439.1	Lup023502.1	Lup023539.1	Lup023565.1	Lup023570.1	Lup023585.1	Lup023600.1	Lup023753.1	Lup023754.1	Lup023764.1	Lup023771.1	Lup023772.1	Lup023836.1	Lup023858.1	Lup023866.1	Lup023882.1	Lup023892.1	Lup023893.1	Lup023932.1	Lup023947.1	Lup023948.3	Lup024014.1	Lup024034.1	Lup024058.1	Lup024060.1	Lup024089.1	Lup024100.2	Lup024108.1	Lup024117.1	Lup024148.1	Lup024154.1	Lup024162.1	Lup024229.1	Lup024240.1	Lup024241.1	Lup024242.1	Lup024244.1	Lup024278.1	Lup024282.1	Lup024296.1	Lup024326.1	Lup024334.1	Lup024336.1	Lup024346.1	Lup024364.1	Lup024378.1	Lup024434.1	Lup024436.1	Lup024457.1	Lup024468.1	Lup024544.1	Lup024627.1	Lup024680.2	Lup024736.1	Lup024770.1	Lup024771.2	Lup024772.4	Lup024841.1	Lup024847.1	Lup024848.1	Lup024864.1	Lup024913.1	Lup024963.1	Lup025008.1	Lup025055.1	Lup025147.1	Lup025172.1	Lup025221.1	Lup025235.1	Lup025267.1	Lup025308.1	Lup025309.1	Lup025334.1	Lup025348.1	Lup025354.1	Lup025365.2	Lup025394.1	Lup025399.1	Lup025421.1	Lup025436.1	Lup025469.1	Lup025480.1	Lup025507.1	Lup025527.1	Lup025567.1	Lup025576.1	Lup025614.1	Lup025742.1	Lup025826.1	Lup025863.1	Lup025870.1	Lup025895.1	Lup025925.1	Lup025948.1	Lup025977.1	Lup025985.1	Lup026035.1	Lup026045.1	Lup026049.1	Lup026057.1	Lup026083.1	Lup026086.1	Lup026102.1	Lup026124.1	Lup026148.1	Lup026155.1	Lup026177.1	Lup026186.1	Lup026187.1	Lup026190.1	Lup026200.1	Lup026213.3	Lup026230.1	Lup026250.1	Lup026251.1	Lup026270.1	Lup026278.1	Lup026299.1	Lup026322.1	Lup026380.1	Lup026389.1	Lup026417.1	Lup026444.1	Lup026461.1	Lup026483.1	Lup026564.1	Lup026574.1	Lup026575.1	Lup026593.1	Lup026595.1	Lup026624.1	Lup026627.1	Lup026674.1	Lup026689.1	Lup026709.1	Lup026723.4	Lup026730.1	Lup026741.1	Lup026804.1	Lup026805.1	Lup026808.1	Lup026818.1	Lup026821.1	Lup026824.1	Lup026883.1	Lup026905.1	Lup026913.1	Lup026916.2	Lup026941.1	Lup026992.1	Lup027016.1	Lup027066.1	Lup027080.1	Lup027082.1	Lup027096.1	Lup027114.1	Lup027121.1	Lup027130.1	Lup027149.1	Lup027189.2	Lup027242.1	Lup027248.1	Lup027260.1	Lup027305.1	Lup027312.1	Lup027346.1	Lup027383.1	Lup027398.1	Lup027420.1	Lup027435.1	Lup027440.1	Lup027458.1	Lup027465.1	Lup027468.1	Lup027529.1	Lup027548.1	Lup027569.1	Lup027583.1	Lup027586.1	Lup027589.1	Lup027614.1	Lup027615.1	Lup027639.1	Lup027656.1	Lup027680.1	Lup027683.1	Lup027698.3	Lup027703.1	Lup027723.1	Lup027732.1	Lup027743.1	Lup027835.1	Lup027877.1	Lup027903.1	Lup027923.1	Lup028029.1	Lup028054.1	Lup028055.1	Lup028065.1	Lup028079.1	Lup028086.1	Lup028096.1	Lup028129.1	Lup028164.1	Lup028173.1	Lup028191.1	Lup028196.1	Lup028207.1	Lup028215.1	Lup028263.1	Lup028288.1	Lup028304.1	Lup028315.1	Lup028344.1	Lup028349.2	Lup028419.1	Lup028441.1	Lup028470.2	Lup028483.1	Lup028513.3	Lup028530.1	Lup028535.1	Lup028568.1	Lup028573.1	Lup028621.1	Lup028635.1	Lup028665.1	Lup028696.1	Lup028705.1	Lup028732.1	Lup028736.1	Lup028757.1	Lup028762.1	Lup028763.1	Lup028794.1	Lup028795.1	Lup028801.1	Lup028819.1	Lup028896.1	Lup028914.1	Lup028915.1	Lup028921.1	Lup028967.1	Lup028978.1	Lup028994.1	Lup029001.1	Lup029045.1	Lup029074.1	Lup029095.1	Lup029110.1	Lup029168.2	Lup029173.1	Lup029218.1	Lup029227.1	Lup029244.1	Lup029277.1	Lup029280.1	Lup029326.1	Lup029344.1	Lup029368.1	Lup029397.1	Lup029400.1	Lup029412.1	Lup029421.1	Lup029431.1	Lup029499.1	Lup029513.1	Lup029515.1	Lup029541.1	Lup029544.1	Lup029547.1	Lup029566.3	Lup029567.1	Lup029585.1	Lup029619.1	Lup029625.1	Lup029636.2	Lup029650.1	Lup029718.1	Lup029730.1	Lup029741.1	Lup029742.2	Lup029746.1	Lup029764.1	Lup029774.1	Lup029775.1	Lup029778.1	Lup029792.1	Lup029793.1	Lup029813.1	Lup029889.1	Lup029904.1	Lup029908.1	Lup029942.2	Lup029943.1	Lup029967.1	Lup029998.1	Lup030024.1	Lup030096.1	Lup030134.1	Lup030136.1	Lup030138.1	Lup030154.1	Lup030166.1	Lup030178.1	Lup030228.1	Lup030245.1	Lup030280.1	Lup030380.2	Lup030381.1	Lup030382.1	Lup030383.1	Lup030384.1	Lup030385.1	Lup030428.1	Lup030436.1	Lup030487.1	Lup030504.1	Lup030524.1	Lup030541.1	Lup030563.1	Lup030572.1	Lup030607.1	Lup030614.1	Lup030663.1	Lup030705.1	Lup030719.1	Lup030748.1	Lup030776.1	Lup030777.2	Lup030822.1	Lup030858.1	Lup030917.1	Lup030924.1	Lup030926.1	Lup030945.1	Lup030978.1	Lup031019.1	Lup031049.1	Lup031052.1	Lup031085.1	Lup031206.1	Lup031259.1	Lup031273.1	Lup031383.1	Lup031389.1	Lup031405.1	Lup031407.1	Lup031455.1	Lup031489.1	Lup031510.3	Lup031550.1	Lup031557.1	Lup031601.1	Lup031676.1	Lup031683.1	Lup031716.1	Lup031723.1	Lup031766.1	Lup031803.1	Lup031822.1	Lup031848.3	Lup031851.2	Lup031860.1	Lup031936.1	Lup031983.1	Lup032021.1	Lup032023.1	Lup032035.1	Lup032036.1	Lup032040.1	Lup032041.1	Lup032044.1	Lup032083.1	Lup032143.1	Lup032144.1	Lup032163.1	Lup032170.1	Lup032193.1	Lup032203.1	Lup032248.1	Lup032291.1	Lup032317.1	Lup032406.1	Lup032408.1	Lup032427.1	Lup032444.1	Lup032452.2	Lup032491.1	Lup032512.1	Lup032568.1	Lup032576.1	Lup032624.1	Lup032629.1	Lup032638.1	Lup032647.1	Lup032680.2	Lup032740.1	Lup032749.1	Lup032757.1	Lup032853.1	Lup032888.1	Lup032917.1	Lup032924.1	Lup032948.2	Lup032958.1	Lup032960.1	Lup032990.1
IPR000722	RNA polymerase, alpha subunit	11	Lup008919.1	Lup013673.1	Lup017172.3	Lup020550.1	Lup021059.1	Lup022062.1	Lup025433.1	Lup025458.1	Lup027746.1	Lup028746.1	Lup032363.1
IPR000726	Glycoside hydrolase, family 19, catalytic	8	Lup002684.1	Lup005123.1	Lup011945.1	Lup017914.1	Lup018767.1	Lup022401.1	Lup024522.1	Lup027025.1
IPR000727	Target SNARE coiled-coil domain	57	Lup000295.1	Lup000296.1	Lup000657.1	Lup001354.1	Lup001525.1	Lup002334.1	Lup002379.1	Lup002394.1	Lup002730.1	Lup002890.2	Lup004249.1	Lup005249.1	Lup006063.1	Lup006247.1	Lup006708.1	Lup007071.2	Lup007739.1	Lup007905.1	Lup008007.1	Lup009051.1	Lup010900.1	Lup012515.1	Lup012951.1	Lup013067.1	Lup013261.1	Lup014147.1	Lup016053.1	Lup016654.1	Lup018461.1	Lup018616.1	Lup018739.2	Lup018898.2	Lup019068.1	Lup019093.4	Lup019493.2	Lup019645.1	Lup020650.1	Lup020842.1	Lup021190.1	Lup022003.1	Lup022817.1	Lup023769.2	Lup024108.1	Lup024169.1	Lup024173.1	Lup025139.1	Lup025506.1	Lup025869.1	Lup026318.1	Lup026446.1	Lup027607.1	Lup028080.1	Lup028414.3	Lup028534.1	Lup029169.1	Lup029417.1	Lup030298.1
IPR000728	AIR synthase-related protein	5	Lup021322.1	Lup023849.1	Lup025822.1	Lup025956.1	Lup025958.1
IPR000730	Proliferating cell nuclear antigen, PCNA	2	Lup004907.1	Lup011909.1
IPR000731	Sterol-sensing domain	4	Lup005409.1	Lup009716.1	Lup012323.1	Lup019182.1
IPR000738	WHEP-TRS	3	Lup004270.1	Lup008857.1	Lup027645.1
IPR000740	GrpE nucleotide exchange factor	5	Lup000064.1	Lup002780.1	Lup012670.1	Lup019087.1	Lup020577.2
IPR000741	Fructose-bisphosphate aldolase, class-I	12	Lup003414.1	Lup015831.1	Lup017328.1	Lup019712.1	Lup020478.1	Lup023451.1	Lup025115.1	Lup028571.1	Lup029700.1	Lup030896.1	Lup032201.1	Lup032534.1
IPR000742	Epidermal growth factor-like domain	13	Lup007195.1	Lup008454.1	Lup009032.1	Lup009033.1	Lup010187.1	Lup014690.1	Lup015311.1	Lup020831.1	Lup021749.1	Lup021750.1	Lup024470.1	Lup025309.1	Lup027872.1
IPR000743	Glycoside hydrolase, family 28	84	Lup000854.1	Lup002067.1	Lup002326.1	Lup002637.1	Lup002646.1	Lup002778.1	Lup003481.1	Lup004367.1	Lup004695.1	Lup004696.1	Lup004697.1	Lup004698.1	Lup005333.1	Lup005597.1	Lup005598.1	Lup006866.1	Lup007099.1	Lup008060.1	Lup008143.1	Lup010568.1	Lup012499.1	Lup013516.1	Lup013599.1	Lup013601.1	Lup013773.1	Lup014250.2	Lup014251.1	Lup014736.1	Lup014770.1	Lup015278.1	Lup015350.1	Lup015427.1	Lup015947.1	Lup015958.1	Lup016204.1	Lup016302.1	Lup016364.1	Lup016577.1	Lup016620.1	Lup016621.1	Lup016627.1	Lup016680.1	Lup016983.1	Lup016996.1	Lup017040.1	Lup017907.1	Lup017942.1	Lup019295.1	Lup019828.1	Lup020153.1	Lup020328.1	Lup020937.1	Lup021517.1	Lup021518.1	Lup021905.1	Lup022557.1	Lup022568.1	Lup022625.1	Lup022626.1	Lup023264.1	Lup024543.1	Lup025573.1	Lup025574.1	Lup025995.1	Lup026033.1	Lup026034.1	Lup026538.1	Lup026544.1	Lup027011.1	Lup027057.1	Lup027990.1	Lup028134.1	Lup028135.1	Lup028637.1	Lup029117.1	Lup029604.1	Lup029709.1	Lup029710.1	Lup029711.1	Lup029712.1	Lup030133.2	Lup031789.1	Lup031856.1	Lup033024.1
IPR000744	NSF attachment protein	7	Lup000683.1	Lup007063.1	Lup008577.1	Lup012142.1	Lup016646.1	Lup016745.1	Lup024305.1
IPR000754	Ribosomal protein S9	10	Lup008096.1	Lup008250.1	Lup013124.1	Lup013125.1	Lup017428.1	Lup019308.1	Lup020276.1	Lup023382.1	Lup024472.1	Lup027944.1
IPR000756	Diacylglycerol kinase, accessory domain	11	Lup003075.1	Lup009468.1	Lup011745.1	Lup013265.1	Lup016809.1	Lup018464.1	Lup021745.1	Lup026157.1	Lup027371.1	Lup029920.1	Lup031260.1
IPR000757	Glycoside hydrolase, family 16	41	Lup000044.1	Lup002906.1	Lup003091.1	Lup003521.1	Lup005887.1	Lup006835.1	Lup007575.1	Lup008061.1	Lup008779.1	Lup009455.1	Lup009456.1	Lup009707.1	Lup009968.1	Lup010477.1	Lup010994.1	Lup011262.1	Lup011366.1	Lup011872.1	Lup013416.1	Lup013417.1	Lup013418.1	Lup013952.1	Lup014257.1	Lup016063.1	Lup016583.2	Lup017120.1	Lup018162.1	Lup020635.1	Lup021186.1	Lup025358.1	Lup026140.2	Lup026141.1	Lup026142.1	Lup026143.1	Lup026144.1	Lup027839.1	Lup028647.1	Lup028648.1	Lup029337.1	Lup029338.1	Lup030287.1
IPR000760	Inositol monophosphatase	11	Lup001125.1	Lup005113.2	Lup008013.1	Lup009043.1	Lup009635.1	Lup014838.1	Lup017838.1	Lup019948.1	Lup024978.1	Lup026422.1	Lup029871.1
IPR000764	Uridine kinase	12	Lup000121.1	Lup001565.1	Lup005197.1	Lup005216.1	Lup006946.1	Lup013751.2	Lup014559.3	Lup014580.1	Lup018497.1	Lup019129.1	Lup022740.1	Lup025659.1
IPR000767	Disease resistance protein	48	Lup000284.1	Lup000285.1	Lup000406.1	Lup000408.1	Lup001159.1	Lup002243.1	Lup002531.1	Lup002533.1	Lup002534.1	Lup002828.1	Lup005042.1	Lup005483.1	Lup006162.1	Lup006164.1	Lup006165.1	Lup006647.1	Lup007763.1	Lup008772.1	Lup010386.1	Lup010532.1	Lup012166.1	Lup013709.1	Lup016073.1	Lup016162.1	Lup016239.1	Lup017478.1	Lup018634.1	Lup018942.1	Lup019058.1	Lup019082.1	Lup021020.1	Lup022638.1	Lup022640.1	Lup022657.1	Lup022658.1	Lup022659.1	Lup022773.1	Lup023788.1	Lup024482.1	Lup024569.1	Lup027608.1	Lup027643.1	Lup027648.1	Lup028089.1	Lup031906.1	Lup032285.1	Lup032351.1	Lup033013.2
IPR000770	SAND domain	3	Lup003066.1	Lup006532.1	Lup016479.1
IPR000771	Ketose-bisphosphate aldolase, class-II	1	Lup005134.1
IPR000772	Ricin B lectin domain	5	Lup003852.1	Lup005735.1	Lup010294.1	Lup018416.1	Lup032975.2
IPR000778	Cytochrome b245, heavy chain	11	Lup006318.1	Lup011556.1	Lup012760.1	Lup014410.1	Lup016672.1	Lup016839.1	Lup018470.1	Lup027473.1	Lup029314.1	Lup029921.1	Lup032095.1
IPR000781	Enhancer of rudimentary	1	Lup015755.1
IPR000782	FAS1 domain	51	Lup000288.1	Lup000652.1	Lup000838.1	Lup000845.1	Lup000850.1	Lup001293.1	Lup003122.1	Lup003251.1	Lup003252.1	Lup003253.1	Lup005776.1	Lup006249.1	Lup007916.1	Lup007957.1	Lup010320.1	Lup010713.1	Lup011285.1	Lup011287.1	Lup011288.1	Lup011363.1	Lup011634.1	Lup013970.1	Lup015041.1	Lup015381.1	Lup015725.1	Lup016626.1	Lup016644.1	Lup017785.1	Lup017786.1	Lup017845.1	Lup018356.1	Lup018731.1	Lup019158.1	Lup019341.1	Lup019812.1	Lup020945.1	Lup021409.1	Lup021794.1	Lup021796.1	Lup021797.1	Lup023584.1	Lup023692.1	Lup024255.1	Lup024256.1	Lup024903.1	Lup025212.1	Lup026517.1	Lup028080.1	Lup028388.1	Lup029713.1	Lup031332.1
IPR000783	RNA polymerase, subunit H/Rpb5 C-terminal	5	Lup001763.1	Lup011821.1	Lup030757.1	Lup031579.1	Lup032877.1
IPR000788	Ribonucleotide reductase large subunit, C-terminal	3	Lup002472.1	Lup002552.1	Lup031917.1
IPR000789	Cyclin-dependent kinase, regulatory subunit	3	Lup003207.2	Lup017112.1	Lup023621.1
IPR000793	ATPase, F1/V1/A1 complex, alpha/beta subunit, C-terminal	17	Lup000211.1	Lup002418.1	Lup002419.1	Lup003527.1	Lup005657.2	Lup009395.1	Lup011520.1	Lup013707.1	Lup015824.3	Lup018351.1	Lup019935.1	Lup021143.1	Lup024461.1	Lup024670.1	Lup026759.1	Lup030310.1	Lup030492.1
IPR000794	Beta-ketoacyl synthase	7	Lup003476.3	Lup003553.1	Lup004856.1	Lup007092.1	Lup009173.1	Lup019199.1	Lup029200.1
IPR000795	Protein synthesis factor, GTP-binding	43	Lup001595.1	Lup002001.1	Lup002266.1	Lup002342.1	Lup002559.1	Lup003610.1	Lup004713.3	Lup004772.1	Lup005199.1	Lup006025.1	Lup006367.1	Lup006433.1	Lup006439.1	Lup006584.1	Lup006968.1	Lup008811.1	Lup009315.1	Lup010809.1	Lup011681.1	Lup013646.1	Lup014564.1	Lup015690.1	Lup015790.1	Lup016617.1	Lup017255.1	Lup019574.1	Lup019684.1	Lup020389.1	Lup020435.1	Lup020542.1	Lup020879.1	Lup021949.1	Lup023275.1	Lup023491.1	Lup024844.1	Lup024889.1	Lup025996.1	Lup026214.1	Lup026655.1	Lup027467.1	Lup028790.1	Lup028907.1	Lup030941.1
IPR000796	Aspartate/other aminotransferase	6	Lup011667.1	Lup012552.1	Lup015740.1	Lup019670.1	Lup020892.1	Lup032936.1
IPR000801	Putative esterase	1	Lup028557.1
IPR000804	Clathrin adaptor complex, small chain	3	Lup000720.1	Lup007654.1	Lup019171.1
IPR000806	Rab GDI protein	7	Lup015986.1	Lup017763.1	Lup020698.1	Lup020789.1	Lup024284.1	Lup025548.1	Lup025625.1
IPR000807	Imidazoleglycerol-phosphate dehydratase	2	Lup008788.1	Lup014017.1
IPR000808	Mrp, conserved site	4	Lup001975.1	Lup024102.1	Lup028085.1	Lup030724.2
IPR000811	Glycosyl transferase, family 35	5	Lup011912.1	Lup027999.1	Lup028017.1	Lup032470.1	Lup032909.1
IPR000812	Transcription factor TFIIB	8	Lup001541.1	Lup006119.1	Lup012998.1	Lup014502.1	Lup016818.2	Lup021619.1	Lup026828.1	Lup028562.2
IPR000814	TATA-box binding protein	2	Lup010613.1	Lup024400.2
IPR000816	Peptidase C15, pyroglutamyl peptidase I	4	Lup002709.1	Lup016576.1	Lup017041.1	Lup017627.1
IPR000819	Peptidase M17, leucyl aminopeptidase, C-terminal	4	Lup009508.1	Lup013381.1	Lup018792.1	Lup031081.1
IPR000823	Plant peroxidase	93	Lup000348.1	Lup000489.1	Lup001232.1	Lup001439.1	Lup001680.1	Lup001836.1	Lup002290.1	Lup002459.1	Lup003097.1	Lup003329.1	Lup003565.1	Lup003711.1	Lup003842.1	Lup004077.1	Lup004796.1	Lup006153.1	Lup006633.1	Lup006916.1	Lup007017.1	Lup007130.1	Lup007393.1	Lup007424.1	Lup007688.1	Lup007840.1	Lup007963.1	Lup008177.1	Lup008493.1	Lup008973.1	Lup009547.1	Lup012136.1	Lup012227.1	Lup013480.1	Lup013576.1	Lup013603.1	Lup013608.1	Lup014039.1	Lup014401.1	Lup014852.1	Lup015040.1	Lup015087.1	Lup015961.1	Lup015962.1	Lup016148.1	Lup016149.1	Lup016986.1	Lup017522.1	Lup017902.1	Lup017903.1	Lup018206.2	Lup018567.1	Lup018807.1	Lup018808.1	Lup018809.1	Lup018932.1	Lup019270.1	Lup019504.1	Lup019742.1	Lup020022.1	Lup020049.1	Lup020094.1	Lup020721.1	Lup020891.1	Lup021432.1	Lup021590.1	Lup022011.1	Lup022768.1	Lup023931.1	Lup024053.1	Lup025668.1	Lup025790.1	Lup025882.1	Lup025884.1	Lup026401.1	Lup026449.1	Lup026514.1	Lup026761.1	Lup026762.1	Lup026858.1	Lup026997.1	Lup027107.1	Lup027108.1	Lup027109.1	Lup027110.1	Lup027873.1	Lup028535.1	Lup029391.1	Lup029392.1	Lup029521.1	Lup030034.1	Lup030296.1	Lup032594.1	Lup032595.1	Lup032597.1
IPR000825	SUF system FeS cluster assembly, SufBD	3	Lup012550.1	Lup024210.1	Lup027822.1
IPR000834	Peptidase M14, carboxypeptidase A	3	Lup002033.2	Lup004731.1	Lup012328.1
IPR000836	Phosphoribosyltransferase	21	Lup000770.1	Lup001765.1	Lup002027.1	Lup002957.1	Lup003419.1	Lup006353.3	Lup007870.1	Lup008822.1	Lup009792.1	Lup011798.1	Lup012421.1	Lup014260.1	Lup019032.1	Lup021067.1	Lup022740.1	Lup023446.1	Lup025562.1	Lup025832.1	Lup027773.1	Lup028066.1	Lup030717.1
IPR000842	Phosphoribosyl pyrophosphate synthetase, conserved site	4	Lup002957.1	Lup006353.3	Lup014260.1	Lup028066.1
IPR000845	Nucleoside phosphorylase domain	4	Lup001667.1	Lup005891.1	Lup012292.1	Lup032748.1
IPR000846	Dihydrodipicolinate reductase, N-terminal	3	Lup004020.1	Lup011230.1	Lup030515.1
IPR000850	Adenylate kinase	14	Lup013620.1	Lup014578.1	Lup014605.1	Lup014632.2	Lup017507.2	Lup018280.1	Lup018717.1	Lup018719.1	Lup025286.1	Lup027528.1	Lup028126.1	Lup028303.1	Lup028983.1	Lup031436.1
IPR000851	Ribosomal protein S5	6	Lup010082.1	Lup012786.1	Lup015386.1	Lup021697.1	Lup021924.1	Lup031577.1
IPR000857	MyTH4 domain	2	Lup016530.1	Lup025450.1
IPR000858	S-locus glycoprotein	37	Lup000435.1	Lup000438.1	Lup000856.1	Lup003082.2	Lup003993.1	Lup004645.1	Lup004943.2	Lup006527.1	Lup007195.1	Lup008001.1	Lup008454.1	Lup009032.1	Lup009033.1	Lup009034.1	Lup009975.1	Lup009985.1	Lup010187.1	Lup010779.1	Lup011764.1	Lup013766.1	Lup014228.1	Lup020476.1	Lup020831.1	Lup021749.1	Lup021750.1	Lup022196.1	Lup022450.1	Lup025055.1	Lup025309.1	Lup026250.1	Lup026251.1	Lup026818.1	Lup027016.1	Lup029889.1	Lup030614.1	Lup030924.1	Lup030926.1
IPR000860	Tetrapyrrole biosynthesis, hydroxymethylbilane synthase	2	Lup017984.1	Lup022151.1
IPR000863	Sulfotransferase domain	4	Lup001020.1	Lup006177.1	Lup014661.1	Lup022765.1
IPR000864	Proteinase inhibitor I13, potato inhibitor I	5	Lup003933.1	Lup003934.1	Lup003935.1	Lup023791.1	Lup023792.1
IPR000866	Alkyl hydroperoxide reductase subunit C/ Thiol specific antioxidant	9	Lup003472.1	Lup003473.1	Lup009648.1	Lup014084.1	Lup019294.1	Lup019632.1	Lup028595.1	Lup031078.1	Lup031109.1
IPR000868	Isochorismatase-like	5	Lup000405.1	Lup000407.1	Lup016564.1	Lup021124.1	Lup031063.1
IPR000870	Homoserine kinase	2	Lup009148.1	Lup017542.1
IPR000872	Tafazzin	3	Lup003778.1	Lup021487.1	Lup029316.1
IPR000873	AMP-dependent synthetase/ligase	53	Lup001682.1	Lup003339.1	Lup004049.3	Lup004318.1	Lup004791.2	Lup004918.1	Lup005030.1	Lup005847.1	Lup005848.1	Lup006040.1	Lup007550.1	Lup009452.1	Lup009453.1	Lup009889.1	Lup011640.1	Lup012090.1	Lup012695.1	Lup013421.1	Lup014397.1	Lup014827.1	Lup014989.1	Lup015260.1	Lup015455.1	Lup016802.3	Lup017267.1	Lup017804.1	Lup017980.1	Lup018589.2	Lup018828.1	Lup020033.1	Lup020131.1	Lup021272.1	Lup022074.1	Lup022133.1	Lup022202.1	Lup022397.1	Lup022460.1	Lup022920.1	Lup022948.1	Lup023608.1	Lup024076.1	Lup025095.1	Lup025484.1	Lup025803.1	Lup025804.1	Lup026138.1	Lup026758.1	Lup027024.1	Lup029032.1	Lup029405.1	Lup031352.1	Lup031374.1	Lup032864.1
IPR000876	Ribosomal protein S4e	4	Lup000673.1	Lup012799.1	Lup018920.1	Lup029509.1
IPR000878	Tetrapyrrole methylase	3	Lup009751.1	Lup014322.2	Lup017068.1
IPR000883	Cytochrome c oxidase, subunit I	2	Lup000359.2	Lup004922.1
IPR000887	KDPG/KHG aldolase	1	Lup028858.1
IPR000889	Glutathione peroxidase	10	Lup000051.1	Lup001849.1	Lup002340.1	Lup011480.1	Lup015331.1	Lup015332.1	Lup018006.3	Lup021930.1	Lup028378.1	Lup031567.1
IPR000891	Pyruvate carboxyltransferase	8	Lup000738.1	Lup010538.1	Lup010839.1	Lup010842.1	Lup024734.1	Lup026747.1	Lup026820.1	Lup032892.1
IPR000892	Ribosomal protein S26e	8	Lup008591.1	Lup009551.1	Lup009553.1	Lup009554.1	Lup010733.1	Lup011039.1	Lup016758.1	Lup031947.1
IPR000894	Ribulose bisphosphate carboxylase small chain, domain	7	Lup005190.1	Lup006012.1	Lup007808.1	Lup009439.1	Lup010233.1	Lup015157.1	Lup027240.1
IPR000895	Transthyretin/hydroxyisourate hydrolase	1	Lup014243.1
IPR000897	Signal recognition particle, SRP54 subunit, GTPase	7	Lup002198.1	Lup009506.1	Lup014595.1	Lup018795.1	Lup019617.1	Lup020344.1	Lup031130.1
IPR000903	Myristoyl-CoA:protein N-myristoyltransferase	4	Lup007131.1	Lup009061.1	Lup022246.1	Lup025769.1
IPR000904	SEC7-like	13	Lup000630.1	Lup002905.1	Lup013532.1	Lup018607.1	Lup018871.1	Lup020269.1	Lup021325.1	Lup023847.1	Lup025210.1	Lup029185.1	Lup029334.1	Lup029723.1	Lup030733.1
IPR000905	Peptidase M22, glycoprotease	3	Lup008108.1	Lup010860.1	Lup014680.1
IPR000907	Lipoxygenase	23	Lup003340.1	Lup003341.1	Lup004445.1	Lup004644.1	Lup005964.1	Lup005965.1	Lup007590.1	Lup012080.1	Lup012121.1	Lup014643.1	Lup014645.1	Lup014647.1	Lup015668.1	Lup017235.1	Lup017606.1	Lup018117.1	Lup020187.1	Lup021498.1	Lup022644.1	Lup025302.1	Lup026769.1	Lup029306.1	Lup031614.1
IPR000909	Phospholipase C, phosphatidylinositol-specific , X domain	22	Lup000662.1	Lup000663.1	Lup001006.1	Lup001404.1	Lup011659.1	Lup011661.2	Lup013127.1	Lup016180.1	Lup016181.1	Lup016733.1	Lup017372.1	Lup018904.1	Lup018905.1	Lup021242.1	Lup022760.1	Lup023245.1	Lup027941.1	Lup029498.1	Lup029959.1	Lup032557.1	Lup032558.1	Lup033058.1
IPR000911	Ribosomal protein L11	8	Lup003240.1	Lup004306.1	Lup010507.1	Lup017142.1	Lup020960.1	Lup021225.1	Lup023592.1	Lup030202.1
IPR000915	Ribosomal protein L6E	7	Lup002310.1	Lup003738.1	Lup009538.1	Lup023883.1	Lup023885.1	Lup025828.1	Lup031931.1
IPR000916	Bet v I domain	47	Lup001236.1	Lup001253.1	Lup007259.1	Lup007260.1	Lup014011.1	Lup014012.1	Lup014013.1	Lup015744.1	Lup015921.1	Lup015922.1	Lup015923.1	Lup017908.1	Lup019334.1	Lup020750.1	Lup021491.1	Lup021492.1	Lup021495.1	Lup021732.1	Lup021737.1	Lup026043.1	Lup026536.1	Lup026537.1	Lup027014.1	Lup027015.1	Lup029038.1	Lup029039.1	Lup029123.1	Lup029875.1	Lup031525.1	Lup031526.1	Lup031527.1	Lup031528.1	Lup031529.1	Lup031530.1	Lup031531.1	Lup031532.1	Lup031533.1	Lup031534.1	Lup031535.1	Lup031536.1	Lup031537.1	Lup031538.1	Lup032352.1	Lup032353.1	Lup032354.1	Lup032355.1	Lup032609.1
IPR000917	Sulfatase	1	Lup019943.1
IPR000918	Isocitrate lyase/phosphorylmutase	2	Lup003100.1	Lup007209.1
IPR000922	D-galactoside/L-rhamnose binding SUEL lectin domain	21	Lup003249.1	Lup003250.1	Lup004933.2	Lup005116.1	Lup005981.1	Lup011284.1	Lup011542.1	Lup016853.1	Lup017358.1	Lup018131.1	Lup022015.1	Lup022827.1	Lup023437.1	Lup025976.1	Lup026097.1	Lup027748.1	Lup028251.1	Lup030055.1	Lup030209.1	Lup031597.1	Lup033054.1
IPR000923	Blue (type 1) copper domain	8	Lup000921.1	Lup011540.1	Lup012948.1	Lup019916.1	Lup020030.1	Lup024388.1	Lup025266.1	Lup028767.1
IPR000924	Glutamyl/glutaminyl-tRNA synthetase, class Ib	6	Lup002692.1	Lup014253.1	Lup015848.1	Lup016881.1	Lup017017.1	Lup025293.2
IPR000926	GTP cyclohydrolase II, RibA	3	Lup000383.1	Lup009006.1	Lup030232.1
IPR000932	Photosystem antenna protein-like	9	Lup006863.1	Lup006864.1	Lup007602.2	Lup024366.1	Lup025065.1	Lup026722.1	Lup030832.1	Lup030919.1	Lup032009.1
IPR000933	Glycoside hydrolase, family 29	3	Lup002095.1	Lup004027.1	Lup030186.1
IPR000938	CAP Gly-rich domain	3	Lup017894.1	Lup021791.1	Lup031791.1
IPR000941	Enolase	9	Lup002590.1	Lup012284.1	Lup017689.1	Lup019135.2	Lup019136.1	Lup019976.1	Lup020471.1	Lup028931.1	Lup030891.1
IPR000943	RNA polymerase sigma-70 factor	10	Lup001752.1	Lup008667.1	Lup009962.1	Lup010915.1	Lup012289.2	Lup012575.1	Lup014073.1	Lup017464.1	Lup023351.1	Lup031220.1
IPR000949	ELM2 domain	5	Lup003450.2	Lup004898.1	Lup008302.1	Lup010409.1	Lup013763.1
IPR000952	Uncharacterised protein family UPF0017, hydrolase-like, conserved site	1	Lup023352.1
IPR000953	Chromo domain/shadow	23	Lup001262.1	Lup003760.2	Lup006492.2	Lup007237.1	Lup007339.1	Lup007853.1	Lup009630.1	Lup011117.1	Lup011924.1	Lup014598.1	Lup015738.1	Lup016398.1	Lup018017.1	Lup019012.1	Lup020440.1	Lup021902.1	Lup022073.1	Lup025298.1	Lup025384.1	Lup028992.1	Lup029601.1	Lup030699.1	Lup033044.1
IPR000960	Flavin monooxygenase FMO	3	Lup000901.1	Lup010005.1	Lup027772.1
IPR000961	AGC-kinase, C-terminal	25	Lup002293.1	Lup002330.1	Lup002766.1	Lup003333.1	Lup003533.1	Lup004477.1	Lup005131.1	Lup005528.1	Lup008373.1	Lup010469.1	Lup012124.1	Lup012452.1	Lup014344.1	Lup014728.1	Lup019283.1	Lup020499.1	Lup021979.2	Lup023771.1	Lup026086.1	Lup028819.1	Lup029764.1	Lup030776.1	Lup031510.3	Lup032144.1	Lup032406.1
IPR000967	Zinc finger, NF-X1-type	2	Lup011899.1	Lup013789.1
IPR000969	Structure-specific recognition protein	1	Lup008312.1
IPR000971	Globin, subset	6	Lup002398.1	Lup005173.1	Lup007696.1	Lup007828.1	Lup017272.1	Lup017273.1
IPR000979	Phosphodiesterase MJ0936	1	Lup020184.1
IPR000980	SH2 domain	1	Lup029807.1
IPR000985	Legume lectin, alpha chain, conserved site	3	Lup001273.1	Lup015736.1	Lup022582.1
IPR000988	Ribosomal protein L24e-related	9	Lup002527.1	Lup002599.1	Lup003191.1	Lup010883.3	Lup017098.1	Lup020469.1	Lup023635.1	Lup029245.1	Lup030884.1
IPR000994	Peptidase M24, structural domain	17	Lup001285.1	Lup001494.1	Lup004838.1	Lup010018.2	Lup010331.1	Lup012162.1	Lup015138.1	Lup017622.1	Lup018267.1	Lup021273.1	Lup022693.1	Lup022763.1	Lup024312.1	Lup024313.1	Lup025152.2	Lup029021.1	Lup029305.1
IPR000996	Clathrin light chain	7	Lup003052.1	Lup006540.1	Lup013080.1	Lup021687.1	Lup024405.1	Lup024996.1	Lup026609.1
IPR000999	Ribonuclease III domain	14	Lup002532.1	Lup005982.2	Lup013370.1	Lup014391.1	Lup019079.2	Lup021514.1	Lup025923.1	Lup025924.1	Lup027093.1	Lup027588.1	Lup027876.2	Lup027883.1	Lup030675.1	Lup031805.1
IPR001000	Glycoside hydrolase, family 10	12	Lup001073.1	Lup003558.1	Lup006873.1	Lup007536.1	Lup009826.1	Lup012724.1	Lup016428.1	Lup016435.1	Lup017376.1	Lup023426.1	Lup024787.1	Lup033057.1
IPR001002	Chitin-binding, type 1	3	Lup002833.1	Lup005123.1	Lup018767.1
IPR001005	SANT/Myb domain	444	Lup000187.1	Lup000309.2	Lup000333.1	Lup000588.1	Lup000621.1	Lup000646.1	Lup000648.1	Lup000669.1	Lup000670.1	Lup000946.1	Lup000966.1	Lup000975.1	Lup001005.1	Lup001072.1	Lup001076.1	Lup001237.1	Lup001344.1	Lup001436.1	Lup001437.1	Lup001448.1	Lup001501.1	Lup001516.1	Lup001544.1	Lup001688.1	Lup001714.1	Lup001809.1	Lup001997.1	Lup002078.1	Lup002079.1	Lup002274.1	Lup002287.1	Lup002318.1	Lup002675.1	Lup002695.1	Lup002854.1	Lup002913.1	Lup002925.1	Lup002928.1	Lup002959.1	Lup002989.1	Lup003076.1	Lup003079.1	Lup003080.1	Lup003175.1	Lup003225.1	Lup003285.1	Lup003311.1	Lup003383.1	Lup003544.1	Lup003637.1	Lup003834.1	Lup003904.1	Lup003985.1	Lup003986.1	Lup004013.1	Lup004055.1	Lup004140.1	Lup004178.1	Lup004198.1	Lup004208.1	Lup004237.1	Lup004246.1	Lup004250.1	Lup004262.1	Lup004491.1	Lup004572.1	Lup004573.1	Lup004595.1	Lup004608.1	Lup004676.1	Lup004677.1	Lup004717.1	Lup004718.1	Lup004775.1	Lup004814.1	Lup004891.1	Lup005116.1	Lup005146.1	Lup005204.1	Lup005234.1	Lup005277.1	Lup005324.1	Lup005331.2	Lup005374.1	Lup005456.1	Lup005616.1	Lup005645.1	Lup005673.1	Lup005814.1	Lup005966.2	Lup005970.1	Lup006031.1	Lup006052.1	Lup006202.2	Lup006324.1	Lup006348.1	Lup006480.1	Lup006493.2	Lup006529.1	Lup006559.1	Lup006624.1	Lup006678.1	Lup006733.1	Lup006774.1	Lup006902.1	Lup006903.1	Lup007151.1	Lup007192.1	Lup007193.1	Lup007248.1	Lup007322.1	Lup007507.1	Lup007525.1	Lup007564.1	Lup007710.1	Lup007734.1	Lup007791.1	Lup007854.1	Lup008125.1	Lup008126.1	Lup008200.3	Lup008346.1	Lup008369.1	Lup008435.1	Lup008510.1	Lup008526.1	Lup008530.1	Lup008626.1	Lup008650.1	Lup008777.1	Lup008894.1	Lup008899.1	Lup008902.1	Lup008936.1	Lup009042.1	Lup009098.1	Lup009106.2	Lup009194.1	Lup009265.1	Lup009343.1	Lup009461.1	Lup009522.1	Lup009544.1	Lup009604.1	Lup009606.1	Lup009774.1	Lup009779.1	Lup010046.1	Lup010137.1	Lup010377.1	Lup010401.1	Lup010404.1	Lup010405.1	Lup010785.1	Lup010848.1	Lup010918.1	Lup010921.1	Lup011012.2	Lup011188.1	Lup011264.1	Lup011309.1	Lup011546.2	Lup011747.1	Lup011841.1	Lup011970.1	Lup011986.1	Lup012008.1	Lup012012.1	Lup012158.1	Lup012221.1	Lup012223.1	Lup012304.1	Lup012377.1	Lup012551.1	Lup012605.1	Lup012647.1	Lup012710.1	Lup012739.1	Lup012780.1	Lup012791.1	Lup012932.1	Lup012938.1	Lup013219.1	Lup013247.1	Lup013372.1	Lup013500.1	Lup013559.1	Lup013777.1	Lup013841.1	Lup014097.1	Lup014318.1	Lup014328.1	Lup014420.1	Lup014427.1	Lup014480.1	Lup014635.1	Lup014672.1	Lup014739.1	Lup014914.1	Lup014942.1	Lup014961.1	Lup014980.1	Lup015112.1	Lup015140.1	Lup015232.1	Lup015233.1	Lup015375.1	Lup015406.1	Lup015413.1	Lup015436.1	Lup015445.4	Lup015457.1	Lup015469.1	Lup015478.1	Lup015513.1	Lup015516.1	Lup015714.1	Lup015728.1	Lup015732.1	Lup015780.1	Lup015804.1	Lup015849.1	Lup015894.1	Lup016048.1	Lup016057.1	Lup016081.1	Lup016104.1	Lup016257.1	Lup016417.1	Lup016440.1	Lup016445.1	Lup016498.1	Lup016587.1	Lup016911.1	Lup016918.1	Lup016957.1	Lup016981.1	Lup017002.1	Lup017024.1	Lup017205.1	Lup017221.1	Lup017299.1	Lup017360.1	Lup017387.1	Lup017390.1	Lup017391.1	Lup017395.1	Lup017605.1	Lup017798.1	Lup017849.1	Lup017850.1	Lup017876.1	Lup017877.1	Lup017910.1	Lup017939.1	Lup018001.1	Lup018070.1	Lup018207.1	Lup018261.1	Lup018329.1	Lup018387.1	Lup018525.1	Lup018536.1	Lup018762.1	Lup018782.1	Lup018837.1	Lup018854.1	Lup018861.1	Lup018885.1	Lup018890.1	Lup018990.1	Lup019207.1	Lup019289.1	Lup019423.1	Lup019452.1	Lup019476.1	Lup019495.1	Lup019711.1	Lup019769.1	Lup019820.1	Lup019884.1	Lup020057.1	Lup020081.1	Lup020099.1	Lup020157.1	Lup020198.1	Lup020199.1	Lup020243.1	Lup020360.1	Lup020565.1	Lup020573.1	Lup020644.1	Lup020654.1	Lup020851.1	Lup020861.1	Lup020975.1	Lup021005.1	Lup021018.2	Lup021021.1	Lup021063.1	Lup021076.1	Lup021107.1	Lup021135.1	Lup021284.1	Lup021300.1	Lup021316.1	Lup021347.1	Lup021567.1	Lup021778.1	Lup021839.1	Lup021997.1	Lup022093.1	Lup022172.1	Lup022231.1	Lup022338.1	Lup022454.1	Lup022495.1	Lup022552.1	Lup022746.1	Lup022758.2	Lup022951.1	Lup023035.1	Lup023107.1	Lup023200.1	Lup023306.1	Lup023419.1	Lup023433.1	Lup023473.1	Lup023480.1	Lup023519.1	Lup023609.1	Lup023657.1	Lup023715.1	Lup023854.1	Lup024019.1	Lup024091.1	Lup024383.1	Lup024435.1	Lup024478.1	Lup024479.1	Lup024547.1	Lup024660.1	Lup024956.1	Lup025039.1	Lup025471.2	Lup025501.1	Lup025604.1	Lup025654.1	Lup025810.1	Lup025880.1	Lup025899.1	Lup025911.1	Lup025990.1	Lup026149.1	Lup026527.1	Lup026533.1	Lup026676.1	Lup026708.1	Lup027018.1	Lup027054.1	Lup027137.1	Lup027138.1	Lup027243.1	Lup027375.1	Lup027376.1	Lup027559.1	Lup027575.1	Lup027765.1	Lup027817.1	Lup027842.1	Lup027918.1	Lup028037.1	Lup028039.2	Lup028068.1	Lup028106.1	Lup028460.1	Lup028945.1	Lup029057.1	Lup029083.1	Lup029089.1	Lup029099.1	Lup029124.1	Lup029128.1	Lup029157.1	Lup029228.2	Lup029308.1	Lup029322.1	Lup029375.1	Lup029433.1	Lup029458.2	Lup029504.1	Lup029750.1	Lup029758.1	Lup029788.1	Lup029894.1	Lup029929.1	Lup029937.1	Lup029938.1	Lup030042.1	Lup030045.1	Lup030072.1	Lup030187.1	Lup030264.1	Lup030549.1	Lup030566.1	Lup030575.1	Lup030578.1	Lup030613.1	Lup030645.1	Lup030700.1	Lup030773.1	Lup030867.1	Lup030935.1	Lup031088.1	Lup031180.1	Lup031255.1	Lup031345.1	Lup031466.1	Lup031482.1	Lup031509.1	Lup031539.1	Lup031690.1	Lup031747.1	Lup031776.1	Lup031777.1	Lup031815.1	Lup031823.1	Lup031850.1	Lup031857.1	Lup031881.1	Lup031974.1	Lup032338.1	Lup032383.1	Lup032384.1	Lup032415.1	Lup032545.1	Lup032627.1	Lup032688.1	Lup032798.1	Lup032896.1	Lup032900.1	Lup032937.1	Lup032994.1	Lup033068.1
IPR001012	UBX	18	Lup000703.2	Lup003764.1	Lup005208.1	Lup006338.1	Lup009359.1	Lup013111.1	Lup013635.1	Lup014788.1	Lup015076.1	Lup015337.1	Lup017818.1	Lup018012.1	Lup022090.1	Lup027202.1	Lup028181.1	Lup028676.1	Lup031475.1	Lup032819.1
IPR001014	Ribosomal protein L23/L25, conserved site	4	Lup003282.1	Lup017181.1	Lup023557.1	Lup030233.1
IPR001015	Ferrochelatase	5	Lup006328.1	Lup009830.1	Lup029909.1	Lup029911.1	Lup030653.1
IPR001017	Dehydrogenase, E1 component	11	Lup008504.1	Lup011922.1	Lup012077.1	Lup012078.1	Lup014007.1	Lup015900.1	Lup019920.2	Lup020762.1	Lup022391.1	Lup025601.1	Lup025954.1
IPR001019	Guanine nucleotide binding protein (G-protein), alpha subunit	12	Lup002117.1	Lup003364.1	Lup003365.1	Lup004593.1	Lup005143.1	Lup009861.1	Lup012965.1	Lup016069.1	Lup018085.1	Lup022781.3	Lup025490.3	Lup030674.2
IPR001023	Heat shock protein Hsp70	34	Lup000783.1	Lup003295.1	Lup004390.1	Lup004391.1	Lup004639.1	Lup004853.1	Lup005693.1	Lup006217.1	Lup007941.1	Lup007988.1	Lup008750.1	Lup008926.1	Lup009497.1	Lup011392.1	Lup011915.1	Lup013031.1	Lup014921.1	Lup017192.1	Lup018176.1	Lup020806.1	Lup020868.1	Lup020990.1	Lup022195.1	Lup023997.1	Lup026983.1	Lup027291.2	Lup027620.1	Lup028325.1	Lup029645.1	Lup029927.2	Lup030100.1	Lup030102.1	Lup032049.1	Lup032050.1
IPR001024	Lipoxygenase, LH2	27	Lup003340.1	Lup003341.1	Lup004445.1	Lup004644.1	Lup005765.1	Lup005964.1	Lup005965.1	Lup007590.1	Lup011041.1	Lup012080.1	Lup012121.1	Lup014643.1	Lup014645.1	Lup014647.1	Lup015668.1	Lup017235.1	Lup017501.1	Lup017606.1	Lup018117.1	Lup019853.1	Lup020187.1	Lup021498.1	Lup022644.1	Lup025302.1	Lup026769.1	Lup029306.1	Lup031614.1
IPR001025	Bromo adjacent homology (BAH) domain	40	Lup000817.1	Lup002206.1	Lup002207.1	Lup002208.1	Lup003671.1	Lup003760.2	Lup004073.1	Lup004160.1	Lup005364.1	Lup005902.1	Lup005918.1	Lup007394.1	Lup013156.1	Lup015151.1	Lup015189.1	Lup015257.1	Lup017851.1	Lup018017.1	Lup018315.1	Lup019113.1	Lup020002.1	Lup020985.1	Lup022073.1	Lup022107.1	Lup022109.1	Lup022708.1	Lup024200.3	Lup025158.1	Lup025159.1	Lup025160.1	Lup025161.1	Lup026931.1	Lup026932.1	Lup028699.1	Lup028745.1	Lup029670.1	Lup029837.1	Lup030119.1	Lup031748.1	Lup032944.1
IPR001026	Epsin domain, N-terminal	13	Lup000151.1	Lup001071.1	Lup003302.1	Lup008378.1	Lup008874.1	Lup010245.2	Lup012007.1	Lup018241.1	Lup023542.1	Lup023906.1	Lup027651.1	Lup027653.1	Lup030408.1
IPR001030	Aconitase/3-isopropylmalate dehydratase large subunit, alpha/beta/alpha	13	Lup003106.1	Lup004921.1	Lup006512.1	Lup007222.1	Lup008088.1	Lup012272.2	Lup018021.1	Lup022060.1	Lup022864.2	Lup022866.1	Lup024165.1	Lup027747.1	Lup029652.1
IPR001032	Leghaemoglobin	6	Lup002398.1	Lup005173.1	Lup007696.1	Lup007828.1	Lup017272.1	Lup017273.1
IPR001040	Translation Initiation factor eIF- 4e	6	Lup000354.5	Lup001521.1	Lup005286.1	Lup006064.1	Lup007700.1	Lup011387.1
IPR001041	2Fe-2S ferredoxin-type domain	18	Lup000709.1	Lup001242.1	Lup001510.1	Lup003174.1	Lup003471.2	Lup005919.1	Lup013522.1	Lup014335.1	Lup014568.1	Lup017085.1	Lup017759.1	Lup018966.1	Lup020418.1	Lup021291.1	Lup023658.1	Lup024293.1	Lup026470.1	Lup030081.1
IPR001044	Xeroderma pigmentosum group G protein	1	Lup015691.2
IPR001045	Spermine synthase	13	Lup009853.1	Lup011362.1	Lup012459.1	Lup015524.4	Lup015528.1	Lup015930.1	Lup020743.1	Lup025580.1	Lup026474.1	Lup026632.1	Lup029073.1	Lup030286.1	Lup031245.1
IPR001046	Natural resistance-associated macrophage protein	10	Lup005520.1	Lup006484.1	Lup009193.1	Lup009799.1	Lup009955.1	Lup011056.1	Lup012711.1	Lup028286.1	Lup030161.1	Lup030520.1
IPR001047	Ribosomal protein S8e	7	Lup006368.1	Lup008327.1	Lup010464.1	Lup010465.1	Lup023765.1	Lup023977.1	Lup025307.1
IPR001048	Aspartate/glutamate/uridylate kinase	21	Lup000974.1	Lup002382.1	Lup002451.1	Lup006085.1	Lup007820.1	Lup008881.2	Lup010390.1	Lup011591.1	Lup012745.1	Lup013981.1	Lup014196.1	Lup014445.1	Lup015258.1	Lup017645.1	Lup021174.1	Lup023833.1	Lup025340.1	Lup025909.1	Lup027856.1	Lup031293.2	Lup031375.1
IPR001055	Adrenodoxin	2	Lup003471.2	Lup013522.1
IPR001056	Photosystem II PsbH, phosphoprotein	1	Lup000093.1
IPR001057	Glutamate/acetylglutamate kinase	8	Lup010390.1	Lup012745.1	Lup013981.1	Lup014196.1	Lup014445.1	Lup015258.1	Lup023833.1	Lup025340.1
IPR001059	Translation elongation factor P/YeiP, central	2	Lup012128.2	Lup016806.1
IPR001063	Ribosomal protein L22/L17	9	Lup000226.1	Lup003615.1	Lup007598.1	Lup009118.2	Lup011007.2	Lup016792.1	Lup031391.1	Lup031824.1	Lup033004.1
IPR001071	Cellular retinaldehyde binding/alpha-tocopherol transport	13	Lup000907.1	Lup004987.1	Lup007655.1	Lup008190.1	Lup012299.1	Lup012374.2	Lup019569.1	Lup022824.1	Lup023463.1	Lup025986.1	Lup027079.1	Lup028254.1	Lup031017.2
IPR001075	NIF system FeS cluster assembly, NifU, C-terminal	7	Lup005852.1	Lup019745.1	Lup021379.1	Lup022551.1	Lup024709.1	Lup031108.1	Lup032842.1
IPR001077	O-methyltransferase, family 2	35	Lup000497.1	Lup001483.1	Lup002547.1	Lup003025.1	Lup004810.1	Lup004811.1	Lup004812.1	Lup005544.1	Lup005548.1	Lup008507.1	Lup008508.1	Lup009599.1	Lup010284.1	Lup010764.1	Lup010939.1	Lup010947.1	Lup010983.1	Lup011683.1	Lup015306.1	Lup018803.1	Lup018804.1	Lup018805.1	Lup020917.1	Lup021568.1	Lup021569.1	Lup026568.1	Lup027421.1	Lup028544.1	Lup029203.1	Lup029204.1	Lup029205.1	Lup029253.1	Lup029254.1	Lup030919.1	Lup031863.1
IPR001078	2-oxoacid dehydrogenase acyltransferase, catalytic domain	11	Lup000797.1	Lup001665.1	Lup002010.1	Lup005164.1	Lup013230.1	Lup014648.3	Lup015152.1	Lup019076.2	Lup026768.2	Lup028747.1	Lup029655.1
IPR001079	Galectin, carbohydrate recognition domain	10	Lup000204.1	Lup005276.1	Lup006730.1	Lup008647.1	Lup009119.1	Lup015883.1	Lup016513.1	Lup025611.1	Lup029103.1	Lup029161.1
IPR001080	3Fe-4S ferredoxin	2	Lup002983.1	Lup011663.2
IPR001085	Serine hydroxymethyltransferase	14	Lup001214.1	Lup004949.1	Lup005287.1	Lup008943.1	Lup009236.1	Lup010989.1	Lup011386.2	Lup012849.1	Lup014802.1	Lup016009.1	Lup020681.1	Lup021883.1	Lup025530.1	Lup031368.1
IPR001086	Prephenate dehydratase	5	Lup003193.1	Lup004341.1	Lup016270.1	Lup023573.1	Lup026405.1
IPR001087	Lipase, GDSL	92	Lup000062.1	Lup000128.1	Lup000167.1	Lup000208.1	Lup000336.1	Lup002477.1	Lup002479.1	Lup002495.1	Lup002496.1	Lup002581.1	Lup002842.1	Lup003797.2	Lup004062.1	Lup004424.1	Lup005032.1	Lup005033.1	Lup005035.1	Lup005084.1	Lup005196.1	Lup005281.1	Lup005282.1	Lup005539.1	Lup006022.1	Lup006443.1	Lup006587.1	Lup008054.1	Lup009032.1	Lup009626.1	Lup009627.1	Lup009628.1	Lup009732.1	Lup010706.1	Lup010853.1	Lup010854.1	Lup010974.1	Lup011555.1	Lup011898.1	Lup012171.1	Lup012172.1	Lup012173.1	Lup012174.1	Lup012246.1	Lup012340.2	Lup012962.1	Lup013015.1	Lup013629.1	Lup013648.1	Lup013880.1	Lup015497.1	Lup015498.1	Lup016190.1	Lup016730.1	Lup017107.1	Lup017672.1	Lup017782.1	Lup018115.1	Lup018441.1	Lup018917.1	Lup018940.1	Lup019072.1	Lup019449.2	Lup019868.2	Lup020156.1	Lup020384.1	Lup020385.1	Lup020487.1	Lup020878.1	Lup021510.1	Lup022576.1	Lup022650.1	Lup022778.1	Lup023325.1	Lup023628.1	Lup024045.1	Lup024259.1	Lup025104.1	Lup025349.1	Lup026552.1	Lup026555.1	Lup026996.1	Lup027536.1	Lup028575.1	Lup028911.1	Lup029082.1	Lup029435.3	Lup029531.1	Lup029557.1	Lup029665.1	Lup030177.1	Lup032027.1	Lup032151.1	Lup032587.1
IPR001093	IMP dehydrogenase/GMP reductase	3	Lup012215.1	Lup028807.1	Lup028808.1
IPR001094	Flavodoxin	7	Lup010241.1	Lup012604.1	Lup013434.1	Lup014714.1	Lup017730.1	Lup026129.1	Lup028461.1
IPR001095	Acetyl-CoA carboxylase, alpha subunit	3	Lup010366.1	Lup014474.1	Lup023032.1
IPR001096	Peptidase C13, legumain	7	Lup000365.1	Lup009828.1	Lup012001.1	Lup020543.1	Lup020883.1	Lup027214.1	Lup030651.1
IPR001098	DNA-directed DNA polymerase, family A, palm domain	2	Lup019054.1	Lup021007.1
IPR001099	Chalcone/stilbene synthase, N-terminal	11	Lup000446.1	Lup003748.1	Lup016402.1	Lup017966.1	Lup021178.1	Lup022163.1	Lup022164.1	Lup022946.1	Lup023369.1	Lup029319.1	Lup029320.1
IPR001104	3-oxo-5-alpha-steroid 4-dehydrogenase, C-terminal	7	Lup000714.1	Lup001702.1	Lup003878.1	Lup008519.1	Lup010365.1	Lup017330.3	Lup021960.2
IPR001106	Aromatic amino acid lyase	14	Lup000853.1	Lup001981.1	Lup001982.1	Lup002625.1	Lup002627.1	Lup003089.1	Lup010089.1	Lup011449.1	Lup014620.1	Lup017132.1	Lup019391.1	Lup020439.1	Lup031218.1	Lup031219.1
IPR001107	Band 7 protein	17	Lup000172.1	Lup000485.1	Lup004187.1	Lup007380.1	Lup008308.1	Lup009591.2	Lup011121.1	Lup015095.1	Lup015366.1	Lup015379.1	Lup016375.1	Lup019211.1	Lup019979.1	Lup027349.1	Lup028004.1	Lup030707.1	Lup032316.1
IPR001108	Peptidase A22A, presenilin	2	Lup013273.1	Lup020574.1
IPR001110	Uncharacterised protein family UPF0012, conserved site	1	Lup012458.2
IPR001114	Adenylosuccinate synthetase	2	Lup010547.1	Lup019834.1
IPR001117	Multicopper oxidase, type 1	50	Lup001685.1	Lup002024.1	Lup003111.1	Lup003858.1	Lup003859.1	Lup005775.1	Lup006160.1	Lup006161.1	Lup008571.1	Lup009379.1	Lup009380.1	Lup009724.1	Lup010412.1	Lup010482.1	Lup011130.1	Lup011190.1	Lup012337.1	Lup012958.1	Lup013870.1	Lup014409.1	Lup014433.1	Lup016399.1	Lup017209.1	Lup017416.1	Lup018360.1	Lup018361.1	Lup018922.1	Lup019362.1	Lup021457.1	Lup022000.1	Lup022775.1	Lup022816.3	Lup023280.1	Lup024017.1	Lup025059.1	Lup025752.1	Lup025935.1	Lup026407.1	Lup028000.1	Lup028001.1	Lup029410.1	Lup029486.1	Lup029512.1	Lup029514.1	Lup030325.1	Lup030874.1	Lup032153.1	Lup032237.1	Lup033038.1	Lup033039.1
IPR001119	S-layer homology domain	1	Lup020135.1
IPR001124	Lipid-binding serum glycoprotein, C-terminal	4	Lup007738.1	Lup019092.1	Lup029527.1	Lup029670.1
IPR001125	Recoverin	15	Lup000830.1	Lup000930.1	Lup001774.1	Lup005474.1	Lup008070.1	Lup015677.1	Lup019124.1	Lup021718.1	Lup024103.1	Lup024829.2	Lup025362.1	Lup025864.1	Lup028084.2	Lup029699.1	Lup032061.1
IPR001126	DNA-repair protein, UmuC-like	3	Lup001178.1	Lup022218.2	Lup022990.1
IPR001128	Cytochrome P450	223	Lup000235.1	Lup000338.1	Lup000340.1	Lup000341.1	Lup000342.1	Lup000474.1	Lup000813.1	Lup001041.1	Lup001042.1	Lup001106.1	Lup001295.1	Lup001363.1	Lup001394.1	Lup001453.1	Lup001454.1	Lup001458.1	Lup001567.1	Lup001660.1	Lup001666.1	Lup001976.1	Lup002096.1	Lup002323.1	Lup002324.1	Lup002356.1	Lup002360.1	Lup002415.1	Lup002416.1	Lup002417.1	Lup002639.1	Lup002640.1	Lup002641.1	Lup002829.2	Lup002918.1	Lup003184.1	Lup003280.1	Lup003281.1	Lup003367.1	Lup003456.1	Lup003704.1	Lup003705.1	Lup004009.1	Lup004092.1	Lup004123.1	Lup004742.1	Lup004846.1	Lup005079.1	Lup005156.1	Lup005215.2	Lup005317.1	Lup005318.1	Lup005526.2	Lup005543.1	Lup005584.1	Lup005596.1	Lup005783.1	Lup005785.1	Lup006017.1	Lup006203.1	Lup006342.1	Lup006343.1	Lup006344.1	Lup006345.1	Lup007185.1	Lup007281.1	Lup007533.1	Lup007534.1	Lup007535.1	Lup007618.1	Lup008229.1	Lup008388.1	Lup008408.1	Lup008431.1	Lup008487.1	Lup008547.1	Lup008757.1	Lup008758.1	Lup008759.1	Lup008851.1	Lup009156.1	Lup009288.1	Lup009545.1	Lup009583.1	Lup009756.1	Lup009772.1	Lup010035.1	Lup010036.1	Lup010236.1	Lup010581.1	Lup011136.1	Lup011158.1	Lup011180.1	Lup011580.1	Lup011860.1	Lup011861.1	Lup012082.1	Lup012836.1	Lup013004.1	Lup013182.1	Lup013192.1	Lup013268.1	Lup013315.1	Lup013511.1	Lup013513.1	Lup013825.1	Lup013826.1	Lup013827.1	Lup013828.1	Lup014019.1	Lup014036.1	Lup014113.1	Lup014262.1	Lup014379.1	Lup014562.1	Lup014676.1	Lup014705.1	Lup015247.1	Lup015669.1	Lup016133.1	Lup016156.1	Lup016222.1	Lup016223.1	Lup016224.1	Lup016373.1	Lup016385.1	Lup016408.1	Lup016426.1	Lup016461.1	Lup017326.1	Lup017948.1	Lup018011.2	Lup018048.1	Lup018083.1	Lup018311.1	Lup018467.1	Lup018481.1	Lup018547.1	Lup018591.1	Lup018593.1	Lup018816.1	Lup019036.1	Lup019478.1	Lup019488.1	Lup019509.1	Lup019563.1	Lup020118.1	Lup020132.1	Lup020133.1	Lup020227.1	Lup020228.1	Lup020486.1	Lup020583.1	Lup021156.1	Lup021362.1	Lup021406.1	Lup021519.1	Lup021817.1	Lup022022.1	Lup022378.1	Lup022427.1	Lup022431.1	Lup022467.1	Lup022469.1	Lup022703.1	Lup022722.1	Lup022807.1	Lup022829.1	Lup022929.1	Lup023060.1	Lup023125.1	Lup023314.1	Lup023406.1	Lup023559.1	Lup023644.1	Lup023783.1	Lup023805.1	Lup024159.1	Lup024279.1	Lup024446.1	Lup024447.1	Lup024531.1	Lup024896.1	Lup024897.1	Lup025460.1	Lup025470.1	Lup026306.1	Lup026479.1	Lup026569.1	Lup026690.1	Lup026984.1	Lup027071.1	Lup027072.1	Lup027546.1	Lup027547.1	Lup027734.1	Lup027935.1	Lup028188.1	Lup028363.1	Lup028627.1	Lup028706.1	Lup028768.1	Lup028769.1	Lup028770.1	Lup028847.1	Lup028848.1	Lup028892.1	Lup029629.1	Lup029685.1	Lup029686.1	Lup029806.1	Lup030056.1	Lup030413.1	Lup030562.1	Lup030564.1	Lup030565.1	Lup030659.1	Lup030871.1	Lup030980.1	Lup031456.1	Lup031457.1	Lup031458.1	Lup032244.1	Lup032447.1	Lup032549.1
IPR001129	Membrane-associated, eicosanoid/glutathione metabolism (MAPEG) protein	3	Lup018831.1	Lup018832.1	Lup024078.1
IPR001130	TatD superfamily	2	Lup000295.1	Lup006077.1
IPR001131	Peptidase M24B, X-Pro dipeptidase/aminopeptidase P, conserved site	1	Lup025152.2
IPR001133	NADH-ubiquinone oxidoreductase chain 4L/K	2	Lup000357.1	Lup004924.2
IPR001135	NADH-quinone oxidoreductase, subunit D	4	Lup010342.1	Lup014426.1	Lup019726.1	Lup019949.1
IPR001140	ABC transporter, transmembrane domain	53	Lup000811.1	Lup002616.1	Lup002682.1	Lup003552.1	Lup003989.1	Lup004173.1	Lup004235.1	Lup004615.1	Lup004708.1	Lup004709.1	Lup005289.1	Lup005301.1	Lup005335.1	Lup006788.1	Lup007494.1	Lup008321.1	Lup009107.1	Lup009517.1	Lup010692.1	Lup010976.1	Lup011093.1	Lup011135.1	Lup011384.1	Lup011656.3	Lup012075.1	Lup013170.1	Lup013658.3	Lup014261.1	Lup015467.1	Lup016049.1	Lup016993.1	Lup018480.1	Lup018825.1	Lup020097.1	Lup020451.1	Lup020653.1	Lup020715.1	Lup022393.1	Lup023917.1	Lup024647.1	Lup025402.1	Lup025556.1	Lup029176.1	Lup029684.1	Lup029738.1	Lup030449.1	Lup031603.1	Lup031604.1	Lup031605.1	Lup031818.1	Lup032421.1	Lup032611.1	Lup032675.1
IPR001141	Ribosomal protein L27e	5	Lup006140.1	Lup009640.1	Lup015035.1	Lup021396.1	Lup026499.1
IPR001147	Ribosomal protein L21e	5	Lup002365.3	Lup010562.1	Lup019826.1	Lup022683.1	Lup026797.1
IPR001148	Alpha carbonic anhydrase	5	Lup010516.1	Lup010694.1	Lup019392.1	Lup021221.1	Lup031214.1
IPR001153	Barwin	1	Lup002833.1
IPR001154	DNA topoisomerase II, eukaryotic-type	1	Lup023338.1
IPR001155	NADH:flavin oxidoreductase/NADH oxidase, N-terminal	12	Lup003492.1	Lup003813.1	Lup003814.1	Lup003815.1	Lup012317.1	Lup020040.1	Lup022183.1	Lup024402.1	Lup024403.1	Lup024404.1	Lup026064.2	Lup026628.1
IPR001159	Double-stranded RNA-binding	25	Lup001529.1	Lup002532.1	Lup003239.1	Lup005238.1	Lup006750.1	Lup007263.1	Lup008597.3	Lup008806.2	Lup009910.1	Lup009936.1	Lup009937.1	Lup010355.1	Lup012601.1	Lup013370.1	Lup015830.1	Lup016737.1	Lup017141.1	Lup019079.2	Lup021527.1	Lup022357.1	Lup023594.1	Lup023865.2	Lup024994.1	Lup026610.2	Lup032349.1
IPR001161	Xeroderma pigmentosum group B protein (XP-B)	2	Lup004896.1	Lup024537.1
IPR001162	Excinuclease ABC, C subunit, C-terminal	1	Lup005216.1
IPR001163	Like-Sm ribonucleoprotein (LSM) domain	36	Lup001821.1	Lup001847.1	Lup001887.2	Lup002570.1	Lup005411.3	Lup005568.1	Lup006496.1	Lup007101.1	Lup008498.1	Lup009261.1	Lup009444.1	Lup009467.1	Lup009569.1	Lup009719.1	Lup010955.1	Lup011475.2	Lup011482.1	Lup011504.1	Lup011637.2	Lup012070.1	Lup012325.1	Lup013409.1	Lup013433.1	Lup016681.1	Lup019047.1	Lup021042.1	Lup021709.1	Lup021936.1	Lup024610.1	Lup024646.1	Lup026130.1	Lup029002.1	Lup029640.1	Lup031128.1	Lup031560.1	Lup032685.1
IPR001164	Arf GTPase activating protein	34	Lup000494.1	Lup001552.1	Lup001801.1	Lup002367.1	Lup004536.1	Lup004618.1	Lup006051.1	Lup009989.1	Lup010260.2	Lup011951.1	Lup013872.2	Lup016033.1	Lup016425.3	Lup017379.1	Lup018211.1	Lup020292.1	Lup020304.3	Lup020319.1	Lup020668.1	Lup021066.1	Lup021740.5	Lup023723.1	Lup024273.1	Lup024754.1	Lup025513.1	Lup026879.1	Lup026981.1	Lup027098.1	Lup028160.1	Lup029881.2	Lup030388.1	Lup030727.1	Lup031800.2	Lup032775.1
IPR001171	Ergosterol biosynthesis ERG4/ERG24	2	Lup019774.1	Lup024458.1
IPR001173	Glycosyl transferase, family 2	5	Lup003235.1	Lup010209.1	Lup017137.1	Lup027894.1	Lup030195.1
IPR001176	1-aminocyclopropane-1-carboxylate synthase	28	Lup002652.1	Lup004889.1	Lup005671.1	Lup005774.1	Lup006554.1	Lup009219.1	Lup011340.1	Lup012685.1	Lup013690.1	Lup013779.1	Lup013931.1	Lup014121.2	Lup015963.1	Lup018266.1	Lup019969.1	Lup020720.1	Lup021758.1	Lup024551.1	Lup025423.1	Lup025561.1	Lup025900.1	Lup027445.1	Lup027843.1	Lup029265.1	Lup029844.1	Lup030261.1	Lup032101.1	Lup032265.1
IPR001179	Peptidyl-prolyl cis-trans isomerase, FKBP-type, domain	25	Lup001090.1	Lup003360.1	Lup003467.1	Lup005777.1	Lup008266.1	Lup008764.1	Lup008860.2	Lup009671.1	Lup010463.1	Lup011757.1	Lup012309.2	Lup013025.1	Lup013755.2	Lup014233.1	Lup014868.1	Lup015034.1	Lup016252.1	Lup017490.1	Lup017515.2	Lup018864.1	Lup021010.1	Lup022144.1	Lup026952.2	Lup028143.1	Lup029463.1
IPR001180	Citron-like	2	Lup013006.1	Lup014229.1
IPR001188	Bacterial periplasmic spermidine/putrescine-binding protein	1	Lup028203.1
IPR001189	Manganese/iron superoxide dismutase	4	Lup007632.1	Lup009550.1	Lup012253.1	Lup031946.1
IPR001192	Phosphoinositide phospholipase C	10	Lup000662.1	Lup000663.1	Lup016180.1	Lup016181.1	Lup016733.1	Lup018904.1	Lup018905.1	Lup029498.1	Lup032557.1	Lup032558.1
IPR001193	Peptidase M50, mammalian sterol-regulatory element binding protein	1	Lup003763.1
IPR001194	DENN	7	Lup003493.2	Lup007112.1	Lup011094.1	Lup016691.1	Lup026065.1	Lup028337.1	Lup032787.1
IPR001196	Ribosomal protein L15, conserved site	7	Lup015965.1	Lup020716.1	Lup025557.1	Lup027557.1	Lup028529.1	Lup029092.1	Lup031464.1
IPR001199	Cytochrome b5	32	Lup001358.1	Lup002080.1	Lup002940.1	Lup005009.1	Lup005230.1	Lup005585.1	Lup006746.1	Lup007343.1	Lup008067.1	Lup008446.1	Lup008720.1	Lup008721.1	Lup009230.1	Lup009834.1	Lup010387.1	Lup011181.1	Lup011791.1	Lup011792.1	Lup012269.1	Lup013947.1	Lup014293.1	Lup014979.1	Lup017488.1	Lup018082.1	Lup019470.1	Lup020870.1	Lup025332.1	Lup028050.1	Lup029010.1	Lup029739.1	Lup030657.1	Lup031249.1
IPR001202	WW/Rsp5/WWP	16	Lup001084.1	Lup004054.1	Lup005346.1	Lup005529.1	Lup007425.1	Lup011994.1	Lup013757.1	Lup014373.1	Lup017389.1	Lup024510.1	Lup024511.1	Lup024779.1	Lup027061.1	Lup027395.1	Lup029146.1	Lup030371.2
IPR001204	Phosphate transporter	3	Lup013863.1	Lup015966.1	Lup020714.1
IPR001206	Diacylglycerol kinase, catalytic domain	17	Lup003075.1	Lup004051.1	Lup009049.1	Lup009468.1	Lup011122.1	Lup011745.1	Lup013265.1	Lup013688.1	Lup016809.1	Lup018464.1	Lup021745.1	Lup024971.1	Lup025755.1	Lup026157.1	Lup027371.1	Lup029920.1	Lup031260.1
IPR001208	Mini-chromosome maintenance, DNA-dependent ATPase	9	Lup003408.1	Lup008995.1	Lup018711.1	Lup019198.1	Lup021614.1	Lup022544.1	Lup023457.1	Lup026206.1	Lup032547.1
IPR001209	Ribosomal protein S14	5	Lup000185.1	Lup019530.1	Lup020027.1	Lup024799.1	Lup030356.1
IPR001210	Ribosomal protein S17e	5	Lup019626.1	Lup023295.1	Lup025666.1	Lup025667.1	Lup027969.1
IPR001211	Phospholipase A2, eukaryotic	1	Lup016097.1
IPR001214	SET domain	62	Lup000317.1	Lup000928.1	Lup001005.1	Lup001189.1	Lup001536.1	Lup002039.1	Lup002819.1	Lup003547.1	Lup003765.1	Lup005468.1	Lup006033.1	Lup006378.1	Lup007154.1	Lup007201.1	Lup007674.1	Lup008119.1	Lup008529.1	Lup008686.1	Lup008878.1	Lup009226.1	Lup009661.1	Lup010087.1	Lup010753.1	Lup011204.1	Lup012058.1	Lup012887.1	Lup013012.1	Lup013427.1	Lup015445.4	Lup015517.1	Lup016088.1	Lup016509.1	Lup017681.1	Lup018836.2	Lup019932.1	Lup021244.1	Lup021395.1	Lup021723.1	Lup021920.2	Lup022336.1	Lup022404.1	Lup022479.1	Lup022758.2	Lup022788.1	Lup023056.1	Lup023923.1	Lup024866.1	Lup025683.1	Lup025857.1	Lup026451.1	Lup026498.1	Lup026510.1	Lup026728.1	Lup026785.1	Lup027244.1	Lup027380.1	Lup027610.1	Lup028031.1	Lup028182.1	Lup028565.1	Lup030288.1	Lup031870.1
IPR001216	Cysteine synthase/cystathionine beta-synthase P-phosphate-binding site	8	Lup011887.1	Lup015270.1	Lup018290.1	Lup020572.1	Lup022972.1	Lup026469.1	Lup027904.1	Lup029689.1
IPR001217	STAT transcription factor, core	1	Lup029807.1
IPR001220	Legume lectin domain	36	Lup000092.1	Lup000824.1	Lup001263.1	Lup001273.1	Lup003433.1	Lup004710.1	Lup006951.1	Lup007308.1	Lup008479.1	Lup010325.1	Lup010369.1	Lup010397.1	Lup010773.1	Lup011702.1	Lup012747.2	Lup012748.1	Lup012761.1	Lup012825.1	Lup014467.1	Lup014503.1	Lup015736.1	Lup016845.1	Lup016846.1	Lup018841.1	Lup021282.1	Lup022582.1	Lup023029.1	Lup023820.1	Lup023892.1	Lup024089.1	Lup026595.1	Lup027278.1	Lup027723.1	Lup029095.1	Lup032203.1	Lup032624.1
IPR001221	Phenol hydroxylase reductase	1	Lup013672.1
IPR001222	Zinc finger, TFIIS-type	6	Lup000464.1	Lup009571.1	Lup010747.1	Lup012255.1	Lup027028.1	Lup027224.1
IPR001223	Glycoside hydrolase, family 18, catalytic domain	19	Lup001261.1	Lup002508.1	Lup003990.1	Lup003991.1	Lup003992.1	Lup004290.1	Lup004706.1	Lup005213.1	Lup005861.1	Lup005862.1	Lup006960.1	Lup010787.1	Lup021705.1	Lup023920.1	Lup024433.1	Lup026199.1	Lup026200.1	Lup026202.1	Lup030096.1
IPR001228	4-diphosphocytidyl-2C-methyl-D-erythritol synthase	1	Lup026438.1
IPR001229	Mannose-binding lectin	3	Lup005991.1	Lup024029.2	Lup025180.1
IPR001232	SKP1 component	18	Lup001806.1	Lup002278.1	Lup003459.1	Lup003795.1	Lup004800.1	Lup012723.1	Lup014995.1	Lup016078.1	Lup018025.1	Lup020433.1	Lup020434.1	Lup022052.2	Lup022842.1	Lup023897.1	Lup023898.1	Lup026968.1	Lup028894.1	Lup032981.1
IPR001235	Blue (type 1) copper protein	3	Lup020030.1	Lup024388.1	Lup028767.1
IPR001236	Lactate/malate dehydrogenase, N-terminal	16	Lup000958.1	Lup001683.1	Lup008370.1	Lup010000.1	Lup015113.1	Lup015184.1	Lup017526.1	Lup018439.1	Lup022706.1	Lup025639.1	Lup026330.1	Lup027834.1	Lup029833.1	Lup030774.1	Lup032218.1	Lup032219.1
IPR001240	N-(5'phosphoribosyl)anthranilate isomerase (PRAI)	1	Lup016183.1
IPR001241	DNA topoisomerase, type IIA	2	Lup011828.1	Lup023338.1
IPR001245	Serine-threonine/tyrosine-protein kinase catalytic domain	405	Lup000015.1	Lup000136.1	Lup000226.1	Lup000335.1	Lup000435.1	Lup000438.1	Lup000553.1	Lup000718.1	Lup000957.1	Lup001124.1	Lup001254.1	Lup002065.1	Lup002083.1	Lup002200.1	Lup002253.1	Lup002277.1	Lup002343.1	Lup002680.1	Lup002826.1	Lup002841.1	Lup002898.1	Lup002953.1	Lup002970.1	Lup003305.1	Lup003323.1	Lup003446.1	Lup003486.1	Lup003515.1	Lup003628.1	Lup003646.1	Lup003892.1	Lup004007.3	Lup004089.1	Lup004152.1	Lup004175.1	Lup004255.1	Lup004274.1	Lup004344.1	Lup004419.1	Lup004520.1	Lup004574.2	Lup004692.1	Lup004710.1	Lup004845.1	Lup004848.1	Lup005107.1	Lup005109.1	Lup005110.1	Lup005236.1	Lup005250.1	Lup005337.1	Lup005366.1	Lup005375.1	Lup005517.1	Lup005555.1	Lup005606.1	Lup005681.1	Lup005682.1	Lup005685.1	Lup005686.1	Lup005883.2	Lup005947.1	Lup005985.1	Lup006042.1	Lup006206.1	Lup006293.1	Lup006535.1	Lup006568.1	Lup006571.1	Lup006579.1	Lup006602.1	Lup006637.1	Lup006924.1	Lup006951.1	Lup007093.1	Lup007106.1	Lup007195.1	Lup007249.1	Lup007268.1	Lup007657.1	Lup007684.1	Lup007737.1	Lup007775.1	Lup007967.1	Lup008001.1	Lup008033.1	Lup008049.1	Lup008347.1	Lup008472.1	Lup008512.1	Lup008534.4	Lup008565.1	Lup008624.1	Lup008664.1	Lup008675.1	Lup008680.1	Lup008733.1	Lup008736.2	Lup008827.1	Lup008930.1	Lup009032.1	Lup009033.1	Lup009034.1	Lup009151.1	Lup009370.1	Lup009459.1	Lup009460.1	Lup009489.1	Lup009710.1	Lup009711.1	Lup009863.1	Lup009905.1	Lup009928.1	Lup009985.1	Lup009990.1	Lup010102.1	Lup010127.1	Lup010155.1	Lup010187.1	Lup010354.1	Lup010779.1	Lup011123.1	Lup011132.1	Lup011146.1	Lup011279.1	Lup011300.1	Lup011320.1	Lup011345.1	Lup011390.1	Lup011427.1	Lup011524.3	Lup011723.1	Lup011764.1	Lup011808.1	Lup011913.1	Lup011958.1	Lup012049.1	Lup012112.1	Lup012126.1	Lup012128.2	Lup012130.1	Lup012203.1	Lup012462.1	Lup012600.1	Lup012677.1	Lup012804.1	Lup012825.1	Lup012913.1	Lup012915.1	Lup012981.1	Lup012991.1	Lup013001.1	Lup013071.1	Lup013081.1	Lup013143.1	Lup013172.1	Lup013342.1	Lup013414.1	Lup013507.1	Lup013549.1	Lup013807.1	Lup014205.1	Lup014228.1	Lup014246.1	Lup014283.1	Lup014359.1	Lup014394.1	Lup014395.1	Lup014606.1	Lup014674.1	Lup014716.1	Lup015056.1	Lup015065.1	Lup015122.1	Lup015164.1	Lup015165.1	Lup015294.1	Lup015295.1	Lup015296.1	Lup015325.1	Lup015329.1	Lup015531.1	Lup015559.1	Lup015570.1	Lup015674.1	Lup015680.1	Lup015840.1	Lup015941.1	Lup015993.1	Lup016121.1	Lup016556.1	Lup016580.1	Lup016591.2	Lup016604.1	Lup016741.1	Lup016766.1	Lup016988.1	Lup017174.1	Lup017220.1	Lup017581.1	Lup017686.1	Lup017706.1	Lup017783.1	Lup017797.1	Lup017954.1	Lup018005.1	Lup018009.1	Lup018019.2	Lup018233.1	Lup018257.1	Lup018270.1	Lup018430.1	Lup018772.1	Lup018781.1	Lup018856.1	Lup018960.1	Lup018975.1	Lup018987.1	Lup019175.1	Lup019178.1	Lup019183.1	Lup019212.1	Lup019275.1	Lup019278.1	Lup019281.1	Lup019374.1	Lup019425.1	Lup019547.1	Lup019549.1	Lup019550.1	Lup019773.1	Lup019846.1	Lup019899.1	Lup019955.1	Lup019960.1	Lup019982.1	Lup020147.1	Lup020154.1	Lup020188.1	Lup020193.1	Lup020262.1	Lup020361.1	Lup020411.1	Lup020415.1	Lup020474.1	Lup020524.1	Lup020594.1	Lup020737.1	Lup020825.1	Lup020831.1	Lup020916.1	Lup021100.1	Lup021239.1	Lup021266.1	Lup021629.1	Lup021632.1	Lup021688.1	Lup021695.1	Lup021731.1	Lup021749.1	Lup021750.1	Lup021959.1	Lup022065.1	Lup022084.2	Lup022097.1	Lup022102.1	Lup022129.1	Lup022185.1	Lup022243.1	Lup022292.1	Lup022417.1	Lup022447.1	Lup022509.1	Lup022562.1	Lup022633.1	Lup022669.1	Lup022695.1	Lup022805.1	Lup022896.1	Lup022965.1	Lup022986.1	Lup023130.1	Lup023310.1	Lup023600.1	Lup023858.1	Lup024014.1	Lup024154.1	Lup024240.1	Lup024242.1	Lup024278.1	Lup024282.1	Lup024326.1	Lup024346.1	Lup024680.2	Lup024736.1	Lup024770.1	Lup024864.1	Lup024963.1	Lup025147.1	Lup025309.1	Lup025334.1	Lup025354.1	Lup025421.1	Lup025527.1	Lup025576.1	Lup025826.1	Lup026057.1	Lup026148.1	Lup026177.1	Lup026200.1	Lup026213.3	Lup026230.1	Lup026251.1	Lup026278.1	Lup026417.1	Lup026444.1	Lup026564.1	Lup026593.1	Lup026624.1	Lup026674.1	Lup026689.1	Lup026818.1	Lup026883.1	Lup026992.1	Lup027016.1	Lup027096.1	Lup027130.1	Lup027189.2	Lup027242.1	Lup027260.1	Lup027383.1	Lup027435.1	Lup027458.1	Lup027465.1	Lup027583.1	Lup027586.1	Lup027615.1	Lup027683.1	Lup027698.3	Lup027743.1	Lup028029.1	Lup028055.1	Lup028065.1	Lup028079.1	Lup028129.1	Lup028191.1	Lup028263.1	Lup028288.1	Lup028568.1	Lup028665.1	Lup028696.1	Lup028795.1	Lup028801.1	Lup028914.1	Lup029074.1	Lup029344.1	Lup029368.1	Lup029412.1	Lup029544.1	Lup029633.1	Lup029636.2	Lup029774.1	Lup029775.1	Lup029778.1	Lup029813.1	Lup029998.1	Lup030024.1	Lup030136.1	Lup030228.1	Lup030245.1	Lup030280.1	Lup030383.1	Lup030384.1	Lup030385.1	Lup030428.1	Lup030487.1	Lup030524.1	Lup030663.1	Lup030748.1	Lup030822.1	Lup030978.1	Lup031206.1	Lup031405.1	Lup031489.1	Lup031550.1	Lup031601.1	Lup031803.1	Lup031848.3	Lup031983.1	Lup032023.1	Lup032036.1	Lup032041.1	Lup032044.1	Lup032163.1	Lup032193.1	Lup032248.1	Lup032427.1	Lup032452.2	Lup032512.1	Lup032576.1	Lup032638.1	Lup032647.1	Lup032680.2	Lup032757.1	Lup032990.1
IPR001246	Lipoxygenase, plant	23	Lup003340.1	Lup003341.1	Lup004445.1	Lup004644.1	Lup005964.1	Lup005965.1	Lup007590.1	Lup012080.1	Lup012121.1	Lup014643.1	Lup014645.1	Lup014647.1	Lup015668.1	Lup017235.1	Lup017606.1	Lup018117.1	Lup020187.1	Lup021498.1	Lup022644.1	Lup025302.1	Lup026769.1	Lup029306.1	Lup031614.1
IPR001247	Exoribonuclease, phosphorolytic domain 1	13	Lup000402.1	Lup003234.1	Lup003825.2	Lup004138.1	Lup005836.1	Lup010520.1	Lup010793.1	Lup011539.1	Lup014753.1	Lup017134.1	Lup017983.1	Lup021217.1	Lup022149.1
IPR001248	Permease, cytosine/purines, uracil, thiamine, allantoin	2	Lup020464.1	Lup030942.1
IPR001249	Acetyl-CoA biotin carboxyl carrier	3	Lup015815.1	Lup029955.1	Lup032465.1
IPR001250	Mannose-6-phosphate isomerase, type I	1	Lup008843.1
IPR001251	CRAL-TRIO domain	57	Lup000068.1	Lup000907.1	Lup003292.1	Lup003401.1	Lup004963.1	Lup004987.1	Lup005111.1	Lup005369.1	Lup006326.1	Lup006717.1	Lup007649.2	Lup007655.1	Lup008190.1	Lup008436.3	Lup010633.1	Lup011312.1	Lup011564.1	Lup011627.1	Lup012188.1	Lup012298.1	Lup012299.1	Lup012374.2	Lup012382.1	Lup012658.1	Lup012779.1	Lup012816.1	Lup014711.1	Lup016340.1	Lup016835.1	Lup017310.5	Lup017862.1	Lup019569.1	Lup020522.1	Lup022010.1	Lup022066.1	Lup022449.1	Lup022824.1	Lup022875.1	Lup022974.1	Lup023463.1	Lup023550.1	Lup024438.1	Lup025146.1	Lup025735.1	Lup025986.1	Lup027079.1	Lup027151.1	Lup027386.1	Lup027480.1	Lup028254.1	Lup029214.1	Lup029907.1	Lup031017.2	Lup031475.1	Lup031813.1	Lup032394.1	Lup032875.1
IPR001252	Malate dehydrogenase, active site	14	Lup000958.1	Lup001683.1	Lup008370.1	Lup010000.1	Lup015113.1	Lup015184.1	Lup017526.1	Lup018439.1	Lup022706.1	Lup025639.1	Lup026330.1	Lup027834.1	Lup029833.1	Lup030774.1
IPR001253	Translation initiation factor 1A (eIF-1A)	5	Lup009573.1	Lup011234.1	Lup030508.1	Lup030509.1	Lup030795.1
IPR001254	Peptidase S1/S6, chymotrypsin/Hap	6	Lup001766.1	Lup001831.2	Lup010579.1	Lup027591.1	Lup029069.1	Lup031494.1
IPR001258	NHL repeat	10	Lup002223.1	Lup004070.1	Lup005612.1	Lup015168.1	Lup015928.1	Lup020396.1	Lup020746.1	Lup022583.1	Lup022584.1	Lup025583.1
IPR001260	Coproporphyrinogen III oxidase, aerobic	1	Lup019169.1
IPR001261	ArgE/DapE/ACY1/CPG2/YscS, conserved site	3	Lup005019.1	Lup026508.2	Lup028833.1
IPR001263	Phosphoinositide 3-kinase, accessory (PIK) domain	4	Lup005104.1	Lup005383.1	Lup015946.1	Lup025574.1
IPR001266	Ribosomal protein S19e	4	Lup001417.1	Lup029954.1	Lup032330.1	Lup032466.1
IPR001267	Thymidine kinase	2	Lup017842.1	Lup020999.1
IPR001268	NADH:ubiquinone oxidoreductase, 30kDa subunit	3	Lup000213.1	Lup021141.1	Lup027324.1
IPR001269	tRNA-dihydrouridine synthase	5	Lup006501.1	Lup008145.2	Lup012294.1	Lup017493.1	Lup028161.1
IPR001270	Chaperonin ClpA/B	14	Lup001420.1	Lup005264.1	Lup006478.1	Lup008121.1	Lup013267.1	Lup015709.1	Lup015789.1	Lup016840.1	Lup018466.1	Lup020288.1	Lup020315.1	Lup027489.1	Lup030698.1	Lup030845.1
IPR001272	Phosphoenolpyruvate carboxykinase, ATP-utilising	5	Lup016026.1	Lup016560.1	Lup025521.1	Lup028157.1	Lup028476.1
IPR001278	Arginyl-tRNA synthetase, class Ia	3	Lup004950.1	Lup024004.1	Lup029747.2
IPR001279	Beta-lactamase-like	13	Lup003357.1	Lup004917.2	Lup005953.1	Lup009580.1	Lup013813.1	Lup015673.2	Lup015842.1	Lup018283.1	Lup020134.1	Lup021884.1	Lup028770.1	Lup030028.2	Lup031908.1
IPR001280	Photosystem I PsaA/PsaB	4	Lup000184.1	Lup007599.1	Lup007600.1	Lup007601.1
IPR001282	Glucose-6-phosphate dehydrogenase	7	Lup001578.1	Lup005209.2	Lup012066.1	Lup013636.1	Lup022259.1	Lup022399.1	Lup028131.1
IPR001283	Allergen V5/Tpx-1-related	17	Lup000423.1	Lup000424.1	Lup007996.1	Lup009015.1	Lup009016.1	Lup009017.1	Lup009463.1	Lup012976.1	Lup013044.1	Lup013045.1	Lup013046.1	Lup013413.1	Lup014267.1	Lup014629.1	Lup018652.1	Lup026151.1	Lup026152.1
IPR001288	Translation initiation factor 3	2	Lup013388.1	Lup024668.1
IPR001289	CCAAT-binding transcription factor, subunit B	13	Lup000323.1	Lup007120.1	Lup008890.2	Lup011904.1	Lup013493.1	Lup014398.1	Lup016697.1	Lup017770.1	Lup019646.1	Lup019806.1	Lup020086.1	Lup021659.2	Lup025406.1
IPR001293	Zinc finger, TRAF-type	2	Lup019823.1	Lup026788.1
IPR001294	Phytochrome	5	Lup002691.1	Lup014358.1	Lup015476.1	Lup017016.1	Lup027042.1
IPR001295	Dihydroorotate dehydrogenase, conserved site	1	Lup030479.1
IPR001296	Glycosyl transferase, family 1	48	Lup000301.1	Lup001671.1	Lup003684.1	Lup003874.1	Lup005510.3	Lup005576.1	Lup006751.1	Lup006988.2	Lup007089.1	Lup008697.2	Lup009346.1	Lup010905.1	Lup011607.1	Lup011981.1	Lup012369.1	Lup013189.1	Lup013348.1	Lup013524.1	Lup013682.1	Lup014408.2	Lup014481.1	Lup014538.1	Lup015184.1	Lup015281.1	Lup016314.1	Lup016670.1	Lup016855.1	Lup016940.1	Lup017651.1	Lup019027.1	Lup020902.1	Lup020920.1	Lup021871.1	Lup025225.1	Lup025468.1	Lup025933.1	Lup026026.1	Lup027455.1	Lup027459.1	Lup027684.1	Lup029015.1	Lup029195.1	Lup029754.1	Lup029934.1	Lup030191.1	Lup031002.1	Lup031024.1	Lup032620.1
IPR001298	Filamin/ABP280 repeat	2	Lup014805.1	Lup014806.1
IPR001300	Peptidase C2, calpain, catalytic domain	1	Lup017765.1
IPR001303	Class II aldolase/adducin N-terminal	2	Lup003665.1	Lup023000.1
IPR001305	Heat shock protein DnaJ, cysteine-rich domain	13	Lup002312.2	Lup003131.1	Lup004583.1	Lup010946.1	Lup011033.1	Lup011161.1	Lup012868.1	Lup016293.1	Lup016767.1	Lup019690.1	Lup019860.1	Lup020343.1	Lup023683.1
IPR001307	Thiosulphate sulfurtransferase, conserved site	2	Lup018200.1	Lup028800.1
IPR001310	Histidine triad (HIT) protein	9	Lup001473.1	Lup005229.1	Lup021252.1	Lup021253.1	Lup021254.1	Lup021782.1	Lup023288.1	Lup025836.1	Lup028999.1
IPR001312	Hexokinase	11	Lup000134.2	Lup002943.1	Lup005908.2	Lup008420.2	Lup013941.1	Lup017896.1	Lup021031.1	Lup022141.1	Lup022931.1	Lup030957.1	Lup032725.1
IPR001313	Pumilio RNA-binding repeat	23	Lup000625.1	Lup001194.1	Lup004979.1	Lup007971.1	Lup008206.1	Lup008986.1	Lup010659.2	Lup012415.1	Lup012651.1	Lup017210.1	Lup018867.1	Lup018868.1	Lup019238.1	Lup019737.1	Lup021375.1	Lup022725.1	Lup023532.1	Lup026645.1	Lup029040.1	Lup029264.1	Lup030344.1	Lup030618.1	Lup031522.1
IPR001320	Ionotropic glutamate receptor	14	Lup000867.1	Lup001350.1	Lup003785.1	Lup004248.1	Lup005399.1	Lup005536.1	Lup005537.1	Lup005538.1	Lup006513.1	Lup007216.1	Lup016524.1	Lup024166.1	Lup026560.1	Lup027708.1
IPR001326	Translation elongation factor EF1B, beta/delta chains, conserved site	4	Lup000733.1	Lup014172.1	Lup014610.3	Lup018991.1
IPR001327	Pyridine nucleotide-disulphide oxidoreductase, NAD-binding domain	4	Lup004056.1	Lup017659.2	Lup028210.1	Lup031364.1
IPR001328	Peptidyl-tRNA hydrolase	4	Lup008838.1	Lup018687.2	Lup020348.1	Lup032786.1
IPR001330	Prenyltransferase/squalene oxidase	13	Lup004935.2	Lup007235.1	Lup011917.1	Lup014640.1	Lup014811.1	Lup015756.1	Lup015757.1	Lup018740.1	Lup018745.1	Lup020978.2	Lup023896.1	Lup024468.1	Lup026482.1
IPR001339	mRNA capping enzyme	3	Lup015800.3	Lup025944.1	Lup028377.2
IPR001342	Homoserine dehydrogenase, catalytic	3	Lup001376.1	Lup007820.1	Lup031375.1
IPR001344	Chlorophyll A-B binding protein, plant	34	Lup007382.1	Lup007751.1	Lup007970.1	Lup008517.1	Lup008909.1	Lup008983.2	Lup009168.1	Lup009987.1	Lup012252.1	Lup013251.1	Lup013252.1	Lup013253.1	Lup014621.1	Lup014745.1	Lup015793.1	Lup017685.1	Lup019141.1	Lup019983.1	Lup020044.2	Lup021361.1	Lup021564.1	Lup021700.1	Lup022275.3	Lup023161.1	Lup023806.1	Lup025042.1	Lup025043.1	Lup025044.1	Lup028273.1	Lup029715.1	Lup030595.1	Lup030932.1	Lup031819.1	Lup032659.1
IPR001345	Phosphoglycerate/bisphosphoglycerate mutase, active site	11	Lup004962.1	Lup005770.2	Lup006171.1	Lup009251.1	Lup012659.1	Lup015571.1	Lup017097.1	Lup021022.2	Lup022623.1	Lup032338.1	Lup032570.1
IPR001347	Sugar isomerase (SIS)	3	Lup002764.1	Lup014046.1	Lup021808.2
IPR001348	ATP phosphoribosyltransferase HisG	2	Lup002162.1	Lup002163.1
IPR001349	Cytochrome c oxidase, subunit VIa	3	Lup013942.1	Lup014285.1	Lup028053.1
IPR001351	Ribosomal protein S3, C-terminal	5	Lup003498.1	Lup007116.1	Lup009066.1	Lup013498.1	Lup016693.1
IPR001352	Ribonuclease HII/HIII	2	Lup014332.1	Lup016916.1
IPR001353	Proteasome, subunit alpha/beta	33	Lup001122.1	Lup001559.1	Lup001814.2	Lup003258.1	Lup004163.1	Lup004805.1	Lup005221.1	Lup006045.1	Lup006385.1	Lup007929.1	Lup008094.1	Lup008194.1	Lup010216.1	Lup012092.1	Lup012803.1	Lup013162.1	Lup013638.1	Lup017152.1	Lup018203.2	Lup020273.1	Lup020274.1	Lup021535.1	Lup022380.1	Lup022962.1	Lup023579.1	Lup024656.1	Lup027326.1	Lup027526.1	Lup027627.1	Lup028234.1	Lup028799.1	Lup031434.1	Lup032956.1
IPR001354	Mandelate racemase/muconate lactonizing enzyme	1	Lup019303.2
IPR001356	Homeodomain	174	Lup000148.1	Lup000154.1	Lup000163.1	Lup000298.1	Lup000539.1	Lup000556.1	Lup000749.1	Lup000879.1	Lup000918.1	Lup000963.1	Lup001034.1	Lup001074.1	Lup001075.1	Lup001260.1	Lup001351.1	Lup001543.1	Lup002084.1	Lup002723.1	Lup003103.1	Lup003139.1	Lup003216.1	Lup003238.2	Lup003294.1	Lup003524.1	Lup003724.1	Lup003830.1	Lup004017.1	Lup004154.1	Lup004191.1	Lup004285.3	Lup004312.1	Lup004577.1	Lup004607.1	Lup005403.1	Lup005583.1	Lup005744.1	Lup006001.1	Lup006123.1	Lup006279.1	Lup006375.1	Lup006516.1	Lup006918.1	Lup007213.1	Lup007351.1	Lup007862.1	Lup008043.1	Lup008050.1	Lup008089.1	Lup008176.1	Lup008318.1	Lup008627.1	Lup008726.1	Lup008768.1	Lup009358.1	Lup009423.2	Lup009752.1	Lup010385.1	Lup010411.1	Lup010576.1	Lup011145.1	Lup011179.1	Lup011269.1	Lup011278.1	Lup011997.1	Lup012009.1	Lup012010.1	Lup012273.1	Lup012368.1	Lup012405.1	Lup012441.1	Lup012483.1	Lup012565.1	Lup012979.1	Lup012990.1	Lup013144.1	Lup013780.1	Lup013965.1	Lup014292.1	Lup014314.1	Lup014399.1	Lup014450.1	Lup014791.1	Lup015196.1	Lup015957.1	Lup016103.1	Lup016161.1	Lup016251.1	Lup016446.1	Lup016592.1	Lup016710.1	Lup016717.1	Lup017045.1	Lup017046.1	Lup017180.1	Lup017193.1	Lup017224.1	Lup017721.1	Lup017817.1	Lup018038.1	Lup018084.1	Lup018424.1	Lup018896.1	Lup018956.1	Lup019008.1	Lup019642.1	Lup019866.1	Lup020110.1	Lup020562.1	Lup020563.1	Lup020646.1	Lup020727.1	Lup021354.1	Lup021965.1	Lup021994.1	Lup022035.1	Lup022115.2	Lup022209.1	Lup022684.1	Lup022736.1	Lup022790.1	Lup022798.1	Lup022814.1	Lup022859.1	Lup022906.1	Lup023296.1	Lup023595.1	Lup023675.1	Lup023724.1	Lup023812.1	Lup024132.1	Lup024498.1	Lup024766.1	Lup024828.1	Lup025141.1	Lup025150.1	Lup025430.1	Lup025665.1	Lup025847.1	Lup026212.1	Lup026577.2	Lup026664.1	Lup026679.1	Lup026926.1	Lup026993.1	Lup027089.1	Lup027091.1	Lup027102.1	Lup027331.1	Lup027411.1	Lup027422.1	Lup027618.2	Lup027747.1	Lup027840.1	Lup027962.1	Lup028051.1	Lup028502.1	Lup028670.1	Lup028958.1	Lup029594.1	Lup029841.1	Lup030086.1	Lup030200.1	Lup030239.1	Lup030343.1	Lup030603.1	Lup030647.1	Lup030649.1	Lup030654.1	Lup030944.1	Lup031393.1	Lup031640.1	Lup031798.1	Lup031807.1	Lup031826.1
IPR001357	BRCT domain	31	Lup001625.1	Lup002772.1	Lup004129.1	Lup004381.1	Lup005297.1	Lup006256.1	Lup006955.1	Lup008740.1	Lup009865.1	Lup011375.1	Lup012057.1	Lup013713.1	Lup013894.1	Lup014727.1	Lup016167.1	Lup016961.1	Lup018629.1	Lup019693.1	Lup020254.1	Lup020256.1	Lup020991.1	Lup022218.2	Lup022406.1	Lup022408.1	Lup023651.1	Lup025590.2	Lup026704.1	Lup026849.1	Lup027884.1	Lup030112.1	Lup030676.1
IPR001360	Glycoside hydrolase, family 1	29	Lup002967.1	Lup003342.1	Lup003343.2	Lup003827.1	Lup005939.1	Lup006120.1	Lup007435.1	Lup009614.1	Lup010349.1	Lup011507.2	Lup012236.1	Lup012237.1	Lup013193.1	Lup014305.1	Lup017236.1	Lup023014.1	Lup023044.1	Lup023503.1	Lup023504.1	Lup023505.1	Lup023506.1	Lup024808.1	Lup027391.1	Lup027392.1	Lup028010.1	Lup028136.1	Lup029384.1	Lup030018.1	Lup030986.1
IPR001362	Glycoside hydrolase, family 32	11	Lup002567.1	Lup010687.1	Lup011778.1	Lup017498.1	Lup018122.1	Lup019363.1	Lup024836.2	Lup027770.1	Lup030052.1	Lup031127.1	Lup032236.1
IPR001365	Adenosine/AMP deaminase domain	4	Lup000606.1	Lup010335.1	Lup012164.1	Lup026659.1
IPR001368	TNFR/CD27/30/40/95 cysteine-rich region	3	Lup005947.1	Lup030024.1	Lup031206.1
IPR001371	Glycoside hydrolase, family 14B, plant	6	Lup000334.1	Lup000555.1	Lup005479.1	Lup016102.1	Lup025871.1	Lup030291.1
IPR001372	Dynein light chain, type 1/2	10	Lup001438.1	Lup004398.1	Lup013323.1	Lup014448.1	Lup014553.1	Lup021744.1	Lup026262.1	Lup026351.2	Lup029055.1	Lup030090.1
IPR001373	Cullin, N-terminal	13	Lup005313.2	Lup008322.1	Lup008633.1	Lup011502.1	Lup013222.3	Lup013948.1	Lup014294.1	Lup015049.2	Lup018395.2	Lup023191.1	Lup026367.1	Lup028034.1	Lup028049.1
IPR001374	Single-stranded nucleic acid binding R3H	9	Lup000761.1	Lup006347.1	Lup010159.1	Lup017576.1	Lup017638.1	Lup019209.1	Lup019447.1	Lup019451.1	Lup021838.1
IPR001375	Peptidase S9, prolyl oligopeptidase, catalytic domain	15	Lup002954.2	Lup003728.1	Lup005272.1	Lup005353.1	Lup005419.1	Lup008691.1	Lup011857.1	Lup019654.2	Lup021719.1	Lup021862.1	Lup022546.1	Lup022547.1	Lup025024.1	Lup029411.1	Lup030439.2
IPR001377	Ribosomal protein S6e	5	Lup005554.1	Lup013102.1	Lup015387.1	Lup026586.1	Lup031143.1
IPR001378	Uncharacterised domain UPF0066	1	Lup009469.1
IPR001380	Ribosomal protein L13e	5	Lup015137.1	Lup020608.1	Lup025476.1	Lup027674.1	Lup028735.1
IPR001381	Dehydroquinase class I	2	Lup020844.1	Lup024974.1
IPR001382	Glycoside hydrolase, family 47	10	Lup009285.1	Lup009416.1	Lup009417.1	Lup015106.1	Lup020223.1	Lup024453.2	Lup026110.1	Lup031500.1	Lup032024.1	Lup032849.3
IPR001383	Ribosomal protein L28	2	Lup011846.1	Lup021541.1
IPR001387	Helix-turn-helix type 3	3	Lup003682.1	Lup005873.1	Lup026948.1
IPR001388	Synaptobrevin	25	Lup001897.1	Lup005070.1	Lup005071.1	Lup007642.1	Lup008456.1	Lup010395.2	Lup010429.2	Lup012771.2	Lup013225.1	Lup013916.2	Lup014209.2	Lup014330.1	Lup014440.1	Lup015410.2	Lup016914.1	Lup017080.1	Lup018613.1	Lup018911.1	Lup019001.1	Lup023665.1	Lup026233.1	Lup026365.1	Lup027126.1	Lup027987.1	Lup028142.1
IPR001392	Clathrin adaptor, mu subunit	9	Lup002948.1	Lup012372.1	Lup014279.1	Lup015960.1	Lup017737.1	Lup020723.1	Lup022578.1	Lup025563.1	Lup028059.1
IPR001394	Peptidase C19, ubiquitin carboxyl-terminal hydrolase 2	55	Lup000293.1	Lup000706.1	Lup001274.3	Lup001701.1	Lup002475.1	Lup003128.1	Lup003129.1	Lup003882.1	Lup004202.1	Lup004258.1	Lup006333.1	Lup006952.2	Lup006983.2	Lup007913.1	Lup010170.1	Lup010711.1	Lup010981.1	Lup010982.1	Lup011034.1	Lup011352.1	Lup011982.1	Lup012859.1	Lup013379.1	Lup013667.3	Lup013829.4	Lup014407.1	Lup015980.1	Lup016034.1	Lup016765.1	Lup017739.1	Lup018142.1	Lup018962.2	Lup019347.1	Lup019650.1	Lup019692.1	Lup019809.1	Lup020667.1	Lup020979.1	Lup021872.1	Lup022325.1	Lup023347.1	Lup023688.1	Lup025512.1	Lup028449.1	Lup028450.1	Lup028775.1	Lup028782.1	Lup029046.1	Lup029109.1	Lup029546.1	Lup030273.1	Lup031514.1	Lup031898.1	Lup032500.1	Lup033035.1
IPR001395	Aldo/keto reductase	35	Lup000009.1	Lup003096.1	Lup004600.1	Lup005151.1	Lup005656.1	Lup006059.1	Lup008293.1	Lup008499.1	Lup008725.1	Lup010391.1	Lup012063.1	Lup012770.1	Lup015603.1	Lup016054.1	Lup016094.1	Lup016095.1	Lup016277.1	Lup017774.2	Lup018217.1	Lup019261.1	Lup020521.1	Lup021015.1	Lup023447.1	Lup025345.2	Lup025505.1	Lup025637.1	Lup025730.1	Lup026463.1	Lup026680.1	Lup028422.1	Lup029216.1	Lup029273.1	Lup030163.1	Lup031698.1	Lup032661.1
IPR001398	Macrophage migration inhibitory factor	5	Lup006392.1	Lup012154.1	Lup012808.1	Lup019258.2	Lup026111.1
IPR001401	Dynamin, GTPase domain	30	Lup000106.1	Lup000409.1	Lup002960.1	Lup003663.1	Lup003840.1	Lup004860.1	Lup005487.1	Lup007554.1	Lup007985.1	Lup008604.1	Lup008998.1	Lup008999.1	Lup011203.1	Lup014864.2	Lup015212.1	Lup016605.1	Lup018062.1	Lup018074.1	Lup019086.1	Lup019490.1	Lup020053.1	Lup020381.1	Lup020383.1	Lup024865.1	Lup026415.1	Lup027191.1	Lup029389.1	Lup029664.1	Lup031571.1	Lup032065.2
IPR001404	Heat shock protein Hsp90	18	Lup004627.1	Lup007396.1	Lup007569.1	Lup009736.1	Lup010979.3	Lup012344.1	Lup013756.1	Lup015006.1	Lup015007.1	Lup015008.1	Lup015009.1	Lup017677.1	Lup017833.1	Lup019125.1	Lup019144.1	Lup019999.1	Lup021413.1	Lup031964.7
IPR001406	Pseudouridine synthase I, TruA	8	Lup003970.1	Lup003971.1	Lup006272.1	Lup013374.1	Lup024051.1	Lup026194.1	Lup032037.1	Lup032593.1
IPR001412	Aminoacyl-tRNA synthetase, class I, conserved site	21	Lup000914.1	Lup002692.1	Lup003870.1	Lup004950.1	Lup006611.1	Lup009923.2	Lup014253.1	Lup014551.1	Lup015848.1	Lup016881.1	Lup017017.1	Lup017440.1	Lup021423.1	Lup022150.1	Lup023370.1	Lup024004.1	Lup025306.1	Lup025844.1	Lup026410.1	Lup028498.3	Lup029747.2
IPR001424	Superoxide dismutase, copper/zinc binding domain	6	Lup001522.2	Lup003213.1	Lup017115.1	Lup020540.2	Lup021526.1	Lup029289.1
IPR001431	Peptidase M16, zinc-binding site	7	Lup000129.1	Lup002934.2	Lup005667.1	Lup008329.1	Lup023975.1	Lup032026.1	Lup032713.1
IPR001433	Oxidoreductase FAD/NAD(P)-binding	18	Lup001783.2	Lup005009.1	Lup010240.1	Lup010241.1	Lup012604.1	Lup013322.1	Lup013434.1	Lup013672.1	Lup017730.1	Lup018033.1	Lup020570.1	Lup022854.1	Lup023712.1	Lup026129.1	Lup026265.1	Lup027100.1	Lup028461.1	Lup031799.1
IPR001440	Tetratricopeptide TPR-1	64	Lup000263.1	Lup000379.1	Lup000778.1	Lup000896.1	Lup001636.1	Lup002453.1	Lup003680.1	Lup003799.1	Lup003996.1	Lup004630.1	Lup004804.1	Lup004982.1	Lup005029.1	Lup005096.1	Lup005764.1	Lup006401.1	Lup006412.1	Lup006643.1	Lup006995.1	Lup007022.1	Lup007666.1	Lup007864.1	Lup008266.1	Lup008816.2	Lup009258.1	Lup010153.1	Lup010427.1	Lup010516.1	Lup011040.1	Lup011061.1	Lup011576.2	Lup012156.2	Lup012652.1	Lup012796.1	Lup013343.1	Lup014131.1	Lup014390.1	Lup015438.1	Lup016312.2	Lup016692.1	Lup016757.1	Lup016962.1	Lup019622.1	Lup019695.1	Lup020438.1	Lup020506.1	Lup020901.2	Lup021010.1	Lup021221.1	Lup024038.1	Lup025274.1	Lup025333.1	Lup026235.1	Lup027767.1	Lup027921.1	Lup028463.1	Lup029043.1	Lup029634.1	Lup029767.1	Lup031124.1	Lup031295.1	Lup032437.1	Lup032438.1	Lup032573.1
IPR001441	Di-trans-poly-cis-decaprenylcistransferase-like	4	Lup004784.1	Lup010667.1	Lup010911.1	Lup028225.1
IPR001450	4Fe-4S binding domain	6	Lup002408.2	Lup010086.1	Lup020581.1	Lup021921.1	Lup025459.1	Lup031583.1
IPR001451	Bacterial transferase hexapeptide repeat	24	Lup000634.1	Lup003339.1	Lup004085.1	Lup004167.1	Lup007577.1	Lup009757.1	Lup011225.1	Lup011346.1	Lup011643.1	Lup015269.1	Lup018876.1	Lup021331.1	Lup022819.1	Lup022889.1	Lup023835.1	Lup024228.1	Lup025015.1	Lup025138.1	Lup027513.1	Lup029288.2	Lup029473.1	Lup029688.1	Lup030521.1	Lup030546.1
IPR001452	Src homology-3 domain	7	Lup005361.1	Lup017324.1	Lup017779.1	Lup020596.1	Lup023453.1	Lup024261.1	Lup027681.1
IPR001453	Molybdopterin binding	3	Lup009967.1	Lup020452.1	Lup029550.2
IPR001457	NADH:ubiquinone/plastoquinone oxidoreductase, chain 6	1	Lup001069.1
IPR001461	Peptidase A1	88	Lup000612.1	Lup000764.1	Lup000908.1	Lup001645.1	Lup001939.1	Lup001940.1	Lup002275.1	Lup002276.1	Lup002291.1	Lup002702.1	Lup003200.2	Lup003435.1	Lup003436.1	Lup003794.1	Lup004794.1	Lup004994.1	Lup005504.1	Lup005611.1	Lup006482.2	Lup006656.1	Lup006892.1	Lup006893.1	Lup006894.1	Lup006895.1	Lup007477.1	Lup007795.1	Lup008589.1	Lup009204.1	Lup009205.1	Lup009296.1	Lup009323.1	Lup009324.1	Lup010876.1	Lup011060.1	Lup011946.1	Lup012059.1	Lup012232.1	Lup012617.1	Lup012753.1	Lup013886.1	Lup014048.1	Lup014939.1	Lup015111.1	Lup015130.1	Lup016175.1	Lup016657.1	Lup016850.1	Lup017033.1	Lup017880.1	Lup017972.1	Lup018199.1	Lup018866.1	Lup019023.1	Lup019499.2	Lup019581.1	Lup019633.1	Lup021293.1	Lup021810.1	Lup021864.1	Lup022058.1	Lup022264.1	Lup022309.1	Lup022311.1	Lup022621.1	Lup023748.1	Lup023752.1	Lup024611.1	Lup024702.1	Lup026031.1	Lup027205.1	Lup027296.1	Lup027313.1	Lup027317.1	Lup027776.1	Lup027882.1	Lup028448.1	Lup028633.1	Lup028742.1	Lup029300.1	Lup029427.1	Lup029464.1	Lup030472.1	Lup031035.1	Lup031107.1	Lup031268.1	Lup031666.2	Lup031853.1	Lup032784.1
IPR001464	Annexin	20	Lup001760.1	Lup002799.1	Lup005239.1	Lup005758.1	Lup010896.1	Lup013785.1	Lup014793.1	Lup014794.1	Lup015070.1	Lup015071.1	Lup016091.1	Lup019856.1	Lup021069.1	Lup021070.1	Lup021990.1	Lup022453.1	Lup026644.1	Lup027069.1	Lup029364.1	Lup029365.1
IPR001465	Malate synthase	1	Lup027530.1
IPR001466	Beta-lactamase-related	2	Lup015713.1	Lup020977.1
IPR001468	Indole-3-glycerol phosphate synthase, conserved site	2	Lup018934.1	Lup029524.1
IPR001469	ATPase, F1 complex, delta/epsilon subunit	5	Lup000212.1	Lup016219.1	Lup021142.1	Lup025281.1	Lup025282.1
IPR001471	AP2/ERF domain	240	Lup000007.1	Lup000039.1	Lup000150.1	Lup000694.1	Lup000804.1	Lup000920.1	Lup001003.1	Lup001004.1	Lup001081.1	Lup001202.1	Lup001524.1	Lup001640.1	Lup001707.1	Lup001738.1	Lup001779.1	Lup002178.1	Lup002473.1	Lup002642.1	Lup002758.1	Lup002796.1	Lup003030.1	Lup003058.1	Lup003746.1	Lup003977.1	Lup004022.1	Lup004023.1	Lup004361.1	Lup004409.1	Lup004504.1	Lup004666.1	Lup004864.1	Lup004866.1	Lup004964.1	Lup004985.1	Lup005018.1	Lup005085.1	Lup005259.1	Lup005500.1	Lup005540.1	Lup005569.1	Lup005589.1	Lup006084.1	Lup006193.3	Lup006195.1	Lup006311.2	Lup006621.1	Lup006691.1	Lup007016.1	Lup007531.1	Lup007532.1	Lup007549.1	Lup007628.1	Lup007635.1	Lup007788.1	Lup007807.1	Lup007858.1	Lup008222.1	Lup008558.1	Lup009216.1	Lup009254.1	Lup009292.1	Lup009441.1	Lup009528.1	Lup009750.1	Lup009869.1	Lup009942.1	Lup010157.3	Lup010165.1	Lup010286.1	Lup010455.1	Lup010523.1	Lup010544.1	Lup010668.1	Lup010669.1	Lup010670.1	Lup010671.1	Lup010673.1	Lup010828.1	Lup011043.1	Lup011197.1	Lup011298.1	Lup011365.1	Lup011953.1	Lup012021.1	Lup012084.1	Lup012190.1	Lup012366.1	Lup012436.1	Lup012480.1	Lup012561.1	Lup012656.1	Lup013106.1	Lup013107.1	Lup013296.1	Lup013331.1	Lup013436.1	Lup013519.1	Lup013571.1	Lup014185.1	Lup015136.1	Lup015156.1	Lup015252.1	Lup015428.1	Lup015661.1	Lup015858.1	Lup015968.1	Lup016145.1	Lup016242.1	Lup016243.1	Lup016337.1	Lup016754.1	Lup016834.1	Lup016894.1	Lup017228.1	Lup017229.1	Lup017637.1	Lup017716.1	Lup017977.1	Lup017978.1	Lup018066.1	Lup018196.1	Lup018252.1	Lup018319.1	Lup018393.1	Lup018694.1	Lup018818.1	Lup018921.1	Lup018944.1	Lup019084.1	Lup019206.1	Lup019320.1	Lup019360.1	Lup019396.1	Lup019768.1	Lup019901.1	Lup020197.1	Lup020233.1	Lup020237.1	Lup020479.1	Lup020525.1	Lup020693.1	Lup020711.1	Lup020909.1	Lup021080.1	Lup021081.1	Lup021129.1	Lup021134.1	Lup021180.1	Lup021803.1	Lup022127.1	Lup022132.1	Lup022146.1	Lup022302.1	Lup022650.1	Lup022735.1	Lup022753.1	Lup022755.1	Lup022914.1	Lup022919.1	Lup022933.1	Lup022938.1	Lup023124.1	Lup023146.1	Lup023235.1	Lup023512.1	Lup023567.1	Lup024064.1	Lup024122.1	Lup024140.1	Lup024188.1	Lup024227.1	Lup024739.1	Lup024888.1	Lup025034.1	Lup025035.1	Lup025036.1	Lup025037.1	Lup025189.1	Lup025261.1	Lup025543.1	Lup025555.1	Lup025848.1	Lup026371.1	Lup026562.1	Lup026580.1	Lup026637.1	Lup026682.1	Lup026837.1	Lup026918.1	Lup026994.1	Lup026995.1	Lup027008.1	Lup027218.1	Lup027332.1	Lup027409.1	Lup027796.1	Lup027932.1	Lup027933.1	Lup028097.1	Lup028108.1	Lup028300.1	Lup028301.1	Lup028358.1	Lup028418.1	Lup028508.1	Lup028572.1	Lup028734.1	Lup028750.1	Lup029042.1	Lup029202.1	Lup029236.1	Lup029237.1	Lup029268.1	Lup029331.1	Lup029505.1	Lup029662.1	Lup029848.1	Lup030004.1	Lup030151.1	Lup030156.1	Lup030221.1	Lup030276.1	Lup030536.1	Lup030604.1	Lup030641.1	Lup030703.1	Lup030771.1	Lup030898.1	Lup031337.1	Lup031517.1	Lup031665.1	Lup031888.1	Lup032018.1	Lup032082.1	Lup032125.1	Lup032126.1	Lup032127.1	Lup032345.1	Lup032704.1	Lup032736.1
IPR001474	GTP cyclohydrolase I	2	Lup010459.1	Lup028399.1
IPR001478	PDZ domain	9	Lup003110.1	Lup004061.1	Lup007230.1	Lup019780.1	Lup020412.1	Lup021313.2	Lup022941.1	Lup024267.1	Lup032105.1
IPR001480	Bulb-type lectin domain	45	Lup000435.1	Lup000438.1	Lup000856.1	Lup002215.1	Lup003082.2	Lup003993.1	Lup004645.1	Lup004943.2	Lup006527.1	Lup006637.1	Lup007195.1	Lup007875.1	Lup008001.1	Lup008454.1	Lup009032.1	Lup009033.1	Lup009034.1	Lup009973.1	Lup009975.1	Lup009985.1	Lup010187.1	Lup010779.1	Lup011764.1	Lup013766.1	Lup014228.1	Lup020476.1	Lup020831.1	Lup021749.1	Lup021750.1	Lup022196.1	Lup024117.1	Lup025055.1	Lup025309.1	Lup026250.1	Lup026251.1	Lup026818.1	Lup027016.1	Lup028794.1	Lup028994.1	Lup029778.1	Lup029889.1	Lup030134.1	Lup030614.1	Lup030924.1	Lup030926.1
IPR001486	Globin, truncated bacterial-like	2	Lup015712.1	Lup024198.1
IPR001487	Bromodomain	42	Lup000791.1	Lup003004.1	Lup003452.1	Lup004066.2	Lup004155.3	Lup005097.1	Lup005285.1	Lup005405.1	Lup007944.1	Lup007989.2	Lup008015.2	Lup011674.1	Lup013033.1	Lup013145.2	Lup013626.1	Lup013627.1	Lup013743.1	Lup013761.1	Lup014318.1	Lup017241.1	Lup017780.1	Lup018279.1	Lup018640.1	Lup018823.1	Lup019071.2	Lup019487.1	Lup019677.1	Lup020390.1	Lup020807.1	Lup021415.1	Lup021676.1	Lup021882.1	Lup024980.1	Lup025475.1	Lup026625.1	Lup027029.1	Lup027676.1	Lup028177.1	Lup028370.3	Lup030939.1	Lup031835.1	Lup031973.1
IPR001494	Importin-beta, N-terminal	23	Lup000005.1	Lup004854.1	Lup005499.1	Lup005695.1	Lup008947.1	Lup010329.1	Lup010637.1	Lup011196.1	Lup011519.1	Lup017440.1	Lup017808.1	Lup017967.1	Lup018067.1	Lup022161.1	Lup022403.1	Lup022945.1	Lup023952.1	Lup024226.1	Lup024748.1	Lup029162.1	Lup030404.1	Lup030491.1	Lup032051.1
IPR001498	Impact, N-terminal	1	Lup021465.1
IPR001503	Glycosyl transferase, family 10	4	Lup002020.1	Lup019318.2	Lup023126.1	Lup027938.2
IPR001509	NAD-dependent epimerase/dehydratase	83	Lup001173.1	Lup001816.1	Lup002194.1	Lup003198.1	Lup003290.1	Lup003696.1	Lup003807.2	Lup004861.1	Lup005321.1	Lup005322.1	Lup005643.1	Lup006006.1	Lup006229.1	Lup007467.1	Lup008104.1	Lup008157.1	Lup008179.1	Lup008193.1	Lup008333.1	Lup008548.1	Lup009484.1	Lup010122.1	Lup010506.1	Lup010895.1	Lup010988.1	Lup011244.1	Lup011311.2	Lup012898.1	Lup013395.1	Lup013701.1	Lup014375.1	Lup015300.1	Lup015340.1	Lup015539.1	Lup017189.1	Lup017434.1	Lup017435.1	Lup017469.1	Lup017470.1	Lup017946.1	Lup017992.1	Lup018041.1	Lup019878.1	Lup020281.1	Lup021226.1	Lup021427.1	Lup021449.1	Lup021450.1	Lup021595.1	Lup021704.1	Lup022135.1	Lup022482.1	Lup022924.1	Lup023375.1	Lup023376.1	Lup023377.1	Lup023551.1	Lup023630.1	Lup024654.1	Lup025207.1	Lup025646.1	Lup026047.1	Lup026172.1	Lup026353.1	Lup026487.1	Lup027064.1	Lup027764.1	Lup028198.1	Lup028611.1	Lup028680.1	Lup029809.1	Lup030160.1	Lup030585.1	Lup031046.2	Lup031047.1	Lup031413.1	Lup031783.1	Lup032066.2	Lup032245.1	Lup032281.1	Lup032579.1	Lup032707.1	Lup033027.1
IPR001510	Zinc finger, PARP-type	3	Lup015174.2	Lup018629.1	Lup029819.2
IPR001514	DNA-directed RNA polymerase, 30-40kDa subunit, conserved site	4	Lup025788.1	Lup025789.1	Lup027973.1	Lup028149.1
IPR001515	Ribosomal protein L32e	6	Lup014135.1	Lup014829.1	Lup016628.1	Lup020397.1	Lup024264.1	Lup031350.1
IPR001518	Argininosuccinate synthase	3	Lup006450.1	Lup018281.1	Lup027525.3
IPR001519	Ferritin	8	Lup005408.1	Lup006397.1	Lup006398.1	Lup012800.1	Lup019250.1	Lup020900.1	Lup032160.1	Lup032578.1
IPR001525	C-5 cytosine methyltransferase	12	Lup003760.2	Lup004139.1	Lup005902.1	Lup007394.1	Lup008994.1	Lup014734.1	Lup018017.1	Lup020002.1	Lup020004.1	Lup020735.1	Lup022073.1	Lup025122.4
IPR001529	DNA-directed RNA polymerase, M/15kDa subunit	2	Lup027028.1	Lup027224.1
IPR001533	Transcriptional coactivator/pterin dehydratase	3	Lup014183.1	Lup024272.1	Lup027130.1
IPR001537	tRNA/rRNA methyltransferase, SpoU	6	Lup002945.1	Lup005473.1	Lup010952.1	Lup013205.2	Lup015705.1	Lup016561.1
IPR001540	Glycoside hydrolase, family 20	5	Lup002298.1	Lup003719.1	Lup011930.1	Lup012073.1	Lup028824.1
IPR001544	Aminotransferase, class IV	10	Lup000965.1	Lup012437.1	Lup020820.1	Lup020973.1	Lup021509.1	Lup025642.1	Lup025643.1	Lup026917.1	Lup027841.1	Lup030646.1
IPR001547	Glycoside hydrolase, family 5	20	Lup002795.1	Lup003042.1	Lup004988.1	Lup005728.1	Lup005770.2	Lup007031.1	Lup010009.1	Lup011705.1	Lup012109.1	Lup013170.1	Lup016138.1	Lup016365.1	Lup019282.1	Lup021115.1	Lup022007.1	Lup022821.1	Lup023894.1	Lup030545.1	Lup032979.1	Lup032980.1
IPR001554	Glycoside hydrolase, family 14	14	Lup000334.1	Lup000555.1	Lup005478.1	Lup005479.1	Lup005696.1	Lup009299.1	Lup016102.1	Lup016533.2	Lup020249.1	Lup023205.1	Lup025871.1	Lup028076.1	Lup028077.1	Lup030291.1
IPR001555	Phosphoribosylglycinamide formyltransferase, active site	1	Lup020568.1
IPR001557	L-lactate/malate dehydrogenase	2	Lup032218.1	Lup032219.1
IPR001563	Peptidase S10, serine carboxypeptidase	54	Lup000377.1	Lup000378.1	Lup001745.1	Lup001746.1	Lup002308.1	Lup003203.1	Lup003571.1	Lup003589.1	Lup004323.1	Lup004776.1	Lup005290.1	Lup005432.1	Lup006094.1	Lup007434.1	Lup008482.1	Lup009494.1	Lup010483.1	Lup010484.1	Lup010485.1	Lup010486.1	Lup010651.1	Lup011263.2	Lup011382.1	Lup011950.1	Lup013390.1	Lup014508.1	Lup014665.1	Lup014667.1	Lup016354.1	Lup016595.1	Lup016831.1	Lup017110.1	Lup017404.1	Lup018094.1	Lup019891.3	Lup021680.1	Lup022234.1	Lup023403.1	Lup023427.1	Lup023610.1	Lup023611.1	Lup023612.1	Lup023625.1	Lup024984.1	Lup025303.1	Lup027965.1	Lup029155.1	Lup030185.1	Lup030844.1	Lup031168.1	Lup031169.1	Lup031656.1	Lup031657.1	Lup031667.1
IPR001564	Nucleoside diphosphate kinase	7	Lup005058.1	Lup007551.1	Lup022921.1	Lup025269.1	Lup027534.1	Lup031437.1	Lup032068.1
IPR001567	Peptidase M3A/M3B	4	Lup016010.1	Lup016786.1	Lup023229.1	Lup025529.1
IPR001568	Ribonuclease T2	9	Lup001172.1	Lup006727.1	Lup006728.1	Lup006729.1	Lup008645.1	Lup008646.1	Lup011226.1	Lup013842.1	Lup023501.1
IPR001569	Ribosomal protein L37e	5	Lup004396.1	Lup016324.1	Lup021117.1	Lup025793.1	Lup030093.2
IPR001576	Phosphoglycerate kinase	5	Lup002279.1	Lup006018.1	Lup012206.1	Lup012207.1	Lup028803.1
IPR001577	Peptidase M8, leishmanolysin	2	Lup014690.1	Lup024470.1
IPR001578	Peptidase C12, ubiquitin carboxyl-terminal hydrolase 1	6	Lup010160.1	Lup015488.1	Lup021083.1	Lup027797.2	Lup028095.1	Lup031671.1
IPR001579	Glycoside hydrolase, chitinase active site	11	Lup001261.1	Lup003990.1	Lup003991.1	Lup003992.1	Lup004706.1	Lup005213.1	Lup005861.1	Lup010787.1	Lup021705.1	Lup024433.1	Lup026202.1
IPR001580	Calreticulin/calnexin	10	Lup002429.1	Lup002727.1	Lup003357.1	Lup006315.1	Lup010677.1	Lup011559.2	Lup015624.1	Lup017615.1	Lup023495.1	Lup027476.1
IPR001584	Integrase, catalytic core	7	Lup008809.1	Lup014164.1	Lup016821.1	Lup018141.1	Lup020331.1	Lup021200.2	Lup025591.1
IPR001585	Transaldolase	4	Lup002426.1	Lup008861.1	Lup010244.1	Lup032235.1
IPR001589	Actinin-type, actin-binding, conserved site	2	Lup000808.1	Lup029672.1
IPR001593	Ribosomal protein S3Ae	3	Lup017951.1	Lup022189.1	Lup022968.1
IPR001594	Zinc finger, DHHC-type, palmitoyltransferase	35	Lup000315.2	Lup000316.1	Lup001191.1	Lup002683.1	Lup005099.1	Lup005396.1	Lup006092.1	Lup006155.1	Lup006408.1	Lup006469.2	Lup006725.1	Lup006977.1	Lup008098.1	Lup008538.1	Lup009091.1	Lup010658.1	Lup012035.1	Lup012036.1	Lup012310.1	Lup013011.1	Lup013356.1	Lup017556.2	Lup020277.1	Lup020907.2	Lup021768.1	Lup022465.1	Lup022876.2	Lup023391.3	Lup023955.1	Lup025636.1	Lup026223.1	Lup027498.1	Lup029012.1	Lup029291.1	Lup032254.1
IPR001597	Aromatic amino acid beta-eliminating lyase/threonine aldolase	3	Lup010138.1	Lup015512.1	Lup031687.1
IPR001602	Uncharacterised protein family UPF0047	2	Lup021387.1	Lup027974.1
IPR001606	ARID/BRIGHT DNA-binding domain	20	Lup003450.2	Lup003732.1	Lup004898.1	Lup005384.1	Lup007084.1	Lup008302.1	Lup009725.1	Lup013764.1	Lup013924.1	Lup014155.1	Lup017619.1	Lup018786.1	Lup019419.1	Lup022101.1	Lup023148.1	Lup024536.1	Lup025448.1	Lup026734.1	Lup027720.1	Lup030437.1
IPR001607	Zinc finger, UBP-type	12	Lup001274.3	Lup004202.1	Lup004350.1	Lup006983.2	Lup007003.1	Lup007582.1	Lup010981.1	Lup010982.1	Lup011982.1	Lup019650.1	Lup030147.1	Lup033035.1
IPR001608	Alanine racemase, N-terminal	2	Lup017812.1	Lup019754.2
IPR001609	Myosin head, motor domain	29	Lup002295.1	Lup003504.1	Lup004632.1	Lup005564.2	Lup006207.1	Lup007171.1	Lup009988.1	Lup010068.1	Lup010134.1	Lup010272.1	Lup011450.1	Lup011770.1	Lup013489.1	Lup015317.2	Lup015521.1	Lup016700.1	Lup021741.1	Lup024959.1	Lup026078.1	Lup026079.1	Lup026875.1	Lup027261.1	Lup028272.1	Lup028823.1	Lup028837.1	Lup029882.1	Lup030478.1	Lup031056.1	Lup031065.1
IPR001610	PAC motif	5	Lup011301.1	Lup016543.1	Lup021166.1	Lup028173.1	Lup031570.1
IPR001611	Leucine-rich repeat	358	Lup000015.1	Lup000035.1	Lup000036.1	Lup000113.1	Lup000228.1	Lup000303.1	Lup000345.1	Lup000458.1	Lup000576.1	Lup000708.1	Lup000718.1	Lup000721.2	Lup000755.1	Lup000863.1	Lup000885.1	Lup000957.1	Lup001145.1	Lup001286.4	Lup001321.1	Lup001356.1	Lup001377.1	Lup001385.1	Lup001386.1	Lup001464.1	Lup001466.1	Lup001488.1	Lup001694.1	Lup002023.1	Lup002028.1	Lup002083.1	Lup002265.1	Lup002329.1	Lup002393.1	Lup002594.1	Lup002768.1	Lup002898.1	Lup003021.1	Lup003035.1	Lup003335.1	Lup003404.1	Lup003549.1	Lup003689.1	Lup003729.1	Lup003973.1	Lup004028.1	Lup004030.1	Lup004089.1	Lup004175.1	Lup004277.1	Lup004498.1	Lup004653.1	Lup004690.1	Lup004691.1	Lup004692.1	Lup004744.1	Lup004876.1	Lup005042.1	Lup005110.1	Lup005236.1	Lup005250.1	Lup005375.1	Lup005483.1	Lup005755.1	Lup005801.1	Lup005841.1	Lup005904.2	Lup005905.1	Lup005906.1	Lup005929.1	Lup005948.1	Lup006042.1	Lup006162.1	Lup006163.1	Lup006165.1	Lup006293.1	Lup006359.1	Lup006509.1	Lup006535.1	Lup006570.1	Lup006579.1	Lup006591.1	Lup006600.1	Lup006696.1	Lup006887.1	Lup007141.1	Lup007194.1	Lup007332.1	Lup007481.1	Lup007675.1	Lup007760.1	Lup007787.1	Lup007967.1	Lup008049.1	Lup008103.1	Lup008169.1	Lup008347.1	Lup008472.1	Lup008474.1	Lup008521.1	Lup008665.1	Lup008733.1	Lup008736.2	Lup008910.1	Lup008930.1	Lup009014.1	Lup009071.1	Lup009269.1	Lup009357.1	Lup009384.2	Lup009412.1	Lup009495.1	Lup009500.1	Lup009509.1	Lup009532.1	Lup009577.1	Lup009616.1	Lup009673.1	Lup009688.1	Lup009858.1	Lup009894.1	Lup009928.1	Lup010214.5	Lup010330.1	Lup010361.1	Lup010532.1	Lup010555.1	Lup010743.1	Lup010749.1	Lup010791.1	Lup010819.1	Lup010992.1	Lup011049.1	Lup011356.1	Lup011418.1	Lup011491.1	Lup011620.1	Lup011723.1	Lup011768.1	Lup011878.1	Lup011943.1	Lup011959.1	Lup011965.1	Lup012041.1	Lup012155.1	Lup012168.1	Lup012407.1	Lup012566.1	Lup012584.1	Lup012585.1	Lup012778.1	Lup012785.1	Lup012793.1	Lup012804.1	Lup012839.1	Lup012920.1	Lup012922.1	Lup012940.1	Lup012999.1	Lup013071.1	Lup013172.1	Lup013232.1	Lup013515.1	Lup013676.1	Lup013709.1	Lup013716.1	Lup013753.1	Lup013792.1	Lup013798.3	Lup013837.1	Lup014102.1	Lup014247.1	Lup014283.1	Lup014394.1	Lup014510.1	Lup014582.1	Lup014606.1	Lup014716.1	Lup014767.1	Lup014886.1	Lup015019.1	Lup015245.1	Lup015294.1	Lup015496.1	Lup015519.1	Lup015647.1	Lup015787.1	Lup015841.1	Lup015884.1	Lup016201.1	Lup016463.1	Lup016526.1	Lup016591.2	Lup016766.1	Lup016869.1	Lup017314.1	Lup017377.1	Lup017686.1	Lup017729.1	Lup017783.1	Lup017794.1	Lup017797.1	Lup017815.1	Lup017894.1	Lup018044.1	Lup018049.1	Lup018091.1	Lup018160.1	Lup018257.1	Lup018366.1	Lup018369.1	Lup018455.1	Lup018513.1	Lup018535.1	Lup018781.1	Lup018820.1	Lup018846.1	Lup018923.1	Lup018975.1	Lup019014.1	Lup019127.1	Lup019257.1	Lup019322.1	Lup019409.1	Lup019482.1	Lup019515.1	Lup019562.1	Lup019639.1	Lup019830.1	Lup019877.1	Lup019899.1	Lup020361.1	Lup020524.1	Lup020582.1	Lup021407.1	Lup021562.1	Lup021629.1	Lup021632.1	Lup021639.1	Lup021658.1	Lup021848.1	Lup021977.1	Lup021980.1	Lup022020.1	Lup022097.1	Lup022274.1	Lup022333.1	Lup022400.1	Lup022447.1	Lup022458.1	Lup022679.1	Lup022774.1	Lup022896.1	Lup022998.1	Lup023015.1	Lup023037.1	Lup023038.1	Lup023039.1	Lup023073.1	Lup023242.1	Lup023322.1	Lup023510.1	Lup023788.1	Lup023882.1	Lup023932.1	Lup024148.1	Lup024240.1	Lup024242.1	Lup024364.1	Lup024436.1	Lup024630.1	Lup024727.1	Lup024802.1	Lup024848.1	Lup025245.1	Lup025365.2	Lup025443.1	Lup025527.1	Lup025679.1	Lup025742.1	Lup025749.1	Lup025895.1	Lup025902.1	Lup026049.1	Lup026105.1	Lup026177.1	Lup026187.1	Lup026278.1	Lup026322.1	Lup026461.1	Lup026564.1	Lup026575.1	Lup026624.1	Lup026689.1	Lup026804.1	Lup026805.1	Lup026824.1	Lup026913.1	Lup027096.1	Lup027114.1	Lup027121.1	Lup027242.1	Lup027248.1	Lup027346.1	Lup027435.1	Lup027440.1	Lup027569.1	Lup027638.1	Lup027639.1	Lup027680.1	Lup027715.1	Lup027732.1	Lup027835.1	Lup027931.1	Lup028054.1	Lup028055.1	Lup028196.1	Lup028344.1	Lup028483.1	Lup028733.2	Lup028884.1	Lup028901.1	Lup029421.1	Lup029431.1	Lup029515.1	Lup029541.1	Lup029563.1	Lup029636.2	Lup029741.1	Lup029742.2	Lup029813.1	Lup029998.1	Lup030005.1	Lup030025.1	Lup030137.1	Lup030138.1	Lup030252.1	Lup030391.1	Lup030607.1	Lup030917.1	Lup031383.1	Lup031478.1	Lup031791.1	Lup031803.1	Lup031936.1	Lup031940.1	Lup031983.1	Lup032069.1	Lup032083.1	Lup032271.1	Lup032351.1	Lup032511.1	Lup032629.1	Lup032638.1	Lup032693.1	Lup032716.1	Lup032735.1	Lup032958.1	Lup032990.1
IPR001613	Flavin amine oxidase	5	Lup000758.1	Lup001491.1	Lup018834.1	Lup031193.1	Lup033018.2
IPR001619	Sec1-like protein	10	Lup006626.3	Lup008097.1	Lup013133.1	Lup013134.1	Lup014087.2	Lup019892.1	Lup021767.1	Lup023179.1	Lup032255.3	Lup032831.2
IPR001623	Heat shock protein DnaJ, N-terminal	165	Lup000082.1	Lup000398.1	Lup000833.1	Lup000835.1	Lup001165.1	Lup001217.1	Lup001334.1	Lup001553.1	Lup001601.1	Lup001905.1	Lup002161.1	Lup002252.1	Lup002312.2	Lup002584.1	Lup002660.1	Lup002983.1	Lup003131.1	Lup003954.1	Lup004583.1	Lup004929.1	Lup004930.1	Lup005910.1	Lup006137.1	Lup006248.1	Lup006303.1	Lup006369.1	Lup006560.1	Lup006770.1	Lup006911.1	Lup007083.1	Lup007385.1	Lup007523.1	Lup007524.1	Lup007587.1	Lup007902.1	Lup007969.1	Lup007984.1	Lup008042.1	Lup008344.1	Lup008673.1	Lup008936.1	Lup008981.1	Lup009241.2	Lup009901.1	Lup010047.1	Lup010106.1	Lup010344.1	Lup010516.1	Lup010553.1	Lup010938.1	Lup010946.1	Lup011033.1	Lup011161.1	Lup011663.2	Lup012243.1	Lup012611.1	Lup012863.1	Lup012868.1	Lup013115.1	Lup013271.1	Lup013307.1	Lup013327.1	Lup013866.1	Lup013919.2	Lup013972.1	Lup014134.1	Lup014154.1	Lup014368.1	Lup014747.1	Lup014804.1	Lup014866.1	Lup014914.1	Lup014941.1	Lup015438.1	Lup015640.1	Lup015650.1	Lup015843.2	Lup015909.1	Lup016293.1	Lup016505.1	Lup016767.1	Lup016872.2	Lup016962.1	Lup017371.1	Lup017425.1	Lup017455.1	Lup017513.1	Lup017683.1	Lup018333.1	Lup018379.1	Lup018469.1	Lup018529.1	Lup018561.1	Lup018730.1	Lup018751.1	Lup019553.1	Lup019690.1	Lup019716.1	Lup019860.1	Lup019910.1	Lup019953.1	Lup020343.1	Lup020634.1	Lup020699.1	Lup020788.1	Lup020942.1	Lup021221.1	Lup021424.1	Lup021471.2	Lup021501.1	Lup021512.1	Lup021587.1	Lup021597.1	Lup021661.1	Lup021857.1	Lup022004.1	Lup022042.1	Lup022543.1	Lup022564.1	Lup022629.1	Lup022664.1	Lup022856.1	Lup023140.3	Lup023213.1	Lup023357.2	Lup023386.1	Lup023683.1	Lup023958.1	Lup024153.1	Lup024311.1	Lup024514.1	Lup024671.1	Lup024842.1	Lup025550.1	Lup025593.1	Lup025624.1	Lup025837.1	Lup025931.1	Lup026255.1	Lup026540.1	Lup026634.1	Lup026732.2	Lup026807.1	Lup027052.1	Lup027423.1	Lup027777.1	Lup028285.1	Lup028292.1	Lup028667.1	Lup029120.1	Lup029269.1	Lup029352.1	Lup029354.1	Lup029706.1	Lup030397.1	Lup030643.1	Lup030651.1	Lup031011.1	Lup031521.1	Lup031726.1	Lup032497.1	Lup032503.1	Lup032505.1	Lup033030.1	Lup033066.1
IPR001630	cAMP response element binding (CREB) protein	3	Lup003980.1	Lup009398.1	Lup032343.1
IPR001631	DNA topoisomerase I, C-terminal	4	Lup011859.1	Lup015759.1	Lup016372.1	Lup017462.1
IPR001632	G-protein, beta subunit	4	Lup003386.1	Lup011466.1	Lup019725.1	Lup031289.1
IPR001636	SAICAR synthetase	2	Lup012867.1	Lup032490.1
IPR001638	Extracellular solute-binding protein, family 3	14	Lup000867.1	Lup001350.1	Lup003785.1	Lup004248.1	Lup005399.1	Lup005536.1	Lup005537.1	Lup005538.1	Lup006513.1	Lup007216.1	Lup016524.1	Lup024166.1	Lup026560.1	Lup027708.1
IPR001645	Folylpolyglutamate synthetase	2	Lup010227.1	Lup021333.1
IPR001646	Pentapeptide repeat	3	Lup000899.1	Lup006057.1	Lup008079.1
IPR001648	Ribosomal protein S18	2	Lup025733.1	Lup032011.1
IPR001650	Helicase, C-terminal	186	Lup000677.1	Lup000756.1	Lup000761.1	Lup000933.1	Lup001262.1	Lup001343.1	Lup001924.1	Lup002532.1	Lup002689.1	Lup002746.1	Lup003452.1	Lup003750.1	Lup004054.1	Lup004444.1	Lup004850.1	Lup004896.1	Lup005326.1	Lup005344.1	Lup005346.1	Lup005512.1	Lup006551.1	Lup006618.1	Lup007132.1	Lup007153.1	Lup007373.1	Lup007453.1	Lup007508.1	Lup007513.1	Lup007591.1	Lup007594.1	Lup007596.1	Lup007853.1	Lup007880.3	Lup008020.1	Lup008051.1	Lup008165.1	Lup008242.1	Lup008323.1	Lup008495.1	Lup008568.1	Lup008597.3	Lup008754.1	Lup008806.2	Lup008868.1	Lup008941.1	Lup009060.1	Lup009088.2	Lup009115.1	Lup009252.1	Lup009630.1	Lup009888.1	Lup009890.1	Lup010277.1	Lup010571.1	Lup010984.1	Lup011028.1	Lup011207.1	Lup011208.1	Lup011270.1	Lup011530.1	Lup011774.1	Lup012205.1	Lup012499.1	Lup013002.1	Lup013194.1	Lup013211.1	Lup013219.1	Lup013370.1	Lup013653.1	Lup013761.1	Lup013835.1	Lup013966.1	Lup013967.1	Lup014021.2	Lup014373.1	Lup014391.1	Lup014488.2	Lup014600.1	Lup015063.1	Lup015314.1	Lup015345.1	Lup015676.2	Lup015738.1	Lup015830.1	Lup015899.1	Lup016160.1	Lup016607.1	Lup016675.1	Lup016685.1	Lup016704.1	Lup016805.1	Lup016820.1	Lup017011.2	Lup017511.2	Lup017516.1	Lup017613.1	Lup018132.2	Lup018195.1	Lup018303.1	Lup018381.1	Lup018387.1	Lup018512.1	Lup018724.1	Lup019012.1	Lup019015.3	Lup019061.1	Lup019062.1	Lup019225.1	Lup019279.1	Lup019559.1	Lup019700.1	Lup019957.1	Lup019963.1	Lup020176.1	Lup020243.1	Lup020334.1	Lup020429.1	Lup020440.1	Lup020601.1	Lup020628.1	Lup020849.1	Lup021007.1	Lup021106.1	Lup021160.1	Lup021220.1	Lup021255.1	Lup021392.1	Lup021496.1	Lup022184.1	Lup022550.1	Lup022806.3	Lup022943.1	Lup022994.1	Lup023200.1	Lup023700.1	Lup023733.3	Lup023970.1	Lup024011.1	Lup024124.1	Lup024537.1	Lup024652.2	Lup024703.1	Lup024839.1	Lup024983.2	Lup025232.1	Lup025384.1	Lup025487.1	Lup025868.1	Lup025901.1	Lup025993.1	Lup026258.1	Lup026432.1	Lup026843.1	Lup027061.1	Lup027093.1	Lup027228.1	Lup028601.2	Lup028816.1	Lup028952.1	Lup029093.1	Lup029311.1	Lup029511.1	Lup029601.1	Lup030012.1	Lup030174.1	Lup030393.1	Lup030471.1	Lup030675.1	Lup030699.1	Lup030767.1	Lup031040.1	Lup031236.2	Lup031274.1	Lup031361.1	Lup031692.1	Lup031805.1	Lup031959.1	Lup032006.1	Lup032033.2	Lup032381.1	Lup032404.1	Lup032526.1	Lup032664.1	Lup032897.1	Lup032903.1	Lup033050.1
IPR001653	Diaminopimelate epimerase, DapF	1	Lup028316.1
IPR001656	Pseudouridine synthase, TruD	1	Lup021543.1
IPR001660	Sterile alpha motif domain	10	Lup000247.2	Lup006473.1	Lup009868.1	Lup010720.1	Lup011949.1	Lup014225.1	Lup018306.1	Lup025312.1	Lup027494.1	Lup030841.1
IPR001661	Glycoside hydrolase, family 37	1	Lup032046.1
IPR001662	Translation elongation factor EF1B, gamma chain, conserved	1	Lup008925.1
IPR001663	Aromatic-ring-hydroxylating dioxygenase, alpha subunit	1	Lup026106.1
IPR001672	Phosphoglucose isomerase (PGI)	3	Lup012619.1	Lup028446.1	Lup030552.1
IPR001674	GMP synthase, C-terminal	1	Lup024528.1
IPR001675	Glycosyl transferase, family 29	6	Lup001223.1	Lup003179.1	Lup006474.1	Lup017091.1	Lup019346.1	Lup027493.1
IPR001678	Bacterial Fmu (Sun)/eukaryotic nucleolar NOL1/Nop2p	9	Lup000258.1	Lup005748.1	Lup011625.1	Lup012454.2	Lup013962.1	Lup019022.1	Lup019863.1	Lup028238.2	Lup029692.1
IPR001680	WD40 repeat	358	Lup000013.2	Lup000267.2	Lup000321.1	Lup000470.1	Lup000622.1	Lup000636.1	Lup000696.1	Lup000760.1	Lup000844.2	Lup000873.1	Lup000882.1	Lup000988.2	Lup001028.1	Lup001044.1	Lup001091.1	Lup001119.1	Lup001128.1	Lup001414.2	Lup001670.1	Lup001700.1	Lup001703.1	Lup001710.1	Lup001799.1	Lup001837.1	Lup001840.1	Lup001906.1	Lup001963.1	Lup002139.1	Lup002177.1	Lup002384.1	Lup002549.1	Lup002551.3	Lup002607.1	Lup002633.1	Lup002664.1	Lup002735.1	Lup002747.1	Lup002899.1	Lup002975.2	Lup003182.1	Lup003202.1	Lup003337.1	Lup003348.1	Lup003366.1	Lup003377.3	Lup003386.1	Lup003516.1	Lup003554.1	Lup003563.1	Lup003574.2	Lup003607.1	Lup003896.1	Lup003999.1	Lup004100.1	Lup004130.1	Lup004325.1	Lup004351.1	Lup004384.1	Lup004385.1	Lup004432.1	Lup004436.1	Lup004513.1	Lup004571.1	Lup004651.1	Lup004704.2	Lup004851.1	Lup004875.1	Lup004888.1	Lup004928.1	Lup005108.2	Lup005169.1	Lup005328.1	Lup005414.2	Lup005516.1	Lup005658.1	Lup005689.1	Lup005726.1	Lup005817.1	Lup005980.1	Lup005988.1	Lup006118.1	Lup006174.1	Lup006250.1	Lup006287.1	Lup006309.1	Lup006409.1	Lup006418.1	Lup006488.1	Lup006593.1	Lup006603.1	Lup006700.1	Lup007002.1	Lup007364.1	Lup007484.1	Lup007609.1	Lup007896.1	Lup007910.1	Lup008038.1	Lup008062.1	Lup008247.1	Lup008340.1	Lup008444.1	Lup008447.1	Lup008448.1	Lup008503.1	Lup008710.2	Lup009180.1	Lup009253.1	Lup009304.1	Lup009436.1	Lup009488.1	Lup009581.1	Lup009657.1	Lup009744.1	Lup009802.1	Lup009932.1	Lup009992.2	Lup010059.1	Lup010103.1	Lup010202.2	Lup010471.1	Lup010495.1	Lup010567.1	Lup011114.1	Lup011193.1	Lup011297.1	Lup011317.1	Lup011466.1	Lup011646.1	Lup011654.1	Lup011750.1	Lup011797.3	Lup011801.1	Lup012139.1	Lup012192.1	Lup012256.1	Lup012361.1	Lup012423.1	Lup012507.1	Lup012519.1	Lup012762.1	Lup012775.1	Lup012901.1	Lup012966.1	Lup013070.1	Lup013100.1	Lup013101.1	Lup013137.2	Lup013314.1	Lup013340.1	Lup013661.1	Lup013987.1	Lup014004.1	Lup014180.1	Lup014476.1	Lup014523.1	Lup014558.1	Lup014675.1	Lup014934.1	Lup014944.1	Lup014957.3	Lup015396.1	Lup015440.1	Lup015683.2	Lup015836.1	Lup016014.1	Lup016317.1	Lup016333.1	Lup016355.1	Lup016362.1	Lup016458.1	Lup016594.1	Lup016632.2	Lup016643.1	Lup016708.2	Lup016771.1	Lup016864.1	Lup016966.1	Lup017093.1	Lup017264.1	Lup017280.1	Lup017474.1	Lup017481.1	Lup017603.1	Lup017608.1	Lup017650.1	Lup017793.1	Lup017871.1	Lup017878.1	Lup017971.1	Lup018190.1	Lup018246.1	Lup018340.1	Lup018341.1	Lup018398.1	Lup018534.1	Lup018541.1	Lup018581.1	Lup018595.1	Lup018733.2	Lup018754.1	Lup018755.1	Lup018877.1	Lup018911.1	Lup019085.1	Lup019119.1	Lup019189.1	Lup019268.1	Lup019333.1	Lup019354.1	Lup019403.1	Lup019430.1	Lup019497.1	Lup019519.1	Lup019613.1	Lup019725.1	Lup020089.1	Lup020096.2	Lup020119.1	Lup020321.1	Lup020557.1	Lup020576.1	Lup020758.1	Lup021047.1	Lup021048.1	Lup021052.1	Lup021425.1	Lup021426.1	Lup021530.2	Lup021531.1	Lup021596.3	Lup021641.1	Lup021754.1	Lup021826.2	Lup021868.1	Lup021897.1	Lup021898.1	Lup021951.1	Lup021953.1	Lup022158.1	Lup022477.2	Lup022527.2	Lup022534.1	Lup022559.1	Lup022596.2	Lup022781.3	Lup022917.1	Lup022990.1	Lup023005.1	Lup023020.1	Lup023256.1	Lup023344.1	Lup023348.1	Lup023484.1	Lup023646.1	Lup023647.1	Lup023904.1	Lup024000.1	Lup024321.1	Lup024581.1	Lup024628.1	Lup024631.2	Lup024642.1	Lup024822.1	Lup024846.1	Lup024907.3	Lup024950.1	Lup024970.1	Lup025100.1	Lup025208.1	Lup025328.1	Lup025337.1	Lup025426.1	Lup025445.1	Lup025945.1	Lup026037.1	Lup026081.1	Lup026123.2	Lup026205.1	Lup026238.1	Lup026276.1	Lup026366.1	Lup026512.1	Lup026539.1	Lup026572.1	Lup026625.1	Lup026638.1	Lup026729.1	Lup026745.1	Lup026891.1	Lup027010.1	Lup027029.1	Lup027106.1	Lup027135.2	Lup027142.1	Lup027253.1	Lup027259.1	Lup027287.1	Lup027525.3	Lup027542.1	Lup027717.1	Lup027755.1	Lup027966.4	Lup028222.1	Lup028291.1	Lup028339.1	Lup028420.1	Lup028510.1	Lup028655.1	Lup028672.1	Lup029080.1	Lup029121.1	Lup029285.1	Lup029335.1	Lup029460.2	Lup029475.1	Lup029557.1	Lup029609.1	Lup029663.1	Lup029746.1	Lup029983.1	Lup030060.1	Lup030107.1	Lup030143.1	Lup030144.1	Lup030165.1	Lup030347.1	Lup030402.1	Lup030489.2	Lup030694.1	Lup030816.1	Lup031096.1	Lup031137.1	Lup031191.1	Lup031289.1	Lup031293.2	Lup031305.1	Lup031449.1	Lup031451.1	Lup031484.1	Lup031502.1	Lup031523.1	Lup031524.1	Lup031602.1	Lup031608.1	Lup031772.1	Lup031873.1	Lup032016.1	Lup032045.1	Lup032080.1	Lup032099.1	Lup032336.1	Lup032350.1	Lup032370.1	Lup032424.1	Lup032553.1	Lup032787.1	Lup033052.1
IPR001683	Phox homologous domain	13	Lup000678.1	Lup004355.1	Lup010685.1	Lup012490.1	Lup015782.1	Lup016291.1	Lup022459.1	Lup023991.1	Lup024044.1	Lup025794.2	Lup027913.1	Lup030716.1	Lup032585.1
IPR001684	Ribosomal protein L27	3	Lup007518.1	Lup011004.1	Lup022548.1
IPR001692	Histidinol dehydrogenase, conserved site	1	Lup014389.1
IPR001697	Pyruvate kinase	21	Lup002595.1	Lup003993.1	Lup004108.1	Lup008132.1	Lup008678.1	Lup009383.1	Lup010565.1	Lup011590.1	Lup013796.1	Lup014720.1	Lup017647.1	Lup018575.1	Lup018748.1	Lup019545.1	Lup020515.1	Lup021193.1	Lup021703.1	Lup023272.1	Lup027820.1	Lup027994.1	Lup032674.1
IPR001698	WASH complex, F-actin capping protein, beta subunit	2	Lup003969.1	Lup004737.1
IPR001701	Glycoside hydrolase, family 9	31	Lup000701.1	Lup000803.1	Lup003413.1	Lup005358.1	Lup008149.1	Lup009860.1	Lup012351.1	Lup014537.1	Lup015426.1	Lup016346.1	Lup016347.1	Lup016410.1	Lup016939.1	Lup017066.1	Lup017067.1	Lup017225.1	Lup017883.1	Lup018000.1	Lup018952.1	Lup020997.1	Lup022118.1	Lup022502.1	Lup024350.1	Lup026743.1	Lup027131.1	Lup028840.1	Lup028883.1	Lup031782.1	Lup032070.1	Lup032813.1	Lup032814.1
IPR001705	Ribosomal protein L33	2	Lup024904.1	Lup025213.1
IPR001706	Ribosomal protein L35, non-mitochondrial	1	Lup009492.1
IPR001708	Membrane insertion protein, OxaA/YidC	7	Lup002303.1	Lup003293.1	Lup014311.1	Lup014312.1	Lup016780.1	Lup023547.2	Lup025241.1
IPR001709	Flavoprotein pyridine nucleotide cytochrome reductase	16	Lup001783.2	Lup005009.1	Lup010240.1	Lup010241.1	Lup012604.1	Lup013322.1	Lup013434.1	Lup017730.1	Lup018033.1	Lup020570.1	Lup022854.1	Lup026129.1	Lup026265.1	Lup027100.1	Lup028461.1	Lup031799.1
IPR001711	Phospholipase C, phosphatidylinositol-specific, Y domain	10	Lup000662.1	Lup000663.1	Lup016180.1	Lup016181.1	Lup016733.1	Lup018904.1	Lup018905.1	Lup029498.1	Lup032557.1	Lup032558.1
IPR001714	Peptidase M24, methionine aminopeptidase	9	Lup001285.1	Lup010018.2	Lup010331.1	Lup012162.1	Lup015138.1	Lup022763.1	Lup024312.1	Lup024313.1	Lup029021.1
IPR001715	Calponin homology domain	31	Lup000808.1	Lup000846.1	Lup000992.1	Lup002458.1	Lup002647.1	Lup002732.1	Lup005867.1	Lup006201.1	Lup006331.1	Lup006407.1	Lup006508.1	Lup009907.3	Lup010479.1	Lup010527.1	Lup013243.1	Lup013752.1	Lup015430.1	Lup016496.1	Lup016944.1	Lup019159.1	Lup021475.1	Lup022248.1	Lup022594.1	Lup022747.1	Lup024525.1	Lup026341.4	Lup026831.1	Lup028702.2	Lup029672.1	Lup031175.1	Lup032654.2
IPR001721	Threonine dehydratase, C-terminal	2	Lup016065.1	Lup025495.1
IPR001727	Uncharacterised protein family UPF0016	8	Lup007725.1	Lup012027.1	Lup014060.1	Lup015862.1	Lup016904.1	Lup022124.1	Lup023968.1	Lup025072.1
IPR001731	Porphobilinogen synthase	2	Lup009199.1	Lup012706.1
IPR001732	UDP-glucose/GDP-mannose dehydrogenase, N-terminal	9	Lup002397.1	Lup006705.1	Lup013264.1	Lup023066.1	Lup027390.1	Lup028012.1	Lup028875.1	Lup029952.1	Lup032469.1
IPR001733	Peptidase S26B, eukaryotic signal peptidase	4	Lup018195.1	Lup024010.1	Lup026775.1	Lup030133.2
IPR001734	Sodium/solute symporter	1	Lup027678.1
IPR001736	Phospholipase D/Transphosphatidylase	21	Lup002735.1	Lup004360.1	Lup004434.1	Lup005423.1	Lup007878.1	Lup012497.1	Lup012728.1	Lup014774.1	Lup014849.1	Lup015678.1	Lup016298.1	Lup018197.1	Lup020336.1	Lup020417.1	Lup021213.1	Lup022063.2	Lup022870.2	Lup025431.1	Lup027009.1	Lup029041.1	Lup030691.1
IPR001737	Ribosomal RNA adenine methylase transferase	4	Lup006653.1	Lup022362.1	Lup022828.1	Lup024920.1
IPR001739	Methyl-CpG DNA binding	20	Lup001278.1	Lup004066.2	Lup004155.3	Lup007009.1	Lup007236.1	Lup007344.1	Lup007978.1	Lup011488.1	Lup013145.2	Lup013334.1	Lup013655.1	Lup013656.1	Lup014875.1	Lup015275.1	Lup015342.1	Lup016297.1	Lup021211.1	Lup022095.1	Lup028684.1	Lup030831.1
IPR001748	G10 protein	1	Lup024683.2
IPR001750	NADH:ubiquinone/plastoquinone oxidoreductase	6	Lup000215.1	Lup001062.1	Lup014031.1	Lup014484.1	Lup022634.1	Lup023901.1
IPR001752	Kinesin, motor domain	101	Lup000428.1	Lup000888.1	Lup001085.1	Lup001111.1	Lup001337.1	Lup002149.1	Lup002568.1	Lup002647.1	Lup002732.1	Lup002835.1	Lup003410.2	Lup003415.1	Lup003945.1	Lup004291.1	Lup004821.1	Lup005357.1	Lup005363.1	Lup005436.1	Lup005867.1	Lup005881.1	Lup006407.1	Lup006495.1	Lup006786.1	Lup006927.1	Lup007325.1	Lup008288.1	Lup008818.1	Lup009018.1	Lup010093.1	Lup010110.1	Lup010527.1	Lup010688.1	Lup011035.1	Lup011652.1	Lup011804.1	Lup012362.1	Lup012406.1	Lup013049.1	Lup013299.1	Lup013556.1	Lup013752.1	Lup013887.1	Lup014419.1	Lup015430.1	Lup015560.2	Lup015590.1	Lup015984.1	Lup016004.1	Lup016322.1	Lup016496.1	Lup016530.1	Lup016828.1	Lup016944.1	Lup017318.1	Lup017660.1	Lup017733.1	Lup018045.1	Lup018511.1	Lup018603.3	Lup019099.1	Lup019619.1	Lup019660.1	Lup020688.1	Lup020822.1	Lup021039.1	Lup021464.1	Lup021475.1	Lup021599.1	Lup022027.1	Lup022248.1	Lup022281.1	Lup022507.1	Lup022594.1	Lup022731.1	Lup022836.2	Lup023450.1	Lup023564.1	Lup023781.1	Lup024157.1	Lup024525.1	Lup024845.1	Lup024954.1	Lup025450.1	Lup025537.1	Lup025790.1	Lup026355.1	Lup026831.1	Lup027609.1	Lup027758.1	Lup028456.1	Lup028586.1	Lup028660.1	Lup028702.2	Lup029194.1	Lup029295.1	Lup029678.1	Lup030095.1	Lup030225.1	Lup030606.1	Lup032506.1	Lup033020.1
IPR001753	Crotonase, core	18	Lup006782.1	Lup007243.1	Lup007416.3	Lup008411.1	Lup010738.1	Lup011162.1	Lup013075.1	Lup018691.1	Lup019564.1	Lup019565.1	Lup021591.1	Lup025123.1	Lup025298.1	Lup028094.1	Lup029139.1	Lup030753.1	Lup030766.1	Lup032779.1
IPR001754	Orotidine 5'-phosphate decarboxylase domain	3	Lup001765.1	Lup011798.1	Lup021067.1
IPR001757	ATPase, P-type, K/Mg/Cd/Cu/Zn/Na/Ca/Na/H-transporter	74	Lup001231.1	Lup001291.1	Lup001784.1	Lup002179.1	Lup004147.1	Lup004443.1	Lup005586.1	Lup005968.1	Lup006231.1	Lup006695.1	Lup006962.1	Lup007316.1	Lup007777.1	Lup007919.1	Lup009433.1	Lup009641.1	Lup009791.1	Lup010007.1	Lup010055.1	Lup010788.1	Lup011102.1	Lup011549.1	Lup011847.1	Lup011879.1	Lup012122.1	Lup012528.1	Lup013231.1	Lup013297.1	Lup013440.1	Lup013446.1	Lup013857.2	Lup014232.2	Lup014642.1	Lup014764.1	Lup015123.1	Lup015671.1	Lup015724.1	Lup016163.1	Lup016283.1	Lup016360.1	Lup017476.1	Lup018414.1	Lup018508.1	Lup018698.1	Lup019747.1	Lup020940.1	Lup021397.1	Lup022099.1	Lup022100.1	Lup022223.2	Lup022247.1	Lup024452.1	Lup025770.1	Lup026001.1	Lup026116.1	Lup026120.1	Lup026121.1	Lup026204.1	Lup026350.1	Lup026651.2	Lup027446.1	Lup027861.1	Lup028123.1	Lup028310.1	Lup028558.1	Lup028615.1	Lup030043.1	Lup030155.1	Lup030540.1	Lup030635.1	Lup030673.1	Lup032479.1	Lup032846.1	Lup032973.1
IPR001759	Pentaxin	1	Lup023607.2
IPR001763	Rhodanese-like	21	Lup000801.1	Lup002716.1	Lup006897.1	Lup008716.1	Lup011581.3	Lup012244.1	Lup012263.1	Lup012265.1	Lup012846.1	Lup016382.1	Lup018018.1	Lup018200.1	Lup018503.3	Lup018999.1	Lup020454.1	Lup022854.1	Lup026296.1	Lup028237.1	Lup028800.1	Lup031829.1	Lup033029.1
IPR001764	Glycoside hydrolase, family 3, N-terminal	18	Lup000112.1	Lup001526.1	Lup001527.1	Lup004986.1	Lup005241.1	Lup007522.1	Lup008978.1	Lup009252.1	Lup014400.1	Lup014887.1	Lup014888.1	Lup016963.1	Lup020180.1	Lup025525.1	Lup026524.1	Lup027023.1	Lup027103.1	Lup030873.1
IPR001765	Carbonic anhydrase	9	Lup000552.1	Lup004060.1	Lup007983.1	Lup009001.1	Lup012857.1	Lup014742.1	Lup015776.1	Lup017736.1	Lup020739.1
IPR001772	Kinase-associated KA1	3	Lup001430.1	Lup004215.1	Lup029942.2
IPR001780	Ribosomal protein L35A	7	Lup000643.2	Lup009637.1	Lup018886.1	Lup018888.1	Lup019945.1	Lup025381.1	Lup029481.1
IPR001781	Zinc finger, LIM-type	21	Lup000637.1	Lup001094.1	Lup007644.1	Lup009789.1	Lup012389.1	Lup014685.1	Lup015255.1	Lup015347.1	Lup015769.1	Lup020496.1	Lup021110.1	Lup021345.2	Lup023702.1	Lup023815.1	Lup024507.1	Lup024508.1	Lup024786.1	Lup024945.1	Lup026782.1	Lup030366.1	Lup031498.2
IPR001783	Lumazine-binding protein	1	Lup003046.2
IPR001787	Ribosomal protein L21	4	Lup003957.1	Lup004757.1	Lup005556.1	Lup024416.1
IPR001789	Signal transduction response regulator, receiver domain	71	Lup000460.1	Lup000501.1	Lup000837.2	Lup000946.1	Lup001729.1	Lup001797.1	Lup001867.1	Lup002529.1	Lup002663.1	Lup002959.1	Lup003843.1	Lup003919.1	Lup006212.1	Lup006213.1	Lup007248.1	Lup007611.1	Lup007694.1	Lup007733.1	Lup007854.1	Lup008505.1	Lup008799.1	Lup009098.1	Lup009200.1	Lup009602.1	Lup010052.1	Lup010744.1	Lup010785.1	Lup010852.1	Lup010999.2	Lup012705.1	Lup013372.1	Lup013885.1	Lup014961.1	Lup015439.1	Lup015904.1	Lup017167.1	Lup017910.1	Lup018664.1	Lup018782.1	Lup019146.1	Lup020048.1	Lup020099.1	Lup021054.1	Lup021062.1	Lup021227.1	Lup021829.1	Lup021940.1	Lup022452.1	Lup022851.1	Lup025598.1	Lup025675.1	Lup025880.1	Lup026326.3	Lup026533.1	Lup027018.1	Lup027266.1	Lup027601.1	Lup027602.1	Lup027817.1	Lup028068.1	Lup028235.1	Lup028330.1	Lup028335.1	Lup028756.1	Lup029124.1	Lup030272.1	Lup030700.1	Lup031088.1	Lup031504.1	Lup031539.1	Lup032369.1
IPR001790	Ribosomal protein L10/acidic P0	10	Lup000656.1	Lup006958.1	Lup007955.1	Lup014905.1	Lup019727.2	Lup019775.1	Lup023809.1	Lup026198.1	Lup028413.1	Lup029493.1
IPR001792	Acylphosphatase-like	2	Lup027330.1	Lup031224.1
IPR001794	Frataxin, subgroup	2	Lup020569.1	Lup023709.1
IPR001796	Dihydrofolate reductase domain	2	Lup005370.1	Lup023464.1
IPR001804	Isocitrate/isopropylmalate dehydrogenase	8	Lup003791.1	Lup004347.1	Lup007397.1	Lup010920.1	Lup016285.1	Lup022075.1	Lup022888.1	Lup027888.1
IPR001805	Adenosine kinase	2	Lup009956.1	Lup010919.1
IPR001806	Small GTPase superfamily	133	Lup000162.1	Lup000726.1	Lup000939.1	Lup001492.1	Lup001596.1	Lup002135.1	Lup002221.1	Lup002609.1	Lup002864.1	Lup002984.1	Lup003014.1	Lup003287.1	Lup003384.1	Lup003430.1	Lup004284.1	Lup004802.1	Lup005198.1	Lup005434.1	Lup005465.1	Lup005541.1	Lup005749.1	Lup005798.1	Lup005824.1	Lup005893.1	Lup006428.1	Lup006514.1	Lup006883.1	Lup007215.1	Lup007653.3	Lup007891.1	Lup007892.1	Lup007893.1	Lup008292.1	Lup008766.1	Lup008774.1	Lup008866.1	Lup008924.1	Lup009393.1	Lup009535.1	Lup010167.1	Lup010179.1	Lup011035.1	Lup011665.1	Lup011682.1	Lup012504.1	Lup013735.1	Lup013805.1	Lup013806.1	Lup013996.1	Lup013997.1	Lup014037.1	Lup014106.1	Lup015171.1	Lup015283.1	Lup015382.1	Lup015383.1	Lup015586.1	Lup015640.1	Lup016237.1	Lup016325.1	Lup016764.1	Lup017185.1	Lup017215.1	Lup017216.1	Lup017291.1	Lup017357.1	Lup017530.1	Lup017711.1	Lup017870.1	Lup018027.1	Lup018080.1	Lup018879.1	Lup019051.2	Lup019239.1	Lup019651.1	Lup019683.1	Lup019858.2	Lup019862.1	Lup021085.1	Lup021270.1	Lup021334.1	Lup022049.1	Lup022320.1	Lup022327.1	Lup022389.1	Lup022518.1	Lup022694.1	Lup022846.1	Lup023071.1	Lup023438.1	Lup023528.2	Lup023831.1	Lup023990.1	Lup024079.1	Lup024604.1	Lup024723.2	Lup024881.1	Lup025060.1	Lup025715.1	Lup025875.1	Lup025912.2	Lup025953.1	Lup026972.1	Lup027143.1	Lup027351.1	Lup027410.1	Lup027413.1	Lup027592.1	Lup027713.1	Lup027815.1	Lup028070.1	Lup028092.1	Lup028318.1	Lup028970.1	Lup029068.1	Lup029243.1	Lup029383.1	Lup029642.3	Lup029817.1	Lup029982.1	Lup030236.2	Lup030443.1	Lup030756.1	Lup030815.1	Lup031316.1	Lup031317.1	Lup031495.2	Lup031663.1	Lup031771.1	Lup031855.1	Lup032000.1	Lup032274.1	Lup032619.1
IPR001807	Chloride channel, voltage gated	8	Lup001564.1	Lup006988.2	Lup007395.1	Lup022201.1	Lup022500.1	Lup023736.1	Lup025740.1	Lup029721.1
IPR001810	F-box domain, cyclin-like	216	Lup000119.1	Lup000557.1	Lup000604.1	Lup000605.1	Lup000779.1	Lup001047.1	Lup001340.3	Lup001342.1	Lup001547.1	Lup001548.1	Lup001549.1	Lup001550.1	Lup001577.1	Lup001674.1	Lup001970.1	Lup002073.1	Lup002486.1	Lup002571.1	Lup002598.1	Lup002870.1	Lup003085.1	Lup003580.1	Lup003683.1	Lup003722.1	Lup003756.1	Lup003796.1	Lup003847.1	Lup003984.1	Lup004100.1	Lup004788.1	Lup005265.1	Lup005312.1	Lup005400.1	Lup005668.1	Lup005703.1	Lup005858.1	Lup006259.1	Lup006376.1	Lup006694.1	Lup006697.1	Lup006851.1	Lup007013.1	Lup007197.1	Lup007347.1	Lup007622.1	Lup007730.1	Lup007877.1	Lup007924.1	Lup007958.1	Lup008005.1	Lup008140.1	Lup008198.1	Lup008215.1	Lup008437.1	Lup008460.1	Lup008979.1	Lup009047.1	Lup009116.1	Lup009197.1	Lup009300.1	Lup009319.1	Lup009854.1	Lup009873.1	Lup009994.1	Lup009995.1	Lup010092.1	Lup010174.1	Lup010215.1	Lup010423.1	Lup010546.1	Lup010699.1	Lup010717.1	Lup010745.1	Lup010859.1	Lup010888.1	Lup010889.1	Lup011098.1	Lup011099.1	Lup011142.1	Lup011376.1	Lup011454.1	Lup011610.1	Lup011866.1	Lup012313.1	Lup012466.1	Lup012495.1	Lup012549.1	Lup012640.1	Lup012707.1	Lup012783.1	Lup013064.1	Lup013108.1	Lup013659.1	Lup013681.1	Lup013838.1	Lup014064.1	Lup014369.1	Lup014500.1	Lup014826.1	Lup014883.1	Lup014900.1	Lup015176.1	Lup015328.1	Lup015491.1	Lup015673.2	Lup015747.1	Lup015872.1	Lup016250.1	Lup016662.1	Lup016663.1	Lup016790.1	Lup017086.1	Lup017087.1	Lup017145.1	Lup017719.2	Lup017835.1	Lup017886.1	Lup017937.1	Lup018013.1	Lup018123.1	Lup018383.1	Lup018405.1	Lup018571.1	Lup018998.2	Lup019139.1	Lup019225.1	Lup019274.1	Lup019292.1	Lup019918.1	Lup020102.1	Lup020114.1	Lup020116.1	Lup020250.1	Lup020498.1	Lup020531.1	Lup020534.1	Lup020535.1	Lup020536.1	Lup020537.1	Lup020580.2	Lup020719.1	Lup021127.1	Lup021305.1	Lup021827.1	Lup021999.1	Lup022089.1	Lup022277.1	Lup022428.1	Lup022501.1	Lup022522.1	Lup022728.1	Lup022748.1	Lup023206.1	Lup023219.1	Lup023308.1	Lup023655.1	Lup024120.1	Lup024287.1	Lup024288.1	Lup024509.1	Lup024568.1	Lup024609.1	Lup024639.1	Lup024681.1	Lup024777.1	Lup024885.1	Lup024946.1	Lup024958.1	Lup025374.1	Lup025391.1	Lup025392.1	Lup025559.1	Lup025962.1	Lup025963.1	Lup025965.1	Lup026247.1	Lup026259.1	Lup026480.1	Lup026548.1	Lup026715.1	Lup026949.1	Lup027053.1	Lup027270.1	Lup027625.1	Lup027637.1	Lup028130.1	Lup028217.1	Lup028218.1	Lup028221.1	Lup028334.1	Lup028578.1	Lup028582.1	Lup028877.1	Lup029557.1	Lup029580.1	Lup029776.1	Lup029821.1	Lup030111.1	Lup030150.1	Lup030274.1	Lup030542.2	Lup030672.1	Lup030680.1	Lup031010.1	Lup031191.1	Lup031357.1	Lup031570.1	Lup031675.1	Lup032059.1	Lup032347.1	Lup032755.1	Lup032850.1	Lup032851.1	Lup032886.1	Lup032969.1	Lup033012.1
IPR001813	Ribosomal protein 60S	22	Lup000513.1	Lup000656.1	Lup003185.1	Lup004342.1	Lup005736.1	Lup007182.1	Lup010442.1	Lup010765.1	Lup016276.2	Lup019703.1	Lup019779.1	Lup019871.1	Lup020921.1	Lup021573.1	Lup023642.1	Lup023809.1	Lup025003.1	Lup028421.1	Lup028574.1	Lup029248.1	Lup029493.1	Lup030164.1
IPR001816	Translation elongation factor EFTs/EF1B	3	Lup005889.1	Lup013867.1	Lup030759.1
IPR001818	Peptidase M10, metallopeptidase	6	Lup010003.1	Lup015906.1	Lup025594.1	Lup025595.1	Lup025597.1	Lup027785.1
IPR001828	Extracellular ligand-binding receptor	16	Lup000867.1	Lup001349.1	Lup001350.1	Lup003785.1	Lup004248.1	Lup005399.1	Lup005536.1	Lup005537.1	Lup005538.1	Lup006513.1	Lup007216.1	Lup016524.1	Lup024166.1	Lup026560.1	Lup027708.1	Lup027892.1
IPR001830	Glycosyl transferase, family 20	20	Lup000574.1	Lup001140.1	Lup002228.1	Lup002985.1	Lup003695.1	Lup009471.1	Lup011666.1	Lup015224.1	Lup016585.1	Lup017781.1	Lup018338.1	Lup020386.1	Lup020394.1	Lup021206.1	Lup021932.1	Lup025582.1	Lup026160.1	Lup027441.1	Lup031566.1	Lup032280.1
IPR001834	NADH:cytochrome b5 reductase (CBR)	7	Lup001783.2	Lup005009.1	Lup009230.1	Lup013322.1	Lup020570.1	Lup023712.1	Lup026265.1
IPR001837	Adenylate cyclase-associated CAP	2	Lup005108.2	Lup005376.1
IPR001841	Zinc finger, RING-type	553	Lup000024.1	Lup000245.1	Lup000281.1	Lup000418.1	Lup000419.1	Lup000420.1	Lup000440.1	Lup000453.1	Lup000469.1	Lup000493.1	Lup000514.1	Lup000554.3	Lup000624.1	Lup000671.1	Lup000693.1	Lup000696.1	Lup000790.1	Lup000865.1	Lup000934.1	Lup001036.1	Lup001180.1	Lup001240.1	Lup001296.1	Lup001343.1	Lup001382.1	Lup001399.1	Lup001423.1	Lup001438.1	Lup001597.1	Lup001625.1	Lup001659.1	Lup001678.1	Lup001696.1	Lup001737.1	Lup001802.1	Lup001844.1	Lup001866.1	Lup001877.1	Lup001995.1	Lup002018.1	Lup002146.2	Lup002305.2	Lup002316.1	Lup002317.2	Lup002322.1	Lup002390.1	Lup002455.1	Lup002456.1	Lup002457.1	Lup002460.1	Lup002469.1	Lup002507.1	Lup002514.1	Lup002515.1	Lup002698.1	Lup002845.1	Lup002950.3	Lup002964.1	Lup002982.1	Lup003036.1	Lup003048.1	Lup003102.1	Lup003121.1	Lup003160.1	Lup003202.1	Lup003206.1	Lup003232.1	Lup003299.1	Lup003317.1	Lup003344.1	Lup003374.4	Lup003443.1	Lup003670.2	Lup003747.1	Lup003803.1	Lup003831.1	Lup003837.1	Lup003925.1	Lup003962.2	Lup004016.1	Lup004068.1	Lup004071.1	Lup004220.1	Lup004281.1	Lup004304.1	Lup004311.1	Lup004325.1	Lup004350.1	Lup004470.1	Lup004506.1	Lup004554.1	Lup004752.1	Lup004778.1	Lup004855.1	Lup004895.1	Lup004897.1	Lup004951.1	Lup005017.3	Lup005092.1	Lup005101.1	Lup005155.1	Lup005174.1	Lup005297.1	Lup005338.1	Lup005363.1	Lup005394.1	Lup005431.1	Lup005484.1	Lup005507.1	Lup005533.2	Lup005743.1	Lup005805.1	Lup005812.1	Lup005831.1	Lup005941.1	Lup006074.1	Lup006103.1	Lup006192.1	Lup006237.1	Lup006246.1	Lup006264.3	Lup006517.1	Lup006545.1	Lup006552.1	Lup006586.1	Lup006645.1	Lup006711.1	Lup006732.2	Lup006825.1	Lup006868.1	Lup006917.1	Lup006923.1	Lup006967.1	Lup006980.1	Lup007003.1	Lup007118.1	Lup007164.1	Lup007166.1	Lup007181.1	Lup007212.1	Lup007345.1	Lup007349.1	Lup007458.1	Lup007502.1	Lup007766.1	Lup007773.1	Lup007884.2	Lup007922.1	Lup008020.1	Lup008026.1	Lup008032.1	Lup008071.1	Lup008124.1	Lup008139.2	Lup008147.1	Lup008180.1	Lup008224.1	Lup008252.1	Lup008337.1	Lup008342.1	Lup008371.1	Lup008380.1	Lup008407.1	Lup008434.1	Lup008476.1	Lup008503.1	Lup008648.1	Lup008655.1	Lup008693.1	Lup009013.1	Lup009039.1	Lup009097.1	Lup009157.1	Lup009207.1	Lup009310.1	Lup009328.1	Lup009365.1	Lup009477.1	Lup009541.1	Lup009561.1	Lup009649.1	Lup009810.1	Lup009896.1	Lup009969.1	Lup010056.2	Lup010101.1	Lup010198.1	Lup010291.1	Lup010305.1	Lup010338.1	Lup010343.1	Lup010398.1	Lup010432.1	Lup010442.1	Lup010498.1	Lup010709.1	Lup010714.1	Lup010719.1	Lup010811.1	Lup010870.1	Lup011015.1	Lup011022.1	Lup011028.1	Lup011084.1	Lup011116.1	Lup011200.1	Lup011205.1	Lup011250.1	Lup011271.1	Lup011327.1	Lup011328.1	Lup011353.1	Lup011375.1	Lup011435.1	Lup011438.1	Lup011439.1	Lup011505.1	Lup011527.1	Lup011528.1	Lup011530.1	Lup011582.1	Lup011597.1	Lup011603.1	Lup011697.2	Lup011750.1	Lup012093.1	Lup012257.1	Lup012398.1	Lup012512.1	Lup012530.1	Lup012559.1	Lup012563.1	Lup012613.1	Lup012632.1	Lup012687.1	Lup012763.1	Lup012764.1	Lup012765.1	Lup012838.1	Lup012853.1	Lup012871.1	Lup012873.1	Lup012912.1	Lup013013.1	Lup013035.1	Lup013056.1	Lup013060.1	Lup013086.3	Lup013151.1	Lup013168.1	Lup013204.1	Lup013217.1	Lup013256.1	Lup013291.1	Lup013364.1	Lup013404.1	Lup013405.1	Lup013497.1	Lup013689.1	Lup013767.1	Lup013769.1	Lup013789.1	Lup013790.1	Lup013862.1	Lup013897.1	Lup013899.1	Lup013945.1	Lup013967.1	Lup014201.1	Lup014583.1	Lup014688.1	Lup014850.1	Lup014870.1	Lup014907.3	Lup014976.1	Lup015066.1	Lup015110.1	Lup015218.1	Lup015578.1	Lup015594.1	Lup015660.1	Lup015707.1	Lup015731.1	Lup015926.1	Lup015948.1	Lup016025.1	Lup016032.1	Lup016039.1	Lup016041.1	Lup016050.1	Lup016142.1	Lup016188.1	Lup016234.1	Lup016449.1	Lup016525.1	Lup017111.1	Lup017116.1	Lup017130.1	Lup017131.1	Lup017156.1	Lup017195.1	Lup017237.1	Lup017268.1	Lup017277.1	Lup017383.1	Lup017441.1	Lup017492.1	Lup017600.1	Lup017653.2	Lup017666.1	Lup017734.1	Lup017890.1	Lup018003.1	Lup018004.1	Lup018022.1	Lup018065.1	Lup018181.2	Lup018345.1	Lup018391.1	Lup018493.1	Lup018618.1	Lup018654.1	Lup018728.1	Lup018797.1	Lup018865.1	Lup018916.1	Lup018992.1	Lup019066.1	Lup019167.1	Lup019204.1	Lup019218.2	Lup019287.1	Lup019311.1	Lup019350.1	Lup019351.2	Lup019700.1	Lup019813.1	Lup019913.1	Lup019954.2	Lup020026.1	Lup020117.1	Lup020152.1	Lup020190.1	Lup020211.1	Lup020245.1	Lup020465.1	Lup020527.1	Lup020559.1	Lup020590.1	Lup020606.1	Lup020659.1	Lup020675.1	Lup020734.1	Lup020782.1	Lup020849.1	Lup020948.1	Lup021068.1	Lup021319.1	Lup021320.1	Lup021408.1	Lup021474.1	Lup021485.1	Lup021557.1	Lup021674.2	Lup021686.1	Lup021690.1	Lup021716.1	Lup021943.1	Lup022059.1	Lup022113.1	Lup022165.1	Lup022236.1	Lup022430.1	Lup022466.1	Lup022510.1	Lup022558.1	Lup022603.1	Lup022710.1	Lup022791.1	Lup022865.1	Lup022923.1	Lup023082.1	Lup023088.1	Lup023131.1	Lup023202.2	Lup023255.1	Lup023368.1	Lup023423.1	Lup023483.2	Lup023533.1	Lup023568.1	Lup023622.1	Lup023623.1	Lup023852.1	Lup023909.1	Lup023921.1	Lup023951.1	Lup023989.1	Lup024012.1	Lup024093.1	Lup024131.2	Lup024314.1	Lup024373.1	Lup024408.1	Lup024494.1	Lup024540.1	Lup024620.1	Lup024625.1	Lup024648.1	Lup024686.1	Lup024688.1	Lup024695.1	Lup024703.1	Lup024914.1	Lup024915.1	Lup024916.1	Lup024919.1	Lup024983.2	Lup025091.1	Lup025128.1	Lup025163.1	Lup025186.1	Lup025190.1	Lup025272.1	Lup025310.1	Lup025329.1	Lup025401.1	Lup025465.1	Lup025522.1	Lup025657.1	Lup025673.1	Lup025764.1	Lup025872.1	Lup025887.1	Lup026164.1	Lup026300.1	Lup026382.1	Lup026411.1	Lup026515.1	Lup026601.1	Lup026704.1	Lup026718.1	Lup026754.1	Lup026900.1	Lup026927.1	Lup027125.1	Lup027139.1	Lup027140.1	Lup027195.1	Lup027209.1	Lup027215.1	Lup027301.1	Lup027310.1	Lup027329.1	Lup027339.1	Lup027354.1	Lup027366.1	Lup027449.1	Lup027712.1	Lup027809.1	Lup027825.1	Lup027889.1	Lup027988.1	Lup028073.1	Lup028140.1	Lup028212.1	Lup028289.1	Lup028427.1	Lup028428.1	Lup028452.1	Lup028475.1	Lup028531.1	Lup028617.1	Lup028623.1	Lup028635.1	Lup028640.1	Lup028678.1	Lup028826.1	Lup028932.1	Lup028981.1	Lup029048.3	Lup029061.1	Lup029070.1	Lup029075.2	Lup029096.1	Lup029107.1	Lup029113.1	Lup029177.1	Lup029183.1	Lup029263.1	Lup029298.1	Lup029328.1	Lup029367.1	Lup029377.2	Lup029568.1	Lup029592.1	Lup029649.1	Lup029698.1	Lup029780.1	Lup029840.1	Lup029861.1	Lup029862.1	Lup030147.1	Lup030174.1	Lup030192.1	Lup030220.1	Lup030304.1	Lup030351.1	Lup030360.1	Lup030471.1	Lup030559.1	Lup030593.1	Lup030767.1	Lup030851.1	Lup031021.1	Lup031148.1	Lup031173.1	Lup031207.1	Lup031230.1	Lup031256.1	Lup031258.1	Lup031296.1	Lup031306.1	Lup031505.1	Lup031516.1	Lup031553.1	Lup031578.1	Lup031775.1	Lup031832.1	Lup031876.1	Lup031913.2	Lup032060.1	Lup032124.1	Lup032146.1	Lup032147.2	Lup032167.1	Lup032305.1	Lup032315.1	Lup032396.1	Lup032449.2	Lup032488.1	Lup032489.1	Lup032526.1	Lup032528.1	Lup032564.1	Lup032571.1	Lup032663.1	Lup032731.1	Lup032805.1	Lup032897.1	Lup032906.1	Lup032978.1	Lup032989.3
IPR001844	Chaperonin Cpn60	11	Lup000125.1	Lup002250.1	Lup003887.1	Lup007723.1	Lup017127.1	Lup018127.1	Lup023285.1	Lup023605.1	Lup023965.1	Lup024857.1	Lup031552.1
IPR001848	Ribosomal protein S10	8	Lup000358.1	Lup004923.1	Lup007753.1	Lup019743.1	Lup021377.1	Lup022908.1	Lup023324.1	Lup023329.1
IPR001849	Pleckstrin homology domain	44	Lup000658.1	Lup000741.1	Lup000903.1	Lup000904.1	Lup000936.1	Lup001654.1	Lup002735.1	Lup003356.1	Lup003840.1	Lup004310.1	Lup004947.1	Lup005143.1	Lup007443.2	Lup007552.1	Lup009227.1	Lup011951.1	Lup012680.1	Lup012861.1	Lup013740.1	Lup014938.1	Lup016084.2	Lup016425.3	Lup017379.1	Lup017742.2	Lup019269.1	Lup019364.1	Lup019571.1	Lup020053.1	Lup020181.1	Lup020292.1	Lup020319.1	Lup020621.1	Lup022134.1	Lup024754.1	Lup028447.1	Lup029389.1	Lup029587.2	Lup029595.1	Lup029614.1	Lup029914.1	Lup030388.1	Lup030866.1	Lup032232.1	Lup032984.1
IPR001852	Vitamin B6 biosynthesis protein	4	Lup006590.1	Lup011397.1	Lup021654.1	Lup023992.1
IPR001853	DSBA-like thioredoxin domain	1	Lup008379.1
IPR001854	Ribosomal protein L29	7	Lup003716.1	Lup004227.1	Lup005756.1	Lup022324.1	Lup024715.1	Lup030457.1	Lup032708.1
IPR001857	Ribosomal protein L19	4	Lup003634.1	Lup025852.1	Lup026871.1	Lup027801.1
IPR001858	Phosphatidylethanolamine-binding, conserved site	9	Lup001307.1	Lup002577.1	Lup009041.1	Lup019608.1	Lup020111.1	Lup021189.1	Lup021952.1	Lup021954.1	Lup026028.1
IPR001859	Ribosomal protein P2	2	Lup007182.1	Lup021573.1
IPR001865	Ribosomal protein S2	9	Lup003529.1	Lup005081.1	Lup013920.1	Lup020305.1	Lup021146.1	Lup021551.1	Lup022648.1	Lup023144.1	Lup033047.1
IPR001870	B30.2/SPRY domain	6	Lup009541.1	Lup014110.2	Lup016388.1	Lup017432.1	Lup017514.1	Lup030605.1
IPR001876	Zinc finger, RanBP2-type	34	Lup002134.1	Lup003344.1	Lup004470.1	Lup004515.1	Lup005647.1	Lup005895.2	Lup005941.1	Lup006124.1	Lup007162.2	Lup007607.1	Lup007887.1	Lup009080.1	Lup011680.1	Lup012500.1	Lup013186.1	Lup013536.1	Lup016555.1	Lup016794.1	Lup017237.1	Lup018526.1	Lup018557.1	Lup021824.1	Lup022464.1	Lup022611.1	Lup023710.1	Lup024042.1	Lup024524.1	Lup026268.1	Lup026285.1	Lup027271.1	Lup028166.1	Lup030126.1	Lup032159.1	Lup032582.3
IPR001878	Zinc finger, CCHC-type	55	Lup000707.1	Lup001619.1	Lup002052.1	Lup002689.1	Lup003568.1	Lup004010.1	Lup005360.1	Lup005673.1	Lup006232.1	Lup007509.1	Lup007565.1	Lup007925.1	Lup008161.1	Lup008575.1	Lup008829.1	Lup008972.1	Lup010114.1	Lup012682.1	Lup014894.1	Lup015369.2	Lup015894.1	Lup016130.1	Lup016350.1	Lup016433.1	Lup017011.2	Lup017369.1	Lup017502.1	Lup017534.1	Lup018032.2	Lup018310.1	Lup018650.2	Lup018699.1	Lup019433.1	Lup020612.1	Lup021496.1	Lup021536.1	Lup021843.1	Lup022179.1	Lup023404.1	Lup023431.1	Lup023922.1	Lup024684.1	Lup024720.1	Lup025188.1	Lup025604.1	Lup025961.1	Lup026046.1	Lup026700.1	Lup027056.1	Lup028616.1	Lup029311.1	Lup030264.1	Lup030485.1	Lup031062.1	Lup032310.2
IPR001881	EGF-like calcium-binding	7	Lup010006.1	Lup012918.1	Lup019286.2	Lup019537.1	Lup024791.1	Lup029330.1	Lup030363.1
IPR001882	Biotin-binding site	5	Lup009248.1	Lup012661.1	Lup015815.1	Lup029955.1	Lup032465.1
IPR001884	Translation elongation factor IF5A	4	Lup002383.1	Lup013260.1	Lup018454.1	Lup026323.1
IPR001890	RNA-binding, CRM domain	19	Lup000040.1	Lup002157.1	Lup002158.1	Lup003352.1	Lup003928.1	Lup003930.1	Lup004165.1	Lup006095.1	Lup007776.1	Lup008835.1	Lup013471.1	Lup014515.1	Lup016575.1	Lup017321.1	Lup021711.1	Lup021801.1	Lup022297.1	Lup025959.1	Lup032795.1
IPR001891	Malic oxidoreductase	10	Lup000030.1	Lup000449.1	Lup004416.1	Lup012569.2	Lup014601.1	Lup023706.1	Lup025156.1	Lup030073.3	Lup032733.1	Lup032922.1
IPR001892	Ribosomal protein S13	8	Lup002035.1	Lup002044.1	Lup004720.1	Lup004729.1	Lup009229.1	Lup021910.1	Lup024392.1	Lup025069.1
IPR001898	Sodium/sulphate symporter	5	Lup003324.1	Lup005917.1	Lup007981.1	Lup009007.1	Lup027173.1
IPR001900	Ribonuclease II/R	5	Lup005014.1	Lup014198.1	Lup014781.1	Lup024185.1	Lup025339.1
IPR001901	Protein translocase complex, SecE/Sec61-gamma subunit	5	Lup000687.1	Lup013158.1	Lup018935.1	Lup022971.1	Lup029525.1
IPR001905	Ammonium transporter	8	Lup004631.1	Lup007711.1	Lup010326.1	Lup012159.1	Lup016077.1	Lup028336.1	Lup029919.1	Lup031101.1
IPR001906	Terpene synthase-like	16	Lup000020.1	Lup000073.1	Lup002337.1	Lup002338.1	Lup006394.1	Lup007203.1	Lup007204.1	Lup009024.1	Lup009025.1	Lup011367.1	Lup011649.1	Lup017566.1	Lup023345.1	Lup026619.1	Lup028810.1	Lup028811.1
IPR001907	Peptidase S14, ClpP	19	Lup002672.1	Lup005470.1	Lup006865.1	Lup009403.1	Lup010213.1	Lup015448.1	Lup016973.1	Lup017287.1	Lup017402.1	Lup020610.1	Lup021490.1	Lup021763.2	Lup023407.1	Lup024795.1	Lup025477.1	Lup027671.1	Lup030360.1	Lup032010.1	Lup032259.2
IPR001910	Inosine/uridine-preferring nucleoside hydrolase domain	8	Lup002580.1	Lup009305.1	Lup013208.1	Lup016442.1	Lup022474.1	Lup026379.1	Lup027297.1	Lup027658.1
IPR001911	Ribosomal protein S21	5	Lup001563.1	Lup010192.1	Lup014581.1	Lup024868.1	Lup024869.1
IPR001912	Ribosomal protein S4/S9, N-terminal	7	Lup000214.1	Lup003526.1	Lup008111.1	Lup010577.1	Lup013242.1	Lup018431.1	Lup026342.1
IPR001915	Peptidase M48	3	Lup013611.1	Lup022486.1	Lup028298.1
IPR001917	Aminotransferase, class-II, pyridoxal-phosphate binding site	6	Lup006088.1	Lup008888.2	Lup020295.1	Lup023745.1	Lup023959.1	Lup027320.1
IPR001921	Ribosomal protein L7A/L8	5	Lup013590.1	Lup016422.1	Lup017384.1	Lup017569.1	Lup023422.1
IPR001925	Porin, eukaryotic type	10	Lup001099.1	Lup004097.1	Lup004188.1	Lup005627.1	Lup008309.1	Lup008795.1	Lup009450.1	Lup013425.1	Lup022227.1	Lup031558.1
IPR001926	Pyridoxal phosphate-dependent enzyme, beta subunit	26	Lup000269.1	Lup001628.1	Lup003454.1	Lup005962.1	Lup005963.1	Lup009161.1	Lup011887.1	Lup013488.1	Lup013782.1	Lup015270.1	Lup015553.2	Lup015554.2	Lup016065.1	Lup018290.1	Lup020572.1	Lup022972.1	Lup022982.1	Lup025495.1	Lup026080.1	Lup026469.1	Lup027904.1	Lup028691.1	Lup029284.3	Lup029689.1	Lup030039.1	Lup031718.1
IPR001929	Germin	30	Lup001771.1	Lup002480.1	Lup002481.1	Lup002482.1	Lup002483.1	Lup005325.1	Lup007111.1	Lup007291.1	Lup007297.1	Lup007298.1	Lup007299.1	Lup007300.1	Lup007302.1	Lup007480.1	Lup010702.1	Lup014287.1	Lup015417.1	Lup015902.1	Lup016690.1	Lup016922.1	Lup017008.1	Lup017018.1	Lup020191.1	Lup020192.1	Lup021455.1	Lup021456.1	Lup023053.1	Lup023054.1	Lup028152.1	Lup032342.1
IPR001930	Peptidase M1, alanine aminopeptidase/leukotriene A4 hydrolase	6	Lup018226.1	Lup024533.1	Lup024534.1	Lup026766.1	Lup028708.1	Lup030666.1
IPR001931	Ribosomal protein S21e	4	Lup006789.2	Lup021421.1	Lup021604.1	Lup024783.1
IPR001932	Protein phosphatase 2C-like	123	Lup000631.1	Lup000867.1	Lup001045.1	Lup001107.1	Lup001166.1	Lup002677.1	Lup003063.1	Lup003303.1	Lup003540.1	Lup003667.1	Lup003792.1	Lup004505.1	Lup004974.1	Lup005897.2	Lup006111.2	Lup006234.1	Lup006356.1	Lup006536.1	Lup006576.1	Lup006969.1	Lup007126.1	Lup007241.1	Lup007418.1	Lup007442.1	Lup007895.1	Lup007969.1	Lup007973.1	Lup008076.1	Lup008239.1	Lup008989.1	Lup009266.1	Lup009313.1	Lup009842.1	Lup009877.1	Lup010631.1	Lup010632.1	Lup010798.1	Lup011357.1	Lup011459.1	Lup011523.1	Lup011693.1	Lup011715.1	Lup011716.1	Lup011996.1	Lup012000.1	Lup012060.1	Lup012149.1	Lup012453.1	Lup012469.1	Lup012994.1	Lup013485.1	Lup013569.1	Lup013765.1	Lup013989.1	Lup014363.1	Lup014630.1	Lup014656.1	Lup014704.1	Lup015206.1	Lup015472.1	Lup015614.1	Lup015651.1	Lup015652.1	Lup015839.2	Lup016473.1	Lup016703.1	Lup016984.1	Lup017007.1	Lup017199.2	Lup017607.1	Lup017610.1	Lup017750.1	Lup017904.1	Lup017994.1	Lup018403.1	Lup018656.1	Lup019262.1	Lup019526.1	Lup019590.1	Lup020182.1	Lup020266.1	Lup020520.1	Lup021326.1	Lup021445.1	Lup021605.1	Lup021811.1	Lup021889.1	Lup022206.1	Lup022402.1	Lup022595.1	Lup022597.1	Lup022682.1	Lup023541.1	Lup023779.1	Lup024033.1	Lup024669.1	Lup024751.1	Lup024761.2	Lup024805.1	Lup025185.1	Lup025438.1	Lup025617.2	Lup026084.1	Lup026215.1	Lup026915.1	Lup027045.1	Lup027707.1	Lup027880.1	Lup028063.1	Lup029160.1	Lup029471.1	Lup030282.1	Lup030350.1	Lup030434.1	Lup030494.1	Lup030505.1	Lup030683.1	Lup030688.1	Lup030788.1	Lup032172.1	Lup032567.1	Lup032729.1	Lup032856.1
IPR001937	Galactose-1-phosphate uridyl transferase, class I	1	Lup006067.1
IPR001938	Thaumatin, pathogenesis-related	29	Lup000627.1	Lup002256.1	Lup004808.1	Lup005012.1	Lup008416.1	Lup008553.1	Lup008767.1	Lup009588.1	Lup009769.1	Lup012750.1	Lup016841.1	Lup017061.1	Lup017367.1	Lup018031.1	Lup020000.1	Lup021964.1	Lup022044.1	Lup022045.1	Lup022093.1	Lup022094.1	Lup023070.1	Lup023548.1	Lup024181.1	Lup025691.1	Lup028682.1	Lup028794.1	Lup029466.1	Lup030966.1	Lup032206.1
IPR001940	Peptidase S1C, HrtA/DegP2/Q/S	11	Lup001766.1	Lup001831.2	Lup004061.1	Lup005305.1	Lup005307.1	Lup010579.1	Lup021313.2	Lup024635.1	Lup027591.1	Lup029069.1	Lup031494.1
IPR001943	UVR domain	10	Lup000542.1	Lup006478.1	Lup006718.1	Lup008270.1	Lup020288.1	Lup020315.1	Lup022873.1	Lup027489.1	Lup029085.1	Lup030845.1
IPR001944	Glycoside hydrolase, family 35	29	Lup002437.1	Lup003250.1	Lup004933.2	Lup005045.1	Lup005116.1	Lup005972.1	Lup005981.1	Lup008175.1	Lup009195.1	Lup011284.1	Lup011542.1	Lup016852.1	Lup016853.1	Lup017048.1	Lup017358.1	Lup017579.1	Lup018131.1	Lup022015.1	Lup022827.1	Lup023437.1	Lup025976.1	Lup026097.1	Lup027748.1	Lup028251.1	Lup030055.1	Lup030209.1	Lup031026.2	Lup031597.1	Lup033054.1
IPR001945	Xeroderma pigmentosum group D protein	2	Lup008611.1	Lup021710.1
IPR001948	Peptidase M18	3	Lup006447.1	Lup013746.1	Lup019208.1
IPR001949	NADH:ubiquinone oxidoreductase, 51kDa subunit, conserved site	3	Lup020501.1	Lup025724.1	Lup030778.1
IPR001950	Translation initiation factor SUI1	11	Lup001355.1	Lup003099.1	Lup007208.1	Lup008747.1	Lup011788.1	Lup011871.1	Lup017583.2	Lup020054.3	Lup026447.1	Lup028653.1	Lup029416.1
IPR001951	Histone H4	15	Lup002368.1	Lup003274.1	Lup003276.1	Lup010259.1	Lup013431.1	Lup018210.1	Lup024014.1	Lup026132.1	Lup026982.1	Lup028323.1	Lup028938.1	Lup028939.1	Lup029864.1	Lup030227.1	Lup032541.1
IPR001958	Tetracycline resistance protein, TetA/multidrug resistance protein MdtG	5	Lup021161.1	Lup022334.1	Lup022335.1	Lup022723.1	Lup023925.1
IPR001962	Asparagine synthase	7	Lup016762.1	Lup024032.1	Lup024528.1	Lup025183.1	Lup028002.1	Lup030852.1	Lup032565.1
IPR001965	Zinc finger, PHD-type	137	Lup001262.1	Lup001487.1	Lup001650.1	Lup001877.1	Lup001951.1	Lup002208.1	Lup002210.1	Lup002289.1	Lup002785.1	Lup003197.1	Lup003207.2	Lup003257.1	Lup003502.1	Lup003671.1	Lup004044.1	Lup004066.2	Lup004155.3	Lup004301.1	Lup004324.2	Lup004450.1	Lup005051.1	Lup005251.1	Lup005297.1	Lup005359.1	Lup005364.1	Lup005463.1	Lup005918.1	Lup005961.1	Lup006334.6	Lup006773.1	Lup007121.1	Lup007853.1	Lup008120.1	Lup008146.1	Lup008642.1	Lup008686.1	Lup009064.2	Lup009233.1	Lup009423.2	Lup009630.1	Lup009666.1	Lup010264.4	Lup010345.1	Lup010543.1	Lup011204.1	Lup011251.1	Lup011290.1	Lup011375.1	Lup011901.1	Lup012058.1	Lup012290.1	Lup012457.1	Lup012675.1	Lup013145.2	Lup013177.1	Lup013291.1	Lup013491.1	Lup013897.1	Lup013899.1	Lup014406.1	Lup014464.4	Lup015088.1	Lup015189.1	Lup015727.1	Lup015738.1	Lup016395.1	Lup016509.1	Lup016698.1	Lup016717.1	Lup016961.1	Lup017035.1	Lup017104.1	Lup017458.1	Lup017611.1	Lup017654.1	Lup017961.1	Lup017993.1	Lup018047.1	Lup018213.1	Lup018214.1	Lup019095.1	Lup019145.1	Lup019167.1	Lup020267.1	Lup021474.1	Lup021686.1	Lup021723.1	Lup022023.1	Lup022101.1	Lup022194.1	Lup022249.1	Lup022404.1	Lup022708.1	Lup022834.1	Lup022922.1	Lup022955.1	Lup023051.1	Lup023315.2	Lup023336.1	Lup023389.1	Lup023580.1	Lup024596.1	Lup025006.2	Lup025159.1	Lup025161.1	Lup025384.1	Lup025405.1	Lup025683.1	Lup025747.1	Lup026639.1	Lup026931.1	Lup026932.1	Lup027610.1	Lup028284.1	Lup029425.1	Lup029670.1	Lup029708.1	Lup029837.1	Lup030038.1	Lup030343.1	Lup030630.1	Lup030669.1	Lup030699.1	Lup030854.1	Lup031044.1	Lup031208.1	Lup031409.1	Lup031410.1	Lup031629.1	Lup031775.1	Lup031870.1	Lup032060.1	Lup032283.1	Lup032464.1	Lup032526.1	Lup032564.1	Lup032632.1
IPR001969	Peptidase aspartic, active site	34	Lup000764.1	Lup000908.1	Lup001645.1	Lup002702.1	Lup003794.1	Lup004794.1	Lup004994.1	Lup005504.1	Lup007265.1	Lup007477.1	Lup007795.1	Lup010876.1	Lup011060.1	Lup012753.1	Lup013886.1	Lup016657.1	Lup017033.1	Lup017880.1	Lup019023.1	Lup019499.2	Lup019581.1	Lup022058.1	Lup022264.1	Lup022309.1	Lup022311.1	Lup023748.1	Lup024702.1	Lup026031.1	Lup027205.1	Lup027317.1	Lup027776.1	Lup027882.1	Lup030472.1	Lup031268.1
IPR001971	Ribosomal protein S11	12	Lup000094.4	Lup009177.1	Lup009289.1	Lup019191.1	Lup019398.1	Lup019399.1	Lup019966.1	Lup020229.1	Lup023196.1	Lup024309.1	Lup031119.2	Lup032008.3
IPR001972	Stomatin	9	Lup000172.1	Lup000485.1	Lup004187.1	Lup007380.1	Lup008308.1	Lup009591.2	Lup015095.1	Lup015366.1	Lup019979.1
IPR001975	Ribosomal protein L40e	5	Lup002566.1	Lup008087.1	Lup008724.1	Lup012272.2	Lup031126.1
IPR001976	Ribosomal protein S24e	5	Lup004410.1	Lup010116.1	Lup015552.1	Lup030080.1	Lup031717.1
IPR001977	Dephospho-CoA kinase	1	Lup022529.3
IPR001985	S-adenosylmethionine decarboxylase	11	Lup000117.1	Lup006944.2	Lup006945.1	Lup009314.1	Lup012043.1	Lup013203.1	Lup023933.1	Lup026383.1	Lup027302.1	Lup029974.1	Lup030825.1
IPR001986	Enolpyruvate transferase domain	2	Lup008105.1	Lup020282.1
IPR001998	Xylose isomerase	1	Lup014833.1
IPR002004	Polyadenylate-binding protein/Hyperplastic disc protein	13	Lup004739.1	Lup005535.1	Lup008223.1	Lup012404.4	Lup013121.2	Lup019307.1	Lup024495.1	Lup025717.1	Lup027946.1	Lup030602.1	Lup030821.1	Lup032004.1	Lup032005.1
IPR002007	Haem peroxidase, animal	3	Lup003606.1	Lup004159.1	Lup013153.1
IPR002008	DNA polymerase, family X, beta-like	1	Lup025590.2
IPR002013	Synaptojanin, N-terminal	14	Lup003788.1	Lup005082.1	Lup013525.1	Lup013921.1	Lup017512.1	Lup018014.1	Lup021552.1	Lup022649.1	Lup022895.1	Lup023047.1	Lup024323.1	Lup026024.3	Lup027395.1	Lup029192.1
IPR002014	VHS	19	Lup000151.1	Lup006329.1	Lup009668.1	Lup012106.1	Lup012140.1	Lup012554.1	Lup017965.1	Lup019267.1	Lup019570.1	Lup019923.1	Lup021004.1	Lup022169.1	Lup022950.1	Lup023906.1	Lup024214.1	Lup028352.1	Lup029910.1	Lup029912.1	Lup032934.1
IPR002015	Proteasome/cyclosome, regulatory subunit	6	Lup003023.2	Lup008798.1	Lup011688.1	Lup018914.1	Lup021939.1	Lup031556.1
IPR002016	Haem peroxidase, plant/fungal/bacterial	108	Lup000348.1	Lup000489.1	Lup001232.1	Lup001439.1	Lup001680.1	Lup001836.1	Lup002290.1	Lup002459.1	Lup003097.1	Lup003269.1	Lup003329.1	Lup003565.1	Lup003711.1	Lup003842.1	Lup004077.1	Lup004796.1	Lup006153.1	Lup006633.1	Lup006916.1	Lup007017.1	Lup007130.1	Lup007393.1	Lup007424.1	Lup007688.1	Lup007840.1	Lup007963.1	Lup008177.1	Lup008493.1	Lup008973.1	Lup009202.1	Lup009547.1	Lup012094.1	Lup012136.1	Lup012227.1	Lup013480.1	Lup013576.1	Lup013603.1	Lup013608.1	Lup014039.1	Lup014401.1	Lup014852.1	Lup015040.1	Lup015087.1	Lup015761.1	Lup015961.1	Lup015962.1	Lup016148.1	Lup016149.1	Lup016441.1	Lup016986.1	Lup017160.1	Lup017163.1	Lup017522.1	Lup017902.1	Lup017903.1	Lup018029.1	Lup018206.2	Lup018567.1	Lup018807.1	Lup018808.1	Lup018809.1	Lup018932.1	Lup019270.1	Lup019504.1	Lup019742.1	Lup020022.1	Lup020049.1	Lup020094.1	Lup020721.1	Lup020891.1	Lup021432.1	Lup021590.1	Lup022011.1	Lup022768.1	Lup022850.1	Lup023434.1	Lup023569.3	Lup023931.1	Lup024053.1	Lup024118.1	Lup025668.1	Lup025790.1	Lup025882.1	Lup025884.1	Lup026119.1	Lup026401.1	Lup026449.1	Lup026514.1	Lup026761.1	Lup026762.1	Lup026858.1	Lup026997.1	Lup027107.1	Lup027108.1	Lup027109.1	Lup027110.1	Lup027873.1	Lup028535.1	Lup029391.1	Lup029392.1	Lup029521.1	Lup030034.1	Lup030296.1	Lup032171.1	Lup032485.2	Lup032594.1	Lup032595.1	Lup032597.1
IPR002018	Carboxylesterase, type B	1	Lup001620.2
IPR002019	Urease, beta subunit	1	Lup025242.1
IPR002020	Citrate synthase-like	6	Lup002301.1	Lup014357.1	Lup017931.1	Lup019045.1	Lup020207.1	Lup027041.1
IPR002022	Pectate lyase/Amb allergen	33	Lup001590.1	Lup003715.1	Lup004099.1	Lup004189.1	Lup004226.1	Lup005628.1	Lup008311.1	Lup008471.1	Lup008562.1	Lup008618.1	Lup010419.1	Lup011017.2	Lup011578.1	Lup011896.1	Lup011897.1	Lup014202.1	Lup015402.1	Lup016189.1	Lup016779.1	Lup016909.1	Lup017811.1	Lup018308.1	Lup021014.1	Lup025336.1	Lup026347.1	Lup026410.1	Lup026669.1	Lup027538.1	Lup027539.1	Lup030810.1	Lup031412.1	Lup031446.1	Lup032660.1
IPR002023	NADH:ubiquinone oxidoreductase, 24kDa subunit	2	Lup004353.1	Lup016288.1
IPR002026	Urease, gamma/gamma-beta subunit	1	Lup025242.1
IPR002028	Tryptophan synthase, alpha chain	1	Lup018639.1
IPR002030	Mitochondrial brown fat uncoupling protein	5	Lup001740.2	Lup014472.1	Lup015979.1	Lup020701.1	Lup025940.1
IPR002033	Sec-independent periplasmic protein translocase TatC	5	Lup005659.1	Lup010801.1	Lup015828.1	Lup023903.1	Lup030307.1
IPR002034	Alpha-isopropylmalate/homocitrate synthase, conserved site	3	Lup010839.1	Lup010842.1	Lup024734.1
IPR002035	von Willebrand factor, type A	38	Lup001597.1	Lup001995.1	Lup002425.1	Lup002442.1	Lup003232.1	Lup004311.1	Lup004778.1	Lup005057.1	Lup005831.1	Lup007102.1	Lup008751.1	Lup011022.1	Lup011271.1	Lup011438.1	Lup011439.1	Lup011582.1	Lup011836.1	Lup012225.1	Lup013510.1	Lup013906.1	Lup015660.1	Lup016025.1	Lup017130.1	Lup018030.1	Lup020675.1	Lup021523.1	Lup022045.1	Lup022138.1	Lup022853.2	Lup025522.1	Lup026052.1	Lup026718.1	Lup027482.1	Lup028475.1	Lup030192.1	Lup032315.1	Lup032889.1	Lup032978.1
IPR002036	Uncharacterised protein family UPF0054, metalloprotease YbeY, predicted	1	Lup020860.1
IPR002041	Ran GTPase	88	Lup000162.1	Lup000726.1	Lup000939.1	Lup001492.1	Lup001596.1	Lup002135.1	Lup002221.1	Lup002609.1	Lup002864.1	Lup002984.1	Lup003014.1	Lup003287.1	Lup003384.1	Lup005465.1	Lup005541.1	Lup005749.1	Lup005798.1	Lup005824.1	Lup006883.1	Lup007891.1	Lup007892.1	Lup008292.1	Lup008766.1	Lup008774.1	Lup008924.1	Lup010167.1	Lup011665.1	Lup011682.1	Lup012504.1	Lup013735.1	Lup013996.1	Lup015171.1	Lup015283.1	Lup015382.1	Lup016237.1	Lup016325.1	Lup016764.1	Lup017185.1	Lup017215.1	Lup017216.1	Lup017291.1	Lup017530.1	Lup017711.1	Lup017870.1	Lup018080.1	Lup018879.1	Lup019239.1	Lup019651.1	Lup019683.1	Lup019858.2	Lup019862.1	Lup021085.1	Lup021270.1	Lup021334.1	Lup022320.1	Lup022327.1	Lup022518.1	Lup022694.1	Lup023071.1	Lup023528.2	Lup023831.1	Lup023990.1	Lup024079.1	Lup024723.2	Lup024881.1	Lup025715.1	Lup025875.1	Lup025953.1	Lup026972.1	Lup027413.1	Lup027815.1	Lup028070.1	Lup028092.1	Lup028318.1	Lup028970.1	Lup029243.1	Lup029383.1	Lup029817.1	Lup029982.1	Lup030236.2	Lup030756.1	Lup030815.1	Lup031316.1	Lup031663.1	Lup031771.1	Lup032000.1	Lup032274.1	Lup032619.1
IPR002042	Uricase	2	Lup006857.1	Lup010823.1
IPR002043	Uracil-DNA glycosylase	2	Lup016421.1	Lup017385.1
IPR002044	Carbohydrate binding module family 20	8	Lup010356.1	Lup012254.1	Lup013020.1	Lup024327.1	Lup030403.1	Lup032196.1	Lup032570.1	Lup032907.3
IPR002048	Calcium-binding EF-hand	192	Lup000290.1	Lup000312.1	Lup000727.1	Lup000739.1	Lup000740.1	Lup000830.1	Lup000895.1	Lup000930.1	Lup001015.1	Lup001314.1	Lup001367.1	Lup001558.1	Lup001774.1	Lup001874.1	Lup001903.1	Lup001911.1	Lup002014.1	Lup002107.1	Lup002428.1	Lup003070.1	Lup003071.1	Lup003345.1	Lup003350.1	Lup003767.1	Lup003802.1	Lup003958.1	Lup004352.3	Lup004463.1	Lup004756.1	Lup005010.1	Lup005126.4	Lup005226.1	Lup005402.1	Lup005474.1	Lup005704.1	Lup005944.1	Lup006044.1	Lup006182.1	Lup006314.1	Lup006322.1	Lup006651.1	Lup006735.1	Lup006809.1	Lup006934.1	Lup006999.1	Lup007196.1	Lup007419.1	Lup007537.1	Lup007637.1	Lup007704.2	Lup007836.1	Lup007837.1	Lup008070.1	Lup008355.1	Lup008525.1	Lup008748.1	Lup009342.1	Lup009700.1	Lup009701.1	Lup009911.1	Lup010093.1	Lup010119.1	Lup010346.1	Lup010505.1	Lup010537.1	Lup010587.1	Lup010824.1	Lup010926.1	Lup011085.1	Lup011091.1	Lup011201.2	Lup011529.1	Lup011552.1	Lup011592.1	Lup011765.1	Lup011831.1	Lup011850.1	Lup012102.1	Lup012182.1	Lup012241.1	Lup012316.1	Lup012485.1	Lup012760.1	Lup013063.1	Lup013178.1	Lup013389.1	Lup013617.1	Lup013619.1	Lup013804.1	Lup013822.1	Lup013852.2	Lup014125.1	Lup014169.1	Lup014410.1	Lup014608.1	Lup014653.1	Lup014772.1	Lup014891.1	Lup015190.1	Lup015312.1	Lup015586.1	Lup015677.1	Lup016603.1	Lup017238.1	Lup017867.1	Lup017997.1	Lup018033.1	Lup018285.1	Lup018286.1	Lup018287.1	Lup018505.1	Lup018507.1	Lup018584.1	Lup018606.1	Lup018983.1	Lup018998.2	Lup019124.1	Lup019184.1	Lup019186.1	Lup019323.1	Lup019393.1	Lup019490.1	Lup019929.1	Lup019941.1	Lup020293.1	Lup020517.1	Lup021308.1	Lup021546.1	Lup021718.1	Lup021775.1	Lup021917.2	Lup021963.1	Lup022123.1	Lup022857.1	Lup023121.1	Lup023397.1	Lup023502.1	Lup023739.1	Lup023867.1	Lup023868.1	Lup024103.1	Lup024116.1	Lup024195.1	Lup024829.2	Lup025292.1	Lup025361.1	Lup025362.1	Lup025399.1	Lup025864.1	Lup026221.1	Lup026295.1	Lup026756.1	Lup026821.1	Lup026855.1	Lup026933.1	Lup026934.1	Lup027191.1	Lup027479.3	Lup027763.1	Lup028038.1	Lup028084.2	Lup028170.1	Lup028556.1	Lup028757.1	Lup028763.1	Lup029045.1	Lup029110.1	Lup029141.1	Lup029172.1	Lup029345.2	Lup029446.1	Lup029448.1	Lup029585.1	Lup029650.1	Lup029699.1	Lup029718.1	Lup029838.1	Lup029839.1	Lup029904.1	Lup030142.1	Lup030560.1	Lup031070.1	Lup031090.1	Lup031411.1	Lup031433.1	Lup031584.1	Lup032061.1	Lup032090.1	Lup032212.1	Lup032213.1	Lup032645.1	Lup032885.1
IPR002051	Haem oxygenase	4	Lup002930.1	Lup008234.1	Lup014853.1	Lup021148.1
IPR002052	DNA methylase, N-6 adenine-specific, conserved site	8	Lup001914.1	Lup002062.1	Lup004003.1	Lup004509.1	Lup008108.1	Lup017535.1	Lup018200.1	Lup020425.1
IPR002054	DNA-directed DNA polymerase X	1	Lup025590.2
IPR002058	PAP/25A-associated	7	Lup000115.1	Lup006288.2	Lup016504.1	Lup023010.1	Lup026899.1	Lup031050.1	Lup031949.1
IPR002059	Cold-shock protein, DNA-binding	6	Lup012682.1	Lup016432.1	Lup016433.1	Lup017369.1	Lup018032.2	Lup023431.1
IPR002060	Squalene/phytoene synthase	7	Lup000897.1	Lup005362.2	Lup017323.1	Lup018835.1	Lup024080.1	Lup027768.1	Lup029207.1
IPR002067	Mitochondrial carrier protein	60	Lup001699.1	Lup001834.1	Lup002032.1	Lup002422.1	Lup002428.1	Lup002490.1	Lup002500.1	Lup003034.1	Lup004264.1	Lup004449.1	Lup005515.1	Lup005800.1	Lup005925.1	Lup006314.1	Lup006747.1	Lup006793.1	Lup007883.1	Lup009848.1	Lup011696.1	Lup012182.1	Lup012248.1	Lup012456.1	Lup012649.2	Lup012936.1	Lup013224.1	Lup014542.1	Lup015750.1	Lup016321.1	Lup016945.1	Lup018746.1	Lup020077.1	Lup020078.1	Lup020353.1	Lup021116.1	Lup021444.1	Lup021466.1	Lup021606.1	Lup021968.1	Lup022326.1	Lup022540.1	Lup023081.1	Lup023248.1	Lup023249.1	Lup024043.1	Lup024130.1	Lup024315.1	Lup025347.1	Lup026257.1	Lup027479.3	Lup028638.1	Lup029345.2	Lup029378.1	Lup030096.1	Lup030506.1	Lup030525.1	Lup030659.1	Lup030660.1	Lup030668.1	Lup031247.1	Lup032154.1
IPR002068	Heat shock protein Hsp20	53	Lup000191.1	Lup000520.1	Lup000640.1	Lup000641.1	Lup001787.1	Lup001790.1	Lup002974.1	Lup003982.1	Lup004621.1	Lup005080.1	Lup005384.1	Lup007387.1	Lup007953.1	Lup008297.1	Lup008298.1	Lup009846.1	Lup009847.1	Lup009938.1	Lup010374.1	Lup011118.1	Lup011639.1	Lup011805.1	Lup012177.1	Lup012181.1	Lup012797.1	Lup012971.1	Lup013234.1	Lup013235.1	Lup015392.1	Lup015394.1	Lup016370.1	Lup017594.1	Lup017682.1	Lup018572.1	Lup018882.1	Lup018967.1	Lup021170.1	Lup021339.1	Lup023303.1	Lup023824.1	Lup025133.1	Lup025448.1	Lup025706.1	Lup027427.1	Lup027720.1	Lup028661.1	Lup029479.1	Lup029480.1	Lup029549.1	Lup029638.1	Lup030667.1	Lup030995.1	Lup031154.1
IPR002071	Thermonuclease active site	1	Lup018927.1
IPR002075	Nuclear transport factor 2	15	Lup003548.1	Lup004628.1	Lup007707.1	Lup009378.1	Lup010457.2	Lup012789.1	Lup016796.1	Lup021045.2	Lup022937.2	Lup023281.1	Lup027246.1	Lup028003.1	Lup028400.1	Lup031099.1	Lup032418.1
IPR002076	GNS1/SUR4 membrane protein	3	Lup001037.1	Lup009402.1	Lup012985.1
IPR002078	RNA polymerase sigma factor 54, interaction	4	Lup008292.1	Lup008751.1	Lup014106.1	Lup031317.1
IPR002081	Cryptochrome/DNA photolyase, class 1	5	Lup002802.1	Lup004976.1	Lup008367.1	Lup012646.2	Lup013984.1
IPR002082	Aspartate carbamoyltransferase, eukaryotic	3	Lup000800.1	Lup009629.1	Lup025385.1
IPR002083	MATH	38	Lup000706.1	Lup000710.1	Lup000711.1	Lup000712.1	Lup000713.1	Lup001701.1	Lup001727.1	Lup001728.1	Lup001847.1	Lup001913.1	Lup001917.1	Lup001922.2	Lup003882.1	Lup003917.1	Lup005177.1	Lup005180.1	Lup005184.1	Lup006284.1	Lup006285.1	Lup007695.1	Lup007868.1	Lup009924.1	Lup010723.1	Lup011483.2	Lup012489.1	Lup017755.1	Lup018962.2	Lup019821.1	Lup021329.1	Lup022344.1	Lup023837.1	Lup024617.1	Lup024618.1	Lup029164.2	Lup029546.1	Lup029551.1	Lup029552.1	Lup030715.1
IPR002085	Alcohol dehydrogenase superfamily, zinc-type	66	Lup000471.1	Lup001875.1	Lup001876.1	Lup003833.1	Lup004247.1	Lup005806.1	Lup006304.1	Lup007365.1	Lup007986.1	Lup008010.1	Lup008543.1	Lup009053.2	Lup009618.1	Lup009880.1	Lup010340.1	Lup010460.1	Lup011120.1	Lup011299.2	Lup012591.1	Lup014166.1	Lup014167.1	Lup014255.1	Lup014505.1	Lup014860.1	Lup016006.1	Lup016007.2	Lup016342.1	Lup016343.2	Lup016519.1	Lup016582.1	Lup018096.1	Lup018374.2	Lup018741.1	Lup018742.1	Lup018743.1	Lup018765.1	Lup019327.1	Lup019889.1	Lup020021.1	Lup020684.1	Lup020685.1	Lup022718.1	Lup023100.1	Lup023118.1	Lup023320.1	Lup024700.1	Lup025111.1	Lup025291.1	Lup025292.1	Lup025294.1	Lup025534.1	Lup025535.1	Lup026737.1	Lup026739.1	Lup026740.1	Lup026925.1	Lup027174.1	Lup027256.1	Lup028016.1	Lup028628.1	Lup029559.1	Lup030333.1	Lup030334.1	Lup030804.1	Lup031304.1	Lup031695.1
IPR002088	Protein prenyltransferase, alpha subunit	4	Lup004468.1	Lup015869.1	Lup017729.1	Lup032511.1
IPR002092	DNA-directed RNA polymerase, phage-type	7	Lup003753.1	Lup013873.2	Lup014490.1	Lup022426.1	Lup026179.1	Lup027213.1	Lup028163.1
IPR002093	BRCA2 repeat	1	Lup020862.1
IPR002097	Profilin/allergen	11	Lup002935.1	Lup002936.1	Lup004422.1	Lup005995.1	Lup021032.1	Lup021033.1	Lup023879.1	Lup029748.1	Lup029749.1	Lup029997.1	Lup032718.1
IPR002099	DNA mismatch repair protein	6	Lup000217.1	Lup000871.1	Lup008065.1	Lup011110.1	Lup017540.1	Lup024646.1
IPR002100	Transcription factor, MADS-box	69	Lup001397.1	Lup001450.1	Lup001508.1	Lup002371.1	Lup002699.1	Lup002736.1	Lup004957.1	Lup005087.1	Lup005385.1	Lup007030.1	Lup007038.1	Lup008294.1	Lup008295.1	Lup008653.1	Lup008670.1	Lup009010.1	Lup009360.1	Lup009361.1	Lup009970.1	Lup011090.1	Lup011401.1	Lup011403.1	Lup011404.1	Lup011405.1	Lup011406.1	Lup011432.1	Lup011754.1	Lup011756.1	Lup012594.1	Lup012854.1	Lup013922.1	Lup014751.1	Lup015610.1	Lup015658.1	Lup015985.1	Lup016817.1	Lup017028.1	Lup017030.1	Lup017223.1	Lup017483.1	Lup017726.1	Lup017819.1	Lup018444.1	Lup018661.1	Lup019475.1	Lup019933.1	Lup020546.1	Lup021620.1	Lup021649.1	Lup021650.1	Lup021854.1	Lup022685.1	Lup022687.1	Lup022831.2	Lup023028.1	Lup023147.1	Lup023253.2	Lup024347.1	Lup024911.3	Lup025549.1	Lup026022.1	Lup026328.1	Lup027201.1	Lup029962.1	Lup029963.1	Lup031195.1	Lup032504.2	Lup032670.1	Lup032717.1
IPR002108	Actin-binding, cofilin/tropomyosin type	20	Lup001204.1	Lup007329.1	Lup007645.1	Lup008368.1	Lup010263.1	Lup014986.1	Lup017362.1	Lup017888.1	Lup019234.1	Lup020127.1	Lup020403.1	Lup022098.1	Lup022897.1	Lup023432.1	Lup026687.1	Lup027129.1	Lup028356.1	Lup028690.1	Lup031784.1	Lup032391.1
IPR002109	Glutaredoxin	75	Lup000230.1	Lup000294.1	Lup001697.1	Lup001767.1	Lup001827.1	Lup001828.1	Lup002234.1	Lup002572.1	Lup002873.1	Lup002874.1	Lup003877.1	Lup004105.1	Lup004192.1	Lup004371.2	Lup004590.1	Lup004998.1	Lup005138.1	Lup005140.1	Lup005560.1	Lup006265.1	Lup006266.1	Lup006267.1	Lup006270.1	Lup006271.1	Lup006273.1	Lup007160.1	Lup007539.1	Lup008319.1	Lup009127.1	Lup009242.1	Lup009733.1	Lup009835.1	Lup010070.1	Lup011088.1	Lup011495.1	Lup011496.1	Lup011497.1	Lup011498.1	Lup011499.1	Lup011777.1	Lup011823.1	Lup012068.1	Lup012665.1	Lup013220.1	Lup013588.1	Lup015700.1	Lup015783.2	Lup016193.1	Lup016711.1	Lup018388.1	Lup019687.1	Lup019807.1	Lup020241.1	Lup020242.1	Lup020944.1	Lup021065.1	Lup021756.1	Lup021903.1	Lup021955.1	Lup021956.1	Lup022398.1	Lup022524.1	Lup023728.1	Lup024039.1	Lup024837.1	Lup025136.1	Lup026571.1	Lup028718.1	Lup028859.1	Lup030124.1	Lup031133.1	Lup032056.1	Lup032164.1	Lup032371.1	Lup032574.1
IPR002110	Ankyrin repeat	139	Lup000011.1	Lup000245.1	Lup000667.1	Lup001531.1	Lup001570.1	Lup002108.1	Lup002389.1	Lup003277.1	Lup003299.1	Lup003714.1	Lup004016.1	Lup004281.1	Lup004288.1	Lup004289.1	Lup005211.1	Lup005275.1	Lup005882.1	Lup006035.1	Lup006230.1	Lup006543.1	Lup006772.1	Lup006858.1	Lup006867.1	Lup006977.1	Lup007039.1	Lup007148.1	Lup007286.1	Lup007349.1	Lup007457.1	Lup007612.1	Lup007894.1	Lup007972.1	Lup008078.1	Lup008371.1	Lup008534.4	Lup008708.1	Lup008775.1	Lup008988.1	Lup009108.1	Lup009286.1	Lup009477.1	Lup009940.1	Lup010084.1	Lup010844.2	Lup010969.1	Lup011390.1	Lup011394.1	Lup011814.1	Lup011951.1	Lup013356.1	Lup013404.1	Lup013555.1	Lup013633.1	Lup013821.1	Lup014201.1	Lup014878.1	Lup014910.1	Lup015514.1	Lup015751.1	Lup016398.1	Lup016425.3	Lup016797.1	Lup016915.1	Lup016987.1	Lup017175.1	Lup017195.1	Lup017379.1	Lup018399.1	Lup018544.1	Lup018910.1	Lup019213.1	Lup019218.2	Lup019836.1	Lup020083.1	Lup020224.1	Lup020292.1	Lup020319.1	Lup020415.1	Lup020598.1	Lup020998.1	Lup021017.1	Lup021547.1	Lup021617.1	Lup021787.2	Lup022069.1	Lup022871.1	Lup023214.1	Lup023231.1	Lup023750.1	Lup023766.1	Lup024028.1	Lup024282.1	Lup024633.1	Lup024754.1	Lup024902.3	Lup025175.1	Lup025636.1	Lup025689.2	Lup025744.2	Lup025745.2	Lup026223.1	Lup026275.1	Lup026815.1	Lup026817.1	Lup027026.3	Lup027123.1	Lup027315.1	Lup027383.1	Lup027605.1	Lup027670.1	Lup028029.1	Lup028312.1	Lup028329.1	Lup028549.1	Lup028635.1	Lup029031.1	Lup029206.1	Lup029425.1	Lup029501.1	Lup029536.1	Lup029851.1	Lup030241.1	Lup030242.1	Lup030388.1	Lup030459.1	Lup030538.1	Lup030539.1	Lup030623.2	Lup030747.1	Lup030857.1	Lup030896.1	Lup031543.1	Lup031582.2	Lup031688.1	Lup032146.1	Lup032177.1	Lup032396.1	Lup032634.1	Lup032997.1
IPR002113	Adenine nucleotide translocator 1	10	Lup003034.1	Lup005925.1	Lup011696.1	Lup020077.1	Lup020078.1	Lup021968.1	Lup023081.1	Lup028638.1	Lup029378.1	Lup030659.1
IPR002119	Histone H2A	22	Lup001210.1	Lup001966.1	Lup002972.1	Lup004282.1	Lup006301.1	Lup007819.1	Lup011455.1	Lup011806.1	Lup014800.1	Lup017187.1	Lup018540.1	Lup018756.1	Lup021521.1	Lup022628.1	Lup023552.1	Lup024577.1	Lup028663.1	Lup028664.1	Lup028679.1	Lup028950.1	Lup029292.1	Lup029313.1
IPR002121	Helicase/RNase D C-terminal, HRDC domain	7	Lup001533.1	Lup006056.1	Lup007226.1	Lup008941.1	Lup009930.1	Lup020601.1	Lup021255.1
IPR002123	Phospholipid/glycerol acyltransferase	32	Lup000769.1	Lup000782.1	Lup001108.1	Lup001648.1	Lup003458.1	Lup003778.1	Lup004483.1	Lup004997.1	Lup010362.1	Lup010548.1	Lup011091.1	Lup012385.1	Lup013720.1	Lup013852.2	Lup014689.1	Lup015031.1	Lup015454.1	Lup016977.1	Lup017281.1	Lup020638.1	Lup021390.1	Lup021487.1	Lup023036.1	Lup024190.1	Lup024471.1	Lup025497.1	Lup026812.1	Lup029316.1	Lup029465.1	Lup029623.1	Lup029760.1	Lup030556.1
IPR002124	Cytochrome c oxidase, subunit Vb	3	Lup004372.1	Lup027274.2	Lup030122.2
IPR002125	CMP/dCMP deaminase, zinc-binding	13	Lup000026.1	Lup001335.1	Lup006457.1	Lup007455.1	Lup007778.1	Lup007780.1	Lup009422.2	Lup011348.1	Lup013542.1	Lup014151.1	Lup015124.1	Lup015327.1	Lup018273.1
IPR002129	Pyridoxal phosphate-dependent decarboxylase	10	Lup001499.1	Lup004605.1	Lup008970.1	Lup009682.1	Lup011168.1	Lup011941.1	Lup018840.1	Lup021281.1	Lup027252.1	Lup030519.1
IPR002130	Cyclophilin-like peptidyl-prolyl cis-trans isomerase domain	38	Lup000977.1	Lup002908.1	Lup004065.1	Lup004153.1	Lup005329.1	Lup006661.1	Lup006776.1	Lup007666.1	Lup007889.1	Lup008816.2	Lup012502.1	Lup016406.1	Lup016437.1	Lup016732.1	Lup017364.1	Lup017406.1	Lup018515.1	Lup018598.1	Lup018648.1	Lup018778.1	Lup019244.1	Lup019359.1	Lup019460.1	Lup023401.1	Lup024136.2	Lup024874.1	Lup025862.1	Lup027806.1	Lup027921.1	Lup028420.1	Lup029870.1	Lup030165.1	Lup030281.1	Lup030400.1	Lup030859.1	Lup031123.1	Lup031634.1	Lup032310.2
IPR002132	Ribosomal protein L5	14	Lup001058.1	Lup001788.1	Lup001791.1	Lup006597.1	Lup006598.1	Lup006701.1	Lup008919.1	Lup011419.1	Lup018688.1	Lup021636.1	Lup025023.1	Lup025236.1	Lup032358.1	Lup032364.1
IPR002133	S-adenosylmethionine synthetase	12	Lup002615.1	Lup002707.1	Lup007067.1	Lup007445.1	Lup007501.1	Lup008780.1	Lup009966.1	Lup013554.2	Lup016650.1	Lup022560.1	Lup022561.1	Lup031216.1
IPR002136	Ribosomal protein L4/L1e	7	Lup006236.1	Lup014636.1	Lup017816.1	Lup018667.1	Lup018714.1	Lup025265.1	Lup028302.1
IPR002139	Ribokinase	10	Lup003353.1	Lup004461.1	Lup004658.1	Lup015092.1	Lup015305.1	Lup017247.1	Lup025215.1	Lup028340.1	Lup029447.1	Lup032671.1
IPR002140	Ribosome maturation protein SBDS	3	Lup008349.1	Lup008350.1	Lup015096.1
IPR002142	Peptidase S49	2	Lup012281.1	Lup013292.3
IPR002143	Ribosomal protein L1	10	Lup001311.1	Lup001312.1	Lup002987.1	Lup010698.1	Lup019735.1	Lup023341.1	Lup024144.1	Lup024358.1	Lup028579.1	Lup028784.1
IPR002146	ATPase, F0 complex, subunit B/B', bacterial/chloroplast	2	Lup007872.1	Lup021145.1
IPR002150	Ribosomal protein L31	3	Lup008192.1	Lup026990.1	Lup031014.1
IPR002155	Thiolase	7	Lup000849.1	Lup006869.1	Lup014206.1	Lup021016.1	Lup023740.1	Lup025334.1	Lup032662.1
IPR002156	Ribonuclease H domain	3	Lup012850.1	Lup024349.1	Lup031238.1
IPR002160	Proteinase inhibitor I3, Kunitz legume	8	Lup007388.1	Lup009615.1	Lup016117.1	Lup019988.1	Lup026484.1	Lup029808.1	Lup030984.1	Lup030987.1
IPR002161	Glutamine amidotransferase subunit PdxT	1	Lup010337.2
IPR002164	Nucleosome assembly protein (NAP)	12	Lup000331.1	Lup003510.1	Lup003511.1	Lup013246.1	Lup013474.1	Lup013475.1	Lup018434.1	Lup022315.1	Lup026091.3	Lup026338.1	Lup030051.1	Lup032655.2
IPR002167	Graves disease carrier protein	1	Lup004264.1
IPR002168	Lipase, GDXG, active site	22	Lup001839.1	Lup003806.1	Lup008813.1	Lup008814.1	Lup010104.1	Lup010238.1	Lup011492.1	Lup014660.1	Lup015567.1	Lup015749.1	Lup015861.1	Lup016633.1	Lup020006.1	Lup020007.1	Lup020017.1	Lup020018.1	Lup020019.1	Lup021520.1	Lup022205.1	Lup024632.1	Lup027928.1	Lup030583.1
IPR002171	Ribosomal protein L2	8	Lup002186.1	Lup004920.1	Lup005648.1	Lup008848.1	Lup018039.1	Lup022030.1	Lup022031.1	Lup022863.1
IPR002173	Carbohydrate/puine kinase, PfkB, conserved site	19	Lup003353.1	Lup003557.1	Lup004461.1	Lup004658.1	Lup008122.1	Lup009956.1	Lup010274.1	Lup010919.1	Lup015092.1	Lup015305.1	Lup015807.1	Lup017247.1	Lup023099.1	Lup023360.1	Lup025215.1	Lup028340.1	Lup029447.1	Lup032556.1	Lup032671.1
IPR002180	6,7-dimethyl-8-ribityllumazine synthase	2	Lup006139.1	Lup025377.1
IPR002182	NB-ARC	53	Lup000284.1	Lup000285.1	Lup000406.1	Lup000408.1	Lup001159.1	Lup002243.1	Lup002530.1	Lup002531.1	Lup002533.1	Lup002534.1	Lup002828.1	Lup005042.1	Lup005483.1	Lup006162.1	Lup006164.1	Lup006165.1	Lup006647.1	Lup007763.1	Lup008772.1	Lup010386.1	Lup010532.1	Lup012166.1	Lup012920.1	Lup013709.1	Lup016073.1	Lup016162.1	Lup016239.1	Lup017478.1	Lup018634.1	Lup018942.1	Lup019058.1	Lup019082.1	Lup021019.1	Lup021020.1	Lup022638.1	Lup022640.1	Lup022657.1	Lup022658.1	Lup022659.1	Lup022773.1	Lup023788.1	Lup024482.1	Lup024569.1	Lup024825.1	Lup025738.1	Lup027608.1	Lup027643.1	Lup027648.1	Lup028089.1	Lup031906.1	Lup032285.1	Lup032351.1	Lup033013.2
IPR002187	Nitrogen regulatory protein PII	1	Lup022554.1
IPR002189	WASH complex, F-actin capping protein, alpha subunit	1	Lup029317.1
IPR002190	MAGE protein	1	Lup027013.1
IPR002192	Pyruvate phosphate dikinase, PEP/pyruvate-binding	5	Lup013859.1	Lup014948.1	Lup016572.1	Lup027300.1	Lup030403.1
IPR002194	Chaperonin TCP-1, conserved site	20	Lup001609.1	Lup001918.1	Lup002144.1	Lup006113.1	Lup006114.1	Lup008415.1	Lup016125.1	Lup017771.1	Lup018970.1	Lup020327.1	Lup020405.1	Lup020427.1	Lup023041.1	Lup024271.1	Lup024329.1	Lup024898.1	Lup025201.1	Lup029555.1	Lup030967.1	Lup032429.1
IPR002195	Dihydroorotase, conserved site	2	Lup003254.1	Lup023581.1
IPR002198	Short-chain dehydrogenase/reductase SDR	82	Lup000337.1	Lup000537.1	Lup000579.1	Lup000611.1	Lup001022.1	Lup001756.1	Lup001832.1	Lup002059.2	Lup002427.1	Lup002867.1	Lup004687.1	Lup005339.1	Lup005690.1	Lup005719.1	Lup005883.2	Lup006070.1	Lup006220.1	Lup006462.1	Lup006696.1	Lup006828.2	Lup007324.1	Lup007503.1	Lup008586.1	Lup009326.1	Lup010261.1	Lup010341.1	Lup011016.1	Lup011964.1	Lup012145.1	Lup012183.1	Lup013195.1	Lup014208.1	Lup014602.1	Lup014603.1	Lup014604.1	Lup015221.1	Lup015583.1	Lup015811.1	Lup016108.1	Lup016464.1	Lup016507.1	Lup016783.1	Lup016784.1	Lup016832.1	Lup016833.1	Lup016837.1	Lup017981.1	Lup018291.1	Lup018304.1	Lup018684.1	Lup019265.1	Lup019327.1	Lup020204.1	Lup021113.1	Lup021114.1	Lup021115.1	Lup021323.1	Lup021368.1	Lup022617.1	Lup022674.1	Lup023019.1	Lup023118.1	Lup023669.1	Lup023704.1	Lup023705.1	Lup023840.1	Lup023994.1	Lup024530.1	Lup025061.1	Lup025809.1	Lup026416.1	Lup027068.1	Lup027505.1	Lup027567.1	Lup027905.1	Lup028322.1	Lup029347.1	Lup029773.1	Lup031000.1	Lup031474.1	Lup031627.1	Lup032999.1
IPR002202	Hydroxymethylglutaryl-CoA reductase, class I/II	7	Lup000862.1	Lup003230.1	Lup003780.1	Lup016528.1	Lup018969.1	Lup027718.1	Lup029554.1
IPR002204	3-hydroxyisobutyrate dehydrogenase-related, conserved site	5	Lup005134.1	Lup005521.1	Lup011228.1	Lup014393.1	Lup030050.2
IPR002205	DNA topoisomerase, type IIA, subunit A/C-terminal	4	Lup011534.1	Lup011535.1	Lup014009.1	Lup023338.1
IPR002207	Plant ascorbate peroxidase	13	Lup003269.1	Lup009202.1	Lup012094.1	Lup015761.1	Lup016441.1	Lup017163.1	Lup018029.1	Lup022850.1	Lup023434.1	Lup023569.3	Lup024118.1	Lup032171.1	Lup032485.2
IPR002208	SecY protein	6	Lup003686.1	Lup015286.1	Lup016808.1	Lup021892.1	Lup029815.1	Lup032277.1
IPR002213	UDP-glucuronosyl/UDP-glucosyltransferase	135	Lup000415.1	Lup000560.1	Lup000562.1	Lup000715.1	Lup001002.1	Lup001412.1	Lup001413.2	Lup001415.1	Lup001631.1	Lup001704.1	Lup002110.1	Lup002307.1	Lup002604.1	Lup002605.1	Lup002606.1	Lup002805.1	Lup003743.1	Lup003745.1	Lup003981.1	Lup004093.1	Lup005040.1	Lup005694.1	Lup006253.1	Lup006254.1	Lup006714.1	Lup006753.1	Lup006760.1	Lup007168.1	Lup007170.1	Lup007519.1	Lup007521.1	Lup007679.1	Lup007680.1	Lup007681.1	Lup007682.1	Lup007683.1	Lup008976.1	Lup008977.1	Lup008992.1	Lup009462.1	Lup010247.1	Lup010529.1	Lup010894.1	Lup010993.1	Lup011214.1	Lup012734.1	Lup012735.1	Lup013120.1	Lup014204.3	Lup014501.1	Lup015028.1	Lup015029.1	Lup015649.1	Lup015877.1	Lup015995.1	Lup016248.1	Lup016259.1	Lup016648.1	Lup016819.1	Lup016848.1	Lup017764.1	Lup018161.1	Lup019263.1	Lup019305.1	Lup019306.1	Lup019685.1	Lup020171.1	Lup020172.1	Lup020173.1	Lup020174.1	Lup020461.1	Lup020462.1	Lup020755.1	Lup021340.1	Lup021448.1	Lup021668.1	Lup021669.1	Lup021702.2	Lup022436.1	Lup022745.1	Lup022751.1	Lup023521.1	Lup023822.1	Lup023880.1	Lup023881.1	Lup024098.1	Lup024247.1	Lup024811.1	Lup024878.1	Lup025153.1	Lup025167.1	Lup025238.1	Lup025258.1	Lup025335.1	Lup025479.1	Lup025542.1	Lup025658.1	Lup025676.1	Lup025703.1	Lup025740.1	Lup025751.1	Lup026016.1	Lup026150.1	Lup026387.1	Lup026566.1	Lup026827.1	Lup026989.2	Lup027948.1	Lup028488.1	Lup028559.1	Lup028560.1	Lup028561.1	Lup028624.1	Lup028650.1	Lup028651.1	Lup028652.1	Lup028669.1	Lup028878.1	Lup028959.1	Lup029863.1	Lup029896.1	Lup029939.1	Lup030011.1	Lup030336.1	Lup030337.1	Lup030529.1	Lup031159.1	Lup031994.1	Lup031995.1	Lup032156.1	Lup032157.1	Lup032463.1	Lup032552.1	Lup032584.1	Lup032788.1
IPR002218	Glucose-inhibited division protein A-related	1	Lup005832.1
IPR002219	Protein kinase C-like, phorbol ester/diacylglycerol binding	8	Lup002785.1	Lup005430.1	Lup009729.1	Lup013265.1	Lup018464.1	Lup029920.1	Lup031260.1	Lup032147.2
IPR002220	Dihydrodipicolinate synthetase-like	5	Lup007284.1	Lup017658.1	Lup018601.1	Lup020268.1	Lup024900.1
IPR002222	Ribosomal protein S19/S15	4	Lup010088.1	Lup021112.1	Lup024112.1	Lup029220.1
IPR002225	3-beta hydroxysteroid dehydrogenase/isomerase	9	Lup004145.1	Lup009867.1	Lup014005.1	Lup014740.1	Lup017253.2	Lup020657.1	Lup027886.1	Lup029398.1	Lup030678.1
IPR002226	Catalase haem-binding site	2	Lup003849.1	Lup012324.2
IPR002227	Tyrosinase	5	Lup013076.1	Lup026612.1	Lup026613.1	Lup026614.1	Lup026615.1
IPR002229	Blood group Rhesus C/E/D polypeptide	3	Lup010326.1	Lup012159.1	Lup029919.1
IPR002241	Glycoside hydrolase, family 27	8	Lup005735.1	Lup010734.1	Lup012125.1	Lup018946.1	Lup018947.1	Lup018948.1	Lup019281.1	Lup030975.1
IPR002251	Chloride channel ClC-plant	5	Lup001564.1	Lup006988.2	Lup007395.1	Lup022201.1	Lup023736.1
IPR002259	Equilibrative nucleoside transporter	11	Lup006528.1	Lup007010.1	Lup007191.1	Lup007997.1	Lup008003.1	Lup009021.1	Lup009038.1	Lup011758.1	Lup016358.1	Lup017479.1	Lup026246.1
IPR002283	Isopenicillin N synthase	44	Lup000666.1	Lup001476.1	Lup002245.1	Lup002443.1	Lup002445.1	Lup004500.1	Lup004655.1	Lup005053.1	Lup005315.1	Lup005457.2	Lup006364.1	Lup006500.2	Lup009282.1	Lup010830.1	Lup011087.1	Lup011902.1	Lup012242.1	Lup012870.1	Lup015241.1	Lup015242.1	Lup015458.1	Lup017938.1	Lup018183.1	Lup018909.1	Lup020091.1	Lup020463.1	Lup023050.1	Lup023105.1	Lup024031.1	Lup024318.3	Lup025820.1	Lup025968.1	Lup026280.1	Lup027915.1	Lup027916.1	Lup027917.1	Lup029737.1	Lup029801.1	Lup030943.1	Lup031277.1	Lup031278.1	Lup031279.1	Lup031897.1	Lup032563.1
IPR002288	DNA topoisomerase, type IIA, subunit B, C-terminal	1	Lup011828.1
IPR002290	Serine/threonine- / dual-specificity protein kinase, catalytic  domain	1335	Lup000015.1	Lup000092.1	Lup000113.1	Lup000118.1	Lup000136.1	Lup000142.1	Lup000170.1	Lup000226.1	Lup000249.1	Lup000272.1	Lup000290.1	Lup000303.1	Lup000335.1	Lup000435.1	Lup000438.1	Lup000458.1	Lup000553.1	Lup000576.1	Lup000664.1	Lup000665.1	Lup000708.1	Lup000718.1	Lup000729.2	Lup000730.1	Lup000739.1	Lup000740.1	Lup000755.1	Lup000766.1	Lup000772.1	Lup000824.1	Lup000840.1	Lup000856.1	Lup000869.1	Lup000885.1	Lup000957.1	Lup000983.1	Lup001024.2	Lup001030.1	Lup001124.1	Lup001235.1	Lup001254.1	Lup001273.1	Lup001279.1	Lup001280.1	Lup001281.1	Lup001286.4	Lup001287.1	Lup001299.1	Lup001306.1	Lup001356.1	Lup001362.1	Lup001377.1	Lup001388.1	Lup001428.1	Lup001430.1	Lup001441.1	Lup001443.1	Lup001445.1	Lup001464.1	Lup001466.1	Lup001579.1	Lup001694.1	Lup001774.1	Lup001841.2	Lup001842.1	Lup001890.1	Lup001903.1	Lup001911.1	Lup002014.1	Lup002023.1	Lup002028.1	Lup002038.1	Lup002039.1	Lup002060.1	Lup002065.1	Lup002083.1	Lup002092.2	Lup002136.1	Lup002142.1	Lup002147.1	Lup002150.1	Lup002169.1	Lup002200.1	Lup002265.1	Lup002277.1	Lup002293.1	Lup002306.2	Lup002330.1	Lup002343.1	Lup002434.1	Lup002485.1	Lup002525.1	Lup002594.1	Lup002680.1	Lup002766.1	Lup002767.2	Lup002810.1	Lup002826.1	Lup002841.1	Lup002898.1	Lup002953.1	Lup002970.1	Lup002986.1	Lup002993.2	Lup003021.1	Lup003040.1	Lup003082.2	Lup003115.1	Lup003144.1	Lup003215.2	Lup003233.2	Lup003247.2	Lup003268.1	Lup003270.1	Lup003305.1	Lup003323.1	Lup003345.1	Lup003387.1	Lup003404.1	Lup003446.1	Lup003461.1	Lup003486.1	Lup003508.1	Lup003515.1	Lup003533.1	Lup003534.1	Lup003549.1	Lup003579.1	Lup003628.1	Lup003646.1	Lup003668.1	Lup003690.1	Lup003700.1	Lup003733.1	Lup003754.1	Lup003786.1	Lup003828.1	Lup003841.1	Lup003892.1	Lup003958.1	Lup003973.1	Lup003993.1	Lup004004.1	Lup004007.3	Lup004028.1	Lup004030.1	Lup004045.1	Lup004089.1	Lup004120.1	Lup004131.1	Lup004146.1	Lup004152.1	Lup004175.1	Lup004186.1	Lup004215.1	Lup004217.1	Lup004255.1	Lup004274.1	Lup004294.1	Lup004303.2	Lup004328.1	Lup004344.1	Lup004419.1	Lup004447.1	Lup004477.1	Lup004493.1	Lup004498.1	Lup004505.1	Lup004508.1	Lup004520.1	Lup004570.1	Lup004574.2	Lup004576.1	Lup004584.3	Lup004645.1	Lup004651.1	Lup004653.1	Lup004665.1	Lup004688.2	Lup004692.1	Lup004710.1	Lup004744.1	Lup004756.1	Lup004845.1	Lup004848.1	Lup004849.1	Lup004876.1	Lup004943.2	Lup004945.2	Lup005007.2	Lup005062.1	Lup005095.1	Lup005097.1	Lup005107.1	Lup005109.1	Lup005110.1	Lup005131.1	Lup005168.1	Lup005236.1	Lup005250.1	Lup005300.1	Lup005337.1	Lup005340.1	Lup005349.2	Lup005366.1	Lup005375.1	Lup005407.1	Lup005477.1	Lup005494.1	Lup005516.1	Lup005517.1	Lup005528.1	Lup005546.1	Lup005555.1	Lup005606.1	Lup005626.1	Lup005681.1	Lup005682.1	Lup005685.1	Lup005686.1	Lup005711.1	Lup005755.1	Lup005801.1	Lup005815.1	Lup005824.1	Lup005841.1	Lup005846.1	Lup005849.1	Lup005883.2	Lup005894.1	Lup005897.2	Lup005904.2	Lup005906.1	Lup005947.1	Lup005967.1	Lup005974.1	Lup005985.1	Lup006042.1	Lup006117.1	Lup006122.1	Lup006166.1	Lup006170.1	Lup006173.1	Lup006206.1	Lup006283.1	Lup006293.1	Lup006307.1	Lup006322.1	Lup006327.1	Lup006336.1	Lup006438.1	Lup006440.2	Lup006448.1	Lup006509.1	Lup006527.1	Lup006535.1	Lup006549.2	Lup006550.1	Lup006568.1	Lup006571.1	Lup006579.1	Lup006601.1	Lup006602.1	Lup006615.1	Lup006637.1	Lup006652.1	Lup006775.1	Lup006795.1	Lup006809.1	Lup006821.1	Lup006834.2	Lup006881.1	Lup006899.1	Lup006924.1	Lup006951.1	Lup007012.1	Lup007025.1	Lup007068.1	Lup007072.1	Lup007093.1	Lup007100.1	Lup007106.1	Lup007125.1	Lup007141.1	Lup007173.1	Lup007188.1	Lup007195.1	Lup007233.1	Lup007249.1	Lup007362.1	Lup007369.1	Lup007399.4	Lup007446.1	Lup007447.3	Lup007473.1	Lup007504.2	Lup007538.1	Lup007589.2	Lup007606.1	Lup007637.1	Lup007657.1	Lup007675.1	Lup007684.1	Lup007690.1	Lup007732.1	Lup007737.1	Lup007775.1	Lup007801.1	Lup007814.2	Lup007850.1	Lup007871.1	Lup007875.1	Lup007940.1	Lup007947.1	Lup007967.1	Lup008001.1	Lup008033.1	Lup008049.1	Lup008103.1	Lup008169.1	Lup008187.1	Lup008282.1	Lup008307.1	Lup008317.1	Lup008347.1	Lup008373.1	Lup008374.1	Lup008453.1	Lup008454.1	Lup008472.1	Lup008474.1	Lup008512.1	Lup008521.1	Lup008534.4	Lup008565.1	Lup008599.1	Lup008615.1	Lup008624.1	Lup008664.1	Lup008675.1	Lup008680.1	Lup008685.2	Lup008730.1	Lup008733.1	Lup008736.2	Lup008748.1	Lup008763.1	Lup008797.1	Lup008807.2	Lup008827.1	Lup008833.1	Lup008835.1	Lup008864.2	Lup008922.1	Lup008930.1	Lup008934.1	Lup008939.1	Lup008945.1	Lup009014.1	Lup009032.1	Lup009033.1	Lup009034.1	Lup009059.1	Lup009071.1	Lup009111.1	Lup009151.1	Lup009154.1	Lup009225.1	Lup009293.1	Lup009294.1	Lup009298.1	Lup009303.1	Lup009306.2	Lup009318.1	Lup009330.1	Lup009342.1	Lup009357.1	Lup009370.1	Lup009437.1	Lup009459.1	Lup009489.1	Lup009495.1	Lup009509.1	Lup009532.1	Lup009577.1	Lup009663.1	Lup009673.1	Lup009688.1	Lup009710.1	Lup009711.1	Lup009777.1	Lup009841.1	Lup009858.1	Lup009863.1	Lup009894.1	Lup009905.1	Lup009928.1	Lup009975.1	Lup009985.1	Lup009990.1	Lup010008.1	Lup010102.1	Lup010121.1	Lup010127.1	Lup010143.1	Lup010155.1	Lup010187.1	Lup010194.1	Lup010224.1	Lup010253.1	Lup010275.1	Lup010296.1	Lup010325.1	Lup010330.1	Lup010346.1	Lup010354.1	Lup010361.1	Lup010397.1	Lup010403.1	Lup010469.1	Lup010537.1	Lup010552.1	Lup010555.1	Lup010599.1	Lup010663.1	Lup010743.1	Lup010749.1	Lup010779.1	Lup010824.1	Lup010829.1	Lup010881.1	Lup010917.1	Lup010926.1	Lup010992.1	Lup011023.2	Lup011049.1	Lup011065.1	Lup011075.1	Lup011123.1	Lup011146.1	Lup011173.1	Lup011236.1	Lup011268.1	Lup011272.1	Lup011279.1	Lup011300.1	Lup011301.1	Lup011316.1	Lup011320.1	Lup011345.1	Lup011356.1	Lup011373.1	Lup011390.1	Lup011420.1	Lup011424.1	Lup011425.1	Lup011427.1	Lup011459.1	Lup011489.1	Lup011490.1	Lup011524.3	Lup011552.1	Lup011592.1	Lup011612.1	Lup011613.1	Lup011620.1	Lup011650.1	Lup011695.1	Lup011702.1	Lup011703.3	Lup011723.1	Lup011750.1	Lup011764.1	Lup011768.1	Lup011769.1	Lup011808.1	Lup011834.1	Lup011856.1	Lup011913.1	Lup011943.1	Lup011958.1	Lup011959.1	Lup011965.1	Lup011996.1	Lup012040.1	Lup012041.1	Lup012049.1	Lup012056.1	Lup012100.1	Lup012112.1	Lup012117.1	Lup012124.1	Lup012126.1	Lup012128.2	Lup012130.1	Lup012131.1	Lup012133.1	Lup012155.1	Lup012168.1	Lup012203.1	Lup012241.1	Lup012283.2	Lup012320.1	Lup012321.1	Lup012407.1	Lup012452.1	Lup012462.1	Lup012482.1	Lup012536.1	Lup012557.2	Lup012566.1	Lup012572.1	Lup012584.1	Lup012585.1	Lup012600.1	Lup012625.2	Lup012677.1	Lup012729.1	Lup012747.2	Lup012748.1	Lup012778.1	Lup012805.1	Lup012825.1	Lup012839.1	Lup012907.1	Lup012913.1	Lup012915.1	Lup012922.1	Lup012967.1	Lup012981.1	Lup012982.1	Lup012991.1	Lup013001.1	Lup013040.1	Lup013071.1	Lup013081.1	Lup013128.1	Lup013143.1	Lup013172.1	Lup013201.1	Lup013232.1	Lup013293.1	Lup013311.1	Lup013317.1	Lup013319.1	Lup013342.1	Lup013377.1	Lup013411.1	Lup013414.1	Lup013461.1	Lup013478.1	Lup013481.1	Lup013483.1	Lup013486.1	Lup013507.1	Lup013515.1	Lup013546.1	Lup013547.1	Lup013549.1	Lup013616.1	Lup013618.1	Lup013657.1	Lup013676.1	Lup013697.1	Lup013699.1	Lup013716.1	Lup013753.1	Lup013766.1	Lup013774.1	Lup013783.1	Lup013792.1	Lup013807.1	Lup013837.1	Lup013858.1	Lup013893.1	Lup013895.1	Lup013909.1	Lup013939.1	Lup014102.1	Lup014205.1	Lup014228.1	Lup014246.1	Lup014276.1	Lup014320.1	Lup014344.1	Lup014359.1	Lup014377.1	Lup014383.1	Lup014394.1	Lup014395.1	Lup014403.1	Lup014423.1	Lup014443.1	Lup014510.1	Lup014540.1	Lup014606.1	Lup014641.1	Lup014674.1	Lup014716.1	Lup014724.1	Lup014728.1	Lup014741.3	Lup014772.1	Lup014792.1	Lup014885.1	Lup014886.1	Lup014909.1	Lup014911.2	Lup014933.1	Lup014958.1	Lup015056.1	Lup015065.1	Lup015074.1	Lup015104.1	Lup015122.1	Lup015164.1	Lup015165.1	Lup015180.1	Lup015259.1	Lup015294.1	Lup015295.1	Lup015296.1	Lup015307.1	Lup015312.1	Lup015325.1	Lup015329.1	Lup015365.1	Lup015446.1	Lup015492.1	Lup015496.1	Lup015507.1	Lup015519.1	Lup015531.1	Lup015543.1	Lup015544.1	Lup015551.2	Lup015559.1	Lup015561.1	Lup015570.1	Lup015580.1	Lup015592.1	Lup015647.1	Lup015674.1	Lup015680.1	Lup015688.1	Lup015702.1	Lup015838.2	Lup015840.1	Lup015841.1	Lup015919.1	Lup015941.1	Lup015955.1	Lup015993.1	Lup015994.1	Lup016121.1	Lup016136.1	Lup016182.1	Lup016201.1	Lup016262.1	Lup016275.1	Lup016356.1	Lup016414.2	Lup016469.1	Lup016543.1	Lup016556.1	Lup016580.1	Lup016604.1	Lup016656.1	Lup016706.1	Lup016741.1	Lup016746.1	Lup016766.1	Lup016847.1	Lup016867.1	Lup016869.1	Lup016900.1	Lup016988.1	Lup017039.1	Lup017073.1	Lup017129.1	Lup017146.1	Lup017162.1	Lup017166.1	Lup017168.1	Lup017174.1	Lup017198.1	Lup017220.1	Lup017230.1	Lup017238.1	Lup017245.1	Lup017246.1	Lup017293.2	Lup017314.1	Lup017355.1	Lup017377.1	Lup017480.1	Lup017507.2	Lup017581.1	Lup017628.1	Lup017629.2	Lup017649.1	Lup017686.1	Lup017706.1	Lup017714.1	Lup017783.1	Lup017797.1	Lup017806.1	Lup017815.1	Lup017864.1	Lup017954.1	Lup017982.1	Lup017997.1	Lup018005.1	Lup018009.1	Lup018019.2	Lup018033.1	Lup018044.1	Lup018091.1	Lup018109.1	Lup018119.1	Lup018160.1	Lup018171.1	Lup018233.1	Lup018257.1	Lup018270.1	Lup018313.1	Lup018335.1	Lup018369.1	Lup018422.1	Lup018430.1	Lup018449.1	Lup018452.1	Lup018455.1	Lup018495.1	Lup018535.1	Lup018587.1	Lup018663.1	Lup018679.2	Lup018772.1	Lup018781.1	Lup018810.1	Lup018813.1	Lup018820.1	Lup018841.1	Lup018846.1	Lup018856.1	Lup018906.1	Lup018908.2	Lup018923.1	Lup018953.1	Lup018963.1	Lup018975.1	Lup018986.3	Lup018987.1	Lup018998.2	Lup019013.1	Lup019034.1	Lup019055.1	Lup019102.1	Lup019127.1	Lup019175.1	Lup019178.1	Lup019183.1	Lup019186.1	Lup019212.1	Lup019218.2	Lup019257.1	Lup019275.1	Lup019278.1	Lup019281.1	Lup019283.1	Lup019329.1	Lup019374.1	Lup019393.1	Lup019425.1	Lup019427.1	Lup019482.1	Lup019515.1	Lup019547.1	Lup019548.1	Lup019549.1	Lup019550.1	Lup019639.1	Lup019655.1	Lup019707.1	Lup019764.1	Lup019773.1	Lup019777.1	Lup019830.1	Lup019837.1	Lup019846.1	Lup019864.1	Lup019877.1	Lup019899.1	Lup019907.1	Lup019941.1	Lup019955.1	Lup019958.1	Lup019960.1	Lup019982.1	Lup020038.1	Lup020043.1	Lup020051.1	Lup020147.1	Lup020154.1	Lup020188.1	Lup020193.1	Lup020248.1	Lup020253.1	Lup020255.1	Lup020262.1	Lup020293.1	Lup020361.1	Lup020362.1	Lup020411.1	Lup020415.1	Lup020444.1	Lup020474.1	Lup020499.1	Lup020524.1	Lup020558.1	Lup020582.1	Lup020594.1	Lup020597.1	Lup020614.1	Lup020651.1	Lup020692.1	Lup020722.1	Lup020728.1	Lup020737.1	Lup020804.1	Lup020825.1	Lup020831.1	Lup020865.1	Lup020866.1	Lup020873.1	Lup020895.1	Lup020916.1	Lup020928.1	Lup020969.1	Lup020995.1	Lup021100.1	Lup021165.1	Lup021208.1	Lup021235.1	Lup021239.1	Lup021266.1	Lup021282.1	Lup021309.1	Lup021385.1	Lup021407.1	Lup021459.1	Lup021500.1	Lup021539.1	Lup021544.1	Lup021559.1	Lup021562.1	Lup021566.1	Lup021584.1	Lup021629.1	Lup021631.1	Lup021632.1	Lup021635.1	Lup021636.1	Lup021670.1	Lup021688.1	Lup021695.1	Lup021731.1	Lup021749.1	Lup021750.1	Lup021848.1	Lup021915.1	Lup021917.2	Lup021957.1	Lup021959.1	Lup021979.2	Lup021980.1	Lup021983.1	Lup022065.1	Lup022084.2	Lup022097.1	Lup022102.1	Lup022112.1	Lup022123.1	Lup022128.1	Lup022148.1	Lup022185.1	Lup022196.1	Lup022216.1	Lup022226.1	Lup022243.1	Lup022260.2	Lup022262.1	Lup022274.1	Lup022285.1	Lup022286.1	Lup022292.1	Lup022322.1	Lup022400.1	Lup022409.1	Lup022417.1	Lup022447.1	Lup022450.1	Lup022451.1	Lup022485.1	Lup022509.1	Lup022562.1	Lup022612.1	Lup022633.1	Lup022669.1	Lup022695.1	Lup022769.1	Lup022805.1	Lup022857.1	Lup022896.1	Lup022904.1	Lup022915.1	Lup022986.1	Lup022998.1	Lup023005.1	Lup023006.1	Lup023037.1	Lup023038.1	Lup023039.1	Lup023106.2	Lup023110.1	Lup023130.1	Lup023159.1	Lup023199.1	Lup023204.1	Lup023216.1	Lup023242.1	Lup023310.1	Lup023321.1	Lup023322.1	Lup023415.1	Lup023417.2	Lup023439.1	Lup023502.1	Lup023539.1	Lup023565.1	Lup023570.1	Lup023585.1	Lup023600.1	Lup023753.1	Lup023754.1	Lup023764.1	Lup023771.1	Lup023772.1	Lup023836.1	Lup023858.1	Lup023866.1	Lup023882.1	Lup023892.1	Lup023893.1	Lup023932.1	Lup023947.1	Lup023948.3	Lup024014.1	Lup024034.1	Lup024058.1	Lup024060.1	Lup024089.1	Lup024100.2	Lup024108.1	Lup024117.1	Lup024148.1	Lup024154.1	Lup024162.1	Lup024229.1	Lup024240.1	Lup024241.1	Lup024242.1	Lup024244.1	Lup024278.1	Lup024282.1	Lup024296.1	Lup024326.1	Lup024334.1	Lup024336.1	Lup024364.1	Lup024378.1	Lup024434.1	Lup024436.1	Lup024457.1	Lup024468.1	Lup024544.1	Lup024627.1	Lup024680.2	Lup024736.1	Lup024770.1	Lup024771.2	Lup024772.4	Lup024841.1	Lup024847.1	Lup024848.1	Lup024864.1	Lup024913.1	Lup024963.1	Lup025008.1	Lup025055.1	Lup025147.1	Lup025172.1	Lup025221.1	Lup025235.1	Lup025267.1	Lup025308.1	Lup025309.1	Lup025334.1	Lup025348.1	Lup025354.1	Lup025365.2	Lup025394.1	Lup025399.1	Lup025436.1	Lup025469.1	Lup025480.1	Lup025507.1	Lup025527.1	Lup025567.1	Lup025576.1	Lup025614.1	Lup025742.1	Lup025826.1	Lup025863.1	Lup025870.1	Lup025895.1	Lup025925.1	Lup025948.1	Lup025977.1	Lup025985.1	Lup026035.1	Lup026045.1	Lup026049.1	Lup026057.1	Lup026083.1	Lup026086.1	Lup026102.1	Lup026124.1	Lup026148.1	Lup026155.1	Lup026177.1	Lup026186.1	Lup026187.1	Lup026190.1	Lup026200.1	Lup026213.3	Lup026230.1	Lup026250.1	Lup026251.1	Lup026270.1	Lup026278.1	Lup026299.1	Lup026322.1	Lup026380.1	Lup026389.1	Lup026417.1	Lup026461.1	Lup026483.1	Lup026564.1	Lup026574.1	Lup026575.1	Lup026593.1	Lup026595.1	Lup026624.1	Lup026674.1	Lup026689.1	Lup026709.1	Lup026723.4	Lup026730.1	Lup026741.1	Lup026804.1	Lup026805.1	Lup026808.1	Lup026818.1	Lup026821.1	Lup026824.1	Lup026883.1	Lup026905.1	Lup026913.1	Lup026916.2	Lup026941.1	Lup026992.1	Lup027016.1	Lup027066.1	Lup027080.1	Lup027082.1	Lup027096.1	Lup027114.1	Lup027121.1	Lup027130.1	Lup027149.1	Lup027189.2	Lup027242.1	Lup027248.1	Lup027260.1	Lup027305.1	Lup027312.1	Lup027346.1	Lup027383.1	Lup027398.1	Lup027420.1	Lup027435.1	Lup027440.1	Lup027458.1	Lup027465.1	Lup027468.1	Lup027529.1	Lup027548.1	Lup027569.1	Lup027583.1	Lup027586.1	Lup027589.1	Lup027614.1	Lup027615.1	Lup027639.1	Lup027656.1	Lup027680.1	Lup027683.1	Lup027698.3	Lup027703.1	Lup027723.1	Lup027732.1	Lup027743.1	Lup027835.1	Lup027877.1	Lup027903.1	Lup027923.1	Lup028029.1	Lup028054.1	Lup028055.1	Lup028065.1	Lup028079.1	Lup028086.1	Lup028096.1	Lup028129.1	Lup028164.1	Lup028173.1	Lup028191.1	Lup028196.1	Lup028207.1	Lup028215.1	Lup028263.1	Lup028288.1	Lup028304.1	Lup028315.1	Lup028344.1	Lup028349.2	Lup028419.1	Lup028441.1	Lup028470.2	Lup028483.1	Lup028513.3	Lup028530.1	Lup028535.1	Lup028568.1	Lup028573.1	Lup028621.1	Lup028635.1	Lup028665.1	Lup028696.1	Lup028705.1	Lup028732.1	Lup028736.1	Lup028757.1	Lup028762.1	Lup028763.1	Lup028794.1	Lup028795.1	Lup028801.1	Lup028819.1	Lup028896.1	Lup028915.1	Lup028921.1	Lup028967.1	Lup028978.1	Lup028994.1	Lup029001.1	Lup029045.1	Lup029074.1	Lup029095.1	Lup029110.1	Lup029168.2	Lup029173.1	Lup029218.1	Lup029227.1	Lup029244.1	Lup029277.1	Lup029280.1	Lup029326.1	Lup029344.1	Lup029368.1	Lup029397.1	Lup029400.1	Lup029412.1	Lup029421.1	Lup029431.1	Lup029499.1	Lup029513.1	Lup029515.1	Lup029541.1	Lup029544.1	Lup029547.1	Lup029566.3	Lup029567.1	Lup029585.1	Lup029619.1	Lup029625.1	Lup029636.2	Lup029650.1	Lup029718.1	Lup029730.1	Lup029741.1	Lup029742.2	Lup029746.1	Lup029764.1	Lup029774.1	Lup029775.1	Lup029778.1	Lup029792.1	Lup029793.1	Lup029813.1	Lup029889.1	Lup029904.1	Lup029908.1	Lup029942.2	Lup029943.1	Lup029967.1	Lup029998.1	Lup030024.1	Lup030096.1	Lup030134.1	Lup030136.1	Lup030138.1	Lup030154.1	Lup030166.1	Lup030178.1	Lup030228.1	Lup030245.1	Lup030280.1	Lup030380.2	Lup030381.1	Lup030382.1	Lup030383.1	Lup030384.1	Lup030385.1	Lup030428.1	Lup030436.1	Lup030487.1	Lup030504.1	Lup030524.1	Lup030541.1	Lup030563.1	Lup030572.1	Lup030607.1	Lup030614.1	Lup030663.1	Lup030705.1	Lup030748.1	Lup030776.1	Lup030777.2	Lup030822.1	Lup030858.1	Lup030917.1	Lup030924.1	Lup030926.1	Lup030945.1	Lup030978.1	Lup031019.1	Lup031049.1	Lup031085.1	Lup031206.1	Lup031259.1	Lup031273.1	Lup031383.1	Lup031389.1	Lup031405.1	Lup031407.1	Lup031455.1	Lup031489.1	Lup031510.3	Lup031550.1	Lup031557.1	Lup031601.1	Lup031676.1	Lup031683.1	Lup031716.1	Lup031723.1	Lup031766.1	Lup031803.1	Lup031822.1	Lup031848.3	Lup031851.2	Lup031860.1	Lup031936.1	Lup031983.1	Lup032021.1	Lup032023.1	Lup032035.1	Lup032036.1	Lup032044.1	Lup032083.1	Lup032143.1	Lup032144.1	Lup032163.1	Lup032170.1	Lup032193.1	Lup032203.1	Lup032248.1	Lup032291.1	Lup032317.1	Lup032406.1	Lup032408.1	Lup032427.1	Lup032444.1	Lup032452.2	Lup032491.1	Lup032512.1	Lup032568.1	Lup032576.1	Lup032624.1	Lup032629.1	Lup032638.1	Lup032647.1	Lup032740.1	Lup032749.1	Lup032757.1	Lup032853.1	Lup032888.1	Lup032917.1	Lup032924.1	Lup032948.2	Lup032958.1	Lup032960.1	Lup032990.1
IPR002292	Ornithine/putrescine carbamoyltransferase	2	Lup027328.1	Lup031012.1
IPR002293	Amino acid/polyamine transporter I	30	Lup000017.1	Lup000018.1	Lup000019.2	Lup002813.1	Lup002814.1	Lup003584.1	Lup005235.1	Lup006054.1	Lup007583.1	Lup011548.1	Lup014142.1	Lup014327.1	Lup015405.1	Lup015834.1	Lup016910.1	Lup017720.1	Lup018344.1	Lup020609.1	Lup024306.1	Lup024307.1	Lup024369.1	Lup024371.1	Lup024673.1	Lup025387.1	Lup025859.1	Lup027668.1	Lup028205.1	Lup029802.1	Lup031353.1	Lup032486.1
IPR002298	DNA polymerase A	2	Lup019054.1	Lup021007.1
IPR002300	Aminoacyl-tRNA synthetase, class Ia	7	Lup000914.1	Lup009923.2	Lup021423.1	Lup022150.1	Lup025306.1	Lup025844.1	Lup026410.1
IPR002301	Isoleucyl-tRNA synthetase	2	Lup021423.1	Lup022150.1
IPR002303	Valyl-tRNA synthetase	2	Lup009923.2	Lup025306.1
IPR002305	Aminoacyl-tRNA synthetase, class Ic	6	Lup003870.1	Lup006611.1	Lup011514.1	Lup014551.1	Lup024662.1	Lup028498.3
IPR002306	Tryptophanyl-tRNA synthetase	2	Lup003870.1	Lup028498.3
IPR002307	Tyrosyl-tRNA synthetase	2	Lup006611.1	Lup014551.1
IPR002310	Glycyl-tRNA synthetase, class IIc, alpha subunit	1	Lup016235.1
IPR002312	Aspartyl/Asparaginyl-tRNA synthetase, class IIb	5	Lup004270.1	Lup005448.1	Lup019067.1	Lup020664.1	Lup029651.1
IPR002313	Lysyl-tRNA synthetase, class II	3	Lup019748.1	Lup021381.1	Lup028973.1
IPR002314	Aminoacyl-tRNA synthetase, class II (G/ H/ P/ S), conserved domain	13	Lup002064.1	Lup005334.1	Lup008857.1	Lup010094.1	Lup012637.1	Lup015925.1	Lup017597.1	Lup020748.1	Lup020966.3	Lup021504.1	Lup025585.1	Lup027645.1	Lup029222.1
IPR002315	Glycyl-tRNA synthetase, alpha2 dimer	2	Lup008857.1	Lup027645.1
IPR002316	Prolyl-tRNA synthetase, class IIa	2	Lup002064.1	Lup005334.1
IPR002317	Seryl-tRNA synthetase, class IIa	4	Lup010094.1	Lup012637.1	Lup017597.1	Lup021504.1
IPR002318	Alanyl-tRNA synthetase, class IIc	3	Lup005122.1	Lup016415.1	Lup017393.1
IPR002319	Phenylalanyl-tRNA synthetase	3	Lup003389.1	Lup017296.1	Lup022383.1
IPR002320	Threonyl-tRNA synthetase, class IIa	3	Lup020748.1	Lup020966.3	Lup025585.1
IPR002325	Cytochrome f	1	Lup000182.2
IPR002326	Cytochrome c1	5	Lup001574.1	Lup005212.1	Lup006037.1	Lup013628.1	Lup014576.1
IPR002327	Cytochrome c, class IA/ IB	4	Lup017707.1	Lup017976.1	Lup022143.1	Lup022939.1
IPR002328	Alcohol dehydrogenase, zinc-type, conserved site	26	Lup001875.1	Lup001876.1	Lup005806.1	Lup007365.1	Lup007986.1	Lup009618.1	Lup009880.1	Lup010340.1	Lup011120.1	Lup014860.1	Lup016006.1	Lup016007.2	Lup018096.1	Lup018374.2	Lup018765.1	Lup019889.1	Lup020021.1	Lup020684.1	Lup020685.1	Lup022718.1	Lup023100.1	Lup027256.1	Lup029559.1	Lup030333.1	Lup030334.1	Lup031304.1
IPR002343	Paraneoplastic encephalomyelitis antigen	3	Lup002866.1	Lup012404.4	Lup030602.1
IPR002344	Lupus La protein	5	Lup020225.1	Lup021549.4	Lup023108.1	Lup027919.1	Lup032937.1
IPR002346	Molybdopterin dehydrogenase, FAD-binding	3	Lup000709.1	Lup005919.1	Lup018966.1
IPR002347	Glucose/ribitol dehydrogenase	86	Lup000337.1	Lup000537.1	Lup000579.1	Lup001022.1	Lup001756.1	Lup001832.1	Lup002059.2	Lup002427.1	Lup002867.1	Lup004687.1	Lup005339.1	Lup005690.1	Lup006070.1	Lup006220.1	Lup006462.1	Lup006696.1	Lup006828.2	Lup007324.1	Lup007503.1	Lup008332.1	Lup008586.1	Lup009326.1	Lup010261.1	Lup010341.1	Lup011016.1	Lup011964.1	Lup012145.1	Lup012183.1	Lup013195.1	Lup014208.1	Lup014439.1	Lup014603.1	Lup014604.1	Lup014639.1	Lup015221.1	Lup015583.1	Lup015811.1	Lup016108.1	Lup016411.1	Lup016464.1	Lup016507.1	Lup016783.1	Lup016784.1	Lup016832.1	Lup016833.1	Lup016837.1	Lup017981.1	Lup018291.1	Lup018304.1	Lup018684.1	Lup019265.1	Lup019327.1	Lup020204.1	Lup021113.1	Lup021114.1	Lup021115.1	Lup021323.1	Lup021368.1	Lup022617.1	Lup022674.1	Lup023019.1	Lup023118.1	Lup023410.1	Lup023669.1	Lup023704.1	Lup023705.1	Lup023840.1	Lup023899.1	Lup023900.1	Lup023994.1	Lup024530.1	Lup025061.1	Lup025809.1	Lup026416.1	Lup027068.1	Lup027505.1	Lup027567.1	Lup027905.1	Lup028282.1	Lup028322.1	Lup029347.1	Lup029773.1	Lup031000.1	Lup031474.1	Lup031627.1	Lup032999.1
IPR002355	Multicopper oxidase, copper-binding site	23	Lup002024.1	Lup005775.1	Lup008571.1	Lup010412.1	Lup011190.1	Lup013870.1	Lup014409.1	Lup014432.1	Lup014433.1	Lup017209.1	Lup018360.1	Lup018361.1	Lup018922.1	Lup021457.1	Lup022000.1	Lup024017.1	Lup025059.1	Lup025935.1	Lup029486.1	Lup029512.1	Lup029514.1	Lup030874.1	Lup032153.1
IPR002358	Ribosomal protein L6, conserved site	4	Lup003863.1	Lup007335.1	Lup011971.1	Lup020125.1
IPR002359	Ribosomal protein L6, conserved site-2	5	Lup000486.1	Lup009592.1	Lup010758.1	Lup032202.1	Lup032530.1
IPR002364	Quinone oxidoreductase/zeta-crystallin, conserved site	7	Lup000471.1	Lup014505.1	Lup016582.1	Lup018741.1	Lup018743.1	Lup019327.1	Lup023118.1
IPR002365	Terpene synthase, conserved site	10	Lup002940.1	Lup007235.1	Lup011792.1	Lup014640.1	Lup015756.1	Lup015757.1	Lup023896.1	Lup024468.1	Lup026482.1	Lup031181.1
IPR002373	cAMP/cGMP-dependent protein kinase	2	Lup004505.1	Lup005897.2
IPR002376	Formyl transferase, N-terminal	5	Lup020168.1	Lup020568.1	Lup023708.1	Lup027790.1	Lup031400.1
IPR002379	ATPase, F0/V0 complex, subunit C	9	Lup000356.1	Lup003417.1	Lup003527.1	Lup005039.1	Lup005355.1	Lup013884.1	Lup019356.1	Lup021145.1	Lup023448.1
IPR002387	Plastocyanin	3	Lup020030.1	Lup024388.1	Lup028767.1
IPR002401	Cytochrome P450, E-class, group I	200	Lup000235.1	Lup000338.1	Lup000340.1	Lup000341.1	Lup000342.1	Lup000474.1	Lup000813.1	Lup001041.1	Lup001042.1	Lup001106.1	Lup001295.1	Lup001363.1	Lup001453.1	Lup001454.1	Lup001458.1	Lup001567.1	Lup001660.1	Lup001666.1	Lup001976.1	Lup002096.1	Lup002323.1	Lup002324.1	Lup002356.1	Lup002360.1	Lup002416.1	Lup002639.1	Lup002640.1	Lup002641.1	Lup002918.1	Lup003184.1	Lup003280.1	Lup003281.1	Lup003456.1	Lup003704.1	Lup003705.1	Lup004009.1	Lup004092.1	Lup004123.1	Lup004742.1	Lup004846.1	Lup005079.1	Lup005156.1	Lup005215.2	Lup005317.1	Lup005318.1	Lup005526.2	Lup005543.1	Lup005584.1	Lup005596.1	Lup005783.1	Lup005785.1	Lup006017.1	Lup006203.1	Lup006342.1	Lup006343.1	Lup007185.1	Lup007281.1	Lup007535.1	Lup007618.1	Lup008229.1	Lup008388.1	Lup008408.1	Lup008431.1	Lup008487.1	Lup008547.1	Lup008757.1	Lup008758.1	Lup008759.1	Lup008851.1	Lup009156.1	Lup009288.1	Lup009545.1	Lup009583.1	Lup009756.1	Lup010035.1	Lup010036.1	Lup010236.1	Lup010581.1	Lup011136.1	Lup011180.1	Lup011580.1	Lup011860.1	Lup011861.1	Lup012082.1	Lup012836.1	Lup013004.1	Lup013182.1	Lup013192.1	Lup013268.1	Lup013315.1	Lup013511.1	Lup013513.1	Lup013826.1	Lup013828.1	Lup014019.1	Lup014036.1	Lup014113.1	Lup014262.1	Lup014379.1	Lup014562.1	Lup014705.1	Lup015669.1	Lup016133.1	Lup016156.1	Lup016223.1	Lup016224.1	Lup016373.1	Lup016385.1	Lup016408.1	Lup016426.1	Lup016461.1	Lup017326.1	Lup018011.2	Lup018048.1	Lup018083.1	Lup018311.1	Lup018467.1	Lup018481.1	Lup018547.1	Lup018591.1	Lup018593.1	Lup018816.1	Lup019036.1	Lup019478.1	Lup019488.1	Lup019509.1	Lup020118.1	Lup020132.1	Lup020133.1	Lup020227.1	Lup020228.1	Lup020486.1	Lup020583.1	Lup021156.1	Lup021362.1	Lup021406.1	Lup021519.1	Lup021817.1	Lup022022.1	Lup022378.1	Lup022427.1	Lup022431.1	Lup022467.1	Lup022469.1	Lup022703.1	Lup022722.1	Lup022807.1	Lup022929.1	Lup023060.1	Lup023125.1	Lup023314.1	Lup023406.1	Lup023559.1	Lup023644.1	Lup023783.1	Lup023805.1	Lup024279.1	Lup024446.1	Lup024447.1	Lup024896.1	Lup024897.1	Lup025460.1	Lup025470.1	Lup026306.1	Lup026479.1	Lup026569.1	Lup026690.1	Lup026984.1	Lup027071.1	Lup027072.1	Lup027546.1	Lup027547.1	Lup027734.1	Lup027935.1	Lup028188.1	Lup028363.1	Lup028627.1	Lup028706.1	Lup028768.1	Lup028769.1	Lup028770.1	Lup028847.1	Lup028848.1	Lup028892.1	Lup029629.1	Lup029685.1	Lup029686.1	Lup029806.1	Lup030056.1	Lup030413.1	Lup030564.1	Lup030565.1	Lup030871.1	Lup030980.1	Lup031456.1	Lup031457.1	Lup031458.1	Lup032244.1	Lup032447.1	Lup032549.1
IPR002403	Cytochrome P450, E-class, group IV	12	Lup002829.2	Lup003367.1	Lup006345.1	Lup009772.1	Lup011158.1	Lup014676.1	Lup015247.1	Lup016222.1	Lup019563.1	Lup022829.1	Lup024159.1	Lup030562.1
IPR002410	Peptidase S33	2	Lup007993.3	Lup025237.1
IPR002413	Ves allergen	5	Lup007996.1	Lup009463.1	Lup013413.1	Lup026151.1	Lup026152.1
IPR002415	H/ACA ribonucleoprotein complex, subunit Nhp2, eukaryote	4	Lup005853.1	Lup013294.1	Lup018498.1	Lup024448.2
IPR002420	Phosphoinositide 3-kinase, C2	2	Lup015946.1	Lup025574.1
IPR002421	5'-3' exonuclease, N-terminal	2	Lup023101.1	Lup031984.1
IPR002423	Chaperonin Cpn60/TCP-1	45	Lup000125.1	Lup001609.1	Lup001918.1	Lup002144.1	Lup002250.1	Lup003887.1	Lup003966.1	Lup004745.1	Lup006113.1	Lup006114.1	Lup007723.1	Lup008415.1	Lup010359.1	Lup013116.1	Lup013928.1	Lup016125.1	Lup017127.1	Lup017771.1	Lup018127.1	Lup018970.1	Lup020327.1	Lup020405.1	Lup020427.1	Lup021554.1	Lup022652.1	Lup022653.1	Lup023041.1	Lup023149.1	Lup023285.1	Lup023605.1	Lup023965.1	Lup024271.1	Lup024329.1	Lup024857.1	Lup024898.1	Lup025201.1	Lup028416.1	Lup028417.1	Lup029190.1	Lup029267.1	Lup029555.1	Lup029893.1	Lup030967.1	Lup031552.1	Lup032429.1
IPR002429	Cytochrome c oxidase subunit II C-terminal	1	Lup005661.1
IPR002433	Ornithine decarboxylase	2	Lup005422.1	Lup009726.1
IPR002446	Lipocalin, bacterial	1	Lup026197.1
IPR002452	Alpha tubulin	10	Lup000959.1	Lup001523.1	Lup010300.1	Lup012583.1	Lup014284.1	Lup017807.1	Lup019543.1	Lup020350.1	Lup028484.1	Lup030372.1
IPR002453	Beta tubulin	20	Lup002053.1	Lup004681.1	Lup007328.1	Lup008417.1	Lup014987.1	Lup014988.1	Lup015806.1	Lup016126.1	Lup019589.1	Lup020128.1	Lup020130.1	Lup021845.1	Lup021967.1	Lup022103.1	Lup022104.1	Lup022901.1	Lup027087.1	Lup030963.1	Lup031808.1	Lup032899.1
IPR002454	Gamma tubulin	1	Lup002489.2
IPR002455	GPCR, family 3, gamma-aminobutyric acid receptor, type B	9	Lup001349.1	Lup001350.1	Lup003785.1	Lup004248.1	Lup005399.1	Lup006513.1	Lup016524.1	Lup024166.1	Lup027708.1
IPR002464	DNA/RNA helicase, ATP-dependent, DEAH-box type, conserved site	21	Lup007591.1	Lup007594.1	Lup007596.1	Lup008051.1	Lup008165.1	Lup008611.1	Lup008941.1	Lup009115.1	Lup011028.1	Lup013966.1	Lup013967.1	Lup016160.1	Lup017613.1	Lup019012.1	Lup020041.1	Lup027228.1	Lup027229.1	Lup028601.2	Lup031040.1	Lup031959.1	Lup032686.1
IPR002466	Adenosine deaminase/editase	2	Lup008501.1	Lup021109.3
IPR002467	Peptidase M24A, methionine aminopeptidase, subfamily 1	4	Lup010018.2	Lup015138.1	Lup022763.1	Lup029021.1
IPR002468	Peptidase M24A, methionine aminopeptidase, subfamily 2	1	Lup001285.1
IPR002469	Peptidase S9B, dipeptidylpeptidase IV N-terminal	2	Lup008691.1	Lup021719.1
IPR002470	Peptidase S9A, prolyl oligopeptidase	6	Lup003728.1	Lup005272.1	Lup005419.1	Lup021862.1	Lup029411.1	Lup030439.2
IPR002471	Peptidase S9, serine active site	6	Lup005419.1	Lup011857.1	Lup019654.2	Lup025024.1	Lup027439.1	Lup029411.1
IPR002472	Palmitoyl protein thioesterase	2	Lup000919.1	Lup017718.2
IPR002474	Carbamoyl-phosphate synthase, small subunit N-terminal domain	3	Lup002464.1	Lup005808.1	Lup031299.1
IPR002477	Peptidoglycan binding-like	7	Lup001709.1	Lup010003.1	Lup015906.1	Lup025594.1	Lup025595.1	Lup025597.1	Lup027785.1
IPR002478	Pseudouridine synthase/archaeosine transglycosylase	8	Lup006641.1	Lup007982.1	Lup008082.1	Lup009005.1	Lup012261.2	Lup018400.1	Lup019022.1	Lup026364.1
IPR002480	DAHP synthetase, class II	5	Lup002808.1	Lup007979.1	Lup012880.1	Lup014873.1	Lup032481.1
IPR002482	Peptidoglycan-binding Lysin subgroup	24	Lup000136.1	Lup004419.1	Lup004831.1	Lup007123.1	Lup008599.1	Lup009212.1	Lup009608.1	Lup009650.1	Lup010092.1	Lup012088.1	Lup012692.1	Lup013490.1	Lup013616.1	Lup013618.1	Lup016111.1	Lup016699.1	Lup018953.1	Lup023409.1	Lup025375.1	Lup028839.1	Lup030994.1	Lup031055.1	Lup032023.1	Lup032791.1
IPR002483	Splicing factor PWI	8	Lup003322.2	Lup010957.1	Lup016583.2	Lup017213.1	Lup020071.1	Lup023076.1	Lup023530.1	Lup031235.1
IPR002487	Transcription factor, K-box	50	Lup001397.1	Lup001398.1	Lup002088.2	Lup004657.1	Lup005280.1	Lup006876.1	Lup007613.1	Lup009010.1	Lup010795.1	Lup011089.1	Lup011090.1	Lup011389.1	Lup011754.1	Lup011756.1	Lup012363.2	Lup012594.1	Lup012854.1	Lup014750.1	Lup014751.1	Lup015658.1	Lup015985.1	Lup016817.1	Lup017056.1	Lup017223.1	Lup017483.1	Lup017516.1	Lup018166.1	Lup018484.1	Lup018485.1	Lup018771.1	Lup019040.1	Lup019933.1	Lup020546.1	Lup020683.1	Lup021854.1	Lup021855.1	Lup022019.1	Lup022831.2	Lup023253.2	Lup023343.1	Lup024347.1	Lup024348.1	Lup024911.3	Lup025549.1	Lup026304.1	Lup027603.1	Lup029632.1	Lup029962.1	Lup029963.1	Lup032504.2
IPR002489	Glutamate synthase, alpha subunit, C-terminal	3	Lup008681.1	Lup021726.2	Lup032878.1
IPR002490	ATPase, V0/A0 complex, 116kDa subunit	6	Lup003408.1	Lup004296.2	Lup012365.1	Lup017161.1	Lup023457.1	Lup030219.1
IPR002495	Glycosyl transferase, family 8	61	Lup000909.1	Lup001035.1	Lup001380.1	Lup001419.1	Lup004086.1	Lup004225.1	Lup005342.1	Lup007468.1	Lup007506.1	Lup008251.1	Lup008945.1	Lup009404.1	Lup010456.3	Lup011088.1	Lup011153.1	Lup011739.1	Lup011802.1	Lup012110.1	Lup012984.1	Lup013285.1	Lup014496.1	Lup014544.1	Lup014652.1	Lup014687.1	Lup014748.1	Lup015135.1	Lup015320.1	Lup015432.1	Lup015587.1	Lup015638.1	Lup015643.1	Lup015901.1	Lup016947.1	Lup017757.1	Lup017873.1	Lup018487.1	Lup018637.1	Lup019039.1	Lup019663.1	Lup020761.1	Lup024624.1	Lup024957.1	Lup025214.1	Lup025600.1	Lup026384.1	Lup027141.1	Lup027303.1	Lup027364.1	Lup027778.1	Lup028118.2	Lup028401.1	Lup028656.1	Lup029304.1	Lup029951.1	Lup029973.1	Lup030596.1	Lup031694.1	Lup031774.1	Lup031868.1	Lup032440.1	Lup033040.1
IPR002496	Phosphoribosyl-AMP cyclohydrolase	1	Lup018665.1
IPR002498	Phosphatidylinositol-4-phosphate 5-kinase, core	34	Lup001653.2	Lup002433.1	Lup002608.1	Lup003966.1	Lup004745.1	Lup006654.1	Lup008773.1	Lup009228.1	Lup012679.1	Lup013116.1	Lup013928.1	Lup016829.1	Lup017756.1	Lup019223.1	Lup019573.1	Lup020422.1	Lup020423.1	Lup020459.1	Lup021554.1	Lup022361.1	Lup022654.1	Lup023149.1	Lup023151.1	Lup023943.1	Lup024299.1	Lup025984.1	Lup027956.1	Lup029190.1	Lup029267.1	Lup029893.1	Lup029915.1	Lup031162.1	Lup032319.1	Lup032879.1
IPR002500	Phosphoadenosine phosphosulphate reductase	6	Lup000590.1	Lup006804.1	Lup009349.1	Lup009967.1	Lup013187.1	Lup020452.1
IPR002501	Pseudouridine synthase II	3	Lup007982.1	Lup009005.1	Lup014721.1
IPR002504	Inorganic polyphosphate/ATP-NAD kinase, predicted	5	Lup001871.1	Lup002229.2	Lup011752.1	Lup016387.1	Lup023379.1
IPR002523	Mg2+ transporter protein, CorA-like/Zinc transport protein ZntB	9	Lup000242.1	Lup001297.1	Lup002410.1	Lup004233.1	Lup004329.1	Lup007987.1	Lup014858.1	Lup027127.1	Lup029620.1
IPR002524	Cation efflux protein	15	Lup001467.1	Lup002282.1	Lup003323.1	Lup006913.1	Lup012211.1	Lup017214.1	Lup019483.1	Lup020919.1	Lup021748.1	Lup022395.1	Lup022445.1	Lup024640.1	Lup025253.1	Lup028806.1	Lup032848.2
IPR002528	Multi antimicrobial extrusion protein	67	Lup000063.1	Lup000065.1	Lup001348.1	Lup002143.1	Lup002321.1	Lup002942.1	Lup003612.1	Lup004002.1	Lup004497.1	Lup005232.1	Lup005640.1	Lup005916.1	Lup006115.1	Lup006116.1	Lup007145.1	Lup007217.1	Lup007359.1	Lup007360.1	Lup010218.2	Lup010966.1	Lup010967.1	Lup010968.1	Lup012630.1	Lup012848.1	Lup014555.1	Lup014682.1	Lup014683.1	Lup014963.1	Lup015825.1	Lup015970.1	Lup015971.1	Lup017322.1	Lup018347.1	Lup018348.1	Lup018349.1	Lup018413.1	Lup019842.1	Lup020082.1	Lup020100.1	Lup020526.2	Lup020578.1	Lup020709.1	Lup021025.1	Lup021947.1	Lup022087.1	Lup022379.1	Lup023454.1	Lup023803.1	Lup024166.1	Lup024167.1	Lup025029.1	Lup025054.1	Lup025422.1	Lup025697.1	Lup026443.1	Lup026912.1	Lup027628.1	Lup028430.1	Lup028481.1	Lup029744.1	Lup029757.1	Lup030308.2	Lup030309.1	Lup030848.1	Lup031990.1	Lup032523.1	Lup032723.1
IPR002529	Fumarylacetoacetase, C-terminal	2	Lup029111.1	Lup031732.2
IPR002539	MaoC-like dehydratase	2	Lup005418.1	Lup008141.1
IPR002541	Cytochrome c assembly protein	3	Lup001063.1	Lup005299.1	Lup009518.1
IPR002547	tRNA-binding domain	5	Lup000459.1	Lup009564.1	Lup017440.1	Lup017487.1	Lup023370.1
IPR002549	Uncharacterised protein family UPF0118	3	Lup011623.1	Lup019123.1	Lup025018.1
IPR002550	Domain of unknown function DUF21	8	Lup000422.1	Lup000810.1	Lup015015.1	Lup019111.1	Lup020819.1	Lup025420.1	Lup026392.1	Lup030550.2
IPR002553	Clathrin/coatomer adaptor, adaptin-like, N-terminal	25	Lup002152.1	Lup003385.1	Lup004333.1	Lup004555.1	Lup005107.1	Lup005854.1	Lup015927.1	Lup016264.1	Lup016534.1	Lup017292.1	Lup017986.1	Lup018859.1	Lup020584.1	Lup020747.1	Lup022932.1	Lup023479.1	Lup024204.1	Lup024449.1	Lup025461.2	Lup025584.1	Lup027735.1	Lup030175.1	Lup031243.1	Lup032844.1	Lup032942.3
IPR002554	Protein phosphatase 2A, regulatory B subunit, B56	20	Lup001241.1	Lup001581.1	Lup005205.1	Lup007900.2	Lup008778.1	Lup009102.1	Lup010566.1	Lup012511.2	Lup013309.1	Lup015354.1	Lup016510.1	Lup016786.1	Lup016908.1	Lup018309.1	Lup018531.1	Lup024672.1	Lup026281.1	Lup030809.1	Lup031212.1	Lup032992.1
IPR002562	3'-5' exonuclease domain	14	Lup000360.1	Lup001533.1	Lup002729.1	Lup002786.1	Lup003672.1	Lup005834.1	Lup006056.1	Lup007226.1	Lup009931.1	Lup013022.1	Lup014468.1	Lup015618.1	Lup019054.1	Lup033026.1
IPR002569	Peptide methionine sulphoxide reductase MsrA	7	Lup000787.1	Lup004817.1	Lup011588.1	Lup013722.1	Lup019064.1	Lup025132.1	Lup028243.1
IPR002573	Choline/ethanolamine kinase	8	Lup002031.1	Lup002832.1	Lup004732.1	Lup006673.1	Lup018752.1	Lup021370.1	Lup025720.1	Lup026776.1
IPR002575	Aminoglycoside phosphotransferase	5	Lup006609.1	Lup006862.1	Lup011433.1	Lup022219.1	Lup030338.1
IPR002579	Methionine sulphoxide reductase B	3	Lup009311.1	Lup020813.1	Lup026481.1
IPR002583	Ribosomal protein S20	3	Lup015200.1	Lup027563.1	Lup029847.1
IPR002586	CobQ/CobB/MinD/ParA nucleotide binding domain	3	Lup005878.1	Lup006383.1	Lup020150.1
IPR002587	Myo-inositol-1-phosphate synthase	3	Lup008590.1	Lup011044.2	Lup016753.1
IPR002589	Appr-1-p processing	4	Lup006717.1	Lup010838.1	Lup027386.1	Lup031943.1
IPR002591	Type I phosphodiesterase/nucleotide pyrophosphatase/phosphate transferase	5	Lup005673.1	Lup013537.1	Lup015983.2	Lup018275.1	Lup030266.1
IPR002610	Peptidase S54, rhomboid	11	Lup001611.1	Lup003307.1	Lup004363.1	Lup011323.1	Lup012668.1	Lup014197.1	Lup014972.1	Lup015711.2	Lup020109.1	Lup023536.3	Lup030246.1
IPR002616	Queuine/other tRNA-ribosyltransferase	2	Lup023247.1	Lup028425.1
IPR002618	UTP--glucose-1-phosphate uridylyltransferase	8	Lup001495.1	Lup008561.1	Lup009634.2	Lup012101.1	Lup021274.1	Lup022692.1	Lup025382.1	Lup033047.1
IPR002624	Deoxynucleoside kinase	2	Lup005664.1	Lup020492.1
IPR002625	Smr protein/MutS2 C-terminal	16	Lup002909.2	Lup004256.1	Lup008390.1	Lup009636.1	Lup011354.1	Lup012463.1	Lup017701.1	Lup021691.1	Lup023744.1	Lup024676.1	Lup025397.1	Lup028062.1	Lup030277.1	Lup031508.1	Lup031754.1	Lup031755.1
IPR002627	tRNA isopentenyltransferase	12	Lup000617.1	Lup001937.1	Lup003188.1	Lup006007.1	Lup011477.1	Lup013199.1	Lup016882.1	Lup018326.1	Lup026393.1	Lup026938.1	Lup028754.1	Lup032428.1
IPR002628	Photosystem II PsbO, manganese-stabilising	4	Lup007663.1	Lup014270.1	Lup022784.1	Lup028381.1
IPR002629	Methionine synthase, vitamin-B12 independent	6	Lup000010.1	Lup001530.1	Lup006058.1	Lup009935.1	Lup010301.1	Lup014263.1
IPR002634	BolA protein	7	Lup002465.1	Lup004620.1	Lup008481.1	Lup022491.1	Lup027549.1	Lup030995.1	Lup031300.1
IPR002637	Ham1-like protein	1	Lup021013.1
IPR002638	Quinolinate phosphoribosyl transferase, C-terminal	1	Lup028394.1
IPR002639	Urease accessory protein UreF	1	Lup018990.1
IPR002641	Patatin/Phospholipase A2-related	16	Lup001945.1	Lup001989.1	Lup008235.1	Lup008955.1	Lup009329.1	Lup011441.1	Lup011468.1	Lup016827.1	Lup017900.1	Lup022764.1	Lup024343.1	Lup024601.1	Lup026854.1	Lup027112.1	Lup028972.1	Lup030582.1
IPR002645	Sulphate transporter/antisigma-factor antagonist STAS	35	Lup001643.1	Lup001644.1	Lup001956.1	Lup001958.1	Lup002793.1	Lup004386.1	Lup004958.1	Lup004990.1	Lup004991.1	Lup005771.1	Lup005875.1	Lup006413.1	Lup006803.1	Lup008980.1	Lup009246.1	Lup009247.1	Lup009350.1	Lup011045.1	Lup011046.1	Lup011070.1	Lup011932.1	Lup011933.1	Lup012072.1	Lup014557.1	Lup014882.1	Lup023999.1	Lup024586.1	Lup025661.2	Lup027288.1	Lup027967.1	Lup028372.1	Lup030106.1	Lup030730.1	Lup032771.1	Lup032773.1
IPR002646	Poly A polymerase, head domain	4	Lup003591.2	Lup004750.1	Lup022079.1	Lup027492.1
IPR002652	Importin-alpha, importin-beta-binding domain	8	Lup015616.2	Lup017612.1	Lup017913.1	Lup026531.1	Lup027020.1	Lup029033.1	Lup029126.1	Lup031540.1
IPR002653	Zinc finger, A20-type	16	Lup003332.1	Lup004478.2	Lup005928.1	Lup010554.1	Lup010704.1	Lup010956.1	Lup017694.1	Lup019731.1	Lup019831.1	Lup019970.1	Lup023513.1	Lup023650.1	Lup026806.1	Lup027660.1	Lup028576.1	Lup030002.1
IPR002655	Acyl-CoA oxidase, C-terminal	8	Lup003015.1	Lup005455.1	Lup005768.1	Lup021075.2	Lup027793.1	Lup027794.1	Lup028107.1	Lup031336.1
IPR002657	Bile acid:sodium symporter	6	Lup003698.1	Lup006631.1	Lup010480.1	Lup013310.1	Lup015302.2	Lup026279.1
IPR002659	Glycosyl transferase, family 31	29	Lup000204.1	Lup001346.2	Lup001649.1	Lup003107.1	Lup003679.1	Lup005004.1	Lup005276.1	Lup006510.1	Lup006730.1	Lup007227.1	Lup007254.1	Lup007625.1	Lup008647.1	Lup009119.1	Lup012672.1	Lup013424.1	Lup014079.1	Lup015883.1	Lup016513.1	Lup019513.1	Lup022126.3	Lup022702.1	Lup023326.1	Lup025611.1	Lup026137.1	Lup026403.1	Lup029103.1	Lup029161.1	Lup029891.1
IPR002661	Ribosome recycling factor	4	Lup001946.1	Lup006184.2	Lup011467.1	Lup022354.1
IPR002669	Urease accessory protein UreD	1	Lup019412.1
IPR002671	Ribosomal protein L22e	4	Lup014339.1	Lup015420.1	Lup016926.1	Lup022602.1
IPR002672	Ribosomal protein L28e	3	Lup004429.1	Lup018136.1	Lup031612.1
IPR002673	Ribosomal protein L29e	4	Lup017917.1	Lup029029.1	Lup029132.1	Lup031546.1
IPR002674	Ribosomal protein L37ae	7	Lup005476.1	Lup016225.1	Lup024107.1	Lup025279.1	Lup025868.1	Lup027808.1	Lup028081.1
IPR002675	Ribosomal protein L38e	8	Lup003358.1	Lup005291.1	Lup005955.2	Lup014843.1	Lup017254.1	Lup023495.1	Lup030030.1	Lup031621.1
IPR002676	RimM protein	1	Lup017777.1
IPR002677	Ribosomal protein L32p	1	Lup026646.1
IPR002680	Alternative oxidase	6	Lup009367.1	Lup020603.1	Lup020775.1	Lup020776.2	Lup021986.1	Lup025473.1
IPR002683	Photosystem II PsbP, oxygen evolving complex	13	Lup000759.1	Lup002748.1	Lup002750.1	Lup003583.2	Lup003720.1	Lup005388.1	Lup011927.1	Lup018098.1	Lup021835.2	Lup022579.1	Lup025946.1	Lup028639.1	Lup029608.1
IPR002687	Pre-mRNA processing ribonucleoprotein, snoRNA-binding domain	8	Lup003402.1	Lup006449.1	Lup015355.1	Lup017313.1	Lup023461.1	Lup026668.1	Lup027527.1	Lup031435.1
IPR002691	LIM-domain binding protein	7	Lup014094.1	Lup014965.1	Lup014967.1	Lup015642.1	Lup018101.1	Lup019887.1	Lup021887.1
IPR002695	AICARFT/IMPCHase bienzyme	1	Lup018609.1
IPR002696	Protein of unknown function DUF37	1	Lup014195.3
IPR002698	5-formyltetrahydrofolate cyclo-ligase	3	Lup000201.1	Lup005279.1	Lup032695.1
IPR002699	ATPase, V1/A1 complex, subunit D	1	Lup001160.1
IPR002710	Dilute	18	Lup002295.1	Lup003504.1	Lup004632.1	Lup005564.2	Lup006207.1	Lup010068.1	Lup010134.1	Lup010272.1	Lup011770.1	Lup013489.1	Lup015317.2	Lup015521.1	Lup016700.1	Lup024959.1	Lup026078.1	Lup027261.1	Lup028823.1	Lup031056.1
IPR002711	HNH endonuclease	4	Lup006071.1	Lup008242.1	Lup018417.1	Lup018443.1
IPR002713	FF domain	4	Lup001084.1	Lup017389.1	Lup024779.1	Lup030371.2
IPR002715	Nascent polypeptide-associated complex NAC	13	Lup000490.1	Lup000491.1	Lup003405.1	Lup006093.1	Lup007140.1	Lup009597.1	Lup010761.1	Lup010762.1	Lup011995.1	Lup017315.1	Lup023460.1	Lup023949.1	Lup023950.1
IPR002717	MOZ/SAS-like protein	3	Lup011117.1	Lup021332.1	Lup023834.1
IPR002719	Retinoblastoma-associated protein, B-box	2	Lup006665.1	Lup022348.1
IPR002720	Retinoblastoma-associated protein, A-box	2	Lup006665.1	Lup022348.1
IPR002728	Diphthamide synthesis, DPH1/DHP2	2	Lup013770.2	Lup022944.1
IPR002731	ATPase, BadF/BadG/BcrA/BcrD type	1	Lup029602.1
IPR002733	AMMECR1 domain	2	Lup014329.1	Lup015408.1
IPR002734	Bacterial bifunctional deaminase-reductase, C-terminal	1	Lup000026.1
IPR002735	Translation initiation factor IF2/IF5	6	Lup001460.1	Lup006620.1	Lup019481.1	Lup022382.1	Lup027623.1	Lup027624.1
IPR002737	UPF0103/Mediator of ErbB2-driven cell motility (Memo-related)	1	Lup030711.1
IPR002738	RNase P subunit p30	1	Lup011304.1
IPR002740	EVE domain	1	Lup009983.1
IPR002744	Domain of unknown function DUF59	4	Lup005878.1	Lup016068.1	Lup025492.2	Lup030724.2
IPR002745	Phosphotransferase KptA/Tpt1	1	Lup020280.2
IPR002755	DNA primase, small subunit	1	Lup017995.1
IPR002759	Ribonuclease P/MRP protein subunit	2	Lup009511.1	Lup012830.1
IPR002761	Domain of unknown function DUF71, ATP-binding domain	1	Lup000014.1
IPR002762	Cobalamin (vitamin B12) biosynthesis CbiX	1	Lup004052.1
IPR002769	Translation initiation factor IF6	3	Lup002545.1	Lup015085.1	Lup020001.1
IPR002772	Glycoside hydrolase family 3 C-terminal domain	18	Lup000112.1	Lup001526.1	Lup001527.1	Lup004986.1	Lup005241.1	Lup007522.1	Lup008978.1	Lup009252.1	Lup014400.1	Lup014887.1	Lup014888.1	Lup016963.1	Lup020180.1	Lup025525.1	Lup026524.1	Lup027023.1	Lup027103.1	Lup030873.1
IPR002773	Deoxyhypusine synthase	1	Lup011337.1
IPR002775	DNA/RNA-binding protein Alba-like	11	Lup009526.1	Lup010130.1	Lup010424.1	Lup012769.1	Lup016300.1	Lup017667.2	Lup020025.1	Lup024362.1	Lup024386.1	Lup030131.2	Lup031702.1
IPR002777	Prefoldin beta-like	7	Lup001786.1	Lup006698.1	Lup010126.1	Lup021927.1	Lup027122.1	Lup031705.1	Lup032360.1
IPR002778	Signal recognition particle, SRP19 subunit	2	Lup007444.1	Lup029163.1
IPR002781	Protein of unknown function DUF81	11	Lup000427.1	Lup002600.1	Lup013047.1	Lup018570.1	Lup020469.1	Lup020821.1	Lup020976.1	Lup024207.1	Lup030016.1	Lup030946.1	Lup032939.1
IPR002782	Protein of unknown function DUF82	1	Lup002786.1
IPR002784	Ribosomal protein L14	6	Lup007527.1	Lup017751.1	Lup020505.1	Lup029370.1	Lup030786.1	Lup032135.1
IPR002791	Domain of unknown function DUF89	7	Lup000546.1	Lup008351.1	Lup008352.1	Lup017688.1	Lup019977.1	Lup027578.1	Lup028721.3
IPR002792	TRAM domain	3	Lup022016.1	Lup023317.1	Lup030065.1
IPR002794	Protein of unknown function DUF92, TMEM19	4	Lup002231.1	Lup003692.1	Lup003693.1	Lup018532.1
IPR002809	Protein of unknown function DUF106, transmembrane	5	Lup010146.1	Lup015265.1	Lup015502.1	Lup031681.1	Lup032866.1
IPR002812	3-dehydroquinate synthase, prokaryotic-type	1	Lup004104.1
IPR002813	Arginine biosynthesis protein ArgJ	1	Lup002364.2
IPR002815	Spo11/DNA topoisomerase VI, subunit A	3	Lup014633.1	Lup017999.1	Lup019115.1
IPR002816	Pheromone shutdown, TraB	3	Lup003096.1	Lup004667.1	Lup006519.1
IPR002817	Thiamine biosynthesis protein ThiC	1	Lup032548.1
IPR002818	ThiJ/PfpI	4	Lup003676.1	Lup019315.1	Lup021267.1	Lup032618.1
IPR002820	Molybdopterin cofactor biosynthesis C (MoaC) domain	1	Lup024693.1
IPR002821	Hydantoinase/oxoprolinase	2	Lup000390.1	Lup020785.1
IPR002828	Survival protein SurE-like phosphatase/nucleotidase	3	Lup004442.1	Lup005969.1	Lup022973.1
IPR002833	Peptidyl-tRNA hydrolase, PTH2	3	Lup017405.1	Lup028505.1	Lup032968.1
IPR002836	DNA-binding TFAR19-related protein	2	Lup009164.1	Lup020905.1
IPR002838	Mitochondrial biogenesis protein AIM24	3	Lup001885.1	Lup028110.2	Lup031396.1
IPR002842	ATPase, V1/A1 complex, subunit E	8	Lup004125.1	Lup004879.1	Lup005570.1	Lup014854.1	Lup017312.1	Lup019382.1	Lup022912.1	Lup032084.1
IPR002843	ATPase, V0/A0 complex, subunit C/D	3	Lup004101.1	Lup008310.1	Lup008314.1
IPR002848	Translin	4	Lup009959.1	Lup009960.1	Lup016537.1	Lup020442.1
IPR002853	Transcription factor TFIIE, alpha subunit	2	Lup013300.1	Lup026288.1
IPR002864	Acyl-ACP thioesterase	9	Lup000188.1	Lup008278.1	Lup008279.1	Lup010451.1	Lup013308.1	Lup014150.1	Lup018530.1	Lup026282.1	Lup028944.1
IPR002867	Zinc finger, C6HC-type	13	Lup003344.1	Lup003374.4	Lup004470.1	Lup005941.1	Lup011028.1	Lup013967.1	Lup016050.1	Lup017156.1	Lup017237.1	Lup017277.1	Lup023088.1	Lup023483.2	Lup028140.1
IPR002871	NIF system FeS cluster assembly, NifU, N-terminal	4	Lup000544.1	Lup027576.1	Lup029081.1	Lup031483.1
IPR002872	Proline dehydrogenase	4	Lup001373.1	Lup011962.1	Lup022412.1	Lup026706.1
IPR002876	Transcriptional regulator TACO1-like	1	Lup028506.1
IPR002877	Ribosomal RNA methyltransferase RrmJ/FtsJ	6	Lup003395.2	Lup017302.1	Lup024191.2	Lup025295.1	Lup029014.1	Lup029459.1
IPR002882	LPPG:FO 2-phospho-L-lactate transferase CofD/UPF0052	2	Lup008058.3	Lup027005.1
IPR002885	Pentatricopeptide repeat	518	Lup000034.1	Lup000038.1	Lup000054.1	Lup000216.1	Lup000431.1	Lup000437.1	Lup000532.1	Lup000698.1	Lup000754.1	Lup000815.1	Lup000876.1	Lup001027.1	Lup001130.1	Lup001182.1	Lup001234.1	Lup001308.1	Lup001333.1	Lup001403.1	Lup001587.1	Lup001615.1	Lup001798.1	Lup001815.1	Lup001904.1	Lup001992.1	Lup002145.1	Lup002183.1	Lup002184.1	Lup002196.1	Lup002255.1	Lup002345.1	Lup002392.1	Lup002399.1	Lup002403.1	Lup002407.1	Lup002409.1	Lup002499.1	Lup002592.1	Lup002904.1	Lup002923.1	Lup003013.1	Lup003258.1	Lup003318.1	Lup003370.1	Lup003403.1	Lup003543.1	Lup003574.2	Lup003595.1	Lup003596.1	Lup003601.1	Lup003603.1	Lup003749.1	Lup003757.1	Lup003774.1	Lup003844.1	Lup003850.1	Lup003888.1	Lup003903.1	Lup004012.1	Lup004033.1	Lup004084.1	Lup004211.1	Lup004234.1	Lup004238.1	Lup004343.1	Lup004348.1	Lup004365.4	Lup004389.1	Lup004408.1	Lup004489.1	Lup004596.1	Lup004606.1	Lup004662.1	Lup004701.1	Lup004786.1	Lup005245.1	Lup005327.1	Lup005343.1	Lup005345.1	Lup005427.1	Lup005692.1	Lup005732.1	Lup005782.1	Lup005784.1	Lup005786.1	Lup005796.1	Lup005975.1	Lup006023.1	Lup006138.1	Lup006141.2	Lup006544.1	Lup006555.1	Lup006572.1	Lup006719.1	Lup006749.1	Lup006820.1	Lup006846.1	Lup007336.1	Lup007337.1	Lup007379.1	Lup007386.1	Lup007389.1	Lup007431.1	Lup007474.1	Lup007482.1	Lup007584.1	Lup007639.1	Lup007686.1	Lup007936.1	Lup008030.1	Lup008271.1	Lup008383.1	Lup008390.1	Lup008391.1	Lup008399.1	Lup008424.4	Lup008428.1	Lup008598.1	Lup008644.1	Lup008663.1	Lup008692.1	Lup008737.1	Lup008883.1	Lup008911.1	Lup008951.1	Lup008996.1	Lup009004.1	Lup009037.1	Lup009070.1	Lup009130.1	Lup009141.1	Lup009222.1	Lup009315.1	Lup009331.1	Lup009355.1	Lup009426.1	Lup009520.1	Lup009624.1	Lup009636.1	Lup009678.1	Lup009699.1	Lup009864.1	Lup010050.1	Lup010051.1	Lup010078.1	Lup010117.1	Lup010140.1	Lup010141.1	Lup010152.1	Lup010230.1	Lup010262.1	Lup010290.1	Lup010309.1	Lup010407.1	Lup010408.1	Lup010439.1	Lup010688.1	Lup010691.1	Lup010707.1	Lup010821.1	Lup010923.1	Lup010954.1	Lup010991.2	Lup011100.1	Lup011107.1	Lup011111.1	Lup011128.1	Lup011157.1	Lup011160.1	Lup011256.2	Lup011335.1	Lup011343.1	Lup011383.1	Lup011385.1	Lup011414.1	Lup011457.1	Lup011526.1	Lup011554.1	Lup011555.1	Lup011560.1	Lup011656.3	Lup011669.1	Lup011740.1	Lup011795.1	Lup011830.1	Lup011848.1	Lup011921.1	Lup012042.1	Lup012167.1	Lup012276.1	Lup012293.1	Lup012329.1	Lup012544.1	Lup012626.1	Lup012716.1	Lup012973.1	Lup012980.4	Lup012995.1	Lup013036.1	Lup013050.1	Lup013085.1	Lup013135.1	Lup013197.1	Lup013257.1	Lup013258.1	Lup013551.1	Lup013592.1	Lup013610.1	Lup013642.1	Lup013768.1	Lup013889.1	Lup014016.1	Lup014022.1	Lup014059.1	Lup014099.1	Lup014130.1	Lup014133.1	Lup014176.1	Lup014215.1	Lup014309.1	Lup014326.1	Lup014388.1	Lup014428.1	Lup014476.1	Lup014561.1	Lup014757.1	Lup014823.1	Lup014856.1	Lup014928.1	Lup014937.1	Lup015002.2	Lup015018.1	Lup015025.1	Lup015161.1	Lup015235.1	Lup015240.1	Lup015267.1	Lup015268.1	Lup015380.1	Lup015450.1	Lup015509.1	Lup015622.1	Lup015693.1	Lup015695.1	Lup015696.1	Lup015704.1	Lup015996.1	Lup016100.1	Lup016165.1	Lup016229.1	Lup016230.1	Lup016231.1	Lup016240.1	Lup016241.1	Lup016299.1	Lup016328.1	Lup016431.1	Lup016459.1	Lup016590.1	Lup016609.1	Lup016613.1	Lup016631.1	Lup016634.2	Lup016638.1	Lup016651.1	Lup016725.1	Lup016927.1	Lup016982.1	Lup017001.1	Lup017010.1	Lup017178.1	Lup017259.1	Lup017275.1	Lup017345.1	Lup017348.1	Lup017380.1	Lup017394.1	Lup017406.1	Lup017457.1	Lup017506.1	Lup017625.2	Lup017678.1	Lup017875.1	Lup017955.1	Lup018020.5	Lup018079.1	Lup018105.1	Lup018187.1	Lup018389.1	Lup018435.1	Lup018438.1	Lup018556.1	Lup018597.1	Lup018630.1	Lup018653.1	Lup018670.1	Lup018715.1	Lup018721.1	Lup018723.1	Lup018747.1	Lup018760.1	Lup018791.1	Lup018989.1	Lup019010.1	Lup019030.1	Lup019142.1	Lup019166.1	Lup019170.2	Lup019277.1	Lup019338.1	Lup019352.1	Lup019379.1	Lup019525.1	Lup019835.1	Lup019882.1	Lup019921.1	Lup019995.1	Lup020010.1	Lup020068.1	Lup020163.1	Lup020164.1	Lup020272.1	Lup020284.1	Lup020352.1	Lup020394.1	Lup020406.1	Lup020510.1	Lup020936.1	Lup020976.1	Lup021025.1	Lup021028.1	Lup021060.1	Lup021084.1	Lup021310.1	Lup021372.1	Lup021383.1	Lup021400.1	Lup021405.1	Lup021429.1	Lup021433.1	Lup021638.1	Lup021643.1	Lup021717.1	Lup021799.1	Lup021876.1	Lup021886.1	Lup021961.1	Lup021966.1	Lup022002.1	Lup022053.1	Lup022147.1	Lup022154.1	Lup022162.1	Lup022175.4	Lup022185.1	Lup022230.2	Lup022244.1	Lup022245.1	Lup022268.1	Lup022272.1	Lup022318.1	Lup022389.1	Lup022468.1	Lup022472.1	Lup022476.2	Lup022490.1	Lup022528.1	Lup022614.1	Lup022615.1	Lup022688.1	Lup022721.1	Lup022935.1	Lup022936.2	Lup022968.1	Lup023034.1	Lup023046.1	Lup023049.1	Lup023103.1	Lup023120.1	Lup023189.1	Lup023261.1	Lup023316.1	Lup023342.1	Lup023355.1	Lup023526.1	Lup023579.1	Lup023744.1	Lup023745.1	Lup023915.1	Lup023928.1	Lup024005.1	Lup024029.2	Lup024092.1	Lup024104.1	Lup024197.1	Lup024245.1	Lup024276.1	Lup024352.1	Lup024353.1	Lup024414.1	Lup024605.1	Lup024663.1	Lup024676.1	Lup024687.1	Lup024795.1	Lup024884.1	Lup024886.1	Lup025120.1	Lup025220.1	Lup025231.1	Lup025274.1	Lup025283.1	Lup025326.1	Lup025397.1	Lup025451.1	Lup025491.1	Lup025541.1	Lup025650.1	Lup025699.1	Lup025700.1	Lup025788.1	Lup025806.1	Lup025930.1	Lup025957.1	Lup025997.1	Lup026058.1	Lup026181.1	Lup026195.1	Lup026305.1	Lup026336.1	Lup026473.1	Lup026509.1	Lup026647.1	Lup026671.3	Lup026721.1	Lup026987.1	Lup027150.1	Lup027407.1	Lup027424.1	Lup027477.1	Lup027554.1	Lup027646.1	Lup027706.1	Lup027731.1	Lup027784.1	Lup027816.1	Lup027930.1	Lup027958.1	Lup027963.1	Lup028020.1	Lup028062.1	Lup028069.1	Lup028183.2	Lup028194.1	Lup028197.1	Lup028201.1	Lup028202.1	Lup028468.1	Lup028546.1	Lup028606.1	Lup028832.1	Lup028862.1	Lup028902.1	Lup028946.1	Lup029006.2	Lup029064.1	Lup029166.1	Lup029171.1	Lup029251.1	Lup029258.1	Lup029303.1	Lup029318.1	Lup029324.1	Lup029428.1	Lup029593.1	Lup029606.1	Lup029673.1	Lup029687.1	Lup029790.1	Lup029805.1	Lup030132.1	Lup030322.1	Lup030483.1	Lup030490.1	Lup030594.1	Lup030689.1	Lup030749.1	Lup030883.1	Lup030931.1	Lup031008.1	Lup031087.1	Lup031134.1	Lup031158.1	Lup031184.1	Lup031194.2	Lup031215.1	Lup031373.1	Lup031379.1	Lup031508.1	Lup031551.1	Lup031685.1	Lup031754.1	Lup031755.1	Lup031786.1	Lup031827.1	Lup031904.1	Lup031909.1	Lup032111.1	Lup032275.1	Lup032294.1	Lup032314.1	Lup032357.1	Lup032561.1	Lup032665.1	Lup032753.1	Lup032862.1	Lup032884.1	Lup033035.1	Lup033073.1
IPR002888	[2Fe-2S]-binding	3	Lup000709.1	Lup005919.1	Lup018966.1
IPR002891	Adenylylsulphate kinase	5	Lup007581.1	Lup008256.1	Lup019719.1	Lup022228.1	Lup025915.1
IPR002893	Zinc finger, MYND-type	20	Lup000080.1	Lup004258.1	Lup006645.1	Lup006818.1	Lup007372.1	Lup009226.1	Lup009335.1	Lup011352.1	Lup012859.1	Lup014617.1	Lup015905.1	Lup015980.1	Lup016088.1	Lup017739.1	Lup021821.1	Lup026451.1	Lup028449.1	Lup028775.1	Lup030273.1	Lup031898.1
IPR002902	Gnk2-homologous domain	38	Lup001514.1	Lup001717.1	Lup002774.1	Lup002826.1	Lup003092.1	Lup003093.1	Lup003907.1	Lup004254.1	Lup007205.1	Lup010091.1	Lup010476.1	Lup013858.1	Lup019229.1	Lup019547.1	Lup019548.1	Lup019549.1	Lup019550.1	Lup021266.1	Lup022216.1	Lup022695.1	Lup022986.1	Lup023764.1	Lup024770.1	Lup024771.2	Lup024772.4	Lup024773.1	Lup024895.2	Lup025567.1	Lup027245.1	Lup028795.1	Lup029430.1	Lup030380.2	Lup030381.1	Lup030382.1	Lup030383.1	Lup030384.1	Lup030385.1	Lup032417.1
IPR002903	S-adenosyl-L-methionine-dependent methyltransferase, MraW	1	Lup015726.1
IPR002905	N2,N2-dimethylguanosine tRNA methyltransferase	3	Lup001391.2	Lup009555.1	Lup032445.1
IPR002906	Ribosomal protein S27a	4	Lup015462.1	Lup015950.1	Lup016985.1	Lup020732.1
IPR002908	Frataxin-like	2	Lup020569.1	Lup023709.1
IPR002909	Cell surface receptor IPT/TIG	6	Lup007612.1	Lup007972.1	Lup008988.1	Lup013555.1	Lup014878.1	Lup016797.1
IPR002910	Floricaula/leafy protein	3	Lup006312.1	Lup012189.1	Lup027481.1
IPR002912	Amino acid-binding ACT	35	Lup000566.2	Lup000891.1	Lup000969.1	Lup002614.1	Lup006769.1	Lup006875.1	Lup007257.1	Lup007820.1	Lup011524.3	Lup012067.1	Lup013593.1	Lup014337.1	Lup015415.1	Lup015639.1	Lup017571.1	Lup018019.2	Lup018368.1	Lup019919.1	Lup020455.1	Lup021858.1	Lup022065.1	Lup022399.1	Lup023310.1	Lup024455.1	Lup024680.2	Lup024816.1	Lup026405.1	Lup027760.1	Lup027846.1	Lup027849.1	Lup030330.1	Lup030487.1	Lup031375.1	Lup032262.1	Lup032838.1
IPR002913	Lipid-binding START	57	Lup000148.1	Lup000510.1	Lup000556.1	Lup001351.1	Lup001983.1	Lup002084.1	Lup002693.1	Lup003103.1	Lup003238.2	Lup004017.1	Lup004310.1	Lup004607.1	Lup006001.1	Lup006516.1	Lup006963.1	Lup007183.1	Lup007213.1	Lup007351.1	Lup010168.1	Lup010190.1	Lup010790.1	Lup011145.1	Lup011276.2	Lup011278.1	Lup012565.1	Lup013369.1	Lup013740.1	Lup013780.1	Lup014399.1	Lup014791.1	Lup016084.2	Lup016103.1	Lup020110.1	Lup020621.1	Lup020646.1	Lup022180.1	Lup022209.1	Lup022957.1	Lup023595.1	Lup023724.1	Lup024766.1	Lup024872.1	Lup026435.1	Lup027089.1	Lup027090.1	Lup027091.1	Lup027102.1	Lup028502.1	Lup028670.1	Lup030086.1	Lup030200.1	Lup030303.1	Lup031393.1	Lup031658.1	Lup031798.1	Lup031807.1	Lup031826.1
IPR002921	Lipase, class 3	52	Lup001008.1	Lup001884.1	Lup002058.1	Lup002658.1	Lup004076.1	Lup005056.1	Lup005531.1	Lup005706.1	Lup005833.1	Lup007555.1	Lup007672.1	Lup007715.3	Lup008055.1	Lup008056.1	Lup008862.1	Lup009913.1	Lup010176.1	Lup010177.1	Lup011453.1	Lup013904.1	Lup014993.1	Lup015437.1	Lup016959.1	Lup017991.1	Lup020137.3	Lup020244.1	Lup021560.1	Lup022761.1	Lup022926.1	Lup023132.1	Lup023201.1	Lup024555.1	Lup024742.1	Lup025674.1	Lup025680.1	Lup025850.1	Lup025972.1	Lup026542.1	Lup026550.1	Lup026673.1	Lup027002.1	Lup027003.1	Lup027434.1	Lup027650.1	Lup027798.1	Lup027897.1	Lup028093.1	Lup028367.1	Lup028997.1	Lup031520.2	Lup032222.1	Lup033067.1
IPR002922	Thiamine biosynthesis Thi4 protein	4	Lup002977.1	Lup007574.1	Lup022213.1	Lup022984.1
IPR002925	Dienelactone hydrolase	5	Lup009316.1	Lup012157.1	Lup013200.1	Lup019696.1	Lup026391.1
IPR002930	Glycine cleavage H-protein	4	Lup002951.1	Lup023284.1	Lup028064.1	Lup028148.1
IPR002931	Transglutaminase-like	2	Lup018850.1	Lup029274.1
IPR002932	Glutamate synthase, central-C	3	Lup008681.1	Lup021726.2	Lup032878.1
IPR002933	Peptidase M20	16	Lup000955.1	Lup003932.2	Lup004427.1	Lup004428.1	Lup005019.1	Lup005992.1	Lup009198.1	Lup009595.1	Lup012095.1	Lup013666.1	Lup021403.1	Lup026508.2	Lup027830.1	Lup028833.1	Lup031610.1	Lup032132.1
IPR002934	Nucleotidyl transferase domain	17	Lup000133.1	Lup006108.1	Lup006288.2	Lup008671.1	Lup008804.1	Lup019601.1	Lup023010.1	Lup025590.2	Lup026635.1	Lup026899.1	Lup028495.3	Lup030069.1	Lup031949.1	Lup032024.1	Lup032603.1	Lup032803.1	Lup032919.1
IPR002935	O-methyltransferase, family 3	8	Lup003619.1	Lup005574.1	Lup005669.1	Lup007673.1	Lup019309.1	Lup021241.1	Lup024855.1	Lup027943.1
IPR002937	Amine oxidase	24	Lup000107.1	Lup000758.1	Lup001491.1	Lup002686.1	Lup003517.1	Lup003573.1	Lup008167.1	Lup010118.1	Lup013468.1	Lup013634.1	Lup015550.1	Lup016709.1	Lup016800.1	Lup016998.1	Lup017580.1	Lup018834.1	Lup021733.1	Lup021736.1	Lup022309.1	Lup026096.1	Lup031036.1	Lup031193.1	Lup031715.2	Lup033018.2
IPR002938	Monooxygenase, FAD-binding	10	Lup001009.2	Lup010472.1	Lup015752.1	Lup023328.1	Lup024341.1	Lup027799.1	Lup029387.2	Lup029980.1	Lup030495.1	Lup033002.1
IPR002939	Chaperone DnaJ, C-terminal	31	Lup002312.2	Lup003131.1	Lup004583.1	Lup006369.1	Lup006560.1	Lup007524.1	Lup007902.1	Lup008042.1	Lup009203.1	Lup009901.1	Lup010344.1	Lup010946.1	Lup011033.1	Lup011161.1	Lup012243.1	Lup012700.1	Lup012868.1	Lup014908.1	Lup016293.1	Lup016767.1	Lup019690.1	Lup019716.1	Lup019860.1	Lup020343.1	Lup020943.1	Lup022543.1	Lup023683.1	Lup023684.1	Lup024153.1	Lup027423.1	Lup028645.1
IPR002942	RNA-binding S4 domain	18	Lup000214.1	Lup000673.1	Lup003526.1	Lup006611.1	Lup008111.1	Lup009729.1	Lup010577.1	Lup012799.1	Lup013242.1	Lup014551.1	Lup018431.1	Lup018920.1	Lup021765.1	Lup026342.1	Lup026908.1	Lup029509.1	Lup032828.1	Lup032829.1
IPR002963	Expansin	35	Lup001446.1	Lup001496.1	Lup003307.1	Lup003555.1	Lup006541.1	Lup008527.1	Lup008654.1	Lup008760.1	Lup009559.1	Lup010402.1	Lup010736.1	Lup011322.1	Lup011711.1	Lup012758.1	Lup014424.1	Lup015220.1	Lup017200.1	Lup018445.1	Lup018860.1	Lup020023.1	Lup020460.1	Lup022437.1	Lup022442.1	Lup023538.1	Lup024084.1	Lup024085.1	Lup024384.1	Lup025425.1	Lup027756.1	Lup029457.1	Lup030817.1	Lup031257.1	Lup031953.1	Lup032239.1	Lup032566.1
IPR002976	Plant G-protein, alpha subunit	2	Lup009861.1	Lup030674.2
IPR002985	Arginine decarboxylase	2	Lup017329.1	Lup023449.1
IPR002986	Diaminopimelate decarboxylase, LysA	2	Lup009951.1	Lup014486.1
IPR002994	Surfeit locus 1	2	Lup004586.1	Lup005133.1
IPR002999	Tudor domain	7	Lup001239.1	Lup010247.1	Lup011558.1	Lup012179.1	Lup016838.1	Lup019306.1	Lup026439.1
IPR003000	NAD-dependent deacetylase, sirtuin family	2	Lup011632.1	Lup025970.1
IPR003008	Tubulin/FtsZ, GTPase domain	35	Lup000959.1	Lup001523.1	Lup002053.1	Lup002489.2	Lup002575.2	Lup003558.1	Lup004681.1	Lup007328.1	Lup008417.1	Lup010300.1	Lup012583.1	Lup014284.1	Lup014987.1	Lup014988.1	Lup015806.1	Lup016126.1	Lup017807.1	Lup019094.1	Lup019543.1	Lup019589.1	Lup019611.1	Lup020128.1	Lup020350.1	Lup021845.1	Lup021967.1	Lup022104.1	Lup022901.1	Lup027087.1	Lup028484.1	Lup029672.1	Lup030372.1	Lup030963.1	Lup031139.1	Lup031808.1	Lup032899.1
IPR003010	Nitrilase/cyanide hydratase	9	Lup000404.1	Lup001317.1	Lup003150.1	Lup004852.1	Lup012458.2	Lup020794.1	Lup023668.1	Lup024706.1	Lup032048.1
IPR003014	PAN-1 domain	1	Lup020476.1
IPR003016	2-oxo acid dehydrogenase, lipoyl-binding site	13	Lup000797.1	Lup001665.1	Lup002010.1	Lup005164.1	Lup013230.1	Lup014648.3	Lup015152.1	Lup019076.2	Lup023284.1	Lup026768.2	Lup028148.1	Lup028747.1	Lup029655.1
IPR003018	GAF domain	13	Lup001729.1	Lup002644.1	Lup002691.1	Lup003843.1	Lup007694.1	Lup007733.1	Lup010852.1	Lup014358.1	Lup015476.1	Lup017016.1	Lup020048.1	Lup022539.1	Lup027042.1
IPR003020	Bicarbonate transporter, eukaryotic	10	Lup004374.1	Lup005341.1	Lup012505.1	Lup013994.1	Lup014371.1	Lup015779.1	Lup022556.1	Lup027059.1	Lup028720.1	Lup030120.1
IPR003021	Repair protein Rad1/Rec1	1	Lup028153.1
IPR003029	Ribosomal protein S1, RNA-binding domain	23	Lup002825.2	Lup004138.1	Lup004735.1	Lup005889.1	Lup007616.1	Lup007617.1	Lup007643.1	Lup008165.1	Lup013018.1	Lup014370.1	Lup016194.1	Lup017941.1	Lup018278.1	Lup020430.1	Lup021369.1	Lup023059.1	Lup025063.1	Lup025721.2	Lup025722.1	Lup029158.2	Lup030759.1	Lup031040.1	Lup033017.2
IPR003031	Delta crystallin	2	Lup012607.1	Lup028458.1
IPR003033	SCP2 sterol-binding domain	1	Lup008230.1
IPR003034	DNA-binding SAP	18	Lup001934.1	Lup003257.1	Lup003761.3	Lup004301.1	Lup006172.1	Lup006453.1	Lup008331.1	Lup008587.1	Lup008588.1	Lup010152.1	Lup011048.1	Lup011290.1	Lup015421.3	Lup023580.1	Lup023651.1	Lup024750.1	Lup028172.1	Lup031432.1
IPR003035	Plant regulator RWP-RK	15	Lup002056.1	Lup005410.1	Lup005957.1	Lup008701.1	Lup009718.1	Lup009849.1	Lup016520.2	Lup016859.1	Lup018437.1	Lup019181.1	Lup022085.1	Lup023492.1	Lup024859.1	Lup026331.1	Lup029716.1
IPR003038	Defender against death DAD protein	4	Lup016059.1	Lup020639.1	Lup020640.1	Lup025498.1
IPR003042	Aromatic-ring hydroxylase-like	18	Lup001009.2	Lup007994.1	Lup010472.1	Lup012016.1	Lup013250.1	Lup015752.1	Lup018440.1	Lup020817.1	Lup023328.1	Lup024341.1	Lup024513.1	Lup026329.1	Lup027799.1	Lup029387.2	Lup029558.1	Lup029980.1	Lup030495.1	Lup033002.1
IPR003043	Uroporphiryn-III C-methyltransferase, conserved site	1	Lup014322.2
IPR003084	Histone deacetylase	7	Lup003846.2	Lup020045.1	Lup023640.1	Lup027461.1	Lup027560.1	Lup029396.2	Lup031467.1
IPR003088	Cytochrome c, class I	4	Lup017707.1	Lup017976.1	Lup022143.1	Lup022939.1
IPR003094	Fructose-2,6-bisphosphatase	2	Lup032570.1	Lup032907.3
IPR003095	Heat shock protein DnaJ	131	Lup000082.1	Lup000833.1	Lup000835.1	Lup001165.1	Lup001217.1	Lup001334.1	Lup001553.1	Lup002161.1	Lup002252.1	Lup002312.2	Lup002584.1	Lup002983.1	Lup003131.1	Lup003954.1	Lup004929.1	Lup004930.1	Lup005910.1	Lup006248.1	Lup006369.1	Lup006560.1	Lup006911.1	Lup007083.1	Lup007385.1	Lup007524.1	Lup007587.1	Lup007902.1	Lup008042.1	Lup008344.1	Lup008673.1	Lup008936.1	Lup009241.2	Lup009901.1	Lup010106.1	Lup010344.1	Lup010516.1	Lup010553.1	Lup010938.1	Lup010946.1	Lup011033.1	Lup011161.1	Lup011663.2	Lup012243.1	Lup012611.1	Lup012863.1	Lup012868.1	Lup013115.1	Lup013271.1	Lup013327.1	Lup013919.2	Lup013972.1	Lup014154.1	Lup014368.1	Lup014804.1	Lup014914.1	Lup014941.1	Lup015640.1	Lup015650.1	Lup015843.2	Lup015909.1	Lup016293.1	Lup016505.1	Lup016767.1	Lup016872.2	Lup017371.1	Lup017425.1	Lup017455.1	Lup017513.1	Lup017683.1	Lup018333.1	Lup018379.1	Lup018469.1	Lup018561.1	Lup018730.1	Lup018751.1	Lup019553.1	Lup019690.1	Lup019716.1	Lup019860.1	Lup019910.1	Lup019953.1	Lup020343.1	Lup020634.1	Lup020942.1	Lup021221.1	Lup021424.1	Lup021471.2	Lup021501.1	Lup021512.1	Lup021597.1	Lup021661.1	Lup022042.1	Lup022543.1	Lup022629.1	Lup022856.1	Lup023140.3	Lup023213.1	Lup023357.2	Lup023386.1	Lup023683.1	Lup024153.1	Lup024311.1	Lup024514.1	Lup024671.1	Lup024842.1	Lup025593.1	Lup025837.1	Lup025931.1	Lup026255.1	Lup026540.1	Lup026634.1	Lup026807.1	Lup027052.1	Lup027423.1	Lup027777.1	Lup028285.1	Lup028292.1	Lup028667.1	Lup029120.1	Lup029269.1	Lup029352.1	Lup029354.1	Lup029706.1	Lup030397.1	Lup030643.1	Lup030651.1	Lup031521.1	Lup031726.1	Lup032497.1	Lup032503.1	Lup032505.1	Lup033030.1
IPR003097	FAD-binding, type 1	7	Lup010240.1	Lup010241.1	Lup012604.1	Lup013434.1	Lup017730.1	Lup026129.1	Lup028461.1
IPR003099	Prephenate dehydrogenase	2	Lup000680.1	Lup026227.1
IPR003100	Argonaute/Dicer protein, PAZ	22	Lup000722.1	Lup002532.1	Lup003201.1	Lup004032.1	Lup004611.2	Lup006726.1	Lup011112.1	Lup011845.1	Lup013370.1	Lup014391.1	Lup016106.1	Lup018537.1	Lup018977.2	Lup019765.1	Lup020864.3	Lup023627.1	Lup027093.1	Lup028137.1	Lup030675.1	Lup031003.1	Lup031787.1	Lup031805.1
IPR003103	BAG domain	11	Lup004668.1	Lup007358.1	Lup010327.1	Lup011609.1	Lup011937.1	Lup012795.1	Lup014964.1	Lup020101.1	Lup024037.1	Lup024310.1	Lup027179.1
IPR003104	Actin-binding FH2/DRF autoregulatory	31	Lup001112.1	Lup001266.1	Lup002973.1	Lup003086.1	Lup005518.1	Lup006300.1	Lup006524.1	Lup006954.1	Lup007244.1	Lup010058.1	Lup011076.1	Lup011222.1	Lup013259.1	Lup014008.1	Lup015596.1	Lup017602.1	Lup017662.1	Lup018451.1	Lup018788.1	Lup020604.1	Lup020759.1	Lup025474.1	Lup025919.1	Lup026324.1	Lup026458.1	Lup027400.1	Lup027677.1	Lup027863.1	Lup028662.1	Lup030523.2	Lup032478.1
IPR003105	SRA-YDG	17	Lup000317.1	Lup000928.1	Lup002819.1	Lup003765.1	Lup005468.1	Lup007154.1	Lup008878.1	Lup013012.1	Lup019167.1	Lup021686.1	Lup022336.1	Lup023056.1	Lup023923.1	Lup024866.1	Lup025857.1	Lup027803.1	Lup028182.1
IPR003106	Leucine zipper, homeobox-associated	40	Lup000918.1	Lup000963.1	Lup001075.1	Lup003524.1	Lup003830.1	Lup004154.1	Lup004191.1	Lup005583.1	Lup005744.1	Lup006375.1	Lup006918.1	Lup008089.1	Lup008318.1	Lup008627.1	Lup010576.1	Lup011179.1	Lup012010.1	Lup012273.1	Lup013144.1	Lup013965.1	Lup014291.1	Lup014292.1	Lup014314.1	Lup016161.1	Lup016251.1	Lup016446.1	Lup016592.1	Lup016710.1	Lup017721.1	Lup018084.1	Lup018424.1	Lup019866.1	Lup025847.1	Lup026664.1	Lup026679.1	Lup027840.1	Lup027962.1	Lup028051.1	Lup028958.1	Lup030647.1
IPR003107	RNA-processing protein, HAT helix	16	Lup002775.1	Lup002912.1	Lup006049.1	Lup006050.1	Lup011092.1	Lup014096.1	Lup014931.2	Lup016144.1	Lup019885.1	Lup020398.1	Lup020430.1	Lup022130.1	Lup022915.1	Lup026407.1	Lup029138.1	Lup032109.1
IPR003111	Peptidase S16, lon N-terminal	10	Lup002725.1	Lup009751.1	Lup009897.1	Lup010056.2	Lup015627.3	Lup015716.1	Lup017049.1	Lup027811.1	Lup028071.1	Lup032921.1
IPR003114	Phox-associated domain	4	Lup022459.1	Lup023991.1	Lup025794.2	Lup027913.1
IPR003115	ParB-like nuclease	1	Lup023287.1
IPR003121	SWIB/MDM2 domain	24	Lup000077.1	Lup000078.1	Lup000083.1	Lup001487.1	Lup001561.1	Lup005359.1	Lup006043.1	Lup006452.1	Lup007743.1	Lup008414.1	Lup009086.1	Lup014502.1	Lup015397.1	Lup016123.1	Lup016497.1	Lup018289.1	Lup019492.1	Lup019511.1	Lup022772.1	Lup022991.1	Lup025457.1	Lup027727.1	Lup027728.1	Lup029329.1
IPR003123	Vacuolar sorting protein 9	2	Lup009235.1	Lup012673.1
IPR003124	WH2 domain	2	Lup010627.1	Lup028200.1
IPR003126	Zinc finger, N-recognin	6	Lup012759.1	Lup014421.1	Lup017993.1	Lup022922.1	Lup029961.1	Lup032451.1
IPR003128	Villin headpiece	9	Lup007755.1	Lup009430.1	Lup010522.1	Lup014755.1	Lup019740.1	Lup021376.1	Lup026119.1	Lup026839.1	Lup030865.1
IPR003130	Dynamin GTPase effector	20	Lup000409.1	Lup002960.1	Lup003840.1	Lup004860.1	Lup005487.1	Lup007554.1	Lup007985.1	Lup008998.1	Lup011203.1	Lup014864.2	Lup016605.1	Lup018062.1	Lup018073.1	Lup018074.1	Lup020053.1	Lup020383.1	Lup024865.1	Lup029389.1	Lup031571.1	Lup032065.2
IPR003131	Potassium channel, voltage dependent, Kv, tetramerisation	6	Lup005663.1	Lup006057.1	Lup006953.1	Lup014199.1	Lup026188.1	Lup028707.1
IPR003135	ATP-grasp fold, ATP-dependent carboxylate-amine ligase-type	2	Lup010131.1	Lup031700.1
IPR003137	Protease-associated domain, PA	54	Lup000700.1	Lup000858.1	Lup000987.1	Lup000991.1	Lup001927.1	Lup002018.1	Lup002093.1	Lup003460.1	Lup003779.1	Lup003962.2	Lup004026.1	Lup004752.1	Lup005086.2	Lup005283.1	Lup005433.1	Lup006456.1	Lup007105.1	Lup007371.1	Lup008201.1	Lup008865.3	Lup008915.2	Lup009426.1	Lup010006.1	Lup010181.1	Lup011894.1	Lup012918.1	Lup013450.1	Lup013508.1	Lup014799.1	Lup016017.1	Lup017361.1	Lup017710.1	Lup018005.1	Lup019286.2	Lup019537.1	Lup022337.1	Lup024747.1	Lup024791.1	Lup024880.1	Lup024931.1	Lup025216.1	Lup026511.1	Lup027249.1	Lup027721.1	Lup028342.1	Lup028880.1	Lup028895.3	Lup029330.1	Lup029540.1	Lup030363.1	Lup030624.1	Lup030787.1	Lup031429.1	Lup032241.1
IPR003140	Phospholipase/carboxylesterase/thioesterase	9	Lup007888.1	Lup009372.2	Lup012501.1	Lup016304.1	Lup016443.3	Lup018189.1	Lup026780.1	Lup030123.1	Lup031728.1
IPR003141	Polymerase/histidinol phosphatase, N-terminal	1	Lup014743.1
IPR003142	Biotin protein ligase, C-terminal	1	Lup004946.1
IPR003148	Regulator of K+ conductance, N-terminal	3	Lup021111.1	Lup025230.1	Lup025633.2
IPR003149	Iron hydrogenase, small subunit-like	2	Lup017847.1	Lup031745.1
IPR003151	PIK-related kinase, FAT	5	Lup007578.2	Lup018035.1	Lup022039.2	Lup022988.1	Lup024677.1
IPR003152	PIK-related kinase, FATC	7	Lup000547.1	Lup007578.2	Lup018035.1	Lup022039.2	Lup022988.1	Lup023485.1	Lup024677.1
IPR003154	S1/P1 nuclease	4	Lup011241.1	Lup018577.1	Lup018578.1	Lup030999.1
IPR003156	Phosphoesterase, DHHA1	3	Lup005122.1	Lup016415.1	Lup017393.1
IPR003162	Transcription factor TAFII-31	3	Lup007437.1	Lup011567.1	Lup013561.1
IPR003164	Clathrin adaptor, alpha-adaptin, appendage, C-terminal subdomain	3	Lup004333.1	Lup016264.1	Lup030175.1
IPR003165	Stem cell self-renewal protein Piwi	16	Lup000722.1	Lup003201.1	Lup004032.1	Lup004611.2	Lup006726.1	Lup011112.1	Lup011845.1	Lup016106.1	Lup018537.1	Lup018977.2	Lup019765.1	Lup020864.3	Lup023627.1	Lup028137.1	Lup031003.1	Lup031787.1
IPR003166	Transcription factor TFIIE beta subunit, DNA-binding domain	1	Lup018008.1
IPR003169	GYF	17	Lup001103.1	Lup001487.1	Lup005269.1	Lup005359.1	Lup006091.1	Lup008414.1	Lup012383.1	Lup013591.1	Lup014708.1	Lup016124.1	Lup017570.1	Lup018047.1	Lup022023.1	Lup022834.1	Lup023957.1	Lup024440.1	Lup026498.1
IPR003171	Methylenetetrahydrofolate reductase	2	Lup015762.1	Lup019652.1
IPR003172	MD-2-related lipid-recognition	6	Lup019691.1	Lup019914.1	Lup023685.1	Lup023686.1	Lup028603.1	Lup029542.1
IPR003173	Transcriptional coactivator p15	3	Lup003582.1	Lup005701.1	Lup025686.1
IPR003175	Cyclin-dependent kinase inhibitor	9	Lup001019.1	Lup001711.1	Lup003901.1	Lup006178.1	Lup008445.1	Lup012776.1	Lup016012.1	Lup023116.1	Lup027929.1
IPR003177	Cytochrome c oxidase, subunit VIIa	3	Lup003186.1	Lup016273.1	Lup023639.1
IPR003180	Methylpurine-DNA glycosylase (MPG)	1	Lup006921.1
IPR003191	Guanylate-binding protein, C-terminal	5	Lup000156.1	Lup008044.1	Lup018641.1	Lup024574.1	Lup027416.1
IPR003194	Transcription initiation factor IIA, gamma subunit	3	Lup012596.1	Lup014949.1	Lup028466.1
IPR003195	Transcription initiation factor IID, 18kDa subunit	2	Lup012455.1	Lup016958.1
IPR003196	Transcription initiation factor IIF, beta subunit	3	Lup009749.1	Lup017054.1	Lup030936.1
IPR003197	Cytochrome d ubiquinol oxidase, 14kDa subunit	2	Lup007893.1	Lup013995.1
IPR003210	Signal recognition particle, SRP14 subunit	2	Lup013152.2	Lup017508.1
IPR003213	Cytochrome c oxidase, subunit VIb	7	Lup000938.1	Lup009277.1	Lup009482.2	Lup012877.1	Lup026170.1	Lup026191.1	Lup032484.1
IPR003226	Metal-dependent protein hydrolase	2	Lup008086.1	Lup025351.1
IPR003228	Transcription initiation factor TFIID	4	Lup015662.1	Lup019578.1	Lup020200.1	Lup030301.1
IPR003231	Acyl carrier protein (ACP)	10	Lup003591.2	Lup009301.1	Lup010199.1	Lup010675.1	Lup013212.1	Lup015564.1	Lup015812.1	Lup020252.1	Lup023208.1	Lup031758.1
IPR003245	Plastocyanin-like	64	Lup000021.1	Lup000023.1	Lup000240.1	Lup000723.1	Lup000812.1	Lup000921.1	Lup000922.1	Lup001269.1	Lup001298.1	Lup001426.1	Lup001565.1	Lup001585.1	Lup002203.1	Lup003038.1	Lup003876.1	Lup003884.1	Lup004048.1	Lup004411.1	Lup004614.1	Lup006004.1	Lup006030.1	Lup007007.1	Lup007846.1	Lup008551.1	Lup011540.1	Lup011658.2	Lup011660.1	Lup011698.1	Lup012948.1	Lup013336.1	Lup013383.1	Lup014402.1	Lup014845.1	Lup014846.1	Lup015075.1	Lup015210.1	Lup015236.1	Lup015237.1	Lup015238.1	Lup015273.1	Lup016238.1	Lup018513.1	Lup018996.1	Lup019666.1	Lup019880.1	Lup019916.1	Lup022999.1	Lup024303.1	Lup024909.1	Lup025266.1	Lup026241.1	Lup026292.1	Lup026454.1	Lup026911.1	Lup027338.1	Lup027451.1	Lup027922.1	Lup029576.1	Lup029946.1	Lup030079.1	Lup030293.1	Lup030574.1	Lup030577.1	Lup030997.1
IPR003248	Phosphoserine aminotransferase, subgroup	2	Lup022077.1	Lup022891.1
IPR003251	Rubrerythrin	3	Lup000314.2	Lup012032.1	Lup021769.1
IPR003256	Ribosomal protein L24	2	Lup011807.1	Lup024591.2
IPR003265	HhH-GPD domain	11	Lup001661.1	Lup002589.1	Lup004467.2	Lup006860.1	Lup009762.1	Lup011227.2	Lup012096.1	Lup013010.1	Lup017239.3	Lup019722.1	Lup031500.1
IPR003280	Two pore domain potassium channel	5	Lup000819.1	Lup009166.1	Lup014932.1	Lup022279.1	Lup026427.1
IPR003293	Nudix hydrolase 6-like	5	Lup005462.1	Lup013179.1	Lup019164.1	Lup025099.1	Lup028098.1
IPR003305	Carbohydrate-binding, CenC-like	5	Lup001073.1	Lup003852.1	Lup009826.1	Lup017376.1	Lup023426.1
IPR003307	eIF4-gamma/eIF5/eIF2-epsilon	8	Lup000027.2	Lup010164.1	Lup021863.2	Lup022382.1	Lup025669.1	Lup027623.1	Lup027624.1	Lup029288.2
IPR003311	AUX/IAA protein	73	Lup000135.1	Lup001969.1	Lup002516.1	Lup002517.1	Lup002685.1	Lup002868.1	Lup003255.1	Lup003477.1	Lup003588.2	Lup004308.1	Lup004380.1	Lup004420.3	Lup004511.1	Lup004950.1	Lup005292.1	Lup005890.2	Lup005996.1	Lup006861.1	Lup007000.1	Lup007094.1	Lup008164.1	Lup008361.1	Lup008363.1	Lup008920.1	Lup009391.1	Lup009445.1	Lup010879.1	Lup011379.1	Lup011570.1	Lup012751.1	Lup012893.1	Lup012894.1	Lup012895.1	Lup014434.1	Lup014487.1	Lup015107.2	Lup015108.1	Lup015535.2	Lup016024.1	Lup016311.1	Lup016331.1	Lup016676.2	Lup016997.1	Lup017061.1	Lup017150.2	Lup018830.1	Lup019658.1	Lup020317.1	Lup020318.1	Lup020489.1	Lup020676.3	Lup023596.1	Lup024572.1	Lup025523.1	Lup026131.1	Lup026237.1	Lup026497.1	Lup027247.1	Lup027487.1	Lup028369.1	Lup028474.1	Lup029201.1	Lup029238.1	Lup030070.1	Lup030083.1	Lup030198.1	Lup030758.1	Lup030847.1	Lup031620.2	Lup031706.1	Lup032522.1	Lup032617.1	Lup032618.1
IPR003316	Transcription factor E2F/dimerisation partner (TDP)	12	Lup003146.1	Lup009738.1	Lup017075.1	Lup017444.2	Lup019631.1	Lup019796.2	Lup022166.1	Lup023365.1	Lup023672.1	Lup024826.1	Lup027600.3	Lup029062.1
IPR003323	Ovarian tumour, otubain	20	Lup000788.1	Lup001195.1	Lup005071.1	Lup005571.1	Lup006269.1	Lup007400.1	Lup008002.1	Lup009962.1	Lup010660.2	Lup013055.1	Lup015801.1	Lup017080.1	Lup019426.1	Lup019734.1	Lup020445.1	Lup020955.1	Lup022525.1	Lup029648.1	Lup031886.2	Lup033003.1
IPR003329	Acylneuraminate cytidylyltransferase	2	Lup001131.1	Lup015216.1
IPR003333	Mycolic acid cyclopropane synthase	3	Lup003915.1	Lup009844.1	Lup032117.1
IPR003337	Trehalose-phosphatase	31	Lup000574.1	Lup001638.1	Lup002228.1	Lup002985.1	Lup003695.1	Lup004983.1	Lup005766.1	Lup008592.1	Lup008672.1	Lup009256.1	Lup009471.1	Lup011042.1	Lup011666.1	Lup012654.1	Lup015224.1	Lup016585.1	Lup016755.1	Lup017222.1	Lup017781.1	Lup018338.1	Lup019849.1	Lup020394.1	Lup021932.1	Lup025582.1	Lup026160.1	Lup027441.1	Lup027771.1	Lup030419.1	Lup031338.1	Lup031566.1	Lup032280.1
IPR003338	CDC48, N-terminal subdomain	8	Lup004094.1	Lup004180.1	Lup007402.1	Lup010914.1	Lup011992.1	Lup020446.1	Lup023607.2	Lup031221.1
IPR003340	B3 DNA binding domain	103	Lup000058.1	Lup001455.1	Lup001985.1	Lup002516.1	Lup002560.1	Lup002788.1	Lup002868.1	Lup003255.1	Lup003363.3	Lup003477.1	Lup003588.2	Lup003808.1	Lup004308.1	Lup004948.1	Lup005003.1	Lup005292.1	Lup006617.1	Lup007094.1	Lup007155.1	Lup007156.4	Lup007157.1	Lup007159.1	Lup007788.1	Lup008006.1	Lup008045.1	Lup008164.1	Lup008245.1	Lup008246.1	Lup008325.1	Lup008475.1	Lup008514.2	Lup008920.1	Lup009050.1	Lup009786.1	Lup010489.1	Lup010490.1	Lup010600.1	Lup010643.1	Lup010879.1	Lup011379.1	Lup011445.1	Lup011446.1	Lup011570.1	Lup012671.1	Lup012751.1	Lup012766.1	Lup013066.2	Lup013725.1	Lup013738.1	Lup014434.1	Lup014487.1	Lup014671.1	Lup015136.1	Lup016676.2	Lup017061.1	Lup017150.2	Lup017257.1	Lup017258.1	Lup017550.1	Lup017637.1	Lup018239.1	Lup018830.1	Lup019206.1	Lup019479.1	Lup019623.1	Lup019847.1	Lup020296.1	Lup020317.1	Lup020489.1	Lup020815.1	Lup020840.1	Lup020897.1	Lup020914.1	Lup021565.1	Lup021698.1	Lup022641.1	Lup023165.1	Lup023487.1	Lup023596.1	Lup024062.1	Lup024480.1	Lup024661.1	Lup024739.1	Lup026497.1	Lup026570.1	Lup027486.1	Lup027487.1	Lup028734.1	Lup029201.1	Lup029238.1	Lup029257.1	Lup030198.1	Lup030586.1	Lup030587.1	Lup030847.1	Lup030921.1	Lup031042.1	Lup031620.2	Lup031980.1	Lup032605.1	Lup032610.1	Lup032617.1	Lup032618.1
IPR003343	Bacterial Ig-like, group 2	1	Lup004126.1
IPR003347	JmjC domain	30	Lup000440.1	Lup001962.1	Lup001980.1	Lup002515.1	Lup002765.1	Lup006442.1	Lup008337.1	Lup008545.1	Lup009039.1	Lup010717.1	Lup011525.1	Lup012640.1	Lup013060.1	Lup014143.1	Lup015594.1	Lup016056.1	Lup016644.1	Lup017232.1	Lup017406.1	Lup020645.1	Lup021869.1	Lup022101.1	Lup024682.3	Lup025502.1	Lup026100.1	Lup026411.1	Lup027724.1	Lup030486.1	Lup031441.1	Lup031660.1
IPR003349	Transcription factor jumonji, JmjN	14	Lup001980.1	Lup002765.1	Lup006442.1	Lup008545.1	Lup014143.1	Lup016056.1	Lup016644.1	Lup017406.1	Lup020645.1	Lup021869.1	Lup022101.1	Lup025502.1	Lup031441.1	Lup031660.1
IPR003358	tRNA (guanine-N-7) methyltransferase	3	Lup006018.1	Lup012543.1	Lup014259.3
IPR003359	Photosystem I Ycf4, assembly	2	Lup000182.2	Lup017560.1
IPR003369	Twin-arginine translocation protein TatA/B/E	5	Lup002061.1	Lup004689.1	Lup010123.1	Lup015537.1	Lup031708.1
IPR003375	Photosystem I PsaE, reaction centre subunit IV	4	Lup004633.1	Lup010072.1	Lup010269.2	Lup028332.1
IPR003376	Peridinin-chlorophyll A binding protein	1	Lup014354.1
IPR003377	Cornichon	5	Lup000892.1	Lup021764.1	Lup026800.1	Lup027761.1	Lup032258.1
IPR003382	Flavoprotein	2	Lup007280.1	Lup024908.1
IPR003385	Glycoside hydrolase, family 77	2	Lup013020.1	Lup031933.1
IPR003386	Lecithin:cholesterol/phospholipid:diacylglycerol acyltransferase	11	Lup002771.1	Lup003501.1	Lup009818.1	Lup010674.1	Lup013494.1	Lup018695.1	Lup023094.1	Lup023629.1	Lup025407.1	Lup027983.1	Lup027984.1
IPR003388	Reticulon	36	Lup002072.1	Lup003029.1	Lup003381.1	Lup004205.1	Lup004885.1	Lup009652.3	Lup009867.1	Lup011605.1	Lup011616.1	Lup012957.1	Lup013685.1	Lup013714.1	Lup014302.1	Lup014703.1	Lup016567.1	Lup017253.2	Lup018337.1	Lup018371.1	Lup018787.1	Lup019017.1	Lup019293.1	Lup021250.1	Lup024444.1	Lup024465.1	Lup025941.1	Lup026189.1	Lup027340.1	Lup027444.1	Lup027733.2	Lup027886.1	Lup028189.1	Lup029607.1	Lup030333.1	Lup030678.1	Lup031615.1	Lup032092.1
IPR003392	Patched	4	Lup005409.1	Lup009717.2	Lup012323.1	Lup019182.1
IPR003395	RecF/RecN/SMC	6	Lup018964.2	Lup020088.1	Lup023333.1	Lup029371.1	Lup029933.1	Lup030906.2
IPR003397	Mitochondrial inner membrane translocase subunit Tim17/Tim22/Tim23/peroxisomal protein PMP24	24	Lup000481.2	Lup002857.1	Lup002907.1	Lup004446.1	Lup005903.1	Lup006062.1	Lup006898.1	Lup007745.2	Lup009587.2	Lup010754.1	Lup014556.1	Lup015419.1	Lup015547.1	Lup016379.1	Lup016925.1	Lup022515.1	Lup025322.1	Lup027027.1	Lup029135.1	Lup029740.1	Lup030041.1	Lup030244.1	Lup031480.2	Lup032103.1
IPR003399	Mammalian cell entry-related	2	Lup000728.1	Lup018985.1
IPR003402	tRNA transferase Trm5/Tyw2	4	Lup002459.1	Lup003636.2	Lup016823.1	Lup028942.2
IPR003406	Glycosyl transferase, family 14	47	Lup000362.1	Lup001226.1	Lup001539.1	Lup002151.1	Lup003067.1	Lup003662.2	Lup004137.1	Lup004182.1	Lup004556.1	Lup005857.1	Lup006205.1	Lup006856.1	Lup007638.1	Lup007724.1	Lup008477.1	Lup008824.1	Lup008837.1	Lup008913.1	Lup009428.1	Lup011737.1	Lup011993.1	Lup012492.1	Lup012524.1	Lup013447.1	Lup013665.1	Lup014929.1	Lup015214.1	Lup016727.1	Lup016870.1	Lup017814.2	Lup018143.1	Lup018334.1	Lup019342.1	Lup019688.1	Lup022288.1	Lup023004.1	Lup024152.1	Lup024516.1	Lup026115.1	Lup026252.2	Lup027633.1	Lup028270.1	Lup028387.1	Lup029726.1	Lup029858.1	Lup030321.1	Lup032807.1
IPR003409	MORN motif	30	Lup001653.2	Lup001857.1	Lup002433.1	Lup002608.1	Lup005016.1	Lup006654.1	Lup008773.1	Lup009218.1	Lup009228.1	Lup010494.1	Lup012679.1	Lup012686.1	Lup016269.1	Lup016601.1	Lup016829.1	Lup017756.1	Lup019223.1	Lup019573.1	Lup020422.1	Lup020459.1	Lup022361.1	Lup023943.1	Lup024186.1	Lup024299.1	Lup025984.1	Lup028083.1	Lup029915.1	Lup031162.1	Lup032319.1	Lup032879.1
IPR003422	Cytochrome b-c1 complex, subunit 6	4	Lup007273.1	Lup007962.1	Lup014896.1	Lup017539.1
IPR003425	Uncharacterised protein family Ycf19	4	Lup009857.1	Lup009953.1	Lup009954.1	Lup031992.1
IPR003428	Mitochondrial glycoprotein	7	Lup001153.1	Lup002175.1	Lup010392.1	Lup014444.1	Lup014762.1	Lup019070.1	Lup032843.1
IPR003435	Chaperonin-like RbcX	1	Lup019134.1
IPR003439	ABC transporter-like	147	Lup000085.1	Lup000138.1	Lup000177.1	Lup000229.1	Lup000255.1	Lup000339.3	Lup000412.1	Lup000811.1	Lup001244.1	Lup001910.2	Lup002016.1	Lup002070.1	Lup002209.1	Lup002448.1	Lup002616.1	Lup002682.1	Lup003218.1	Lup003552.1	Lup003654.1	Lup003709.1	Lup003960.1	Lup003989.1	Lup004173.1	Lup004235.1	Lup004315.1	Lup004316.1	Lup004415.1	Lup004615.1	Lup004708.1	Lup004709.1	Lup005289.1	Lup005301.1	Lup005335.1	Lup005677.1	Lup005826.1	Lup005999.1	Lup006788.1	Lup007494.1	Lup008321.1	Lup009107.1	Lup009517.1	Lup009660.1	Lup009961.1	Lup010316.1	Lup010462.1	Lup010526.1	Lup010661.1	Lup010692.1	Lup010976.1	Lup011038.1	Lup011093.1	Lup011135.1	Lup011265.1	Lup011384.1	Lup011656.3	Lup011933.1	Lup012075.1	Lup013170.1	Lup013552.1	Lup013553.1	Lup013658.3	Lup013662.1	Lup013955.1	Lup013990.1	Lup014261.1	Lup014348.1	Lup014926.1	Lup015467.1	Lup016049.1	Lup016122.1	Lup016308.1	Lup016389.1	Lup016390.1	Lup016761.1	Lup016993.1	Lup017431.1	Lup017626.1	Lup018429.1	Lup018480.1	Lup018533.1	Lup018759.1	Lup018825.1	Lup019237.1	Lup019248.1	Lup019421.1	Lup019815.1	Lup020096.2	Lup020097.1	Lup020443.1	Lup020451.1	Lup020483.1	Lup020581.1	Lup020653.1	Lup020715.1	Lup021974.1	Lup022393.1	Lup023380.1	Lup023604.1	Lup023886.1	Lup023917.1	Lup024647.1	Lup025244.1	Lup025402.1	Lup025456.1	Lup025459.1	Lup025556.1	Lup025619.1	Lup025620.1	Lup025808.1	Lup025824.2	Lup025951.1	Lup026833.1	Lup026835.1	Lup026888.1	Lup026940.1	Lup027251.1	Lup027281.1	Lup027726.1	Lup027730.1	Lup028309.1	Lup028820.1	Lup029165.4	Lup029176.1	Lup029684.1	Lup029698.1	Lup029738.1	Lup029867.1	Lup030074.1	Lup030188.1	Lup030189.1	Lup030319.1	Lup030449.1	Lup030461.1	Lup030860.2	Lup030903.1	Lup030971.1	Lup031283.1	Lup031603.1	Lup031604.1	Lup031605.1	Lup031637.1	Lup032031.1	Lup032405.1	Lup032421.1	Lup032554.1	Lup032611.1	Lup032675.1
IPR003440	Glycosyl transferase, family 48	15	Lup002242.1	Lup003043.1	Lup005823.1	Lup006548.1	Lup008449.1	Lup010250.1	Lup013088.1	Lup014313.1	Lup020432.1	Lup024732.1	Lup024733.1	Lup026725.1	Lup028927.1	Lup030430.1	Lup030808.1
IPR003441	No apical meristem (NAM) protein	124	Lup000105.1	Lup000488.1	Lup000898.1	Lup000948.1	Lup001126.1	Lup001325.3	Lup001498.1	Lup001684.1	Lup002012.1	Lup002254.1	Lup002267.1	Lup002331.1	Lup002358.1	Lup002436.1	Lup003020.1	Lup003438.1	Lup003655.1	Lup003861.1	Lup003955.1	Lup003967.1	Lup004207.1	Lup004547.1	Lup004610.1	Lup004741.1	Lup004759.1	Lup005247.1	Lup005391.1	Lup005534.1	Lup005577.1	Lup005839.1	Lup006149.1	Lup006407.1	Lup006470.1	Lup007965.1	Lup008660.1	Lup008666.1	Lup008863.2	Lup009206.1	Lup009594.2	Lup009870.1	Lup010759.1	Lup010807.1	Lup010913.1	Lup011171.1	Lup011332.3	Lup011685.1	Lup011976.1	Lup012224.1	Lup012542.1	Lup012822.1	Lup013254.1	Lup013650.1	Lup013845.1	Lup014038.1	Lup014351.1	Lup014890.1	Lup015199.1	Lup015376.1	Lup015791.1	Lup016851.1	Lup017420.1	Lup017497.1	Lup017508.1	Lup017527.1	Lup017528.1	Lup018043.1	Lup018446.1	Lup018729.1	Lup019019.1	Lup019620.1	Lup019791.1	Lup019906.2	Lup020545.1	Lup020923.1	Lup021191.1	Lup021278.1	Lup021681.1	Lup021727.1	Lup021728.1	Lup022028.1	Lup022298.1	Lup022691.1	Lup022713.1	Lup023023.1	Lup023024.1	Lup023327.1	Lup023395.1	Lup023665.1	Lup023737.1	Lup024081.1	Lup024176.1	Lup024838.1	Lup025171.1	Lup025955.1	Lup026573.1	Lup026618.1	Lup026727.1	Lup026886.1	Lup026887.1	Lup027418.1	Lup027497.1	Lup027562.1	Lup027769.1	Lup027823.1	Lup028036.1	Lup028043.1	Lup028681.1	Lup028730.1	Lup028792.1	Lup028822.1	Lup029845.1	Lup029868.1	Lup029869.1	Lup030253.1	Lup031004.1	Lup031222.1	Lup031269.1	Lup031284.1	Lup031414.1	Lup031861.1	Lup032400.1	Lup032533.1	Lup032714.1	Lup032949.1
IPR003445	Cation transporter	2	Lup011350.1	Lup030269.1
IPR003448	Molybdopterin biosynthesis MoaE	1	Lup028566.1
IPR003451	LytB protein	2	Lup003376.1	Lup017279.1
IPR003453	Permease domain	2	Lup021011.1	Lup025357.1
IPR003462	Ornithine cyclodeaminase/mu-crystallin	1	Lup002069.1
IPR003465	Proteinase inhibitor I20, Pin2	1	Lup002313.2
IPR003466	Chalcone isomerase, subgroup	8	Lup000454.1	Lup003701.1	Lup006423.1	Lup010740.1	Lup011772.1	Lup015316.1	Lup024711.1	Lup030460.1
IPR003473	Quinolinate synthetase A	1	Lup027549.1
IPR003480	Transferase	73	Lup000651.1	Lup000923.1	Lup001167.1	Lup001216.1	Lup002264.1	Lup004095.1	Lup005635.1	Lup007247.1	Lup007320.1	Lup007495.1	Lup008559.1	Lup008844.1	Lup008849.1	Lup009099.1	Lup009100.1	Lup009101.1	Lup009754.1	Lup009812.1	Lup010235.1	Lup010448.1	Lup011746.1	Lup011858.1	Lup012602.1	Lup013443.1	Lup013589.1	Lup014512.1	Lup014513.1	Lup014942.1	Lup014969.1	Lup014970.1	Lup015118.1	Lup015119.1	Lup015120.1	Lup015121.1	Lup015555.1	Lup015556.1	Lup015760.1	Lup016989.1	Lup017554.1	Lup018420.1	Lup018895.1	Lup019260.1	Lup019962.1	Lup020143.1	Lup020592.1	Lup021086.1	Lup021245.1	Lup021248.1	Lup021352.1	Lup021583.1	Lup021586.1	Lup022250.1	Lup022251.1	Lup023243.1	Lup023246.1	Lup023814.1	Lup023942.1	Lup026556.1	Lup027182.1	Lup028943.1	Lup028979.1	Lup029958.1	Lup030600.1	Lup030601.1	Lup031367.1	Lup031419.1	Lup031710.1	Lup031720.1	Lup031979.1	Lup032459.1	Lup032460.1	Lup032509.1	Lup032991.1
IPR003489	Ribosomal protein S30Ae/sigma 54 modulation protein	1	Lup000502.1
IPR003495	Cobalamin (vitamin B12) biosynthesis CobW-like	5	Lup006704.1	Lup019193.1	Lup019194.1	Lup024719.1	Lup030453.1
IPR003496	ABA/WDS induced protein	3	Lup002045.1	Lup023302.1	Lup032691.1
IPR003500	Ribose/galactose isomerase	1	Lup029279.1
IPR003511	DNA-binding HORMA	3	Lup007342.1	Lup011011.1	Lup020120.1
IPR003521	Nucleotide-sensitive chloride conductance regulator	1	Lup022627.1
IPR003524	Phospho-N-acetylmuramoyl-pentapeptide transferase	1	Lup020226.1
IPR003526	2-C-methyl-D-erythritol 2,4-cyclodiphosphate synthase	1	Lup022117.2
IPR003527	MAP kinase, conserved site	28	Lup000170.1	Lup000772.1	Lup002136.1	Lup003268.1	Lup003270.1	Lup003700.1	Lup004576.1	Lup006122.1	Lup008187.1	Lup008763.1	Lup009318.1	Lup013201.1	Lup013774.1	Lup017162.1	Lup017166.1	Lup017806.1	Lup019034.1	Lup021957.1	Lup023570.1	Lup024229.1	Lup024544.1	Lup026389.1	Lup026483.1	Lup027305.1	Lup027398.1	Lup027903.1	Lup029625.1	Lup031019.1
IPR003544	Cytochrome c-type biogenesis protein CcmB	1	Lup004941.1
IPR003545	Telomere reverse transcriptase	1	Lup029008.1
IPR003567	Cytochrome c-type biogenesis protein	1	Lup001063.1
IPR003569	Cytochrome c-type biogenesis protein CcbS	1	Lup001063.1
IPR003578	Small GTPase superfamily, Rho type	119	Lup000162.1	Lup000939.1	Lup001492.1	Lup001596.1	Lup002135.1	Lup002221.1	Lup002609.1	Lup002864.1	Lup002984.1	Lup003014.1	Lup003287.1	Lup003384.1	Lup003430.1	Lup004284.1	Lup004802.1	Lup005434.1	Lup005465.1	Lup005541.1	Lup005749.1	Lup005798.1	Lup005824.1	Lup005893.1	Lup006428.1	Lup006514.1	Lup006883.1	Lup007891.1	Lup008292.1	Lup008766.1	Lup008774.1	Lup008866.1	Lup008924.1	Lup009535.1	Lup010093.1	Lup010167.1	Lup011035.1	Lup011665.1	Lup011682.1	Lup012504.1	Lup013735.1	Lup013806.1	Lup013996.1	Lup014037.1	Lup014106.1	Lup015171.1	Lup015283.1	Lup015382.1	Lup015383.1	Lup015586.1	Lup015640.1	Lup016237.1	Lup016325.1	Lup016764.1	Lup017185.1	Lup017215.1	Lup017216.1	Lup017291.1	Lup017357.1	Lup017530.1	Lup017711.1	Lup017870.1	Lup018027.1	Lup018080.1	Lup018879.1	Lup019051.2	Lup019239.1	Lup019651.1	Lup019683.1	Lup019858.2	Lup019862.1	Lup021085.1	Lup021270.1	Lup021334.1	Lup022049.1	Lup022320.1	Lup022327.1	Lup022389.1	Lup022518.1	Lup022694.1	Lup022846.1	Lup023071.1	Lup023438.1	Lup023528.2	Lup023831.1	Lup023990.1	Lup024079.1	Lup024604.1	Lup024723.2	Lup024881.1	Lup025715.1	Lup025875.1	Lup025953.1	Lup026972.1	Lup027143.1	Lup027351.1	Lup027410.1	Lup027413.1	Lup027592.1	Lup027815.1	Lup028070.1	Lup028092.1	Lup028318.1	Lup028970.1	Lup029068.1	Lup029243.1	Lup029383.1	Lup029817.1	Lup029982.1	Lup030236.2	Lup030756.1	Lup030815.1	Lup031316.1	Lup031317.1	Lup031495.2	Lup031663.1	Lup031771.1	Lup031855.1	Lup032000.1	Lup032274.1	Lup032619.1
IPR003579	Small GTPase superfamily, Rab type	148	Lup000162.1	Lup000614.1	Lup000939.1	Lup000976.1	Lup000993.1	Lup001492.1	Lup001596.1	Lup002135.1	Lup002221.1	Lup002609.1	Lup002676.1	Lup002864.1	Lup002984.1	Lup003014.1	Lup003287.1	Lup003384.1	Lup003430.1	Lup004284.1	Lup004802.1	Lup005198.1	Lup005434.1	Lup005465.1	Lup005541.1	Lup005599.1	Lup005749.1	Lup005798.1	Lup005824.1	Lup006428.1	Lup006514.1	Lup006841.1	Lup006842.1	Lup006883.1	Lup007215.1	Lup007505.1	Lup007891.1	Lup007892.1	Lup008292.1	Lup008766.1	Lup008774.1	Lup008866.1	Lup008924.1	Lup009389.1	Lup009393.1	Lup009535.1	Lup010093.1	Lup010167.1	Lup011035.1	Lup011665.1	Lup011682.1	Lup011854.1	Lup012504.1	Lup013735.1	Lup013805.1	Lup013806.1	Lup013996.1	Lup014037.1	Lup014106.1	Lup015171.1	Lup015283.1	Lup015382.1	Lup015383.1	Lup015586.1	Lup015640.1	Lup015945.1	Lup016237.1	Lup016325.1	Lup016383.1	Lup016578.1	Lup016764.1	Lup017185.1	Lup017215.1	Lup017216.1	Lup017291.1	Lup017357.1	Lup017530.1	Lup017711.1	Lup017870.1	Lup018027.1	Lup018080.1	Lup018879.1	Lup019051.2	Lup019239.1	Lup019651.1	Lup019683.1	Lup019858.2	Lup019862.1	Lup020516.1	Lup020736.1	Lup021085.1	Lup021270.1	Lup021334.1	Lup022049.1	Lup022320.1	Lup022327.1	Lup022389.1	Lup022518.1	Lup022553.1	Lup022694.1	Lup022846.1	Lup023071.1	Lup023438.1	Lup023528.2	Lup023831.1	Lup023990.1	Lup024079.1	Lup024604.1	Lup024723.2	Lup024881.1	Lup025060.1	Lup025124.1	Lup025575.1	Lup025715.1	Lup025875.1	Lup025912.2	Lup025953.1	Lup026972.1	Lup027063.1	Lup027143.1	Lup027351.1	Lup027410.1	Lup027413.1	Lup027592.1	Lup027815.1	Lup027857.1	Lup028070.1	Lup028092.1	Lup028318.1	Lup028970.1	Lup029068.1	Lup029243.1	Lup029383.1	Lup029817.1	Lup029982.1	Lup029999.1	Lup030236.2	Lup030443.1	Lup030756.1	Lup030815.1	Lup031316.1	Lup031317.1	Lup031495.2	Lup031663.1	Lup031771.1	Lup031855.1	Lup032000.1	Lup032274.1	Lup032619.1	Lup032639.1
IPR003582	Metridin-like ShK toxin	4	Lup004179.1	Lup020138.1	Lup022396.1	Lup027298.1
IPR003590	Leucine-rich repeat, ribonuclease inhibitor subtype	10	Lup002453.1	Lup011469.1	Lup019560.1	Lup022240.1	Lup023217.1	Lup024602.1	Lup024759.1	Lup025592.2	Lup030392.1	Lup031295.1
IPR003591	Leucine-rich repeat, typical subtype	217	Lup000036.1	Lup000228.1	Lup000303.1	Lup000345.1	Lup000458.1	Lup000708.1	Lup000755.1	Lup000863.1	Lup000885.1	Lup000957.1	Lup001321.1	Lup001356.1	Lup001386.1	Lup001466.1	Lup001488.1	Lup001694.1	Lup002028.1	Lup002083.1	Lup002265.1	Lup002329.1	Lup002393.1	Lup002898.1	Lup003021.1	Lup003404.1	Lup003549.1	Lup003729.1	Lup003973.1	Lup004028.1	Lup004030.1	Lup004498.1	Lup004653.1	Lup004690.1	Lup004691.1	Lup004692.1	Lup005095.1	Lup005110.1	Lup005375.1	Lup005546.1	Lup005801.1	Lup005904.2	Lup005905.1	Lup005906.1	Lup006042.1	Lup006293.1	Lup006359.1	Lup006509.1	Lup006570.1	Lup006579.1	Lup006591.1	Lup006600.1	Lup006647.1	Lup006709.1	Lup006899.1	Lup007141.1	Lup007188.1	Lup007194.1	Lup007332.1	Lup007481.1	Lup007760.1	Lup008103.1	Lup008169.1	Lup008474.1	Lup008521.1	Lup008733.1	Lup008736.2	Lup008910.1	Lup008930.1	Lup009014.1	Lup009329.1	Lup009384.2	Lup009412.1	Lup009495.1	Lup009509.1	Lup009532.1	Lup009673.1	Lup009688.1	Lup009858.1	Lup009894.1	Lup010214.5	Lup010232.1	Lup010330.1	Lup010361.1	Lup010555.1	Lup010743.1	Lup010953.1	Lup010992.1	Lup011356.1	Lup011620.1	Lup011878.1	Lup011943.1	Lup011959.1	Lup012117.1	Lup012155.1	Lup012168.1	Lup012482.1	Lup012566.1	Lup012584.1	Lup012785.1	Lup012793.1	Lup012922.1	Lup012940.1	Lup013040.1	Lup013676.1	Lup013716.1	Lup013753.1	Lup013837.1	Lup013939.1	Lup014102.1	Lup014283.1	Lup014394.1	Lup014510.1	Lup014582.1	Lup014606.1	Lup014716.1	Lup015019.1	Lup015496.1	Lup015519.1	Lup015787.1	Lup015884.1	Lup016201.1	Lup016463.1	Lup016526.1	Lup017314.1	Lup018044.1	Lup018049.1	Lup018091.1	Lup018160.1	Lup018366.1	Lup018455.1	Lup018781.1	Lup018923.1	Lup019127.1	Lup019410.1	Lup019515.1	Lup019639.1	Lup019830.1	Lup019877.1	Lup020524.1	Lup020582.1	Lup021407.1	Lup021562.1	Lup021632.1	Lup021848.1	Lup022020.1	Lup022274.1	Lup022333.1	Lup022400.1	Lup022447.1	Lup022998.1	Lup023015.1	Lup023037.1	Lup023038.1	Lup023039.1	Lup023159.1	Lup023193.1	Lup023242.1	Lup023322.1	Lup023788.1	Lup024148.1	Lup024242.1	Lup024364.1	Lup024436.1	Lup024727.1	Lup024802.1	Lup024848.1	Lup025245.1	Lup025365.2	Lup025443.1	Lup025679.1	Lup025742.1	Lup025895.1	Lup026105.1	Lup026187.1	Lup026322.1	Lup026461.1	Lup026575.1	Lup026804.1	Lup026805.1	Lup026824.1	Lup026913.1	Lup027096.1	Lup027114.1	Lup027121.1	Lup027248.1	Lup027346.1	Lup027420.1	Lup027440.1	Lup027569.1	Lup027638.1	Lup027639.1	Lup027715.1	Lup027732.1	Lup027835.1	Lup028055.1	Lup028196.1	Lup028344.1	Lup028347.1	Lup028483.1	Lup028901.1	Lup028921.1	Lup029421.1	Lup029541.1	Lup029741.1	Lup029742.2	Lup029813.1	Lup030025.1	Lup030137.1	Lup030138.1	Lup030917.1	Lup031478.1	Lup031803.1	Lup031940.1	Lup031983.1	Lup032629.1	Lup032693.1	Lup032716.1	Lup032735.1
IPR003593	AAA+ ATPase domain	345	Lup000085.1	Lup000138.1	Lup000166.1	Lup000177.1	Lup000211.1	Lup000229.1	Lup000255.1	Lup000339.3	Lup000412.1	Lup000811.1	Lup001244.1	Lup001375.1	Lup001420.1	Lup001465.2	Lup001537.1	Lup001822.1	Lup001910.2	Lup002016.1	Lup002070.1	Lup002198.1	Lup002209.1	Lup002448.1	Lup002616.1	Lup002682.1	Lup002725.1	Lup002744.1	Lup003218.1	Lup003315.1	Lup003408.1	Lup003512.1	Lup003552.1	Lup003654.1	Lup003709.1	Lup003960.1	Lup003989.1	Lup004094.1	Lup004173.1	Lup004180.1	Lup004181.1	Lup004235.1	Lup004315.1	Lup004316.1	Lup004378.1	Lup004403.1	Lup004415.1	Lup004615.1	Lup004638.1	Lup004708.1	Lup004709.1	Lup004905.1	Lup004906.1	Lup005041.1	Lup005094.1	Lup005264.1	Lup005289.1	Lup005301.1	Lup005335.1	Lup005558.2	Lup005634.1	Lup005677.1	Lup005826.1	Lup005844.1	Lup005882.1	Lup005918.1	Lup005994.1	Lup005999.1	Lup006003.1	Lup006277.3	Lup006451.2	Lup006478.1	Lup006788.1	Lup007138.1	Lup007402.1	Lup007494.1	Lup007591.1	Lup007641.1	Lup007839.1	Lup008053.1	Lup008121.1	Lup008123.2	Lup008321.1	Lup008694.2	Lup008717.1	Lup008718.1	Lup008751.1	Lup008949.1	Lup008995.1	Lup009107.1	Lup009179.1	Lup009191.1	Lup009362.2	Lup009448.1	Lup009506.1	Lup009517.1	Lup009633.1	Lup009660.1	Lup009722.2	Lup009753.1	Lup009961.1	Lup010075.1	Lup010266.1	Lup010462.1	Lup010526.1	Lup010545.1	Lup010661.1	Lup010692.1	Lup010914.1	Lup010976.1	Lup011038.1	Lup011093.1	Lup011135.1	Lup011184.1	Lup011265.1	Lup011384.1	Lup011410.1	Lup011656.3	Lup011770.1	Lup011908.1	Lup011933.1	Lup011987.1	Lup011992.1	Lup012075.1	Lup012264.1	Lup012266.1	Lup012267.1	Lup012370.1	Lup012699.1	Lup013170.1	Lup013267.1	Lup013552.1	Lup013553.1	Lup013653.1	Lup013658.3	Lup013662.1	Lup013832.1	Lup013938.1	Lup013955.1	Lup013990.1	Lup014261.1	Lup014348.1	Lup014521.1	Lup014559.3	Lup014595.1	Lup014609.1	Lup014926.1	Lup015091.2	Lup015467.1	Lup015627.3	Lup015648.1	Lup015709.1	Lup015789.1	Lup015824.3	Lup015863.1	Lup016049.1	Lup016122.1	Lup016160.1	Lup016281.1	Lup016308.1	Lup016310.1	Lup016380.1	Lup016389.1	Lup016390.1	Lup016413.1	Lup016761.1	Lup016840.1	Lup016993.1	Lup017044.1	Lup017092.1	Lup017208.1	Lup017241.1	Lup017397.1	Lup017431.1	Lup017445.1	Lup017626.1	Lup018147.1	Lup018288.1	Lup018351.1	Lup018429.1	Lup018466.1	Lup018480.1	Lup018533.1	Lup018680.2	Lup018711.1	Lup018759.1	Lup018795.1	Lup018825.1	Lup019058.1	Lup019190.1	Lup019198.1	Lup019237.1	Lup019248.1	Lup019421.1	Lup019510.1	Lup019617.1	Lup019693.1	Lup019815.1	Lup019987.1	Lup020034.1	Lup020097.1	Lup020175.3	Lup020212.1	Lup020288.1	Lup020315.1	Lup020344.1	Lup020443.1	Lup020446.1	Lup020451.1	Lup020483.1	Lup020581.1	Lup020653.1	Lup020715.1	Lup021143.1	Lup021222.1	Lup021486.1	Lup021558.1	Lup021646.1	Lup021692.1	Lup021840.1	Lup021974.1	Lup021996.1	Lup022008.1	Lup022009.1	Lup022010.1	Lup022122.1	Lup022138.1	Lup022364.1	Lup022393.1	Lup022910.2	Lup023364.1	Lup023380.1	Lup023412.1	Lup023457.1	Lup023534.1	Lup023604.1	Lup023607.2	Lup023648.1	Lup023788.1	Lup023886.1	Lup023912.1	Lup023917.1	Lup024021.1	Lup024066.1	Lup024381.1	Lup024462.1	Lup024644.1	Lup024647.1	Lup024832.1	Lup024839.1	Lup025169.1	Lup025244.1	Lup025386.1	Lup025402.1	Lup025456.1	Lup025459.1	Lup025556.1	Lup025619.1	Lup025620.1	Lup025659.1	Lup025738.1	Lup025808.1	Lup025824.2	Lup025951.1	Lup026015.1	Lup026023.1	Lup026091.3	Lup026135.1	Lup026437.1	Lup026490.1	Lup026833.1	Lup026835.1	Lup026888.1	Lup026921.1	Lup026940.1	Lup026999.1	Lup027251.1	Lup027281.1	Lup027436.1	Lup027489.1	Lup027522.1	Lup027537.1	Lup027726.1	Lup027730.1	Lup027811.1	Lup027991.1	Lup028071.1	Lup028255.1	Lup028309.1	Lup028328.1	Lup028820.1	Lup029054.1	Lup029104.1	Lup029165.4	Lup029176.1	Lup029189.1	Lup029242.1	Lup029260.1	Lup029684.1	Lup029698.1	Lup029738.1	Lup029834.1	Lup029867.1	Lup030074.1	Lup030116.1	Lup030162.1	Lup030188.1	Lup030189.1	Lup030222.1	Lup030306.1	Lup030310.1	Lup030319.1	Lup030449.1	Lup030461.1	Lup030535.1	Lup030658.1	Lup030698.1	Lup030747.1	Lup030845.1	Lup030860.2	Lup030903.1	Lup030971.1	Lup031016.1	Lup031023.1	Lup031130.1	Lup031221.1	Lup031283.1	Lup031445.1	Lup031603.1	Lup031604.1	Lup031605.1	Lup031637.1	Lup031693.1	Lup031864.1	Lup031959.1	Lup032031.1	Lup032091.2	Lup032180.1	Lup032188.1	Lup032292.1	Lup032311.1	Lup032405.1	Lup032421.1	Lup032550.1	Lup032554.1	Lup032611.1	Lup032675.1
IPR003594	ATPase-like, ATP-binding domain	38	Lup000837.2	Lup002644.1	Lup002663.1	Lup002691.1	Lup003843.1	Lup007569.1	Lup007611.1	Lup008799.1	Lup009736.1	Lup010999.2	Lup011828.1	Lup012344.1	Lup013756.1	Lup014148.1	Lup014358.1	Lup015006.1	Lup015007.1	Lup015008.1	Lup015439.1	Lup015476.1	Lup016655.1	Lup017016.1	Lup017677.1	Lup019125.1	Lup019146.1	Lup019999.1	Lup020048.1	Lup021829.1	Lup021940.1	Lup022452.1	Lup022539.1	Lup022851.1	Lup023338.1	Lup027042.1	Lup028235.1	Lup030014.1	Lup030272.1	Lup031964.7
IPR003595	Protein-tyrosine phosphatase, catalytic	2	Lup004746.1	Lup004747.1
IPR003601	DNA topoisomerase, type IA, domain 2	3	Lup015719.1	Lup025961.1	Lup033019.1
IPR003602	DNA topoisomerase, type IA, DNA-binding	3	Lup015719.1	Lup025961.1	Lup033019.1
IPR003603	U2A'/phosphoprotein 32 family A, C-terminal	2	Lup019562.1	Lup030391.1
IPR003604	Zinc finger, U1-type	21	Lup001833.1	Lup006290.1	Lup007408.1	Lup008816.2	Lup009503.1	Lup012850.1	Lup013271.1	Lup013386.1	Lup013487.1	Lup015143.1	Lup018469.1	Lup019337.2	Lup020800.1	Lup022588.1	Lup023128.1	Lup024634.1	Lup024899.1	Lup026956.1	Lup028740.1	Lup028870.1	Lup028874.1
IPR003606	Pre-SET zinc-binding sub-group	20	Lup000317.1	Lup000928.1	Lup002819.1	Lup003547.1	Lup003765.1	Lup005468.1	Lup006033.1	Lup007154.1	Lup008878.1	Lup013012.1	Lup015517.1	Lup022336.1	Lup022788.1	Lup023056.1	Lup023923.1	Lup024866.1	Lup025857.1	Lup026785.1	Lup027244.1	Lup028182.1
IPR003607	Metal-dependent phosphohydrolase, HD domain	10	Lup007306.1	Lup007774.1	Lup013142.1	Lup014539.1	Lup016492.1	Lup017403.1	Lup017968.1	Lup020189.1	Lup029900.1	Lup031234.1
IPR003608	MIR	3	Lup007851.1	Lup012475.1	Lup030696.1
IPR003609	Apple-like	30	Lup000435.1	Lup000438.1	Lup002215.1	Lup003082.2	Lup006527.1	Lup007195.1	Lup008001.1	Lup008454.1	Lup009032.1	Lup009033.1	Lup009034.1	Lup009975.1	Lup009985.1	Lup010187.1	Lup010779.1	Lup011764.1	Lup013766.1	Lup014228.1	Lup020476.1	Lup020831.1	Lup021749.1	Lup021750.1	Lup022450.1	Lup024117.1	Lup025309.1	Lup026818.1	Lup027016.1	Lup029889.1	Lup030134.1	Lup030614.1
IPR003611	Intron-encoded nuclease 2	1	Lup029262.1
IPR003613	U box domain	86	Lup000297.1	Lup000434.1	Lup000455.1	Lup000972.1	Lup000977.1	Lup001332.1	Lup001440.1	Lup001700.1	Lup002118.1	Lup002522.1	Lup003137.1	Lup003461.1	Lup004007.3	Lup004078.1	Lup004080.1	Lup004240.1	Lup004513.1	Lup004592.1	Lup005142.1	Lup005401.1	Lup005816.1	Lup008083.1	Lup009031.1	Lup009114.1	Lup009992.2	Lup010468.1	Lup010856.1	Lup010904.1	Lup011008.1	Lup011123.1	Lup011316.1	Lup011407.1	Lup012261.2	Lup012314.1	Lup012890.1	Lup013118.1	Lup013161.1	Lup013481.1	Lup013787.1	Lup014238.1	Lup014552.1	Lup015931.1	Lup015993.1	Lup017198.1	Lup018301.1	Lup018774.1	Lup018844.1	Lup019212.1	Lup019240.1	Lup019377.1	Lup019643.1	Lup019804.1	Lup021647.1	Lup023139.1	Lup023544.1	Lup023677.1	Lup023678.1	Lup023973.1	Lup024055.1	Lup024257.1	Lup024952.1	Lup025235.1	Lup025305.1	Lup025907.1	Lup026720.1	Lup027587.1	Lup027848.1	Lup027851.1	Lup027942.1	Lup027953.1	Lup028351.1	Lup028598.1	Lup028896.1	Lup029422.1	Lup029507.1	Lup029948.1	Lup030909.1	Lup030948.1	Lup031096.1	Lup031294.1	Lup031854.1	Lup032379.1	Lup032397.1	Lup032598.1	Lup032630.1	Lup033003.1
IPR003614	Knottin	11	Lup006325.1	Lup016538.1	Lup016539.1	Lup016540.1	Lup016541.1	Lup019568.1	Lup025987.1	Lup025988.1	Lup028179.1	Lup028180.1	Lup029906.1
IPR003615	HNH nuclease	2	Lup006071.1	Lup018417.1
IPR003616	Post-SET domain	25	Lup000317.1	Lup000928.1	Lup001536.1	Lup002039.1	Lup002819.1	Lup005468.1	Lup006033.1	Lup008686.1	Lup008878.1	Lup009661.1	Lup011204.1	Lup012058.1	Lup013012.1	Lup016509.1	Lup017681.1	Lup019932.1	Lup022336.1	Lup022404.1	Lup022788.1	Lup023056.1	Lup023923.1	Lup024866.1	Lup025683.1	Lup025857.1	Lup026785.1
IPR003617	Transcription elongation factor, TFIIS/CRSP70, N-terminal, sub-type	14	Lup000464.1	Lup004073.1	Lup004160.1	Lup006350.1	Lup009525.1	Lup009571.1	Lup010747.1	Lup013156.1	Lup021846.1	Lup023946.1	Lup024360.1	Lup026771.1	Lup031303.1	Lup032898.1
IPR003618	Transcription elongation factor S-II, central domain	9	Lup000464.1	Lup007901.1	Lup009571.1	Lup010747.1	Lup012513.1	Lup022107.1	Lup022109.1	Lup022110.1	Lup028699.1
IPR003648	Splicing factor motif	2	Lup001949.1	Lup003999.1
IPR003651	Endonuclease III-like, iron-sulphur cluster loop motif	3	Lup001661.1	Lup002589.1	Lup019722.1
IPR003653	Peptidase C48, SUMO/Sentrin/Ubl1	9	Lup004688.2	Lup005607.2	Lup006787.1	Lup012612.1	Lup014865.2	Lup021600.2	Lup023572.1	Lup026357.1	Lup028453.2
IPR003656	Zinc finger, BED-type predicted	13	Lup009617.1	Lup011176.1	Lup011800.1	Lup014149.3	Lup015229.1	Lup015299.1	Lup017698.1	Lup018518.2	Lup021942.1	Lup023851.1	Lup029633.1	Lup030983.1	Lup031554.1
IPR003657	DNA-binding WRKY	113	Lup000152.1	Lup000174.1	Lup000192.1	Lup000221.1	Lup000461.1	Lup000462.1	Lup000767.1	Lup001000.1	Lup001265.1	Lup001305.1	Lup001341.2	Lup001769.1	Lup001972.1	Lup002168.1	Lup002395.1	Lup002671.1	Lup002673.1	Lup003116.1	Lup004103.1	Lup005352.1	Lup006502.1	Lup006707.1	Lup007423.1	Lup007491.1	Lup007510.1	Lup008406.1	Lup009150.1	Lup009409.1	Lup009533.1	Lup009566.1	Lup009845.1	Lup010317.1	Lup011213.1	Lup011359.1	Lup011452.1	Lup011598.1	Lup011601.1	Lup011873.1	Lup012533.1	Lup012755.1	Lup012847.1	Lup012899.1	Lup012917.1	Lup013565.1	Lup013718.3	Lup014055.1	Lup014074.1	Lup014105.1	Lup014378.1	Lup015023.1	Lup015452.1	Lup015482.1	Lup015703.1	Lup016713.1	Lup016972.1	Lup016975.1	Lup017809.1	Lup017947.1	Lup018112.1	Lup018248.1	Lup018427.2	Lup019028.1	Lup019081.1	Lup019104.1	Lup019148.1	Lup019380.1	Lup019697.1	Lup019904.1	Lup020166.1	Lup020374.1	Lup020903.1	Lup020904.1	Lup021436.1	Lup021580.1	Lup021581.1	Lup022237.1	Lup022278.1	Lup022499.1	Lup022680.1	Lup023232.1	Lup024047.1	Lup024141.1	Lup024161.1	Lup024249.1	Lup024564.1	Lup025254.1	Lup025270.1	Lup025741.1	Lup027047.1	Lup027067.1	Lup027204.1	Lup027385.1	Lup028023.1	Lup028304.1	Lup028649.1	Lup028860.1	Lup029145.1	Lup029658.1	Lup029659.1	Lup029681.1	Lup030283.1	Lup030530.1	Lup031084.1	Lup031312.1	Lup031423.1	Lup031669.1	Lup031920.1	Lup032071.1	Lup032100.1	Lup032149.1	Lup032590.1	Lup032870.1	Lup032966.1
IPR003661	Signal transduction histidine kinase, subgroup 1, dimerisation/phosphoacceptor domain	26	Lup000837.2	Lup001729.1	Lup002644.1	Lup002663.1	Lup002691.1	Lup003843.1	Lup007611.1	Lup007694.1	Lup007733.1	Lup008799.1	Lup010852.1	Lup010999.2	Lup014358.1	Lup015439.1	Lup015476.1	Lup017016.1	Lup019146.1	Lup020048.1	Lup021829.1	Lup021940.1	Lup022452.1	Lup022539.1	Lup022851.1	Lup027042.1	Lup028235.1	Lup030272.1
IPR003663	Sugar/inositol transporter	62	Lup000041.1	Lup000042.1	Lup000442.1	Lup001600.1	Lup003057.1	Lup003320.1	Lup003382.1	Lup004047.1	Lup004401.1	Lup004642.1	Lup004643.1	Lup005102.1	Lup005195.1	Lup005392.1	Lup006436.1	Lup006538.1	Lup006759.1	Lup007652.1	Lup008023.1	Lup008928.1	Lup009128.1	Lup009129.1	Lup009262.1	Lup009263.1	Lup010794.1	Lup012307.1	Lup013078.1	Lup016636.2	Lup017286.1	Lup018376.1	Lup018673.1	Lup020834.1	Lup020835.1	Lup021121.1	Lup021513.1	Lup021515.1	Lup021666.1	Lup022086.1	Lup022200.1	Lup022802.1	Lup022978.1	Lup022979.1	Lup023367.1	Lup023745.1	Lup025149.1	Lup025442.1	Lup025758.1	Lup025801.1	Lup026208.1	Lup026476.1	Lup027320.1	Lup028124.1	Lup028211.1	Lup028380.1	Lup029293.1	Lup029717.1	Lup030419.1	Lup030745.1	Lup030755.1	Lup031006.1	Lup031965.1	Lup032399.1
IPR003666	Photosystem I PsaF, reaction centre subunit III	2	Lup017897.1	Lup027119.1
IPR003672	CobN/magnesium chelatase	2	Lup010519.1	Lup026841.1
IPR003674	Oligosaccharyl transferase, STT3 subunit	6	Lup004502.1	Lup005898.1	Lup009609.1	Lup016112.1	Lup029731.1	Lup030993.1
IPR003675	CAAX amino terminal protease	12	Lup000956.1	Lup002076.1	Lup003994.1	Lup005718.3	Lup011707.1	Lup014298.1	Lup019732.1	Lup025009.1	Lup026027.1	Lup027831.1	Lup028044.1	Lup032091.2
IPR003676	Auxin responsive SAUR protein	93	Lup002271.1	Lup002524.1	Lup002619.1	Lup002620.1	Lup002623.1	Lup003421.1	Lup003422.1	Lup003423.1	Lup003424.1	Lup003425.1	Lup003469.1	Lup003470.1	Lup003854.1	Lup004840.1	Lup005077.1	Lup005078.1	Lup005582.1	Lup005843.1	Lup006577.1	Lup007090.1	Lup007172.1	Lup007398.1	Lup008162.1	Lup008163.1	Lup008729.1	Lup009077.1	Lup009644.1	Lup009645.1	Lup009646.1	Lup009647.1	Lup009958.1	Lup010031.1	Lup010252.1	Lup010689.1	Lup010777.1	Lup010802.1	Lup010880.1	Lup011177.1	Lup011266.1	Lup012293.1	Lup012352.1	Lup013523.1	Lup015715.1	Lup016131.1	Lup016549.1	Lup016550.1	Lup016551.1	Lup016552.1	Lup016553.1	Lup016554.1	Lup016671.1	Lup017062.1	Lup017063.1	Lup017064.1	Lup017331.1	Lup017332.1	Lup017334.1	Lup017335.1	Lup017336.1	Lup017337.1	Lup017338.1	Lup017339.1	Lup017340.1	Lup017341.1	Lup017342.1	Lup017343.1	Lup017344.1	Lup017346.1	Lup017347.1	Lup017418.1	Lup018277.1	Lup019582.1	Lup020113.1	Lup020448.1	Lup022033.1	Lup022860.1	Lup023141.1	Lup025981.1	Lup026042.1	Lup026772.1	Lup027503.1	Lup028584.1	Lup028913.1	Lup029196.1	Lup029197.1	Lup029415.1	Lup030949.1	Lup030951.1	Lup031346.1	Lup032297.1	Lup032306.1	Lup032954.1	Lup033061.1
IPR003682	rRNA small subunit methyltransferase G	1	Lup027597.1
IPR003685	Photosystem I PsaD	2	Lup022197.1	Lup022975.1
IPR003689	Zinc/iron permease	19	Lup001277.1	Lup002283.1	Lup004479.1	Lup009695.1	Lup009697.1	Lup009831.1	Lup010011.1	Lup011326.1	Lup012116.1	Lup012213.1	Lup012445.1	Lup013149.1	Lup023514.1	Lup024094.3	Lup024523.1	Lup028258.1	Lup028888.1	Lup031961.1	Lup032166.1
IPR003690	Mitochodrial transcription termination factor-related	36	Lup000503.1	Lup000763.1	Lup001288.1	Lup001571.1	Lup003390.1	Lup004760.2	Lup007026.1	Lup007088.1	Lup008652.1	Lup009537.1	Lup010080.1	Lup010193.1	Lup012823.1	Lup013223.1	Lup014237.1	Lup015540.2	Lup015541.1	Lup016622.1	Lup018164.1	Lup018204.1	Lup018390.1	Lup018397.1	Lup018941.1	Lup019107.1	Lup021608.1	Lup021612.1	Lup021926.1	Lup022513.1	Lup023829.1	Lup023830.1	Lup023981.1	Lup025256.1	Lup025660.1	Lup026541.1	Lup028956.1	Lup031712.1
IPR003691	Camphor resistance CrcB protein	1	Lup012683.1
IPR003692	Hydantoinase B/oxoprolinase	2	Lup000390.1	Lup020785.1
IPR003695	Ppx/GppA phosphatase	1	Lup015617.1
IPR003697	Maf-like protein	2	Lup007654.1	Lup008200.3
IPR003698	Lipoate synthase	4	Lup004107.1	Lup011734.1	Lup013797.1	Lup016921.1
IPR003700	Ketopantoate hydroxymethyltransferase	1	Lup028843.1
IPR003701	DNA repair exonuclease	1	Lup026874.1
IPR003703	Acyl-CoA thioesterase	2	Lup021906.2	Lup025234.1
IPR003711	CarD-like/TRCF domain	1	Lup010276.1
IPR003712	Cyanate lyase, C-terminal	1	Lup030780.1
IPR003714	PhoH-like protein	1	Lup001937.1
IPR003719	Phenazine biosynthesis PhzC/PhzF protein	3	Lup024613.1	Lup024614.1	Lup024615.2
IPR003721	Pantoate-beta-alanine ligase	1	Lup010428.1
IPR003726	Homocysteine S-methyltransferase	5	Lup004648.1	Lup011245.1	Lup011247.1	Lup028373.1	Lup028752.1
IPR003728	Ribosome maturation factor RimP	2	Lup002412.1	Lup014088.1
IPR003729	Bifunctional nuclease	5	Lup008188.2	Lup009755.1	Lup012374.2	Lup022873.1	Lup031018.1
IPR003732	D-tyrosyl-tRNA(Tyr) deacylase	1	Lup026561.1
IPR003733	Thiamine monophosphate synthase	1	Lup008940.1
IPR003734	Protein of unknown function DUF155	4	Lup002386.1	Lup007627.1	Lup014587.1	Lup019406.1
IPR003738	Protein of unknown function DUF159	1	Lup029978.1
IPR003742	SPOUT methyltransferase, predicted	1	Lup001225.3
IPR003746	Protein of unknown function DUF167	2	Lup024752.1	Lup031874.1
IPR003749	ThiamineS	1	Lup025753.1
IPR003750	Putative RNA methyltransferase	2	Lup024760.1	Lup030393.1
IPR003754	Tetrapyrrole biosynthesis, uroporphyrinogen III synthase	2	Lup009783.1	Lup018780.1
IPR003757	Photosystem I PsaL, reaction centre subunit XI	2	Lup014056.1	Lup025249.1
IPR003758	Tetraacyldisaccharide 4'-kinase	1	Lup009085.3
IPR003769	Adaptor protein ClpS, core	3	Lup007794.1	Lup015145.2	Lup022312.1
IPR003772	Protein of unknown function DUF177	2	Lup016416.1	Lup017791.1
IPR003774	Protein of unknown function DUF179	2	Lup015704.1	Lup017392.1
IPR003780	Heme A synthase	1	Lup019131.1
IPR003781	CoA-binding	3	Lup009610.1	Lup022235.1	Lup030992.1
IPR003782	Copper chaperone SCO1/SenC	2	Lup010336.1	Lup019854.3
IPR003783	Regulatory protein RecX	1	Lup019128.1
IPR003788	Putative S-adenosyl-L-methionine-dependent methyltransferase MidA	2	Lup023402.2	Lup031812.1
IPR003808	Fe-S metabolism associated domain, SufE-like	3	Lup011025.2	Lup022491.1	Lup027549.1
IPR003817	Phosphatidylserine decarboxylase-related	2	Lup014891.1	Lup027791.1
IPR003819	Taurine catabolism dioxygenase TauD/TfdA	1	Lup004418.1
IPR003822	Paired amphipathic helix	9	Lup004087.1	Lup004172.1	Lup013169.1	Lup015897.1	Lup015898.1	Lup020763.1	Lup020764.1	Lup025602.1	Lup025827.1
IPR003823	Domain of unknown function CP12	5	Lup002666.1	Lup015443.1	Lup016968.1	Lup020042.1	Lup022545.1
IPR003827	tRNA wybutosine-synthesizing protein	1	Lup002459.1
IPR003829	Pirin, N-terminal domain	5	Lup024744.1	Lup027654.1	Lup027655.1	Lup029676.1	Lup030405.1
IPR003830	(2R)-phospho-3-sulpholactate synthase, ComA	1	Lup000429.1
IPR003832	Acid phosphatase/vanadium-dependent haloperoxidase-related	6	Lup002512.1	Lup003119.2	Lup014346.1	Lup023695.1	Lup024158.1	Lup033001.1
IPR003834	Cytochrome c assembly protein, transmembrane domain	1	Lup001123.1
IPR003835	Glycosyl transferase, family 19	1	Lup014224.1
IPR003837	Glu-tRNAGln amidotransferase, C subunit	1	Lup004767.1
IPR003840	DNA helicase	1	Lup008181.1
IPR003846	Uncharacterised protein family UPF0061	3	Lup018237.1	Lup030416.1	Lup030417.1
IPR003848	Domain of unknown function DUF218	1	Lup015644.1
IPR003851	Zinc finger, Dof-type	68	Lup001025.1	Lup001542.1	Lup001785.1	Lup003267.1	Lup003296.1	Lup004204.1	Lup004297.1	Lup004431.1	Lup005496.1	Lup005551.1	Lup005552.1	Lup006340.1	Lup006606.1	Lup006734.1	Lup006755.1	Lup008022.1	Lup008081.1	Lup008478.1	Lup008651.1	Lup008711.1	Lup010415.1	Lup010902.1	Lup011313.1	Lup011979.1	Lup012258.1	Lup012959.1	Lup012961.1	Lup013077.1	Lup013103.1	Lup013287.1	Lup014081.1	Lup014625.1	Lup015079.1	Lup015794.1	Lup016005.1	Lup017160.1	Lup018071.1	Lup018086.1	Lup018258.1	Lup018442.1	Lup018490.1	Lup020301.1	Lup020302.1	Lup020611.1	Lup020686.1	Lup021683.1	Lup022776.1	Lup022777.1	Lup023545.1	Lup023574.1	Lup024235.1	Lup024236.1	Lup024428.1	Lup024986.1	Lup025536.1	Lup026303.1	Lup027579.1	Lup027619.1	Lup028599.1	Lup028722.1	Lup029953.1	Lup030218.1	Lup030806.1	Lup030827.1	Lup031144.1	Lup031145.1	Lup031485.1	Lup032348.1
IPR003854	Gibberellin regulated protein	19	Lup004075.1	Lup004162.1	Lup004201.1	Lup005621.1	Lup008205.1	Lup008284.1	Lup008761.1	Lup011984.1	Lup012416.1	Lup015798.1	Lup027595.1	Lup029065.1	Lup029441.1	Lup029442.1	Lup030346.1	Lup030619.1	Lup030960.1	Lup030961.1	Lup031500.1
IPR003855	K+ potassium transporter	27	Lup004069.1	Lup004884.1	Lup005073.1	Lup005609.1	Lup005610.1	Lup006080.1	Lup006366.1	Lup009632.1	Lup009686.1	Lup011503.1	Lup013150.1	Lup013788.1	Lup013856.1	Lup015030.1	Lup015929.1	Lup020744.2	Lup020745.1	Lup021181.1	Lup021182.1	Lup021391.2	Lup022646.1	Lup024036.2	Lup025383.1	Lup025581.1	Lup026650.2	Lup031951.1	Lup032909.1
IPR003863	Protein of unknown function DUF220	1	Lup005600.1
IPR003864	Domain of unknown function DUF221	21	Lup001077.2	Lup001431.1	Lup001757.1	Lup003793.1	Lup004793.1	Lup005295.1	Lup006432.1	Lup009825.1	Lup012014.2	Lup016076.1	Lup018254.1	Lup018961.1	Lup020626.1	Lup020994.1	Lup022441.1	Lup026412.1	Lup028028.1	Lup029545.1	Lup029729.1	Lup029941.1	Lup030644.1
IPR003874	CDC45 family	1	Lup028409.1
IPR003877	SPla/RYanodine receptor SPRY	7	Lup009541.1	Lup014110.2	Lup016388.1	Lup017432.1	Lup017514.1	Lup022734.1	Lup030605.1
IPR003882	Pistil-specific extensin-like protein	1	Lup015940.1
IPR003883	Repetitive proline-rich cell wall protein repeat	1	Lup003836.1
IPR003888	FY-rich, N-terminal	9	Lup004066.2	Lup008545.1	Lup012058.1	Lup013145.2	Lup014143.1	Lup016644.1	Lup021869.1	Lup022404.1	Lup031660.1
IPR003889	FY-rich, C-terminal	8	Lup008545.1	Lup012058.1	Lup013870.1	Lup014143.1	Lup016644.1	Lup021869.1	Lup022404.1	Lup031660.1
IPR003890	MIF4G-like, type 3	14	Lup007037.1	Lup008882.1	Lup008937.1	Lup009498.1	Lup010096.1	Lup013387.1	Lup015250.2	Lup016220.2	Lup016639.1	Lup025280.1	Lup026181.1	Lup027208.1	Lup028976.1	Lup028977.1
IPR003891	Initiation factor eIF-4 gamma, MA3	17	Lup008937.1	Lup009498.1	Lup010096.1	Lup013387.1	Lup014913.2	Lup015250.2	Lup016220.2	Lup018573.1	Lup025280.1	Lup025712.1	Lup025713.1	Lup026181.1	Lup027208.1	Lup028976.1	Lup028977.1	Lup031444.1	Lup031993.1
IPR003892	Ubiquitin system component Cue	10	Lup002199.2	Lup004356.1	Lup007903.1	Lup008342.1	Lup012422.1	Lup013973.1	Lup020342.1	Lup021207.1	Lup025764.1	Lup030140.1
IPR003903	Ubiquitin interacting motif	22	Lup002049.1	Lup003764.1	Lup004715.1	Lup009643.1	Lup010587.1	Lup012597.1	Lup013807.1	Lup014685.1	Lup014788.1	Lup015337.1	Lup018012.1	Lup018030.1	Lup021708.1	Lup021959.1	Lup022045.1	Lup022090.1	Lup022853.2	Lup025376.1	Lup026782.1	Lup028181.1	Lup028465.2	Lup028676.1
IPR003923	Transcription initiation factor TFIID, 23-30kDa subunit	2	Lup010249.2	Lup010781.1
IPR003938	Potassium channel, voltage-dependent, EAG/ELK/ERG	14	Lup007894.1	Lup007910.1	Lup007926.1	Lup011273.1	Lup013719.1	Lup014910.1	Lup015751.1	Lup018544.1	Lup019387.1	Lup020224.1	Lup026275.1	Lup029425.1	Lup029899.1	Lup032634.1
IPR003952	Fumarate reductase/succinate dehydrogenase, FAD-binding site	2	Lup013005.1	Lup022808.2
IPR003953	Fumarate reductase/succinate dehydrogenase flavoprotein, N-terminal	3	Lup004150.1	Lup013005.1	Lup022808.2
IPR003954	RNA recognition motif domain, eukaryote	38	Lup003479.1	Lup004337.1	Lup004739.1	Lup005535.1	Lup006237.1	Lup008223.1	Lup008921.1	Lup010886.2	Lup012404.4	Lup012535.1	Lup013121.2	Lup017084.1	Lup017101.1	Lup017518.1	Lup018472.1	Lup019307.1	Lup019646.1	Lup019728.1	Lup019776.1	Lup020473.1	Lup020927.2	Lup023079.1	Lup023269.1	Lup023632.2	Lup023660.1	Lup024495.1	Lup024667.1	Lup025717.1	Lup026377.1	Lup026649.1	Lup027946.1	Lup028567.1	Lup028623.1	Lup030220.1	Lup030602.1	Lup030893.1	Lup031131.1	Lup032004.1
IPR003956	Transcription factor, NFYB/HAP3, conserved site	10	Lup000822.1	Lup001825.1	Lup002344.1	Lup002444.1	Lup003897.1	Lup005789.1	Lup018712.1	Lup023741.1	Lup029691.1	Lup031760.1
IPR003957	Transcription factor, CBFA/NFYB, DNA topoisomerase	20	Lup000822.1	Lup000823.1	Lup001825.1	Lup001882.1	Lup002344.1	Lup002444.1	Lup002752.1	Lup003897.1	Lup005789.1	Lup013901.1	Lup015593.1	Lup018396.1	Lup018668.1	Lup018712.1	Lup023741.1	Lup028834.1	Lup029691.1	Lup031072.1	Lup031280.1	Lup031760.1
IPR003958	Transcription factor CBF/NF-Y/archaeal histone	42	Lup000735.1	Lup000822.1	Lup000823.1	Lup001825.1	Lup001882.1	Lup002344.1	Lup002444.1	Lup002752.1	Lup003897.1	Lup004114.1	Lup004914.1	Lup005789.1	Lup006676.1	Lup006932.1	Lup010099.1	Lup011005.1	Lup012204.1	Lup013901.1	Lup015581.1	Lup015593.1	Lup017147.1	Lup017593.1	Lup018396.1	Lup018509.1	Lup018668.1	Lup018712.1	Lup021506.1	Lup022340.1	Lup022619.1	Lup022620.1	Lup023659.1	Lup023741.1	Lup026294.1	Lup028834.1	Lup028933.1	Lup029302.2	Lup029571.1	Lup029691.1	Lup031072.1	Lup031280.1	Lup031760.1	Lup032904.1
IPR003959	ATPase, AAA-type, core	148	Lup001292.1	Lup001375.1	Lup001420.1	Lup001465.2	Lup001822.1	Lup002725.1	Lup002744.1	Lup003315.1	Lup004094.1	Lup004180.1	Lup004181.1	Lup004378.1	Lup004638.1	Lup004858.1	Lup005041.1	Lup005094.1	Lup005264.1	Lup005558.2	Lup005634.1	Lup005844.1	Lup005882.1	Lup005918.1	Lup006003.1	Lup006277.3	Lup006451.2	Lup006478.1	Lup007402.1	Lup007641.1	Lup007839.1	Lup008123.2	Lup008717.1	Lup008718.1	Lup008949.1	Lup009179.1	Lup009191.1	Lup009362.2	Lup009448.1	Lup009633.1	Lup009722.2	Lup009753.1	Lup010075.1	Lup010266.1	Lup010914.1	Lup011184.1	Lup011987.1	Lup011992.1	Lup012264.1	Lup012266.1	Lup012267.1	Lup012370.1	Lup012699.1	Lup013267.1	Lup013832.1	Lup013938.1	Lup014521.1	Lup014609.1	Lup015627.3	Lup015648.1	Lup015709.1	Lup015789.1	Lup015863.1	Lup016281.1	Lup016310.1	Lup016380.1	Lup016413.1	Lup016840.1	Lup017044.1	Lup017092.1	Lup017208.1	Lup017241.1	Lup017397.1	Lup017445.1	Lup018288.1	Lup018466.1	Lup018870.1	Lup019190.1	Lup019510.1	Lup019693.1	Lup020034.1	Lup020175.3	Lup020212.1	Lup020288.1	Lup020315.1	Lup020446.1	Lup021486.1	Lup021558.1	Lup021692.1	Lup021840.1	Lup021996.1	Lup022008.1	Lup022009.1	Lup022010.1	Lup022122.1	Lup022364.1	Lup022910.2	Lup023364.1	Lup023412.1	Lup023414.1	Lup023534.1	Lup023607.2	Lup023648.1	Lup023850.1	Lup024021.1	Lup024066.1	Lup024462.1	Lup024644.1	Lup024832.1	Lup024906.3	Lup025169.1	Lup025386.1	Lup026015.1	Lup026135.1	Lup026490.1	Lup026921.1	Lup027436.1	Lup027489.1	Lup027522.1	Lup027811.1	Lup027991.1	Lup028071.1	Lup028255.1	Lup028328.1	Lup028423.1	Lup028904.1	Lup029052.1	Lup029054.1	Lup029104.1	Lup029242.1	Lup029260.1	Lup029332.1	Lup029467.1	Lup029834.1	Lup030116.1	Lup030162.1	Lup030306.1	Lup030535.1	Lup030658.1	Lup030698.1	Lup030747.1	Lup030845.1	Lup031016.1	Lup031023.1	Lup031221.1	Lup031693.1	Lup031864.1	Lup032091.2	Lup032188.1	Lup032311.1
IPR003960	ATPase, AAA-type, conserved site	94	Lup001375.1	Lup001465.2	Lup001822.1	Lup002744.1	Lup003315.1	Lup004094.1	Lup004180.1	Lup004181.1	Lup004378.1	Lup004638.1	Lup005094.1	Lup005558.2	Lup005844.1	Lup006277.3	Lup006451.2	Lup007402.1	Lup007839.1	Lup008718.1	Lup008949.1	Lup009362.2	Lup009633.1	Lup009722.2	Lup009753.1	Lup010075.1	Lup010266.1	Lup010914.1	Lup011987.1	Lup011992.1	Lup012267.1	Lup012370.1	Lup013832.1	Lup013938.1	Lup014521.1	Lup014609.1	Lup015648.1	Lup015789.1	Lup016281.1	Lup016413.1	Lup017044.1	Lup017092.1	Lup017208.1	Lup017241.1	Lup017397.1	Lup018288.1	Lup019510.1	Lup020034.1	Lup020175.3	Lup020212.1	Lup020446.1	Lup021486.1	Lup021558.1	Lup021692.1	Lup021840.1	Lup021996.1	Lup022008.1	Lup022009.1	Lup022010.1	Lup022122.1	Lup022364.1	Lup022910.2	Lup023412.1	Lup023414.1	Lup023534.1	Lup023607.2	Lup024021.1	Lup024066.1	Lup024462.1	Lup024644.1	Lup024832.1	Lup024906.3	Lup025169.1	Lup025386.1	Lup026015.1	Lup026490.1	Lup026921.1	Lup027436.1	Lup027522.1	Lup027991.1	Lup028255.1	Lup028328.1	Lup028904.1	Lup029052.1	Lup029054.1	Lup029104.1	Lup029260.1	Lup030116.1	Lup030535.1	Lup030658.1	Lup031016.1	Lup031023.1	Lup031221.1	Lup031864.1	Lup032091.2	Lup032188.1
IPR003961	Fibronectin, type III	8	Lup005877.1	Lup009144.1	Lup009440.1	Lup013437.1	Lup018692.1	Lup026125.1	Lup030725.1	Lup032778.1
IPR003998	Twin-arginine translocation protein TatB-like	1	Lup004689.1
IPR004000	Actin-like	36	Lup001732.1	Lup002462.1	Lup002848.1	Lup003301.1	Lup003756.1	Lup004110.1	Lup005724.2	Lup005811.1	Lup006910.1	Lup007961.1	Lup008144.1	Lup008968.1	Lup009817.2	Lup010207.1	Lup010208.1	Lup011315.1	Lup013794.1	Lup014897.1	Lup015272.1	Lup016226.1	Lup017197.1	Lup018862.1	Lup019371.2	Lup019873.1	Lup020560.1	Lup021317.1	Lup022385.1	Lup022501.1	Lup023543.1	Lup025278.1	Lup027621.1	Lup030243.1	Lup030637.2	Lup031298.1	Lup031878.1	Lup032782.1
IPR004001	Actin, conserved site	21	Lup002462.1	Lup002848.1	Lup003301.1	Lup004110.1	Lup005811.1	Lup006910.1	Lup007961.1	Lup008968.1	Lup010207.1	Lup010208.1	Lup011315.1	Lup013794.1	Lup014897.1	Lup017197.1	Lup020560.1	Lup022385.1	Lup023543.1	Lup027621.1	Lup030243.1	Lup031298.1	Lup031878.1
IPR004006	Dak kinase	2	Lup005147.3	Lup016092.2
IPR004007	Dak phosphatase	2	Lup005147.3	Lup016092.2
IPR004009	Myosin, N-terminal, SH3-like	17	Lup002295.1	Lup003504.1	Lup004632.1	Lup005564.2	Lup006207.1	Lup007171.1	Lup010068.1	Lup010134.1	Lup010272.1	Lup011450.1	Lup013489.1	Lup024959.1	Lup026078.1	Lup026079.1	Lup026875.1	Lup027261.1	Lup028823.1
IPR004013	PHP, C-terminal	1	Lup014743.1
IPR004014	ATPase, P-type cation-transporter, N-terminal	37	Lup001231.1	Lup001291.1	Lup005586.1	Lup006231.1	Lup006962.1	Lup007316.1	Lup007919.1	Lup009433.1	Lup009791.1	Lup010788.1	Lup011847.1	Lup011879.1	Lup012528.1	Lup013231.1	Lup013440.1	Lup014764.1	Lup016163.1	Lup016283.1	Lup016360.1	Lup017476.1	Lup018414.1	Lup018698.1	Lup019747.1	Lup024452.1	Lup026120.1	Lup026121.1	Lup026204.1	Lup026350.1	Lup027861.1	Lup028123.1	Lup028310.1	Lup028558.1	Lup028615.1	Lup030635.1	Lup032479.1	Lup032846.1	Lup032973.1
IPR004015	SKI-interacting protein SKIP, SNW domain	1	Lup029733.1
IPR004022	DDT domain	12	Lup000154.1	Lup002431.1	Lup003197.1	Lup006330.1	Lup008043.1	Lup013999.1	Lup016395.1	Lup017104.1	Lup023389.1	Lup027422.1	Lup029913.3	Lup032032.1
IPR004023	Mago nashi protein	2	Lup024003.1	Lup028607.1
IPR004027	SEC-C motif	3	Lup005571.1	Lup021532.1	Lup021533.1
IPR004033	UbiE/COQ5 methyltransferase	2	Lup001156.1	Lup020726.1
IPR004036	Endonuclease III, conserved site-2	2	Lup011227.2	Lup017239.3
IPR004037	Ribosomal protein L7Ae conserved site	7	Lup005853.1	Lup013590.1	Lup016422.1	Lup017384.1	Lup017569.1	Lup023422.1	Lup024448.2
IPR004038	Ribosomal protein L7Ae/L30e/S12e/Gadd45	20	Lup001158.1	Lup001612.1	Lup002171.1	Lup005853.1	Lup008334.1	Lup009898.1	Lup009922.1	Lup012054.1	Lup013286.1	Lup013294.1	Lup013590.1	Lup016422.1	Lup017384.1	Lup017569.1	Lup018498.1	Lup022411.1	Lup023422.1	Lup024448.2	Lup026693.1	Lup032430.1
IPR004041	NAF domain	39	Lup000729.2	Lup001306.1	Lup001441.1	Lup001443.1	Lup002169.1	Lup006601.1	Lup006615.1	Lup007012.1	Lup007025.1	Lup007072.1	Lup007447.3	Lup007850.1	Lup011173.1	Lup011424.1	Lup011425.1	Lup011856.1	Lup012133.1	Lup012907.1	Lup013377.1	Lup013546.1	Lup013712.1	Lup015104.1	Lup016622.1	Lup016656.1	Lup016746.1	Lup018810.1	Lup018986.3	Lup019837.1	Lup020362.1	Lup020895.1	Lup020928.1	Lup021631.1	Lup024058.1	Lup024241.1	Lup026190.1	Lup028470.2	Lup029173.1	Lup029566.3	Lup031085.1
IPR004044	K Homology domain, type 2	6	Lup003498.1	Lup007115.1	Lup009066.1	Lup013498.1	Lup016693.1	Lup028522.1
IPR004045	Glutathione S-transferase, N-terminal	55	Lup001457.1	Lup002141.1	Lup003718.1	Lup003890.1	Lup004229.1	Lup007646.1	Lup008925.1	Lup009158.1	Lup009186.1	Lup009662.1	Lup010379.1	Lup010696.1	Lup011104.1	Lup011106.1	Lup014458.1	Lup014459.1	Lup014460.1	Lup015882.1	Lup016588.1	Lup017787.1	Lup018088.1	Lup018227.2	Lup018658.1	Lup018677.1	Lup019491.1	Lup019931.1	Lup020275.1	Lup021280.1	Lup021306.1	Lup021458.1	Lup021756.1	Lup024251.1	Lup024253.1	Lup024375.1	Lup024376.1	Lup024643.1	Lup024849.1	Lup024851.1	Lup024852.1	Lup025612.1	Lup026014.1	Lup026683.1	Lup028305.1	Lup028433.2	Lup028435.1	Lup028619.1	Lup029414.2	Lup029444.1	Lup029612.1	Lup029613.1	Lup029795.1	Lup029796.1	Lup029797.1	Lup030452.1	Lup032288.1
IPR004046	Glutathione S-transferase, C-terminal	42	Lup001457.1	Lup002141.1	Lup002692.1	Lup004590.1	Lup005138.1	Lup005140.1	Lup008925.1	Lup009158.1	Lup009186.1	Lup009733.1	Lup010379.1	Lup011104.1	Lup011106.1	Lup014458.1	Lup014459.1	Lup014460.1	Lup015882.1	Lup016588.1	Lup017017.1	Lup017787.1	Lup018088.1	Lup018677.1	Lup019491.1	Lup021280.1	Lup024251.1	Lup024253.1	Lup024376.1	Lup024643.1	Lup024849.1	Lup024850.1	Lup024851.1	Lup024852.1	Lup025612.1	Lup026014.1	Lup028433.2	Lup028435.1	Lup029414.2	Lup029612.1	Lup029613.1	Lup029795.1	Lup029796.1	Lup032288.1
IPR004082	Protein of unknown function DUF1423, plant	14	Lup009440.1	Lup009708.1	Lup013437.1	Lup017489.1	Lup019145.1	Lup019302.1	Lup022191.1	Lup022969.1	Lup023337.1	Lup025356.1	Lup025776.1	Lup026125.1	Lup029708.1	Lup030725.1
IPR004083	Regulatory associated protein of TOR	3	Lup012139.1	Lup012901.1	Lup019268.1
IPR004085	DNA topoisomerase VI, subunit A	1	Lup014633.1
IPR004087	K Homology domain	53	Lup000360.1	Lup000374.2	Lup001679.1	Lup001973.2	Lup002335.1	Lup002852.1	Lup003498.1	Lup003825.2	Lup004206.1	Lup005857.1	Lup006907.1	Lup008075.1	Lup008492.1	Lup008575.1	Lup008706.1	Lup008914.1	Lup009420.1	Lup009514.1	Lup010846.1	Lup011371.1	Lup011885.2	Lup011977.1	Lup011999.1	Lup012439.1	Lup012923.1	Lup013748.1	Lup014923.2	Lup015875.1	Lup016336.1	Lup016350.1	Lup016693.1	Lup016804.1	Lup017502.1	Lup017520.1	Lup017655.1	Lup017975.1	Lup018240.1	Lup018632.1	Lup019432.1	Lup019484.1	Lup022512.1	Lup022940.1	Lup024074.1	Lup024518.1	Lup024561.1	Lup024739.1	Lup024861.1	Lup025540.1	Lup026491.1	Lup027322.1	Lup029936.1	Lup030410.1	Lup032914.1
IPR004088	K Homology domain, type 1	48	Lup000360.1	Lup000374.2	Lup001679.1	Lup001973.2	Lup002335.1	Lup002852.1	Lup003825.2	Lup004206.1	Lup005857.1	Lup006907.1	Lup008075.1	Lup008492.1	Lup008575.1	Lup008706.1	Lup008914.1	Lup009420.1	Lup009514.1	Lup010846.1	Lup011371.1	Lup011885.2	Lup011977.1	Lup011999.1	Lup012439.1	Lup012923.1	Lup013748.1	Lup015875.1	Lup016336.1	Lup016350.1	Lup016804.1	Lup017502.1	Lup017520.1	Lup017655.1	Lup017975.1	Lup018240.1	Lup018632.1	Lup019432.1	Lup019484.1	Lup022512.1	Lup022940.1	Lup024518.1	Lup024561.1	Lup024739.1	Lup024861.1	Lup025540.1	Lup026491.1	Lup029936.1	Lup030410.1	Lup032914.1
IPR004095	TGS	8	Lup014539.1	Lup016492.1	Lup017968.1	Lup020748.1	Lup021136.2	Lup025585.1	Lup025811.1	Lup031926.1
IPR004098	Prp18	1	Lup001949.1
IPR004099	Pyridine nucleotide-disulphide oxidoreductase, dimerisation	8	Lup003895.1	Lup007441.1	Lup009184.3	Lup024567.1	Lup029133.1	Lup029159.1	Lup030920.1	Lup031547.1
IPR004100	ATPase, F1/V1/A1 complex, alpha/beta subunit, N-terminal	19	Lup000211.1	Lup000536.1	Lup002418.1	Lup002419.1	Lup003527.1	Lup005657.2	Lup009395.1	Lup011520.1	Lup015824.3	Lup018351.1	Lup018681.1	Lup019789.1	Lup019935.1	Lup021143.1	Lup024461.1	Lup024670.1	Lup026759.1	Lup030310.1	Lup030492.1
IPR004101	Mur ligase, C-terminal	1	Lup024529.1
IPR004102	Poly(ADP-ribose) polymerase, regulatory domain	3	Lup015421.3	Lup018629.1	Lup023651.1
IPR004104	Oxidoreductase, C-terminal	4	Lup005936.1	Lup025705.1	Lup028112.1	Lup030970.1
IPR004106	Peptidase S9A/B/C, oligopeptidase, N-terminal beta-propeller	6	Lup003728.1	Lup005272.1	Lup005419.1	Lup021862.1	Lup029411.1	Lup030439.2
IPR004108	Iron hydrogenase, large subunit, C-terminal	2	Lup017847.1	Lup031745.1
IPR004113	FAD-linked oxidase, C-terminal	2	Lup000282.1	Lup022017.1
IPR004114	THUMP	1	Lup022140.1
IPR004123	mRNA splicing factor, thioredoxin-like U5 snRNP	3	Lup005165.1	Lup021434.1	Lup021588.1
IPR004125	Signal recognition particle, SRP54 subunit, M-domain	4	Lup002198.1	Lup019617.1	Lup020344.1	Lup031130.1
IPR004127	Prefoldin subunit	5	Lup002380.1	Lup003037.1	Lup007421.1	Lup013566.1	Lup024691.1
IPR004129	Glycerophosphoryl diester phosphodiesterase	19	Lup013373.1	Lup017557.1	Lup018475.1	Lup018784.1	Lup019097.1	Lup019098.1	Lup021673.2	Lup024330.1	Lup025080.1	Lup025083.1	Lup025084.1	Lup025087.1	Lup025088.1	Lup025089.1	Lup025090.1	Lup026196.1	Lup026310.1	Lup029675.1	Lup033076.1
IPR004130	Uncharacterised protein family, ATP binding	4	Lup011891.3	Lup025027.1	Lup029147.1	Lup030632.2
IPR004131	Pyrophosphate-energised proton pump	7	Lup002423.2	Lup005842.1	Lup006979.1	Lup013352.1	Lup021844.1	Lup026228.1	Lup030141.1
IPR004134	Peptidase C1B, bleomycin hydrolase	1	Lup001171.1
IPR004136	2-nitropropane dioxygenase, NPD	1	Lup008993.1
IPR004139	Glycosyl transferase, family 13	1	Lup005127.1
IPR004140	Exo70 exocyst complex subunit	29	Lup001692.1	Lup001889.1	Lup002518.1	Lup003279.1	Lup003873.1	Lup005061.1	Lup005270.1	Lup006455.1	Lup007768.1	Lup008158.1	Lup010314.1	Lup013587.1	Lup013908.1	Lup014507.1	Lup018614.1	Lup019335.1	Lup020339.1	Lup022434.1	Lup023241.1	Lup023561.1	Lup023956.1	Lup024041.1	Lup024753.1	Lup027521.1	Lup031431.2	Lup032152.1	Lup032580.1	Lup032581.1	Lup032586.1
IPR004142	Ndr	7	Lup000371.1	Lup004265.2	Lup011343.1	Lup012440.1	Lup015548.1	Lup018268.1	Lup030263.1
IPR004143	Biotin/lipoate A/B protein ligase	4	Lup001546.1	Lup004946.1	Lup019538.1	Lup033056.1
IPR004146	DC1	2	Lup003371.1	Lup015249.2
IPR004147	ABC-1	24	Lup001229.1	Lup001993.1	Lup004779.1	Lup005788.1	Lup006862.1	Lup009040.1	Lup010038.1	Lup010585.1	Lup012470.1	Lup012844.1	Lup013061.1	Lup014112.1	Lup015470.1	Lup015713.1	Lup016178.1	Lup017004.1	Lup018839.1	Lup019163.2	Lup019379.1	Lup020977.1	Lup025707.1	Lup029885.1	Lup031323.1	Lup031438.1
IPR004148	BAR domain	10	Lup006148.1	Lup011951.1	Lup016425.3	Lup017379.1	Lup017559.1	Lup020292.1	Lup020319.1	Lup024754.1	Lup030386.1	Lup030388.1
IPR004152	GAT	17	Lup006329.1	Lup009668.1	Lup012106.1	Lup012140.1	Lup012554.1	Lup017965.1	Lup019267.1	Lup019570.1	Lup019923.1	Lup021004.1	Lup022169.1	Lup022950.1	Lup024214.1	Lup028352.1	Lup029910.1	Lup029912.1	Lup032934.1
IPR004154	Anticodon-binding	9	Lup002064.1	Lup002617.1	Lup005334.1	Lup008857.1	Lup010089.1	Lup020748.1	Lup020966.3	Lup025585.1	Lup027645.1
IPR004155	PBS lyase HEAT-like repeat	1	Lup002333.1
IPR004158	Protein of unknown function DUF247, plant	17	Lup000997.1	Lup002541.1	Lup002543.1	Lup002586.1	Lup006198.1	Lup006646.1	Lup007886.1	Lup008412.1	Lup010358.1	Lup011119.1	Lup011426.1	Lup016256.1	Lup021630.1	Lup022425.1	Lup022749.1	Lup023045.1	Lup024328.1
IPR004159	Putative S-adenosyl-L-methionine-dependent methyltransferase	65	Lup000332.1	Lup001634.1	Lup002085.1	Lup002446.1	Lup003532.1	Lup003777.1	Lup004844.1	Lup004973.1	Lup005050.1	Lup005489.1	Lup005828.1	Lup006943.1	Lup007354.1	Lup007355.1	Lup007646.1	Lup008372.1	Lup008566.1	Lup009273.1	Lup009376.1	Lup010248.1	Lup011144.1	Lup011604.1	Lup012354.1	Lup012730.1	Lup013847.2	Lup014297.1	Lup014715.1	Lup014786.1	Lup014787.1	Lup014790.1	Lup015117.1	Lup017887.1	Lup018170.1	Lup018873.1	Lup018919.1	Lup019595.1	Lup019924.2	Lup019925.1	Lup020106.1	Lup020500.1	Lup020613.1	Lup021328.1	Lup022012.1	Lup023838.1	Lup023935.1	Lup024739.1	Lup024917.1	Lup025135.1	Lup025478.1	Lup025728.1	Lup025821.1	Lup025960.1	Lup027393.1	Lup027666.1	Lup028009.1	Lup028045.1	Lup028206.1	Lup028550.1	Lup028551.1	Lup029472.1	Lup031041.1	Lup031250.1	Lup031281.1	Lup032270.1	Lup032401.1
IPR004160	Translation elongation factor EFTu/EF1A, C-terminal	20	Lup001595.1	Lup002001.1	Lup002342.1	Lup002559.1	Lup003610.1	Lup004772.1	Lup005199.1	Lup006025.1	Lup006433.1	Lup008811.1	Lup009315.1	Lup013646.1	Lup014564.1	Lup015790.1	Lup020389.1	Lup020879.1	Lup021949.1	Lup027467.1	Lup028907.1	Lup030941.1
IPR004161	Translation elongation factor EFTu/EF1A, domain 2	41	Lup001595.1	Lup002001.1	Lup002266.1	Lup002342.1	Lup002559.1	Lup003610.1	Lup004713.3	Lup004772.1	Lup005199.1	Lup006025.1	Lup006367.1	Lup006433.1	Lup006439.1	Lup006584.1	Lup006968.1	Lup008811.1	Lup009315.1	Lup010809.1	Lup011681.1	Lup013646.1	Lup014564.1	Lup015690.1	Lup015790.1	Lup016617.1	Lup019574.1	Lup019684.1	Lup020389.1	Lup020435.1	Lup020542.1	Lup020879.1	Lup021949.1	Lup024844.1	Lup024889.1	Lup025996.1	Lup025998.1	Lup026214.1	Lup026655.1	Lup027467.1	Lup028790.1	Lup028907.1	Lup030941.1
IPR004162	Seven-in-absentia protein, sina	14	Lup000493.1	Lup001802.1	Lup002514.1	Lup005507.1	Lup006923.1	Lup008071.1	Lup008693.1	Lup009157.1	Lup010874.1	Lup011200.1	Lup018065.1	Lup021068.1	Lup021716.1	Lup032373.1
IPR004167	E3 binding	8	Lup001665.1	Lup002010.1	Lup005164.1	Lup013230.1	Lup014648.3	Lup015152.1	Lup026768.2	Lup028747.1
IPR004170	WWE domain	2	Lup020643.1	Lup025499.1
IPR004176	Clp, N-terminal	20	Lup000890.1	Lup001420.1	Lup001691.1	Lup003872.1	Lup006478.1	Lup009415.1	Lup010822.1	Lup013267.1	Lup013455.1	Lup015709.1	Lup016840.1	Lup018466.1	Lup019973.1	Lup020288.1	Lup020315.1	Lup025174.1	Lup026109.1	Lup027489.1	Lup030698.1	Lup030845.1
IPR004177	DDHD	1	Lup004813.1
IPR004179	Sec63 domain	8	Lup002584.1	Lup007083.1	Lup013653.1	Lup014154.1	Lup016667.1	Lup024839.1	Lup028667.1	Lup028952.1
IPR004181	Zinc finger, MIZ-type	5	Lup003257.1	Lup004301.1	Lup011290.1	Lup022120.1	Lup023580.1
IPR004182	GRAM	24	Lup001664.1	Lup002217.1	Lup005687.1	Lup005709.1	Lup012954.1	Lup013865.1	Lup017866.1	Lup020707.1	Lup024696.1	Lup024697.1	Lup024698.1	Lup025552.1	Lup026009.1	Lup026433.1	Lup027910.2	Lup028438.1	Lup028439.1	Lup028899.1	Lup029823.1	Lup030440.1	Lup030475.1	Lup030476.1	Lup030988.1	Lup031769.1
IPR004183	Extradiol ring-cleavage dioxygenase, class III enzyme, subunit B	4	Lup019993.1	Lup019994.1	Lup023844.1	Lup023845.1
IPR004192	Ubiquinol cytochrome reductase, transmembrane domain	3	Lup006082.1	Lup021175.1	Lup022741.1
IPR004193	Glycoside hydrolase, family 13, N-terminal	7	Lup003864.2	Lup004841.2	Lup012326.1	Lup019753.1	Lup020482.1	Lup022273.1	Lup030902.1
IPR004198	Zinc finger, C5HC2-type	10	Lup002765.1	Lup008545.1	Lup014143.1	Lup016056.1	Lup016644.1	Lup020645.1	Lup021869.1	Lup022101.1	Lup025502.1	Lup031660.1
IPR004199	Beta galactosidase small chain/ domain 5	1	Lup032361.2
IPR004201	CDC48, domain 2	10	Lup004094.1	Lup004180.1	Lup005558.2	Lup007402.1	Lup010914.1	Lup011992.1	Lup020446.1	Lup021692.1	Lup023607.2	Lup031221.1
IPR004207	Ferredoxin thioredoxin reductase, alpha chain	2	Lup004107.1	Lup013797.1
IPR004209	Ferredoxin thioredoxin reductase beta subunit, domain	3	Lup004082.2	Lup004164.1	Lup013163.2
IPR004217	Mitochondrial inner membrane translocase complex, Tim8/9/10/13-zinc finger-like	5	Lup000250.1	Lup003304.1	Lup004485.1	Lup023540.1	Lup030836.1
IPR004226	Tubulin binding cofactor A	2	Lup029675.1	Lup029677.1
IPR004238	Late embryogenesis abundant protein, LEA-3	4	Lup002601.1	Lup006305.1	Lup007449.1	Lup013545.1
IPR004240	Nonaspanin (TM9SF)	22	Lup003176.1	Lup004602.1	Lup006964.1	Lup007847.1	Lup009507.1	Lup009687.1	Lup012473.2	Lup016098.1	Lup017758.1	Lup018129.1	Lup018793.1	Lup018842.1	Lup020419.1	Lup022496.1	Lup024294.1	Lup025366.1	Lup026209.1	Lup026519.1	Lup028854.1	Lup028882.1	Lup030690.1	Lup031596.1
IPR004241	Autophagy protein Atg8 ubiquitin-like	12	Lup000593.1	Lup000905.1	Lup001345.1	Lup002678.1	Lup003108.1	Lup006806.1	Lup007228.1	Lup009348.1	Lup013188.1	Lup016987.1	Lup024164.1	Lup032216.1
IPR004249	NPH3	46	Lup000841.1	Lup000978.1	Lup001268.1	Lup003090.1	Lup004331.1	Lup004376.1	Lup006274.1	Lup007042.1	Lup007202.1	Lup009003.1	Lup009023.1	Lup011378.1	Lup011500.1	Lup012921.1	Lup012969.2	Lup013741.1	Lup014141.1	Lup014275.1	Lup014869.1	Lup015582.1	Lup015969.1	Lup016306.1	Lup016424.1	Lup016642.1	Lup017105.1	Lup017381.1	Lup018821.1	Lup019384.1	Lup019533.1	Lup019857.1	Lup020710.1	Lup024797.1	Lup025331.1	Lup025921.1	Lup025922.1	Lup026434.1	Lup027147.1	Lup027868.1	Lup027875.1	Lup028609.1	Lup029009.1	Lup030358.1	Lup031227.1	Lup031771.1	Lup032477.1	Lup032608.1
IPR004252	Transposase, Ptta/En/Spm, plant	10	Lup000207.1	Lup006255.1	Lup010278.1	Lup010582.1	Lup011626.1	Lup014035.1	Lup014067.1	Lup019572.1	Lup019717.1	Lup023312.1
IPR004254	Hly-III-related	6	Lup000973.1	Lup009490.1	Lup013347.1	Lup018801.1	Lup027854.1	Lup030633.1
IPR004255	O-acyltransferase, WSD1, N-terminal	5	Lup001610.1	Lup008268.1	Lup009159.1	Lup011699.1	Lup027337.1
IPR004262	Male sterility	6	Lup016280.1	Lup017094.1	Lup017095.1	Lup019826.1	Lup021030.1	Lup023645.2
IPR004263	Exostosin-like	54	Lup000592.1	Lup001545.1	Lup002022.1	Lup002097.1	Lup002602.1	Lup003227.1	Lup003965.1	Lup004629.1	Lup006989.1	Lup006990.3	Lup006991.1	Lup007256.1	Lup007867.1	Lup010992.1	Lup011261.1	Lup011563.1	Lup012062.1	Lup012186.1	Lup012560.1	Lup013226.1	Lup013346.1	Lup015309.1	Lup015310.1	Lup016003.1	Lup016836.1	Lup017119.1	Lup017202.1	Lup018006.3	Lup018435.1	Lup018569.1	Lup020571.1	Lup020853.1	Lup020856.1	Lup020971.1	Lup021003.1	Lup021802.1	Lup022168.1	Lup022463.1	Lup022899.1	Lup023289.2	Lup023713.1	Lup025538.1	Lup027226.1	Lup027227.1	Lup027250.1	Lup027872.1	Lup028150.1	Lup028341.1	Lup031394.1	Lup031395.1	Lup032419.1	Lup032656.1	Lup032737.1	Lup032930.1
IPR004265	Plant disease resistance response protein	30	Lup001755.1	Lup002754.1	Lup002755.1	Lup003113.1	Lup003717.1	Lup004882.1	Lup006107.1	Lup006393.1	Lup006928.1	Lup006929.1	Lup006930.1	Lup007232.1	Lup012024.1	Lup012810.1	Lup012811.1	Lup012812.1	Lup012813.1	Lup012814.1	Lup017177.1	Lup017179.1	Lup017374.1	Lup017472.1	Lup018869.1	Lup022084.2	Lup022698.1	Lup023560.1	Lup023967.1	Lup024718.1	Lup025010.1	Lup030454.1
IPR004274	NLI interacting factor	24	Lup000818.1	Lup001407.1	Lup001899.1	Lup006750.1	Lup006955.1	Lup007033.1	Lup010355.1	Lup011900.1	Lup012057.1	Lup013713.1	Lup016734.1	Lup016793.1	Lup017776.1	Lup018907.1	Lup020399.1	Lup021653.1	Lup022406.1	Lup022408.1	Lup024266.2	Lup024286.1	Lup024994.1	Lup026610.2	Lup029500.1	Lup030887.1
IPR004276	Glycosyl transferase, family 28	5	Lup003981.1	Lup014204.3	Lup021702.2	Lup025238.1	Lup025335.1
IPR004277	Phosphatidyl serine synthase	3	Lup015829.1	Lup018346.1	Lup030305.1
IPR004282	Chloroplast envelope membrane protein, CemA	1	Lup001283.1
IPR004289	Herpesvirus UL92	1	Lup020580.2
IPR004294	Carotenoid oxygenase	10	Lup000089.2	Lup002248.1	Lup002325.1	Lup003751.1	Lup009134.1	Lup015061.1	Lup019450.1	Lup020087.1	Lup024858.1	Lup028507.1
IPR004298	Nicotianamine synthase	8	Lup002724.1	Lup005222.1	Lup005223.1	Lup005224.1	Lup005225.1	Lup022255.1	Lup022585.1	Lup027035.1
IPR004299	Membrane bound O-acyl transferase, MBOAT	3	Lup007133.2	Lup015334.1	Lup022088.1
IPR004304	Acetamidase/Formamidase	3	Lup011071.1	Lup011072.1	Lup011074.1
IPR004305	TENA/THI-4 protein/Coenzyme PQQ biosynthesis protein C domain	3	Lup014355.1	Lup015520.1	Lup029025.2
IPR004307	TspO/MBR-related protein	3	Lup008113.1	Lup014519.1	Lup021603.1
IPR004312	Arabidopsis retrotransposon Orf1	1	Lup032895.1
IPR004313	Acireductone dioxygenase ARD family	2	Lup020518.2	Lup020519.1
IPR004314	Domain of unknown function DUF239	10	Lup002296.1	Lup006669.1	Lup006670.1	Lup006671.1	Lup006703.1	Lup012005.1	Lup017766.2	Lup020413.1	Lup023062.1	Lup024281.1
IPR004316	RAG1-activating protein-1-related	28	Lup000252.1	Lup000253.1	Lup003697.1	Lup004153.1	Lup004855.1	Lup005698.1	Lup006468.1	Lup006783.1	Lup008668.1	Lup008836.1	Lup009146.1	Lup009147.1	Lup010254.1	Lup014072.1	Lup014091.2	Lup014902.1	Lup015301.1	Lup016502.1	Lup017544.1	Lup021592.1	Lup021888.1	Lup026486.1	Lup027499.1	Lup027500.1	Lup027657.1	Lup030834.1	Lup031415.2	Lup032282.1
IPR004320	Protein of unknown function DUF241, plant	24	Lup003400.1	Lup003401.1	Lup004789.1	Lup017305.1	Lup017306.1	Lup017307.1	Lup017308.1	Lup017309.1	Lup020036.1	Lup022070.1	Lup022071.1	Lup022072.1	Lup022879.1	Lup022880.1	Lup022881.1	Lup022882.1	Lup022883.1	Lup022884.1	Lup022885.1	Lup022886.1	Lup023468.1	Lup028231.1	Lup028232.1	Lup031059.1
IPR004323	Divalent ion tolerance protein, CutA	2	Lup012620.1	Lup028444.1
IPR004324	Biopterin transport-related protein BT1	6	Lup004647.1	Lup007240.1	Lup008753.1	Lup011129.1	Lup027075.1	Lup030687.1
IPR004326	Mlo-related protein	15	Lup003784.1	Lup005395.1	Lup012309.2	Lup014244.1	Lup014911.2	Lup017149.1	Lup022853.2	Lup025441.1	Lup026895.1	Lup027132.1	Lup027711.1	Lup028213.1	Lup030934.1	Lup031975.1	Lup033048.1
IPR004327	Phosphotyrosyl phosphatase activator, PTPA	2	Lup003181.1	Lup023649.2
IPR004328	BRO1 domain	8	Lup002535.1	Lup005707.1	Lup013671.1	Lup015141.1	Lup024429.1	Lup028738.1	Lup030311.1	Lup030982.1
IPR004329	CcmE/CycJ protein	1	Lup009784.1
IPR004330	FAR1 DNA binding domain	10	Lup005930.3	Lup005943.1	Lup007937.1	Lup017889.1	Lup021672.1	Lup025449.1	Lup027163.2	Lup029556.3	Lup029722.1	Lup032388.1
IPR004331	SPX, N-terminal	27	Lup000281.1	Lup001249.1	Lup003943.1	Lup004702.1	Lup006380.1	Lup006940.1	Lup007779.1	Lup007781.1	Lup010043.1	Lup010589.1	Lup010719.1	Lup011505.1	Lup011973.1	Lup014851.1	Lup015027.1	Lup015126.1	Lup015127.1	Lup015748.1	Lup020152.1	Lup020170.1	Lup024648.1	Lup025224.1	Lup025401.1	Lup028032.1	Lup028185.1	Lup030782.1	Lup032138.1
IPR004332	Transposase, MuDR, plant	5	Lup002704.1	Lup008092.1	Lup011151.1	Lup017034.2	Lup031701.1
IPR004333	Transcription factor, SBP-box	35	Lup002679.1	Lup006459.1	Lup006877.1	Lup007148.1	Lup007608.1	Lup008039.1	Lup010002.1	Lup010066.1	Lup010318.1	Lup011000.1	Lup011162.1	Lup013104.1	Lup013283.1	Lup013550.1	Lup013597.1	Lup015207.1	Lup015464.1	Lup016652.1	Lup016795.1	Lup016987.1	Lup018483.1	Lup019905.1	Lup020259.1	Lup020299.1	Lup021798.1	Lup021825.1	Lup022996.1	Lup023215.3	Lup025193.1	Lup025194.1	Lup026584.1	Lup027512.1	Lup029854.1	Lup031425.1	Lup033011.1
IPR004340	DNA primase, UL52/UL70 type, Herpesviridae	1	Lup015016.1
IPR004342	EXS, C-terminal	14	Lup003095.1	Lup003943.1	Lup006521.1	Lup006940.1	Lup007779.1	Lup007781.1	Lup015126.1	Lup024924.2	Lup026452.1	Lup027379.1	Lup028032.1	Lup028185.1	Lup030782.1	Lup032138.1
IPR004343	Plus-3	12	Lup001487.1	Lup005359.1	Lup006752.1	Lup006773.1	Lup008414.1	Lup014502.1	Lup016123.1	Lup022179.1	Lup022581.1	Lup024990.1	Lup027257.1	Lup030967.1
IPR004344	Tubulin-tyrosine ligase	1	Lup007108.1
IPR004345	TB2/DP1/HVA22-related protein	18	Lup000048.1	Lup008159.1	Lup008630.1	Lup012850.1	Lup013244.1	Lup016129.1	Lup017069.1	Lup019042.1	Lup019043.1	Lup019795.1	Lup022365.1	Lup022799.1	Lup025414.1	Lup027508.1	Lup028594.1	Lup030953.1	Lup031111.1	Lup031421.1
IPR004353	Vacuolar fusion protein MON1	3	Lup004307.1	Lup011278.1	Lup023593.1
IPR004358	Signal transduction histidine kinase-related protein, C-terminal	17	Lup000837.2	Lup002644.1	Lup002663.1	Lup003843.1	Lup007611.1	Lup008799.1	Lup010999.2	Lup015439.1	Lup019146.1	Lup020048.1	Lup021829.1	Lup021940.1	Lup022452.1	Lup022539.1	Lup022851.1	Lup028235.1	Lup030272.1
IPR004360	Glyoxalase/fosfomycin resistance/dioxygenase	11	Lup000043.1	Lup000589.2	Lup003224.1	Lup004507.1	Lup006805.1	Lup007370.1	Lup019021.1	Lup023749.1	Lup026261.1	Lup027316.1	Lup028512.1
IPR004364	Aminoacyl-tRNA synthetase, class II (D/K/N)	10	Lup004270.1	Lup005448.1	Lup019067.1	Lup019748.1	Lup020664.1	Lup021381.1	Lup028117.1	Lup028973.1	Lup028996.1	Lup029651.1
IPR004365	Nucleic acid binding, OB-fold, tRNA/helicase-type	16	Lup001228.1	Lup003199.1	Lup004270.1	Lup005448.1	Lup013275.1	Lup015227.1	Lup018474.1	Lup019067.1	Lup019339.1	Lup019748.1	Lup020612.1	Lup020664.1	Lup021381.1	Lup026126.2	Lup028973.1	Lup029651.1
IPR004367	Cyclin, C-terminal	59	Lup000994.1	Lup002270.1	Lup002304.1	Lup004379.3	Lup004792.1	Lup005046.1	Lup005619.1	Lup006349.1	Lup006507.1	Lup006640.1	Lup007676.1	Lup007899.1	Lup008207.1	Lup009036.1	Lup009190.1	Lup009801.1	Lup009984.1	Lup011760.1	Lup012408.1	Lup012414.1	Lup012509.1	Lup012621.1	Lup012712.1	Lup012928.1	Lup013058.1	Lup013892.1	Lup014934.1	Lup015225.1	Lup015755.1	Lup015911.2	Lup015977.1	Lup016565.1	Lup017745.1	Lup018016.1	Lup018363.1	Lup018995.1	Lup020704.1	Lup020754.1	Lup021467.1	Lup021841.1	Lup022077.1	Lup022220.1	Lup022892.1	Lup024002.1	Lup024505.1	Lup024506.1	Lup024784.1	Lup024819.1	Lup024940.1	Lup025589.1	Lup027120.2	Lup027284.1	Lup027373.1	Lup028443.1	Lup029575.1	Lup030327.1	Lup030610.1	Lup030617.1	Lup030628.1
IPR004373	Peptide chain release factor 1	1	Lup007497.1
IPR004374	Peptide chain release factor 2	1	Lup026953.1
IPR004394	Ribosome-associated, Iojap-like	3	Lup002260.1	Lup016788.1	Lup016789.1
IPR004398	RNA methyltransferase, RsmD	1	Lup004090.1
IPR004401	YbaB-like DNA-binding protein	3	Lup009505.1	Lup013384.1	Lup026183.1
IPR004403	Peptide chain release factor eRF1/aRF1	4	Lup004616.3	Lup005255.1	Lup006078.1	Lup021188.1
IPR004405	Translation release factor  pelota-like	2	Lup020467.1	Lup031673.1
IPR004408	Biotin--acetyl-CoA-carboxylase ligase	1	Lup004946.1
IPR004424	4-diphosphocytidyl-2C-methyl-D-erythritol kinase	2	Lup014173.1	Lup026753.1
IPR004429	Isopropylmalate dehydrogenase	2	Lup004347.1	Lup016285.1
IPR004434	Isocitrate dehydrogenase NAD-dependent	5	Lup003791.1	Lup007397.1	Lup022075.1	Lup022888.1	Lup027888.1
IPR004443	YjeF-related protein, N-terminal	3	Lup012625.2	Lup012952.1	Lup012953.1
IPR004445	Sodium/glutamate symporter	1	Lup022724.1
IPR004455	NADP oxidoreductase, coenzyme F420-dependent	1	Lup011818.1
IPR004456	Bisphosphoglycerate-independent phosphoglycerate mutase	2	Lup012045.1	Lup022414.1
IPR004457	Zinc finger, ZPR1-type	2	Lup023091.1	Lup028144.1
IPR004463	UDP-3-O-acyl N-acetylglucosamine deacetylase	1	Lup029212.3
IPR004468	CTP synthase	10	Lup002114.2	Lup002294.1	Lup003762.1	Lup011164.1	Lup014349.1	Lup015434.1	Lup016954.2	Lup028175.1	Lup028821.1	Lup032315.1
IPR004480	Monothiol glutaredoxin-related	5	Lup000230.1	Lup004371.2	Lup005560.1	Lup023728.1	Lup030124.1
IPR004499	Prolyl-tRNA synthetase, class IIa, archaeal-type	2	Lup002064.1	Lup005334.1
IPR004504	DNA repair protein RadA	2	Lup005994.1	Lup018147.1
IPR004506	tRNA-specific 2-thiouridylase	1	Lup023517.1
IPR004516	Histidyl-tRNA synthetase, class IIa	3	Lup002617.1	Lup010089.1	Lup029222.1
IPR004518	NTP pyrophosphohydrolase MazG, putative catalytic core	4	Lup008784.1	Lup010478.1	Lup019593.1	Lup029979.1
IPR004522	Asparaginyl-tRNA synthetase, class IIb	5	Lup004270.1	Lup005448.1	Lup020664.1	Lup028117.1	Lup028996.1
IPR004523	Aspartyl-tRNA synthetase, class IIb, archea/euk type	2	Lup019067.1	Lup029651.1
IPR004527	Glutamyl-tRNA synthetase, class Ib, bacterial/mitochondrial	2	Lup014253.1	Lup025293.2
IPR004528	3-deoxy-D-manno-octulosonate cytidylyltransferase	2	Lup001131.1	Lup015216.1
IPR004541	Translation elongation factor EFTu/EF1A, bacterial/organelle	6	Lup002342.1	Lup006433.1	Lup009315.1	Lup015790.1	Lup027467.1	Lup028907.1
IPR004551	Diphthine synthase	1	Lup017068.1
IPR004561	Isochorismate synthase	1	Lup002205.1
IPR004567	Type II pantothenate kinase	4	Lup000546.1	Lup005601.2	Lup027578.1	Lup028721.3
IPR004575	Cdk-activating kinase assembly factor (MAT1)	3	Lup020600.1	Lup027679.1	Lup028606.1
IPR004579	DNA repair protein rad10	1	Lup015579.1
IPR004582	Checkpoint protein Rad24	2	Lup003798.1	Lup004803.2
IPR004583	DNA repair protein Rad4	1	Lup018850.1
IPR004588	4-hydroxy-3-methylbut-2-en-1-yl diphosphate synthase, bacterial-type	3	Lup003244.1	Lup011281.1	Lup030207.1
IPR004589	DNA helicase, ATP-dependent, RecQ type	7	Lup002746.1	Lup008941.1	Lup016685.1	Lup017613.1	Lup018303.1	Lup020601.1	Lup021255.1
IPR004595	TFIIH C1-like domain	2	Lup011836.1	Lup032889.1
IPR004598	Transcription factor Tfb2	1	Lup024409.2
IPR004600	Transcription factor Tfb4	1	Lup012087.1
IPR004625	Pyridoxal phosphate (active vitamin B6) biosynthesis, pyridoxal kinase	1	Lup023859.1
IPR004636	Acetylornithine/Succinylornithine aminotransferase	2	Lup005176.1	Lup016600.1
IPR004639	Tetrapyrrole biosynthesis, glutamate-1-semialdehyde aminotransferase	2	Lup005118.1	Lup028761.1
IPR004640	Co-chaperone Hsc20	2	Lup001905.1	Lup006303.1
IPR004667	ADP/ATP carrier protein	5	Lup016305.1	Lup018186.1	Lup020859.1	Lup027279.1	Lup030117.1
IPR004680	Divalent ion symporter	2	Lup020140.1	Lup024817.1
IPR004695	C4-dicarboxylate transporter/malic acid transport protein	6	Lup002074.1	Lup003114.1	Lup018749.1	Lup019698.1	Lup032267.1	Lup032672.1
IPR004709	Na+/H+ exchanger	6	Lup001829.1	Lup007744.1	Lup010108.2	Lup013214.1	Lup015562.2	Lup024638.1
IPR004728	Translocation protein Sec62	3	Lup008891.1	Lup011903.1	Lup021660.1
IPR004769	Adenylosuccinate lyase	1	Lup029485.2
IPR004776	Auxin efflux carrier	25	Lup000859.1	Lup002121.1	Lup004098.1	Lup005136.1	Lup009410.1	Lup009411.1	Lup011838.1	Lup012233.1	Lup012925.1	Lup013113.1	Lup013459.1	Lup013669.1	Lup015231.1	Lup016246.1	Lup021904.2	Lup021970.1	Lup022446.1	Lup025247.1	Lup025439.1	Lup027709.1	Lup027961.1	Lup028208.1	Lup028214.1	Lup028962.1	Lup032891.1
IPR004780	Signal recognition particle, SRP	2	Lup019617.1	Lup031130.1
IPR004788	Ribose 5-phosphate isomerase, type A	5	Lup015818.1	Lup017945.1	Lup018357.1	Lup029275.1	Lup030316.1
IPR004790	Isocitrate dehydrogenase NADP-dependent, eukaryotic-type	6	Lup004053.1	Lup014345.1	Lup014729.1	Lup018838.1	Lup024090.1	Lup032623.1
IPR004792	Conserved hypothetical protein CHP00275, flavoprotein HI0933-like	1	Lup004183.1
IPR004794	Riboflavin biosynthesis protein RibD	1	Lup015327.1
IPR004802	Pseudouridine synthase-related	2	Lup007982.1	Lup009005.1
IPR004806	UV excision repair protein Rad23	8	Lup001294.2	Lup007806.1	Lup008852.1	Lup010237.1	Lup015154.3	Lup015859.1	Lup016898.2	Lup018317.1
IPR004808	Exodeoxyribonuclease III xth	4	Lup001934.1	Lup001935.1	Lup028242.1	Lup028926.1
IPR004810	Formyltetrahydrofolate deformylase	2	Lup027790.1	Lup031400.1
IPR004811	RelA/SpoT protein	6	Lup007306.1	Lup014539.1	Lup016492.1	Lup017968.1	Lup020189.1	Lup029172.1
IPR004813	Oligopeptide transporter OPT superfamily	27	Lup004807.1	Lup006335.2	Lup008719.1	Lup012268.1	Lup012592.1	Lup012719.1	Lup012720.1	Lup012721.1	Lup012722.1	Lup013180.1	Lup013595.1	Lup014859.1	Lup015073.1	Lup016114.1	Lup019121.1	Lup020958.1	Lup021261.1	Lup021307.1	Lup023743.1	Lup026814.1	Lup026816.1	Lup028239.1	Lup028469.1	Lup028841.1	Lup028842.1	Lup029695.1	Lup030990.1
IPR004820	Cytidylyltransferase	11	Lup004842.1	Lup005676.1	Lup011351.1	Lup012927.2	Lup012978.1	Lup014623.1	Lup018339.1	Lup019172.1	Lup022817.1	Lup026505.1	Lup032030.1
IPR004823	TATA box binding protein associated factor (TAF)	2	Lup007740.1	Lup010204.1
IPR004827	Basic-leucine zipper domain	125	Lup000074.1	Lup000586.1	Lup000968.1	Lup001086.1	Lup001309.1	Lup001381.1	Lup001451.1	Lup001556.1	Lup001773.1	Lup002050.1	Lup002494.1	Lup002576.1	Lup002665.1	Lup003010.1	Lup003418.1	Lup003429.1	Lup003758.1	Lup003980.1	Lup004458.1	Lup004954.1	Lup005000.1	Lup005001.1	Lup005112.1	Lup005227.1	Lup005368.1	Lup005827.1	Lup005951.1	Lup006097.2	Lup006346.1	Lup006659.1	Lup006681.1	Lup006888.1	Lup006947.1	Lup007797.1	Lup007946.1	Lup008166.1	Lup008393.1	Lup008440.1	Lup008583.1	Lup008961.1	Lup009241.2	Lup009398.1	Lup009560.1	Lup009807.1	Lup010436.1	Lup010737.1	Lup010862.4	Lup011231.1	Lup011679.1	Lup011826.1	Lup012300.1	Lup012371.1	Lup012403.2	Lup012432.1	Lup012433.1	Lup013131.1	Lup014115.1	Lup015146.1	Lup015192.1	Lup015442.1	Lup015538.1	Lup016134.1	Lup016215.1	Lup016830.1	Lup016903.1	Lup016967.1	Lup017088.1	Lup017250.1	Lup017311.1	Lup017354.1	Lup017548.1	Lup017575.1	Lup017761.1	Lup017805.1	Lup018024.1	Lup018494.1	Lup018815.1	Lup018981.1	Lup019316.1	Lup019418.1	Lup019477.1	Lup019609.1	Lup020351.1	Lup020416.1	Lup020633.1	Lup020946.1	Lup021779.1	Lup021836.1	Lup022055.1	Lup022352.1	Lup023440.1	Lup023462.1	Lup023496.1	Lup023654.1	Lup024194.1	Lup024230.1	Lup024291.1	Lup024953.1	Lup025162.1	Lup025496.1	Lup025903.1	Lup026764.1	Lup026930.1	Lup027845.1	Lup028646.1	Lup028743.1	Lup029972.1	Lup030514.1	Lup030533.1	Lup030904.1	Lup031020.1	Lup031038.1	Lup031188.1	Lup031709.1	Lup031831.1	Lup031960.1	Lup031979.1	Lup032325.1	Lup032343.1	Lup032441.1	Lup032572.1	Lup032604.1	Lup032682.1	Lup032881.1	Lup032951.1
IPR004837	Sodium/calcium exchanger membrane region	19	Lup001538.1	Lup003824.1	Lup004232.1	Lup007816.1	Lup008820.1	Lup008821.1	Lup008907.1	Lup011862.1	Lup011863.1	Lup012079.1	Lup012169.1	Lup015190.1	Lup016688.1	Lup024139.1	Lup024316.1	Lup026934.1	Lup028853.1	Lup029302.2	Lup032555.1
IPR004838	Aminotransferases, class-I, pyridoxal-phosphate-binding site	21	Lup002652.1	Lup004889.1	Lup005671.1	Lup005774.1	Lup006554.1	Lup011340.1	Lup011667.1	Lup012552.1	Lup013690.1	Lup013779.1	Lup014121.2	Lup015740.1	Lup018182.1	Lup018266.1	Lup019670.1	Lup019969.1	Lup024551.1	Lup025900.1	Lup027843.1	Lup030261.1	Lup032936.1
IPR004839	Aminotransferase, class I/classII	55	Lup000421.1	Lup001856.1	Lup002652.1	Lup004889.1	Lup005671.1	Lup005774.1	Lup006088.1	Lup006554.1	Lup008219.2	Lup008888.2	Lup009219.1	Lup011340.1	Lup011667.1	Lup012552.1	Lup012685.1	Lup013690.1	Lup013779.1	Lup013931.1	Lup014121.2	Lup014884.1	Lup014930.1	Lup015740.1	Lup015963.1	Lup018182.1	Lup018266.1	Lup018387.1	Lup019670.1	Lup019969.1	Lup020295.1	Lup020720.1	Lup020818.1	Lup020892.1	Lup021758.1	Lup022712.1	Lup022732.1	Lup023959.1	Lup024499.1	Lup024551.1	Lup025048.1	Lup025423.1	Lup025561.1	Lup025640.1	Lup025762.1	Lup025900.1	Lup026039.1	Lup027282.1	Lup027283.1	Lup027445.1	Lup027843.1	Lup029265.1	Lup029844.1	Lup030261.1	Lup032101.1	Lup032265.1	Lup032936.1
IPR004840	Amino acid permease, conserved site	2	Lup015834.1	Lup018344.1
IPR004841	Amino acid permease domain	4	Lup007040.1	Lup007041.1	Lup016640.1	Lup016641.1
IPR004843	Metallophosphoesterase domain	91	Lup000263.1	Lup000274.1	Lup000343.1	Lup000567.1	Lup000778.1	Lup000807.1	Lup001055.1	Lup001838.3	Lup002104.1	Lup002579.1	Lup003135.1	Lup004241.1	Lup004887.1	Lup005620.1	Lup005651.1	Lup006562.1	Lup006986.1	Lup007701.2	Lup007834.1	Lup007842.1	Lup008233.1	Lup008433.1	Lup008518.1	Lup008522.1	Lup008542.1	Lup009622.1	Lup009704.1	Lup010015.1	Lup010144.1	Lup010985.1	Lup011883.2	Lup014614.1	Lup014662.1	Lup014824.1	Lup015506.1	Lup015892.1	Lup016363.1	Lup017052.1	Lup017473.1	Lup018878.1	Lup019059.2	Lup019298.1	Lup019604.1	Lup019605.1	Lup019606.1	Lup019708.1	Lup019824.1	Lup020766.1	Lup021482.2	Lup021563.1	Lup021988.1	Lup021989.1	Lup022473.1	Lup023025.1	Lup023027.1	Lup023174.1	Lup023182.1	Lup023185.1	Lup023186.1	Lup023194.1	Lup023334.1	Lup023680.2	Lup025030.1	Lup025606.1	Lup025693.1	Lup026790.3	Lup026874.1	Lup027520.1	Lup027550.1	Lup027661.1	Lup027662.1	Lup027664.1	Lup027665.1	Lup028209.1	Lup028829.1	Lup028916.1	Lup028951.1	Lup029259.1	Lup029476.1	Lup029634.1	Lup029671.1	Lup029944.1	Lup030044.1	Lup030772.1	Lup031210.1	Lup031355.1	Lup031430.1	Lup031682.1	Lup031891.1	Lup032098.1	Lup032155.1
IPR004853	Domain of unknown function DUF250	103	Lup000268.1	Lup000543.1	Lup000607.1	Lup000642.1	Lup000780.1	Lup000828.1	Lup001761.1	Lup001762.1	Lup001818.1	Lup001862.1	Lup002402.1	Lup002816.1	Lup003622.1	Lup003845.1	Lup005027.1	Lup005488.1	Lup005547.1	Lup005802.1	Lup006060.1	Lup007069.1	Lup007309.1	Lup007500.1	Lup009171.1	Lup009172.1	Lup009211.1	Lup009531.1	Lup009548.1	Lup009549.2	Lup010200.1	Lup010530.1	Lup010732.1	Lup011874.1	Lup012627.1	Lup012628.1	Lup012629.1	Lup012694.2	Lup013329.1	Lup013458.1	Lup013578.1	Lup013717.1	Lup013879.1	Lup014730.1	Lup014765.1	Lup014844.1	Lup014857.1	Lup015045.1	Lup015781.1	Lup016653.1	Lup017138.1	Lup018149.1	Lup018150.1	Lup018151.1	Lup018152.1	Lup018154.1	Lup018155.1	Lup018563.1	Lup018789.1	Lup019049.1	Lup019461.1	Lup019462.2	Lup019763.1	Lup020047.1	Lup021192.1	Lup021344.2	Lup021412.1	Lup022563.1	Lup023598.1	Lup023817.1	Lup023890.1	Lup023891.1	Lup024128.1	Lup024363.1	Lup024394.1	Lup024651.1	Lup024854.1	Lup025939.1	Lup026104.1	Lup026253.1	Lup026826.1	Lup027116.1	Lup028431.1	Lup028432.1	Lup028434.1	Lup028518.1	Lup028781.1	Lup029084.2	Lup029393.1	Lup029482.1	Lup029639.1	Lup029697.1	Lup030197.1	Lup030835.1	Lup030868.1	Lup031141.1	Lup031481.1	Lup031790.1	Lup031905.1	Lup031919.1	Lup031944.1	Lup031945.1	Lup031968.1	Lup032268.1	Lup032860.2
IPR004854	Ubiquitin fusion degradation protein UFD1	4	Lup000705.1	Lup003314.1	Lup010085.1	Lup021922.1
IPR004855	Transcription factor IIA, alpha/beta subunit	4	Lup003321.1	Lup005912.1	Lup017212.1	Lup023531.2
IPR004856	Glycosyl transferase, ALG6/ALG8	2	Lup006008.1	Lup009126.1
IPR004859	Putative 5-3 exonuclease	5	Lup008161.1	Lup010114.1	Lup016130.1	Lup017074.1	Lup021536.1
IPR004860	LAGLIDADG DNA endonuclease	1	Lup015240.1
IPR004861	Protein-tyrosine phosphatase, SIW14-like	6	Lup000224.1	Lup000697.1	Lup010163.1	Lup015483.1	Lup026414.1	Lup029535.1
IPR004864	Late embryogenesis abundant protein, LEA-14	62	Lup000500.1	Lup000717.1	Lup001328.1	Lup001462.1	Lup002105.1	Lup002129.1	Lup002130.1	Lup003145.1	Lup003154.1	Lup003166.1	Lup004397.1	Lup004519.1	Lup004527.1	Lup004566.1	Lup005575.1	Lup005976.1	Lup006129.1	Lup007035.1	Lup007556.1	Lup008805.1	Lup008960.1	Lup009255.1	Lup009601.1	Lup010907.1	Lup010909.1	Lup011602.1	Lup012655.1	Lup013686.1	Lup014138.1	Lup014178.1	Lup014301.1	Lup014663.1	Lup016630.1	Lup017082.1	Lup018974.1	Lup018994.1	Lup019481.1	Lup019551.1	Lup019634.1	Lup019635.1	Lup019798.1	Lup019799.1	Lup019800.1	Lup021259.1	Lup021945.1	Lup024430.1	Lup025462.1	Lup027738.1	Lup028760.1	Lup029561.1	Lup029573.1	Lup029701.1	Lup030054.1	Lup030091.1	Lup030399.1	Lup030656.1	Lup030738.1	Lup030952.1	Lup031105.1	Lup031106.1	Lup032064.1	Lup032615.1
IPR004870	Nucleoporin, Nup155-like	2	Lup021923.1	Lup031580.1
IPR004871	Cleavage/polyadenylation specificity factor, A subunit, C-terminal	6	Lup019875.1	Lup019972.1	Lup024308.1	Lup024717.1	Lup026789.1	Lup030455.1
IPR004873	BURP domain	8	Lup000570.1	Lup005378.1	Lup005380.1	Lup015936.1	Lup020741.1	Lup021006.1	Lup024201.1	Lup031232.1
IPR004877	Cytochrome b561, eukaryote	17	Lup002511.1	Lup004679.1	Lup019151.1	Lup019303.2	Lup020121.1	Lup023972.1	Lup025390.1	Lup026423.1	Lup026424.1	Lup026700.1	Lup027170.1	Lup029981.1	Lup029990.1	Lup029991.1	Lup030518.1	Lup031738.1	Lup032435.1
IPR004881	Ribosome biogenesis GTPase RsgA, putative	1	Lup016791.1
IPR004882	LUC7-related	5	Lup010679.1	Lup015813.1	Lup016367.1	Lup016368.1	Lup017466.2
IPR004883	Lateral organ boundaries, LOB	73	Lup000164.1	Lup000531.1	Lup000628.1	Lup000672.1	Lup000674.1	Lup000982.1	Lup001023.1	Lup001535.1	Lup001607.1	Lup001978.1	Lup001979.1	Lup002006.1	Lup002269.1	Lup003263.1	Lup004132.1	Lup004769.1	Lup005973.1	Lup006009.1	Lup006010.1	Lup006168.1	Lup006866.1	Lup008303.1	Lup008560.1	Lup009546.1	Lup010321.1	Lup010645.1	Lup010730.1	Lup010806.1	Lup010897.1	Lup011069.1	Lup011246.1	Lup011248.1	Lup011292.1	Lup012956.1	Lup013869.1	Lup015856.1	Lup016196.1	Lup016891.1	Lup017157.1	Lup018126.1	Lup018322.1	Lup018608.1	Lup018628.1	Lup019444.1	Lup019532.1	Lup020270.1	Lup020988.1	Lup022301.1	Lup022343.1	Lup022770.1	Lup023266.1	Lup024056.1	Lup024556.1	Lup027118.1	Lup027460.1	Lup027871.1	Lup028360.1	Lup028361.1	Lup028751.1	Lup029047.1	Lup029108.1	Lup029506.1	Lup029510.1	Lup029654.1	Lup029784.1	Lup030215.1	Lup031086.1	Lup031469.1	Lup031513.1	Lup031593.1	Lup031793.1	Lup031937.1	Lup031970.1
IPR004887	Glutathione synthase, substrate-binding, eukaryotic	2	Lup021511.1	Lup029294.1
IPR004888	Glycoside hydrolase, family 63	2	Lup007592.1	Lup007593.1
IPR004895	Prenylated rab acceptor PRA1	19	Lup000244.1	Lup000679.1	Lup004434.1	Lup006391.1	Lup008273.1	Lup011815.1	Lup012807.1	Lup015533.1	Lup018133.1	Lup018635.1	Lup018924.1	Lup021441.1	Lup024871.1	Lup025170.1	Lup025352.1	Lup029516.1	Lup030058.1	Lup030059.1	Lup031599.1
IPR004901	Alpha-1,4-glucan-protein synthase, UDP-forming	10	Lup000232.1	Lup001392.1	Lup001393.1	Lup006145.1	Lup013282.1	Lup021849.1	Lup025019.1	Lup025240.1	Lup029964.1	Lup032446.1
IPR004907	ATPase, V1 complex, subunit C	2	Lup010311.1	Lup029357.2
IPR004908	ATPase, V1 complex, subunit H	4	Lup007661.1	Lup008600.1	Lup008601.1	Lup008602.1
IPR004910	Yippee-like protein	10	Lup000660.1	Lup008712.2	Lup010705.2	Lup011185.1	Lup012259.1	Lup018903.1	Lup022714.1	Lup024324.1	Lup029497.1	Lup029849.1
IPR004911	Gamma interferon inducible lysosomal thiol reductase GILT	4	Lup010898.1	Lup012798.1	Lup020533.1	Lup024097.1
IPR004926	Late embryogenesis abundant protein, LEA-5	4	Lup006785.1	Lup013925.1	Lup016486.1	Lup016931.1
IPR004928	Photosystem I PsaH, reaction centre subunit VI	2	Lup025798.1	Lup030087.1
IPR004932	Retrieval of early ER protein Rer1	5	Lup006199.2	Lup006504.1	Lup017303.1	Lup023471.1	Lup025817.1
IPR004938	Xyloglucan fucosyltransferase	8	Lup001164.1	Lup001301.1	Lup002164.1	Lup002165.1	Lup002325.1	Lup010049.1	Lup027377.1	Lup032861.1
IPR004939	Anaphase-promoting complex, subunit 10/DOC domain	1	Lup007651.1
IPR004948	Nucleoside-triphosphatase, THEP1 type	1	Lup000874.1
IPR004953	EB1, C-terminal	8	Lup000992.1	Lup006201.1	Lup006508.1	Lup009907.3	Lup013243.1	Lup022747.1	Lup026341.4	Lup032654.2
IPR004963	Pectinacetylesterase	10	Lup002055.1	Lup003771.1	Lup003772.1	Lup004683.1	Lup007487.1	Lup013538.1	Lup017003.1	Lup017023.1	Lup025466.1	Lup027686.1
IPR004971	mRNA capping enzyme, large subunit	2	Lup001115.1	Lup008677.1
IPR004977	Ribosomal protein S25	3	Lup003401.1	Lup005371.1	Lup023467.1
IPR004993	GH3 auxin-responsive promoter	17	Lup001118.1	Lup001824.1	Lup002501.1	Lup003084.1	Lup006485.1	Lup006949.1	Lup011217.1	Lup011218.1	Lup011219.1	Lup011647.1	Lup011719.1	Lup011720.1	Lup021753.1	Lup025932.1	Lup030526.1	Lup030527.1	Lup031962.1
IPR005000	Aldehyde-lyase domain	1	Lup008793.1
IPR005002	Eukaryotic phosphomannomutase	1	Lup015767.1
IPR005011	SART-1 protein	1	Lup006699.1
IPR005013	Oligosaccharyl transferase complex, subunit Wbp1	2	Lup003379.1	Lup017284.1
IPR005016	TMS membrane protein/tumour differentially expressed protein	6	Lup004535.1	Lup010435.1	Lup012023.1	Lup018693.1	Lup025419.1	Lup030728.1
IPR005018	DOMON domain	17	Lup002511.1	Lup005299.1	Lup009518.1	Lup014240.1	Lup019080.1	Lup019151.1	Lup023972.1	Lup025390.1	Lup026423.1	Lup026424.1	Lup027170.1	Lup028998.1	Lup029981.1	Lup029990.1	Lup029991.1	Lup030518.1	Lup031738.1
IPR005019	Methyladenine glycosylase	7	Lup006761.1	Lup009767.1	Lup012229.1	Lup013380.1	Lup026185.1	Lup028812.1	Lup032869.1
IPR005024	Snf7	20	Lup001695.1	Lup003226.1	Lup003581.1	Lup003875.1	Lup004271.1	Lup004836.1	Lup005990.1	Lup007048.1	Lup007119.1	Lup007489.1	Lup007767.1	Lup017121.1	Lup017122.1	Lup018262.1	Lup025969.1	Lup026071.2	Lup028348.1	Lup030064.1	Lup030258.1	Lup032409.1
IPR005025	NADPH-dependent FMN reductase	11	Lup000433.1	Lup006655.1	Lup009030.1	Lup011812.1	Lup012989.1	Lup013054.1	Lup025151.1	Lup025652.1	Lup032320.1	Lup032551.1	Lup032874.1
IPR005027	Glycosyl transferase, family 43	7	Lup000998.1	Lup000999.1	Lup006197.1	Lup012587.1	Lup022750.1	Lup028480.2	Lup032931.1
IPR005031	Streptomyces cyclase/dehydrase	7	Lup009805.1	Lup015460.1	Lup015471.1	Lup017006.1	Lup026710.1	Lup030598.1	Lup031261.1
IPR005033	YEATS	2	Lup017333.1	Lup022037.1
IPR005034	Dicer double-stranded RNA-binding fold	6	Lup002532.1	Lup013370.1	Lup014391.1	Lup027093.1	Lup030675.1	Lup031805.1
IPR005037	Pre-mRNA-splicing factor 38	5	Lup002734.1	Lup015612.1	Lup018843.1	Lup024087.1	Lup032625.1
IPR005043	CAS/CSE, C-terminal	3	Lup005499.1	Lup011196.1	Lup018067.1
IPR005045	Protein of unknown function DUF284, transmembrane eukaryotic	6	Lup002284.1	Lup006642.1	Lup007024.2	Lup012218.2	Lup016333.1	Lup029769.1
IPR005049	Protein of unknown function DUF288	3	Lup010518.1	Lup016813.1	Lup028563.1
IPR005050	Early nodulin 93 ENOD93 protein	5	Lup013320.1	Lup018554.1	Lup018555.1	Lup021000.1	Lup026269.1
IPR005061	Domain of unknown function DUF292, eukaryotic	21	Lup000328.1	Lup001127.1	Lup003059.1	Lup004268.1	Lup004524.1	Lup008854.1	Lup011338.1	Lup015149.1	Lup016146.1	Lup016320.1	Lup016883.1	Lup025057.1	Lup025655.1	Lup025783.1	Lup025787.1	Lup028230.1	Lup028744.1	Lup030097.1	Lup030260.1	Lup030739.1	Lup031991.1
IPR005062	SAC3/GANP/Nin1/mts3/eIF-3 p25	8	Lup003708.1	Lup009163.2	Lup009312.1	Lup019596.1	Lup026025.1	Lup029193.1	Lup030462.3	Lup032337.1
IPR005066	Moybdenum cofactor oxidoreductase, dimerisation	4	Lup005009.1	Lup005219.1	Lup009230.1	Lup013611.1
IPR005067	Fatty acid desaturase, type 2	5	Lup014089.1	Lup018292.1	Lup024345.1	Lup026005.2	Lup027906.1
IPR005069	Nucleotide-diphospho-sugar transferase	13	Lup003381.1	Lup004612.1	Lup009652.3	Lup014703.1	Lup016107.1	Lup016567.1	Lup019293.1	Lup024444.1	Lup024658.1	Lup025277.1	Lup027733.2	Lup028189.1	Lup031001.1
IPR005078	Peptidase C54	2	Lup010189.1	Lup024873.1
IPR005079	Peptidase C45, acyl-coenzyme A:6-aminopenicillanic acid acyl-transferase	1	Lup032087.1
IPR005084	Carbohydrate binding module family 6	1	Lup008398.1
IPR005085	Carbohydrate binding module family 25	2	Lup009346.1	Lup013189.1
IPR005097	Saccharopine dehydrogenase / Homospermidine synthase	5	Lup001424.1	Lup013528.1	Lup023385.1	Lup028867.1	Lup028868.1
IPR005100	Transcription elongation factor Spt5, NGN domain	5	Lup014090.1	Lup015401.1	Lup016907.1	Lup018097.1	Lup019888.1
IPR005101	DNA photolyase, FAD-binding/Cryptochrome, C-terminal	8	Lup002802.1	Lup004976.1	Lup006627.1	Lup008367.1	Lup012646.2	Lup013984.1	Lup016928.1	Lup027275.1
IPR005106	Aspartate/homoserine dehydrogenase, NAD-binding	3	Lup001376.1	Lup007820.1	Lup031375.1
IPR005107	CO dehydrogenase flavoprotein, C-terminal	3	Lup000709.1	Lup005919.1	Lup018966.1
IPR005110	MoeA, N-terminal and linker domain	1	Lup029550.2
IPR005111	MoeA, C-terminal, domain IV	1	Lup029550.2
IPR005112	dDENN	3	Lup011094.1	Lup028337.1	Lup032787.1
IPR005113	uDENN	6	Lup007112.1	Lup011094.1	Lup016691.1	Lup026065.1	Lup028337.1	Lup032787.1
IPR005117	Nitrite/sulphite reductase, hemoprotein beta-component, ferrodoxin-like	4	Lup016386.1	Lup017437.1	Lup027936.1	Lup027937.1
IPR005118	Transcription-repair-coupling factor domain	1	Lup010277.1
IPR005120	Regulator of nonsense-mediated decay, UPF3	2	Lup007940.1	Lup014922.1
IPR005121	Phenylalanyl-tRNA synthetase, beta subunit, ferrodoxin-fold anticodon-binding	1	Lup022383.1
IPR005122	Uracil-DNA glycosylase-like	2	Lup016421.1	Lup017385.1
IPR005123	Oxoglutarate/iron-dependent oxygenase	152	Lup000091.1	Lup000387.1	Lup000498.1	Lup000666.1	Lup000699.1	Lup000883.1	Lup001196.1	Lup001243.1	Lup001476.1	Lup001846.1	Lup001881.1	Lup001929.1	Lup001931.1	Lup001932.1	Lup001933.1	Lup002235.1	Lup002245.1	Lup002268.1	Lup002443.1	Lup002445.1	Lup003699.1	Lup003902.1	Lup004179.1	Lup004500.1	Lup004567.1	Lup004655.1	Lup004815.1	Lup004839.1	Lup005013.1	Lup005053.1	Lup005315.1	Lup005429.1	Lup005457.2	Lup005829.1	Lup006110.2	Lup006298.1	Lup006364.1	Lup006500.2	Lup007391.1	Lup007438.1	Lup007897.1	Lup008509.1	Lup009079.1	Lup009282.1	Lup009600.1	Lup009698.1	Lup010145.1	Lup010445.1	Lup010625.1	Lup010808.1	Lup010830.1	Lup011087.1	Lup011485.1	Lup011751.1	Lup011793.1	Lup011902.1	Lup011930.1	Lup011931.1	Lup012242.1	Lup012508.1	Lup012684.1	Lup012717.1	Lup012870.1	Lup012896.1	Lup013354.1	Lup014159.1	Lup014491.1	Lup014836.1	Lup015241.1	Lup015242.1	Lup015304.1	Lup015458.1	Lup015503.1	Lup015504.1	Lup015832.1	Lup016309.1	Lup016794.1	Lup016980.1	Lup017822.1	Lup017861.1	Lup017938.1	Lup018183.1	Lup018909.1	Lup019299.2	Lup019310.1	Lup019353.1	Lup019401.1	Lup019600.1	Lup020091.1	Lup020104.1	Lup020105.1	Lup020463.1	Lup021095.1	Lup021418.1	Lup021468.1	Lup022041.1	Lup022396.1	Lup022647.1	Lup022867.1	Lup022986.1	Lup023050.1	Lup023105.1	Lup023252.1	Lup023339.1	Lup024031.1	Lup024114.1	Lup024182.1	Lup024184.1	Lup024318.3	Lup024372.1	Lup024622.1	Lup024746.1	Lup025114.1	Lup025157.1	Lup025820.1	Lup025964.1	Lup025966.1	Lup025968.1	Lup026280.1	Lup026852.1	Lup027194.1	Lup027298.1	Lup027879.1	Lup027915.1	Lup027916.1	Lup027917.1	Lup028105.1	Lup028227.1	Lup028407.1	Lup028408.1	Lup028608.1	Lup028791.1	Lup028793.1	Lup028988.1	Lup029156.1	Lup029537.1	Lup029737.1	Lup029782.1	Lup029783.1	Lup029801.1	Lup029843.1	Lup030275.1	Lup030679.1	Lup030943.1	Lup031277.1	Lup031278.1	Lup031279.1	Lup031897.1	Lup032448.1	Lup032458.1	Lup032563.1	Lup032732.1
IPR005124	Vacuolar (H+)-ATPase G subunit	3	Lup014489.1	Lup031205.1	Lup031228.1
IPR005134	Uncharacterised protein family UPF0114	2	Lup020587.1	Lup028022.1
IPR005135	Endonuclease/exonuclease/phosphatase	48	Lup000487.1	Lup001843.1	Lup001928.1	Lup001934.1	Lup001935.1	Lup004039.1	Lup004734.1	Lup005769.1	Lup005869.1	Lup006225.1	Lup006309.1	Lup006352.1	Lup006685.2	Lup008515.1	Lup009309.1	Lup009593.1	Lup009702.1	Lup010563.1	Lup013186.1	Lup013382.3	Lup014684.1	Lup016594.1	Lup017957.1	Lup018689.1	Lup019357.1	Lup020591.1	Lup021162.1	Lup021367.1	Lup021867.1	Lup021868.1	Lup022182.1	Lup022963.1	Lup023164.1	Lup024590.1	Lup024626.1	Lup025881.1	Lup026184.2	Lup026796.1	Lup026971.1	Lup027819.1	Lup028067.1	Lup028242.1	Lup028317.1	Lup028564.1	Lup028926.1	Lup031067.1	Lup031334.1	Lup032532.1
IPR005139	Peptide chain release factor	5	Lup006276.2	Lup007497.1	Lup016824.1	Lup025248.1	Lup026953.1
IPR005140	eRF1 domain 1/Pelota-like	6	Lup004616.3	Lup005255.1	Lup006078.1	Lup020467.1	Lup021188.1	Lup031673.1
IPR005141	eRF1 domain 2	6	Lup004616.3	Lup005255.1	Lup006078.1	Lup020467.1	Lup021188.1	Lup031673.1
IPR005142	eRF1 domain 3	6	Lup004616.3	Lup005255.1	Lup006078.1	Lup020467.1	Lup021188.1	Lup031673.1
IPR005144	ATP-cone	3	Lup002472.1	Lup002552.1	Lup031917.1
IPR005146	B3/B4 tRNA-binding domain	1	Lup013295.1
IPR005147	tRNA synthetase, B5-domain	1	Lup013295.1
IPR005148	Arginyl tRNA synthetase N-terminal domain	3	Lup004950.1	Lup024004.1	Lup029747.2
IPR005150	Cellulose synthase	41	Lup000825.1	Lup001247.1	Lup001339.1	Lup001340.3	Lup001725.1	Lup002322.1	Lup002469.1	Lup003117.2	Lup004624.1	Lup005805.1	Lup007756.2	Lup007884.2	Lup008139.2	Lup011417.1	Lup014543.1	Lup015037.1	Lup015059.1	Lup016062.1	Lup017446.1	Lup017966.1	Lup018797.1	Lup018798.1	Lup019118.1	Lup020364.1	Lup020636.1	Lup021389.1	Lup022167.3	Lup022542.1	Lup022949.1	Lup023697.1	Lup024131.2	Lup025260.1	Lup025695.1	Lup027209.1	Lup027417.1	Lup028828.1	Lup028957.1	Lup029372.1	Lup030537.1	Lup031306.1	Lup031913.2
IPR005151	Interphotoreceptor retinol-binding	3	Lup019780.1	Lup024267.1	Lup032105.1
IPR005155	Ribosome biogenesis factor NIP7-like	2	Lup018400.1	Lup026364.1
IPR005160	Ku70/Ku80 C-terminal arm	3	Lup009095.1	Lup020275.1	Lup024750.1
IPR005161	Ku70/Ku80, N-terminal alpha/beta	2	Lup020275.1	Lup024749.1
IPR005162	Retrotransposon gag protein	3	Lup003033.1	Lup007417.1	Lup029890.1
IPR005170	Transporter-associated domain	2	Lup000810.1	Lup019111.1
IPR005172	Tesmin/TSO1-like cysteine-rich	11	Lup001246.1	Lup005886.1	Lup007261.1	Lup017953.1	Lup019361.1	Lup021023.1	Lup022186.1	Lup022967.1	Lup024217.1	Lup030754.1	Lup032750.1
IPR005174	Protein of unknown function DUF295	18	Lup002048.1	Lup004788.1	Lup005420.1	Lup008140.1	Lup009501.1	Lup010215.1	Lup012120.1	Lup013328.1	Lup013681.1	Lup013723.2	Lup020534.1	Lup020535.1	Lup020536.1	Lup020537.1	Lup022064.1	Lup026182.1	Lup027625.1	Lup031157.1
IPR005175	Domain of unknown function DUF296	76	Lup000629.1	Lup000746.1	Lup000768.1	Lup000889.1	Lup000952.1	Lup000954.1	Lup001730.1	Lup002947.1	Lup003920.1	Lup004335.1	Lup005103.1	Lup005389.1	Lup006629.1	Lup007285.1	Lup007693.1	Lup008093.1	Lup008128.1	Lup008353.1	Lup009096.1	Lup010149.1	Lup010150.1	Lup012305.1	Lup012615.1	Lup012858.1	Lup014280.1	Lup014281.1	Lup014308.1	Lup015097.1	Lup015324.1	Lup015330.1	Lup015500.1	Lup016244.1	Lup016245.1	Lup016265.1	Lup017103.1	Lup017661.1	Lup017691.1	Lup017738.1	Lup018604.1	Lup019005.1	Lup019029.1	Lup019729.1	Lup019766.1	Lup019974.1	Lup020205.1	Lup020271.1	Lup021102.1	Lup021762.1	Lup022609.1	Lup022900.1	Lup023682.1	Lup024877.1	Lup025211.1	Lup025890.1	Lup025891.1	Lup026477.1	Lup027759.1	Lup027826.1	Lup027828.1	Lup028058.1	Lup028451.1	Lup028695.1	Lup028963.1	Lup028964.1	Lup028971.1	Lup029307.1	Lup029333.1	Lup029468.1	Lup029621.1	Lup030886.1	Lup031678.1	Lup031679.1	Lup032120.1	Lup032261.1	Lup032263.1	Lup032501.1
[truncated: 493,937 more chars]
