# Supplementary material for: A comprehensive draft genome sequence for lupin (Lupinus angustifolius), an emerging health food: insights into plant–microbe interactions and legume evolution
Source: Plant Biotechnol J. 2016 Sep 23;15(3):318–30. doi: 10.1111/pbi.12615 (PMC5316927; doi:10.1111/pbi.12615)
Supplement: Supplementary file 9 — Data S8 Functional annotations assigned to gene annotations of narrow‐leafed lupin. [file PBI-15-318-s010.gz › CCG.rebuild.gff.reorder.noisoforms.pep.KEGG.blast.map.gene]

map00010	203	Lup000134.2,K00844,2.7.1.1	Lup010328.1,K01568,4.1.1.1	Lup010340.1,K00001,1.1.1.1	Lup010371.1,K03841,3.1.3.11	Lup010391.1,K00002,1.1.1.2	Lup027001.1,K01568,4.1.1.1	Lup027038.1,K00128,1.2.1.3	Lup028803.1,K00927,2.7.2.3	Lup028931.1,K01689,4.2.1.11	Lup030891.1,K01689,4.2.1.11	Lup030896.1,K01623,4.1.2.13	Lup030957.1,K00844,2.7.1.1	Lup000572.1,K00128,1.2.1.3	Lup001868.1,K00128,1.2.1.3	Lup001869.1,K00128,1.2.1.3	Lup001875.1,K00001,1.1.1.1	Lup001876.1,K00001,1.1.1.1	Lup002010.1,K00627,2.3.1.12	Lup002091.1,K01835,5.4.2.2	Lup002103.1,K01834,5.4.2.1	Lup002125.1,K01785,5.1.3.3	Lup002933.1,K00850,2.7.1.11	Lup002943.1,K00844,2.7.1.1	Lup003096.1,K01792,5.1.3.15	Lup003327.1,K00128,1.2.1.3	Lup003414.1,K01623,4.1.2.13	Lup004276.1,K00850,2.7.1.11	Lup004279.2,K01803,5.3.1.1	Lup004600.1,K00002,1.1.1.2	Lup005608.1,K00128,1.2.1.3	Lup005656.1,K00002,1.1.1.2	Lup007441.1,K00382,1.8.1.4	Lup008293.1,K00002,1.1.1.2	Lup008875.1,K00162,1.2.4.1	Lup009618.1,K00001,1.1.1.1	Lup010565.1,K00873,2.7.1.40	Lup012330.1,K00162,1.2.4.1	Lup012570.1,K00850,2.7.1.11	Lup012571.1,K00850,2.7.1.11	Lup012619.1,K01810,5.3.1.9	Lup012659.1,K01834,5.4.2.1	Lup012701.1,K00128,1.2.1.3	Lup012702.1,K00128,1.2.1.3	Lup013240.1,K01785,5.1.3.3	Lup013241.1,K01785,5.1.3.3	Lup014007.1,K00161,1.2.4.1	Lup014862.1,K00162,1.2.4.1	Lup014898.1,K03841,3.1.3.11	Lup015571.1,K01834,5.4.2.1	Lup015604.1,K00002,1.1.1.2	Lup015900.1,K00161,1.2.4.1	Lup015976.1,K00850,2.7.1.11	Lup016026.1,K01610,4.1.1.49	Lup016094.1,K00002,1.1.1.2	Lup016095.1,K00002,1.1.1.2	Lup017097.1,K01834,5.4.2.1	Lup017328.1,K01623,4.1.2.13	Lup017804.1,K01895,6.2.1.1	Lup017896.1,K00844,2.7.1.1	Lup018575.1,K00873,2.7.1.40	Lup019135.2,K01689,4.2.1.11	Lup019136.1,K01689,4.2.1.11	Lup019712.1,K01623,4.1.2.13	Lup019741.1,K01792,5.1.3.15	Lup019976.1,K01689,4.2.1.11	Lup020742.1,K00128,1.2.1.3	Lup020762.1,K00161,1.2.4.1	Lup020796.1,K03841,3.1.3.11	Lup021022.2,K01834,5.4.2.1	Lup021031.1,K00844,2.7.1.1	Lup022141.1,K00844,2.7.1.1	Lup022414.1,K01834,5.4.2.1	Lup022623.1,K01834,5.4.2.1	Lup022816.3,K01792,5.1.3.15	Lup022913.1,K01792,5.1.3.15	Lup022931.1,K00844,2.7.1.1	Lup023100.1,K00001,1.1.1.1	Lup023451.1,K01623,4.1.2.13	Lup025000.1,K00850,2.7.1.11	Lup025274.1,K00002,1.1.1.2	Lup025345.2,K00002,1.1.1.2	Lup025521.1,K01610,4.1.1.49	Lup025601.1,K00161,1.2.4.1	Lup026193.1,K00131,1.2.1.9	Lup027820.1,K00873,2.7.1.40	Lup027994.1,K00873,2.7.1.40	Lup028157.1,K01610,4.1.1.49	Lup028250.1,K00128,1.2.1.3	Lup028446.1,K01810,5.3.1.9	Lup028476.1,K01610,4.1.1.49	Lup028571.1,K01623,4.1.2.13	Lup028747.1,K00627,2.3.1.12	Lup029133.1,K00382,1.8.1.4	Lup029159.1,K00382,1.8.1.4	Lup029226.1,K01835,5.4.2.2	Lup029700.1,K01623,4.1.2.13	Lup029759.1,K00128,1.2.1.3	Lup029926.2,K00128,1.2.1.3	Lup030254.1,K00850,2.7.1.11	Lup030552.1,K01810,5.3.1.9	Lup030804.1,K00001,1.1.1.1	Lup030811.1,K01803,5.3.1.1	Lup031352.1,K01895,6.2.1.1	Lup031547.1,K00382,1.8.1.4	Lup032201.1,K01623,4.1.2.13	Lup032218.1,K00016,1.1.1.27	Lup032219.1,K00016,1.1.1.27	Lup032534.1,K01623,4.1.2.13	Lup032674.1,K00873,2.7.1.40	Lup032684.1,K03841,3.1.3.11	Lup032725.1,K00844,2.7.1.1	Lup032810.1,K01835,5.4.2.2	Lup032834.1,K01792,5.1.3.15	Lup032864.1,K01895,6.2.1.1	Lup032918.1,K00850,2.7.1.11	Lup032996.1,K00134,1.2.1.12	Lup001665.1,K00627,2.3.1.12	Lup001703.1,K00850,2.7.1.11	Lup002279.1,K00927,2.7.2.3	Lup002493.1,K01792,5.1.3.15	Lup002590.1,K01689,4.2.1.11	Lup002595.1,K00873,2.7.1.40	Lup002612.1,K01803,5.3.1.1	Lup003993.1,K00873,2.7.1.40	Lup004108.1,K00873,2.7.1.40	Lup004835.1,K00850,2.7.1.11	Lup004962.1,K01834,5.4.2.1	Lup005043.1,K00128,1.2.1.3	Lup005135.1,K01785,5.1.3.3	Lup005151.1,K00002,1.1.1.2	Lup005164.1,K00627,2.3.1.12	Lup005770.2,K01834,5.4.2.1	Lup005908.2,K00844,2.7.1.1	Lup006018.1,K00927,2.7.2.3	Lup006087.1,K01834,5.4.2.1	Lup006171.1,K01834,5.4.2.1	Lup006956.1,K00131,1.2.1.9	Lup007544.1,K00162,1.2.4.1	Lup007754.1,K01792,5.1.3.15	Lup008132.1,K00873,2.7.1.40	Lup008316.1,K01785,5.1.3.3	Lup008420.2,K00844,2.7.1.1	Lup008504.1,K00161,1.2.4.1	Lup008678.1,K00873,2.7.1.40	Lup008725.1,K01792,5.1.3.15	Lup008967.1,K03841,3.1.3.11	Lup009133.1,K00162,1.2.4.1	Lup009251.1,K01834,5.4.2.1	Lup009383.1,K00873,2.7.1.40	Lup009431.1,K01792,5.1.3.15	Lup009880.1,K00001,1.1.1.1	Lup009889.1,K01895,6.2.1.1	Lup010837.1,K01568,4.1.1.1	Lup010863.1,K01792,5.1.3.15	Lup011319.1,K01803,5.3.1.1	Lup011573.1,K00134,1.2.1.12	Lup011590.1,K00873,2.7.1.40	Lup012045.1,K01834,5.4.2.1	Lup012161.4,K01568,4.1.1.1	Lup012206.1,K00927,2.7.2.3	Lup012207.1,K00927,2.7.2.3	Lup012209.1,K00134,1.2.1.12	Lup012284.1,K01689,4.2.1.11	Lup012770.1,K00002,1.1.1.2	Lup012926.1,K01834,5.4.2.1	Lup013621.1,K00134,1.2.1.12	Lup013730.1,K00134,1.2.1.12	Lup013796.1,K00873,2.7.1.40	Lup013941.1,K00844,2.7.1.1	Lup014648.3,K00627,2.3.1.12	Lup014720.1,K00873,2.7.1.40	Lup014827.1,K01895,6.2.1.1	Lup015152.1,K00627,2.3.1.12	Lup015260.1,K01895,6.2.1.1	Lup015773.1,K00128,1.2.1.3	Lup015831.1,K01623,4.1.2.13	Lup016560.1,K01610,4.1.1.49	Lup016566.1,K00850,2.7.1.11	Lup016584.1,K00128,1.2.1.3	Lup017647.1,K00873,2.7.1.40	Lup017689.1,K01689,4.2.1.11	Lup018096.1,K00001,1.1.1.1	Lup018217.1,K00002,1.1.1.2	Lup018748.1,K00873,2.7.1.40	Lup018765.1,K00001,1.1.1.1	Lup019261.1,K00002,1.1.1.2	Lup019375.1,K00128,1.2.1.3	Lup019545.1,K00873,2.7.1.40	Lup019889.1,K00001,1.1.1.1	Lup020471.1,K01689,4.2.1.11	Lup020478.1,K01623,4.1.2.13	Lup020515.1,K00873,2.7.1.40	Lup020521.1,K00002,1.1.1.2	Lup021173.1,K01834,5.4.2.1	Lup021193.1,K00873,2.7.1.40	Lup021703.1,K00873,2.7.1.40	Lup021832.1,K00162,1.2.4.1	Lup022718.1,K00001,1.1.1.1	Lup023272.1,K00873,2.7.1.40	Lup024222.1,K00134,1.2.1.12	Lup025115.1,K01623,4.1.2.13	Lup026767.1,K00627,2.3.1.12	Lup026768.2,K00627,2.3.1.12
map00020	93	Lup016943.1,K01679,4.2.1.2	Lup027041.1,K01648,2.3.3.8	Lup002010.1,K00627,2.3.1.12	Lup003106.1,K01681,4.2.1.3	Lup006512.1,K01681,4.2.1.3	Lup007397.1,K00030,1.1.1.41	Lup007441.1,K00382,1.8.1.4	Lup007472.1,K01648,2.3.3.8	Lup008875.1,K00162,1.2.4.1	Lup012330.1,K00162,1.2.4.1	Lup014007.1,K00161,1.2.4.1	Lup014345.1,K00031,1.1.1.42	Lup014357.1,K01648,2.3.3.8	Lup014862.1,K00162,1.2.4.1	Lup015900.1,K00161,1.2.4.1	Lup015952.2,K01648,2.3.3.8	Lup016026.1,K01610,4.1.1.49	Lup017931.1,K01648,2.3.3.8	Lup018021.1,K01681,4.2.1.3	Lup018439.1,K00026,1.1.1.37	Lup018838.1,K00031,1.1.1.42	Lup019045.1,K01647,2.3.3.1	Lup019076.2,K00658,2.3.1.61	Lup020729.1,K01648,2.3.3.8	Lup020762.1,K00161,1.2.4.1	Lup022060.1,K01681,4.2.1.3	Lup022075.1,K00030,1.1.1.41	Lup022391.1,K00164,1.2.4.2	Lup022808.2,K00234,1.3.5.1	Lup022809.1,K00234,1.3.5.1	Lup022864.2,K01681,4.2.1.3	Lup022866.1,K01681,4.2.1.3	Lup022888.1,K00030,1.1.1.41	Lup022928.2,K01681,4.2.1.3	Lup024090.1,K00031,1.1.1.42	Lup025521.1,K01610,4.1.1.49	Lup025570.1,K01648,2.3.3.8	Lup025601.1,K00161,1.2.4.1	Lup025639.1,K00026,1.1.1.37	Lup026330.1,K00026,1.1.1.37	Lup027747.1,K01681,4.2.1.3	Lup027834.1,K00026,1.1.1.37	Lup028125.1,K01648,2.3.3.8	Lup028157.1,K01610,4.1.1.49	Lup028476.1,K01610,4.1.1.49	Lup028747.1,K00627,2.3.1.12	Lup029133.1,K00382,1.8.1.4	Lup029159.1,K00382,1.8.1.4	Lup029652.1,K01681,4.2.1.3	Lup029655.1,K00658,2.3.1.61	Lup029833.1,K00026,1.1.1.37	Lup030774.1,K00025,1.1.1.37	Lup031547.1,K00382,1.8.1.4	Lup032623.1,K00031,1.1.1.42	Lup000797.1,K00658,2.3.1.61	Lup000958.1,K00026,1.1.1.37	Lup001540.1,K00030,1.1.1.41	Lup001665.1,K00627,2.3.1.12	Lup001683.1,K00025,1.1.1.37	Lup002292.1,K01648,2.3.3.8	Lup002301.1,K01647,2.3.3.1	Lup002645.1,K01679,4.2.1.2	Lup003791.1,K00030,1.1.1.41	Lup004053.1,K00031,1.1.1.42	Lup005164.1,K00627,2.3.1.12	Lup007220.1,K01681,4.2.1.3	Lup007221.1,K01681,4.2.1.3	Lup007222.1,K01681,4.2.1.3	Lup007544.1,K00162,1.2.4.1	Lup008370.1,K00025,1.1.1.37	Lup008504.1,K00161,1.2.4.1	Lup009133.1,K00162,1.2.4.1	Lup010000.1,K00025,1.1.1.37	Lup010920.1,K00030,1.1.1.41	Lup011922.1,K00164,1.2.4.2	Lup012077.1,K00164,1.2.4.2	Lup012078.1,K00164,1.2.4.2	Lup013005.1,K00234,1.3.5.1	Lup014568.1,K00235,1.3.5.1	Lup014648.3,K00627,2.3.1.12	Lup014729.1,K00031,1.1.1.42	Lup015113.1,K00025,1.1.1.37	Lup015152.1,K00627,2.3.1.12	Lup015184.1,K00026,1.1.1.37	Lup016560.1,K01610,4.1.1.49	Lup017526.1,K00025,1.1.1.37	Lup020207.1,K01647,2.3.3.1	Lup021832.1,K00162,1.2.4.1	Lup022706.1,K00026,1.1.1.37	Lup024165.1,K01681,4.2.1.3	Lup026767.1,K00627,2.3.1.12	Lup026768.2,K00627,2.3.1.12	Lup027888.1,K00030,1.1.1.41
map00030	85	Lup010244.1,K00616,2.2.1.2	Lup010274.1,K00852,2.7.1.15	Lup010371.1,K03841,3.1.3.11	Lup030896.1,K01623,4.1.2.13	Lup032085.1,K00033,1.1.1.44	Lup002091.1,K01835,5.4.2.2	Lup002933.1,K00850,2.7.1.11	Lup002957.1,K00948,2.7.6.1	Lup003414.1,K01623,4.1.2.13	Lup004276.1,K00850,2.7.1.11	Lup005613.1,K00851,2.7.1.12	Lup008861.1,K00616,2.2.1.2	Lup012570.1,K00850,2.7.1.11	Lup012571.1,K00850,2.7.1.11	Lup012619.1,K01810,5.3.1.9	Lup013255.1,K01783,5.1.3.1	Lup014898.1,K03841,3.1.3.11	Lup015976.1,K00850,2.7.1.11	Lup017319.1,K00851,2.7.1.12	Lup017328.1,K01623,4.1.2.13	Lup017945.1,K01807,5.3.1.6	Lup018357.1,K01807,5.3.1.6	Lup018447.1,K01783,5.1.3.1	Lup019032.1,K00948,2.7.6.1	Lup019712.1,K01623,4.1.2.13	Lup020796.1,K03841,3.1.3.11	Lup022399.1,K00036,1.1.1.49	Lup022422.1,K00033,1.1.1.44	Lup023451.1,K01623,4.1.2.13	Lup025000.1,K00850,2.7.1.11	Lup025205.1,K00615,2.2.1.1	Lup025562.1,K00948,2.7.6.1	Lup025796.1,K00090,1.1.1.215	Lup028066.1,K00948,2.7.6.1	Lup028340.1,K00852,2.7.1.15	Lup028446.1,K01810,5.3.1.9	Lup028571.1,K01623,4.1.2.13	Lup029226.1,K01835,5.4.2.2	Lup029275.1,K01807,5.3.1.6	Lup029279.1,K01808,5.3.1.6	Lup029700.1,K01623,4.1.2.13	Lup030089.1,K00090,1.1.1.215	Lup030254.1,K00850,2.7.1.11	Lup030316.1,K01807,5.3.1.6	Lup030467.1,K00615,2.2.1.1	Lup030552.1,K01810,5.3.1.9	Lup032201.1,K01623,4.1.2.13	Lup032235.1,K00616,2.2.1.2	Lup032534.1,K01623,4.1.2.13	Lup032684.1,K03841,3.1.3.11	Lup032810.1,K01835,5.4.2.2	Lup032918.1,K00850,2.7.1.11	Lup000770.1,K00948,2.7.6.1	Lup001361.1,K01057,3.1.1.31	Lup001578.1,K00036,1.1.1.49	Lup001703.1,K00850,2.7.1.11	Lup002426.1,K00616,2.2.1.2	Lup004835.1,K00850,2.7.1.11	Lup004880.1,K00033,1.1.1.44	Lup005024.1,K01057,3.1.1.31	Lup005209.2,K00036,1.1.1.49	Lup006353.3,K00948,2.7.6.1	Lup008106.1,K00615,2.2.1.1	Lup008394.1,K00033,1.1.1.44	Lup008723.1,K01057,3.1.1.31	Lup008967.1,K03841,3.1.3.11	Lup011531.1,K00615,2.2.1.1	Lup012066.1,K00036,1.1.1.49	Lup012271.1,K01057,3.1.1.31	Lup013615.1,K01783,5.1.3.1	Lup013636.1,K00036,1.1.1.49	Lup013876.1,K01057,3.1.1.31	Lup013877.1,K01057,3.1.1.31	Lup014260.1,K00948,2.7.6.1	Lup014579.1,K01783,5.1.3.1	Lup015305.1,K00852,2.7.1.15	Lup015818.1,K01807,5.3.1.6	Lup015831.1,K01623,4.1.2.13	Lup016566.1,K00850,2.7.1.11	Lup019383.1,K00033,1.1.1.44	Lup020478.1,K01623,4.1.2.13	Lup022259.1,K00036,1.1.1.49	Lup023099.1,K00852,2.7.1.15	Lup025115.1,K01623,4.1.2.13	Lup028131.1,K00036,1.1.1.49
map00040	265	Lup010419.1,K01728,4.2.2.2	Lup016620.1,K01184,3.2.1.15	Lup016621.1,K01184,3.2.1.15	Lup016627.1,K01184,3.2.1.15	Lup016664.1,K01051,3.1.1.11	Lup016665.1,K01051,3.1.1.11	Lup016680.1,K01184,3.2.1.15	Lup016779.1,K01728,4.2.2.2	Lup016909.1,K01728,4.2.2.2	Lup016936.1,K01051,3.1.1.11	Lup016937.1,K01051,3.1.1.11	Lup016938.1,K01051,3.1.1.11	Lup016983.1,K01184,3.2.1.15	Lup016990.1,K01051,3.1.1.11	Lup016991.1,K01051,3.1.1.11	Lup016996.1,K01184,3.2.1.15	Lup017040.1,K01184,3.2.1.15	Lup021274.1,K00963,2.7.7.9	Lup024543.1,K01184,3.2.1.15	Lup024653.1,K01051,3.1.1.11	Lup027011.1,K01184,3.2.1.15	Lup027038.1,K00128,1.2.1.3	Lup027044.1,K01051,3.1.1.11	Lup027057.1,K01184,3.2.1.15	Lup028861.1,K01051,3.1.1.11	Lup028875.1,K00012,1.1.1.22	Lup031856.1,K01184,3.2.1.15	Lup031867.1,K01051,3.1.1.11	Lup000572.1,K00128,1.2.1.3	Lup001868.1,K00128,1.2.1.3	Lup001869.1,K00128,1.2.1.3	Lup002067.1,K01184,3.2.1.15	Lup002938.1,K01051,3.1.1.11	Lup003327.1,K00128,1.2.1.3	Lup004226.1,K01728,4.2.2.2	Lup004367.1,K01184,3.2.1.15	Lup004496.1,K01051,3.1.1.11	Lup004695.1,K01184,3.2.1.15	Lup004696.1,K01184,3.2.1.15	Lup004697.1,K01184,3.2.1.15	Lup004698.1,K01184,3.2.1.15	Lup005597.1,K01184,3.2.1.15	Lup005598.1,K01184,3.2.1.15	Lup005608.1,K00128,1.2.1.3	Lup005628.1,K01728,4.2.2.2	Lup006632.1,K01051,3.1.1.11	Lup006686.1,K01051,3.1.1.11	Lup006687.1,K01051,3.1.1.11	Lup007405.1,K01051,3.1.1.11	Lup007461.1,K01051,3.1.1.11	Lup007462.1,K01051,3.1.1.11	Lup007463.1,K01051,3.1.1.11	Lup007498.1,K01051,3.1.1.11	Lup007499.1,K01051,3.1.1.11	Lup007512.1,K01051,3.1.1.11	Lup010568.1,K01184,3.2.1.15	Lup011113.1,K01051,3.1.1.11	Lup011896.1,K01728,4.2.2.2	Lup011897.1,K01728,4.2.2.2	Lup012582.1,K00854,2.7.1.17	Lup012701.1,K00128,1.2.1.3	Lup012702.1,K00128,1.2.1.3	Lup013255.1,K01783,5.1.3.1	Lup013264.1,K00012,1.1.1.22	Lup013516.1,K01184,3.2.1.15	Lup013527.1,K01051,3.1.1.11	Lup014362.1,K01051,3.1.1.11	Lup014833.1,K01805,5.3.1.5	Lup015402.1,K01728,4.2.2.2	Lup015424.1,K01051,3.1.1.11	Lup015425.1,K01051,3.1.1.11	Lup015427.1,K01213,3.2.1.67	Lup015465.1,K01051,3.1.1.11	Lup015466.1,K01051,3.1.1.11	Lup015603.1,K00011,1.1.1.21	Lup015947.1,K01184,3.2.1.15	Lup015958.1,K01184,3.2.1.15	Lup017505.1,K01051,3.1.1.11	Lup017811.1,K01728,4.2.2.2	Lup017907.1,K01184,3.2.1.15	Lup017942.1,K01184,3.2.1.15	Lup018308.1,K01728,4.2.2.2	Lup018447.1,K01783,5.1.3.1	Lup019088.1,K01051,3.1.1.11	Lup019112.1,K01051,3.1.1.11	Lup020153.1,K01184,3.2.1.15	Lup020742.1,K00128,1.2.1.3	Lup021014.1,K01728,4.2.2.2	Lup021057.1,K01051,3.1.1.11	Lup021478.1,K01051,3.1.1.11	Lup021479.1,K01051,3.1.1.11	Lup021517.1,K01184,3.2.1.15	Lup021518.1,K01184,3.2.1.15	Lup021534.1,K01051,3.1.1.11	Lup021616.1,K01051,3.1.1.11	Lup022210.1,K01051,3.1.1.11	Lup022212.1,K01051,3.1.1.11	Lup022557.1,K01184,3.2.1.15	Lup022565.1,K01051,3.1.1.11	Lup022568.1,K01184,3.2.1.15	Lup022573.1,K01051,3.1.1.11	Lup022598.1,K01051,3.1.1.11	Lup022625.1,K01184,3.2.1.15	Lup022626.1,K01184,3.2.1.15	Lup022656.1,K01051,3.1.1.11	Lup022909.1,K01051,3.1.1.11	Lup023154.1,K01051,3.1.1.11	Lup023155.1,K01051,3.1.1.11	Lup023787.1,K01051,3.1.1.11	Lup025336.1,K01728,4.2.2.2	Lup025573.1,K01184,3.2.1.15	Lup025750.1,K01051,3.1.1.11	Lup025766.1,K01051,3.1.1.11	Lup025995.1,K01184,3.2.1.15	Lup026347.1,K01728,4.2.2.2	Lup026538.1,K01184,3.2.1.15	Lup026544.1,K01213,3.2.1.67	Lup026669.1,K01728,4.2.2.2	Lup027390.1,K00012,1.1.1.22	Lup027538.1,K01728,4.2.2.2	Lup027539.1,K01728,4.2.2.2	Lup027990.1,K01184,3.2.1.15	Lup028012.1,K00012,1.1.1.22	Lup028122.1,K01051,3.1.1.11	Lup028134.1,K01184,3.2.1.15	Lup028135.1,K01184,3.2.1.15	Lup028250.1,K00128,1.2.1.3	Lup028637.1,K01184,3.2.1.15	Lup029044.1,K01051,3.1.1.11	Lup029114.1,K01051,3.1.1.11	Lup029117.1,K01213,3.2.1.67	Lup029187.1,K01051,3.1.1.11	Lup029188.1,K01051,3.1.1.11	Lup029199.1,K01051,3.1.1.11	Lup029225.1,K01051,3.1.1.11	Lup029604.1,K01184,3.2.1.15	Lup029666.1,K01051,3.1.1.11	Lup029709.1,K01213,3.2.1.67	Lup029710.1,K01213,3.2.1.67	Lup029711.1,K01213,3.2.1.67	Lup029712.1,K01213,3.2.1.67	Lup029759.1,K00128,1.2.1.3	Lup029926.2,K00128,1.2.1.3	Lup029952.1,K00012,1.1.1.22	Lup030810.1,K01728,4.2.2.2	Lup030819.1,K01051,3.1.1.11	Lup031179.1,K01051,3.1.1.11	Lup031290.1,K01051,3.1.1.11	Lup031291.1,K01051,3.1.1.11	Lup031446.1,K01728,4.2.2.2	Lup031647.1,K01051,3.1.1.11	Lup031789.1,K01184,3.2.1.15	Lup032340.1,K01051,3.1.1.11	Lup032469.1,K00012,1.1.1.22	Lup032653.1,K01051,3.1.1.11	Lup032660.1,K01728,4.2.2.2	Lup032721.1,K01051,3.1.1.11	Lup032811.1,K01051,3.1.1.11	Lup033024.1,K01184,3.2.1.15	Lup033047.1,K00963,2.7.7.9	Lup000816.1,K01051,3.1.1.11	Lup001048.1,K01051,3.1.1.11	Lup001495.1,K00963,2.7.7.9	Lup001590.1,K01728,4.2.2.2	Lup001793.1,K01051,3.1.1.11	Lup002326.1,K01184,3.2.1.15	Lup002397.1,K00012,1.1.1.22	Lup002637.1,K01213,3.2.1.67	Lup002646.1,K01184,3.2.1.15	Lup002674.1,K01051,3.1.1.11	Lup002681.1,K01051,3.1.1.11	Lup002720.1,K01051,3.1.1.11	Lup002721.1,K01051,3.1.1.11	Lup002737.1,K01051,3.1.1.11	Lup002738.1,K01051,3.1.1.11	Lup002739.1,K01051,3.1.1.11	Lup002778.1,K01184,3.2.1.15	Lup002779.1,K01051,3.1.1.11	Lup003481.1,K01184,3.2.1.15	Lup003715.1,K01728,4.2.2.2	Lup004099.1,K01728,4.2.2.2	Lup004210.1,K01051,3.1.1.11	Lup005043.1,K00128,1.2.1.3	Lup005090.3,K01051,3.1.1.11	Lup005333.1,K01184,3.2.1.15	Lup005446.1,K01051,3.1.1.11	Lup005819.1,K01051,3.1.1.11	Lup006705.1,K00012,1.1.1.22	Lup006866.1,K01184,3.2.1.15	Lup006891.1,K01051,3.1.1.11	Lup006936.1,K01051,3.1.1.11	Lup006937.1,K01051,3.1.1.11	Lup007080.1,K01051,3.1.1.11	Lup007081.1,K01051,3.1.1.11	Lup007091.1,K01051,3.1.1.11	Lup007099.1,K01184,3.2.1.15	Lup007770.1,K01051,3.1.1.11	Lup008060.1,K01213,3.2.1.67	Lup008143.1,K01184,3.2.1.15	Lup008311.1,K01728,4.2.2.2	Lup008471.1,K01728,4.2.2.2	Lup008562.1,K01728,4.2.2.2	Lup008618.1,K01728,4.2.2.2	Lup008689.1,K01051,3.1.1.11	Lup010019.1,K01051,3.1.1.11	Lup010020.1,K01051,3.1.1.11	Lup010021.1,K01051,3.1.1.11	Lup010022.1,K01051,3.1.1.11	Lup010024.1,K01051,3.1.1.11	Lup010025.1,K01051,3.1.1.11	Lup010026.1,K01051,3.1.1.11	Lup010027.1,K01051,3.1.1.11	Lup011017.2,K01728,4.2.2.2	Lup011434.1,K01051,3.1.1.11	Lup011578.1,K01728,4.2.2.2	Lup013026.1,K01051,3.1.1.11	Lup013599.1,K01213,3.2.1.67	Lup013601.1,K01213,3.2.1.67	Lup013615.1,K01783,5.1.3.1	Lup013773.1,K01184,3.2.1.15	Lup013932.1,K01051,3.1.1.11	Lup013933.1,K01051,3.1.1.11	Lup014153.1,K01051,3.1.1.11	Lup014202.1,K01728,4.2.2.2	Lup014250.2,K01184,3.2.1.15	Lup014251.1,K01184,3.2.1.15	Lup014514.1,K01051,3.1.1.11	Lup014529.1,K01051,3.1.1.11	Lup014534.1,K01051,3.1.1.11	Lup014536.1,K01051,3.1.1.11	Lup014579.1,K01783,5.1.3.1	Lup014736.1,K01184,3.2.1.15	Lup014770.1,K01184,3.2.1.15	Lup015226.1,K01051,3.1.1.11	Lup015278.1,K01184,3.2.1.15	Lup015350.1,K01184,3.2.1.15	Lup015697.1,K01051,3.1.1.11	Lup015773.1,K00128,1.2.1.3	Lup016189.1,K01728,4.2.2.2	Lup016204.1,K01184,3.2.1.15	Lup016302.1,K01184,3.2.1.15	Lup016348.1,K01051,3.1.1.11	Lup016364.1,K01184,3.2.1.15	Lup016489.1,K01051,3.1.1.11	Lup016491.1,K01051,3.1.1.11	Lup016577.1,K01184,3.2.1.15	Lup016584.1,K00128,1.2.1.3	Lup019187.1,K01051,3.1.1.11	Lup019295.1,K01184,3.2.1.15	Lup019375.1,K00128,1.2.1.3	Lup019828.1,K01213,3.2.1.67	Lup020328.1,K01184,3.2.1.15	Lup020937.1,K01213,3.2.1.67	Lup021720.1,K01051,3.1.1.11	Lup021759.1,K01051,3.1.1.11	Lup021905.1,K01213,3.2.1.67	Lup022692.1,K00963,2.7.7.9	Lup023066.1,K00012,1.1.1.22	Lup023226.1,K01051,3.1.1.11	Lup023264.1,K01184,3.2.1.15	Lup023936.1,K01051,3.1.1.11	Lup026033.1,K01213,3.2.1.67	Lup026034.1,K01213,3.2.1.67	Lup031412.1,K01728,4.2.2.2	Lup000854.1,K01213,3.2.1.67
map00051	86	Lup000134.2,K00844,2.7.1.1	Lup010371.1,K03841,3.1.3.11	Lup021331.1,K00971,2.7.7.22	Lup027197.1,K00895,2.7.1.90	Lup030896.1,K01623,4.1.2.13	Lup030957.1,K00844,2.7.1.1	Lup001974.1,K00847,2.7.1.4	Lup001986.1,K01840,5.4.2.8	Lup002933.1,K00850,2.7.1.11	Lup002943.1,K00844,2.7.1.1	Lup003353.1,K00847,2.7.1.4	Lup003414.1,K01623,4.1.2.13	Lup004276.1,K00850,2.7.1.11	Lup004279.2,K01803,5.3.1.1	Lup004461.1,K00847,2.7.1.4	Lup004658.1,K00847,2.7.1.4	Lup007365.1,K00008,1.1.1.14	Lup008843.1,K01809,5.3.1.8	Lup012570.1,K00850,2.7.1.11	Lup012571.1,K00850,2.7.1.11	Lup013184.2,K00895,2.7.1.90	Lup014833.1,K01805,5.3.1.5	Lup014898.1,K03841,3.1.3.11	Lup015603.1,K00011,1.1.1.21	Lup015976.1,K00850,2.7.1.11	Lup017247.1,K00847,2.7.1.4	Lup017328.1,K01623,4.1.2.13	Lup017820.1,K00895,2.7.1.90	Lup017896.1,K00844,2.7.1.1	Lup018041.1,K01711,4.2.1.47	Lup018876.1,K00971,2.7.7.22	Lup019712.1,K01623,4.1.2.13	Lup020092.1,K00847,2.7.1.4	Lup020796.1,K03841,3.1.3.11	Lup021031.1,K00844,2.7.1.1	Lup022141.1,K00844,2.7.1.1	Lup022461.2,K00895,2.7.1.90	Lup022931.1,K00844,2.7.1.1	Lup023451.1,K01623,4.1.2.13	Lup023835.1,K00971,2.7.7.22	Lup025000.1,K00850,2.7.1.11	Lup025215.1,K00847,2.7.1.4	Lup028198.1,K02377,1.1.1.271	Lup028368.1,K00008,1.1.1.14	Lup028571.1,K01623,4.1.2.13	Lup029447.1,K00847,2.7.1.4	Lup029473.1,K00971,2.7.7.22	Lup029700.1,K01623,4.1.2.13	Lup029892.1,K00895,2.7.1.90	Lup030254.1,K00850,2.7.1.11	Lup030811.1,K01803,5.3.1.1	Lup032201.1,K01623,4.1.2.13	Lup032534.1,K01623,4.1.2.13	Lup032671.1,K00847,2.7.1.4	Lup032684.1,K03841,3.1.3.11	Lup032725.1,K00844,2.7.1.1	Lup032918.1,K00850,2.7.1.11	Lup000633.1,K00971,2.7.7.22	Lup000634.1,K00971,2.7.7.22	Lup001360.1,K00847,2.7.1.4	Lup001703.1,K00850,2.7.1.11	Lup002520.1,K05305,2.7.1.52	Lup002612.1,K01803,5.3.1.1	Lup003557.1,K00846,2.7.1.3	Lup004085.1,K00966,2.7.7.13	Lup004167.1,K00966,2.7.7.13	Lup004835.1,K00850,2.7.1.11	Lup005908.2,K00844,2.7.1.1	Lup007144.1,K00895,2.7.1.90	Lup008122.1,K00847,2.7.1.4	Lup008420.2,K00844,2.7.1.1	Lup008967.1,K03841,3.1.3.11	Lup009364.1,K00895,2.7.1.90	Lup011319.1,K01803,5.3.1.1	Lup012898.1,K02377,1.1.1.271	Lup013737.1,K01840,5.4.2.8	Lup013941.1,K00844,2.7.1.1	Lup015092.1,K00847,2.7.1.4	Lup015767.1,K01840,5.4.2.8	Lup015807.1,K00847,2.7.1.4	Lup015831.1,K01623,4.1.2.13	Lup016153.1,K00847,2.7.1.4	Lup016566.1,K00850,2.7.1.11	Lup020478.1,K01623,4.1.2.13	Lup023294.1,K01840,5.4.2.8	Lup025115.1,K01623,4.1.2.13
map00052	111	Lup000134.2,K00844,2.7.1.1	Lup016807.1,K01684,4.2.1.6	Lup016852.1,K01190,3.2.1.23	Lup016853.1,K01190,3.2.1.23	Lup021274.1,K00963,2.7.7.9	Lup024836.2,K01193,3.2.1.26	Lup027079.1,K01187,3.2.1.20	Lup027081.1,K01187,3.2.1.20	Lup028919.1,K06611,2.4.1.67	Lup030957.1,K00844,2.7.1.1	Lup030975.1,K07407,3.2.1.22	Lup032066.2,K01784,5.1.3.2	Lup000496.1,K01190,3.2.1.23	Lup000533.1,K06611,2.4.1.67	Lup002091.1,K01835,5.4.2.2	Lup002933.1,K00850,2.7.1.11	Lup002943.1,K00844,2.7.1.1	Lup003250.1,K01190,3.2.1.23	Lup004276.1,K00850,2.7.1.11	Lup005675.1,K00849,2.7.1.6	Lup007426.1,K00849,2.7.1.6	Lup008175.1,K01190,3.2.1.23	Lup011778.1,K01193,3.2.1.26	Lup012570.1,K00850,2.7.1.11	Lup012571.1,K00850,2.7.1.11	Lup013564.1,K00849,2.7.1.6	Lup015603.1,K00011,1.1.1.21	Lup015976.1,K00850,2.7.1.11	Lup017048.1,K01190,3.2.1.23	Lup017358.1,K01190,3.2.1.23	Lup017498.1,K01193,3.2.1.26	Lup017896.1,K00844,2.7.1.1	Lup017992.1,K01784,5.1.3.2	Lup018946.1,K07407,3.2.1.22	Lup018947.1,K07407,3.2.1.22	Lup018948.1,K07407,3.2.1.22	Lup019130.1,K06611,2.4.1.67	Lup020602.1,K01187,3.2.1.20	Lup021031.1,K00844,2.7.1.1	Lup022015.1,K01190,3.2.1.23	Lup022135.1,K01784,5.1.3.2	Lup022141.1,K00844,2.7.1.1	Lup022827.1,K01190,3.2.1.23	Lup022924.1,K01784,5.1.3.2	Lup022925.1,K01784,5.1.3.2	Lup022931.1,K00844,2.7.1.1	Lup023437.1,K01190,3.2.1.23	Lup025000.1,K00850,2.7.1.11	Lup025472.1,K01187,3.2.1.20	Lup025976.1,K01190,3.2.1.23	Lup026097.1,K01190,3.2.1.23	Lup027748.1,K01190,3.2.1.23	Lup027770.1,K01193,3.2.1.26	Lup028251.1,K01190,3.2.1.23	Lup028680.1,K01784,5.1.3.2	Lup028749.1,K01187,3.2.1.20	Lup029148.1,K00849,2.7.1.6	Lup029226.1,K01835,5.4.2.2	Lup030052.1,K01193,3.2.1.26	Lup030055.1,K01190,3.2.1.23	Lup030209.1,K01190,3.2.1.23	Lup030254.1,K00850,2.7.1.11	Lup031026.2,K01190,3.2.1.23	Lup031127.1,K01193,3.2.1.26	Lup031472.1,K06611,2.4.1.67	Lup031597.1,K01190,3.2.1.23	Lup032236.1,K01193,3.2.1.26	Lup032361.2,K01190,3.2.1.23	Lup032362.1,K01190,3.2.1.23	Lup032725.1,K00844,2.7.1.1	Lup032810.1,K01835,5.4.2.2	Lup032918.1,K00850,2.7.1.11	Lup032975.2,K07407,3.2.1.22	Lup033047.1,K00963,2.7.7.9	Lup033054.1,K01190,3.2.1.23	Lup001495.1,K00963,2.7.7.9	Lup001703.1,K00850,2.7.1.11	Lup002437.1,K01190,3.2.1.23	Lup002567.1,K01193,3.2.1.26	Lup004136.1,K06611,2.4.1.67	Lup004835.1,K00850,2.7.1.11	Lup004861.1,K01784,5.1.3.2	Lup004933.2,K01190,3.2.1.23	Lup005045.1,K01190,3.2.1.23	Lup005116.1,K01190,3.2.1.23	Lup005347.1,K06611,2.4.1.67	Lup005735.1,K07407,3.2.1.22	Lup005908.2,K00844,2.7.1.1	Lup005972.1,K12309,3.2.1.23	Lup005981.1,K01190,3.2.1.23	Lup006067.1,K00965,2.7.7.12	Lup006997.1,K06611,2.4.1.67	Lup008420.2,K00844,2.7.1.1	Lup009195.1,K01190,3.2.1.23	Lup010687.1,K01193,3.2.1.26	Lup010734.1,K07407,3.2.1.22	Lup011284.1,K01190,3.2.1.23	Lup011542.1,K01190,3.2.1.23	Lup012125.1,K07407,3.2.1.22	Lup013941.1,K00844,2.7.1.1	Lup014771.1,K06611,2.4.1.67	Lup015155.1,K01187,3.2.1.20	Lup015340.1,K01784,5.1.3.2	Lup016566.1,K00850,2.7.1.11	Lup017579.1,K01190,3.2.1.23	Lup018122.1,K01193,3.2.1.26	Lup018131.1,K01190,3.2.1.23	Lup018276.1,K00849,2.7.1.6	Lup018716.1,K01684,4.2.1.6	Lup019363.1,K01193,3.2.1.26	Lup022692.1,K00963,2.7.7.9
map00053	105	Lup000127.1,K00469,1.13.99.1	Lup010412.1,K00423,1.10.3.3	Lup010482.1,K00423,1.10.3.3	Lup021457.1,K00423,1.10.3.3	Lup024496.1,K00103,1.1.3.8	Lup024497.1,K00103,1.1.3.8	Lup024549.1,K08232,1.6.5.4	Lup027038.1,K00128,1.2.1.3	Lup028875.1,K00012,1.1.1.22	Lup030874.1,K00423,1.10.3.3	Lup000572.1,K00128,1.2.1.3	Lup001868.1,K00128,1.2.1.3	Lup001869.1,K00128,1.2.1.3	Lup002024.1,K00423,1.10.3.3	Lup003111.1,K00423,1.10.3.3	Lup003155.1,K00103,1.1.3.8	Lup003156.1,K00103,1.1.3.8	Lup003269.1,K00434,1.11.1.11	Lup003327.1,K00128,1.2.1.3	Lup005608.1,K00128,1.2.1.3	Lup011130.1,K00423,1.10.3.3	Lup012337.1,K00423,1.10.3.3	Lup012701.1,K00128,1.2.1.3	Lup012702.1,K00128,1.2.1.3	Lup013264.1,K00012,1.1.1.22	Lup014409.1,K00423,1.10.3.3	Lup014432.1,K00423,1.10.3.3	Lup014433.1,K00423,1.10.3.3	Lup017163.1,K00434,1.11.1.11	Lup017209.1,K00423,1.10.3.3	Lup017416.1,K00423,1.10.3.3	Lup018029.1,K00434,1.11.1.11	Lup018922.1,K00423,1.10.3.3	Lup019751.1,K14190,2.7.7.69	Lup020742.1,K00128,1.2.1.3	Lup021790.1,K00225,1.3.2.3	Lup022000.1,K00423,1.10.3.3	Lup022775.1,K00423,1.10.3.3	Lup022850.1,K00434,1.11.1.11	Lup023434.1,K00434,1.11.1.11	Lup023569.3,K00434,1.11.1.11	Lup023869.1,K14190,2.7.7.69	Lup024017.1,K00423,1.10.3.3	Lup025059.1,K00423,1.10.3.3	Lup025637.1,K00064,1.1.1.122	Lup025752.1,K00423,1.10.3.3	Lup025935.1,K00423,1.10.3.3	Lup027390.1,K00012,1.1.1.22	Lup028000.1,K00423,1.10.3.3	Lup028001.1,K00423,1.10.3.3	Lup028012.1,K00012,1.1.1.22	Lup028250.1,K00128,1.2.1.3	Lup029246.1,K00103,1.1.3.8	Lup029410.1,K00423,1.10.3.3	Lup029486.1,K00423,1.10.3.3	Lup029512.1,K00423,1.10.3.3	Lup029514.1,K00423,1.10.3.3	Lup029657.1,K14190,2.7.7.69	Lup029759.1,K00128,1.2.1.3	Lup029926.2,K00128,1.2.1.3	Lup029952.1,K00012,1.1.1.22	Lup031364.1,K08232,1.6.5.4	Lup032153.1,K00423,1.10.3.3	Lup032171.1,K00434,1.11.1.11	Lup032237.1,K00423,1.10.3.3	Lup032469.1,K00012,1.1.1.22	Lup032485.2,K00434,1.11.1.11	Lup033038.1,K00423,1.10.3.3	Lup033039.1,K00423,1.10.3.3	Lup001685.1,K00423,1.10.3.3	Lup002397.1,K00012,1.1.1.22	Lup003858.1,K00423,1.10.3.3	Lup003859.1,K00423,1.10.3.3	Lup004056.1,K08232,1.6.5.4	Lup004141.1,K08232,1.6.5.4	Lup005043.1,K00128,1.2.1.3	Lup005775.1,K00423,1.10.3.3	Lup006160.1,K00423,1.10.3.3	Lup006161.1,K00423,1.10.3.3	Lup006705.1,K00012,1.1.1.22	Lup008571.1,K00423,1.10.3.3	Lup009202.1,K00434,1.11.1.11	Lup009379.1,K00423,1.10.3.3	Lup009380.1,K00423,1.10.3.3	Lup009724.1,K00423,1.10.3.3	Lup011190.1,K00423,1.10.3.3	Lup011334.1,K00469,1.13.99.1	Lup012094.1,K00434,1.11.1.11	Lup012958.1,K00423,1.10.3.3	Lup013870.1,K00423,1.10.3.3	Lup015761.1,K00434,1.11.1.11	Lup015773.1,K00128,1.2.1.3	Lup016399.1,K00423,1.10.3.3	Lup016441.1,K00434,1.11.1.11	Lup016584.1,K00128,1.2.1.3	Lup018145.1,K00469,1.13.99.1	Lup019362.1,K00423,1.10.3.3	Lup019375.1,K00128,1.2.1.3	Lup019778.1,K08232,1.6.5.4	Lup020484.1,K08232,1.6.5.4	Lup020926.1,K00103,1.1.3.8	Lup023066.1,K00012,1.1.1.22	Lup023280.1,K00423,1.10.3.3	Lup024118.1,K00434,1.11.1.11	Lup002635.1,K00434,1.11.1.11
map00061	47	Lup010366.1,K01962,6.4.1.2	Lup016832.1,K00059,1.1.1.100	Lup016833.1,K00059,1.1.1.100	Lup021447.1,K00645,2.3.1.39	Lup028949.1,K00648,2.3.1.180	Lup002167.1,K00648,2.3.1.180	Lup004236.1,K00648,2.3.1.180	Lup012506.1,K00648,2.3.1.180	Lup013992.1,K00648,2.3.1.180	Lup014474.1,K01962,6.4.1.2	Lup018539.1,K00648,2.3.1.180	Lup023410.1,K00208,1.3.1.9	Lup023994.1,K00059,1.1.1.100	Lup026277.1,K00648,2.3.1.180	Lup027906.1,K03921,1.14.19.2	Lup028282.1,K00059,1.1.1.100	Lup029200.1,K09458,2.3.1.179	Lup031627.1,K00059,1.1.1.100	Lup032999.1,K00059,1.1.1.100	Lup001303.1,K00648,2.3.1.180	Lup003476.3,K09458,2.3.1.179	Lup003553.1,K09458,2.3.1.179	Lup004856.1,K09458,2.3.1.179	Lup006070.1,K00059,1.1.1.100	Lup007092.1,K09458,2.3.1.179	Lup008332.1,K00208,1.3.1.9	Lup008984.1,K02372,4.2.1.-	Lup008993.1,K02371,1.3.1.-	Lup009173.1,K09458,2.3.1.179	Lup009390.1,K00648,2.3.1.180	Lup010891.1,K00645,2.3.1.39	Lup010893.1,K00645,2.3.1.39	Lup014089.1,K03921,1.14.19.2	Lup014639.1,K00059,1.1.1.100	Lup014744.1,K02372,4.2.1.-	Lup015103.1,K00648,2.3.1.180	Lup016411.1,K00208,1.3.1.9	Lup016464.1,K00059,1.1.1.100	Lup018292.1,K03921,1.14.19.2	Lup018304.1,K00059,1.1.1.100	Lup019199.1,K09458,2.3.1.179	Lup023032.1,K01962,6.4.1.2	Lup023899.1,K00059,1.1.1.100	Lup023900.1,K00059,1.1.1.100	Lup024345.1,K03921,1.14.19.2	Lup025393.1,K00648,2.3.1.180	Lup026005.2,K03921,1.14.19.2
map00062	3	Lup000919.1,K01074,3.1.2.22	Lup011299.2,K07512,1.3.1.38	Lup017718.2,K01074,3.1.2.22
map00071	93	Lup010340.1,K00001,1.1.1.1	Lup016802.3,K01897,6.2.1.3	Lup016979.1,K01897,6.2.1.3	Lup024501.2,K13239,5.3.3.8	Lup027038.1,K00128,1.2.1.3	Lup028768.1,K00232,1.3.3.6	Lup028769.1,K00232,1.3.3.6	Lup028770.1,K00232,1.3.3.6	Lup000572.1,K00128,1.2.1.3	Lup001868.1,K00128,1.2.1.3	Lup001869.1,K00128,1.2.1.3	Lup001875.1,K00001,1.1.1.1	Lup001876.1,K00001,1.1.1.1	Lup003015.1,K00232,1.3.3.6	Lup003327.1,K00128,1.2.1.3	Lup003339.1,K01897,6.2.1.3	Lup005608.1,K00128,1.2.1.3	Lup006609.1,K00249,1.3.99.3	Lup007416.3,K01692,4.2.1.17	Lup008903.1,K00232,1.3.3.6	Lup009618.1,K00001,1.1.1.1	Lup012695.1,K01897,6.2.1.3	Lup012701.1,K00128,1.2.1.3	Lup012702.1,K00128,1.2.1.3	Lup013315.1,K00232,1.3.3.6	Lup014397.1,K01897,6.2.1.3	Lup015455.1,K01897,6.2.1.3	Lup017267.1,K01897,6.2.1.3	Lup017989.1,K00249,1.3.99.3	Lup018547.1,K00232,1.3.3.6	Lup020052.1,K00249,1.3.99.3	Lup020742.1,K00128,1.2.1.3	Lup021016.1,K07513,2.3.1.16	Lup022133.1,K01897,6.2.1.3	Lup022202.1,K01897,6.2.1.3	Lup022460.1,K01897,6.2.1.3	Lup022920.1,K01897,6.2.1.3	Lup023100.1,K00001,1.1.1.1	Lup023314.1,K00232,1.3.3.6	Lup024322.1,K00232,1.3.3.6	Lup024932.1,K13239,5.3.3.8	Lup025095.1,K01897,6.2.1.3	Lup025334.1,K07513,2.3.1.16	Lup026744.1,K00249,1.3.99.3	Lup027793.1,K00232,1.3.3.6	Lup027794.1,K00232,1.3.3.6	Lup028107.1,K00232,1.3.3.6	Lup028250.1,K00128,1.2.1.3	Lup029139.1,K01692,4.2.1.17	Lup029759.1,K00128,1.2.1.3	Lup029806.1,K00232,1.3.3.6	Lup029926.2,K00128,1.2.1.3	Lup030714.2,K01897,6.2.1.3	Lup030804.1,K00001,1.1.1.1	Lup031336.1,K00232,1.3.3.6	Lup031374.1,K01897,6.2.1.3	Lup032662.1,K07513,2.3.1.16	Lup032779.1,K01692,4.2.1.17	Lup032959.1,K08766,2.3.1.21	Lup000849.1,K00626,2.3.1.9	Lup001106.1,K00232,1.3.3.6	Lup003704.1,K00232,1.3.3.6	Lup003705.1,K00232,1.3.3.6	Lup004049.3,K01897,6.2.1.3	Lup004092.1,K00232,1.3.3.6	Lup005030.1,K01897,6.2.1.3	Lup005043.1,K00128,1.2.1.3	Lup005430.1,K08766,2.3.1.21	Lup005455.1,K00232,1.3.3.6	Lup005768.1,K00232,1.3.3.6	Lup006386.1,K01692,4.2.1.17	Lup006869.1,K07513,2.3.1.16	Lup007550.1,K01897,6.2.1.3	Lup007865.1,K01897,6.2.1.3	Lup008708.1,K13239,5.3.3.8	Lup009880.1,K00001,1.1.1.1	Lup011433.1,K00249,1.3.99.3	Lup012090.1,K01897,6.2.1.3	Lup014206.1,K07513,2.3.1.16	Lup015773.1,K00128,1.2.1.3	Lup016579.1,K08766,2.3.1.21	Lup016584.1,K00128,1.2.1.3	Lup018096.1,K00001,1.1.1.1	Lup018691.1,K01692,4.2.1.17	Lup018765.1,K00001,1.1.1.1	Lup019375.1,K00128,1.2.1.3	Lup019889.1,K00001,1.1.1.1	Lup021075.2,K00232,1.3.3.6	Lup022718.1,K00001,1.1.1.1	Lup023740.1,K00626,2.3.1.9	Lup025125.1,K08766,2.3.1.21	Lup025126.1,K08766,2.3.1.21	Lup026479.1,K00232,1.3.3.6
map00072	7	Lup005642.1,K01641,2.3.3.10	Lup026747.1,K01640,4.1.3.4	Lup032892.1,K01640,4.1.3.4	Lup000738.1,K01640,4.1.3.4	Lup000849.1,K00626,2.3.1.9	Lup020548.1,K01641,2.3.3.10	Lup023740.1,K00626,2.3.1.9
map00100	56	Lup024458.1,K00213,1.3.1.21	Lup024459.1,K00213,1.3.1.21	Lup024468.1,K01853,5.4.99.8	Lup024513.1,K00511,1.14.99.7	Lup002940.1,K01853,5.4.99.8	Lup004539.1,K01052,3.1.1.13	Lup005617.1,K14424,1.14.13.72	Lup011792.1,K01853,5.4.99.8	Lup012338.1,K08242,2.1.1.143	Lup012467.1,K07748,1.1.1.170	Lup013985.1,K00213,1.3.1.21	Lup017253.2,K07748,1.1.1.170	Lup017323.1,K00801,2.5.1.21	Lup017386.1,K09828,1.3.1.72	Lup018943.1,K01052,3.1.1.13	Lup019470.1,K01853,5.4.99.8	Lup020751.1,K14424,1.14.13.72	Lup020817.1,K00511,1.14.99.7	Lup025588.1,K14424,1.14.13.72	Lup029398.1,K07748,1.1.1.170	Lup030678.1,K07748,1.1.1.170	Lup031181.1,K01853,5.4.99.8	Lup032257.1,K14423,1.14.13.72	Lup032781.1,K01052,3.1.1.13	Lup002328.1,K00559,2.1.1.41	Lup005362.2,K00801,2.5.1.21	Lup005425.1,K08242,2.1.1.143	Lup006019.1,K00227,1.14.21.6	Lup006020.1,K00227,1.14.21.6	Lup007235.1,K01853,5.4.99.8	Lup007994.1,K00511,1.14.99.7	Lup008153.1,K00559,2.1.1.41	Lup009297.1,K07748,1.1.1.170	Lup009727.1,K08242,2.1.1.143	Lup009867.1,K07748,1.1.1.170	Lup009874.1,K07748,1.1.1.170	Lup010766.1,K01853,5.4.99.8	Lup011158.1,K05917,1.14.13.70	Lup012016.1,K00511,1.14.99.7	Lup014640.1,K01853,5.4.99.8	Lup015160.1,K07750,1.14.13.72	Lup015756.1,K01853,5.4.99.8	Lup015757.1,K01853,5.4.99.8	Lup016419.1,K09828,1.3.1.72	Lup016420.1,K09828,1.3.1.72	Lup018282.1,K08246,5.5.1.9	Lup019563.1,K05917,1.14.13.70	Lup019774.1,K00222,1.3.1.70	Lup020246.1,K07748,1.1.1.170	Lup020978.2,K01852,5.4.99.7	Lup021766.1,K14423,1.14.13.72	Lup022310.1,K01824,5.3.3.5	Lup022313.1,K01052,3.1.1.13	Lup023896.1,K01853,5.4.99.8	Lup026482.1,K01853,5.4.99.8	Lup027886.1,K07748,1.1.1.170
map00120	1	Lup008230.1,K08764,2.3.1.176
map00130	29	Lup010472.1,K06126,1.14.13.-	Lup000382.1,K02548,2.5.1.74	Lup004318.1,K01904,6.2.1.12	Lup006554.1,K00815,2.6.1.5	Lup013421.1,K01904,6.2.1.12	Lup019021.1,K00457,1.13.11.27	Lup020726.1,K06127,2.1.1.-	Lup022948.1,K01904,6.2.1.12	Lup022956.1,K05928,2.1.1.95	Lup023173.1,K06125,2.5.1.-	Lup023608.1,K01904,6.2.1.12	Lup026138.1,K01904,6.2.1.12	Lup026884.1,K06127,2.1.1.-	Lup027445.1,K00815,2.6.1.5	Lup029635.1,K00591,2.1.1.114	Lup029844.1,K00815,2.6.1.5	Lup029980.1,K06126,1.14.13.-	Lup001156.1,K06127,2.1.1.-	Lup002205.1,K02552,5.4.4.2	Lup003647.1,K06127,2.1.1.-	Lup005847.1,K01904,6.2.1.12	Lup005848.1,K01904,6.2.1.12	Lup009452.1,K01904,6.2.1.12	Lup009453.1,K01904,6.2.1.12	Lup011640.1,K01904,6.2.1.12	Lup016557.1,K02551,2.2.1.9	Lup022712.1,K00815,2.6.1.5	Lup025123.1,K01661,4.1.3.36	Lup026758.1,K01904,6.2.1.12
map00140	2	Lup017330.3,K12345,1.3.99.5	Lup017981.1,K00071,1.1.1.146
map00190	193	Lup000211.1,K02112,3.6.3.14	Lup000212.1,K02114,3.6.3.14	Lup000213.1,K05581,1.6.5.3	Lup000215.1,K05573,1.6.5.3	Lup000356.1,K02128,3.6.3.14	Lup000357.1,K03882,1.6.5.3	Lup000359.2,K02256,1.9.3.1	Lup010311.1,K02148,3.6.3.14	Lup010342.1,K05579,1.6.5.3	Lup016668.1,K02137,3.6.3.14	Lup016669.1,K02137,3.6.3.14	Lup024461.1,K02145,3.6.3.14	Lup024670.1,K02147,3.6.3.14	Lup026973.1,K01507,3.6.1.1	Lup027274.2,K02265,1.9.3.1	Lup028904.1,K00413,1.10.2.2	Lup030855.1,K03885,1.6.99.3	Lup031830.1,K02113,3.6.3.14	Lup032084.1,K02150,3.6.3.14	Lup000536.1,K02132,3.6.3.14	Lup000595.1,K02115,3.6.3.14	Lup002005.1,K02138,3.6.3.14	Lup002179.1,K01535,3.6.3.6	Lup003070.1,K03885,1.6.99.3	Lup003071.1,K03885,1.6.99.3	Lup003408.1,K02154,3.6.3.14	Lup003417.1,K02155,3.6.3.14	Lup004267.1,K02140,3.6.3.14	Lup004296.2,K02154,3.6.3.14	Lup004300.1,K02112,3.6.3.14	Lup004372.1,K02265,1.9.3.1	Lup005657.2,K02132,3.6.3.14	Lup005661.1,K02261,1.9.3.1	Lup005670.2,K02140,3.6.3.14	Lup007316.1,K01535,3.6.3.6	Lup012327.1,K02136,3.6.3.14	Lup012365.1,K02154,3.6.3.14	Lup012528.1,K01535,3.6.3.6	Lup013231.1,K01535,3.6.3.6	Lup013352.1,K01507,3.6.1.1	Lup013440.1,K01535,3.6.3.6	Lup013995.1,K00417,1.10.2.2	Lup014031.1,K03883,1.6.5.3	Lup014426.1,K05579,1.6.5.3	Lup014484.1,K03883,1.6.5.3	Lup014489.1,K02152,3.6.3.14	Lup014854.1,K02150,3.6.3.14	Lup014896.1,K00416,1.10.2.2	Lup017161.1,K02154,3.6.3.14	Lup017312.1,K02150,3.6.3.14	Lup018351.1,K02133,3.6.3.14	Lup018414.1,K01535,3.6.3.6	Lup018584.1,K03885,1.6.99.3	Lup019747.1,K01535,3.6.3.6	Lup020641.1,K00329,1.6.5.3	Lup022515.1,K03956,1.6.5.3	Lup022634.1,K05573,1.6.5.3	Lup022741.1,K00411,1.10.2.2	Lup022808.2,K00234,1.3.5.1	Lup022809.1,K00234,1.3.5.1	Lup022818.1,K01507,3.6.1.1	Lup022912.1,K02150,3.6.3.14	Lup023166.1,K01507,3.6.1.1	Lup023448.1,K02155,3.6.3.14	Lup023457.1,K02154,3.6.3.14	Lup024975.1,K03885,1.6.99.3	Lup024976.1,K03885,1.6.99.3	Lup025281.1,K02134,3.6.3.14	Lup025282.1,K02134,3.6.3.14	Lup025372.1,K02151,3.6.3.14	Lup026120.1,K01535,3.6.3.6	Lup026121.1,K01535,3.6.3.6	Lup026170.1,K02267,1.9.3.1	Lup026204.1,K01535,3.6.3.6	Lup026228.1,K01507,3.6.1.1	Lup026350.1,K01535,3.6.3.6	Lup027519.1,K02113,3.6.3.14	Lup028053.1,K02266,1.9.3.1	Lup028123.1,K01535,3.6.3.6	Lup028319.1,K01507,3.6.1.1	Lup029239.1,K02113,3.6.3.14	Lup029256.1,K01507,3.6.1.1	Lup029357.2,K02148,3.6.3.14	Lup030122.2,K02265,1.9.3.1	Lup030141.1,K01507,3.6.1.1	Lup030155.1,K01535,3.6.3.6	Lup030219.1,K02154,3.6.3.14	Lup030310.1,K02133,3.6.3.14	Lup030466.1,K02257,2.5.1.-	Lup030492.1,K02147,3.6.3.14	Lup031136.1,K00419,1.10.2.2	Lup031205.1,K02152,3.6.3.14	Lup031228.1,K02152,3.6.3.14	Lup031265.1,K03885,1.6.99.3	Lup032484.1,K02267,1.9.3.1	Lup032562.1,K03885,1.6.99.3	Lup032973.1,K01535,3.6.3.6	Lup000938.1,K02267,1.9.3.1	Lup001058.1,K00412,1.10.2.2	Lup001062.1,K03881,1.6.5.3	Lup001069.1,K03884,1.6.5.3	Lup001160.1,K02149,3.6.3.14	Lup001231.1,K01535,3.6.3.6	Lup001574.1,K00413,1.10.2.2	Lup002408.2,K05580,1.6.5.3	Lup002418.1,K02145,3.6.3.14	Lup002419.1,K02145,3.6.3.14	Lup002423.2,K01507,3.6.1.1	Lup002857.1,K03956,1.6.5.3	Lup003527.1,K02111,3.6.3.14	Lup003528.1,K02108,3.6.3.14	Lup003949.1,K02138,3.6.3.14	Lup004101.1,K02146,3.6.3.14	Lup004125.1,K02150,3.6.3.14	Lup004825.1,K01507,3.6.1.1	Lup004827.1,K01507,3.6.1.1	Lup004837.1,K02140,3.6.3.14	Lup004879.1,K02150,3.6.3.14	Lup004922.1,K02256,1.9.3.1	Lup004924.2,K03882,1.6.5.3	Lup005039.1,K02155,3.6.3.14	Lup005212.1,K00413,1.10.2.2	Lup005355.1,K02155,3.6.3.14	Lup005842.1,K01507,3.6.1.1	Lup005989.1,K02140,3.6.3.14	Lup006037.1,K00413,1.10.2.2	Lup006082.1,K00411,1.10.2.2	Lup006898.1,K03956,1.6.5.3	Lup006962.1,K01535,3.6.3.6	Lup006979.1,K01507,3.6.1.1	Lup007085.1,K02137,3.6.3.14	Lup007273.1,K00416,1.10.2.2	Lup007661.1,K02144,3.6.3.14	Lup007741.1,K02153,3.6.3.14	Lup007829.1,K03878,1.6.5.3	Lup007872.1,K02109,3.6.3.14	Lup007919.1,K01535,3.6.3.6	Lup007962.1,K00416,1.10.2.2	Lup007991.1,K01507,3.6.1.1	Lup008310.1,K02146,3.6.3.14	Lup008314.1,K02146,3.6.3.14	Lup008513.1,K01507,3.6.1.1	Lup008600.1,K02144,3.6.3.14	Lup008601.1,K02144,3.6.3.14	Lup008602.1,K02144,3.6.3.14	Lup009008.1,K02151,3.6.3.14	Lup009277.1,K02267,1.9.3.1	Lup009345.1,K02115,3.6.3.14	Lup009395.1,K02132,3.6.3.14	Lup009433.1,K01535,3.6.3.6	Lup009482.2,K02267,1.9.3.1	Lup009720.1,K02136,3.6.3.14	Lup010788.1,K01535,3.6.3.6	Lup010922.1,K02115,3.6.3.14	Lup011339.1,K02140,3.6.3.14	Lup011520.1,K02147,3.6.3.14	Lup012877.1,K02267,1.9.3.1	Lup013005.1,K00234,1.3.5.1	Lup013038.1,K01507,3.6.1.1	Lup013063.1,K03885,1.6.99.3	Lup013628.1,K00413,1.10.2.2	Lup013707.1,K02132,3.6.3.14	Lup013884.1,K02155,3.6.3.14	Lup013942.1,K02266,1.9.3.1	Lup014285.1,K02266,1.9.3.1	Lup014568.1,K00235,1.3.5.1	Lup014576.1,K00413,1.10.2.2	Lup015724.1,K01535,3.6.3.6	Lup015789.1,K00413,1.10.2.2	Lup015824.3,K02133,3.6.3.14	Lup016219.1,K02134,3.6.3.14	Lup016283.1,K01535,3.6.3.6	Lup017539.1,K00416,1.10.2.2	Lup018218.1,K01507,3.6.1.1	Lup018265.1,K02140,3.6.3.14	Lup018681.1,K02132,3.6.3.14	Lup019356.1,K03661,3.6.3.14	Lup019382.1,K02150,3.6.3.14	Lup019614.1,K00419,1.10.2.2	Lup019789.1,K02132,3.6.3.14	Lup019935.1,K02132,3.6.3.14	Lup020915.1,K01507,3.6.1.1	Lup021141.1,K05581,1.6.5.3	Lup021142.1,K02114,3.6.3.14	Lup021143.1,K02112,3.6.3.14	Lup021145.1,K02109,3.6.3.14	Lup021175.1,K00411,1.10.2.2	Lup021844.1,K01507,3.6.1.1	Lup023901.1,K05573,1.6.5.3	Lup023961.1,K02153,3.6.3.14	Lup025023.1,K00412,1.10.2.2	Lup026759.1,K02145,3.6.3.14	Lup031160.1,K02265,1.9.3.1
map00195	21	Lup000211.1,K02112,3.6.3.14	Lup000212.1,K02114,3.6.3.14	Lup027100.1,K02641,1.18.1.2	Lup031830.1,K02113,3.6.3.14	Lup000595.1,K02115,3.6.3.14	Lup004300.1,K02112,3.6.3.14	Lup011759.1,K02636,1.10.99.1	Lup022854.1,K02641,1.18.1.2	Lup027372.2,K02636,1.10.99.1	Lup027519.1,K02113,3.6.3.14	Lup029239.1,K02113,3.6.3.14	Lup031799.1,K02641,1.18.1.2	Lup003527.1,K02111,3.6.3.14	Lup003528.1,K02108,3.6.3.14	Lup007872.1,K02109,3.6.3.14	Lup009345.1,K02115,3.6.3.14	Lup010922.1,K02115,3.6.3.14	Lup015319.1,K02636,1.10.99.1	Lup021142.1,K02114,3.6.3.14	Lup021143.1,K02112,3.6.3.14	Lup021145.1,K02109,3.6.3.14
map00230	231	Lup000035.1,K01768,4.6.1.1	Lup000036.1,K01768,4.6.1.1	Lup000094.4,K03040,2.7.7.6	Lup010223.1,K01951,6.3.5.2	Lup010295.1,K14641,3.6.1.5	Lup010335.1,K01490,3.5.4.6	Lup016930.1,K01769,4.6.1.2	Lup021252.1,K01522,3.6.1.29	Lup021253.1,K01522,3.6.1.29	Lup021254.1,K01522,3.6.1.29	Lup021285.1,K03006,2.7.7.6	Lup021322.1,K01952,6.3.5.3	Lup024528.1,K01951,6.3.5.2	Lup024644.1,K01509,3.6.1.3	Lup024703.1,K01509,3.6.1.3	Lup027088.1,K03006,2.7.7.6	Lup028807.1,K00088,1.1.1.205	Lup028808.1,K00088,1.1.1.205	Lup031917.1,K10807,1.17.4.1	Lup031959.1,K01509,3.6.1.3	Lup031984.1,K02335,2.7.7.7	Lup032008.3,K03040,2.7.7.6	Lup032068.1,K00940,2.7.4.6	Lup000414.1,K01951,6.3.5.2	Lup000606.1,K01488,3.5.4.4	Lup002027.1,K00760,2.4.2.8	Lup002091.1,K01835,5.4.2.2	Lup002957.1,K00948,2.7.6.1	Lup003419.1,K00764,2.4.2.14	Lup004442.1,K03787,3.1.3.5	Lup004603.1,K02325,2.7.7.7	Lup006663.1,K03002,2.7.7.6	Lup008195.1,K00856,2.7.1.20	Lup008256.1,K00860,2.7.1.25	Lup008832.1,K01951,6.3.5.2	Lup008919.1,K03006,2.7.7.6	Lup009642.1,K03043,2.7.7.6	Lup010539.1,K00942,2.7.4.8	Lup010547.1,K01939,6.3.4.4	Lup010565.1,K00873,2.7.1.40	Lup011878.1,K01768,4.6.1.1	Lup012378.3,K01081,3.1.3.5	Lup012421.1,K00759,2.4.2.7	Lup013544.1,K01081,3.1.3.5	Lup014340.1,K01769,4.6.1.2	Lup014863.1,K01951,6.3.5.2	Lup017147.1,K03506,2.7.7.7	Lup017172.3,K03018,2.7.7.6	Lup017173.1,K03018,2.7.7.6	Lup017451.2,K03021,2.7.7.6	Lup017511.2,K01509,3.6.1.3	Lup017995.1,K02684,2.7.7.-	Lup018575.1,K00873,2.7.1.40	Lup019032.1,K00948,2.7.6.1	Lup019054.1,K02335,2.7.7.7	Lup019719.1,K00860,2.7.1.25	Lup020089.1,K01553,3.6.4.1	Lup020849.1,K01509,3.6.1.3	Lup021013.1,K01519,3.6.1.19	Lup021059.1,K03006,2.7.7.6	Lup021472.1,K02335,2.7.7.7	Lup022062.1,K03006,2.7.7.6	Lup022754.1,K00088,1.1.1.205	Lup022921.1,K00940,2.7.4.6	Lup022973.1,K03787,3.1.3.5	Lup023101.1,K02335,2.7.7.7	Lup023224.1,K00942,2.7.4.8	Lup023333.1,K01553,3.6.4.1	Lup023360.1,K00856,2.7.1.20	Lup023446.1,K00764,2.4.2.14	Lup023643.1,K02324,2.7.7.7	Lup023659.1,K02326,2.7.7.7	Lup023849.1,K01952,6.3.5.3	Lup024027.1,K10808,1.17.4.1	Lup024983.2,K01509,3.6.1.3	Lup025174.1,K01509,3.6.1.3	Lup025242.1,K01427,3.5.1.5	Lup025269.1,K00940,2.7.4.6	Lup025433.1,K03006,2.7.7.6	Lup025452.1,K01510,3.6.1.5	Lup025458.1,K02999,2.7.7.6	Lup025562.1,K00948,2.7.6.1	Lup025629.1,K01951,6.3.5.2	Lup025832.1,K00759,2.4.2.7	Lup025915.1,K00860,2.7.1.25	Lup025956.1,K01933,6.3.3.1	Lup025958.1,K01933,6.3.3.1	Lup026600.1,K03010,2.7.7.6	Lup026659.1,K01490,3.5.4.6	Lup026717.1,K02327,2.7.7.7	Lup026819.1,K00942,2.7.4.8	Lup027386.1,K01514,3.6.1.11	Lup027451.1,K03006,2.7.7.6	Lup027528.1,K00939,2.7.4.3	Lup027534.1,K00940,2.7.4.6	Lup027715.1,K01768,4.6.1.1	Lup027725.1,K01510,3.6.1.5	Lup027746.1,K03006,2.7.7.6	Lup027773.1,K00759,2.4.2.7	Lup027820.1,K00873,2.7.1.40	Lup027994.1,K00873,2.7.1.40	Lup028066.1,K00948,2.7.6.1	Lup028126.1,K00939,2.7.4.3	Lup028190.1,K01510,3.6.1.5	Lup028248.1,K03043,2.7.7.6	Lup028303.1,K00939,2.7.4.3	Lup028746.1,K03046,2.7.7.6	Lup028999.1,K01518,3.6.1.17	Lup029087.1,K01510,3.6.1.5	Lup029175.1,K01081,3.1.3.5	Lup029226.1,K01835,5.4.2.2	Lup029485.2,K01756,4.3.2.2	Lup030168.1,K03006,2.7.7.6	Lup030471.1,K01509,3.6.1.3	Lup030568.2,K03006,2.7.7.6	Lup030692.1,K03010,2.7.7.6	Lup030717.1,K00759,2.4.2.7	Lup031120.1,K03046,2.7.7.6	Lup031174.1,K01769,4.6.1.2	Lup031436.1,K00939,2.7.4.3	Lup031437.1,K00940,2.7.4.6	Lup031700.1,K11808,4.1.1.21	Lup032178.1,K10808,1.17.4.1	Lup032363.1,K03006,2.7.7.6	Lup032490.1,K01923,6.3.2.6	Lup032560.1,K10808,1.17.4.1	Lup032674.1,K00873,2.7.1.40	Lup032735.1,K01768,4.6.1.1	Lup032768.1,K03043,2.7.7.6	Lup032810.1,K01835,5.4.2.2	Lup000770.1,K00948,2.7.6.1	Lup000863.1,K01768,4.6.1.1	Lup000874.1,K06928,3.6.1.15	Lup001343.1,K01509,3.6.1.3	Lup001473.1,K01522,3.6.1.29	Lup001751.1,K01553,3.6.4.1	Lup001795.1,K03006,2.7.7.6	Lup002357.1,K14641,3.6.1.5	Lup002472.1,K10807,1.17.4.1	Lup002552.1,K10807,1.17.4.1	Lup002595.1,K00873,2.7.1.40	Lup003437.1,K14641,3.6.1.5	Lup003750.1,K01509,3.6.1.3	Lup003825.2,K00962,2.7.7.8	Lup003993.1,K00873,2.7.1.40	Lup004108.1,K00873,2.7.1.40	Lup004117.1,K01951,6.3.5.2	Lup004138.1,K00962,2.7.7.8	Lup005058.1,K00940,2.7.4.6	Lup005248.1,K14641,3.6.1.5	Lup005876.1,K03006,2.7.7.6	Lup005969.1,K03787,3.1.3.5	Lup006163.1,K01768,4.6.1.1	Lup006189.1,K02320,2.7.7.7	Lup006337.1,K01945,6.3.4.13	Lup006353.3,K00948,2.7.6.1	Lup006359.1,K01768,4.6.1.1	Lup006717.1,K01514,3.6.1.11	Lup006736.2,K01510,3.6.1.5	Lup006857.1,K00365,1.7.3.3	Lup006922.1,K01769,4.6.1.2	Lup007551.1,K00940,2.7.4.6	Lup007581.1,K00860,2.7.1.25	Lup007585.1,K01769,4.6.1.2	Lup007765.1,K01081,3.1.3.5	Lup007848.1,K03010,2.7.7.6	Lup007870.1,K00759,2.4.2.7	Lup008020.1,K01509,3.6.1.3	Lup008027.1,K01466,3.5.2.5	Lup008132.1,K00873,2.7.1.40	Lup008642.1,K01510,3.6.1.5	Lup008661.1,K03006,2.7.7.6	Lup008678.1,K00873,2.7.1.40	Lup008718.1,K01509,3.6.1.3	Lup008997.1,K01951,6.3.5.2	Lup009362.2,K01509,3.6.1.3	Lup009383.1,K00873,2.7.1.40	Lup009384.2,K01768,4.6.1.1	Lup009412.1,K01768,4.6.1.1	Lup009763.1,K01081,3.1.3.5	Lup009778.1,K01769,4.6.1.2	Lup009792.1,K00759,2.4.2.7	Lup009956.1,K00856,2.7.1.20	Lup010011.1,K02324,2.7.7.7	Lup010131.1,K11808,4.1.1.21	Lup010823.1,K00365,1.7.3.3	Lup010919.1,K00856,2.7.1.20	Lup011530.1,K01509,3.6.1.3	Lup011590.1,K00873,2.7.1.40	Lup012116.1,K02324,2.7.7.7	Lup012164.1,K01490,3.5.4.6	Lup012215.1,K00088,1.1.1.205	Lup012235.1,K01951,6.3.5.2	Lup012267.1,K01509,3.6.1.3	Lup012867.1,K01923,6.3.2.6	Lup013087.2,K03010,2.7.7.6	Lup013620.1,K00939,2.7.4.3	Lup013673.1,K03006,2.7.7.6	Lup013709.1,K01768,4.6.1.1	Lup013796.1,K00873,2.7.1.40	Lup014260.1,K00948,2.7.6.1	Lup014521.1,K01509,3.6.1.3	Lup014578.1,K00939,2.7.4.3	Lup014605.1,K00939,2.7.4.3	Lup014632.2,K00939,2.7.4.3	Lup014720.1,K00873,2.7.1.40	Lup015266.1,K14641,3.6.1.5	Lup015345.1,K01509,3.6.1.3	Lup016526.1,K01768,4.6.1.1	Lup017647.1,K00873,2.7.1.40	Lup018166.1,K02685,2.7.7.-	Lup018280.1,K00939,2.7.4.3	Lup018717.1,K00939,2.7.4.3	Lup018719.1,K00939,2.7.4.3	Lup018748.1,K00873,2.7.1.40	Lup019510.1,K01509,3.6.1.3	Lup019545.1,K00873,2.7.1.40	Lup019700.1,K01509,3.6.1.3	Lup019834.1,K01939,6.3.4.4	Lup020515.1,K00873,2.7.1.40	Lup020539.1,K01515,3.6.1.13	Lup020550.1,K03006,2.7.7.6	Lup020568.1,K00601,2.1.2.2	Lup021193.1,K00873,2.7.1.40	Lup021703.1,K00873,2.7.1.40	Lup022228.1,K00860,2.7.1.25	Lup023272.1,K00873,2.7.1.40	Lup023708.1,K00601,2.1.2.2	Lup025821.1,K02999,2.7.7.6	Lup025822.1,K01933,6.3.3.1	Lup027611.1,K01951,6.3.5.2
map00232	2	Lup006857.1,K00365,1.7.3.3	Lup010823.1,K00365,1.7.3.3
map00240	200	Lup000094.4,K03040,2.7.7.6	Lup000121.1,K00876,2.7.1.48	Lup000164.1,K01955,6.3.5.5	Lup000254.1,K01718,4.2.1.70	Lup010295.1,K14641,3.6.1.5	Lup016954.2,K01937,6.3.4.2	Lup021285.1,K03006,2.7.7.6	Lup027088.1,K03006,2.7.7.6	Lup027118.1,K01955,6.3.5.5	Lup028821.1,K01937,6.3.4.2	Lup031917.1,K10807,1.17.4.1	Lup031937.1,K01955,6.3.5.5	Lup031970.1,K01955,6.3.5.5	Lup031984.1,K02335,2.7.7.7	Lup032008.3,K03040,2.7.7.6	Lup032068.1,K00940,2.7.4.6	Lup000404.1,K01431,3.5.1.6	Lup000531.1,K01955,6.3.5.5	Lup002006.1,K01955,6.3.5.5	Lup002114.2,K01937,6.3.4.2	Lup003254.1,K01465,3.5.2.3	Lup003263.1,K01955,6.3.5.5	Lup004298.1,K01955,6.3.5.5	Lup004442.1,K03787,3.1.3.5	Lup004579.1,K00207,1.3.1.2	Lup004603.1,K02325,2.7.7.7	Lup004769.1,K01955,6.3.5.5	Lup005664.1,K00857,2.7.1.21	Lup006663.1,K03002,2.7.7.6	Lup007455.1,K01485,3.5.4.1	Lup008822.1,K00761,2.4.2.9	Lup008919.1,K03006,2.7.7.6	Lup009546.1,K01955,6.3.5.5	Lup009629.1,K00609,2.1.3.2	Lup009642.1,K03043,2.7.7.6	Lup010525.1,K00384,1.8.1.9	Lup012378.3,K01081,3.1.3.5	Lup013544.1,K01081,3.1.3.5	Lup014349.1,K01937,6.3.4.2	Lup015434.1,K01937,6.3.4.2	Lup017147.1,K03506,2.7.7.7	Lup017157.1,K01955,6.3.5.5	Lup017172.3,K03018,2.7.7.6	Lup017173.1,K03018,2.7.7.6	Lup017232.1,K00943,2.7.4.9	Lup017451.2,K03021,2.7.7.6	Lup017842.1,K00857,2.7.1.21	Lup017995.1,K02684,2.7.7.-	Lup018497.1,K00876,2.7.1.48	Lup019054.1,K02335,2.7.7.7	Lup019129.1,K00876,2.7.1.48	Lup019444.1,K01955,6.3.5.5	Lup020794.1,K01431,3.5.1.6	Lup021013.1,K01519,3.6.1.19	Lup021059.1,K03006,2.7.7.6	Lup021472.1,K02335,2.7.7.7	Lup022062.1,K03006,2.7.7.6	Lup022740.1,K00761,2.4.2.9	Lup022770.1,K01955,6.3.5.5	Lup022921.1,K00940,2.7.4.6	Lup022973.1,K03787,3.1.3.5	Lup023101.1,K02335,2.7.7.7	Lup023581.1,K01465,3.5.2.3	Lup023643.1,K02324,2.7.7.7	Lup023659.1,K02326,2.7.7.7	Lup024027.1,K10808,1.17.4.1	Lup024056.1,K01955,6.3.5.5	Lup024068.1,K01520,3.6.1.23	Lup025269.1,K00940,2.7.4.6	Lup025385.1,K00609,2.1.3.2	Lup025433.1,K03006,2.7.7.6	Lup025446.1,K00384,1.8.1.9	Lup025452.1,K01510,3.6.1.5	Lup025458.1,K02999,2.7.7.6	Lup026600.1,K03010,2.7.7.6	Lup026717.1,K02327,2.7.7.7	Lup026834.3,K00384,1.8.1.9	Lup027451.1,K03006,2.7.7.6	Lup027460.1,K01955,6.3.5.5	Lup027534.1,K00940,2.7.4.6	Lup027725.1,K01510,3.6.1.5	Lup027746.1,K03006,2.7.7.6	Lup028175.1,K01937,6.3.4.2	Lup028190.1,K01510,3.6.1.5	Lup028210.1,K00384,1.8.1.9	Lup028248.1,K03043,2.7.7.6	Lup028746.1,K03046,2.7.7.6	Lup028999.1,K01518,3.6.1.17	Lup029047.1,K01955,6.3.5.5	Lup029087.1,K01510,3.6.1.5	Lup029108.1,K01955,6.3.5.5	Lup029175.1,K01081,3.1.3.5	Lup029506.1,K01955,6.3.5.5	Lup029510.1,K01955,6.3.5.5	Lup029606.1,K00857,2.7.1.21	Lup029654.1,K01955,6.3.5.5	Lup029784.1,K01955,6.3.5.5	Lup030168.1,K03006,2.7.7.6	Lup030215.1,K01955,6.3.5.5	Lup030216.1,K01955,6.3.5.5	Lup030479.1,K00254,1.3.5.2	Lup030568.2,K03006,2.7.7.6	Lup030692.1,K03010,2.7.7.6	Lup031054.1,K00943,2.7.4.9	Lup031086.1,K01955,6.3.5.5	Lup031120.1,K03046,2.7.7.6	Lup031293.2,K09903,2.7.4.22	Lup031299.1,K01956,6.3.5.5	Lup031437.1,K00940,2.7.4.6	Lup031469.1,K01955,6.3.5.5	Lup031513.1,K01955,6.3.5.5	Lup031793.1,K01955,6.3.5.5	Lup032178.1,K10808,1.17.4.1	Lup032315.1,K01937,6.3.4.2	Lup032363.1,K03006,2.7.7.6	Lup032560.1,K10808,1.17.4.1	Lup032613.1,K01520,3.6.1.23	Lup032768.1,K03043,2.7.7.6	Lup000672.1,K01955,6.3.5.5	Lup000674.1,K01955,6.3.5.5	Lup000737.2,K01464,3.5.2.2	Lup000800.1,K00609,2.1.3.2	Lup000861.1,K00384,1.8.1.9	Lup001023.1,K01955,6.3.5.5	Lup001317.1,K01431,3.5.1.6	Lup001335.1,K01485,3.5.4.1	Lup001565.1,K00876,2.7.1.48	Lup001795.1,K03006,2.7.7.6	Lup002269.1,K01955,6.3.5.5	Lup002294.1,K01937,6.3.4.2	Lup002357.1,K14641,3.6.1.5	Lup002451.1,K09903,2.7.4.22	Lup002464.1,K01956,6.3.5.5	Lup002472.1,K10807,1.17.4.1	Lup002552.1,K10807,1.17.4.1	Lup003437.1,K14641,3.6.1.5	Lup003658.1,K00943,2.7.4.9	Lup003659.1,K00943,2.7.4.9	Lup003762.1,K01937,6.3.4.2	Lup003825.2,K00962,2.7.7.8	Lup004132.1,K01955,6.3.5.5	Lup004138.1,K00962,2.7.7.8	Lup005058.1,K00940,2.7.4.6	Lup005197.1,K00876,2.7.1.48	Lup005216.1,K00876,2.7.1.48	Lup005248.1,K14641,3.6.1.5	Lup005808.1,K01956,6.3.5.5	Lup005809.1,K01956,6.3.5.5	Lup005876.1,K03006,2.7.7.6	Lup005969.1,K03787,3.1.3.5	Lup005973.1,K01955,6.3.5.5	Lup006168.1,K01955,6.3.5.5	Lup006189.1,K02320,2.7.7.7	Lup006457.1,K01493,3.5.4.12	Lup006736.2,K01510,3.6.1.5	Lup006823.1,K01718,4.2.1.70	Lup006824.1,K01718,4.2.1.70	Lup006946.1,K00876,2.7.1.48	Lup007551.1,K00940,2.7.4.6	Lup007765.1,K01081,3.1.3.5	Lup007848.1,K03010,2.7.7.6	Lup008303.1,K01955,6.3.5.5	Lup008560.1,K01955,6.3.5.5	Lup008642.1,K01510,3.6.1.5	Lup008661.1,K03006,2.7.7.6	Lup009763.1,K01081,3.1.3.5	Lup010011.1,K02324,2.7.7.7	Lup010645.1,K01955,6.3.5.5	Lup010730.1,K01955,6.3.5.5	Lup010806.1,K01955,6.3.5.5	Lup010897.1,K01955,6.3.5.5	Lup011164.1,K01937,6.3.4.2	Lup011292.1,K01955,6.3.5.5	Lup011293.1,K01955,6.3.5.5	Lup011348.1,K01489,3.5.4.5	Lup011591.1,K09903,2.7.4.22	Lup012116.1,K02324,2.7.7.7	Lup012956.1,K01955,6.3.5.5	Lup013087.2,K03010,2.7.7.6	Lup013673.1,K03006,2.7.7.6	Lup013751.2,K00876,2.7.1.48	Lup013869.1,K01955,6.3.5.5	Lup014151.1,K01485,3.5.4.1	Lup014559.3,K00876,2.7.1.48	Lup014580.1,K00876,2.7.1.48	Lup015266.1,K14641,3.6.1.5	Lup015856.1,K01955,6.3.5.5	Lup016196.1,K01955,6.3.5.5	Lup017645.1,K09903,2.7.4.22	Lup018166.1,K02685,2.7.7.-	Lup018273.1,K01489,3.5.4.5	Lup019532.1,K01955,6.3.5.5	Lup020492.1,K00857,2.7.1.21	Lup020550.1,K03006,2.7.7.6	Lup020988.1,K01955,6.3.5.5	Lup020999.1,K00857,2.7.1.21	Lup022343.1,K01955,6.3.5.5	Lup023266.1,K01955,6.3.5.5	Lup025659.1,K00876,2.7.1.48	Lup025821.1,K02999,2.7.7.6
map00250	123	Lup000164.1,K01955,6.3.5.5	Lup016762.1,K01953,6.3.5.4	Lup021281.1,K01580,4.1.1.15	Lup021297.2,K01915,6.3.1.2	Lup027118.1,K01955,6.3.5.5	Lup030852.1,K01953,6.3.5.4	Lup031937.1,K01955,6.3.5.5	Lup031970.1,K01955,6.3.5.5	Lup000531.1,K01955,6.3.5.5	Lup002006.1,K01955,6.3.5.5	Lup002132.1,K01915,6.3.1.2	Lup003263.1,K01955,6.3.5.5	Lup003419.1,K00764,2.4.2.14	Lup004298.1,K01955,6.3.5.5	Lup004581.1,K01915,6.3.1.2	Lup004605.1,K01580,4.1.1.15	Lup004769.1,K01955,6.3.5.5	Lup009546.1,K01955,6.3.5.5	Lup009629.1,K00609,2.1.3.2	Lup009682.1,K01580,4.1.1.15	Lup010547.1,K01939,6.3.4.4	Lup011844.1,K01953,6.3.5.4	Lup012458.2,K13566,3.5.1.3	Lup012552.1,K00813,2.6.1.1	Lup012607.1,K01755,4.3.2.1	Lup014046.1,K00820,2.6.1.16	Lup015963.1,K00814,2.6.1.2	Lup017157.1,K01955,6.3.5.5	Lup018426.1,K00294,1.5.1.12	Lup018840.1,K01580,4.1.1.15	Lup019444.1,K01955,6.3.5.5	Lup020720.1,K00814,2.6.1.2	Lup021808.2,K00820,2.6.1.16	Lup022770.1,K01955,6.3.5.5	Lup023221.1,K01915,6.3.1.2	Lup023446.1,K00764,2.4.2.14	Lup024032.1,K01953,6.3.5.4	Lup024056.1,K01955,6.3.5.5	Lup025183.1,K01953,6.3.5.4	Lup025385.1,K00609,2.1.3.2	Lup025561.1,K00814,2.6.1.2	Lup025858.1,K00261,1.4.1.3	Lup026346.1,K00294,1.5.1.12	Lup026892.1,K01953,6.3.5.4	Lup027460.1,K01955,6.3.5.5	Lup027525.3,K01940,6.3.4.5	Lup027804.1,K00261,1.4.1.3	Lup028458.1,K01755,4.3.2.1	Lup029047.1,K01955,6.3.5.5	Lup029108.1,K01955,6.3.5.5	Lup029265.1,K00814,2.6.1.2	Lup029429.1,K01915,6.3.1.2	Lup029485.2,K01756,4.3.2.2	Lup029506.1,K01955,6.3.5.5	Lup029510.1,K01955,6.3.5.5	Lup029654.1,K01955,6.3.5.5	Lup029784.1,K01955,6.3.5.5	Lup030215.1,K01955,6.3.5.5	Lup030216.1,K01955,6.3.5.5	Lup031086.1,K01955,6.3.5.5	Lup031299.1,K01956,6.3.5.5	Lup031469.1,K01955,6.3.5.5	Lup031513.1,K01955,6.3.5.5	Lup031793.1,K01955,6.3.5.5	Lup032565.1,K01953,6.3.5.4	Lup032636.1,K01915,6.3.1.2	Lup032936.1,K00813,2.6.1.1	Lup000672.1,K01955,6.3.5.5	Lup000674.1,K01955,6.3.5.5	Lup000800.1,K00609,2.1.3.2	Lup001023.1,K01955,6.3.5.5	Lup001499.1,K01580,4.1.1.15	Lup001512.1,K01915,6.3.1.2	Lup002269.1,K01955,6.3.5.5	Lup002285.1,K00135,1.2.1.16	Lup002464.1,K01956,6.3.5.5	Lup004035.1,K01953,6.3.5.4	Lup004132.1,K01955,6.3.5.5	Lup004150.1,K00278,1.4.3.16	Lup005472.1,K00261,1.4.1.3	Lup005808.1,K01956,6.3.5.5	Lup005809.1,K01956,6.3.5.5	Lup005973.1,K01955,6.3.5.5	Lup006168.1,K01955,6.3.5.5	Lup006450.1,K01940,6.3.4.5	Lup006831.1,K01953,6.3.5.4	Lup008024.1,K01953,6.3.5.4	Lup008028.1,K01953,6.3.5.4	Lup008303.1,K01955,6.3.5.5	Lup008560.1,K01955,6.3.5.5	Lup009325.1,K01953,6.3.5.4	Lup009916.1,K01915,6.3.1.2	Lup010645.1,K01955,6.3.5.5	Lup010730.1,K01955,6.3.5.5	Lup010806.1,K01955,6.3.5.5	Lup010897.1,K01955,6.3.5.5	Lup011292.1,K01955,6.3.5.5	Lup011293.1,K01955,6.3.5.5	Lup011667.1,K14455,2.6.1.1	Lup012219.1,K00135,1.2.1.16	Lup012956.1,K01955,6.3.5.5	Lup013082.1,K01953,6.3.5.4	Lup013869.1,K01955,6.3.5.5	Lup013931.1,K00814,2.6.1.2	Lup014615.1,K00261,1.4.1.3	Lup015740.1,K00813,2.6.1.1	Lup015856.1,K01955,6.3.5.5	Lup016196.1,K01955,6.3.5.5	Lup016471.1,K00261,1.4.1.3	Lup018139.1,K00262,1.4.1.4	Lup018281.1,K01940,6.3.4.5	Lup019532.1,K01955,6.3.5.5	Lup019670.1,K14455,2.6.1.1	Lup019834.1,K01939,6.3.4.4	Lup019909.1,K00261,1.4.1.3	Lup020892.1,K14455,2.6.1.1	Lup020988.1,K01955,6.3.5.5	Lup021090.1,K00261,1.4.1.3	Lup021152.2,K01915,6.3.1.2	Lup021195.1,K00261,1.4.1.3	Lup022343.1,K01955,6.3.5.5	Lup023017.1,K01953,6.3.5.4	Lup023266.1,K01955,6.3.5.5
map00253	3	Lup010366.1,K01962,6.4.1.2	Lup014474.1,K01962,6.4.1.2	Lup023032.1,K01962,6.4.1.2
map00260	75	Lup000269.1,K01696,4.2.1.20	Lup010488.1,K00315,1.5.99.2	Lup024455.1,K00058,1.1.1.95	Lup024816.1,K00058,1.1.1.95	Lup028857.1,K00276,1.4.3.21	Lup000530.1,K00276,1.4.3.21	Lup007441.1,K00382,1.8.1.4	Lup008881.2,K00928,2.7.2.4	Lup012443.1,K00281,1.4.4.2	Lup013202.1,K00276,1.4.3.21	Lup013272.1,K01079,3.1.3.3	Lup013488.1,K01733,4.2.3.1	Lup015512.1,K01620,4.1.2.5	Lup016009.1,K00600,2.1.2.1	Lup016065.1,K01754,4.3.1.19	Lup018368.1,K00058,1.1.1.95	Lup020420.1,K00605,2.1.2.10	Lup020681.1,K00600,2.1.2.1	Lup020717.1,K00276,1.4.3.21	Lup021935.1,K00133,1.2.1.11	Lup022077.1,K00831,2.6.1.52	Lup022891.1,K00831,2.6.1.52	Lup022982.1,K01696,4.2.1.20	Lup025495.1,K01754,4.3.1.19	Lup025530.1,K00600,2.1.2.1	Lup025748.1,K00058,1.1.1.95	Lup026080.1,K01733,4.2.3.1	Lup027598.1,K00130,1.2.1.8	Lup027599.1,K00130,1.2.1.8	Lup028262.1,K00281,1.4.4.2	Lup028691.1,K12235,5.1.1.18	Lup029063.1,K00130,1.2.1.8	Lup029091.1,K00276,1.4.3.21	Lup029133.1,K00382,1.8.1.4	Lup029159.1,K00382,1.8.1.4	Lup030039.1,K01733,4.2.3.1	Lup030330.1,K00058,1.1.1.95	Lup030655.1,K00281,1.4.4.2	Lup031368.1,K00600,2.1.2.1	Lup031465.1,K00276,1.4.3.21	Lup031547.1,K00382,1.8.1.4	Lup031561.1,K00133,1.2.1.11	Lup031687.1,K01620,4.1.2.5	Lup032838.1,K00058,1.1.1.95	Lup001214.1,K00600,2.1.2.1	Lup001376.1,K00003,1.1.1.3	Lup001628.1,K06001,4.2.1.20	Lup002924.1,K00276,1.4.3.21	Lup004949.1,K00600,2.1.2.1	Lup005287.1,K00600,2.1.2.1	Lup005962.1,K01733,4.2.3.1	Lup005963.1,K01733,4.2.3.1	Lup006085.1,K00928,2.7.2.4	Lup006800.3,K00605,2.1.2.10	Lup008943.1,K00600,2.1.2.1	Lup009148.1,K00872,2.7.1.39	Lup009161.1,K01696,4.2.1.20	Lup009236.1,K00600,2.1.2.1	Lup009351.1,K00605,2.1.2.10	Lup010076.1,K00133,1.2.1.11	Lup010138.1,K01620,4.1.2.5	Lup010989.1,K00600,2.1.2.1	Lup011386.2,K00600,2.1.2.1	Lup012849.1,K00600,2.1.2.1	Lup014802.1,K00600,2.1.2.1	Lup017542.1,K00872,2.7.1.39	Lup018611.1,K00276,1.4.3.21	Lup018639.1,K01695,4.2.1.20	Lup019243.1,K00058,1.1.1.95	Lup019245.2,K00058,1.1.1.95	Lup020323.1,K01079,3.1.3.3	Lup021174.1,K00928,2.7.2.4	Lup021883.1,K00600,2.1.2.1	Lup025119.1,K00276,1.4.3.21	Lup026038.1,K00605,2.1.2.10
map00270	139	Lup000010.1,K00549,2.1.1.14	Lup000117.1,K01611,4.1.1.50	Lup010301.1,K00549,2.1.1.14	Lup016650.1,K00789,2.5.1.6	Lup016684.2,K08963,5.3.1.23	Lup024551.1,K01762,4.4.1.14	Lup027194.1,K05933,1.14.17.4	Lup027302.1,K01611,4.1.1.50	Lup032101.1,K01762,4.4.1.14	Lup004648.1,K00547,2.1.1.10	Lup005671.1,K01762,4.4.1.14	Lup006554.1,K00815,2.6.1.5	Lup007394.1,K00558,2.1.1.37	Lup007445.1,K00789,2.5.1.6	Lup007501.1,K00789,2.5.1.6	Lup008881.2,K00928,2.7.2.4	Lup011751.1,K05933,1.14.17.4	Lup012292.1,K01244,3.2.2.16	Lup012459.1,K00797,2.5.1.16	Lup012552.1,K00813,2.6.1.1	Lup012717.1,K05933,1.14.17.4	Lup013203.1,K01611,4.1.1.50	Lup013554.2,K00789,2.5.1.6	Lup015524.4,K00797,2.5.1.16	Lup015528.1,K00797,2.5.1.16	Lup015553.2,K01738,2.5.1.47	Lup015554.2,K01738,2.5.1.47	Lup015930.1,K00797,2.5.1.16	Lup017822.1,K05933,1.14.17.4	Lup018017.1,K00558,2.1.1.37	Lup020002.1,K00558,2.1.1.37	Lup020004.1,K00558,2.1.1.37	Lup020735.1,K00558,2.1.1.37	Lup020743.1,K00797,2.5.1.16	Lup021935.1,K00133,1.2.1.11	Lup022073.1,K00558,2.1.1.37	Lup022219.1,K08963,5.3.1.23	Lup022560.1,K00789,2.5.1.6	Lup022561.1,K00789,2.5.1.6	Lup022889.1,K00640,2.3.1.30	Lup022972.1,K01738,2.5.1.47	Lup025580.1,K00797,2.5.1.16	Lup025900.1,K01762,4.4.1.14	Lup026383.1,K01611,4.1.1.50	Lup026866.1,K01760,4.4.1.8	Lup026867.1,K01760,4.4.1.8	Lup027445.1,K00815,2.6.1.5	Lup027843.1,K01762,4.4.1.14	Lup027904.1,K01738,2.5.1.47	Lup028373.1,K00547,2.1.1.10	Lup028752.1,K00547,2.1.1.10	Lup029073.1,K00797,2.5.1.16	Lup029284.3,K01738,2.5.1.47	Lup029537.1,K05933,1.14.17.4	Lup029688.1,K00640,2.3.1.30	Lup029689.1,K01738,2.5.1.47	Lup029844.1,K00815,2.6.1.5	Lup029974.1,K01611,4.1.1.50	Lup030261.1,K01762,4.4.1.14	Lup030286.1,K00797,2.5.1.16	Lup030338.1,K08963,5.3.1.23	Lup030521.1,K00640,2.3.1.30	Lup031216.1,K00789,2.5.1.6	Lup031245.1,K00797,2.5.1.16	Lup031370.1,K01251,3.3.1.1	Lup031371.1,K01251,3.3.1.1	Lup031561.1,K00133,1.2.1.11	Lup031718.1,K01738,2.5.1.47	Lup032218.1,K00016,1.1.1.27	Lup032219.1,K00016,1.1.1.27	Lup032936.1,K00813,2.6.1.1	Lup033025.1,K01251,3.3.1.1	Lup000699.1,K05933,1.14.17.4	Lup000815.1,K00640,2.3.1.30	Lup001213.1,K01251,3.3.1.1	Lup001376.1,K00003,1.1.1.3	Lup001433.1,K01739,2.5.1.48	Lup001530.1,K00549,2.1.1.14	Lup002615.1,K00789,2.5.1.6	Lup002707.1,K00789,2.5.1.6	Lup003665.1,K09880,3.1.3.77	Lup003760.2,K00558,2.1.1.37	Lup004139.1,K00558,2.1.1.37	Lup004839.1,K05933,1.14.17.4	Lup004889.1,K01762,4.4.1.14	Lup005902.1,K00558,2.1.1.37	Lup006058.1,K00549,2.1.1.14	Lup006085.1,K00928,2.7.2.4	Lup006298.1,K05933,1.14.17.4	Lup006944.2,K01611,4.1.1.50	Lup006945.1,K01611,4.1.1.50	Lup007067.1,K00789,2.5.1.6	Lup008116.1,K00558,2.1.1.37	Lup008780.1,K00789,2.5.1.6	Lup008994.1,K00558,2.1.1.37	Lup009314.1,K01611,4.1.1.50	Lup009853.1,K00797,2.5.1.16	Lup009935.1,K00549,2.1.1.14	Lup009966.1,K00789,2.5.1.6	Lup009971.1,K01760,4.4.1.8	Lup009973.1,K01760,4.4.1.8	Lup010076.1,K00133,1.2.1.11	Lup010990.1,K01251,3.3.1.1	Lup011225.1,K00640,2.3.1.30	Lup011245.1,K00547,2.1.1.10	Lup011247.1,K00547,2.1.1.10	Lup011340.1,K01762,4.4.1.14	Lup011362.1,K00797,2.5.1.16	Lup011643.1,K00640,2.3.1.30	Lup011667.1,K14455,2.6.1.1	Lup012043.1,K01611,4.1.1.50	Lup013690.1,K01762,4.4.1.14	Lup013779.1,K01762,4.4.1.14	Lup014263.1,K00549,2.1.1.14	Lup014734.1,K00558,2.1.1.37	Lup015269.1,K00640,2.3.1.30	Lup015270.1,K01738,2.5.1.47	Lup015740.1,K00813,2.6.1.1	Lup015765.2,K00789,2.5.1.6	Lup018266.1,K01762,4.4.1.14	Lup018290.1,K01738,2.5.1.47	Lup019310.1,K05933,1.14.17.4	Lup019670.1,K14455,2.6.1.1	Lup020572.1,K01738,2.5.1.47	Lup020892.1,K14455,2.6.1.1	Lup021174.1,K00928,2.7.2.4	Lup021758.1,K01762,4.4.1.14	Lup021874.1,K01761,4.4.1.11	Lup022712.1,K00815,2.6.1.5	Lup023000.1,K09880,3.1.3.77	Lup023933.1,K01611,4.1.1.50	Lup023934.1,K01611,4.1.1.50	Lup025015.1,K00640,2.3.1.30	Lup025122.4,K00558,2.1.1.37	Lup026469.1,K01738,2.5.1.47	Lup026474.1,K00797,2.5.1.16	Lup026632.1,K00797,2.5.1.16	Lup030825.1,K01611,4.1.1.50	Lup030826.1,K01611,4.1.1.50
map00280	76	Lup024588.2,K01968,6.4.1.4	Lup027038.1,K00128,1.2.1.3	Lup031998.1,K00140,1.2.1.27	Lup000572.1,K00128,1.2.1.3	Lup001868.1,K00128,1.2.1.3	Lup001869.1,K00128,1.2.1.3	Lup003256.1,K00253,1.3.99.10	Lup003327.1,K00128,1.2.1.3	Lup005608.1,K00128,1.2.1.3	Lup005642.1,K01641,2.3.3.10	Lup006609.1,K00249,1.3.99.3	Lup007416.3,K01692,4.2.1.17	Lup007441.1,K00382,1.8.1.4	Lup008916.1,K00140,1.2.1.27	Lup012437.1,K00826,2.6.1.42	Lup012701.1,K00128,1.2.1.3	Lup012702.1,K00128,1.2.1.3	Lup013230.1,K09699,2.3.1.168	Lup014393.1,K00020,1.1.1.31	Lup017989.1,K00249,1.3.99.3	Lup020052.1,K00249,1.3.99.3	Lup020742.1,K00128,1.2.1.3	Lup020801.1,K00140,1.2.1.27	Lup020820.1,K00826,2.6.1.42	Lup021016.1,K07513,2.3.1.16	Lup021509.1,K00826,2.6.1.42	Lup022591.1,K00140,1.2.1.27	Lup025298.1,K05605,3.1.2.4	Lup025334.1,K07513,2.3.1.16	Lup025344.1,K00167,1.2.4.4	Lup025630.2,K00140,1.2.1.27	Lup025642.1,K00826,2.6.1.42	Lup025643.1,K00826,2.6.1.42	Lup025954.1,K00166,1.2.4.4	Lup026744.1,K00249,1.3.99.3	Lup026747.1,K01640,4.1.3.4	Lup026917.1,K00826,2.6.1.42	Lup027841.1,K00826,2.6.1.42	Lup028094.1,K05607,4.2.1.18	Lup028250.1,K00128,1.2.1.3	Lup029133.1,K00382,1.8.1.4	Lup029139.1,K01692,4.2.1.17	Lup029159.1,K00382,1.8.1.4	Lup029361.1,K00140,1.2.1.27	Lup029759.1,K00128,1.2.1.3	Lup029926.2,K00128,1.2.1.3	Lup030050.2,K00020,1.1.1.31	Lup030646.1,K00826,2.6.1.42	Lup031547.1,K00382,1.8.1.4	Lup032662.1,K07513,2.3.1.16	Lup032766.1,K00140,1.2.1.27	Lup032779.1,K01692,4.2.1.17	Lup032892.1,K01640,4.1.3.4	Lup000738.1,K01640,4.1.3.4	Lup000849.1,K00626,2.3.1.9	Lup000965.1,K00826,2.6.1.42	Lup005043.1,K00128,1.2.1.3	Lup005521.1,K00020,1.1.1.31	Lup006386.1,K01692,4.2.1.17	Lup006869.1,K07513,2.3.1.16	Lup007243.1,K05605,3.1.2.4	Lup008411.1,K05605,3.1.2.4	Lup011162.1,K05605,3.1.2.4	Lup011228.1,K00020,1.1.1.31	Lup011433.1,K00249,1.3.99.3	Lup012249.1,K05605,3.1.2.4	Lup013130.2,K01969,6.4.1.4	Lup014206.1,K07513,2.3.1.16	Lup015773.1,K00128,1.2.1.3	Lup016584.1,K00128,1.2.1.3	Lup018691.1,K01692,4.2.1.17	Lup019375.1,K00128,1.2.1.3	Lup019920.2,K00166,1.2.4.4	Lup020548.1,K01641,2.3.3.10	Lup020973.1,K00826,2.6.1.42	Lup023740.1,K00626,2.3.1.9
map00281	8	Lup007416.3,K01692,4.2.1.17	Lup026747.1,K01640,4.1.3.4	Lup029139.1,K01692,4.2.1.17	Lup032779.1,K01692,4.2.1.17	Lup032892.1,K01640,4.1.3.4	Lup000738.1,K01640,4.1.3.4	Lup006386.1,K01692,4.2.1.17	Lup018691.1,K01692,4.2.1.17
map00290	52	Lup021423.1,K01870,6.1.1.5	Lup024734.1,K01649,2.3.3.13	Lup031841.1,K00053,1.1.1.86	Lup004347.1,K00052,1.1.1.85	Lup008875.1,K00162,1.2.4.1	Lup012330.1,K00162,1.2.4.1	Lup012437.1,K00826,2.6.1.42	Lup014007.1,K00161,1.2.4.1	Lup014862.1,K00162,1.2.4.1	Lup015900.1,K00161,1.2.4.1	Lup016065.1,K01754,4.3.1.19	Lup018046.1,K01870,6.1.1.5	Lup020762.1,K00161,1.2.4.1	Lup020820.1,K00826,2.6.1.42	Lup021509.1,K00826,2.6.1.42	Lup022024.2,K01870,6.1.1.5	Lup022150.1,K01870,6.1.1.5	Lup023177.1,K00053,1.1.1.86	Lup024283.1,K01653,2.2.1.6	Lup025306.1,K01873,6.1.1.9	Lup025495.1,K01754,4.3.1.19	Lup025601.1,K00161,1.2.4.1	Lup025642.1,K00826,2.6.1.42	Lup025643.1,K00826,2.6.1.42	Lup025844.1,K01869,6.1.1.4	Lup026410.1,K01869,6.1.1.4	Lup026605.1,K01652,2.2.1.6	Lup026917.1,K00826,2.6.1.42	Lup027361.1,K00053,1.1.1.86	Lup027841.1,K00826,2.6.1.42	Lup028569.1,K01873,6.1.1.9	Lup029351.1,K01652,2.2.1.6	Lup029454.1,K01873,6.1.1.9	Lup030646.1,K00826,2.6.1.42	Lup000914.1,K01869,6.1.1.4	Lup000965.1,K00826,2.6.1.42	Lup006839.1,K01687,4.2.1.9	Lup007045.1,K01870,6.1.1.5	Lup007544.1,K00162,1.2.4.1	Lup008025.1,K01652,2.2.1.6	Lup008504.1,K00161,1.2.4.1	Lup009133.1,K00162,1.2.4.1	Lup009923.2,K01873,6.1.1.9	Lup010839.1,K01649,2.3.3.13	Lup010841.1,K01649,2.3.3.13	Lup010842.1,K01649,2.3.3.13	Lup011671.1,K00053,1.1.1.86	Lup014810.1,K01873,6.1.1.9	Lup016285.1,K00052,1.1.1.85	Lup019771.1,K01873,6.1.1.9	Lup020973.1,K00826,2.6.1.42	Lup021832.1,K00162,1.2.4.1
map00300	24	Lup000421.1,K10206,2.6.1.83	Lup008881.2,K00928,2.7.2.4	Lup014486.1,K01586,4.1.1.20	Lup014884.1,K10206,2.6.1.83	Lup018601.1,K01714,4.2.1.52	Lup020818.1,K10206,2.6.1.83	Lup021935.1,K00133,1.2.1.11	Lup024900.1,K01714,4.2.1.52	Lup025640.1,K10206,2.6.1.83	Lup028316.1,K01778,5.1.1.7	Lup030515.1,K00215,1.3.1.26	Lup031561.1,K00133,1.2.1.11	Lup001376.1,K00003,1.1.1.3	Lup004020.1,K00215,1.3.1.26	Lup006085.1,K00928,2.7.2.4	Lup007284.1,K01714,4.2.1.52	Lup009951.1,K01586,4.1.1.20	Lup010076.1,K00133,1.2.1.11	Lup011230.1,K00215,1.3.1.26	Lup017658.1,K01714,4.2.1.52	Lup020268.1,K01714,4.2.1.52	Lup020490.1,K01586,4.1.1.20	Lup021174.1,K00928,2.7.2.4	Lup026039.1,K10206,2.6.1.83
map00310	81	Lup000317.1,K11419,2.1.1.43	Lup021395.1,K11422,2.1.1.43	Lup027038.1,K00128,1.2.1.3	Lup000572.1,K00128,1.2.1.3	Lup001868.1,K00128,1.2.1.3	Lup001869.1,K00128,1.2.1.3	Lup003327.1,K00128,1.2.1.3	Lup005608.1,K00128,1.2.1.3	Lup007416.3,K01692,4.2.1.17	Lup008878.1,K11420,2.1.1.43	Lup009661.1,K11423,2.1.1.43	Lup012701.1,K00128,1.2.1.3	Lup012702.1,K00128,1.2.1.3	Lup014940.1,K11424,2.1.1.43	Lup015517.1,K11420,2.1.1.43	Lup018047.1,K11424,2.1.1.43	Lup018399.1,K11420,2.1.1.43	Lup019076.2,K00658,2.3.1.61	Lup019095.1,K11425,2.1.1.43	Lup020742.1,K00128,1.2.1.3	Lup022023.1,K11424,2.1.1.43	Lup022391.1,K00164,1.2.4.2	Lup022404.1,K11422,2.1.1.43	Lup022788.1,K11419,2.1.1.43	Lup022834.1,K11424,2.1.1.43	Lup023489.1,K01582,4.1.1.18	Lup024866.1,K11420,2.1.1.43	Lup025857.1,K11420,2.1.1.43	Lup026498.1,K11422,2.1.1.43	Lup026728.1,K06101,2.1.1.43	Lup026785.1,K11419,2.1.1.43	Lup028182.1,K11420,2.1.1.43	Lup028250.1,K00128,1.2.1.3	Lup029139.1,K01692,4.2.1.17	Lup029655.1,K00658,2.3.1.61	Lup029759.1,K00128,1.2.1.3	Lup029926.2,K00128,1.2.1.3	Lup030241.1,K11420,2.1.1.43	Lup030288.1,K11423,2.1.1.43	Lup031044.1,K11424,2.1.1.43	Lup032779.1,K01692,4.2.1.17	Lup000797.1,K00658,2.3.1.61	Lup000849.1,K00626,2.3.1.9	Lup000928.1,K11420,2.1.1.43	Lup001487.1,K11424,2.1.1.43	Lup001489.1,K11424,2.1.1.43	Lup001490.1,K11424,2.1.1.43	Lup001536.1,K11433,2.1.1.43	Lup002819.1,K11420,2.1.1.43	Lup003547.1,K11420,2.1.1.43	Lup003660.1,K11423,2.1.1.43	Lup003765.1,K11420,2.1.1.43	Lup005043.1,K00128,1.2.1.3	Lup005251.1,K11424,2.1.1.43	Lup005359.1,K11424,2.1.1.43	Lup005468.1,K11420,2.1.1.43	Lup006033.1,K11419,2.1.1.43	Lup006386.1,K01692,4.2.1.17	Lup006773.1,K11424,2.1.1.43	Lup007154.1,K11420,2.1.1.43	Lup007201.1,K11422,2.1.1.43	Lup008686.1,K11422,2.1.1.43	Lup011204.1,K11422,2.1.1.43	Lup011922.1,K00164,1.2.4.2	Lup012077.1,K00164,1.2.4.2	Lup012078.1,K00164,1.2.4.2	Lup013012.1,K11419,2.1.1.43	Lup015773.1,K00128,1.2.1.3	Lup016509.1,K11422,2.1.1.43	Lup016584.1,K00128,1.2.1.3	Lup017654.1,K11425,2.1.1.43	Lup017681.1,K11424,2.1.1.43	Lup018691.1,K01692,4.2.1.17	Lup019375.1,K00128,1.2.1.3	Lup019932.1,K11423,2.1.1.43	Lup022336.1,K11419,2.1.1.43	Lup023056.1,K11419,2.1.1.43	Lup023740.1,K00626,2.3.1.9	Lup023923.1,K11419,2.1.1.43	Lup025683.1,K11422,2.1.1.43	Lup027610.1,K11423,2.1.1.43
map00330	124	Lup000117.1,K01611,4.1.1.50	Lup021297.2,K01915,6.3.1.2	Lup024746.1,K00472,1.14.11.2	Lup027038.1,K00128,1.2.1.3	Lup027298.1,K00472,1.14.11.2	Lup027302.1,K01611,4.1.1.50	Lup028833.1,K14677,3.5.1.14	Lup000572.1,K00128,1.2.1.3	Lup001868.1,K00128,1.2.1.3	Lup001869.1,K00128,1.2.1.3	Lup002069.1,K01750,4.3.1.12	Lup002132.1,K01915,6.3.1.2	Lup003327.1,K00128,1.2.1.3	Lup004581.1,K01915,6.3.1.2	Lup004743.1,K13427,1.14.13.39	Lup005608.1,K00128,1.2.1.3	Lup007455.1,K01485,3.5.4.1	Lup011818.1,K00286,1.5.1.2	Lup012459.1,K00797,2.5.1.16	Lup012552.1,K00813,2.6.1.1	Lup012607.1,K01755,4.3.2.1	Lup012701.1,K00128,1.2.1.3	Lup012702.1,K00128,1.2.1.3	Lup013203.1,K01611,4.1.1.50	Lup015524.4,K00797,2.5.1.16	Lup015528.1,K00797,2.5.1.16	Lup015930.1,K00797,2.5.1.16	Lup017329.1,K01583,4.1.1.19	Lup017396.1,K13427,1.14.13.39	Lup018426.1,K00294,1.5.1.12	Lup018496.1,K10536,3.5.3.12	Lup019408.1,K00657,2.3.1.57	Lup020138.1,K00472,1.14.11.2	Lup020742.1,K00128,1.2.1.3	Lup020743.1,K00797,2.5.1.16	Lup022396.1,K00472,1.14.11.2	Lup022412.1,K00318,1.5.99.8	Lup022867.1,K00472,1.14.11.2	Lup023221.1,K01915,6.3.1.2	Lup023449.1,K01583,4.1.1.19	Lup025237.1,K01259,3.4.11.5	Lup025242.1,K01427,3.5.1.5	Lup025580.1,K00797,2.5.1.16	Lup025858.1,K00261,1.4.1.3	Lup025908.1,K14682,2.3.1.1	Lup025909.1,K14682,2.3.1.1	Lup026346.1,K00294,1.5.1.12	Lup026383.1,K01611,4.1.1.50	Lup026706.1,K00318,1.5.99.8	Lup026850.1,K13427,1.14.13.39	Lup027328.1,K00611,2.1.3.3	Lup027525.3,K01940,6.3.4.5	Lup027804.1,K00261,1.4.1.3	Lup027830.1,K01438,3.5.1.16	Lup027856.1,K14682,2.3.1.1	Lup027879.1,K00472,1.14.11.2	Lup028227.1,K00472,1.14.11.2	Lup028250.1,K00128,1.2.1.3	Lup028407.1,K00472,1.14.11.2	Lup028408.1,K00472,1.14.11.2	Lup028458.1,K01755,4.3.2.1	Lup028965.2,K00933,2.7.3.2	Lup029073.1,K00797,2.5.1.16	Lup029429.1,K01915,6.3.1.2	Lup029759.1,K00128,1.2.1.3	Lup029926.2,K00128,1.2.1.3	Lup029974.1,K01611,4.1.1.50	Lup030286.1,K00797,2.5.1.16	Lup031012.1,K00611,2.1.3.3	Lup031245.1,K00797,2.5.1.16	Lup032636.1,K01915,6.3.1.2	Lup032936.1,K00813,2.6.1.1	Lup000955.1,K01438,3.5.1.16	Lup000974.1,K14682,2.3.1.1	Lup001335.1,K01485,3.5.4.1	Lup001373.1,K00318,1.5.99.8	Lup001469.1,K00819,2.6.1.13	Lup001512.1,K01915,6.3.1.2	Lup004179.1,K00472,1.14.11.2	Lup005043.1,K00128,1.2.1.3	Lup005176.1,K00818,2.6.1.11	Lup005422.1,K01581,4.1.1.17	Lup005429.1,K00472,1.14.11.2	Lup005472.1,K00261,1.4.1.3	Lup006450.1,K01940,6.3.4.5	Lup006777.1,K00934,2.7.3.3	Lup006944.2,K01611,4.1.1.50	Lup006945.1,K01611,4.1.1.50	Lup007687.1,K00472,1.14.11.2	Lup007993.3,K01259,3.4.11.5	Lup009314.1,K01611,4.1.1.50	Lup009726.1,K01581,4.1.1.17	Lup009853.1,K00797,2.5.1.16	Lup009916.1,K01915,6.3.1.2	Lup011362.1,K00797,2.5.1.16	Lup011667.1,K14455,2.6.1.1	Lup011931.1,K00472,1.14.11.2	Lup011962.1,K00318,1.5.99.8	Lup012043.1,K01611,4.1.1.50	Lup014151.1,K01485,3.5.4.1	Lup014615.1,K00261,1.4.1.3	Lup015740.1,K00813,2.6.1.1	Lup015773.1,K00128,1.2.1.3	Lup016471.1,K00261,1.4.1.3	Lup016584.1,K00128,1.2.1.3	Lup016600.1,K00818,2.6.1.11	Lup018139.1,K00262,1.4.1.4	Lup018245.2,K00472,1.14.11.2	Lup018281.1,K01940,6.3.4.5	Lup019375.1,K00128,1.2.1.3	Lup019670.1,K14455,2.6.1.1	Lup019909.1,K00261,1.4.1.3	Lup020285.1,K01476,3.5.3.1	Lup020286.1,K01476,3.5.3.1	Lup020892.1,K14455,2.6.1.1	Lup021090.1,K00261,1.4.1.3	Lup021152.2,K01915,6.3.1.2	Lup021195.1,K00261,1.4.1.3	Lup023933.1,K01611,4.1.1.50	Lup023934.1,K01611,4.1.1.50	Lup026474.1,K00797,2.5.1.16	Lup026632.1,K00797,2.5.1.16	Lup030825.1,K01611,4.1.1.50	Lup030826.1,K01611,4.1.1.50
map00340	26	Lup027038.1,K00128,1.2.1.3	Lup000572.1,K00128,1.2.1.3	Lup001868.1,K00128,1.2.1.3	Lup001869.1,K00128,1.2.1.3	Lup002162.1,K00765,2.4.2.17	Lup002163.1,K00765,2.4.2.17	Lup003327.1,K00128,1.2.1.3	Lup005608.1,K00128,1.2.1.3	Lup008788.1,K01693,4.2.1.19	Lup012701.1,K00128,1.2.1.3	Lup012702.1,K00128,1.2.1.3	Lup014017.1,K01693,4.2.1.19	Lup014389.1,K00013,1.1.1.23	Lup020742.1,K00128,1.2.1.3	Lup025048.1,K00817,2.6.1.9	Lup028250.1,K00128,1.2.1.3	Lup028579.1,K01814,5.3.1.16	Lup029759.1,K00128,1.2.1.3	Lup029926.2,K00128,1.2.1.3	Lup005043.1,K00128,1.2.1.3	Lup008970.1,K01590,4.1.1.22	Lup011168.1,K01590,4.1.1.22	Lup015773.1,K00128,1.2.1.3	Lup016584.1,K00128,1.2.1.3	Lup019375.1,K00128,1.2.1.3	Lup021757.1,K01814,5.3.1.16
map00350	52	Lup010340.1,K00001,1.1.1.1	Lup027252.1,K01592,4.1.1.25	Lup028857.1,K00276,1.4.3.21	Lup000530.1,K00276,1.4.3.21	Lup001875.1,K00001,1.1.1.1	Lup001876.1,K00001,1.1.1.1	Lup004229.1,K01800,5.2.1.2	Lup006554.1,K00815,2.6.1.5	Lup008793.1,K02510,4.1.2.-	Lup009618.1,K00001,1.1.1.1	Lup012552.1,K00813,2.6.1.1	Lup013202.1,K00276,1.4.3.21	Lup019021.1,K00457,1.13.11.27	Lup020717.1,K00276,1.4.3.21	Lup023100.1,K00001,1.1.1.1	Lup025048.1,K00817,2.6.1.9	Lup026111.1,K07253,5.3.2.1	Lup026612.1,K00422,1.10.3.1	Lup026613.1,K00422,1.10.3.1	Lup026614.1,K00422,1.10.3.1	Lup026615.1,K00422,1.10.3.1	Lup027445.1,K00815,2.6.1.5	Lup029091.1,K00276,1.4.3.21	Lup029111.1,K01557,3.7.1.5	Lup029844.1,K00815,2.6.1.5	Lup030519.1,K01592,4.1.1.25	Lup030804.1,K00001,1.1.1.1	Lup031465.1,K00276,1.4.3.21	Lup031732.2,K01555,3.7.1.2	Lup032936.1,K00813,2.6.1.1	Lup002285.1,K00135,1.2.1.16	Lup002924.1,K00276,1.4.3.21	Lup005376.1,K07253,5.3.2.1	Lup006392.1,K07253,5.3.2.1	Lup009880.1,K00001,1.1.1.1	Lup011667.1,K14455,2.6.1.1	Lup012154.1,K07253,5.3.2.1	Lup012219.1,K00135,1.2.1.16	Lup012808.1,K07253,5.3.2.1	Lup013076.1,K00422,1.10.3.1	Lup015194.1,K00451,1.13.11.5	Lup015740.1,K00813,2.6.1.1	Lup018096.1,K00001,1.1.1.1	Lup018611.1,K00276,1.4.3.21	Lup018765.1,K00001,1.1.1.1	Lup019258.2,K07253,5.3.2.1	Lup019670.1,K14455,2.6.1.1	Lup019889.1,K00001,1.1.1.1	Lup020892.1,K14455,2.6.1.1	Lup022712.1,K00815,2.6.1.5	Lup022718.1,K00001,1.1.1.1	Lup025119.1,K00276,1.4.3.21
map00360	154	Lup000348.1,K00430,1.11.1.7	Lup016986.1,K00430,1.11.1.7	Lup021241.1,K00588,2.1.1.104	Lup021432.1,K00430,1.11.1.7	Lup026997.1,K00430,1.11.1.7	Lup027107.1,K00430,1.11.1.7	Lup027108.1,K00430,1.11.1.7	Lup027109.1,K00430,1.11.1.7	Lup027110.1,K00430,1.11.1.7	Lup028857.1,K00276,1.4.3.21	Lup000489.1,K00430,1.11.1.7	Lup000530.1,K00276,1.4.3.21	Lup001836.1,K00430,1.11.1.7	Lup001981.1,K10775,4.3.1.24	Lup001982.1,K10775,4.3.1.24	Lup003089.1,K10775,4.3.1.24	Lup003097.1,K00430,1.11.1.7	Lup003329.1,K00430,1.11.1.7	Lup004318.1,K01904,6.2.1.12	Lup005574.1,K00588,2.1.1.104	Lup005669.1,K00588,2.1.1.104	Lup006554.1,K00815,2.6.1.5	Lup006633.1,K00430,1.11.1.7	Lup007393.1,K00430,1.11.1.7	Lup007424.1,K00430,1.11.1.7	Lup008177.1,K00430,1.11.1.7	Lup009545.1,K09754,1.14.13.-	Lup009547.1,K00430,1.11.1.7	Lup012552.1,K00813,2.6.1.1	Lup013202.1,K00276,1.4.3.21	Lup013421.1,K01904,6.2.1.12	Lup013480.1,K00430,1.11.1.7	Lup013576.1,K00430,1.11.1.7	Lup014039.1,K00430,1.11.1.7	Lup014401.1,K00430,1.11.1.7	Lup014852.1,K00430,1.11.1.7	Lup015961.1,K00430,1.11.1.7	Lup015962.1,K00430,1.11.1.7	Lup016148.1,K00430,1.11.1.7	Lup016149.1,K00430,1.11.1.7	Lup017132.1,K10775,4.3.1.24	Lup017902.1,K00430,1.11.1.7	Lup017903.1,K00430,1.11.1.7	Lup018311.1,K00487,1.14.13.11	Lup018567.1,K00430,1.11.1.7	Lup018807.1,K00430,1.11.1.7	Lup018808.1,K00430,1.11.1.7	Lup018809.1,K00430,1.11.1.7	Lup018816.1,K00487,1.14.13.11	Lup018932.1,K00430,1.11.1.7	Lup019021.1,K00457,1.13.11.27	Lup019742.1,K00430,1.11.1.7	Lup020022.1,K00430,1.11.1.7	Lup020049.1,K00430,1.11.1.7	Lup020094.1,K00430,1.11.1.7	Lup020717.1,K00276,1.4.3.21	Lup020721.1,K00430,1.11.1.7	Lup021590.1,K00430,1.11.1.7	Lup022011.1,K00430,1.11.1.7	Lup022768.1,K00430,1.11.1.7	Lup022948.1,K01904,6.2.1.12	Lup023608.1,K01904,6.2.1.12	Lup024053.1,K00430,1.11.1.7	Lup024855.1,K00588,2.1.1.104	Lup025048.1,K00817,2.6.1.9	Lup025882.1,K00430,1.11.1.7	Lup025884.1,K00430,1.11.1.7	Lup026111.1,K07253,5.3.2.1	Lup026138.1,K01904,6.2.1.12	Lup026401.1,K00430,1.11.1.7	Lup026514.1,K00430,1.11.1.7	Lup026858.1,K00430,1.11.1.7	Lup027445.1,K00815,2.6.1.5	Lup027873.1,K00430,1.11.1.7	Lup027943.1,K00588,2.1.1.104	Lup028535.1,K00430,1.11.1.7	Lup029091.1,K00276,1.4.3.21	Lup029391.1,K00430,1.11.1.7	Lup029392.1,K00430,1.11.1.7	Lup029521.1,K00430,1.11.1.7	Lup029844.1,K00815,2.6.1.5	Lup030034.1,K00430,1.11.1.7	Lup030296.1,K00430,1.11.1.7	Lup031218.1,K10775,4.3.1.24	Lup031219.1,K10775,4.3.1.24	Lup031465.1,K00276,1.4.3.21	Lup032594.1,K00430,1.11.1.7	Lup032595.1,K00430,1.11.1.7	Lup032597.1,K00430,1.11.1.7	Lup032936.1,K00813,2.6.1.1	Lup000853.1,K10775,4.3.1.24	Lup001232.1,K00430,1.11.1.7	Lup001439.1,K00430,1.11.1.7	Lup001458.1,K00487,1.14.13.11	Lup001680.1,K00430,1.11.1.7	Lup002290.1,K00430,1.11.1.7	Lup002459.1,K00430,1.11.1.7	Lup002625.1,K10775,4.3.1.24	Lup002627.1,K10775,4.3.1.24	Lup002924.1,K00276,1.4.3.21	Lup003565.1,K00430,1.11.1.7	Lup003619.1,K00588,2.1.1.104	Lup003711.1,K00430,1.11.1.7	Lup003842.1,K00430,1.11.1.7	Lup004077.1,K00430,1.11.1.7	Lup004796.1,K00430,1.11.1.7	Lup005376.1,K07253,5.3.2.1	Lup005847.1,K01904,6.2.1.12	Lup005848.1,K01904,6.2.1.12	Lup006153.1,K00430,1.11.1.7	Lup006392.1,K07253,5.3.2.1	Lup006916.1,K00430,1.11.1.7	Lup007017.1,K00430,1.11.1.7	Lup007130.1,K00430,1.11.1.7	Lup007673.1,K00588,2.1.1.104	Lup007688.1,K00430,1.11.1.7	Lup007840.1,K00430,1.11.1.7	Lup007963.1,K00430,1.11.1.7	Lup008493.1,K00430,1.11.1.7	Lup008973.1,K00430,1.11.1.7	Lup009452.1,K01904,6.2.1.12	Lup009453.1,K01904,6.2.1.12	Lup011449.1,K10775,4.3.1.24	Lup011640.1,K01904,6.2.1.12	Lup011667.1,K14455,2.6.1.1	Lup012136.1,K00430,1.11.1.7	Lup012154.1,K07253,5.3.2.1	Lup012808.1,K07253,5.3.2.1	Lup013603.1,K00430,1.11.1.7	Lup013608.1,K00430,1.11.1.7	Lup014620.1,K10775,4.3.1.24	Lup015040.1,K00430,1.11.1.7	Lup015087.1,K00430,1.11.1.7	Lup015740.1,K00813,2.6.1.1	Lup017522.1,K00430,1.11.1.7	Lup018206.2,K00430,1.11.1.7	Lup018611.1,K00276,1.4.3.21	Lup019258.2,K07253,5.3.2.1	Lup019270.1,K00430,1.11.1.7	Lup019309.1,K00588,2.1.1.104	Lup019391.1,K10775,4.3.1.24	Lup019504.1,K00430,1.11.1.7	Lup019670.1,K14455,2.6.1.1	Lup020439.1,K10775,4.3.1.24	Lup020891.1,K00430,1.11.1.7	Lup020892.1,K14455,2.6.1.1	Lup022712.1,K00815,2.6.1.5	Lup023931.1,K00430,1.11.1.7	Lup025119.1,K00276,1.4.3.21	Lup025668.1,K00430,1.11.1.7	Lup026449.1,K00430,1.11.1.7	Lup026758.1,K01904,6.2.1.12	Lup026761.1,K00430,1.11.1.7	Lup026762.1,K00430,1.11.1.7
map00361	5	Lup013200.1,K01061,3.1.1.45	Lup026391.1,K01061,3.1.1.45	Lup033002.1,K10676,1.14.13.20	Lup012157.1,K01061,3.1.1.45	Lup019696.1,K01061,3.1.1.45
map00362	15	Lup007416.3,K01692,4.2.1.17	Lup021016.1,K07513,2.3.1.16	Lup025334.1,K07513,2.3.1.16	Lup029139.1,K01692,4.2.1.17	Lup032662.1,K07513,2.3.1.16	Lup032779.1,K01692,4.2.1.17	Lup000849.1,K00626,2.3.1.9	Lup002888.1,K07824,1.14.13.12	Lup006386.1,K01692,4.2.1.17	Lup006869.1,K07513,2.3.1.16	Lup009868.1,K07824,1.14.13.12	Lup014206.1,K07513,2.3.1.16	Lup015208.1,K00074,1.1.1.157	Lup018691.1,K01692,4.2.1.17	Lup023740.1,K00626,2.3.1.9
map00363	5	Lup022761.1,K01066,3.1.1.-	Lup001008.1,K01066,3.1.1.-	Lup005531.1,K01066,3.1.1.-	Lup007672.1,K01066,3.1.1.-	Lup009316.1,K01066,3.1.1.-
map00364	4	Lup013200.1,K01061,3.1.1.45	Lup026391.1,K01061,3.1.1.45	Lup012157.1,K01061,3.1.1.45	Lup019696.1,K01061,3.1.1.45
map00380	69	Lup010271.1,K11816,1.14.13.-	Lup027038.1,K00128,1.2.1.3	Lup027262.1,K11816,1.14.13.-	Lup027283.1,K14264,2.6.1.7	Lup000572.1,K00128,1.2.1.3	Lup001868.1,K00128,1.2.1.3	Lup001869.1,K00128,1.2.1.3	Lup002087.1,K01501,3.5.5.1	Lup003327.1,K00128,1.2.1.3	Lup004523.1,K11816,1.14.13.-	Lup004661.1,K01501,3.5.5.1	Lup005608.1,K00128,1.2.1.3	Lup007401.1,K01501,3.5.5.1	Lup007416.3,K01692,4.2.1.17	Lup010581.1,K11818,1.14.-.-	Lup012324.2,K03781,1.11.1.6	Lup012701.1,K00128,1.2.1.3	Lup012702.1,K00128,1.2.1.3	Lup013245.1,K01501,3.5.5.1	Lup016133.1,K11818,1.14.-.-	Lup018433.1,K01501,3.5.5.1	Lup020742.1,K00128,1.2.1.3	Lup022391.1,K00164,1.2.4.2	Lup022521.1,K11816,1.14.13.-	Lup023962.1,K11816,1.14.13.-	Lup024896.1,K11818,1.14.-.-	Lup026339.1,K01501,3.5.5.1	Lup026701.1,K01432,3.5.1.9	Lup028184.1,K01432,3.5.1.9	Lup028250.1,K00128,1.2.1.3	Lup028333.1,K11816,1.14.13.-	Lup028498.3,K01867,6.1.1.2	Lup029139.1,K01692,4.2.1.17	Lup029401.1,K03781,1.11.1.6	Lup029759.1,K00128,1.2.1.3	Lup029926.2,K00128,1.2.1.3	Lup030742.1,K11816,1.14.13.-	Lup030805.1,K11816,1.14.13.-	Lup032760.1,K11816,1.14.13.-	Lup032779.1,K01692,4.2.1.17	Lup032943.1,K11816,1.14.13.-	Lup000849.1,K00626,2.3.1.9	Lup001620.2,K01432,3.5.1.9	Lup002869.1,K11816,1.14.13.-	Lup003849.1,K03781,1.11.1.6	Lup003870.1,K01867,6.1.1.2	Lup005043.1,K00128,1.2.1.3	Lup006208.1,K11816,1.14.13.-	Lup006386.1,K01692,4.2.1.17	Lup007720.1,K11816,1.14.13.-	Lup010035.1,K11818,1.14.-.-	Lup010036.1,K11818,1.14.-.-	Lup010069.1,K11816,1.14.13.-	Lup010916.1,K01501,3.5.5.1	Lup011922.1,K00164,1.2.4.2	Lup012077.1,K00164,1.2.4.2	Lup012078.1,K00164,1.2.4.2	Lup013594.1,K01501,3.5.5.1	Lup015754.1,K11816,1.14.13.-	Lup015773.1,K00128,1.2.1.3	Lup016536.1,K01432,3.5.1.9	Lup016584.1,K00128,1.2.1.3	Lup018182.1,K14264,2.6.1.7	Lup018691.1,K01692,4.2.1.17	Lup019355.1,K11816,1.14.13.-	Lup019375.1,K00128,1.2.1.3	Lup019902.1,K01501,3.5.5.1	Lup023740.1,K00626,2.3.1.9	Lup024202.1,K11816,1.14.13.-
map00400	49	Lup000269.1,K01696,4.2.1.20	Lup021358.1,K01657,4.1.3.27	Lup000540.1,K00766,2.4.2.18	Lup001990.1,K01736,4.2.3.5	Lup004780.1,K01736,4.2.3.5	Lup006554.1,K00815,2.6.1.5	Lup009706.1,K01658,4.1.3.27	Lup012552.1,K00813,2.6.1.1	Lup014873.1,K01626,2.5.1.54	Lup018934.1,K01609,4.1.1.48	Lup022048.1,K01735,4.2.3.4	Lup022847.1,K01735,4.2.3.4	Lup022982.1,K01696,4.2.1.20	Lup025048.1,K00817,2.6.1.9	Lup025359.1,K01658,4.1.3.27	Lup025500.1,K00891,2.7.1.71	Lup027445.1,K00815,2.6.1.5	Lup029524.1,K01609,4.1.1.48	Lup029844.1,K00815,2.6.1.5	Lup029947.1,K01850,5.4.99.5	Lup030480.1,K01657,4.1.3.27	Lup030693.1,K01850,5.4.99.5	Lup031319.1,K00891,2.7.1.71	Lup032481.1,K01626,2.5.1.54	Lup032936.1,K00813,2.6.1.1	Lup001267.1,K01850,5.4.99.5	Lup001425.1,K01850,5.4.99.5	Lup001628.1,K06001,4.2.1.20	Lup001629.1,K00891,2.7.1.71	Lup002808.1,K01626,2.5.1.54	Lup004219.1,K01850,5.4.99.5	Lup005795.2,K00891,2.7.1.71	Lup007979.1,K01626,2.5.1.54	Lup008105.1,K00800,2.5.1.19	Lup008473.1,K00891,2.7.1.71	Lup009161.1,K01696,4.2.1.20	Lup011667.1,K14455,2.6.1.1	Lup012880.1,K01626,2.5.1.54	Lup014108.1,K00891,2.7.1.71	Lup015733.1,K01850,5.4.99.5	Lup015740.1,K00813,2.6.1.1	Lup016183.1,K01817,5.3.1.24	Lup018639.1,K01695,4.2.1.20	Lup019597.1,K00891,2.7.1.71	Lup019670.1,K14455,2.6.1.1	Lup020282.1,K00800,2.5.1.19	Lup020892.1,K14455,2.6.1.1	Lup022712.1,K00815,2.6.1.5	Lup023954.1,K00891,2.7.1.71
map00401	8	Lup006554.1,K00815,2.6.1.5	Lup012552.1,K00813,2.6.1.1	Lup025048.1,K00817,2.6.1.9	Lup027445.1,K00815,2.6.1.5	Lup029844.1,K00815,2.6.1.5	Lup032936.1,K00813,2.6.1.1	Lup015740.1,K00813,2.6.1.1	Lup022712.1,K00815,2.6.1.5
map00402	24	Lup010445.1,K13229,1.14.11.-	Lup028791.1,K13229,1.14.11.-	Lup003025.1,K13230,2.1.1.-	Lup015503.1,K13229,1.14.11.-	Lup015504.1,K13229,1.14.11.-	Lup018803.1,K13230,2.1.1.-	Lup018804.1,K13230,2.1.1.-	Lup018805.1,K13230,2.1.1.-	Lup020104.1,K13229,1.14.11.-	Lup020105.1,K13229,1.14.11.-	Lup026568.1,K13230,2.1.1.-	Lup027421.1,K13230,2.1.1.-	Lup029782.1,K13229,1.14.11.-	Lup029783.1,K13229,1.14.11.-	Lup001196.1,K13229,1.14.11.-	Lup005544.1,K13230,2.1.1.-	Lup005548.1,K13230,2.1.1.-	Lup009079.1,K13229,1.14.11.-	Lup010145.1,K13229,1.14.11.-	Lup010808.1,K13229,1.14.11.-	Lup011683.1,K13230,2.1.1.-	Lup024114.1,K13229,1.14.11.-	Lup029203.1,K13230,2.1.1.-	Lup029204.1,K13230,2.1.1.-
map00410	65	Lup010428.1,K01918,6.3.2.1	Lup021281.1,K01580,4.1.1.15	Lup027038.1,K00128,1.2.1.3	Lup027203.2,K01578,4.1.1.9	Lup028857.1,K00276,1.4.3.21	Lup000404.1,K01431,3.5.1.6	Lup000530.1,K00276,1.4.3.21	Lup000572.1,K00128,1.2.1.3	Lup001868.1,K00128,1.2.1.3	Lup001869.1,K00128,1.2.1.3	Lup003327.1,K00128,1.2.1.3	Lup004579.1,K00207,1.3.1.2	Lup004605.1,K01580,4.1.1.15	Lup005608.1,K00128,1.2.1.3	Lup006609.1,K00249,1.3.99.3	Lup007416.3,K01692,4.2.1.17	Lup009682.1,K01580,4.1.1.15	Lup012459.1,K00797,2.5.1.16	Lup012701.1,K00128,1.2.1.3	Lup012702.1,K00128,1.2.1.3	Lup013202.1,K00276,1.4.3.21	Lup015524.4,K00797,2.5.1.16	Lup015528.1,K00797,2.5.1.16	Lup015930.1,K00797,2.5.1.16	Lup017989.1,K00249,1.3.99.3	Lup018840.1,K01580,4.1.1.15	Lup020052.1,K00249,1.3.99.3	Lup020717.1,K00276,1.4.3.21	Lup020742.1,K00128,1.2.1.3	Lup020743.1,K00797,2.5.1.16	Lup020794.1,K01431,3.5.1.6	Lup025298.1,K05605,3.1.2.4	Lup025580.1,K00797,2.5.1.16	Lup026744.1,K00249,1.3.99.3	Lup028250.1,K00128,1.2.1.3	Lup029073.1,K00797,2.5.1.16	Lup029091.1,K00276,1.4.3.21	Lup029139.1,K01692,4.2.1.17	Lup029759.1,K00128,1.2.1.3	Lup029926.2,K00128,1.2.1.3	Lup030286.1,K00797,2.5.1.16	Lup031245.1,K00797,2.5.1.16	Lup031465.1,K00276,1.4.3.21	Lup032779.1,K01692,4.2.1.17	Lup000737.2,K01464,3.5.2.2	Lup001317.1,K01431,3.5.1.6	Lup001499.1,K01580,4.1.1.15	Lup002924.1,K00276,1.4.3.21	Lup005043.1,K00128,1.2.1.3	Lup006386.1,K01692,4.2.1.17	Lup007243.1,K05605,3.1.2.4	Lup008411.1,K05605,3.1.2.4	Lup009853.1,K00797,2.5.1.16	Lup011162.1,K05605,3.1.2.4	Lup011362.1,K00797,2.5.1.16	Lup011433.1,K00249,1.3.99.3	Lup012249.1,K05605,3.1.2.4	Lup015773.1,K00128,1.2.1.3	Lup016584.1,K00128,1.2.1.3	Lup018611.1,K00276,1.4.3.21	Lup018691.1,K01692,4.2.1.17	Lup019375.1,K00128,1.2.1.3	Lup025119.1,K00276,1.4.3.21	Lup026474.1,K00797,2.5.1.16	Lup026632.1,K00797,2.5.1.16
map00430	18	Lup021281.1,K01580,4.1.1.15	Lup028930.1,K10712,1.13.11.19	Lup002988.1,K10712,1.13.11.19	Lup004605.1,K01580,4.1.1.15	Lup009682.1,K01580,4.1.1.15	Lup018840.1,K01580,4.1.1.15	Lup030256.1,K00681,2.3.2.2	Lup031406.1,K10712,1.13.11.19	Lup001499.1,K01580,4.1.1.15	Lup001534.1,K10712,1.13.11.19	Lup004102.1,K10712,1.13.11.19	Lup004190.1,K10712,1.13.11.19	Lup005237.1,K10712,1.13.11.19	Lup008315.1,K10712,1.13.11.19	Lup009929.1,K10712,1.13.11.19	Lup011333.1,K00681,2.3.2.2	Lup016213.1,K00681,2.3.2.2	Lup032475.1,K00681,2.3.2.2
map00440	12	Lup000116.1,K00993,2.7.8.1	Lup032030.1,K00967,2.7.7.14	Lup005676.1,K00967,2.7.7.14	Lup019172.1,K00968,2.7.7.15	Lup022497.1,K00968,2.7.7.15	Lup026505.1,K00968,2.7.7.15	Lup004842.1,K00967,2.7.7.14	Lup006942.3,K00993,2.7.8.1	Lup009770.1,K00993,2.7.8.1	Lup011351.1,K00967,2.7.7.14	Lup012927.2,K00967,2.7.7.14	Lup014623.1,K00968,2.7.7.15
map00450	26	Lup000010.1,K00549,2.1.1.14	Lup010301.1,K00549,2.1.1.14	Lup024725.1,K01874,6.1.1.10	Lup000459.1,K01874,6.1.1.10	Lup007476.1,K01763,4.4.1.16	Lup009564.1,K01874,6.1.1.10	Lup010525.1,K00384,1.8.1.9	Lup014930.1,K08247,2.1.1.12	Lup017487.1,K01874,6.1.1.10	Lup022566.1,K01763,4.4.1.16	Lup023370.1,K01874,6.1.1.10	Lup025446.1,K00384,1.8.1.9	Lup026834.3,K00384,1.8.1.9	Lup026866.1,K01760,4.4.1.8	Lup026867.1,K01760,4.4.1.8	Lup028210.1,K00384,1.8.1.9	Lup000861.1,K00384,1.8.1.9	Lup001433.1,K01739,2.5.1.48	Lup001530.1,K00549,2.1.1.14	Lup006058.1,K00549,2.1.1.14	Lup009935.1,K00549,2.1.1.14	Lup009971.1,K01760,4.4.1.8	Lup009973.1,K01760,4.4.1.8	Lup014263.1,K00549,2.1.1.14	Lup020863.1,K01874,6.1.1.10	Lup021874.1,K01761,4.4.1.11
map00460	91	Lup000112.1,K05349,3.2.1.21	Lup010349.1,K01188,3.2.1.21	Lup016963.1,K05349,3.2.1.21	Lup024456.1,K08248,4.1.2.10	Lup027023.1,K05349,3.2.1.21	Lup027103.1,K01188,3.2.1.21	Lup030873.1,K01188,3.2.1.21	Lup030986.1,K01188,3.2.1.21	Lup002087.1,K01501,3.5.5.1	Lup002110.1,K13030,2.4.1.85	Lup002967.1,K01188,3.2.1.21	Lup003342.1,K01188,3.2.1.21	Lup003343.2,K01188,3.2.1.21	Lup004437.1,K08248,4.1.2.10	Lup004661.1,K01501,3.5.5.1	Lup004664.1,K08248,4.1.2.10	Lup004776.1,K08249,4.1.2.11	Lup005641.1,K08248,4.1.2.10	Lup007401.1,K01501,3.5.5.1	Lup007519.1,K13030,2.4.1.85	Lup007521.1,K13030,2.4.1.85	Lup007522.1,K05349,3.2.1.21	Lup009614.1,K01188,3.2.1.21	Lup013193.1,K05350,3.2.1.21	Lup013245.1,K01501,3.5.5.1	Lup014400.1,K01188,3.2.1.21	Lup014887.1,K05349,3.2.1.21	Lup014888.1,K05349,3.2.1.21	Lup015995.1,K13030,2.4.1.85	Lup016009.1,K00600,2.1.2.1	Lup017236.1,K01188,3.2.1.21	Lup018433.1,K01501,3.5.5.1	Lup020681.1,K00600,2.1.2.1	Lup023503.1,K01188,3.2.1.21	Lup023504.1,K01188,3.2.1.21	Lup023505.1,K01188,3.2.1.21	Lup023506.1,K01188,3.2.1.21	Lup025525.1,K05349,3.2.1.21	Lup025530.1,K00600,2.1.2.1	Lup026339.1,K01501,3.5.5.1	Lup026524.1,K05349,3.2.1.21	Lup027391.1,K01188,3.2.1.21	Lup027392.1,K01188,3.2.1.21	Lup028010.1,K01188,3.2.1.21	Lup028136.1,K01188,3.2.1.21	Lup028488.1,K13030,2.4.1.85	Lup029384.1,K01188,3.2.1.21	Lup030018.1,K01188,3.2.1.21	Lup030256.1,K00681,2.3.2.2	Lup031368.1,K00600,2.1.2.1	Lup031594.1,K08248,4.1.2.10	Lup032788.1,K13030,2.4.1.85	Lup001214.1,K00600,2.1.2.1	Lup001526.1,K01188,3.2.1.21	Lup001527.1,K01188,3.2.1.21	Lup001631.1,K13030,2.4.1.85	Lup002805.1,K13030,2.4.1.85	Lup003827.1,K01188,3.2.1.21	Lup004949.1,K00600,2.1.2.1	Lup004986.1,K05349,3.2.1.21	Lup005241.1,K01188,3.2.1.21	Lup005287.1,K00600,2.1.2.1	Lup005939.1,K01188,3.2.1.21	Lup005977.1,K08248,4.1.2.10	Lup006120.1,K05350,3.2.1.21	Lup007966.1,K05349,3.2.1.21	Lup008649.1,K08248,4.1.2.10	Lup008943.1,K00600,2.1.2.1	Lup008978.1,K05349,3.2.1.21	Lup008992.1,K13030,2.4.1.85	Lup009236.1,K00600,2.1.2.1	Lup009252.1,K05349,3.2.1.21	Lup010916.1,K01501,3.5.5.1	Lup010989.1,K00600,2.1.2.1	Lup011333.1,K00681,2.3.2.2	Lup011386.2,K00600,2.1.2.1	Lup011507.2,K01188,3.2.1.21	Lup012236.1,K01188,3.2.1.21	Lup012237.1,K01188,3.2.1.21	Lup012849.1,K00600,2.1.2.1	Lup013594.1,K01501,3.5.5.1	Lup014305.1,K01188,3.2.1.21	Lup014802.1,K00600,2.1.2.1	Lup016213.1,K00681,2.3.2.2	Lup018128.1,K08248,4.1.2.10	Lup019478.1,K13027,1.14.13.41	Lup019902.1,K01501,3.5.5.1	Lup020180.1,K01188,3.2.1.21	Lup021883.1,K00600,2.1.2.1	Lup023044.1,K01188,3.2.1.21	Lup032475.1,K00681,2.3.2.2
map00471	8	Lup025858.1,K00261,1.4.1.3	Lup027804.1,K00261,1.4.1.3	Lup005472.1,K00261,1.4.1.3	Lup014615.1,K00261,1.4.1.3	Lup016471.1,K00261,1.4.1.3	Lup019909.1,K00261,1.4.1.3	Lup021090.1,K00261,1.4.1.3	Lup021195.1,K00261,1.4.1.3
map00480	163	Lup000045.1,K00799,2.5.1.18	Lup000051.1,K00432,1.11.1.9	Lup010310.1,K00799,2.5.1.18	Lup010379.1,K00799,2.5.1.18	Lup021280.1,K00799,2.5.1.18	Lup021383.1,K00799,2.5.1.18	Lup024533.1,K01256,3.4.11.2	Lup024534.1,K01256,3.4.11.2	Lup024567.1,K00383,1.8.1.7	Lup024643.1,K00799,2.5.1.18	Lup028918.1,K00799,2.5.1.18	Lup030920.1,K00383,1.8.1.7	Lup031917.1,K10807,1.17.4.1	Lup032085.1,K00033,1.1.1.44	Lup000390.1,K01469,3.5.2.9	Lup001849.1,K00432,1.11.1.9	Lup002141.1,K00799,2.5.1.18	Lup003269.1,K00434,1.11.1.11	Lup008885.1,K00799,2.5.1.18	Lup009662.1,K00799,2.5.1.18	Lup011104.1,K00799,2.5.1.18	Lup011106.1,K00799,2.5.1.18	Lup012360.1,K00799,2.5.1.18	Lup012459.1,K00797,2.5.1.16	Lup013381.1,K01255,3.4.11.1	Lup014345.1,K00031,1.1.1.42	Lup014458.1,K00799,2.5.1.18	Lup014459.1,K00799,2.5.1.18	Lup014460.1,K00799,2.5.1.18	Lup015524.4,K00797,2.5.1.16	Lup015528.1,K00797,2.5.1.16	Lup015882.1,K00799,2.5.1.18	Lup015930.1,K00797,2.5.1.16	Lup017163.1,K00434,1.11.1.11	Lup017787.1,K00799,2.5.1.18	Lup018006.3,K00432,1.11.1.9	Lup018029.1,K00434,1.11.1.11	Lup018831.1,K00799,2.5.1.18	Lup018832.1,K00799,2.5.1.18	Lup018838.1,K00031,1.1.1.42	Lup019185.1,K00799,2.5.1.18	Lup020743.1,K00797,2.5.1.16	Lup020785.1,K01469,3.5.2.9	Lup021511.1,K01920,6.3.2.3	Lup021930.1,K00432,1.11.1.9	Lup022105.1,K01919,6.3.2.2	Lup022399.1,K00036,1.1.1.49	Lup022422.1,K00033,1.1.1.44	Lup022635.1,K00799,2.5.1.18	Lup022850.1,K00434,1.11.1.11	Lup023434.1,K00434,1.11.1.11	Lup023569.3,K00434,1.11.1.11	Lup024027.1,K10808,1.17.4.1	Lup024078.1,K00799,2.5.1.18	Lup024090.1,K00031,1.1.1.42	Lup024251.1,K00799,2.5.1.18	Lup024253.1,K00799,2.5.1.18	Lup024849.1,K00799,2.5.1.18	Lup024850.1,K00799,2.5.1.18	Lup024851.1,K00799,2.5.1.18	Lup024852.1,K00799,2.5.1.18	Lup025580.1,K00797,2.5.1.16	Lup025612.1,K00799,2.5.1.18	Lup026666.1,K00799,2.5.1.18	Lup026683.1,K00799,2.5.1.18	Lup027714.1,K00799,2.5.1.18	Lup028305.1,K00799,2.5.1.18	Lup028378.1,K00432,1.11.1.9	Lup028433.2,K00799,2.5.1.18	Lup028435.1,K00799,2.5.1.18	Lup028619.1,K00799,2.5.1.18	Lup028692.1,K00799,2.5.1.18	Lup028708.1,K01256,3.4.11.2	Lup029073.1,K00797,2.5.1.16	Lup029294.1,K01920,6.3.2.3	Lup029356.1,K00799,2.5.1.18	Lup029414.2,K00799,2.5.1.18	Lup029444.1,K00799,2.5.1.18	Lup029612.1,K00799,2.5.1.18	Lup029613.1,K00799,2.5.1.18	Lup029795.1,K00799,2.5.1.18	Lup029796.1,K00799,2.5.1.18	Lup029797.1,K00799,2.5.1.18	Lup030256.1,K00681,2.3.2.2	Lup030286.1,K00797,2.5.1.16	Lup031037.1,K00799,2.5.1.18	Lup031081.1,K01255,3.4.11.1	Lup031245.1,K00797,2.5.1.16	Lup031567.1,K00432,1.11.1.9	Lup032171.1,K00434,1.11.1.11	Lup032178.1,K10808,1.17.4.1	Lup032275.1,K00799,2.5.1.18	Lup032288.1,K00799,2.5.1.18	Lup032485.2,K00434,1.11.1.11	Lup032560.1,K10808,1.17.4.1	Lup032623.1,K00031,1.1.1.42	Lup000864.1,K00799,2.5.1.18	Lup001457.1,K00799,2.5.1.18	Lup001578.1,K00036,1.1.1.49	Lup002340.1,K00432,1.11.1.9	Lup002407.1,K00799,2.5.1.18	Lup002472.1,K10807,1.17.4.1	Lup002552.1,K10807,1.17.4.1	Lup003749.1,K00799,2.5.1.18	Lup003890.1,K00799,2.5.1.18	Lup003895.1,K00383,1.8.1.7	Lup004053.1,K00031,1.1.1.42	Lup004880.1,K00033,1.1.1.44	Lup005209.2,K00036,1.1.1.49	Lup005422.1,K01581,4.1.1.17	Lup005427.1,K00799,2.5.1.18	Lup005888.1,K00799,2.5.1.18	Lup006476.1,K00799,2.5.1.18	Lup006836.1,K00799,2.5.1.18	Lup006837.1,K00799,2.5.1.18	Lup007646.1,K00799,2.5.1.18	Lup008394.1,K00033,1.1.1.44	Lup009158.1,K00799,2.5.1.18	Lup009184.3,K00383,1.8.1.7	Lup009186.1,K00799,2.5.1.18	Lup009202.1,K00434,1.11.1.11	Lup009508.1,K01255,3.4.11.1	Lup009726.1,K01581,4.1.1.17	Lup009743.1,K00799,2.5.1.18	Lup009853.1,K00797,2.5.1.16	Lup010696.1,K00799,2.5.1.18	Lup011333.1,K00681,2.3.2.2	Lup011362.1,K00797,2.5.1.16	Lup011480.1,K00432,1.11.1.9	Lup012066.1,K00036,1.1.1.49	Lup012094.1,K00434,1.11.1.11	Lup013636.1,K00036,1.1.1.49	Lup014729.1,K00031,1.1.1.42	Lup015331.1,K00432,1.11.1.9	Lup015332.1,K00432,1.11.1.9	Lup015761.1,K00434,1.11.1.11	Lup016213.1,K00681,2.3.2.2	Lup016441.1,K00434,1.11.1.11	Lup016588.1,K00799,2.5.1.18	Lup017659.2,K00383,1.8.1.7	Lup018088.1,K00799,2.5.1.18	Lup018102.1,K00799,2.5.1.18	Lup018227.2,K00799,2.5.1.18	Lup018658.1,K00799,2.5.1.18	Lup018677.1,K00799,2.5.1.18	Lup018792.1,K01255,3.4.11.1	Lup019383.1,K00033,1.1.1.44	Lup019491.1,K00799,2.5.1.18	Lup019931.1,K00799,2.5.1.18	Lup020311.1,K00799,2.5.1.18	Lup020495.1,K01919,6.3.2.2	Lup021092.1,K05360,1.8.4.2	Lup021172.1,K00799,2.5.1.18	Lup022259.1,K00036,1.1.1.49	Lup024118.1,K00434,1.11.1.11	Lup024375.1,K00799,2.5.1.18	Lup024376.1,K00799,2.5.1.18	Lup026014.1,K00799,2.5.1.18	Lup026474.1,K00797,2.5.1.16	Lup026632.1,K00797,2.5.1.16	Lup028131.1,K00036,1.1.1.49	Lup032475.1,K00681,2.3.2.2	Lup002635.1,K00434,1.11.1.11
map00500	515	Lup000112.1,K05349,3.2.1.21	Lup000134.2,K00844,2.7.1.1	Lup000334.1,K01177,3.2.1.2	Lup010349.1,K01188,3.2.1.21	Lup010356.1,K01178,3.2.1.3	Lup010456.3,K13648,2.4.1.43	Lup016620.1,K01184,3.2.1.15	Lup016621.1,K01184,3.2.1.15	Lup016627.1,K01184,3.2.1.15	Lup016664.1,K01051,3.1.1.11	Lup016665.1,K01051,3.1.1.11	Lup016670.1,K00695,2.4.1.13	Lup016680.1,K01184,3.2.1.15	Lup016755.1,K01087,3.1.3.12	Lup016855.1,K00703,2.4.1.21	Lup016936.1,K01051,3.1.1.11	Lup016937.1,K01051,3.1.1.11	Lup016938.1,K01051,3.1.1.11	Lup016939.1,K01179,3.2.1.4	Lup016940.1,K00695,2.4.1.13	Lup016947.1,K13648,2.4.1.43	Lup016963.1,K05349,3.2.1.21	Lup016983.1,K01184,3.2.1.15	Lup016990.1,K01051,3.1.1.11	Lup016991.1,K01051,3.1.1.11	Lup016996.1,K01184,3.2.1.15	Lup017040.1,K01184,3.2.1.15	Lup021206.1,K00697,2.4.1.15	Lup021274.1,K00963,2.7.7.9	Lup021389.1,K00770,2.4.2.24	Lup021427.1,K08678,4.1.1.35	Lup024543.1,K01184,3.2.1.15	Lup024624.1,K13648,2.4.1.43	Lup024653.1,K01051,3.1.1.11	Lup024836.2,K01193,3.2.1.26	Lup027011.1,K01184,3.2.1.15	Lup027023.1,K05349,3.2.1.21	Lup027044.1,K01051,3.1.1.11	Lup027057.1,K01184,3.2.1.15	Lup027079.1,K01187,3.2.1.20	Lup027081.1,K01187,3.2.1.20	Lup027103.1,K01188,3.2.1.21	Lup027131.1,K01179,3.2.1.4	Lup027141.1,K13648,2.4.1.43	Lup027303.1,K13648,2.4.1.43	Lup028828.1,K00770,2.4.2.24	Lup028840.1,K01179,3.2.1.4	Lup028861.1,K01051,3.1.1.11	Lup028875.1,K00012,1.1.1.22	Lup028883.1,K01179,3.2.1.4	Lup030873.1,K01188,3.2.1.21	Lup030902.1,K00700,2.4.1.18	Lup030957.1,K00844,2.7.1.1	Lup030986.1,K01188,3.2.1.21	Lup031002.1,K00695,2.4.1.13	Lup031856.1,K01184,3.2.1.15	Lup031867.1,K01051,3.1.1.11	Lup031933.1,K00705,2.4.1.25	Lup032046.1,K01194,3.2.1.28	Lup032070.1,K01179,3.2.1.4	Lup000555.1,K01177,3.2.1.2	Lup000574.1,K00697,2.4.1.15	Lup000608.1,K00975,2.7.7.27	Lup001974.1,K00847,2.7.1.4	Lup002067.1,K01184,3.2.1.15	Lup002091.1,K01835,5.4.2.2	Lup002938.1,K01051,3.1.1.11	Lup002943.1,K00844,2.7.1.1	Lup002967.1,K01188,3.2.1.21	Lup002985.1,K00697,2.4.1.15	Lup003342.1,K01188,3.2.1.21	Lup003343.2,K01188,3.2.1.21	Lup003353.1,K00847,2.7.1.4	Lup003397.1,K00975,2.7.7.27	Lup003399.1,K00975,2.7.7.27	Lup003413.1,K01179,3.2.1.4	Lup004367.1,K01184,3.2.1.15	Lup004461.1,K00847,2.7.1.4	Lup004496.1,K01051,3.1.1.11	Lup004658.1,K00847,2.7.1.4	Lup004695.1,K01184,3.2.1.15	Lup004696.1,K01184,3.2.1.15	Lup004697.1,K01184,3.2.1.15	Lup004698.1,K01184,3.2.1.15	Lup005597.1,K01184,3.2.1.15	Lup005598.1,K01184,3.2.1.15	Lup005643.1,K08679,5.1.3.6	Lup005696.1,K01177,3.2.1.2	Lup006632.1,K01051,3.1.1.11	Lup006686.1,K01051,3.1.1.11	Lup006687.1,K01051,3.1.1.11	Lup007405.1,K01051,3.1.1.11	Lup007461.1,K01051,3.1.1.11	Lup007462.1,K01051,3.1.1.11	Lup007463.1,K01051,3.1.1.11	Lup007498.1,K01051,3.1.1.11	Lup007499.1,K01051,3.1.1.11	Lup007512.1,K01051,3.1.1.11	Lup007522.1,K05349,3.2.1.21	Lup008251.1,K13648,2.4.1.43	Lup009534.1,K01210,3.2.1.58	Lup009614.1,K01188,3.2.1.21	Lup010568.1,K01184,3.2.1.15	Lup011088.1,K13648,2.4.1.43	Lup011113.1,K01051,3.1.1.11	Lup011153.1,K13648,2.4.1.43	Lup011739.1,K13648,2.4.1.43	Lup011778.1,K01193,3.2.1.26	Lup011802.1,K13648,2.4.1.43	Lup011912.1,K00688,2.4.1.1	Lup012326.1,K00700,2.4.1.18	Lup012351.1,K01179,3.2.1.4	Lup012376.1,K00975,2.7.7.27	Lup012619.1,K01810,5.3.1.9	Lup012654.1,K00697,2.4.1.15	Lup013189.1,K00703,2.4.1.21	Lup013193.1,K05350,3.2.1.21	Lup013264.1,K00012,1.1.1.22	Lup013285.1,K13648,2.4.1.43	Lup013348.1,K00696,2.4.1.14	Lup013395.1,K08679,5.1.3.6	Lup013516.1,K01184,3.2.1.15	Lup013524.1,K00695,2.4.1.13	Lup013527.1,K01051,3.1.1.11	Lup014362.1,K01051,3.1.1.11	Lup014400.1,K01188,3.2.1.21	Lup014496.1,K13648,2.4.1.43	Lup014887.1,K05349,3.2.1.21	Lup014888.1,K05349,3.2.1.21	Lup015368.1,K01176,3.2.1.1	Lup015424.1,K01051,3.1.1.11	Lup015425.1,K01051,3.1.1.11	Lup015426.1,K01179,3.2.1.4	Lup015427.1,K01213,3.2.1.67	Lup015432.1,K13648,2.4.1.43	Lup015465.1,K01051,3.1.1.11	Lup015466.1,K01051,3.1.1.11	Lup015901.1,K13648,2.4.1.43	Lup015947.1,K01184,3.2.1.15	Lup015958.1,K01184,3.2.1.15	Lup016062.1,K00770,2.4.2.24	Lup016102.1,K01177,3.2.1.2	Lup017066.1,K01179,3.2.1.4	Lup017067.1,K01179,3.2.1.4	Lup017222.1,K01087,3.1.3.12	Lup017225.1,K01179,3.2.1.4	Lup017236.1,K01188,3.2.1.21	Lup017247.1,K00847,2.7.1.4	Lup017327.1,K01179,3.2.1.4	Lup017446.1,K00770,2.4.2.24	Lup017498.1,K01193,3.2.1.26	Lup017505.1,K01051,3.1.1.11	Lup017781.1,K00697,2.4.1.15	Lup017873.1,K13648,2.4.1.43	Lup017883.1,K01179,3.2.1.4	Lup017896.1,K00844,2.7.1.1	Lup017907.1,K01184,3.2.1.15	Lup017942.1,K01184,3.2.1.15	Lup017966.1,K00770,2.4.2.24	Lup018000.1,K01179,3.2.1.4	Lup018338.1,K00697,2.4.1.15	Lup018487.1,K13648,2.4.1.43	Lup018952.1,K01179,3.2.1.4	Lup019027.1,K00696,2.4.1.14	Lup019039.1,K13648,2.4.1.43	Lup019088.1,K01051,3.1.1.11	Lup019112.1,K01051,3.1.1.11	Lup019137.1,K00975,2.7.7.27	Lup019753.1,K00700,2.4.1.18	Lup020092.1,K00847,2.7.1.4	Lup020153.1,K01184,3.2.1.15	Lup020386.1,K00697,2.4.1.15	Lup020394.1,K00697,2.4.1.15	Lup020602.1,K01187,3.2.1.20	Lup020636.1,K00770,2.4.2.24	Lup020761.1,K13648,2.4.1.43	Lup021031.1,K00844,2.7.1.1	Lup021057.1,K01051,3.1.1.11	Lup021478.1,K01051,3.1.1.11	Lup021479.1,K01051,3.1.1.11	Lup021517.1,K01184,3.2.1.15	Lup021518.1,K01184,3.2.1.15	Lup021534.1,K01051,3.1.1.11	Lup021595.1,K08678,4.1.1.35	Lup021616.1,K01051,3.1.1.11	Lup021932.1,K00697,2.4.1.15	Lup022118.1,K01179,3.2.1.4	Lup022141.1,K00844,2.7.1.1	Lup022167.3,K00770,2.4.2.24	Lup022210.1,K01051,3.1.1.11	Lup022212.1,K01051,3.1.1.11	Lup022502.1,K01179,3.2.1.4	Lup022542.1,K00770,2.4.2.24	Lup022557.1,K01184,3.2.1.15	Lup022565.1,K01051,3.1.1.11	Lup022568.1,K01184,3.2.1.15	Lup022569.1,K00975,2.7.7.27	Lup022573.1,K01051,3.1.1.11	Lup022598.1,K01051,3.1.1.11	Lup022625.1,K01184,3.2.1.15	Lup022626.1,K01184,3.2.1.15	Lup022656.1,K01051,3.1.1.11	Lup022909.1,K01051,3.1.1.11	Lup022931.1,K00844,2.7.1.1	Lup022949.1,K00770,2.4.2.24	Lup023154.1,K01051,3.1.1.11	Lup023155.1,K01051,3.1.1.11	Lup023205.1,K01177,3.2.1.2	Lup023384.1,K01210,3.2.1.58	Lup023469.1,K00975,2.7.7.27	Lup023503.1,K01188,3.2.1.21	Lup023504.1,K01188,3.2.1.21	Lup023505.1,K01188,3.2.1.21	Lup023506.1,K01188,3.2.1.21	Lup023787.1,K01051,3.1.1.11	Lup024327.1,K01178,3.2.1.3	Lup025207.1,K08679,5.1.3.6	Lup025214.1,K13648,2.4.1.43	Lup025215.1,K00847,2.7.1.4	Lup025429.1,K01179,3.2.1.4	Lup025472.1,K01187,3.2.1.20	Lup025525.1,K05349,3.2.1.21	Lup025573.1,K01184,3.2.1.15	Lup025582.1,K00697,2.4.1.15	Lup025600.1,K13648,2.4.1.43	Lup025750.1,K01051,3.1.1.11	Lup025766.1,K01051,3.1.1.11	Lup025871.1,K01177,3.2.1.2	Lup025995.1,K01184,3.2.1.15	Lup026160.1,K00697,2.4.1.15	Lup026172.1,K08679,5.1.3.6	Lup026384.1,K13648,2.4.1.43	Lup026524.1,K05349,3.2.1.21	Lup026538.1,K01184,3.2.1.15	Lup026544.1,K01213,3.2.1.67	Lup026667.1,K01176,3.2.1.1	Lup026743.1,K01179,3.2.1.4	Lup026846.1,K01210,3.2.1.58	Lup027364.1,K13648,2.4.1.43	Lup027390.1,K00012,1.1.1.22	Lup027391.1,K01188,3.2.1.21	Lup027392.1,K01188,3.2.1.21	Lup027455.1,K00695,2.4.1.13	Lup027459.1,K00695,2.4.1.13	Lup027753.1,K01179,3.2.1.4	Lup027764.1,K08679,5.1.3.6	Lup027770.1,K01193,3.2.1.26	Lup027771.1,K00697,2.4.1.15	Lup027990.1,K01184,3.2.1.15	Lup027999.1,K00688,2.4.1.1	Lup028010.1,K01188,3.2.1.21	Lup028012.1,K00012,1.1.1.22	Lup028017.1,K00688,2.4.1.1	Lup028076.1,K01177,3.2.1.2	Lup028077.1,K01177,3.2.1.2	Lup028122.1,K01051,3.1.1.11	Lup028134.1,K01184,3.2.1.15	Lup028135.1,K01184,3.2.1.15	Lup028136.1,K01188,3.2.1.21	Lup028401.1,K13648,2.4.1.43	Lup028446.1,K01810,5.3.1.9	Lup028611.1,K08678,4.1.1.35	Lup028637.1,K01184,3.2.1.15	Lup028656.1,K13648,2.4.1.43	Lup028749.1,K01187,3.2.1.20	Lup029044.1,K01051,3.1.1.11	Lup029114.1,K01051,3.1.1.11	Lup029117.1,K01213,3.2.1.67	Lup029187.1,K01051,3.1.1.11	Lup029188.1,K01051,3.1.1.11	Lup029195.1,K00695,2.4.1.13	Lup029199.1,K01051,3.1.1.11	Lup029225.1,K01051,3.1.1.11	Lup029226.1,K01835,5.4.2.2	Lup029384.1,K01188,3.2.1.21	Lup029447.1,K00847,2.7.1.4	Lup029604.1,K01184,3.2.1.15	Lup029666.1,K01051,3.1.1.11	Lup029709.1,K01213,3.2.1.67	Lup029710.1,K01213,3.2.1.67	Lup029711.1,K01213,3.2.1.67	Lup029712.1,K01213,3.2.1.67	Lup029934.1,K00703,2.4.1.21	Lup029951.1,K13648,2.4.1.43	Lup029952.1,K00012,1.1.1.22	Lup029973.1,K13648,2.4.1.43	Lup030018.1,K01188,3.2.1.21	Lup030052.1,K01193,3.2.1.26	Lup030291.1,K01177,3.2.1.2	Lup030537.1,K00770,2.4.2.24	Lup030552.1,K01810,5.3.1.9	Lup030819.1,K01051,3.1.1.11	Lup031013.1,K00975,2.7.7.27	Lup031127.1,K01193,3.2.1.26	Lup031179.1,K01051,3.1.1.11	Lup031290.1,K01051,3.1.1.11	Lup031291.1,K01051,3.1.1.11	Lup031338.1,K01087,3.1.3.12	Lup031566.1,K00697,2.4.1.15	Lup031647.1,K01051,3.1.1.11	Lup031774.1,K13648,2.4.1.43	Lup031782.1,K01179,3.2.1.4	Lup031789.1,K01184,3.2.1.15	Lup032236.1,K01193,3.2.1.26	Lup032245.1,K08679,5.1.3.6	Lup032280.1,K00697,2.4.1.15	Lup032340.1,K01051,3.1.1.11	Lup032440.1,K13648,2.4.1.43	Lup032469.1,K00012,1.1.1.22	Lup032470.1,K00688,2.4.1.1	Lup032620.1,K00695,2.4.1.13	Lup032653.1,K01051,3.1.1.11	Lup032671.1,K00847,2.7.1.4	Lup032721.1,K01051,3.1.1.11	Lup032725.1,K00844,2.7.1.1	Lup032810.1,K01835,5.4.2.2	Lup032811.1,K01051,3.1.1.11	Lup032813.1,K01179,3.2.1.4	Lup032814.1,K01179,3.2.1.4	Lup033024.1,K01184,3.2.1.15	Lup033027.1,K08679,5.1.3.6	Lup033040.1,K13648,2.4.1.43	Lup033047.1,K00963,2.7.7.9	Lup000701.1,K01179,3.2.1.4	Lup000803.1,K01179,3.2.1.4	Lup000816.1,K01051,3.1.1.11	Lup000880.2,K01179,3.2.1.4	Lup001035.1,K13648,2.4.1.43	Lup001048.1,K01051,3.1.1.11	Lup001140.1,K00697,2.4.1.15	Lup001360.1,K00847,2.7.1.4	Lup001380.1,K13648,2.4.1.43	Lup001419.1,K13648,2.4.1.43	Lup001495.1,K00963,2.7.7.9	Lup001526.1,K01188,3.2.1.21	Lup001527.1,K01188,3.2.1.21	Lup001638.1,K01087,3.1.3.12	Lup001793.1,K01051,3.1.1.11	Lup002228.1,K00697,2.4.1.15	Lup002326.1,K01184,3.2.1.15	Lup002397.1,K00012,1.1.1.22	Lup002567.1,K01193,3.2.1.26	Lup002637.1,K01213,3.2.1.67	Lup002646.1,K01184,3.2.1.15	Lup002674.1,K01051,3.1.1.11	Lup002681.1,K01051,3.1.1.11	Lup002720.1,K01051,3.1.1.11	Lup002721.1,K01051,3.1.1.11	Lup002737.1,K01051,3.1.1.11	Lup002738.1,K01051,3.1.1.11	Lup002739.1,K01051,3.1.1.11	Lup002778.1,K01184,3.2.1.15	Lup002779.1,K01051,3.1.1.11	Lup002795.1,K01210,3.2.1.58	Lup003481.1,K01184,3.2.1.15	Lup003695.1,K00697,2.4.1.15	Lup003827.1,K01188,3.2.1.21	Lup003860.1,K01176,3.2.1.1	Lup004086.1,K13648,2.4.1.43	Lup004210.1,K01051,3.1.1.11	Lup004225.1,K13648,2.4.1.43	Lup004983.1,K01087,3.1.3.12	Lup004986.1,K05349,3.2.1.21	Lup004988.1,K01210,3.2.1.58	Lup005090.3,K01051,3.1.1.11	Lup005241.1,K01188,3.2.1.21	Lup005333.1,K01184,3.2.1.15	Lup005358.1,K01179,3.2.1.4	Lup005446.1,K01051,3.1.1.11	Lup005478.1,K01177,3.2.1.2	Lup005479.1,K01177,3.2.1.2	Lup005523.1,K01176,3.2.1.1	Lup005524.1,K01176,3.2.1.1	Lup005525.1,K01176,3.2.1.1	Lup005766.1,K01087,3.1.3.12	Lup005819.1,K01051,3.1.1.11	Lup005908.2,K00844,2.7.1.1	Lup005939.1,K01188,3.2.1.21	Lup006072.1,K01210,3.2.1.58	Lup006120.1,K05350,3.2.1.21	Lup006229.1,K08678,4.1.1.35	Lup006705.1,K00012,1.1.1.22	Lup006866.1,K01184,3.2.1.15	Lup006891.1,K01051,3.1.1.11	Lup006936.1,K01051,3.1.1.11	Lup006937.1,K01051,3.1.1.11	Lup006988.2,K00696,2.4.1.14	Lup007080.1,K01051,3.1.1.11	Lup007081.1,K01051,3.1.1.11	Lup007089.1,K00695,2.4.1.13	Lup007091.1,K01051,3.1.1.11	Lup007099.1,K01184,3.2.1.15	Lup007770.1,K01051,3.1.1.11	Lup007966.1,K05349,3.2.1.21	Lup008060.1,K01213,3.2.1.67	Lup008104.1,K08679,5.1.3.6	Lup008122.1,K00847,2.7.1.4	Lup008143.1,K01184,3.2.1.15	Lup008149.1,K01179,3.2.1.4	Lup008420.2,K00844,2.7.1.1	Lup008592.1,K01087,3.1.3.12	Lup008672.1,K00697,2.4.1.15	Lup008689.1,K01051,3.1.1.11	Lup008697.2,K00703,2.4.1.21	Lup008978.1,K05349,3.2.1.21	Lup009252.1,K05349,3.2.1.21	Lup009256.1,K00697,2.4.1.15	Lup009299.1,K01177,3.2.1.2	Lup009346.1,K00703,2.4.1.21	Lup009404.1,K13648,2.4.1.43	Lup009471.1,K00697,2.4.1.15	Lup009484.1,K08679,5.1.3.6	Lup009860.1,K01179,3.2.1.4	Lup010019.1,K01051,3.1.1.11	Lup010020.1,K01051,3.1.1.11	Lup010021.1,K01051,3.1.1.11	Lup010022.1,K01051,3.1.1.11	Lup010024.1,K01051,3.1.1.11	Lup010025.1,K01051,3.1.1.11	Lup010026.1,K01051,3.1.1.11	Lup010027.1,K01051,3.1.1.11	Lup010687.1,K01193,3.2.1.26	Lup010988.1,K08679,5.1.3.6	Lup011042.1,K01087,3.1.3.12	Lup011434.1,K01051,3.1.1.11	Lup011507.2,K01188,3.2.1.21	Lup011666.1,K00697,2.4.1.15	Lup011981.1,K00703,2.4.1.21	Lup012110.1,K13648,2.4.1.43	Lup012236.1,K01188,3.2.1.21	Lup012237.1,K01188,3.2.1.21	Lup012254.1,K01178,3.2.1.3	Lup012984.1,K13648,2.4.1.43	Lup013020.1,K00705,2.4.1.25	Lup013026.1,K01051,3.1.1.11	Lup013599.1,K01213,3.2.1.67	Lup013601.1,K01213,3.2.1.67	Lup013773.1,K01184,3.2.1.15	Lup013932.1,K01051,3.1.1.11	Lup013933.1,K01051,3.1.1.11	Lup013941.1,K00844,2.7.1.1	Lup014153.1,K01051,3.1.1.11	Lup014250.2,K01184,3.2.1.15	Lup014251.1,K01184,3.2.1.15	Lup014305.1,K01188,3.2.1.21	Lup014514.1,K01051,3.1.1.11	Lup014529.1,K01051,3.1.1.11	Lup014534.1,K01051,3.1.1.11	Lup014536.1,K01051,3.1.1.11	Lup014537.1,K01179,3.2.1.4	Lup014538.1,K00695,2.4.1.13	Lup014543.1,K00770,2.4.2.24	Lup014544.1,K13648,2.4.1.43	Lup014650.1,K01176,3.2.1.1	Lup014687.1,K13648,2.4.1.43	Lup014736.1,K01184,3.2.1.15	Lup014748.1,K13648,2.4.1.43	Lup014770.1,K01184,3.2.1.15	Lup015092.1,K00847,2.7.1.4	Lup015135.1,K13648,2.4.1.43	Lup015155.1,K01187,3.2.1.20	Lup015224.1,K00697,2.4.1.15	Lup015226.1,K01051,3.1.1.11	Lup015278.1,K01184,3.2.1.15	Lup015320.1,K13648,2.4.1.43	Lup015350.1,K01184,3.2.1.15	Lup015697.1,K01051,3.1.1.11	Lup015807.1,K00847,2.7.1.4	Lup016153.1,K00847,2.7.1.4	Lup016204.1,K01184,3.2.1.15	Lup016302.1,K01184,3.2.1.15	Lup016346.1,K01179,3.2.1.4	Lup016347.1,K01179,3.2.1.4	Lup016348.1,K01051,3.1.1.11	Lup016364.1,K01184,3.2.1.15	Lup016410.1,K01179,3.2.1.4	Lup016489.1,K01051,3.1.1.11	Lup016491.1,K01051,3.1.1.11	Lup016533.2,K01177,3.2.1.2	Lup016577.1,K01184,3.2.1.15	Lup016585.1,K00697,2.4.1.15	Lup018122.1,K01193,3.2.1.26	Lup018637.1,K13648,2.4.1.43	Lup019187.1,K01051,3.1.1.11	Lup019295.1,K01184,3.2.1.15	Lup019363.1,K01193,3.2.1.26	Lup019663.1,K13648,2.4.1.43	Lup019828.1,K01213,3.2.1.67	Lup019849.1,K01087,3.1.3.12	Lup020180.1,K01188,3.2.1.21	Lup020249.1,K01177,3.2.1.2	Lup020281.1,K08679,5.1.3.6	Lup020328.1,K01184,3.2.1.15	Lup020482.1,K00700,2.4.1.18	Lup020902.1,K00703,2.4.1.21	Lup020937.1,K01213,3.2.1.67	Lup020997.1,K01179,3.2.1.4	Lup021720.1,K01051,3.1.1.11	Lup021759.1,K01051,3.1.1.11	Lup021905.1,K01213,3.2.1.67	Lup022273.1,K00700,2.4.1.18	Lup022692.1,K00963,2.7.7.9	Lup023044.1,K01188,3.2.1.21	Lup023066.1,K00012,1.1.1.22	Lup023226.1,K01051,3.1.1.11	Lup023264.1,K01184,3.2.1.15	Lup023936.1,K01051,3.1.1.11	Lup024350.1,K01179,3.2.1.4	Lup025695.1,K00770,2.4.2.24	Lup026026.1,K00695,2.4.1.13	Lup026033.1,K01213,3.2.1.67	Lup026034.1,K01213,3.2.1.67	Lup026631.1,K01210,3.2.1.58	Lup027441.1,K00697,2.4.1.15	Lup000854.1,K01213,3.2.1.67
map00510	67	Lup010209.1,K00729,2.4.1.117	Lup010410.1,K03850,2.4.1.-	Lup016822.1,K01001,2.7.8.15	Lup024453.2,K01230,3.2.1.113	Lup030993.1,K07151,2.4.1.119	Lup001936.1,K01001,2.7.8.15	Lup003223.1,K00902,2.7.1.108	Lup004502.1,K07151,2.4.1.119	Lup009609.1,K07151,2.4.1.119	Lup009621.1,K07441,2.4.1.141	Lup009623.1,K07441,2.4.1.141	Lup010575.1,K00737,2.4.1.144	Lup013525.1,K01230,3.2.1.113	Lup016112.1,K07151,2.4.1.119	Lup017512.1,K01230,3.2.1.113	Lup017869.1,K03846,2.4.1.-	Lup021552.1,K01230,3.2.1.113	Lup021805.1,K07151,2.4.1.119	Lup022532.1,K03845,2.4.1.130	Lup022533.1,K03845,2.4.1.130	Lup022649.1,K01230,3.2.1.113	Lup022822.1,K07252,3.6.1.43	Lup025262.1,K03847,2.4.1.130	Lup026110.1,K01230,3.2.1.113	Lup027395.1,K01230,3.2.1.113	Lup027894.1,K00721,2.4.1.83	Lup027980.1,K07432,2.4.1.141	Lup029192.1,K01230,3.2.1.113	Lup029731.1,K07151,2.4.1.119	Lup031689.2,K00717,2.4.1.68	Lup032849.3,K01230,3.2.1.113	Lup002350.1,K07252,3.6.1.43	Lup003594.1,K05546,3.2.1.84	Lup004122.1,K00737,2.4.1.144	Lup004168.1,K01231,3.2.1.114	Lup004170.1,K01231,3.2.1.114	Lup005082.1,K01230,3.2.1.113	Lup005127.1,K00726,2.4.1.101	Lup005269.1,K00778,2.4.99.1	Lup005510.3,K03844,2.4.1.-	Lup005740.1,K00737,2.4.1.144	Lup005741.1,K00737,2.4.1.144	Lup005898.1,K07151,2.4.1.119	Lup006008.1,K03848,2.4.1.-	Lup007001.1,K00737,2.4.1.144	Lup007269.1,K07252,3.6.1.43	Lup007592.1,K01228,3.2.1.106	Lup007593.1,K01228,3.2.1.106	Lup007719.1,K00736,2.4.1.143	Lup009126.1,K03849,2.4.1.-	Lup009155.1,K07252,3.6.1.43	Lup009285.1,K01230,3.2.1.113	Lup009416.1,K01230,3.2.1.113	Lup009417.1,K01230,3.2.1.113	Lup010810.1,K03842,2.4.1.142	Lup013166.1,K01231,3.2.1.114	Lup013651.1,K00737,2.4.1.144	Lup013652.1,K00737,2.4.1.144	Lup013749.1,K03846,2.4.1.-	Lup013921.1,K01230,3.2.1.113	Lup020223.1,K01230,3.2.1.113	Lup020984.3,K00737,2.4.1.144	Lup021199.1,K00736,2.4.1.143	Lup022663.1,K07252,3.6.1.43	Lup022697.1,K03846,2.4.1.-	Lup025031.1,K01001,2.7.8.15	Lup026024.3,K01230,3.2.1.113
map00511	55	Lup010306.1,K12311,3.2.1.24	Lup010307.1,K12311,3.2.1.24	Lup010308.1,K01191,3.2.1.24	Lup016852.1,K01190,3.2.1.23	Lup016853.1,K01190,3.2.1.23	Lup028824.1,K12373,3.2.1.52	Lup030849.1,K12311,3.2.1.24	Lup000496.1,K01190,3.2.1.23	Lup002095.1,K01206,3.2.1.51	Lup003250.1,K01190,3.2.1.23	Lup008175.1,K01190,3.2.1.23	Lup015588.1,K01192,3.2.1.25	Lup017048.1,K01190,3.2.1.23	Lup017358.1,K01190,3.2.1.23	Lup021502.1,K01192,3.2.1.25	Lup022015.1,K01190,3.2.1.23	Lup022046.1,K01191,3.2.1.24	Lup022827.1,K01190,3.2.1.23	Lup023437.1,K01190,3.2.1.23	Lup025756.1,K01444,3.5.1.26	Lup025976.1,K01190,3.2.1.23	Lup026097.1,K01190,3.2.1.23	Lup027748.1,K01190,3.2.1.23	Lup028236.1,K01191,3.2.1.24	Lup028251.1,K01190,3.2.1.23	Lup030055.1,K01190,3.2.1.23	Lup030186.1,K01206,3.2.1.51	Lup030209.1,K01190,3.2.1.23	Lup030451.1,K12373,3.2.1.52	Lup031026.2,K01190,3.2.1.23	Lup031597.1,K01190,3.2.1.23	Lup032361.2,K01190,3.2.1.23	Lup032362.1,K01190,3.2.1.23	Lup033054.1,K01190,3.2.1.23	Lup002286.1,K01191,3.2.1.24	Lup002298.1,K12373,3.2.1.52	Lup002437.1,K01190,3.2.1.23	Lup003719.1,K12373,3.2.1.52	Lup004027.1,K01206,3.2.1.51	Lup004933.2,K01190,3.2.1.23	Lup005045.1,K01190,3.2.1.23	Lup005116.1,K01190,3.2.1.23	Lup005461.1,K01227,3.2.1.96	Lup005972.1,K12309,3.2.1.23	Lup005981.1,K01190,3.2.1.23	Lup008450.1,K01227,3.2.1.96	Lup009195.1,K01190,3.2.1.23	Lup011284.1,K01190,3.2.1.23	Lup011542.1,K01190,3.2.1.23	Lup011930.1,K12373,3.2.1.52	Lup012073.1,K12373,3.2.1.52	Lup012773.1,K01227,3.2.1.96	Lup016197.1,K01227,3.2.1.96	Lup017579.1,K01190,3.2.1.23	Lup018131.1,K01190,3.2.1.23
map00512	3	Lup003179.1,K00780,2.4.99.4	Lup027493.1,K03368,2.4.99.4	Lup006474.1,K03368,2.4.99.4
map00513	57	Lup000204.1,K14413,2.4.1.-	Lup024453.2,K01230,3.2.1.113	Lup030993.1,K07151,2.4.1.119	Lup002020.1,K14412,2.4.1.-	Lup004502.1,K07151,2.4.1.119	Lup009609.1,K07151,2.4.1.119	Lup009621.1,K07441,2.4.1.141	Lup009623.1,K07441,2.4.1.141	Lup013525.1,K01230,3.2.1.113	Lup015883.1,K14413,2.4.1.-	Lup016112.1,K07151,2.4.1.119	Lup017091.1,K00781,2.4.99.6	Lup017512.1,K01230,3.2.1.113	Lup017869.1,K03846,2.4.1.-	Lup021552.1,K01230,3.2.1.113	Lup021805.1,K07151,2.4.1.119	Lup022532.1,K03845,2.4.1.130	Lup022533.1,K03845,2.4.1.130	Lup022649.1,K01230,3.2.1.113	Lup023126.1,K00753,2.4.1.214	Lup025262.1,K03847,2.4.1.130	Lup025611.1,K14413,2.4.1.-	Lup026110.1,K01230,3.2.1.113	Lup027395.1,K01230,3.2.1.113	Lup027938.2,K00753,2.4.1.214	Lup027980.1,K07432,2.4.1.141	Lup029103.1,K14413,2.4.1.-	Lup029161.1,K14413,2.4.1.-	Lup029192.1,K01230,3.2.1.113	Lup029731.1,K07151,2.4.1.119	Lup031689.2,K00717,2.4.1.68	Lup032849.3,K01230,3.2.1.113	Lup004168.1,K01231,3.2.1.114	Lup004170.1,K01231,3.2.1.114	Lup005082.1,K01230,3.2.1.113	Lup005127.1,K00726,2.4.1.101	Lup005276.1,K14413,2.4.1.-	Lup005510.3,K03844,2.4.1.-	Lup005898.1,K07151,2.4.1.119	Lup006730.1,K14413,2.4.1.-	Lup007719.1,K00736,2.4.1.143	Lup008647.1,K14413,2.4.1.-	Lup009083.1,K03714,2.4.2.38	Lup009119.1,K14413,2.4.1.-	Lup009285.1,K01230,3.2.1.113	Lup009416.1,K01230,3.2.1.113	Lup009417.1,K01230,3.2.1.113	Lup010810.1,K03842,2.4.1.142	Lup013166.1,K01231,3.2.1.114	Lup013749.1,K03846,2.4.1.-	Lup013921.1,K01230,3.2.1.113	Lup016513.1,K14413,2.4.1.-	Lup019318.2,K00753,2.4.1.214	Lup020223.1,K01230,3.2.1.113	Lup021199.1,K00736,2.4.1.143	Lup022697.1,K03846,2.4.1.-	Lup026024.3,K01230,3.2.1.113
map00514	40	Lup024542.1,K13675,2.4.1.-	Lup003094.1,K13675,2.4.1.-	Lup003271.1,K13675,2.4.1.-	Lup004253.1,K05948,2.4.1.222	Lup004293.1,K13675,2.4.1.-	Lup007334.1,K13667,2.4.1.-	Lup012475.1,K00728,2.4.1.109	Lup014437.2,K13675,2.4.1.-	Lup017091.1,K00781,2.4.99.6	Lup017170.1,K13675,2.4.1.-	Lup022116.1,K13675,2.4.1.-	Lup022156.1,K13675,2.4.1.-	Lup023158.1,K03691,2.4.1.221	Lup024038.1,K09667,2.4.1.-	Lup029261.1,K03691,2.4.1.221	Lup030223.1,K13675,2.4.1.-	Lup030631.1,K09667,2.4.1.-	Lup030696.1,K00728,2.4.1.109	Lup031097.1,K09667,2.4.1.-	Lup031124.1,K09667,2.4.1.-	Lup032573.1,K09667,2.4.1.-	Lup002563.1,K09667,2.4.1.-	Lup005093.1,K03691,2.4.1.221	Lup005269.1,K00778,2.4.99.1	Lup007206.1,K13675,2.4.1.-	Lup007704.2,K09667,2.4.1.-	Lup007851.1,K00728,2.4.1.109	Lup009950.1,K13667,2.4.1.-	Lup010153.1,K09667,2.4.1.-	Lup011551.2,K09667,2.4.1.-	Lup011576.2,K09667,2.4.1.-	Lup012156.2,K09667,2.4.1.-	Lup012796.1,K09667,2.4.1.-	Lup013703.1,K13675,2.4.1.-	Lup013771.1,K13675,2.4.1.-	Lup016255.1,K09667,2.4.1.-	Lup019622.1,K09667,2.4.1.-	Lup020901.2,K09667,2.4.1.-	Lup021104.1,K13667,2.4.1.-	Lup032377.1,K13667,2.4.1.-
map00520	244	Lup000075.1,K01209,3.2.1.55	Lup000134.2,K00844,2.7.1.1	Lup000318.1,K01209,3.2.1.55	Lup010387.1,K00326,1.6.2.2	Lup010456.3,K13648,2.4.1.43	Lup016947.1,K13648,2.4.1.43	Lup021226.1,K06118,3.13.1.1	Lup021274.1,K00963,2.7.7.9	Lup021331.1,K00971,2.7.7.22	Lup021389.1,K00770,2.4.2.24	Lup021427.1,K08678,4.1.1.35	Lup024522.1,K01183,3.2.1.14	Lup024624.1,K13648,2.4.1.43	Lup027025.1,K01183,3.2.1.14	Lup027064.1,K12448,5.1.3.5	Lup027141.1,K13648,2.4.1.43	Lup027303.1,K13648,2.4.1.43	Lup028824.1,K12373,3.2.1.52	Lup028828.1,K00770,2.4.2.24	Lup028875.1,K00012,1.1.1.22	Lup030957.1,K00844,2.7.1.1	Lup032066.2,K01784,5.1.3.2	Lup000608.1,K00975,2.7.7.27	Lup001974.1,K00847,2.7.1.4	Lup001986.1,K01840,5.4.2.8	Lup002091.1,K01835,5.4.2.2	Lup002943.1,K00844,2.7.1.1	Lup003353.1,K00847,2.7.1.4	Lup003397.1,K00975,2.7.7.27	Lup003399.1,K00975,2.7.7.27	Lup004461.1,K00847,2.7.1.4	Lup004658.1,K00847,2.7.1.4	Lup004706.1,K01183,3.2.1.14	Lup005585.1,K00326,1.6.2.2	Lup005643.1,K08679,5.1.3.6	Lup005675.1,K00849,2.7.1.6	Lup007426.1,K00849,2.7.1.6	Lup008251.1,K13648,2.4.1.43	Lup008843.1,K01809,5.3.1.8	Lup009634.2,K00972,2.7.7.23	Lup010500.1,K01097,3.1.3.29	Lup010501.1,K01097,3.1.3.29	Lup010506.1,K06118,3.13.1.1	Lup011088.1,K13648,2.4.1.43	Lup011153.1,K13648,2.4.1.43	Lup011739.1,K13648,2.4.1.43	Lup011791.1,K00326,1.6.2.2	Lup011802.1,K13648,2.4.1.43	Lup012376.1,K00975,2.7.7.27	Lup012619.1,K01810,5.3.1.9	Lup013264.1,K00012,1.1.1.22	Lup013280.1,K01787,5.1.3.8	Lup013285.1,K13648,2.4.1.43	Lup013322.1,K00326,1.6.2.2	Lup013395.1,K08679,5.1.3.6	Lup013564.1,K00849,2.7.1.6	Lup014046.1,K00820,2.6.1.16	Lup014375.1,K12448,5.1.3.5	Lup014496.1,K13648,2.4.1.43	Lup015432.1,K13648,2.4.1.43	Lup015595.1,K01787,5.1.3.8	Lup015901.1,K13648,2.4.1.43	Lup016062.1,K00770,2.4.2.24	Lup017247.1,K00847,2.7.1.4	Lup017446.1,K00770,2.4.2.24	Lup017488.1,K00326,1.6.2.2	Lup017777.1,K00972,2.7.7.23	Lup017873.1,K13648,2.4.1.43	Lup017896.1,K00844,2.7.1.1	Lup017914.1,K01183,3.2.1.14	Lup017946.1,K12448,5.1.3.5	Lup017966.1,K00770,2.4.2.24	Lup017992.1,K01784,5.1.3.2	Lup018041.1,K01711,4.2.1.47	Lup018479.1,K01787,5.1.3.8	Lup018487.1,K13648,2.4.1.43	Lup018876.1,K00971,2.7.7.22	Lup019039.1,K13648,2.4.1.43	Lup019137.1,K00975,2.7.7.27	Lup020092.1,K00847,2.7.1.4	Lup020636.1,K00770,2.4.2.24	Lup020761.1,K13648,2.4.1.43	Lup021031.1,K00844,2.7.1.1	Lup021595.1,K08678,4.1.1.35	Lup021808.2,K00820,2.6.1.16	Lup022057.2,K00884,2.7.1.59	Lup022135.1,K01784,5.1.3.2	Lup022141.1,K00844,2.7.1.1	Lup022167.3,K00770,2.4.2.24	Lup022401.1,K01183,3.2.1.14	Lup022542.1,K00770,2.4.2.24	Lup022569.1,K00975,2.7.7.27	Lup022606.1,K01787,5.1.3.8	Lup022924.1,K01784,5.1.3.2	Lup022925.1,K01784,5.1.3.2	Lup022931.1,K00844,2.7.1.1	Lup022949.1,K00770,2.4.2.24	Lup023469.1,K00975,2.7.7.27	Lup023835.1,K00971,2.7.7.22	Lup025207.1,K08679,5.1.3.6	Lup025214.1,K13648,2.4.1.43	Lup025215.1,K00847,2.7.1.4	Lup025332.1,K00326,1.6.2.2	Lup025382.1,K00972,2.7.7.23	Lup025600.1,K13648,2.4.1.43	Lup026172.1,K08679,5.1.3.6	Lup026199.1,K01183,3.2.1.14	Lup026200.1,K01183,3.2.1.14	Lup026202.1,K01183,3.2.1.14	Lup026265.1,K00326,1.6.2.2	Lup026384.1,K13648,2.4.1.43	Lup026861.1,K01097,3.1.3.29	Lup027364.1,K13648,2.4.1.43	Lup027390.1,K00012,1.1.1.22	Lup027764.1,K08679,5.1.3.6	Lup028012.1,K00012,1.1.1.22	Lup028198.1,K02377,1.1.1.271	Lup028401.1,K13648,2.4.1.43	Lup028446.1,K01810,5.3.1.9	Lup028611.1,K08678,4.1.1.35	Lup028656.1,K13648,2.4.1.43	Lup028680.1,K01784,5.1.3.2	Lup029010.1,K00326,1.6.2.2	Lup029148.1,K00849,2.7.1.6	Lup029226.1,K01835,5.4.2.2	Lup029312.1,K01787,5.1.3.8	Lup029447.1,K00847,2.7.1.4	Lup029473.1,K00971,2.7.7.22	Lup029602.1,K00884,2.7.1.59	Lup029809.1,K12450,4.2.1.76	Lup029951.1,K13648,2.4.1.43	Lup029952.1,K00012,1.1.1.22	Lup029973.1,K13648,2.4.1.43	Lup030096.1,K01183,3.2.1.14	Lup030451.1,K12373,3.2.1.52	Lup030537.1,K00770,2.4.2.24	Lup030552.1,K01810,5.3.1.9	Lup031013.1,K00975,2.7.7.27	Lup031774.1,K13648,2.4.1.43	Lup032245.1,K08679,5.1.3.6	Lup032281.1,K12450,4.2.1.76	Lup032440.1,K13648,2.4.1.43	Lup032469.1,K00012,1.1.1.22	Lup032671.1,K00847,2.7.1.4	Lup032725.1,K00844,2.7.1.1	Lup032810.1,K01835,5.4.2.2	Lup033027.1,K08679,5.1.3.6	Lup033040.1,K13648,2.4.1.43	Lup033047.1,K00963,2.7.7.9	Lup000633.1,K00971,2.7.7.22	Lup000634.1,K00971,2.7.7.22	Lup000942.1,K01836,5.4.2.3	Lup001035.1,K13648,2.4.1.43	Lup001261.1,K01183,3.2.1.14	Lup001358.1,K00326,1.6.2.2	Lup001360.1,K00847,2.7.1.4	Lup001380.1,K13648,2.4.1.43	Lup001419.1,K13648,2.4.1.43	Lup001495.1,K00963,2.7.7.9	Lup001681.1,K01787,5.1.3.8	Lup001783.2,K00326,1.6.2.2	Lup002298.1,K12373,3.2.1.52	Lup002397.1,K00012,1.1.1.22	Lup002520.1,K05305,2.7.1.52	Lup002574.2,K00621,2.3.1.4	Lup002684.1,K01183,3.2.1.14	Lup002833.1,K01183,3.2.1.14	Lup003696.1,K12450,4.2.1.76	Lup003719.1,K12373,3.2.1.52	Lup003990.1,K01183,3.2.1.14	Lup003991.1,K01183,3.2.1.14	Lup003992.1,K01183,3.2.1.14	Lup004085.1,K00966,2.7.7.13	Lup004086.1,K13648,2.4.1.43	Lup004167.1,K00966,2.7.7.13	Lup004225.1,K13648,2.4.1.43	Lup004861.1,K01784,5.1.3.2	Lup005123.1,K01183,3.2.1.14	Lup005213.1,K01183,3.2.1.14	Lup005861.1,K01183,3.2.1.14	Lup005862.1,K01183,3.2.1.14	Lup005908.2,K00844,2.7.1.1	Lup006067.1,K00965,2.7.7.12	Lup006229.1,K08678,4.1.1.35	Lup006705.1,K00012,1.1.1.22	Lup006960.1,K01183,3.2.1.14	Lup007930.2,K12446,2.7.1.46	Lup008067.1,K00326,1.6.2.2	Lup008104.1,K08679,5.1.3.6	Lup008122.1,K00847,2.7.1.4	Lup008398.1,K01209,3.2.1.55	Lup008420.2,K00844,2.7.1.1	Lup008446.1,K00326,1.6.2.2	Lup008548.1,K12448,5.1.3.5	Lup008561.1,K12447,2.7.7.64	Lup008720.1,K00326,1.6.2.2	Lup008721.1,K00326,1.6.2.2	Lup009404.1,K13648,2.4.1.43	Lup009484.1,K08679,5.1.3.6	Lup010787.1,K01183,3.2.1.14	Lup010988.1,K08679,5.1.3.6	Lup011181.1,K00326,1.6.2.2	Lup011608.1,K01183,3.2.1.14	Lup011930.1,K12373,3.2.1.52	Lup011945.1,K01183,3.2.1.14	Lup012073.1,K12373,3.2.1.52	Lup012101.1,K12447,2.7.7.64	Lup012110.1,K13648,2.4.1.43	Lup012269.1,K00326,1.6.2.2	Lup012898.1,K02377,1.1.1.271	Lup012984.1,K13648,2.4.1.43	Lup013737.1,K01840,5.4.2.8	Lup013941.1,K00844,2.7.1.1	Lup014543.1,K00770,2.4.2.24	Lup014544.1,K13648,2.4.1.43	Lup014687.1,K13648,2.4.1.43	Lup014748.1,K13648,2.4.1.43	Lup015092.1,K00847,2.7.1.4	Lup015135.1,K13648,2.4.1.43	Lup015300.1,K12450,4.2.1.76	Lup015320.1,K13648,2.4.1.43	Lup015340.1,K01784,5.1.3.2	Lup015718.2,K12446,2.7.1.46	Lup015767.1,K01840,5.4.2.8	Lup015807.1,K00847,2.7.1.4	Lup016153.1,K00847,2.7.1.4	Lup018082.1,K00326,1.6.2.2	Lup018276.1,K00849,2.7.1.6	Lup018637.1,K13648,2.4.1.43	Lup018767.1,K01183,3.2.1.14	Lup019663.1,K13648,2.4.1.43	Lup019878.1,K12448,5.1.3.5	Lup020240.1,K01787,5.1.3.8	Lup020281.1,K08679,5.1.3.6	Lup020570.1,K00326,1.6.2.2	Lup021671.1,K01209,3.2.1.55	Lup021705.1,K01183,3.2.1.14	Lup022692.1,K00963,2.7.7.9	Lup023066.1,K00012,1.1.1.22	Lup023294.1,K01840,5.4.2.8	Lup023712.1,K00326,1.6.2.2	Lup025695.1,K00770,2.4.2.24	Lup026047.1,K12450,4.2.1.76	Lup026487.1,K12450,4.2.1.76
map00521	40	Lup000134.2,K00844,2.7.1.1	Lup016753.1,K01858,5.5.1.4	Lup024654.1,K01710,4.2.1.46	Lup030957.1,K00844,2.7.1.1	Lup001816.1,K01710,4.2.1.46	Lup002091.1,K01835,5.4.2.2	Lup002943.1,K00844,2.7.1.1	Lup003095.1,K01092,3.1.3.25	Lup003290.1,K01710,4.2.1.46	Lup006521.1,K01092,3.1.3.25	Lup008157.1,K01710,4.2.1.46	Lup014838.1,K01092,3.1.3.25	Lup017189.1,K01710,4.2.1.46	Lup017896.1,K00844,2.7.1.1	Lup021031.1,K00844,2.7.1.1	Lup022141.1,K00844,2.7.1.1	Lup022931.1,K00844,2.7.1.1	Lup023551.1,K01710,4.2.1.46	Lup024924.2,K01092,3.1.3.25	Lup026353.1,K01710,4.2.1.46	Lup028032.1,K01092,3.1.3.25	Lup028112.1,K00010,1.1.1.18	Lup028185.1,K01092,3.1.3.25	Lup029226.1,K01835,5.4.2.2	Lup032707.1,K01710,4.2.1.46	Lup032725.1,K00844,2.7.1.1	Lup032810.1,K01835,5.4.2.2	Lup003943.1,K01092,3.1.3.25	Lup005908.2,K00844,2.7.1.1	Lup006940.1,K01092,3.1.3.25	Lup007150.1,K01710,4.2.1.46	Lup007779.1,K01092,3.1.3.25	Lup007781.1,K01092,3.1.3.25	Lup008420.2,K00844,2.7.1.1	Lup008590.1,K01858,5.5.1.4	Lup011044.2,K01858,5.5.1.4	Lup011311.2,K01710,4.2.1.46	Lup013941.1,K00844,2.7.1.1	Lup015126.1,K01092,3.1.3.25	Lup026452.1,K01092,3.1.3.25
map00523	10	Lup024654.1,K01710,4.2.1.46	Lup001816.1,K01710,4.2.1.46	Lup003290.1,K01710,4.2.1.46	Lup008157.1,K01710,4.2.1.46	Lup017189.1,K01710,4.2.1.46	Lup023551.1,K01710,4.2.1.46	Lup026353.1,K01710,4.2.1.46	Lup032707.1,K01710,4.2.1.46	Lup007150.1,K01710,4.2.1.46	Lup011311.2,K01710,4.2.1.46
map00524	11	Lup000134.2,K00844,2.7.1.1	Lup030957.1,K00844,2.7.1.1	Lup002943.1,K00844,2.7.1.1	Lup017896.1,K00844,2.7.1.1	Lup021031.1,K00844,2.7.1.1	Lup022141.1,K00844,2.7.1.1	Lup022931.1,K00844,2.7.1.1	Lup032725.1,K00844,2.7.1.1	Lup005908.2,K00844,2.7.1.1	Lup008420.2,K00844,2.7.1.1	Lup013941.1,K00844,2.7.1.1
map00531	25	Lup010243.1,K10532,2.3.1.78	Lup024756.1,K10532,2.3.1.78	Lup028824.1,K12373,3.2.1.52	Lup028936.1,K07964,3.2.1.-	Lup008858.1,K10532,2.3.1.78	Lup013354.1,K07964,3.2.1.-	Lup017506.1,K10532,2.3.1.78	Lup018460.1,K07964,3.2.1.-	Lup026225.1,K07964,3.2.1.-	Lup026319.1,K07964,3.2.1.-	Lup027647.2,K10532,2.3.1.78	Lup030451.1,K12373,3.2.1.52	Lup033050.1,K10532,2.3.1.78	Lup001057.1,K10532,2.3.1.78	Lup001753.1,K01205,3.2.1.50	Lup002298.1,K12373,3.2.1.52	Lup002391.1,K07964,3.2.1.-	Lup002653.1,K10532,2.3.1.78	Lup003719.1,K12373,3.2.1.52	Lup005972.1,K12309,3.2.1.23	Lup006978.1,K07964,3.2.1.-	Lup007023.1,K07964,3.2.1.-	Lup011930.1,K12373,3.2.1.52	Lup012073.1,K12373,3.2.1.52	Lup014132.1,K07964,3.2.1.-
map00532	40	Lup003067.1,K00771,2.4.2.26	Lup006510.1,K00734,2.4.1.134	Lup008824.1,K00771,2.4.2.26	Lup008913.1,K00771,2.4.2.26	Lup011737.1,K00771,2.4.2.26	Lup012587.1,K10158,2.4.1.135	Lup012672.1,K00734,2.4.1.134	Lup022126.3,K00734,2.4.1.134	Lup022750.1,K10158,2.4.1.135	Lup023326.1,K00734,2.4.1.134	Lup026252.2,K00771,2.4.2.26	Lup026403.1,K00734,2.4.1.134	Lup028387.1,K00771,2.4.2.26	Lup028480.2,K10158,2.4.1.135	Lup029858.1,K00771,2.4.2.26	Lup030321.1,K00771,2.4.2.26	Lup032931.1,K10158,2.4.1.135	Lup000998.1,K10158,2.4.1.135	Lup000999.1,K10158,2.4.1.135	Lup001346.2,K00734,2.4.1.134	Lup001539.1,K00771,2.4.2.26	Lup001649.1,K00734,2.4.1.134	Lup003662.2,K00771,2.4.2.26	Lup003679.1,K00734,2.4.1.134	Lup004182.1,K00771,2.4.2.26	Lup005004.1,K00734,2.4.1.134	Lup005857.1,K00771,2.4.2.26	Lup006197.1,K10158,2.4.1.135	Lup006205.1,K00771,2.4.2.26	Lup007227.1,K00734,2.4.1.134	Lup007254.1,K00734,2.4.1.134	Lup007724.1,K00771,2.4.2.26	Lup008477.1,K00771,2.4.2.26	Lup010942.1,K00771,2.4.2.26	Lup011993.1,K00771,2.4.2.26	Lup014079.1,K00734,2.4.1.134	Lup015214.1,K00771,2.4.2.26	Lup022702.1,K00734,2.4.1.134	Lup023004.1,K00771,2.4.2.26	Lup028270.1,K00771,2.4.2.26
map00533	5	Lup003179.1,K00780,2.4.99.4	Lup017091.1,K00781,2.4.99.6	Lup027493.1,K03368,2.4.99.4	Lup031689.2,K00717,2.4.1.68	Lup006474.1,K03368,2.4.99.4
map00534	40	Lup003067.1,K00771,2.4.2.26	Lup006510.1,K00734,2.4.1.134	Lup008824.1,K00771,2.4.2.26	Lup008913.1,K00771,2.4.2.26	Lup011737.1,K00771,2.4.2.26	Lup012587.1,K10158,2.4.1.135	Lup012672.1,K00734,2.4.1.134	Lup022126.3,K00734,2.4.1.134	Lup022750.1,K10158,2.4.1.135	Lup023326.1,K00734,2.4.1.134	Lup026252.2,K00771,2.4.2.26	Lup026403.1,K00734,2.4.1.134	Lup028387.1,K00771,2.4.2.26	Lup028480.2,K10158,2.4.1.135	Lup029858.1,K00771,2.4.2.26	Lup030321.1,K00771,2.4.2.26	Lup032931.1,K10158,2.4.1.135	Lup000998.1,K10158,2.4.1.135	Lup000999.1,K10158,2.4.1.135	Lup001346.2,K00734,2.4.1.134	Lup001539.1,K00771,2.4.2.26	Lup001649.1,K00734,2.4.1.134	Lup003662.2,K00771,2.4.2.26	Lup003679.1,K00734,2.4.1.134	Lup004182.1,K00771,2.4.2.26	Lup005004.1,K00734,2.4.1.134	Lup005857.1,K00771,2.4.2.26	Lup006197.1,K10158,2.4.1.135	Lup006205.1,K00771,2.4.2.26	Lup007227.1,K00734,2.4.1.134	Lup007254.1,K00734,2.4.1.134	Lup007724.1,K00771,2.4.2.26	Lup008477.1,K00771,2.4.2.26	Lup010942.1,K00771,2.4.2.26	Lup011993.1,K00771,2.4.2.26	Lup014079.1,K00734,2.4.1.134	Lup015214.1,K00771,2.4.2.26	Lup022702.1,K00734,2.4.1.134	Lup023004.1,K00771,2.4.2.26	Lup028270.1,K00771,2.4.2.26
map00540	8	Lup028912.1,K02527,2.-.-.-	Lup029212.3,K02535,3.5.1.-	Lup001131.1,K00979,2.7.7.38	Lup007577.1,K02536,2.3.1.-	Lup011346.1,K00677,2.3.1.129	Lup014224.1,K00748,2.4.1.182	Lup015216.1,K00979,2.7.7.38	Lup017702.1,K01627,2.5.1.55
map00550	1	Lup020226.1,K01000,2.7.8.13
map00561	129	Lup000301.1,K09480,2.4.1.241	Lup010219.1,K01080,3.1.3.4	Lup010362.1,K13508,2.3.1.15	Lup010391.1,K00002,1.1.1.2	Lup016809.1,K00901,2.7.1.107	Lup016883.1,K01054,3.1.1.23	Lup016977.1,K13508,2.3.1.15	Lup021226.1,K06118,3.13.1.1	Lup021390.1,K13506,2.3.1.15	Lup024655.1,K01054,3.1.1.23	Lup024716.1,K01054,3.1.1.23	Lup024810.1,K01046,3.1.1.3	Lup027038.1,K00128,1.2.1.3	Lup030975.1,K07407,3.2.1.22	Lup000572.1,K00128,1.2.1.3	Lup001868.1,K00128,1.2.1.3	Lup001869.1,K00128,1.2.1.3	Lup002116.1,K01054,3.1.1.23	Lup002159.1,K01054,3.1.1.23	Lup002185.1,K00864,2.7.1.30	Lup003075.1,K00901,2.7.1.107	Lup003327.1,K00128,1.2.1.3	Lup004600.1,K00002,1.1.1.2	Lup004781.1,K01054,3.1.1.23	Lup005608.1,K00128,1.2.1.3	Lup005656.1,K00002,1.1.1.2	Lup008293.1,K00002,1.1.1.2	Lup008845.1,K01054,3.1.1.23	Lup010506.1,K06118,3.13.1.1	Lup011745.1,K00901,2.7.1.107	Lup012568.1,K01054,3.1.1.23	Lup012701.1,K00128,1.2.1.3	Lup012702.1,K00128,1.2.1.3	Lup013265.1,K00901,2.7.1.107	Lup013351.1,K03715,2.4.1.46	Lup013494.1,K00679,2.3.1.158	Lup014481.1,K06119,2.4.1.-	Lup014840.1,K03715,2.4.1.46	Lup015454.1,K13508,2.3.1.15	Lup015603.1,K00011,1.1.1.21	Lup015604.1,K00002,1.1.1.2	Lup016092.2,K00863,2.7.1.29	Lup016094.1,K00002,1.1.1.2	Lup016095.1,K00002,1.1.1.2	Lup018343.1,K01080,3.1.3.4	Lup018464.1,K00901,2.7.1.107	Lup018946.1,K07407,3.2.1.22	Lup018947.1,K07407,3.2.1.22	Lup018948.1,K07407,3.2.1.22	Lup020638.1,K00630,2.3.1.15	Lup020742.1,K00128,1.2.1.3	Lup020850.1,K01054,3.1.1.23	Lup021991.1,K01054,3.1.1.23	Lup022377.1,K01080,3.1.3.4	Lup023201.1,K01046,3.1.1.3	Lup023629.1,K00679,2.3.1.158	Lup024925.1,K09480,2.4.1.241	Lup025225.1,K09480,2.4.1.241	Lup025274.1,K00002,1.1.1.2	Lup025345.2,K00002,1.1.1.2	Lup025497.1,K00630,2.3.1.15	Lup025933.1,K06119,2.4.1.-	Lup026157.1,K00901,2.7.1.107	Lup027371.1,K00901,2.7.1.107	Lup027983.1,K00679,2.3.1.158	Lup028250.1,K00128,1.2.1.3	Lup028501.1,K01054,3.1.1.23	Lup028537.1,K03715,2.4.1.46	Lup028753.1,K01054,3.1.1.23	Lup029015.1,K06119,2.4.1.-	Lup029436.1,K01080,3.1.3.4	Lup029465.1,K13508,2.3.1.15	Lup029623.1,K13508,2.3.1.15	Lup029754.1,K06119,2.4.1.-	Lup029759.1,K00128,1.2.1.3	Lup029920.1,K00901,2.7.1.107	Lup029926.2,K00128,1.2.1.3	Lup030456.1,K01054,3.1.1.23	Lup030503.1,K01054,3.1.1.23	Lup030686.1,K03715,2.4.1.46	Lup031260.1,K00901,2.7.1.107	Lup032925.1,K01054,3.1.1.23	Lup032975.2,K07407,3.2.1.22	Lup000769.1,K13508,2.3.1.15	Lup000782.1,K13509,2.3.1.51	Lup001143.1,K00864,2.7.1.30	Lup001144.1,K00864,2.7.1.30	Lup001566.1,K14452,3.1.1.3	Lup001604.1,K01054,3.1.1.23	Lup001648.1,K13508,2.3.1.15	Lup002771.1,K00679,2.3.1.158	Lup003458.1,K13508,2.3.1.15	Lup003501.1,K00679,2.3.1.158	Lup003717.1,K01054,3.1.1.23	Lup004919.1,K00864,2.7.1.30	Lup004997.1,K13508,2.3.1.15	Lup005043.1,K00128,1.2.1.3	Lup005147.3,K00863,2.7.1.29	Lup005151.1,K00002,1.1.1.2	Lup005735.1,K07407,3.2.1.22	Lup006014.1,K01054,3.1.1.23	Lup006981.1,K03715,2.4.1.46	Lup007844.1,K03715,2.4.1.46	Lup009468.1,K00901,2.7.1.107	Lup010734.1,K07407,3.2.1.22	Lup010905.1,K09480,2.4.1.241	Lup012125.1,K07407,3.2.1.22	Lup012770.1,K00002,1.1.1.2	Lup013613.1,K14452,3.1.1.3	Lup013720.1,K00655,2.3.1.51	Lup015031.1,K13506,2.3.1.15	Lup015361.1,K14452,3.1.1.3	Lup015773.1,K00128,1.2.1.3	Lup015835.1,K01080,3.1.3.4	Lup016314.1,K06119,2.4.1.-	Lup016485.1,K01054,3.1.1.23	Lup016584.1,K00128,1.2.1.3	Lup018217.1,K00002,1.1.1.2	Lup019261.1,K00002,1.1.1.2	Lup019375.1,K00128,1.2.1.3	Lup019640.1,K09480,2.4.1.241	Lup020244.1,K01046,3.1.1.3	Lup020312.1,K00630,2.3.1.15	Lup020521.1,K00002,1.1.1.2	Lup021745.1,K00901,2.7.1.107	Lup023036.1,K13508,2.3.1.15	Lup024190.1,K13508,2.3.1.15	Lup025407.1,K00679,2.3.1.158	Lup027438.1,K01080,3.1.3.4
map00562	167	Lup000127.1,K00469,1.13.99.1	Lup010494.1,K00889,2.7.1.68	Lup016733.1,K05857,3.1.4.11	Lup016753.1,K01858,5.5.1.4	Lup016829.1,K00889,2.7.1.68	Lup021367.1,K01099,3.1.3.36	Lup024590.1,K01099,3.1.3.36	Lup024820.1,K01110,3.1.3.67	Lup026971.1,K01099,3.1.3.36	Lup028869.1,K01110,3.1.3.67	Lup030864.1,K01114,3.1.4.3	Lup031862.2,K00888,2.7.1.67	Lup031966.1,K13711,2.7.1.67	Lup031998.1,K00140,1.2.1.27	Lup032062.1,K13711,2.7.1.67	Lup000410.1,K01114,3.1.4.3	Lup000411.1,K01114,3.1.4.3	Lup001857.1,K00889,2.7.1.68	Lup003095.1,K01092,3.1.3.25	Lup003427.1,K00999,2.7.8.11	Lup004279.2,K01803,5.3.1.1	Lup004734.1,K01099,3.1.3.36	Lup004745.1,K00921,2.7.1.150	Lup006521.1,K01092,3.1.3.25	Lup006654.1,K00889,2.7.1.68	Lup006685.2,K01099,3.1.3.36	Lup008191.1,K10572,2.7.1.158	Lup008281.1,K01114,3.1.4.3	Lup008916.1,K00140,1.2.1.27	Lup009552.1,K00914,2.7.1.137	Lup009702.1,K01099,3.1.3.36	Lup012679.1,K00889,2.7.1.68	Lup012686.1,K00889,2.7.1.68	Lup014838.1,K01092,3.1.3.25	Lup015946.1,K00914,2.7.1.137	Lup017268.1,K00888,2.7.1.67	Lup017350.1,K00999,2.7.8.11	Lup017372.1,K01771,4.6.1.13	Lup017756.1,K00889,2.7.1.68	Lup017957.1,K01099,3.1.3.36	Lup018014.1,K01099,3.1.3.36	Lup018362.1,K01110,3.1.3.67	Lup018904.1,K05857,3.1.4.11	Lup018905.1,K05857,3.1.4.11	Lup019996.1,K00921,2.7.1.150	Lup020012.1,K00921,2.7.1.150	Lup020060.1,K00328,2.7.1.151	Lup020422.1,K00889,2.7.1.68	Lup020423.1,K00889,2.7.1.68	Lup020798.1,K01114,3.1.4.3	Lup020801.1,K00140,1.2.1.27	Lup021554.1,K00921,2.7.1.150	Lup022136.3,K13711,2.7.1.67	Lup022182.1,K01099,3.1.3.36	Lup022440.1,K01110,3.1.3.67	Lup022591.1,K00140,1.2.1.27	Lup022652.1,K00921,2.7.1.150	Lup022653.1,K00921,2.7.1.150	Lup022654.1,K00921,2.7.1.150	Lup022895.1,K01099,3.1.3.36	Lup022963.1,K01099,3.1.3.36	Lup023149.1,K00921,2.7.1.150	Lup023151.1,K00921,2.7.1.150	Lup023443.1,K00999,2.7.8.11	Lup024299.1,K00889,2.7.1.68	Lup024323.1,K01099,3.1.3.36	Lup024924.2,K01092,3.1.3.25	Lup025062.2,K01099,3.1.3.36	Lup025299.1,K01114,3.1.4.3	Lup025574.1,K00914,2.7.1.137	Lup025630.2,K00140,1.2.1.27	Lup025881.1,K01099,3.1.3.36	Lup025984.1,K00889,2.7.1.68	Lup027819.1,K01099,3.1.3.36	Lup027956.1,K00921,2.7.1.150	Lup028032.1,K01092,3.1.3.25	Lup028067.1,K01099,3.1.3.36	Lup028083.1,K00889,2.7.1.68	Lup028112.1,K00010,1.1.1.18	Lup028185.1,K01092,3.1.3.25	Lup028317.1,K01099,3.1.3.36	Lup028523.1,K13711,2.7.1.67	Lup028687.1,K00888,2.7.1.67	Lup029190.1,K00921,2.7.1.150	Lup029267.1,K00921,2.7.1.150	Lup029298.1,K00888,2.7.1.67	Lup029361.1,K00140,1.2.1.27	Lup029498.1,K05857,3.1.4.11	Lup029893.1,K00921,2.7.1.150	Lup029915.1,K00889,2.7.1.68	Lup030442.1,K00914,2.7.1.137	Lup030544.1,K10572,2.7.1.158	Lup030811.1,K01803,5.3.1.1	Lup031067.1,K01099,3.1.3.36	Lup031162.1,K00889,2.7.1.68	Lup031286.1,K00888,2.7.1.67	Lup031334.1,K01099,3.1.3.36	Lup031651.1,K13711,2.7.1.67	Lup032319.1,K00889,2.7.1.68	Lup032557.1,K05857,3.1.4.11	Lup032558.1,K05857,3.1.4.11	Lup032766.1,K00140,1.2.1.27	Lup032879.1,K00889,2.7.1.68	Lup033058.1,K01771,4.6.1.13	Lup000662.1,K05857,3.1.4.11	Lup000663.1,K05857,3.1.4.11	Lup000996.1,K01110,3.1.3.67	Lup001653.2,K00889,2.7.1.68	Lup002433.1,K00889,2.7.1.68	Lup002513.1,K13711,2.7.1.67	Lup002608.1,K00889,2.7.1.68	Lup002612.1,K01803,5.3.1.1	Lup003788.1,K01106,3.1.3.56	Lup003832.1,K00328,2.7.1.151	Lup003943.1,K01092,3.1.3.25	Lup003966.1,K00921,2.7.1.150	Lup004039.1,K01099,3.1.3.36	Lup004174.1,K01099,3.1.3.36	Lup004859.1,K13711,2.7.1.67	Lup005016.1,K00889,2.7.1.68	Lup005104.1,K00888,2.7.1.67	Lup005383.1,K00888,2.7.1.67	Lup005508.1,K13711,2.7.1.67	Lup005769.1,K01099,3.1.3.36	Lup006225.1,K01099,3.1.3.36	Lup006309.1,K01099,3.1.3.36	Lup006352.1,K01099,3.1.3.36	Lup006940.1,K01092,3.1.3.25	Lup007773.1,K00888,2.7.1.67	Lup007779.1,K01092,3.1.3.25	Lup007781.1,K01092,3.1.3.25	Lup008567.1,K03103,3.1.3.62	Lup008590.1,K01858,5.5.1.4	Lup008690.1,K13711,2.7.1.67	Lup008773.1,K00889,2.7.1.68	Lup009218.1,K00889,2.7.1.68	Lup009228.1,K00889,2.7.1.68	Lup010873.1,K13711,2.7.1.67	Lup011044.2,K01858,5.5.1.4	Lup011319.1,K01803,5.3.1.1	Lup011334.1,K00469,1.13.99.1	Lup012108.1,K10572,2.7.1.158	Lup013021.1,K13711,2.7.1.67	Lup013116.1,K00921,2.7.1.150	Lup013928.1,K00921,2.7.1.150	Lup014684.1,K01099,3.1.3.36	Lup015126.1,K01092,3.1.3.25	Lup016180.1,K05857,3.1.4.11	Lup016181.1,K05857,3.1.4.11	Lup016195.1,K03103,3.1.3.62	Lup016594.1,K01099,3.1.3.36	Lup016601.1,K00889,2.7.1.68	Lup018145.1,K00469,1.13.99.1	Lup019223.1,K00889,2.7.1.68	Lup019573.1,K00889,2.7.1.68	Lup020459.1,K00889,2.7.1.68	Lup021162.1,K01099,3.1.3.36	Lup021867.1,K01099,3.1.3.36	Lup021868.1,K01099,3.1.3.36	Lup022361.1,K00889,2.7.1.68	Lup023047.1,K01099,3.1.3.36	Lup023943.1,K00889,2.7.1.68	Lup024186.1,K00889,2.7.1.68	Lup025112.1,K00328,2.7.1.151	Lup025685.1,K13711,2.7.1.67	Lup026452.1,K01092,3.1.3.25	Lup028668.1,K01114,3.1.4.3
map00563	15	Lup027214.1,K05290,2.6.-.-	Lup013403.1,K05286,2.4.1.-	Lup015983.2,K05310,2.7.-.-	Lup025468.1,K03857,2.4.1.198	Lup027684.1,K03857,2.4.1.198	Lup027975.1,K07542,2.4.1.-	Lup028156.1,K05283,2.3.-.-	Lup030191.1,K03857,2.4.1.198	Lup032327.1,K05284,2.4.1.-	Lup004194.1,K03857,2.4.1.198	Lup006751.1,K03857,2.4.1.198	Lup006961.1,K05287,2.7.-.-	Lup014570.1,K05294,3.-.-.-	Lup014571.1,K05294,3.-.-.-	Lup019943.1,K05285,2.7.-.-
map00564	190	Lup000116.1,K00993,2.7.8.1	Lup010176.1,K01058,3.1.1.32	Lup010177.1,K01058,3.1.1.32	Lup010219.1,K01080,3.1.3.4	Lup010362.1,K13508,2.3.1.15	Lup016809.1,K00901,2.7.1.107	Lup016977.1,K13508,2.3.1.15	Lup021213.1,K01115,3.1.4.4	Lup021370.1,K00866,2.7.1.32	Lup021390.1,K13506,2.3.1.15	Lup024601.1,K01047,3.1.1.4	Lup027002.1,K01058,3.1.1.32	Lup027003.1,K01058,3.1.1.32	Lup027009.1,K01115,3.1.4.4	Lup027184.1,K00981,2.7.7.41	Lup028771.1,K01613,4.1.1.65	Lup030864.1,K01114,3.1.4.3	Lup032030.1,K00967,2.7.7.14	Lup000410.1,K01114,3.1.4.3	Lup000411.1,K01114,3.1.4.3	Lup001945.1,K01047,3.1.1.4	Lup002031.1,K00866,2.7.1.32	Lup003075.1,K00901,2.7.1.107	Lup003427.1,K00999,2.7.8.11	Lup004360.1,K01115,3.1.4.4	Lup004434.1,K01115,3.1.4.4	Lup004589.1,K01613,4.1.1.65	Lup004732.1,K00866,2.7.1.32	Lup005676.1,K00967,2.7.7.14	Lup006612.2,K00981,2.7.7.41	Lup006673.1,K00866,2.7.1.32	Lup008168.1,K13535,3.1.1.-	Lup008235.1,K01047,3.1.1.4	Lup008281.1,K01114,3.1.4.3	Lup008791.1,K01613,4.1.1.65	Lup008862.1,K01058,3.1.1.32	Lup010517.1,K00006,1.1.1.8	Lup011745.1,K00901,2.7.1.107	Lup012488.1,K01613,4.1.1.65	Lup012497.1,K01115,3.1.4.4	Lup012501.1,K06130,3.1.1.5	Lup013191.1,K08744,2.7.8.-	Lup013265.1,K00901,2.7.1.107	Lup013373.1,K01126,3.1.4.46	Lup014010.1,K01613,4.1.1.65	Lup014849.1,K01115,3.1.4.4	Lup014891.1,K01613,4.1.1.65	Lup015454.1,K13508,2.3.1.15	Lup016097.1,K01047,3.1.1.4	Lup017234.1,K01613,4.1.1.65	Lup017350.1,K00999,2.7.8.11	Lup017860.1,K01047,3.1.1.4	Lup018343.1,K01080,3.1.3.4	Lup018346.1,K08730,2.7.8.-	Lup018464.1,K00901,2.7.1.107	Lup018475.1,K01126,3.1.4.46	Lup018588.1,K01047,3.1.1.4	Lup019097.1,K01126,3.1.4.46	Lup019098.1,K01126,3.1.4.46	Lup019172.1,K00968,2.7.7.15	Lup020336.1,K01115,3.1.4.4	Lup020417.1,K01115,3.1.4.4	Lup020638.1,K00630,2.3.1.15	Lup020798.1,K01114,3.1.4.3	Lup021066.1,K01613,4.1.1.65	Lup021487.1,K13511,2.3.1.-	Lup021971.1,K05929,2.1.1.103	Lup022063.2,K01115,3.1.4.4	Lup022377.1,K01080,3.1.3.4	Lup022497.1,K00968,2.7.7.15	Lup022517.1,K01613,4.1.1.65	Lup022764.1,K01047,3.1.1.4	Lup022870.2,K01115,3.1.4.4	Lup022898.1,K01613,4.1.1.65	Lup023318.1,K01047,3.1.1.4	Lup023443.1,K00999,2.7.8.11	Lup023870.1,K01613,4.1.1.65	Lup024910.1,K01047,3.1.1.4	Lup025233.1,K01613,4.1.1.65	Lup025299.1,K01114,3.1.4.3	Lup025431.1,K01115,3.1.4.4	Lup025497.1,K00630,2.3.1.15	Lup025720.1,K00866,2.7.1.32	Lup025850.1,K01058,3.1.1.32	Lup026157.1,K00901,2.7.1.107	Lup026196.1,K01126,3.1.4.46	Lup026229.1,K01613,4.1.1.65	Lup026310.1,K01126,3.1.4.46	Lup026433.1,K01613,4.1.1.65	Lup026505.1,K00968,2.7.7.15	Lup026550.1,K01058,3.1.1.32	Lup026776.1,K00894,2.7.1.82	Lup026780.1,K06130,3.1.1.5	Lup026842.1,K00006,1.1.1.8	Lup027371.1,K00901,2.7.1.107	Lup027650.1,K01058,3.1.1.32	Lup027724.1,K01047,3.1.1.4	Lup027791.1,K01613,4.1.1.65	Lup027798.1,K01058,3.1.1.32	Lup027897.1,K01058,3.1.1.32	Lup028093.1,K01058,3.1.1.32	Lup028367.1,K01058,3.1.1.32	Lup028972.1,K01047,3.1.1.4	Lup029041.1,K01115,3.1.4.4	Lup029316.1,K13511,2.3.1.-	Lup029436.1,K01080,3.1.3.4	Lup029465.1,K13508,2.3.1.15	Lup029623.1,K13508,2.3.1.15	Lup029667.1,K00981,2.7.7.41	Lup029675.1,K01126,3.1.4.46	Lup029920.1,K00901,2.7.1.107	Lup030123.1,K06130,3.1.1.5	Lup030268.1,K01047,3.1.1.4	Lup030305.1,K08730,2.7.8.-	Lup030582.1,K01047,3.1.1.4	Lup031260.1,K00901,2.7.1.107	Lup031728.1,K06130,3.1.1.5	Lup031731.2,K00981,2.7.7.41	Lup032372.1,K01613,4.1.1.65	Lup032524.1,K00057,1.1.1.94	Lup032825.1,K00111,1.1.5.3	Lup032826.1,K00111,1.1.5.3	Lup032827.1,K00111,1.1.5.3	Lup000769.1,K13508,2.3.1.15	Lup000782.1,K13509,2.3.1.51	Lup001648.1,K13508,2.3.1.15	Lup002241.1,K01613,4.1.1.65	Lup002550.1,K00111,1.1.5.3	Lup002735.1,K01115,3.1.4.4	Lup002832.1,K00866,2.7.1.32	Lup002861.1,K01613,4.1.1.65	Lup003458.1,K13508,2.3.1.15	Lup003778.1,K13511,2.3.1.-	Lup004842.1,K00967,2.7.7.14	Lup004997.1,K13508,2.3.1.15	Lup005137.1,K01613,4.1.1.65	Lup005139.1,K01613,4.1.1.65	Lup005423.1,K01115,3.1.4.4	Lup006890.1,K01613,4.1.1.65	Lup006942.3,K00993,2.7.8.1	Lup007278.1,K01047,3.1.1.4	Lup007878.1,K01115,3.1.4.4	Lup007888.1,K06130,3.1.1.5	Lup008055.1,K01058,3.1.1.32	Lup008056.1,K01058,3.1.1.32	Lup008586.1,K06123,1.1.1.101	Lup008663.1,K00995,2.7.8.5	Lup009329.1,K01047,3.1.1.4	Lup009372.2,K06130,3.1.1.5	Lup009468.1,K00901,2.7.1.107	Lup009745.1,K13535,3.1.1.-	Lup009770.1,K00993,2.7.8.1	Lup009818.1,K06129,3.1.1.5	Lup010652.1,K00111,1.1.5.3	Lup010674.1,K06129,3.1.1.5	Lup011349.1,K01047,3.1.1.4	Lup011351.1,K00967,2.7.7.14	Lup011453.1,K01058,3.1.1.32	Lup011468.1,K01047,3.1.1.4	Lup012728.1,K01115,3.1.4.4	Lup012927.2,K00967,2.7.7.14	Lup013720.1,K00655,2.3.1.51	Lup013802.1,K05929,2.1.1.103	Lup013803.1,K01613,4.1.1.65	Lup014566.1,K00006,1.1.1.8	Lup014623.1,K00968,2.7.7.15	Lup014774.1,K01115,3.1.4.4	Lup015031.1,K13506,2.3.1.15	Lup015678.1,K01115,3.1.4.4	Lup015829.1,K08730,2.7.8.-	Lup015835.1,K01080,3.1.3.4	Lup016298.1,K01115,3.1.4.4	Lup016304.1,K06130,3.1.1.5	Lup016339.1,K01047,3.1.1.4	Lup016443.3,K06130,3.1.1.5	Lup018189.1,K06130,3.1.1.5	Lup018197.1,K01115,3.1.4.4	Lup018228.1,K00995,2.7.8.5	Lup018752.1,K00894,2.7.1.82	Lup018784.1,K01126,3.1.4.46	Lup020312.1,K00630,2.3.1.15	Lup020881.1,K00006,1.1.1.8	Lup021103.1,K01613,4.1.1.65	Lup021745.1,K00901,2.7.1.107	Lup023036.1,K13508,2.3.1.15	Lup023094.1,K06129,3.1.1.5	Lup023293.1,K01613,4.1.1.65	Lup024190.1,K13508,2.3.1.15	Lup027438.1,K01080,3.1.3.4	Lup028668.1,K01114,3.1.4.3
map00565	56	Lup000116.1,K00993,2.7.8.1	Lup010219.1,K01080,3.1.3.4	Lup021213.1,K01115,3.1.4.4	Lup024601.1,K01047,3.1.1.4	Lup027009.1,K01115,3.1.4.4	Lup030864.1,K01114,3.1.4.3	Lup000410.1,K01114,3.1.4.3	Lup000411.1,K01114,3.1.4.3	Lup001945.1,K01047,3.1.1.4	Lup004360.1,K01115,3.1.4.4	Lup004434.1,K01115,3.1.4.4	Lup008235.1,K01047,3.1.1.4	Lup008281.1,K01114,3.1.4.3	Lup012497.1,K01115,3.1.4.4	Lup014849.1,K01115,3.1.4.4	Lup016097.1,K01047,3.1.1.4	Lup017860.1,K01047,3.1.1.4	Lup018343.1,K01080,3.1.3.4	Lup018588.1,K01047,3.1.1.4	Lup020336.1,K01115,3.1.4.4	Lup020417.1,K01115,3.1.4.4	Lup020798.1,K01114,3.1.4.3	Lup022063.2,K01115,3.1.4.4	Lup022377.1,K01080,3.1.3.4	Lup022477.2,K01062,3.1.1.47	Lup022764.1,K01047,3.1.1.4	Lup022870.2,K01115,3.1.4.4	Lup023318.1,K01047,3.1.1.4	Lup024910.1,K01047,3.1.1.4	Lup025299.1,K01114,3.1.4.3	Lup025431.1,K01115,3.1.4.4	Lup027724.1,K01047,3.1.1.4	Lup028972.1,K01047,3.1.1.4	Lup029041.1,K01115,3.1.4.4	Lup029436.1,K01080,3.1.3.4	Lup030268.1,K01047,3.1.1.4	Lup030582.1,K01047,3.1.1.4	Lup002735.1,K01115,3.1.4.4	Lup005423.1,K01115,3.1.4.4	Lup006942.3,K00993,2.7.8.1	Lup007278.1,K01047,3.1.1.4	Lup007878.1,K01115,3.1.4.4	Lup008586.1,K06123,1.1.1.101	Lup009329.1,K01047,3.1.1.4	Lup009770.1,K00993,2.7.8.1	Lup011349.1,K01047,3.1.1.4	Lup011468.1,K01047,3.1.1.4	Lup012728.1,K01115,3.1.4.4	Lup014774.1,K01115,3.1.4.4	Lup015678.1,K01115,3.1.4.4	Lup015835.1,K01080,3.1.3.4	Lup016298.1,K01115,3.1.4.4	Lup016339.1,K01047,3.1.1.4	Lup018197.1,K01115,3.1.4.4	Lup027438.1,K01080,3.1.3.4	Lup028668.1,K01114,3.1.4.3
map00590	70	Lup000051.1,K00432,1.11.1.9	Lup016837.1,K00079,1.1.1.184	Lup024601.1,K01047,3.1.1.4	Lup027277.1,K08726,3.3.2.10	Lup001849.1,K00432,1.11.1.9	Lup001945.1,K01047,3.1.1.4	Lup003054.1,K08726,3.3.2.10	Lup003056.1,K08726,3.3.2.10	Lup004590.1,K05309,5.3.99.3	Lup008235.1,K01047,3.1.1.4	Lup015608.1,K08726,3.3.2.10	Lup015609.1,K08726,3.3.2.10	Lup016097.1,K01047,3.1.1.4	Lup017860.1,K01047,3.1.1.4	Lup018006.3,K00432,1.11.1.9	Lup018588.1,K01047,3.1.1.4	Lup021481.1,K08726,3.3.2.10	Lup021930.1,K00432,1.11.1.9	Lup022599.1,K08726,3.3.2.10	Lup022600.1,K08726,3.3.2.10	Lup022764.1,K01047,3.1.1.4	Lup022929.1,K00490,1.14.13.30	Lup023318.1,K01047,3.1.1.4	Lup024910.1,K01047,3.1.1.4	Lup024991.1,K08726,3.3.2.10	Lup024992.1,K08726,3.3.2.10	Lup025243.2,K08726,3.3.2.10	Lup027724.1,K01047,3.1.1.4	Lup027905.1,K00079,1.1.1.184	Lup028252.1,K08726,3.3.2.10	Lup028378.1,K00432,1.11.1.9	Lup028972.1,K01047,3.1.1.4	Lup029112.1,K08726,3.3.2.10	Lup030256.1,K00681,2.3.2.2	Lup030268.1,K01047,3.1.1.4	Lup030582.1,K01047,3.1.1.4	Lup031515.1,K08726,3.3.2.10	Lup031567.1,K00432,1.11.1.9	Lup001050.1,K08726,3.3.2.10	Lup001051.3,K08726,3.3.2.10	Lup001052.1,K08726,3.3.2.10	Lup002340.1,K00432,1.11.1.9	Lup002427.1,K00079,1.1.1.184	Lup005138.1,K05309,5.3.99.3	Lup005140.1,K05309,5.3.99.3	Lup007278.1,K01047,3.1.1.4	Lup009329.1,K01047,3.1.1.4	Lup009733.1,K05309,5.3.99.3	Lup011333.1,K00681,2.3.2.2	Lup011349.1,K01047,3.1.1.4	Lup011468.1,K01047,3.1.1.4	Lup011480.1,K00432,1.11.1.9	Lup012183.1,K00079,1.1.1.184	Lup014208.1,K00079,1.1.1.184	Lup014533.1,K08726,3.3.2.10	Lup014602.1,K00079,1.1.1.184	Lup014603.1,K00079,1.1.1.184	Lup014604.1,K00079,1.1.1.184	Lup015331.1,K00432,1.11.1.9	Lup015332.1,K00432,1.11.1.9	Lup016213.1,K00681,2.3.2.2	Lup016339.1,K01047,3.1.1.4	Lup018226.1,K01254,3.3.2.6	Lup018291.1,K00079,1.1.1.184	Lup020204.1,K00079,1.1.1.184	Lup021114.1,K00079,1.1.1.184	Lup021115.1,K00079,1.1.1.184	Lup023704.1,K00079,1.1.1.184	Lup023705.1,K00079,1.1.1.184	Lup032475.1,K00681,2.3.2.2
map00591	41	Lup024601.1,K01047,3.1.1.4	Lup001945.1,K01047,3.1.1.4	Lup003340.1,K00454,1.13.11.12	Lup003341.1,K00454,1.13.11.12	Lup004445.1,K00454,1.13.11.12	Lup004644.1,K00454,1.13.11.12	Lup008235.1,K01047,3.1.1.4	Lup016097.1,K01047,3.1.1.4	Lup017235.1,K00454,1.13.11.12	Lup017860.1,K01047,3.1.1.4	Lup018588.1,K01047,3.1.1.4	Lup021498.1,K00454,1.13.11.12	Lup022644.1,K00454,1.13.11.12	Lup022764.1,K01047,3.1.1.4	Lup023318.1,K01047,3.1.1.4	Lup024910.1,K01047,3.1.1.4	Lup025302.1,K00454,1.13.11.12	Lup027724.1,K01047,3.1.1.4	Lup028972.1,K01047,3.1.1.4	Lup029306.1,K00454,1.13.11.12	Lup030268.1,K01047,3.1.1.4	Lup030582.1,K01047,3.1.1.4	Lup031614.1,K00454,1.13.11.12	Lup005964.1,K00454,1.13.11.12	Lup005965.1,K00454,1.13.11.12	Lup007278.1,K01047,3.1.1.4	Lup007590.1,K00454,1.13.11.12	Lup009329.1,K01047,3.1.1.4	Lup011349.1,K01047,3.1.1.4	Lup011468.1,K01047,3.1.1.4	Lup012080.1,K00454,1.13.11.12	Lup012121.1,K00454,1.13.11.12	Lup014643.1,K00454,1.13.11.12	Lup014645.1,K00454,1.13.11.12	Lup014647.1,K00454,1.13.11.12	Lup015668.1,K00454,1.13.11.12	Lup016339.1,K01047,3.1.1.4	Lup017606.1,K00454,1.13.11.12	Lup018117.1,K00454,1.13.11.12	Lup020187.1,K00454,1.13.11.12	Lup026769.1,K00454,1.13.11.12
map00592	126	Lup010176.1,K01058,3.1.1.32	Lup010177.1,K01058,3.1.1.32	Lup024425.1,K08241,2.1.1.141	Lup024601.1,K01047,3.1.1.4	Lup027002.1,K01058,3.1.1.32	Lup027003.1,K01058,3.1.1.32	Lup028768.1,K00232,1.3.3.6	Lup028769.1,K00232,1.3.3.6	Lup028770.1,K00232,1.3.3.6	Lup000583.1,K01723,4.2.1.92	Lup001945.1,K01047,3.1.1.4	Lup003015.1,K00232,1.3.3.6	Lup003340.1,K00454,1.13.11.12	Lup003341.1,K00454,1.13.11.12	Lup003367.1,K01723,4.2.1.92	Lup004445.1,K00454,1.13.11.12	Lup004644.1,K00454,1.13.11.12	Lup005705.1,K08241,2.1.1.141	Lup008235.1,K01047,3.1.1.4	Lup008862.1,K01058,3.1.1.32	Lup008903.1,K00232,1.3.3.6	Lup012317.1,K05894,1.3.1.42	Lup012400.1,K10525,5.3.99.6	Lup013315.1,K00232,1.3.3.6	Lup016097.1,K01047,3.1.1.4	Lup017235.1,K00454,1.13.11.12	Lup017310.5,K08241,2.1.1.141	Lup017860.1,K01047,3.1.1.4	Lup018547.1,K00232,1.3.3.6	Lup018588.1,K01047,3.1.1.4	Lup020033.1,K10526,6.2.1.-	Lup020040.1,K05894,1.3.1.42	Lup021498.1,K00454,1.13.11.12	Lup022183.1,K05894,1.3.1.42	Lup022644.1,K00454,1.13.11.12	Lup022764.1,K01047,3.1.1.4	Lup022823.1,K08241,2.1.1.141	Lup023314.1,K00232,1.3.3.6	Lup023318.1,K01047,3.1.1.4	Lup023465.1,K08241,2.1.1.141	Lup023988.1,K08241,2.1.1.141	Lup024322.1,K00232,1.3.3.6	Lup024910.1,K01047,3.1.1.4	Lup025302.1,K00454,1.13.11.12	Lup025484.1,K10526,6.2.1.-	Lup025850.1,K01058,3.1.1.32	Lup026064.2,K05894,1.3.1.42	Lup026550.1,K01058,3.1.1.32	Lup026697.1,K10525,5.3.99.6	Lup027650.1,K01058,3.1.1.32	Lup027724.1,K01047,3.1.1.4	Lup027793.1,K00232,1.3.3.6	Lup027794.1,K00232,1.3.3.6	Lup027798.1,K01058,3.1.1.32	Lup027897.1,K01058,3.1.1.32	Lup028093.1,K01058,3.1.1.32	Lup028107.1,K00232,1.3.3.6	Lup028367.1,K01058,3.1.1.32	Lup028972.1,K01047,3.1.1.4	Lup029306.1,K00454,1.13.11.12	Lup029405.1,K10526,6.2.1.-	Lup029669.1,K08241,2.1.1.141	Lup029806.1,K00232,1.3.3.6	Lup030268.1,K01047,3.1.1.4	Lup030562.1,K01723,4.2.1.92	Lup030582.1,K01047,3.1.1.4	Lup031015.1,K08241,2.1.1.141	Lup031336.1,K00232,1.3.3.6	Lup031614.1,K00454,1.13.11.12	Lup032434.1,K10525,5.3.99.6	Lup001106.1,K00232,1.3.3.6	Lup001614.1,K10525,5.3.99.6	Lup001682.1,K10526,6.2.1.-	Lup003492.1,K05894,1.3.1.42	Lup003606.1,K10529,1.-.-.-	Lup003704.1,K00232,1.3.3.6	Lup003705.1,K00232,1.3.3.6	Lup003813.1,K05894,1.3.1.42	Lup003814.1,K05894,1.3.1.42	Lup003815.1,K05894,1.3.1.42	Lup004092.1,K00232,1.3.3.6	Lup004159.1,K10529,1.-.-.-	Lup004918.1,K10526,6.2.1.-	Lup005455.1,K00232,1.3.3.6	Lup005768.1,K00232,1.3.3.6	Lup005964.1,K00454,1.13.11.12	Lup005965.1,K00454,1.13.11.12	Lup006040.1,K10526,6.2.1.-	Lup007278.1,K01047,3.1.1.4	Lup007590.1,K00454,1.13.11.12	Lup008055.1,K01058,3.1.1.32	Lup008056.1,K01058,3.1.1.32	Lup009329.1,K01047,3.1.1.4	Lup009772.1,K01723,4.2.1.92	Lup011349.1,K01047,3.1.1.4	Lup011453.1,K01058,3.1.1.32	Lup011468.1,K01047,3.1.1.4	Lup011955.1,K10525,5.3.99.6	Lup012053.1,K10525,5.3.99.6	Lup012080.1,K00454,1.13.11.12	Lup012121.1,K00454,1.13.11.12	Lup013153.1,K10529,1.-.-.-	Lup014643.1,K00454,1.13.11.12	Lup014645.1,K00454,1.13.11.12	Lup014647.1,K00454,1.13.11.12	Lup014676.1,K01723,4.2.1.92	Lup015223.1,K08241,2.1.1.141	Lup015247.1,K01723,4.2.1.92	Lup015668.1,K00454,1.13.11.12	Lup016339.1,K01047,3.1.1.4	Lup017606.1,K00454,1.13.11.12	Lup018117.1,K00454,1.13.11.12	Lup018735.1,K08241,2.1.1.141	Lup020187.1,K00454,1.13.11.12	Lup021075.2,K00232,1.3.3.6	Lup021850.1,K08241,2.1.1.141	Lup023770.1,K08241,2.1.1.141	Lup023914.1,K08241,2.1.1.141	Lup024159.1,K10528,4.1.2.-	Lup024224.1,K10526,6.2.1.-	Lup024402.1,K05894,1.3.1.42	Lup024403.1,K05894,1.3.1.42	Lup024404.1,K05894,1.3.1.42	Lup026479.1,K00232,1.3.3.6	Lup026628.1,K05894,1.3.1.42	Lup026769.1,K00454,1.13.11.12
map00600	88	Lup000273.1,K04716,3.1.3.-	Lup010219.1,K01080,3.1.3.4	Lup010373.1,K04714,2.7.8.27	Lup016852.1,K01190,3.2.1.23	Lup016853.1,K01190,3.2.1.23	Lup024499.1,K00654,2.3.1.50	Lup027185.1,K04711,3.5.1.-	Lup030975.1,K07407,3.2.1.22	Lup000496.1,K01190,3.2.1.23	Lup000611.1,K04708,1.1.1.102	Lup003250.1,K01190,3.2.1.23	Lup004740.1,K04713,1.14.-.-	Lup008175.1,K01190,3.2.1.23	Lup008219.2,K00654,2.3.1.50	Lup008272.2,K04714,2.7.8.27	Lup008888.2,K00654,2.3.1.50	Lup011122.1,K04715,2.7.1.138	Lup013183.1,K04711,3.5.1.-	Lup014465.1,K04714,2.7.8.27	Lup017048.1,K01190,3.2.1.23	Lup017358.1,K01190,3.2.1.23	Lup017829.1,K04711,3.5.1.-	Lup018343.1,K01080,3.1.3.4	Lup018946.1,K07407,3.2.1.22	Lup018947.1,K07407,3.2.1.22	Lup018948.1,K07407,3.2.1.22	Lup019134.1,K12349,3.5.1.23	Lup022015.1,K01190,3.2.1.23	Lup022377.1,K01080,3.1.3.4	Lup022732.1,K00654,2.3.1.50	Lup022827.1,K01190,3.2.1.23	Lup023437.1,K01190,3.2.1.23	Lup024971.1,K04718,2.7.1.91	Lup025755.1,K04715,2.7.1.138	Lup025976.1,K01190,3.2.1.23	Lup026097.1,K01190,3.2.1.23	Lup026419.1,K04711,3.5.1.-	Lup026791.1,K04717,3.1.3.-	Lup027748.1,K01190,3.2.1.23	Lup027934.1,K04709,2.3.1.24	Lup028109.1,K12353,3.1.4.12	Lup028169.1,K04709,2.3.1.24	Lup028251.1,K01190,3.2.1.23	Lup029436.1,K01080,3.1.3.4	Lup029704.2,K12349,3.5.1.23	Lup030055.1,K01190,3.2.1.23	Lup030209.1,K01190,3.2.1.23	Lup031026.2,K01190,3.2.1.23	Lup031597.1,K01190,3.2.1.23	Lup032361.2,K01190,3.2.1.23	Lup032362.1,K01190,3.2.1.23	Lup032975.2,K07407,3.2.1.22	Lup033054.1,K01190,3.2.1.23	Lup001022.1,K04708,1.1.1.102	Lup002437.1,K01190,3.2.1.23	Lup003968.1,K04713,1.14.-.-	Lup004051.1,K04715,2.7.1.138	Lup004933.2,K01190,3.2.1.23	Lup005045.1,K01190,3.2.1.23	Lup005116.1,K01190,3.2.1.23	Lup005735.1,K07407,3.2.1.22	Lup005972.1,K12309,3.2.1.23	Lup005981.1,K01190,3.2.1.23	Lup006088.1,K00654,2.3.1.50	Lup006743.1,K04713,1.14.-.-	Lup008635.1,K04713,1.14.-.-	Lup009049.1,K04718,2.7.1.91	Lup009195.1,K01190,3.2.1.23	Lup009326.1,K04708,1.1.1.102	Lup010734.1,K07407,3.2.1.22	Lup011284.1,K01190,3.2.1.23	Lup011542.1,K01190,3.2.1.23	Lup011941.1,K01634,4.1.2.27	Lup012125.1,K07407,3.2.1.22	Lup012738.1,K04714,2.7.8.27	Lup013083.1,K04712,1.14.-.-	Lup015802.1,K04714,2.7.8.27	Lup015835.1,K01080,3.1.3.4	Lup016546.1,K04709,2.3.1.24	Lup017579.1,K01190,3.2.1.23	Lup018131.1,K01190,3.2.1.23	Lup018684.1,K04708,1.1.1.102	Lup019319.1,K04709,2.3.1.24	Lup019825.1,K04716,3.1.3.-	Lup020295.1,K00654,2.3.1.50	Lup023930.1,K04709,2.3.1.24	Lup023959.1,K00654,2.3.1.50	Lup027438.1,K01080,3.1.3.4
map00601	4	Lup013424.1,K07819,2.4.1.-	Lup017091.1,K00781,2.4.99.6	Lup026137.1,K07819,2.4.1.-	Lup029891.1,K07819,2.4.1.-
map00603	18	Lup028824.1,K12373,3.2.1.52	Lup030975.1,K07407,3.2.1.22	Lup003179.1,K00780,2.4.99.4	Lup018946.1,K07407,3.2.1.22	Lup018947.1,K07407,3.2.1.22	Lup018948.1,K07407,3.2.1.22	Lup027493.1,K03368,2.4.99.4	Lup030451.1,K12373,3.2.1.52	Lup032975.2,K07407,3.2.1.22	Lup002298.1,K12373,3.2.1.52	Lup003719.1,K12373,3.2.1.52	Lup005735.1,K07407,3.2.1.22	Lup006474.1,K03368,2.4.99.4	Lup010734.1,K07407,3.2.1.22	Lup011930.1,K12373,3.2.1.52	Lup012073.1,K12373,3.2.1.52	Lup012125.1,K07407,3.2.1.22	Lup023098.1,K01988,2.4.1.228
map00604	10	Lup028824.1,K12373,3.2.1.52	Lup003179.1,K00780,2.4.99.4	Lup027493.1,K03368,2.4.99.4	Lup030451.1,K12373,3.2.1.52	Lup002298.1,K12373,3.2.1.52	Lup003719.1,K12373,3.2.1.52	Lup005972.1,K12309,3.2.1.23	Lup006474.1,K03368,2.4.99.4	Lup011930.1,K12373,3.2.1.52	Lup012073.1,K12373,3.2.1.52
map00620	147	Lup000030.1,K00029,1.1.1.40	Lup000043.1,K01759,4.4.1.5	Lup000282.1,K00102,1.1.2.4	Lup010366.1,K01962,6.4.1.2	Lup024734.1,K01649,2.3.3.13	Lup027038.1,K00128,1.2.1.3	Lup027300.1,K01006,2.7.9.1	Lup027316.1,K01759,4.4.1.5	Lup031846.1,K01595,4.1.1.31	Lup031908.1,K01069,3.1.2.6	Lup000449.1,K00029,1.1.1.40	Lup000572.1,K00128,1.2.1.3	Lup000589.2,K01759,4.4.1.5	Lup001868.1,K00128,1.2.1.3	Lup001869.1,K00128,1.2.1.3	Lup002010.1,K00627,2.3.1.12	Lup002996.1,K01595,4.1.1.31	Lup003224.1,K01759,4.4.1.5	Lup003327.1,K00128,1.2.1.3	Lup004416.1,K00029,1.1.1.40	Lup004507.1,K01759,4.4.1.5	Lup005608.1,K00128,1.2.1.3	Lup007370.1,K01759,4.4.1.5	Lup007441.1,K00382,1.8.1.4	Lup008875.1,K00162,1.2.4.1	Lup009580.1,K01069,3.1.2.6	Lup010565.1,K00873,2.7.1.40	Lup011059.1,K01759,4.4.1.5	Lup012330.1,K00162,1.2.4.1	Lup012569.2,K00029,1.1.1.40	Lup012701.1,K00128,1.2.1.3	Lup012702.1,K00128,1.2.1.3	Lup014007.1,K00161,1.2.4.1	Lup014474.1,K01962,6.4.1.2	Lup014862.1,K00162,1.2.4.1	Lup015603.1,K00011,1.1.1.21	Lup015900.1,K00161,1.2.4.1	Lup016026.1,K01610,4.1.1.49	Lup017804.1,K01895,6.2.1.1	Lup018439.1,K00026,1.1.1.37	Lup018575.1,K00873,2.7.1.40	Lup020742.1,K00128,1.2.1.3	Lup020762.1,K00161,1.2.4.1	Lup022017.1,K00102,1.1.2.4	Lup025521.1,K01610,4.1.1.49	Lup025601.1,K00161,1.2.4.1	Lup025639.1,K00026,1.1.1.37	Lup025978.1,K00102,1.1.2.4	Lup026330.1,K00026,1.1.1.37	Lup026712.1,K00102,1.1.2.4	Lup026946.1,K01595,4.1.1.31	Lup027330.1,K01512,3.6.1.7	Lup027530.1,K01638,2.3.3.9	Lup027820.1,K00873,2.7.1.40	Lup027834.1,K00026,1.1.1.37	Lup027994.1,K00873,2.7.1.40	Lup028157.1,K01610,4.1.1.49	Lup028250.1,K00128,1.2.1.3	Lup028476.1,K01610,4.1.1.49	Lup028512.1,K01759,4.4.1.5	Lup028747.1,K00627,2.3.1.12	Lup029133.1,K00382,1.8.1.4	Lup029159.1,K00382,1.8.1.4	Lup029582.1,K01069,3.1.2.6	Lup029759.1,K00128,1.2.1.3	Lup029825.1,K01595,4.1.1.31	Lup029833.1,K00026,1.1.1.37	Lup029926.2,K00128,1.2.1.3	Lup030028.2,K01069,3.1.2.6	Lup030073.3,K00029,1.1.1.40	Lup030774.1,K00025,1.1.1.37	Lup031224.1,K01512,3.6.1.7	Lup031264.1,K00102,1.1.2.4	Lup031352.1,K01895,6.2.1.1	Lup031547.1,K00382,1.8.1.4	Lup031638.1,K01595,4.1.1.31	Lup032218.1,K00016,1.1.1.27	Lup032219.1,K00016,1.1.1.27	Lup032674.1,K00873,2.7.1.40	Lup032733.1,K00029,1.1.1.40	Lup032824.2,K01759,4.4.1.5	Lup032864.1,K01895,6.2.1.1	Lup032922.1,K00029,1.1.1.40	Lup000849.1,K00626,2.3.1.9	Lup000958.1,K00026,1.1.1.37	Lup001665.1,K00627,2.3.1.12	Lup001683.1,K00025,1.1.1.37	Lup002214.1,K01595,4.1.1.31	Lup002595.1,K00873,2.7.1.40	Lup003993.1,K00873,2.7.1.40	Lup004108.1,K00873,2.7.1.40	Lup005043.1,K00128,1.2.1.3	Lup005164.1,K00627,2.3.1.12	Lup005953.1,K01069,3.1.2.6	Lup006167.1,K01759,4.4.1.5	Lup006805.1,K01759,4.4.1.5	Lup007544.1,K00162,1.2.4.1	Lup008132.1,K00873,2.7.1.40	Lup008370.1,K00025,1.1.1.37	Lup008504.1,K00161,1.2.4.1	Lup008678.1,K00873,2.7.1.40	Lup009011.1,K00102,1.1.2.4	Lup009133.1,K00162,1.2.4.1	Lup009383.1,K00873,2.7.1.40	Lup009889.1,K01895,6.2.1.1	Lup010000.1,K00025,1.1.1.37	Lup010654.1,K01759,4.4.1.5	Lup010839.1,K01649,2.3.3.13	Lup010841.1,K01649,2.3.3.13	Lup010842.1,K01649,2.3.3.13	Lup011590.1,K00873,2.7.1.40	Lup013796.1,K00873,2.7.1.40	Lup014193.1,K00102,1.1.2.4	Lup014601.1,K00028,1.1.1.39	Lup014648.3,K00627,2.3.1.12	Lup014720.1,K00873,2.7.1.40	Lup014827.1,K01895,6.2.1.1	Lup015113.1,K00025,1.1.1.37	Lup015152.1,K00627,2.3.1.12	Lup015178.1,K01595,4.1.1.31	Lup015184.1,K00026,1.1.1.37	Lup015260.1,K01895,6.2.1.1	Lup015773.1,K00128,1.2.1.3	Lup016216.1,K00028,1.1.1.39	Lup016482.1,K01595,4.1.1.31	Lup016560.1,K01610,4.1.1.49	Lup016584.1,K00128,1.2.1.3	Lup017526.1,K00025,1.1.1.37	Lup017647.1,K00873,2.7.1.40	Lup018748.1,K00873,2.7.1.40	Lup019375.1,K00128,1.2.1.3	Lup019545.1,K00873,2.7.1.40	Lup020515.1,K00873,2.7.1.40	Lup021193.1,K00873,2.7.1.40	Lup021703.1,K00873,2.7.1.40	Lup021832.1,K00162,1.2.4.1	Lup022696.1,K01595,4.1.1.31	Lup022706.1,K00026,1.1.1.37	Lup023032.1,K01962,6.4.1.2	Lup023272.1,K00873,2.7.1.40	Lup023706.1,K00028,1.1.1.39	Lup023740.1,K00626,2.3.1.9	Lup023749.1,K01759,4.4.1.5	Lup023762.1,K03778,1.1.1.28	Lup025156.1,K00029,1.1.1.40	Lup026767.1,K00627,2.3.1.12	Lup026768.2,K00627,2.3.1.12
map00621	4	Lup023328.1,K00480,1.14.13.1	Lup027799.1,K00480,1.14.13.1	Lup030495.1,K00480,1.14.13.1	Lup015752.1,K00480,1.14.13.1
map00623	4	Lup013200.1,K01061,3.1.1.45	Lup026391.1,K01061,3.1.1.45	Lup012157.1,K01061,3.1.1.45	Lup019696.1,K01061,3.1.1.45
map00624	4	Lup023328.1,K00480,1.14.13.1	Lup027799.1,K00480,1.14.13.1	Lup030495.1,K00480,1.14.13.1	Lup015752.1,K00480,1.14.13.1
map00625	45	Lup010340.1,K00001,1.1.1.1	Lup027038.1,K00128,1.2.1.3	Lup027277.1,K08726,3.3.2.10	Lup000572.1,K00128,1.2.1.3	Lup001868.1,K00128,1.2.1.3	Lup001869.1,K00128,1.2.1.3	Lup001875.1,K00001,1.1.1.1	Lup001876.1,K00001,1.1.1.1	Lup003054.1,K08726,3.3.2.10	Lup003056.1,K08726,3.3.2.10	Lup003327.1,K00128,1.2.1.3	Lup005608.1,K00128,1.2.1.3	Lup009618.1,K00001,1.1.1.1	Lup012701.1,K00128,1.2.1.3	Lup012702.1,K00128,1.2.1.3	Lup015608.1,K08726,3.3.2.10	Lup015609.1,K08726,3.3.2.10	Lup020742.1,K00128,1.2.1.3	Lup021481.1,K08726,3.3.2.10	Lup022599.1,K08726,3.3.2.10	Lup022600.1,K08726,3.3.2.10	Lup023100.1,K00001,1.1.1.1	Lup024991.1,K08726,3.3.2.10	Lup024992.1,K08726,3.3.2.10	Lup025243.2,K08726,3.3.2.10	Lup028250.1,K00128,1.2.1.3	Lup028252.1,K08726,3.3.2.10	Lup029112.1,K08726,3.3.2.10	Lup029759.1,K00128,1.2.1.3	Lup029926.2,K00128,1.2.1.3	Lup030804.1,K00001,1.1.1.1	Lup031515.1,K08726,3.3.2.10	Lup001050.1,K08726,3.3.2.10	Lup001051.3,K08726,3.3.2.10	Lup001052.1,K08726,3.3.2.10	Lup005043.1,K00128,1.2.1.3	Lup009880.1,K00001,1.1.1.1	Lup014533.1,K08726,3.3.2.10	Lup015773.1,K00128,1.2.1.3	Lup016584.1,K00128,1.2.1.3	Lup018096.1,K00001,1.1.1.1	Lup018765.1,K00001,1.1.1.1	Lup019375.1,K00128,1.2.1.3	Lup019889.1,K00001,1.1.1.1	Lup022718.1,K00001,1.1.1.1
map00626	15	Lup010340.1,K00001,1.1.1.1	Lup001875.1,K00001,1.1.1.1	Lup001876.1,K00001,1.1.1.1	Lup009618.1,K00001,1.1.1.1	Lup023100.1,K00001,1.1.1.1	Lup023328.1,K00480,1.14.13.1	Lup027799.1,K00480,1.14.13.1	Lup030495.1,K00480,1.14.13.1	Lup030804.1,K00001,1.1.1.1	Lup009880.1,K00001,1.1.1.1	Lup015752.1,K00480,1.14.13.1	Lup018096.1,K00001,1.1.1.1	Lup018765.1,K00001,1.1.1.1	Lup019889.1,K00001,1.1.1.1	Lup022718.1,K00001,1.1.1.1
map00627	89	Lup000068.1,K01101,3.1.3.41	Lup016835.1,K01101,3.1.3.41	Lup024438.1,K01101,3.1.3.41	Lup000567.1,K01113,3.1.3.1	Lup002087.1,K01501,3.5.5.1	Lup003292.1,K01101,3.1.3.41	Lup004661.1,K01501,3.5.5.1	Lup005620.1,K01113,3.1.3.1	Lup007401.1,K01501,3.5.5.1	Lup007416.3,K01692,4.2.1.17	Lup009704.1,K01078,3.1.3.2	Lup010633.1,K01101,3.1.3.41	Lup012382.1,K01101,3.1.3.41	Lup012658.1,K01101,3.1.3.41	Lup013245.1,K01501,3.5.5.1	Lup017052.1,K01113,3.1.3.1	Lup017473.1,K01113,3.1.3.1	Lup018433.1,K01501,3.5.5.1	Lup019059.2,K01113,3.1.3.1	Lup021988.1,K01078,3.1.3.2	Lup021989.1,K01078,3.1.3.2	Lup022761.1,K01066,3.1.1.-	Lup022974.1,K01101,3.1.3.41	Lup023182.1,K01078,3.1.3.2	Lup023185.1,K01113,3.1.3.1	Lup023186.1,K01078,3.1.3.2	Lup023194.1,K01078,3.1.3.2	Lup023334.1,K01078,3.1.3.2	Lup023463.1,K01101,3.1.3.41	Lup025986.1,K01101,3.1.3.41	Lup026339.1,K01501,3.5.5.1	Lup027330.1,K01512,3.6.1.7	Lup027480.1,K01101,3.1.3.41	Lup027520.1,K01113,3.1.3.1	Lup027661.1,K01113,3.1.3.1	Lup027662.1,K01113,3.1.3.1	Lup027664.1,K01113,3.1.3.1	Lup027665.1,K01113,3.1.3.1	Lup028254.1,K01101,3.1.3.41	Lup029139.1,K01692,4.2.1.17	Lup029542.1,K01113,3.1.3.1	Lup029907.1,K01101,3.1.3.41	Lup029944.1,K01078,3.1.3.2	Lup031210.1,K01113,3.1.3.1	Lup031224.1,K01512,3.6.1.7	Lup031430.1,K01113,3.1.3.1	Lup031767.1,K01101,3.1.3.41	Lup032779.1,K01692,4.2.1.17	Lup000702.2,K01113,3.1.3.1	Lup001008.1,K01066,3.1.1.-	Lup002579.1,K01078,3.1.3.2	Lup002888.1,K07824,1.14.13.12	Lup004963.1,K01101,3.1.3.41	Lup004987.1,K01101,3.1.3.41	Lup005369.1,K01101,3.1.3.41	Lup005531.1,K01066,3.1.1.-	Lup006326.1,K01101,3.1.3.41	Lup006386.1,K01692,4.2.1.17	Lup006986.1,K01113,3.1.3.1	Lup007655.1,K01101,3.1.3.41	Lup007672.1,K01066,3.1.1.-	Lup007834.1,K01113,3.1.3.1	Lup008433.1,K01078,3.1.3.2	Lup008542.1,K01113,3.1.3.1	Lup009316.1,K01066,3.1.1.-	Lup009868.1,K07824,1.14.13.12	Lup010680.1,K01101,3.1.3.41	Lup010916.1,K01501,3.5.5.1	Lup010985.1,K01078,3.1.3.2	Lup011564.1,K01101,3.1.3.41	Lup012188.1,K01101,3.1.3.41	Lup012816.1,K01101,3.1.3.41	Lup013594.1,K01501,3.5.5.1	Lup014614.1,K01113,3.1.3.1	Lup014711.1,K01101,3.1.3.41	Lup015810.1,K01101,3.1.3.41	Lup016340.1,K01101,3.1.3.41	Lup016363.1,K01113,3.1.3.1	Lup018691.1,K01692,4.2.1.17	Lup019298.1,K01078,3.1.3.2	Lup019569.1,K01101,3.1.3.41	Lup019604.1,K01113,3.1.3.1	Lup019605.1,K01113,3.1.3.1	Lup019606.1,K01113,3.1.3.1	Lup019902.1,K01501,3.5.5.1	Lup020522.1,K01101,3.1.3.41	Lup023025.1,K01113,3.1.3.1	Lup023027.1,K01113,3.1.3.1	Lup025146.1,K01101,3.1.3.41
map00630	68	Lup000210.1,K01601,4.1.1.39	Lup010233.1,K01602,4.1.1.39	Lup024664.2,K00015,1.1.1.26	Lup027240.1,K01602,4.1.1.39	Lup028780.1,K11517,1.1.3.15	Lup001807.1,K00015,1.1.1.26	Lup002944.1,K00042,1.1.1.60	Lup003100.1,K01637,4.1.3.1	Lup003106.1,K01681,4.2.1.3	Lup006512.1,K01681,4.2.1.3	Lup008847.1,K01602,4.1.1.39	Lup008912.4,K11517,1.1.3.15	Lup011071.1,K01455,3.5.1.49	Lup011072.1,K01455,3.5.1.49	Lup011074.1,K01455,3.5.1.49	Lup014057.1,K01601,4.1.1.39	Lup015022.1,K01601,4.1.1.39	Lup018021.1,K01681,4.2.1.3	Lup018439.1,K00026,1.1.1.37	Lup019045.1,K01647,2.3.3.1	Lup022060.1,K01681,4.2.1.3	Lup022864.2,K01681,4.2.1.3	Lup022866.1,K01681,4.2.1.3	Lup022928.2,K01681,4.2.1.3	Lup024298.1,K00042,1.1.1.60	Lup024856.1,K11517,1.1.3.15	Lup025639.1,K00026,1.1.1.37	Lup026330.1,K00026,1.1.1.37	Lup026701.1,K01432,3.5.1.9	Lup027530.1,K01638,2.3.3.9	Lup027747.1,K01681,4.2.1.3	Lup027790.1,K01433,3.5.1.10	Lup027834.1,K00026,1.1.1.37	Lup028184.1,K01432,3.5.1.9	Lup029652.1,K01681,4.2.1.3	Lup029833.1,K00026,1.1.1.37	Lup030774.1,K00025,1.1.1.37	Lup031400.1,K01433,3.5.1.10	Lup000849.1,K00626,2.3.1.9	Lup000958.1,K00026,1.1.1.37	Lup001620.2,K01432,3.5.1.9	Lup001683.1,K00025,1.1.1.37	Lup002301.1,K01647,2.3.3.1	Lup004911.1,K00122,1.2.1.2	Lup004912.1,K00122,1.2.1.2	Lup005190.1,K01602,4.1.1.39	Lup006012.1,K01602,4.1.1.39	Lup006360.1,K00015,1.1.1.26	Lup007209.1,K01637,4.1.3.1	Lup007220.1,K01681,4.2.1.3	Lup007221.1,K01681,4.2.1.3	Lup007222.1,K01681,4.2.1.3	Lup007541.1,K11517,1.1.3.15	Lup007808.1,K01602,4.1.1.39	Lup008370.1,K00025,1.1.1.37	Lup009439.1,K01602,4.1.1.39	Lup010000.1,K00025,1.1.1.37	Lup015113.1,K00025,1.1.1.37	Lup015157.1,K01602,4.1.1.39	Lup015184.1,K00026,1.1.1.37	Lup016536.1,K01432,3.5.1.9	Lup017526.1,K00025,1.1.1.37	Lup020207.1,K01647,2.3.3.1	Lup021140.1,K01601,4.1.1.39	Lup021144.1,K01601,4.1.1.39	Lup022706.1,K00026,1.1.1.37	Lup023740.1,K00626,2.3.1.9	Lup024165.1,K01681,4.2.1.3
map00640	56	Lup010366.1,K01962,6.4.1.2	Lup016778.1,K01505,3.5.99.7	Lup027038.1,K00128,1.2.1.3	Lup027203.2,K01578,4.1.1.9	Lup031998.1,K00140,1.2.1.27	Lup000572.1,K00128,1.2.1.3	Lup001868.1,K00128,1.2.1.3	Lup001869.1,K00128,1.2.1.3	Lup003327.1,K00128,1.2.1.3	Lup005608.1,K00128,1.2.1.3	Lup006609.1,K00249,1.3.99.3	Lup007416.3,K01692,4.2.1.17	Lup008872.1,K03417,4.1.3.30	Lup008873.4,K03417,4.1.3.30	Lup008916.1,K00140,1.2.1.27	Lup012701.1,K00128,1.2.1.3	Lup012702.1,K00128,1.2.1.3	Lup014474.1,K01962,6.4.1.2	Lup017804.1,K01895,6.2.1.1	Lup017989.1,K00249,1.3.99.3	Lup020052.1,K00249,1.3.99.3	Lup020742.1,K00128,1.2.1.3	Lup020801.1,K00140,1.2.1.27	Lup022591.1,K00140,1.2.1.27	Lup025298.1,K05605,3.1.2.4	Lup025630.2,K00140,1.2.1.27	Lup026744.1,K00249,1.3.99.3	Lup028250.1,K00128,1.2.1.3	Lup029139.1,K01692,4.2.1.17	Lup029361.1,K00140,1.2.1.27	Lup029759.1,K00128,1.2.1.3	Lup029926.2,K00128,1.2.1.3	Lup031352.1,K01895,6.2.1.1	Lup032218.1,K00016,1.1.1.27	Lup032219.1,K00016,1.1.1.27	Lup032766.1,K00140,1.2.1.27	Lup032779.1,K01692,4.2.1.17	Lup032864.1,K01895,6.2.1.1	Lup000849.1,K00626,2.3.1.9	Lup005043.1,K00128,1.2.1.3	Lup006386.1,K01692,4.2.1.17	Lup007243.1,K05605,3.1.2.4	Lup008411.1,K05605,3.1.2.4	Lup009889.1,K01895,6.2.1.1	Lup011162.1,K05605,3.1.2.4	Lup011433.1,K00249,1.3.99.3	Lup012249.1,K05605,3.1.2.4	Lup013782.1,K01505,3.5.99.7	Lup014827.1,K01895,6.2.1.1	Lup015260.1,K01895,6.2.1.1	Lup015773.1,K00128,1.2.1.3	Lup016584.1,K00128,1.2.1.3	Lup018691.1,K01692,4.2.1.17	Lup019375.1,K00128,1.2.1.3	Lup023032.1,K01962,6.4.1.2	Lup023740.1,K00626,2.3.1.9
map00643	12	Lup002087.1,K01501,3.5.5.1	Lup004229.1,K01800,5.2.1.2	Lup004661.1,K01501,3.5.5.1	Lup007401.1,K01501,3.5.5.1	Lup013245.1,K01501,3.5.5.1	Lup018433.1,K01501,3.5.5.1	Lup026339.1,K01501,3.5.5.1	Lup031732.2,K01555,3.7.1.2	Lup010916.1,K01501,3.5.5.1	Lup013594.1,K01501,3.5.5.1	Lup015194.1,K00451,1.13.11.5	Lup019902.1,K01501,3.5.5.1
map00650	37	Lup021281.1,K01580,4.1.1.15	Lup004605.1,K01580,4.1.1.15	Lup005642.1,K01641,2.3.3.10	Lup007416.3,K01692,4.2.1.17	Lup008875.1,K00162,1.2.4.1	Lup009682.1,K01580,4.1.1.15	Lup012330.1,K00162,1.2.4.1	Lup014007.1,K00161,1.2.4.1	Lup014862.1,K00162,1.2.4.1	Lup015900.1,K00161,1.2.4.1	Lup018840.1,K01580,4.1.1.15	Lup020762.1,K00161,1.2.4.1	Lup024283.1,K01653,2.2.1.6	Lup025601.1,K00161,1.2.4.1	Lup025804.1,K01896,6.2.1.2	Lup026605.1,K01652,2.2.1.6	Lup026747.1,K01640,4.1.3.4	Lup029139.1,K01692,4.2.1.17	Lup029351.1,K01652,2.2.1.6	Lup032779.1,K01692,4.2.1.17	Lup032892.1,K01640,4.1.3.4	Lup000738.1,K01640,4.1.3.4	Lup000849.1,K00626,2.3.1.9	Lup001499.1,K01580,4.1.1.15	Lup001557.2,K00109,1.1.99.2	Lup002285.1,K00135,1.2.1.16	Lup006386.1,K01692,4.2.1.17	Lup007544.1,K00162,1.2.4.1	Lup008025.1,K01652,2.2.1.6	Lup008504.1,K00161,1.2.4.1	Lup009133.1,K00162,1.2.4.1	Lup012219.1,K00135,1.2.1.16	Lup015208.1,K00074,1.1.1.157	Lup018691.1,K01692,4.2.1.17	Lup020548.1,K01641,2.3.3.10	Lup021832.1,K00162,1.2.4.1	Lup023740.1,K00626,2.3.1.9
map00660	4	Lup024283.1,K01653,2.2.1.6	Lup026605.1,K01652,2.2.1.6	Lup029351.1,K01652,2.2.1.6	Lup008025.1,K01652,2.2.1.6
map00670	38	Lup000201.1,K01934,6.3.3.2	Lup002080.1,K00287,1.5.1.3	Lup007343.1,K00287,1.5.1.3	Lup014979.1,K00287,1.5.1.3	Lup015973.1,K00287,1.5.1.3	Lup015974.1,K00287,1.5.1.3	Lup016009.1,K00600,2.1.2.1	Lup020168.1,K00604,2.1.2.9	Lup020420.1,K00605,2.1.2.10	Lup020681.1,K00600,2.1.2.1	Lup025530.1,K00600,2.1.2.1	Lup027790.1,K01433,3.5.1.10	Lup028436.1,K00287,1.5.1.3	Lup031368.1,K00600,2.1.2.1	Lup031400.1,K01433,3.5.1.10	Lup032492.1,K00287,1.5.1.3	Lup032695.1,K01934,6.3.3.2	Lup001214.1,K00600,2.1.2.1	Lup004949.1,K00600,2.1.2.1	Lup005230.1,K00287,1.5.1.3	Lup005279.1,K01934,6.3.3.2	Lup005287.1,K00600,2.1.2.1	Lup006800.3,K00605,2.1.2.10	Lup008943.1,K00600,2.1.2.1	Lup009236.1,K00600,2.1.2.1	Lup009351.1,K00605,2.1.2.10	Lup010989.1,K00600,2.1.2.1	Lup011386.2,K00600,2.1.2.1	Lup012849.1,K00600,2.1.2.1	Lup014802.1,K00600,2.1.2.1	Lup015762.1,K00297,1.5.1.20	Lup019652.1,K00297,1.5.1.20	Lup020568.1,K00601,2.1.2.2	Lup020870.1,K00287,1.5.1.3	Lup021773.1,K00287,1.5.1.3	Lup021883.1,K00600,2.1.2.1	Lup023708.1,K00601,2.1.2.2	Lup026038.1,K00605,2.1.2.10
map00680	192	Lup000348.1,K00430,1.11.1.7	Lup010371.1,K03841,3.1.3.11	Lup016986.1,K00430,1.11.1.7	Lup021215.1,K00485,1.14.13.8	Lup021432.1,K00430,1.11.1.7	Lup024455.1,K00058,1.1.1.95	Lup024816.1,K00058,1.1.1.95	Lup026997.1,K00430,1.11.1.7	Lup027107.1,K00430,1.11.1.7	Lup027108.1,K00430,1.11.1.7	Lup027109.1,K00430,1.11.1.7	Lup027110.1,K00430,1.11.1.7	Lup028931.1,K01689,4.2.1.11	Lup030891.1,K01689,4.2.1.11	Lup031846.1,K01595,4.1.1.31	Lup000489.1,K00430,1.11.1.7	Lup001836.1,K00430,1.11.1.7	Lup002103.1,K01834,5.4.2.1	Lup002933.1,K00850,2.7.1.11	Lup002996.1,K01595,4.1.1.31	Lup003097.1,K00430,1.11.1.7	Lup003329.1,K00430,1.11.1.7	Lup004276.1,K00850,2.7.1.11	Lup006633.1,K00430,1.11.1.7	Lup007393.1,K00430,1.11.1.7	Lup007424.1,K00430,1.11.1.7	Lup008177.1,K00430,1.11.1.7	Lup009547.1,K00430,1.11.1.7	Lup012324.2,K03781,1.11.1.6	Lup012570.1,K00850,2.7.1.11	Lup012571.1,K00850,2.7.1.11	Lup012659.1,K01834,5.4.2.1	Lup013272.1,K01079,3.1.3.3	Lup013480.1,K00430,1.11.1.7	Lup013576.1,K00430,1.11.1.7	Lup014039.1,K00430,1.11.1.7	Lup014401.1,K00430,1.11.1.7	Lup014852.1,K00430,1.11.1.7	Lup014898.1,K03841,3.1.3.11	Lup015571.1,K01834,5.4.2.1	Lup015961.1,K00430,1.11.1.7	Lup015962.1,K00430,1.11.1.7	Lup015976.1,K00850,2.7.1.11	Lup016009.1,K00600,2.1.2.1	Lup016092.2,K00863,2.7.1.29	Lup016148.1,K00430,1.11.1.7	Lup016149.1,K00430,1.11.1.7	Lup017097.1,K01834,5.4.2.1	Lup017804.1,K01895,6.2.1.1	Lup017847.1,K00532,1.12.7.2	Lup017902.1,K00430,1.11.1.7	Lup017903.1,K00430,1.11.1.7	Lup018368.1,K00058,1.1.1.95	Lup018567.1,K00430,1.11.1.7	Lup018807.1,K00430,1.11.1.7	Lup018808.1,K00430,1.11.1.7	Lup018809.1,K00430,1.11.1.7	Lup018932.1,K00430,1.11.1.7	Lup019135.2,K01689,4.2.1.11	Lup019136.1,K01689,4.2.1.11	Lup019742.1,K00430,1.11.1.7	Lup019976.1,K01689,4.2.1.11	Lup020022.1,K00430,1.11.1.7	Lup020049.1,K00430,1.11.1.7	Lup020094.1,K00430,1.11.1.7	Lup020681.1,K00600,2.1.2.1	Lup020721.1,K00430,1.11.1.7	Lup020796.1,K03841,3.1.3.11	Lup021022.2,K01834,5.4.2.1	Lup021590.1,K00430,1.11.1.7	Lup022011.1,K00430,1.11.1.7	Lup022077.1,K00831,2.6.1.52	Lup022414.1,K01834,5.4.2.1	Lup022623.1,K01834,5.4.2.1	Lup022768.1,K00430,1.11.1.7	Lup022891.1,K00831,2.6.1.52	Lup024053.1,K00430,1.11.1.7	Lup025000.1,K00850,2.7.1.11	Lup025255.1,K00485,1.14.13.8	Lup025530.1,K00600,2.1.2.1	Lup025748.1,K00058,1.1.1.95	Lup025882.1,K00430,1.11.1.7	Lup025884.1,K00430,1.11.1.7	Lup026401.1,K00430,1.11.1.7	Lup026514.1,K00430,1.11.1.7	Lup026858.1,K00430,1.11.1.7	Lup026946.1,K01595,4.1.1.31	Lup027772.1,K00485,1.14.13.8	Lup027873.1,K00430,1.11.1.7	Lup028535.1,K00430,1.11.1.7	Lup028557.1,K01070,3.1.2.12	Lup029391.1,K00430,1.11.1.7	Lup029392.1,K00430,1.11.1.7	Lup029401.1,K03781,1.11.1.6	Lup029521.1,K00430,1.11.1.7	Lup029825.1,K01595,4.1.1.31	Lup030034.1,K00430,1.11.1.7	Lup030254.1,K00850,2.7.1.11	Lup030296.1,K00430,1.11.1.7	Lup030330.1,K00058,1.1.1.95	Lup031352.1,K01895,6.2.1.1	Lup031368.1,K00600,2.1.2.1	Lup031638.1,K01595,4.1.1.31	Lup031745.1,K00532,1.12.7.2	Lup032594.1,K00430,1.11.1.7	Lup032595.1,K00430,1.11.1.7	Lup032597.1,K00430,1.11.1.7	Lup032684.1,K03841,3.1.3.11	Lup032838.1,K00058,1.1.1.95	Lup032864.1,K01895,6.2.1.1	Lup032918.1,K00850,2.7.1.11	Lup000901.1,K00485,1.14.13.8	Lup001214.1,K00600,2.1.2.1	Lup001232.1,K00430,1.11.1.7	Lup001439.1,K00430,1.11.1.7	Lup001680.1,K00430,1.11.1.7	Lup001703.1,K00850,2.7.1.11	Lup002214.1,K01595,4.1.1.31	Lup002290.1,K00430,1.11.1.7	Lup002459.1,K00430,1.11.1.7	Lup002590.1,K01689,4.2.1.11	Lup003474.1,K00485,1.14.13.8	Lup003565.1,K00430,1.11.1.7	Lup003711.1,K00430,1.11.1.7	Lup003842.1,K00430,1.11.1.7	Lup003849.1,K03781,1.11.1.6	Lup004077.1,K00430,1.11.1.7	Lup004796.1,K00430,1.11.1.7	Lup004835.1,K00850,2.7.1.11	Lup004911.1,K00122,1.2.1.2	Lup004912.1,K00122,1.2.1.2	Lup004949.1,K00600,2.1.2.1	Lup004962.1,K01834,5.4.2.1	Lup005147.3,K00863,2.7.1.29	Lup005287.1,K00600,2.1.2.1	Lup005770.2,K01834,5.4.2.1	Lup006087.1,K01834,5.4.2.1	Lup006153.1,K00430,1.11.1.7	Lup006171.1,K01834,5.4.2.1	Lup006916.1,K00430,1.11.1.7	Lup007017.1,K00430,1.11.1.7	Lup007130.1,K00430,1.11.1.7	Lup007688.1,K00430,1.11.1.7	Lup007840.1,K00430,1.11.1.7	Lup007963.1,K00430,1.11.1.7	Lup008493.1,K00430,1.11.1.7	Lup008943.1,K00600,2.1.2.1	Lup008967.1,K03841,3.1.3.11	Lup008973.1,K00430,1.11.1.7	Lup009236.1,K00600,2.1.2.1	Lup009251.1,K01834,5.4.2.1	Lup009889.1,K01895,6.2.1.1	Lup010005.1,K00485,1.14.13.8	Lup010989.1,K00600,2.1.2.1	Lup011386.2,K00600,2.1.2.1	Lup012045.1,K01834,5.4.2.1	Lup012136.1,K00430,1.11.1.7	Lup012284.1,K01689,4.2.1.11	Lup012849.1,K00600,2.1.2.1	Lup012926.1,K01834,5.4.2.1	Lup013603.1,K00430,1.11.1.7	Lup013608.1,K00430,1.11.1.7	Lup014129.1,K00485,1.14.13.8	Lup014802.1,K00600,2.1.2.1	Lup014827.1,K01895,6.2.1.1	Lup015040.1,K00430,1.11.1.7	Lup015087.1,K00430,1.11.1.7	Lup015178.1,K01595,4.1.1.31	Lup015260.1,K01895,6.2.1.1	Lup015762.1,K00297,1.5.1.20	Lup016482.1,K01595,4.1.1.31	Lup016566.1,K00850,2.7.1.11	Lup017522.1,K00430,1.11.1.7	Lup017689.1,K01689,4.2.1.11	Lup018206.2,K00430,1.11.1.7	Lup019243.1,K00058,1.1.1.95	Lup019245.2,K00058,1.1.1.95	Lup019270.1,K00430,1.11.1.7	Lup019504.1,K00430,1.11.1.7	Lup019652.1,K00297,1.5.1.20	Lup020323.1,K01079,3.1.3.3	Lup020471.1,K01689,4.2.1.11	Lup020891.1,K00430,1.11.1.7	Lup021173.1,K01834,5.4.2.1	Lup021200.2,K00441,1.12.98.1	Lup021883.1,K00600,2.1.2.1	Lup022696.1,K01595,4.1.1.31	Lup023931.1,K00430,1.11.1.7	Lup025668.1,K00430,1.11.1.7	Lup026449.1,K00430,1.11.1.7	Lup026761.1,K00430,1.11.1.7	Lup026762.1,K00430,1.11.1.7
map00710	130	Lup000030.1,K00029,1.1.1.40	Lup000210.1,K01601,4.1.1.39	Lup010233.1,K01602,4.1.1.39	Lup010371.1,K03841,3.1.3.11	Lup021346.1,K01100,3.1.3.37	Lup027240.1,K01602,4.1.1.39	Lup027300.1,K01006,2.7.9.1	Lup028803.1,K00927,2.7.2.3	Lup030896.1,K01623,4.1.2.13	Lup031846.1,K01595,4.1.1.31	Lup000449.1,K00029,1.1.1.40	Lup002996.1,K01595,4.1.1.31	Lup003414.1,K01623,4.1.2.13	Lup004279.2,K01803,5.3.1.1	Lup004416.1,K00029,1.1.1.40	Lup008847.1,K01602,4.1.1.39	Lup010565.1,K00873,2.7.1.40	Lup012552.1,K00813,2.6.1.1	Lup012569.2,K00029,1.1.1.40	Lup013255.1,K01783,5.1.3.1	Lup014057.1,K01601,4.1.1.39	Lup014898.1,K03841,3.1.3.11	Lup015022.1,K01601,4.1.1.39	Lup015963.1,K00814,2.6.1.2	Lup016026.1,K01610,4.1.1.49	Lup016075.1,K00855,2.7.1.19	Lup017328.1,K01623,4.1.2.13	Lup017945.1,K01807,5.3.1.6	Lup018357.1,K01807,5.3.1.6	Lup018439.1,K00026,1.1.1.37	Lup018447.1,K01783,5.1.3.1	Lup018575.1,K00873,2.7.1.40	Lup019712.1,K01623,4.1.2.13	Lup020042.1,K05298,1.2.1.13	Lup020627.2,K00855,2.7.1.19	Lup020720.1,K00814,2.6.1.2	Lup020796.1,K03841,3.1.3.11	Lup023451.1,K01623,4.1.2.13	Lup025205.1,K00615,2.2.1.1	Lup025521.1,K01610,4.1.1.49	Lup025561.1,K00814,2.6.1.2	Lup025639.1,K00026,1.1.1.37	Lup026330.1,K00026,1.1.1.37	Lup026946.1,K01595,4.1.1.31	Lup027820.1,K00873,2.7.1.40	Lup027834.1,K00026,1.1.1.37	Lup027994.1,K00873,2.7.1.40	Lup028157.1,K01610,4.1.1.49	Lup028476.1,K01610,4.1.1.49	Lup028571.1,K01623,4.1.2.13	Lup029265.1,K00814,2.6.1.2	Lup029275.1,K01807,5.3.1.6	Lup029279.1,K01808,5.3.1.6	Lup029336.1,K05298,1.2.1.13	Lup029700.1,K01623,4.1.2.13	Lup029825.1,K01595,4.1.1.31	Lup029833.1,K00026,1.1.1.37	Lup030073.3,K00029,1.1.1.40	Lup030316.1,K01807,5.3.1.6	Lup030467.1,K00615,2.2.1.1	Lup030774.1,K00025,1.1.1.37	Lup030811.1,K01803,5.3.1.1	Lup031638.1,K01595,4.1.1.31	Lup032201.1,K01623,4.1.2.13	Lup032534.1,K01623,4.1.2.13	Lup032674.1,K00873,2.7.1.40	Lup032684.1,K03841,3.1.3.11	Lup032733.1,K00029,1.1.1.40	Lup032922.1,K00029,1.1.1.40	Lup032936.1,K00813,2.6.1.1	Lup000958.1,K00026,1.1.1.37	Lup001683.1,K00025,1.1.1.37	Lup002214.1,K01595,4.1.1.31	Lup002279.1,K00927,2.7.2.3	Lup002595.1,K00873,2.7.1.40	Lup002612.1,K01803,5.3.1.1	Lup003993.1,K00873,2.7.1.40	Lup004108.1,K00873,2.7.1.40	Lup005190.1,K01602,4.1.1.39	Lup005398.1,K05298,1.2.1.13	Lup006012.1,K01602,4.1.1.39	Lup006018.1,K00927,2.7.2.3	Lup006079.1,K05298,1.2.1.13	Lup007808.1,K01602,4.1.1.39	Lup008106.1,K00615,2.2.1.1	Lup008132.1,K00873,2.7.1.40	Lup008370.1,K00025,1.1.1.37	Lup008678.1,K00873,2.7.1.40	Lup008967.1,K03841,3.1.3.11	Lup009383.1,K00873,2.7.1.40	Lup009439.1,K01602,4.1.1.39	Lup010000.1,K00025,1.1.1.37	Lup011319.1,K01803,5.3.1.1	Lup011531.1,K00615,2.2.1.1	Lup011590.1,K00873,2.7.1.40	Lup012206.1,K00927,2.7.2.3	Lup012207.1,K00927,2.7.2.3	Lup013615.1,K01783,5.1.3.1	Lup013796.1,K00873,2.7.1.40	Lup013931.1,K00814,2.6.1.2	Lup014579.1,K01783,5.1.3.1	Lup014601.1,K00028,1.1.1.39	Lup014720.1,K00873,2.7.1.40	Lup015113.1,K00025,1.1.1.37	Lup015157.1,K01602,4.1.1.39	Lup015178.1,K01595,4.1.1.31	Lup015184.1,K00026,1.1.1.37	Lup015740.1,K00813,2.6.1.1	Lup015818.1,K01807,5.3.1.6	Lup015831.1,K01623,4.1.2.13	Lup016216.1,K00028,1.1.1.39	Lup016482.1,K01595,4.1.1.31	Lup016560.1,K01610,4.1.1.49	Lup017526.1,K00025,1.1.1.37	Lup017647.1,K00873,2.7.1.40	Lup018748.1,K00873,2.7.1.40	Lup019545.1,K00873,2.7.1.40	Lup020478.1,K01623,4.1.2.13	Lup020515.1,K00873,2.7.1.40	Lup021140.1,K01601,4.1.1.39	Lup021144.1,K01601,4.1.1.39	Lup021187.1,K05298,1.2.1.13	Lup021193.1,K00873,2.7.1.40	Lup021703.1,K00873,2.7.1.40	Lup022696.1,K01595,4.1.1.31	Lup022706.1,K00026,1.1.1.37	Lup023272.1,K00873,2.7.1.40	Lup023706.1,K00028,1.1.1.39	Lup025115.1,K01623,4.1.2.13	Lup025156.1,K00029,1.1.1.40
map00720	52	Lup010366.1,K01962,6.4.1.2	Lup016943.1,K01679,4.2.1.2	Lup027041.1,K01648,2.3.3.8	Lup031846.1,K01595,4.1.1.31	Lup002996.1,K01595,4.1.1.31	Lup003106.1,K01681,4.2.1.3	Lup006512.1,K01681,4.2.1.3	Lup007472.1,K01648,2.3.3.8	Lup014345.1,K00031,1.1.1.42	Lup014357.1,K01648,2.3.3.8	Lup014474.1,K01962,6.4.1.2	Lup015952.2,K01648,2.3.3.8	Lup017804.1,K01895,6.2.1.1	Lup017931.1,K01648,2.3.3.8	Lup018021.1,K01681,4.2.1.3	Lup018838.1,K00031,1.1.1.42	Lup020729.1,K01648,2.3.3.8	Lup022060.1,K01681,4.2.1.3	Lup022864.2,K01681,4.2.1.3	Lup022866.1,K01681,4.2.1.3	Lup022928.2,K01681,4.2.1.3	Lup024090.1,K00031,1.1.1.42	Lup025570.1,K01648,2.3.3.8	Lup026946.1,K01595,4.1.1.31	Lup027747.1,K01681,4.2.1.3	Lup028125.1,K01648,2.3.3.8	Lup029652.1,K01681,4.2.1.3	Lup029825.1,K01595,4.1.1.31	Lup031352.1,K01895,6.2.1.1	Lup031638.1,K01595,4.1.1.31	Lup032623.1,K00031,1.1.1.42	Lup032864.1,K01895,6.2.1.1	Lup000849.1,K00626,2.3.1.9	Lup002214.1,K01595,4.1.1.31	Lup002292.1,K01648,2.3.3.8	Lup002645.1,K01679,4.2.1.2	Lup004053.1,K00031,1.1.1.42	Lup007220.1,K01681,4.2.1.3	Lup007221.1,K01681,4.2.1.3	Lup007222.1,K01681,4.2.1.3	Lup009889.1,K01895,6.2.1.1	Lup014729.1,K00031,1.1.1.42	Lup014827.1,K01895,6.2.1.1	Lup015178.1,K01595,4.1.1.31	Lup015260.1,K01895,6.2.1.1	Lup015762.1,K00297,1.5.1.20	Lup016482.1,K01595,4.1.1.31	Lup019652.1,K00297,1.5.1.20	Lup022696.1,K01595,4.1.1.31	Lup023032.1,K01962,6.4.1.2	Lup023740.1,K00626,2.3.1.9	Lup024165.1,K01681,4.2.1.3
map00730	9	Lup024645.1,K00949,2.7.6.2	Lup015520.1,K03707,3.5.99.2	Lup025897.1,K04487,2.8.1.7	Lup030722.2,K00949,2.7.6.2	Lup031287.1,K04487,2.8.1.7	Lup000874.1,K06928,3.6.1.15	Lup000961.1,K04487,2.8.1.7	Lup012025.1,K00878,2.7.1.50	Lup014522.1,K00949,2.7.6.2
map00740	39	Lup021250.1,K00861,2.7.1.26	Lup032092.1,K00861,2.7.1.26	Lup002072.1,K00861,2.7.1.26	Lup003046.2,K00793,2.5.1.9	Lup009704.1,K01078,3.1.3.2	Lup013432.1,K00861,2.7.1.26	Lup018337.1,K00861,2.7.1.26	Lup018371.1,K00861,2.7.1.26	Lup018580.1,K00861,2.7.1.26	Lup019017.1,K00861,2.7.1.26	Lup021988.1,K01078,3.1.3.2	Lup021989.1,K01078,3.1.3.2	Lup023178.2,K00861,2.7.1.26	Lup023182.1,K01078,3.1.3.2	Lup023186.1,K01078,3.1.3.2	Lup023194.1,K01078,3.1.3.2	Lup023334.1,K01078,3.1.3.2	Lup024969.1,K00861,2.7.1.26	Lup025377.1,K00794,2.5.1.78	Lup025877.1,K00861,2.7.1.26	Lup028697.1,K00861,2.7.1.26	Lup029944.1,K01078,3.1.3.2	Lup000941.1,K00861,2.7.1.26	Lup002579.1,K01078,3.1.3.2	Lup004885.1,K00861,2.7.1.26	Lup005753.1,K00861,2.7.1.26	Lup006139.1,K00794,2.5.1.78	Lup008433.1,K01078,3.1.3.2	Lup009446.2,K00861,2.7.1.26	Lup009967.1,K00953,2.7.7.2	Lup010985.1,K01078,3.1.3.2	Lup011605.1,K00861,2.7.1.26	Lup011616.1,K00861,2.7.1.26	Lup013685.1,K00861,2.7.1.26	Lup014302.1,K00861,2.7.1.26	Lup019298.1,K01078,3.1.3.2	Lup020452.1,K00953,2.7.7.2	Lup020494.1,K00861,2.7.1.26	Lup031615.1,K00861,2.7.1.26
map00750	23	Lup010337.2,K08681,2.6.-.-	Lup004433.1,K13248,3.1.3.74	Lup005672.1,K13248,3.1.3.74	Lup006590.1,K06215,4.-.-.-	Lup013488.1,K01733,4.2.3.1	Lup021654.1,K06215,4.-.-.-	Lup022077.1,K00831,2.6.1.52	Lup022891.1,K00831,2.6.1.52	Lup023859.1,K00868,2.7.1.35	Lup023992.1,K06215,4.-.-.-	Lup026080.1,K01733,4.2.3.1	Lup030039.1,K01733,4.2.3.1	Lup031606.1,K13248,3.1.3.74	Lup005962.1,K01733,4.2.3.1	Lup005963.1,K01733,4.2.3.1	Lup005986.1,K13248,3.1.3.74	Lup005987.1,K13248,3.1.3.74	Lup011397.1,K06215,4.-.-.-	Lup012952.1,K00275,1.4.3.5	Lup012953.1,K00275,1.4.3.5	Lup015681.1,K13248,3.1.3.74	Lup018135.1,K13248,3.1.3.74	Lup018269.1,K13248,3.1.3.74
map00760	24	Lup021240.1,K00763,2.4.2.11	Lup032048.1,K01950,6.3.5.1	Lup001871.1,K00858,2.7.1.23	Lup004442.1,K03787,3.1.3.5	Lup011752.1,K00858,2.7.1.23	Lup012378.3,K01081,3.1.3.5	Lup013544.1,K01081,3.1.3.5	Lup022973.1,K03787,3.1.3.5	Lup023379.1,K00858,2.7.1.23	Lup024332.1,K00763,2.4.2.11	Lup026266.1,K03426,3.6.1.22	Lup026778.1,K03426,3.6.1.22	Lup027549.1,K03517,2.5.1.72	Lup028394.1,K00767,2.4.2.19	Lup029175.1,K01081,3.1.3.5	Lup004150.1,K00278,1.4.3.16	Lup004852.1,K01950,6.3.5.1	Lup005969.1,K03787,3.1.3.5	Lup006190.1,K00763,2.4.2.11	Lup007765.1,K01081,3.1.3.5	Lup009763.1,K01081,3.1.3.5	Lup011025.2,K03517,2.5.1.72	Lup016387.1,K00858,2.7.1.23	Lup021150.1,K03426,3.6.1.22
map00770	40	Lup010428.1,K01918,6.3.2.1	Lup028843.1,K00606,2.1.2.11	Lup031841.1,K00053,1.1.1.86	Lup000404.1,K01431,3.5.1.6	Lup000546.1,K09680,2.7.1.33	Lup004579.1,K00207,1.3.1.2	Lup005601.2,K09680,2.7.1.33	Lup012437.1,K00826,2.6.1.42	Lup012667.1,K01922,6.3.2.5	Lup019977.1,K09680,2.7.1.33	Lup020794.1,K01431,3.5.1.6	Lup020820.1,K00826,2.6.1.42	Lup021509.1,K00826,2.6.1.42	Lup022529.3,K00859,2.7.1.24	Lup023177.1,K00053,1.1.1.86	Lup024283.1,K01653,2.2.1.6	Lup024908.1,K01598,4.1.1.36	Lup025642.1,K00826,2.6.1.42	Lup025643.1,K00826,2.6.1.42	Lup026605.1,K01652,2.2.1.6	Lup026917.1,K00826,2.6.1.42	Lup027361.1,K00053,1.1.1.86	Lup027578.1,K09680,2.7.1.33	Lup027841.1,K00826,2.6.1.42	Lup028721.3,K09680,2.7.1.33	Lup029351.1,K01652,2.2.1.6	Lup030646.1,K00826,2.6.1.42	Lup000737.2,K01464,3.5.2.2	Lup000965.1,K00826,2.6.1.42	Lup001317.1,K01431,3.5.1.6	Lup006839.1,K01687,4.2.1.9	Lup007280.1,K01598,4.1.1.36	Lup008025.1,K01652,2.2.1.6	Lup008351.1,K09680,2.7.1.33	Lup008352.1,K09680,2.7.1.33	Lup009239.1,K01922,6.3.2.5	Lup009240.1,K01922,6.3.2.5	Lup011671.1,K00053,1.1.1.86	Lup017688.1,K09680,2.7.1.33	Lup020973.1,K00826,2.6.1.42
map00780	7	Lup017423.1,K00833,2.6.1.62	Lup017429.1,K01012,2.8.1.6	Lup023392.1,K00833,2.6.1.62	Lup023393.1,K00833,2.6.1.62	Lup025762.1,K00652,2.3.1.47	Lup026146.1,K00833,2.6.1.62	Lup016391.1,K01012,2.8.1.6
map00785	6	Lup016921.1,K03644,2.8.1.8	Lup011734.1,K03644,2.8.1.8	Lup033056.1,K03800,2.7.7.63	Lup001546.1,K03801,2.3.1.181	Lup013654.1,K03644,2.8.1.8	Lup019538.1,K03801,2.3.1.181
map00790	50	Lup000292.2,K01633,4.1.2.25	Lup010227.1,K01930,6.3.2.17	Lup010459.1,K01495,3.5.4.16	Lup021333.1,K01930,6.3.2.17	Lup000567.1,K01113,3.1.3.1	Lup001991.1,K13950,2.6.1.85	Lup002080.1,K00287,1.5.1.3	Lup005620.1,K01113,3.1.3.1	Lup007343.1,K00287,1.5.1.3	Lup014979.1,K00287,1.5.1.3	Lup015973.1,K00287,1.5.1.3	Lup015974.1,K00287,1.5.1.3	Lup017052.1,K01113,3.1.3.1	Lup017473.1,K01113,3.1.3.1	Lup018877.1,K01930,6.3.2.17	Lup019059.2,K01113,3.1.3.1	Lup023185.1,K01113,3.1.3.1	Lup025838.1,K01930,6.3.2.17	Lup025839.1,K01930,6.3.2.17	Lup027520.1,K01113,3.1.3.1	Lup027661.1,K01113,3.1.3.1	Lup027662.1,K01113,3.1.3.1	Lup027664.1,K01113,3.1.3.1	Lup027665.1,K01113,3.1.3.1	Lup027780.1,K01930,6.3.2.17	Lup027781.1,K01930,6.3.2.17	Lup028399.1,K01495,3.5.4.16	Lup028436.1,K00287,1.5.1.3	Lup029542.1,K01113,3.1.3.1	Lup031210.1,K01113,3.1.3.1	Lup031430.1,K01113,3.1.3.1	Lup032492.1,K00287,1.5.1.3	Lup000702.2,K01113,3.1.3.1	Lup000910.1,K01930,6.3.2.17	Lup002227.1,K01307,3.4.19.9	Lup005230.1,K00287,1.5.1.3	Lup006986.1,K01113,3.1.3.1	Lup007834.1,K01113,3.1.3.1	Lup008542.1,K01113,3.1.3.1	Lup014614.1,K01113,3.1.3.1	Lup015288.1,K01307,3.4.19.9	Lup015644.1,K01930,6.3.2.17	Lup016363.1,K01113,3.1.3.1	Lup019604.1,K01113,3.1.3.1	Lup019605.1,K01113,3.1.3.1	Lup019606.1,K01113,3.1.3.1	Lup020870.1,K00287,1.5.1.3	Lup021773.1,K00287,1.5.1.3	Lup023025.1,K01113,3.1.3.1	Lup023027.1,K01113,3.1.3.1
map00791	1	Lup019566.1,K03382,3.5.99.3
map00830	15	Lup010340.1,K00001,1.1.1.1	Lup001875.1,K00001,1.1.1.1	Lup001876.1,K00001,1.1.1.1	Lup009618.1,K00001,1.1.1.1	Lup023100.1,K00001,1.1.1.1	Lup026416.1,K11147,1.1.-.-	Lup028322.1,K11153,1.1.1.-	Lup030804.1,K00001,1.1.1.1	Lup008955.1,K11157,3.1.1.-	Lup009397.1,K09516,1.3.99.23	Lup009880.1,K00001,1.1.1.1	Lup018096.1,K00001,1.1.1.1	Lup018765.1,K00001,1.1.1.1	Lup019889.1,K00001,1.1.1.1	Lup022718.1,K00001,1.1.1.1
map00860	82	Lup000166.1,K03405,6.6.1.1	Lup000198.1,K10960,1.3.1.83	Lup000314.2,K04035,1.14.13.81	Lup010334.1,K04040,2.5.1.62	Lup016998.1,K00231,1.3.3.4	Lup017017.1,K01885,6.1.1.17	Lup021236.1,K10960,1.3.1.83	Lup021431.1,K13071,1.14.12.20	Lup026999.1,K03405,6.6.1.1	Lup028761.1,K01845,5.4.3.8	Lup028928.1,K02495,1.3.99.22	Lup000466.1,K13544,3.1.1.82	Lup006668.1,K10960,1.3.1.83	Lup006696.1,K13606,1.1.1.294	Lup008234.1,K00510,1.14.99.3	Lup009576.1,K13544,3.1.1.82	Lup010519.1,K03403,6.6.1.1	Lup012706.1,K01698,4.2.1.24	Lup013250.1,K10960,1.3.1.83	Lup014853.1,K00510,1.14.99.3	Lup017113.1,K13071,1.14.12.20	Lup017984.1,K01749,2.5.1.61	Lup018440.1,K10960,1.3.1.83	Lup019138.1,K08101,1.3.7.4	Lup019169.1,K00228,1.3.3.3	Lup022138.1,K03404,6.6.1.1	Lup022151.1,K01749,2.5.1.61	Lup023402.2,K00231,1.3.3.4	Lup025293.2,K01885,6.1.1.17	Lup025634.1,K02492,1.2.1.70	Lup026329.1,K10960,1.3.1.83	Lup026841.1,K03403,6.6.1.1	Lup026947.1,K01599,4.1.1.37	Lup028612.1,K10960,1.3.1.83	Lup029523.1,K01599,4.1.1.37	Lup029558.1,K10960,1.3.1.83	Lup029909.1,K01772,4.99.1.1	Lup029911.1,K01772,4.99.1.1	Lup030466.1,K02257,2.5.1.-	Lup030653.1,K01772,4.99.1.1	Lup030801.1,K08099,3.1.1.14	Lup031349.1,K13071,1.14.12.20	Lup032160.1,K00522,1.16.3.1	Lup032578.1,K00522,1.16.3.1	Lup000827.1,K13545,1.3.1.80	Lup002686.1,K00231,1.3.3.4	Lup002692.1,K01885,6.1.1.17	Lup002930.1,K00510,1.14.99.3	Lup003596.1,K13071,1.14.12.20	Lup005038.1,K13600,1.13.12.14	Lup005118.1,K01845,5.4.3.8	Lup005408.1,K00522,1.16.3.1	Lup005883.2,K13606,1.1.1.294	Lup006328.1,K01772,4.99.1.1	Lup006397.1,K00522,1.16.3.1	Lup006398.1,K00522,1.16.3.1	Lup006479.1,K03428,2.1.1.11	Lup007843.1,K13071,1.14.12.20	Lup008053.1,K03405,6.6.1.1	Lup008403.1,K02492,1.2.1.70	Lup008662.1,K13544,3.1.1.82	Lup009199.1,K01698,4.2.1.24	Lup009209.1,K13600,1.13.12.14	Lup009783.1,K01719,4.2.1.75	Lup009830.1,K01772,4.99.1.1	Lup012032.1,K04035,1.14.13.81	Lup012163.1,K04040,2.5.1.62	Lup012800.1,K00522,1.16.3.1	Lup012934.1,K13071,1.14.12.20	Lup013634.1,K00231,1.3.3.4	Lup013882.2,K13600,1.13.12.14	Lup014253.1,K01885,6.1.1.17	Lup014322.2,K00589,2.1.1.107	Lup015221.1,K00218,1.3.1.33	Lup015659.1,K02492,1.2.1.70	Lup017747.1,K08099,3.1.1.14	Lup019250.1,K00522,1.16.3.1	Lup020291.1,K10960,1.3.1.83	Lup020900.1,K00522,1.16.3.1	Lup021148.1,K00510,1.14.99.3	Lup021769.1,K04035,1.14.13.81	Lup023019.1,K00218,1.3.1.33
map00900	71	Lup000198.1,K10960,1.3.1.83	Lup016924.1,K01597,4.1.1.33	Lup021236.1,K10960,1.3.1.83	Lup003230.1,K00021,1.1.1.34	Lup003244.1,K03526,1.17.7.1	Lup003376.1,K03527,1.17.1.2	Lup004239.1,K01662,2.2.1.7	Lup005642.1,K01641,2.3.3.10	Lup006490.1,K14066,2.5.1.1	Lup006668.1,K10960,1.3.1.83	Lup013209.1,K01662,2.2.1.7	Lup013250.1,K10960,1.3.1.83	Lup013993.1,K01662,2.2.1.7	Lup014052.1,K01823,5.3.3.2	Lup014338.1,K01597,4.1.1.33	Lup015418.1,K01597,4.1.1.33	Lup016003.1,K01662,2.2.1.7	Lup016152.1,K01823,5.3.3.2	Lup017279.1,K03527,1.17.1.2	Lup017962.1,K11778,2.5.1.-	Lup018440.1,K10960,1.3.1.83	Lup018969.1,K00021,1.1.1.34	Lup019738.1,K01823,5.3.3.2	Lup020689.1,K01662,2.2.1.7	Lup020690.1,K01662,2.2.1.7	Lup022117.2,K01770,4.6.1.12	Lup022618.1,K00869,2.7.1.36	Lup022953.2,K11778,2.5.1.-	Lup023345.1,K12742,4.2.3.27	Lup023482.1,K11778,2.5.1.-	Lup025308.1,K00099,1.1.1.267	Lup025539.1,K01662,2.2.1.7	Lup026329.1,K10960,1.3.1.83	Lup026438.1,K00991,2.7.7.60	Lup026751.1,K01823,5.3.3.2	Lup026753.1,K00919,2.7.1.148	Lup027581.1,K00099,1.1.1.267	Lup027718.1,K00021,1.1.1.34	Lup028225.1,K11778,2.5.1.-	Lup028612.1,K10960,1.3.1.83	Lup029079.1,K00099,1.1.1.267	Lup029554.1,K00021,1.1.1.34	Lup029558.1,K10960,1.3.1.83	Lup030207.1,K03526,1.17.7.1	Lup031487.1,K00099,1.1.1.267	Lup031668.1,K01823,5.3.3.2	Lup000849.1,K00626,2.3.1.9	Lup000862.1,K00021,1.1.1.34	Lup003780.1,K00021,1.1.1.34	Lup004784.1,K11778,2.5.1.-	Lup005381.1,K11778,2.5.1.-	Lup006394.1,K12742,4.2.3.27	Lup007203.1,K12742,4.2.3.27	Lup007204.1,K12742,4.2.3.27	Lup007685.1,K14066,2.5.1.1	Lup009025.1,K12742,4.2.3.27	Lup010667.1,K11778,2.5.1.-	Lup010911.1,K11778,2.5.1.-	Lup011281.1,K03526,1.17.7.1	Lup011367.1,K12742,4.2.3.27	Lup014173.1,K00919,2.7.1.148	Lup014735.1,K01823,5.3.3.2	Lup016460.2,K14066,2.5.1.1	Lup016528.1,K00021,1.1.1.34	Lup019254.1,K01823,5.3.3.2	Lup020258.1,K01662,2.2.1.7	Lup020291.1,K10960,1.3.1.83	Lup020548.1,K01641,2.3.3.10	Lup023740.1,K00626,2.3.1.9	Lup027616.1,K00938,2.7.4.2	Lup030300.1,K00099,1.1.1.267
map00901	12	Lup003126.1,K01757,4.3.3.2	Lup004243.1,K01757,4.3.3.2	Lup007530.1,K08233,3.1.1.78	Lup018499.1,K01757,4.3.3.2	Lup023691.1,K01757,4.3.3.2	Lup026863.1,K01757,4.3.3.2	Lup026864.1,K01757,4.3.3.2	Lup001026.1,K08233,3.1.1.78	Lup005950.1,K01757,4.3.3.2	Lup006159.1,K08233,3.1.1.78	Lup016221.1,K08233,3.1.1.78	Lup018087.1,K08233,3.1.1.78
map00902	1	Lup019940.1,K12467,4.2.3.15
map00903	21	Lup027038.1,K00128,1.2.1.3	Lup000572.1,K00128,1.2.1.3	Lup001868.1,K00128,1.2.1.3	Lup001869.1,K00128,1.2.1.3	Lup003327.1,K00128,1.2.1.3	Lup005608.1,K00128,1.2.1.3	Lup007416.3,K01692,4.2.1.17	Lup012701.1,K00128,1.2.1.3	Lup012702.1,K00128,1.2.1.3	Lup020742.1,K00128,1.2.1.3	Lup028250.1,K00128,1.2.1.3	Lup029139.1,K01692,4.2.1.17	Lup029759.1,K00128,1.2.1.3	Lup029926.2,K00128,1.2.1.3	Lup032779.1,K01692,4.2.1.17	Lup005043.1,K00128,1.2.1.3	Lup006386.1,K01692,4.2.1.17	Lup015773.1,K00128,1.2.1.3	Lup016584.1,K00128,1.2.1.3	Lup018691.1,K01692,4.2.1.17	Lup019375.1,K00128,1.2.1.3
map00904	65	Lup000020.1,K12929,4.2.3.8	Lup000073.1,K12929,4.2.3.8	Lup000091.1,K04124,1.14.11.15	Lup010341.1,K13070,1.1.1.295	Lup016980.1,K04125,1.14.11.13	Lup024446.1,K04122,1.14.13.78	Lup024447.1,K04122,1.14.13.78	Lup027071.1,K04123,1.14.13.79	Lup027072.1,K04123,1.14.13.79	Lup028810.1,K04121,4.2.3.19	Lup028811.1,K04121,4.2.3.19	Lup031897.1,K04125,1.14.11.13	Lup001881.1,K05282,1.14.11.12	Lup001929.1,K05282,1.14.11.12	Lup001931.1,K05282,1.14.11.12	Lup001932.1,K05282,1.14.11.12	Lup001933.1,K05282,1.14.11.12	Lup004655.1,K05282,1.14.11.12	Lup005587.1,K05282,1.14.11.12	Lup007438.1,K04125,1.14.11.13	Lup011086.1,K05282,1.14.11.12	Lup011087.1,K05282,1.14.11.12	Lup011793.1,K05282,1.14.11.12	Lup014379.1,K04123,1.14.13.79	Lup015458.1,K04125,1.14.11.13	Lup017938.1,K04125,1.14.11.13	Lup017948.1,K04123,1.14.13.79	Lup018912.1,K04125,1.14.11.13	Lup020091.1,K05282,1.14.11.12	Lup024031.1,K04124,1.14.11.15	Lup026280.1,K04124,1.14.11.15	Lup026619.1,K04121,4.2.3.19	Lup026620.1,K04120,5.5.1.13	Lup026852.1,K05282,1.14.11.12	Lup029156.1,K04125,1.14.11.13	Lup029801.1,K04125,1.14.11.13	Lup029843.1,K04125,1.14.11.13	Lup031277.1,K05282,1.14.11.12	Lup031278.1,K05282,1.14.11.12	Lup031279.1,K05282,1.14.11.12	Lup001243.1,K04124,1.14.11.15	Lup001295.1,K04122,1.14.13.78	Lup002245.1,K04125,1.14.11.13	Lup002337.1,K04120,5.5.1.13	Lup002338.1,K04120,5.5.1.13	Lup002443.1,K05282,1.14.11.12	Lup002445.1,K05282,1.14.11.12	Lup005053.1,K05282,1.14.11.12	Lup005315.1,K04125,1.14.11.13	Lup005829.1,K05282,1.14.11.12	Lup006017.1,K04123,1.14.13.79	Lup006364.1,K05282,1.14.11.12	Lup007897.1,K04124,1.14.11.15	Lup009024.1,K12929,4.2.3.8	Lup009156.1,K04123,1.14.13.79	Lup009282.1,K04125,1.14.11.13	Lup011649.1,K12929,4.2.3.8	Lup016309.1,K04124,1.14.11.15	Lup017566.1,K12929,4.2.3.8	Lup018183.1,K04124,1.14.11.15	Lup019353.1,K04124,1.14.11.15	Lup021095.1,K05282,1.14.11.12	Lup024372.1,K04125,1.14.11.13	Lup025820.1,K05282,1.14.11.12	Lup028627.1,K04123,1.14.13.79
map00905	16	Lup010365.1,K09591,1.3.99.-	Lup021362.1,K09588,1.14.-.-	Lup030980.1,K09587,1.14.13.-	Lup018011.2,K09588,1.14.-.-	Lup022431.1,K12640,1.14.-.-	Lup022807.1,K09587,1.14.13.-	Lup022829.1,K12637,1.14.-.-	Lup023805.1,K09588,1.14.-.-	Lup030056.1,K12638,1.14.-.-	Lup032447.1,K12640,1.14.-.-	Lup001394.1,K12640,1.14.-.-	Lup002415.1,K12640,1.14.-.-	Lup002416.1,K12640,1.14.-.-	Lup002417.1,K09590,1.14.-.-	Lup013004.1,K09587,1.14.13.-	Lup014562.1,K12639,1.14.13.-
map00906	124	Lup000062.1,K00514,1.14.99.30	Lup000089.2,K09840,1.13.11.51	Lup000107.1,K02293,1.14.99.-	Lup000128.1,K00514,1.14.99.30	Lup000208.1,K00514,1.14.99.30	Lup000336.1,K00514,1.14.99.30	Lup000337.1,K09841,1.1.1.288	Lup016800.1,K02293,1.14.99.-	Lup027292.1,K02294,1.14.13.-	Lup028911.1,K00514,1.14.99.30	Lup000579.1,K09841,1.1.1.288	Lup001832.1,K09841,1.1.1.288	Lup001909.1,K09835,5.-.-.-	Lup004424.1,K00514,1.14.99.30	Lup004694.1,K02294,1.14.13.-	Lup007503.1,K09841,1.1.1.288	Lup008229.1,K09843,1.14.13.93	Lup009628.1,K00514,1.14.99.30	Lup011817.1,K06443,1.14.-.-	Lup015003.1,K02294,1.14.13.-	Lup015550.1,K00514,1.14.99.30	Lup017107.1,K00514,1.14.99.30	Lup018441.1,K00514,1.14.99.30	Lup018835.1,K02291,2.5.1.32	Lup018917.1,K00514,1.14.99.30	Lup018940.1,K00514,1.14.99.30	Lup018966.1,K09842,1.2.3.14	Lup019036.1,K09843,1.14.13.93	Lup019072.1,K00514,1.14.99.30	Lup019449.2,K00514,1.14.99.30	Lup019450.1,K09840,1.13.11.51	Lup020151.1,K02294,1.14.13.-	Lup020156.1,K00514,1.14.99.30	Lup020385.1,K00514,1.14.99.30	Lup020583.1,K09843,1.14.13.93	Lup021510.1,K00514,1.14.99.30	Lup022469.1,K09843,1.14.13.93	Lup022576.1,K00514,1.14.99.30	Lup022778.1,K00514,1.14.99.30	Lup023125.1,K09843,1.14.13.93	Lup023628.1,K00514,1.14.99.30	Lup023669.1,K09841,1.1.1.288	Lup024045.1,K00514,1.14.99.30	Lup024080.1,K02291,2.5.1.32	Lup024259.1,K00514,1.14.99.30	Lup024279.1,K09843,1.14.13.93	Lup024341.1,K09838,1.14.13.90	Lup024858.1,K09840,1.13.11.51	Lup025460.1,K09843,1.14.13.93	Lup025809.1,K09841,1.1.1.288	Lup026441.1,K09835,5.-.-.-	Lup026552.1,K00514,1.14.99.30	Lup027536.1,K00514,1.14.99.30	Lup027734.1,K09843,1.14.13.93	Lup027935.1,K09843,1.14.13.93	Lup028188.1,K09843,1.14.13.93	Lup028575.1,K00514,1.14.99.30	Lup029347.1,K09841,1.1.1.288	Lup029387.2,K09838,1.14.13.90	Lup029435.3,K00514,1.14.99.30	Lup029531.1,K00514,1.14.99.30	Lup029557.1,K00514,1.14.99.30	Lup029629.1,K09843,1.14.13.93	Lup029665.1,K00514,1.14.99.30	Lup030177.1,K00514,1.14.99.30	Lup030684.1,K14593,5.3.99.8	Lup031715.2,K00514,1.14.99.30	Lup032151.1,K00514,1.14.99.30	Lup032587.1,K00514,1.14.99.30	Lup033018.2,K02293,1.14.99.-	Lup000709.1,K09842,1.2.3.14	Lup001009.2,K09838,1.14.13.90	Lup001756.1,K09841,1.1.1.288	Lup002248.1,K09840,1.13.11.51	Lup002495.1,K00514,1.14.99.30	Lup002496.1,K00514,1.14.99.30	Lup002581.1,K00514,1.14.99.30	Lup002842.1,K00514,1.14.99.30	Lup002867.1,K09841,1.1.1.288	Lup003751.1,K09840,1.13.11.51	Lup003797.2,K00514,1.14.99.30	Lup004062.1,K00514,1.14.99.30	Lup004846.1,K09843,1.14.13.93	Lup005032.1,K00514,1.14.99.30	Lup005033.1,K00514,1.14.99.30	Lup005035.1,K00514,1.14.99.30	Lup005084.1,K00514,1.14.99.30	Lup005281.1,K00514,1.14.99.30	Lup005282.1,K00514,1.14.99.30	Lup005339.1,K09841,1.1.1.288	Lup005526.2,K09843,1.14.13.93	Lup005539.1,K00514,1.14.99.30	Lup005799.1,K09839,1.10.99.3	Lup006134.1,K02294,1.14.13.-	Lup006443.1,K00514,1.14.99.30	Lup007129.1,K06444,1.14.-.-	Lup007841.1,K14593,5.3.99.8	Lup008054.1,K00514,1.14.99.30	Lup008547.1,K09843,1.14.13.93	Lup009134.1,K09840,1.13.11.51	Lup009732.1,K00514,1.14.99.30	Lup009756.1,K09843,1.14.13.93	Lup010118.1,K00514,1.14.99.30	Lup010706.1,K00514,1.14.99.30	Lup010857.1,K09839,1.10.99.3	Lup010974.1,K00514,1.14.99.30	Lup011964.1,K09841,1.1.1.288	Lup012145.1,K09841,1.1.1.288	Lup012962.1,K00514,1.14.99.30	Lup013015.1,K00514,1.14.99.30	Lup013629.1,K00514,1.14.99.30	Lup013648.1,K00514,1.14.99.30	Lup013880.1,K00514,1.14.99.30	Lup014156.1,K02294,1.14.13.-	Lup017672.1,K00514,1.14.99.30	Lup018115.1,K00514,1.14.99.30	Lup019265.1,K09841,1.1.1.288	Lup019868.2,K00514,1.14.99.30	Lup020329.1,K14593,5.3.99.8	Lup020487.1,K00514,1.14.99.30	Lup020878.1,K00514,1.14.99.30	Lup022674.1,K09841,1.1.1.288	Lup025104.1,K00514,1.14.99.30	Lup029207.1,K02291,2.5.1.32
map00908	29	Lup016707.1,K00279,1.5.99.12	Lup016819.1,K13495,2.4.1.215	Lup021340.1,K13493,2.4.1.-	Lup003188.1,K00791,2.5.1.75	Lup010513.1,K00279,1.5.99.12	Lup010529.1,K13495,2.4.1.215	Lup011766.1,K00279,1.5.99.12	Lup011870.1,K00279,1.5.99.12	Lup017047.1,K00279,1.5.99.12	Lup023521.1,K13493,2.4.1.-	Lup023822.1,K13493,2.4.1.-	Lup025542.1,K13493,2.4.1.-	Lup026092.1,K00279,1.5.99.12	Lup026093.1,K00279,1.5.99.12	Lup026827.1,K13495,2.4.1.215	Lup026938.1,K00791,2.5.1.75	Lup028559.1,K13495,2.4.1.215	Lup028560.1,K13495,2.4.1.215	Lup028561.1,K13495,2.4.1.215	Lup031186.1,K00279,1.5.99.12	Lup006870.1,K00279,1.5.99.12	Lup006871.1,K00279,1.5.99.12	Lup009057.1,K00279,1.5.99.12	Lup009899.1,K00279,1.5.99.12	Lup009900.1,K00279,1.5.99.12	Lup013839.1,K00279,1.5.99.12	Lup016361.1,K00279,1.5.99.12	Lup017584.1,K00279,1.5.99.12	Lup017585.1,K00279,1.5.99.12
map00910	88	Lup016762.1,K01953,6.3.5.4	Lup021221.1,K01674,4.2.1.1	Lup021297.2,K01915,6.3.1.2	Lup030852.1,K01953,6.3.5.4	Lup000552.1,K01673,4.2.1.1	Lup001981.1,K10775,4.3.1.24	Lup001982.1,K10775,4.3.1.24	Lup002087.1,K01501,3.5.5.1	Lup002132.1,K01915,6.3.1.2	Lup003089.1,K10775,4.3.1.24	Lup004581.1,K01915,6.3.1.2	Lup004661.1,K01501,3.5.5.1	Lup007401.1,K01501,3.5.5.1	Lup010516.1,K01674,4.2.1.1	Lup011071.1,K01455,3.5.1.49	Lup011072.1,K01455,3.5.1.49	Lup011074.1,K01455,3.5.1.49	Lup011844.1,K01953,6.3.5.4	Lup013245.1,K01501,3.5.5.1	Lup017132.1,K10775,4.3.1.24	Lup018433.1,K01501,3.5.5.1	Lup018568.1,K01673,4.2.1.1	Lup019392.1,K01674,4.2.1.1	Lup020420.1,K00605,2.1.2.10	Lup020739.1,K01673,4.2.1.1	Lup023221.1,K01915,6.3.1.2	Lup024032.1,K01953,6.3.5.4	Lup025183.1,K01953,6.3.5.4	Lup025858.1,K00261,1.4.1.3	Lup026339.1,K01501,3.5.5.1	Lup026866.1,K01760,4.4.1.8	Lup026867.1,K01760,4.4.1.8	Lup026892.1,K01953,6.3.5.4	Lup027804.1,K00261,1.4.1.3	Lup027936.1,K00366,1.7.7.1	Lup027937.1,K00366,1.7.7.1	Lup029429.1,K01915,6.3.1.2	Lup029739.1,K00360,1.7.1.1	Lup030780.1,K01725,4.2.1.104	Lup031214.1,K01674,4.2.1.1	Lup031218.1,K10775,4.3.1.24	Lup031219.1,K10775,4.3.1.24	Lup032565.1,K01953,6.3.5.4	Lup032636.1,K01915,6.3.1.2	Lup032878.1,K00284,1.4.7.1	Lup000853.1,K10775,4.3.1.24	Lup001512.1,K01915,6.3.1.2	Lup002625.1,K10775,4.3.1.24	Lup002627.1,K10775,4.3.1.24	Lup004035.1,K01953,6.3.5.4	Lup004060.1,K01673,4.2.1.1	Lup005009.1,K00360,1.7.1.1	Lup005472.1,K00261,1.4.1.3	Lup006800.3,K00605,2.1.2.10	Lup006831.1,K01953,6.3.5.4	Lup007983.1,K01673,4.2.1.1	Lup008024.1,K01953,6.3.5.4	Lup008028.1,K01953,6.3.5.4	Lup009001.1,K01673,4.2.1.1	Lup009230.1,K00360,1.7.1.1	Lup009325.1,K01953,6.3.5.4	Lup009351.1,K00605,2.1.2.10	Lup009916.1,K01915,6.3.1.2	Lup009971.1,K01760,4.4.1.8	Lup009973.1,K01760,4.4.1.8	Lup010694.1,K01674,4.2.1.1	Lup010916.1,K01501,3.5.5.1	Lup011449.1,K10775,4.3.1.24	Lup012857.1,K01673,4.2.1.1	Lup013082.1,K01953,6.3.5.4	Lup013594.1,K01501,3.5.5.1	Lup014615.1,K00261,1.4.1.3	Lup014620.1,K10775,4.3.1.24	Lup014742.1,K01673,4.2.1.1	Lup015776.1,K01673,4.2.1.1	Lup016471.1,K00261,1.4.1.3	Lup017736.1,K01673,4.2.1.1	Lup018139.1,K00262,1.4.1.4	Lup019391.1,K10775,4.3.1.24	Lup019902.1,K01501,3.5.5.1	Lup019909.1,K00261,1.4.1.3	Lup020439.1,K10775,4.3.1.24	Lup021090.1,K00261,1.4.1.3	Lup021152.2,K01915,6.3.1.2	Lup021195.1,K00261,1.4.1.3	Lup023017.1,K01953,6.3.5.4	Lup025127.1,K01673,4.2.1.1	Lup026038.1,K00605,2.1.2.10
map00920	40	Lup008256.1,K00860,2.7.1.25	Lup009635.1,K01082,3.1.3.7	Lup015553.2,K01738,2.5.1.47	Lup015554.2,K01738,2.5.1.47	Lup017437.1,K00392,1.8.7.1	Lup019719.1,K00860,2.7.1.25	Lup022889.1,K00640,2.3.1.30	Lup022972.1,K01738,2.5.1.47	Lup024978.1,K01082,3.1.3.7	Lup025915.1,K00860,2.7.1.25	Lup026866.1,K01760,4.4.1.8	Lup026867.1,K01760,4.4.1.8	Lup027904.1,K01738,2.5.1.47	Lup029284.3,K01738,2.5.1.47	Lup029688.1,K00640,2.3.1.30	Lup029689.1,K01738,2.5.1.47	Lup029871.1,K01082,3.1.3.7	Lup030521.1,K00640,2.3.1.30	Lup031718.1,K01738,2.5.1.47	Lup000815.1,K00640,2.3.1.30	Lup001125.1,K01082,3.1.3.7	Lup001433.1,K01739,2.5.1.48	Lup005219.1,K00387,1.8.3.1	Lup007581.1,K00860,2.7.1.25	Lup008013.1,K01082,3.1.3.7	Lup009043.1,K01082,3.1.3.7	Lup009971.1,K01760,4.4.1.8	Lup009973.1,K01760,4.4.1.8	Lup011225.1,K00640,2.3.1.30	Lup011643.1,K00640,2.3.1.30	Lup013611.1,K00387,1.8.3.1	Lup015269.1,K00640,2.3.1.30	Lup015270.1,K01738,2.5.1.47	Lup016386.1,K00392,1.8.7.1	Lup018290.1,K01738,2.5.1.47	Lup019948.1,K01082,3.1.3.7	Lup020572.1,K01738,2.5.1.47	Lup022228.1,K00860,2.7.1.25	Lup025015.1,K00640,2.3.1.30	Lup026469.1,K01738,2.5.1.47
map00930	19	Lup010391.1,K00002,1.1.1.2	Lup004600.1,K00002,1.1.1.2	Lup005656.1,K00002,1.1.1.2	Lup007416.3,K01692,4.2.1.17	Lup008293.1,K00002,1.1.1.2	Lup015604.1,K00002,1.1.1.2	Lup016094.1,K00002,1.1.1.2	Lup016095.1,K00002,1.1.1.2	Lup025274.1,K00002,1.1.1.2	Lup025345.2,K00002,1.1.1.2	Lup029139.1,K01692,4.2.1.17	Lup032779.1,K01692,4.2.1.17	Lup005151.1,K00002,1.1.1.2	Lup006386.1,K01692,4.2.1.17	Lup012770.1,K00002,1.1.1.2	Lup018217.1,K00002,1.1.1.2	Lup018691.1,K01692,4.2.1.17	Lup019261.1,K00002,1.1.1.2	Lup020521.1,K00002,1.1.1.2
map00940	301	Lup000112.1,K05349,3.2.1.21	Lup000338.1,K09755,1.14.-.-	Lup000348.1,K00430,1.11.1.7	Lup010235.1,K13065,2.3.1.133	Lup010349.1,K01188,3.2.1.21	Lup010448.1,K13065,2.3.1.133	Lup016963.1,K05349,3.2.1.21	Lup016986.1,K00430,1.11.1.7	Lup016989.1,K13065,2.3.1.133	Lup021241.1,K00588,2.1.1.104	Lup021245.1,K13065,2.3.1.133	Lup021248.1,K13065,2.3.1.133	Lup021352.1,K13065,2.3.1.133	Lup021432.1,K00430,1.11.1.7	Lup021448.1,K13068,2.4.1.120	Lup021449.1,K09753,1.2.1.44	Lup021450.1,K09753,1.2.1.44	Lup026997.1,K00430,1.11.1.7	Lup027023.1,K05349,3.2.1.21	Lup027103.1,K01188,3.2.1.21	Lup027107.1,K00430,1.11.1.7	Lup027108.1,K00430,1.11.1.7	Lup027109.1,K00430,1.11.1.7	Lup027110.1,K00430,1.11.1.7	Lup027182.1,K13065,2.3.1.133	Lup028943.1,K13065,2.3.1.133	Lup030873.1,K01188,3.2.1.21	Lup030986.1,K01188,3.2.1.21	Lup031979.1,K13065,2.3.1.133	Lup000489.1,K00430,1.11.1.7	Lup001836.1,K00430,1.11.1.7	Lup001981.1,K10775,4.3.1.24	Lup001982.1,K10775,4.3.1.24	Lup002194.1,K09753,1.2.1.44	Lup002967.1,K01188,3.2.1.21	Lup003089.1,K10775,4.3.1.24	Lup003097.1,K00430,1.11.1.7	Lup003329.1,K00430,1.11.1.7	Lup003342.1,K01188,3.2.1.21	Lup003343.2,K01188,3.2.1.21	Lup004318.1,K01904,6.2.1.12	Lup004529.1,K12355,1.2.1.68	Lup004530.1,K12355,1.2.1.68	Lup005574.1,K00588,2.1.1.104	Lup005635.1,K13065,2.3.1.133	Lup005669.1,K00588,2.1.1.104	Lup006633.1,K00430,1.11.1.7	Lup007320.1,K13065,2.3.1.133	Lup007393.1,K00430,1.11.1.7	Lup007424.1,K00430,1.11.1.7	Lup007495.1,K13065,2.3.1.133	Lup007522.1,K05349,3.2.1.21	Lup008177.1,K00430,1.11.1.7	Lup008844.1,K13065,2.3.1.133	Lup008849.1,K13065,2.3.1.133	Lup009545.1,K09754,1.14.13.-	Lup009547.1,K00430,1.11.1.7	Lup009614.1,K01188,3.2.1.21	Lup011746.1,K13065,2.3.1.133	Lup011858.1,K13065,2.3.1.133	Lup012602.1,K13065,2.3.1.133	Lup013193.1,K05350,3.2.1.21	Lup013421.1,K01904,6.2.1.12	Lup013443.1,K13065,2.3.1.133	Lup013480.1,K00430,1.11.1.7	Lup013576.1,K00430,1.11.1.7	Lup014039.1,K00430,1.11.1.7	Lup014400.1,K01188,3.2.1.21	Lup014401.1,K00430,1.11.1.7	Lup014512.1,K13065,2.3.1.133	Lup014513.1,K13065,2.3.1.133	Lup014852.1,K00430,1.11.1.7	Lup014860.1,K00083,1.1.1.195	Lup014887.1,K05349,3.2.1.21	Lup014888.1,K05349,3.2.1.21	Lup014942.1,K13065,2.3.1.133	Lup014969.1,K13065,2.3.1.133	Lup014970.1,K13065,2.3.1.133	Lup015555.1,K13065,2.3.1.133	Lup015556.1,K13065,2.3.1.133	Lup015961.1,K00430,1.11.1.7	Lup015962.1,K00430,1.11.1.7	Lup016006.1,K00083,1.1.1.195	Lup016007.2,K00083,1.1.1.195	Lup016044.1,K09753,1.2.1.44	Lup016148.1,K00430,1.11.1.7	Lup016149.1,K00430,1.11.1.7	Lup017132.1,K10775,4.3.1.24	Lup017236.1,K01188,3.2.1.21	Lup017326.1,K09755,1.14.-.-	Lup017434.1,K09753,1.2.1.44	Lup017435.1,K09753,1.2.1.44	Lup017469.1,K09753,1.2.1.44	Lup017470.1,K09753,1.2.1.44	Lup017902.1,K00430,1.11.1.7	Lup017903.1,K00430,1.11.1.7	Lup018048.1,K09755,1.14.-.-	Lup018311.1,K00487,1.14.13.11	Lup018374.2,K00083,1.1.1.195	Lup018420.1,K13065,2.3.1.133	Lup018567.1,K00430,1.11.1.7	Lup018807.1,K00430,1.11.1.7	Lup018808.1,K00430,1.11.1.7	Lup018809.1,K00430,1.11.1.7	Lup018816.1,K00487,1.14.13.11	Lup018895.1,K13065,2.3.1.133	Lup018932.1,K00430,1.11.1.7	Lup019742.1,K00430,1.11.1.7	Lup019962.1,K13065,2.3.1.133	Lup020021.1,K00083,1.1.1.195	Lup020022.1,K00430,1.11.1.7	Lup020049.1,K00430,1.11.1.7	Lup020094.1,K00430,1.11.1.7	Lup020143.1,K13065,2.3.1.133	Lup020592.1,K13065,2.3.1.133	Lup020657.1,K09753,1.2.1.44	Lup020684.1,K00083,1.1.1.195	Lup020685.1,K00083,1.1.1.195	Lup020721.1,K00430,1.11.1.7	Lup021583.1,K13065,2.3.1.133	Lup021586.1,K13065,2.3.1.133	Lup021590.1,K00430,1.11.1.7	Lup022011.1,K00430,1.11.1.7	Lup022022.1,K09755,1.14.-.-	Lup022482.1,K09753,1.2.1.44	Lup022768.1,K00430,1.11.1.7	Lup022948.1,K01904,6.2.1.12	Lup023375.1,K09753,1.2.1.44	Lup023376.1,K09753,1.2.1.44	Lup023377.1,K09753,1.2.1.44	Lup023503.1,K01188,3.2.1.21	Lup023504.1,K01188,3.2.1.21	Lup023505.1,K01188,3.2.1.21	Lup023506.1,K01188,3.2.1.21	Lup023608.1,K01904,6.2.1.12	Lup023814.1,K13065,2.3.1.133	Lup024053.1,K00430,1.11.1.7	Lup024855.1,K00588,2.1.1.104	Lup025525.1,K05349,3.2.1.21	Lup025534.1,K00083,1.1.1.195	Lup025535.1,K00083,1.1.1.195	Lup025658.1,K12356,2.4.1.111	Lup025882.1,K00430,1.11.1.7	Lup025884.1,K00430,1.11.1.7	Lup026138.1,K01904,6.2.1.12	Lup026401.1,K00430,1.11.1.7	Lup026514.1,K00430,1.11.1.7	Lup026524.1,K05349,3.2.1.21	Lup026556.1,K13065,2.3.1.133	Lup026858.1,K00430,1.11.1.7	Lup027391.1,K01188,3.2.1.21	Lup027392.1,K01188,3.2.1.21	Lup027873.1,K00430,1.11.1.7	Lup027943.1,K00588,2.1.1.104	Lup028010.1,K01188,3.2.1.21	Lup028136.1,K01188,3.2.1.21	Lup028535.1,K00430,1.11.1.7	Lup028979.1,K13065,2.3.1.133	Lup029384.1,K01188,3.2.1.21	Lup029391.1,K00430,1.11.1.7	Lup029392.1,K00430,1.11.1.7	Lup029521.1,K00430,1.11.1.7	Lup029958.1,K13065,2.3.1.133	Lup030018.1,K01188,3.2.1.21	Lup030034.1,K00430,1.11.1.7	Lup030160.1,K09753,1.2.1.44	Lup030296.1,K00430,1.11.1.7	Lup030333.1,K00083,1.1.1.195	Lup030334.1,K00083,1.1.1.195	Lup030337.1,K13068,2.4.1.120	Lup030600.1,K13065,2.3.1.133	Lup030601.1,K13065,2.3.1.133	Lup030734.1,K12355,1.2.1.68	Lup031218.1,K10775,4.3.1.24	Lup031219.1,K10775,4.3.1.24	Lup031304.1,K00083,1.1.1.195	Lup031367.1,K13065,2.3.1.133	Lup031419.1,K13065,2.3.1.133	Lup031710.1,K13065,2.3.1.133	Lup031720.1,K13065,2.3.1.133	Lup031783.1,K09753,1.2.1.44	Lup032459.1,K13065,2.3.1.133	Lup032460.1,K13065,2.3.1.133	Lup032509.1,K13065,2.3.1.133	Lup032579.1,K09753,1.2.1.44	Lup032594.1,K00430,1.11.1.7	Lup032595.1,K00430,1.11.1.7	Lup032597.1,K00430,1.11.1.7	Lup032770.1,K12355,1.2.1.68	Lup032991.1,K13065,2.3.1.133	Lup000651.1,K13065,2.3.1.133	Lup000853.1,K10775,4.3.1.24	Lup001167.1,K13065,2.3.1.133	Lup001173.1,K09753,1.2.1.44	Lup001232.1,K00430,1.11.1.7	Lup001439.1,K00430,1.11.1.7	Lup001458.1,K00487,1.14.13.11	Lup001526.1,K01188,3.2.1.21	Lup001527.1,K01188,3.2.1.21	Lup001680.1,K00430,1.11.1.7	Lup002264.1,K13065,2.3.1.133	Lup002290.1,K00430,1.11.1.7	Lup002459.1,K00430,1.11.1.7	Lup002625.1,K10775,4.3.1.24	Lup002627.1,K10775,4.3.1.24	Lup003565.1,K00430,1.11.1.7	Lup003619.1,K00588,2.1.1.104	Lup003711.1,K00430,1.11.1.7	Lup003827.1,K01188,3.2.1.21	Lup003842.1,K00430,1.11.1.7	Lup004077.1,K00430,1.11.1.7	Lup004095.1,K13065,2.3.1.133	Lup004145.1,K09753,1.2.1.44	Lup004796.1,K00430,1.11.1.7	Lup004862.1,K12355,1.2.1.68	Lup004986.1,K05349,3.2.1.21	Lup005241.1,K01188,3.2.1.21	Lup005783.1,K09755,1.14.-.-	Lup005785.1,K09755,1.14.-.-	Lup005806.1,K00083,1.1.1.195	Lup005847.1,K01904,6.2.1.12	Lup005848.1,K01904,6.2.1.12	Lup005872.1,K12355,1.2.1.68	Lup005939.1,K01188,3.2.1.21	Lup006120.1,K05350,3.2.1.21	Lup006153.1,K00430,1.11.1.7	Lup006916.1,K00430,1.11.1.7	Lup007017.1,K00430,1.11.1.7	Lup007130.1,K00430,1.11.1.7	Lup007247.1,K13065,2.3.1.133	Lup007673.1,K00588,2.1.1.104	Lup007688.1,K00430,1.11.1.7	Lup007840.1,K00430,1.11.1.7	Lup007963.1,K00430,1.11.1.7	Lup007966.1,K05349,3.2.1.21	Lup007986.1,K00083,1.1.1.195	Lup008333.1,K09753,1.2.1.44	Lup008493.1,K00430,1.11.1.7	Lup008559.1,K13065,2.3.1.133	Lup008973.1,K00430,1.11.1.7	Lup008978.1,K05349,3.2.1.21	Lup009099.1,K13065,2.3.1.133	Lup009100.1,K13065,2.3.1.133	Lup009101.1,K13065,2.3.1.133	Lup009252.1,K05349,3.2.1.21	Lup009452.1,K01904,6.2.1.12	Lup009453.1,K01904,6.2.1.12	Lup009754.1,K13065,2.3.1.133	Lup009812.1,K13065,2.3.1.133	Lup010895.1,K09753,1.2.1.44	Lup011244.1,K09753,1.2.1.44	Lup011449.1,K10775,4.3.1.24	Lup011507.2,K01188,3.2.1.21	Lup011640.1,K01904,6.2.1.12	Lup012136.1,K00430,1.11.1.7	Lup012236.1,K01188,3.2.1.21	Lup012237.1,K01188,3.2.1.21	Lup013589.1,K13065,2.3.1.133	Lup013603.1,K00430,1.11.1.7	Lup013608.1,K00430,1.11.1.7	Lup013701.1,K09753,1.2.1.44	Lup013702.1,K09753,1.2.1.44	Lup014113.1,K09755,1.14.-.-	Lup014305.1,K01188,3.2.1.21	Lup014620.1,K10775,4.3.1.24	Lup014740.1,K09753,1.2.1.44	Lup015040.1,K00430,1.11.1.7	Lup015087.1,K00430,1.11.1.7	Lup015118.1,K13065,2.3.1.133	Lup015119.1,K13065,2.3.1.133	Lup015120.1,K13065,2.3.1.133	Lup015121.1,K13065,2.3.1.133	Lup015760.1,K13065,2.3.1.133	Lup017522.1,K00430,1.11.1.7	Lup017554.1,K13065,2.3.1.133	Lup018206.2,K00430,1.11.1.7	Lup019260.1,K13065,2.3.1.133	Lup019270.1,K00430,1.11.1.7	Lup019309.1,K00588,2.1.1.104	Lup019391.1,K10775,4.3.1.24	Lup019504.1,K00430,1.11.1.7	Lup020180.1,K01188,3.2.1.21	Lup020439.1,K10775,4.3.1.24	Lup020891.1,K00430,1.11.1.7	Lup021086.1,K13065,2.3.1.133	Lup021669.1,K12356,2.4.1.111	Lup022250.1,K13065,2.3.1.133	Lup022251.1,K13065,2.3.1.133	Lup022703.1,K09755,1.14.-.-	Lup023044.1,K01188,3.2.1.21	Lup023243.1,K13065,2.3.1.133	Lup023246.1,K13065,2.3.1.133	Lup023931.1,K00430,1.11.1.7	Lup023942.1,K13065,2.3.1.133	Lup025153.1,K12356,2.4.1.111	Lup025668.1,K00430,1.11.1.7	Lup026449.1,K00430,1.11.1.7	Lup026758.1,K01904,6.2.1.12	Lup026761.1,K00430,1.11.1.7	Lup026762.1,K00430,1.11.1.7	Lup029205.1,K13066,2.1.1.68
map00941	138	Lup010235.1,K13065,2.3.1.133	Lup010448.1,K13065,2.3.1.133	Lup016893.1,K00660,2.3.1.74	Lup016989.1,K13065,2.3.1.133	Lup021241.1,K00588,2.1.1.104	Lup021245.1,K13065,2.3.1.133	Lup021248.1,K13065,2.3.1.133	Lup021352.1,K13065,2.3.1.133	Lup021428.1,K00660,2.3.1.74	Lup024711.1,K01859,5.5.1.6	Lup027182.1,K13065,2.3.1.133	Lup028943.1,K13065,2.3.1.133	Lup031957.1,K00660,2.3.1.74	Lup031979.1,K13065,2.3.1.133	Lup000446.1,K00660,2.3.1.74	Lup000454.1,K01859,5.5.1.6	Lup003280.1,K13083,1.14.13.88	Lup003281.1,K13083,1.14.13.88	Lup005574.1,K00588,2.1.1.104	Lup005635.1,K13065,2.3.1.133	Lup005669.1,K00588,2.1.1.104	Lup007320.1,K13065,2.3.1.133	Lup007495.1,K13065,2.3.1.133	Lup008844.1,K13065,2.3.1.133	Lup008849.1,K13065,2.3.1.133	Lup009545.1,K09754,1.14.13.-	Lup011746.1,K13065,2.3.1.133	Lup011858.1,K13065,2.3.1.133	Lup012602.1,K13065,2.3.1.133	Lup012684.1,K05278,1.14.11.23	Lup013268.1,K05280,1.14.13.21	Lup013443.1,K13065,2.3.1.133	Lup014005.1,K08695,1.3.1.77	Lup014512.1,K13065,2.3.1.133	Lup014513.1,K13065,2.3.1.133	Lup014836.1,K05278,1.14.11.23	Lup014942.1,K13065,2.3.1.133	Lup014969.1,K13065,2.3.1.133	Lup014970.1,K13065,2.3.1.133	Lup015555.1,K13065,2.3.1.133	Lup015556.1,K13065,2.3.1.133	Lup017298.1,K00660,2.3.1.74	Lup018311.1,K00487,1.14.13.11	Lup018320.1,K00660,2.3.1.74	Lup018420.1,K13065,2.3.1.133	Lup018467.1,K05280,1.14.13.21	Lup018816.1,K00487,1.14.13.11	Lup018895.1,K13065,2.3.1.133	Lup019962.1,K13065,2.3.1.133	Lup020143.1,K13065,2.3.1.133	Lup020592.1,K13065,2.3.1.133	Lup021583.1,K13065,2.3.1.133	Lup021586.1,K13065,2.3.1.133	Lup022041.1,K00475,1.14.11.9	Lup022163.1,K00660,2.3.1.74	Lup022164.1,K00660,2.3.1.74	Lup022946.1,K00660,2.3.1.74	Lup022985.1,K05277,1.14.11.19	Lup023369.1,K00660,2.3.1.74	Lup023474.1,K00660,2.3.1.74	Lup023783.1,K13083,1.14.13.88	Lup023814.1,K13065,2.3.1.133	Lup024855.1,K00588,2.1.1.104	Lup025646.1,K08695,1.3.1.77	Lup026556.1,K13065,2.3.1.133	Lup027943.1,K00588,2.1.1.104	Lup028979.1,K13065,2.3.1.133	Lup029319.1,K00660,2.3.1.74	Lup029320.1,K00660,2.3.1.74	Lup029958.1,K13065,2.3.1.133	Lup030460.1,K01859,5.5.1.6	Lup030501.1,K00660,2.3.1.74	Lup030585.1,K00091,1.1.1.219	Lup030600.1,K13065,2.3.1.133	Lup030601.1,K13065,2.3.1.133	Lup031005.1,K00660,2.3.1.74	Lup031367.1,K13065,2.3.1.133	Lup031419.1,K13065,2.3.1.133	Lup031710.1,K13065,2.3.1.133	Lup031720.1,K13065,2.3.1.133	Lup032244.1,K05280,1.14.13.21	Lup032459.1,K13065,2.3.1.133	Lup032460.1,K13065,2.3.1.133	Lup032509.1,K13065,2.3.1.133	Lup032991.1,K13065,2.3.1.133	Lup000651.1,K13065,2.3.1.133	Lup000883.1,K05277,1.14.11.19	Lup001167.1,K13065,2.3.1.133	Lup001458.1,K00487,1.14.13.11	Lup002264.1,K13065,2.3.1.133	Lup002528.1,K00660,2.3.1.74	Lup003619.1,K00588,2.1.1.104	Lup003699.1,K05277,1.14.11.19	Lup003748.1,K00660,2.3.1.74	Lup003807.2,K00091,1.1.1.219	Lup004095.1,K13065,2.3.1.133	Lup004815.1,K00475,1.14.11.9	Lup005013.1,K05278,1.14.11.23	Lup005543.1,K05280,1.14.13.21	Lup007247.1,K13065,2.3.1.133	Lup007673.1,K00588,2.1.1.104	Lup007786.1,K13081,1.17.1.3	Lup008431.1,K05280,1.14.13.21	Lup008559.1,K13065,2.3.1.133	Lup008950.1,K00660,2.3.1.74	Lup009099.1,K13065,2.3.1.133	Lup009100.1,K13065,2.3.1.133	Lup009101.1,K13065,2.3.1.133	Lup009754.1,K13065,2.3.1.133	Lup009812.1,K13065,2.3.1.133	Lup010740.1,K01859,5.5.1.6	Lup010866.1,K08695,1.3.1.77	Lup010867.1,K08695,1.3.1.77	Lup010884.1,K00660,2.3.1.74	Lup012082.1,K05280,1.14.13.21	Lup012242.1,K05277,1.14.11.19	Lup012896.1,K00475,1.14.11.9	Lup013589.1,K13065,2.3.1.133	Lup015118.1,K13065,2.3.1.133	Lup015119.1,K13065,2.3.1.133	Lup015120.1,K13065,2.3.1.133	Lup015121.1,K13065,2.3.1.133	Lup015304.1,K05277,1.14.11.19	Lup015760.1,K13065,2.3.1.133	Lup015857.1,K00660,2.3.1.74	Lup016402.1,K00660,2.3.1.74	Lup017554.1,K13065,2.3.1.133	Lup019260.1,K13065,2.3.1.133	Lup019309.1,K00588,2.1.1.104	Lup021086.1,K13065,2.3.1.133	Lup021178.1,K00660,2.3.1.74	Lup022250.1,K13065,2.3.1.133	Lup022251.1,K13065,2.3.1.133	Lup023243.1,K13065,2.3.1.133	Lup023246.1,K13065,2.3.1.133	Lup023942.1,K13065,2.3.1.133	Lup024182.1,K05278,1.14.11.23	Lup024184.1,K05278,1.14.11.23
map00942	1	Lup018161.1,K12338,2.4.1.-
map00944	37	Lup010284.1,K05279,2.1.1.76	Lup031863.1,K05279,2.1.1.76	Lup000415.1,K10757,2.4.1.91	Lup000497.1,K05279,2.1.1.76	Lup003280.1,K13083,1.14.13.88	Lup003281.1,K13083,1.14.13.88	Lup009599.1,K05279,2.1.1.76	Lup013268.1,K05280,1.14.13.21	Lup018467.1,K05280,1.14.13.21	Lup021568.1,K05279,2.1.1.76	Lup021569.1,K05279,2.1.1.76	Lup023783.1,K13083,1.14.13.88	Lup026150.1,K10757,2.4.1.91	Lup029253.1,K05279,2.1.1.76	Lup029254.1,K05279,2.1.1.76	Lup032244.1,K05280,1.14.13.21	Lup001483.1,K05279,2.1.1.76	Lup002547.1,K05279,2.1.1.76	Lup004810.1,K05279,2.1.1.76	Lup004811.1,K05279,2.1.1.76	Lup004812.1,K05279,2.1.1.76	Lup005543.1,K05280,1.14.13.21	Lup008431.1,K05280,1.14.13.21	Lup008507.1,K05279,2.1.1.76	Lup008508.1,K05279,2.1.1.76	Lup009462.1,K10757,2.4.1.91	Lup010764.1,K05279,2.1.1.76	Lup010939.1,K05279,2.1.1.76	Lup010983.1,K05279,2.1.1.76	Lup011186.1,K05279,2.1.1.76	Lup012082.1,K05280,1.14.13.21	Lup015306.1,K05279,2.1.1.76	Lup015771.1,K05279,2.1.1.76	Lup016447.1,K05279,2.1.1.76	Lup020917.1,K05279,2.1.1.76	Lup028544.1,K05279,2.1.1.76	Lup028669.1,K10757,2.4.1.91
map00945	83	Lup010235.1,K13065,2.3.1.133	Lup010448.1,K13065,2.3.1.133	Lup016989.1,K13065,2.3.1.133	Lup021241.1,K00588,2.1.1.104	Lup021245.1,K13065,2.3.1.133	Lup021248.1,K13065,2.3.1.133	Lup021352.1,K13065,2.3.1.133	Lup027182.1,K13065,2.3.1.133	Lup028943.1,K13065,2.3.1.133	Lup031979.1,K13065,2.3.1.133	Lup005574.1,K00588,2.1.1.104	Lup005635.1,K13065,2.3.1.133	Lup005669.1,K00588,2.1.1.104	Lup007320.1,K13065,2.3.1.133	Lup007495.1,K13065,2.3.1.133	Lup008844.1,K13065,2.3.1.133	Lup008849.1,K13065,2.3.1.133	Lup009545.1,K09754,1.14.13.-	Lup011746.1,K13065,2.3.1.133	Lup011858.1,K13065,2.3.1.133	Lup012602.1,K13065,2.3.1.133	Lup013443.1,K13065,2.3.1.133	Lup014512.1,K13065,2.3.1.133	Lup014513.1,K13065,2.3.1.133	Lup014942.1,K13065,2.3.1.133	Lup014969.1,K13065,2.3.1.133	Lup014970.1,K13065,2.3.1.133	Lup015555.1,K13065,2.3.1.133	Lup015556.1,K13065,2.3.1.133	Lup018311.1,K00487,1.14.13.11	Lup018420.1,K13065,2.3.1.133	Lup018816.1,K00487,1.14.13.11	Lup018895.1,K13065,2.3.1.133	Lup019962.1,K13065,2.3.1.133	Lup020143.1,K13065,2.3.1.133	Lup020592.1,K13065,2.3.1.133	Lup021583.1,K13065,2.3.1.133	Lup021586.1,K13065,2.3.1.133	Lup023814.1,K13065,2.3.1.133	Lup024855.1,K00588,2.1.1.104	Lup026556.1,K13065,2.3.1.133	Lup027943.1,K00588,2.1.1.104	Lup028979.1,K13065,2.3.1.133	Lup029958.1,K13065,2.3.1.133	Lup030600.1,K13065,2.3.1.133	Lup030601.1,K13065,2.3.1.133	Lup031367.1,K13065,2.3.1.133	Lup031419.1,K13065,2.3.1.133	Lup031710.1,K13065,2.3.1.133	Lup031720.1,K13065,2.3.1.133	Lup032459.1,K13065,2.3.1.133	Lup032460.1,K13065,2.3.1.133	Lup032509.1,K13065,2.3.1.133	Lup032991.1,K13065,2.3.1.133	Lup000651.1,K13065,2.3.1.133	Lup001167.1,K13065,2.3.1.133	Lup001458.1,K00487,1.14.13.11	Lup002264.1,K13065,2.3.1.133	Lup003619.1,K00588,2.1.1.104	Lup004095.1,K13065,2.3.1.133	Lup007247.1,K13065,2.3.1.133	Lup007673.1,K00588,2.1.1.104	Lup008559.1,K13065,2.3.1.133	Lup009099.1,K13065,2.3.1.133	Lup009100.1,K13065,2.3.1.133	Lup009101.1,K13065,2.3.1.133	Lup009754.1,K13065,2.3.1.133	Lup009812.1,K13065,2.3.1.133	Lup013589.1,K13065,2.3.1.133	Lup015118.1,K13065,2.3.1.133	Lup015119.1,K13065,2.3.1.133	Lup015120.1,K13065,2.3.1.133	Lup015121.1,K13065,2.3.1.133	Lup015760.1,K13065,2.3.1.133	Lup017554.1,K13065,2.3.1.133	Lup019260.1,K13065,2.3.1.133	Lup019309.1,K00588,2.1.1.104	Lup021086.1,K13065,2.3.1.133	Lup022250.1,K13065,2.3.1.133	Lup022251.1,K13065,2.3.1.133	Lup023243.1,K13065,2.3.1.133	Lup023246.1,K13065,2.3.1.133	Lup023942.1,K13065,2.3.1.133
map00950	23	Lup027252.1,K01592,4.1.1.25	Lup028857.1,K00276,1.4.3.21	Lup000530.1,K00276,1.4.3.21	Lup006554.1,K00815,2.6.1.5	Lup012552.1,K00813,2.6.1.1	Lup013202.1,K00276,1.4.3.21	Lup020717.1,K00276,1.4.3.21	Lup026612.1,K00422,1.10.3.1	Lup026613.1,K00422,1.10.3.1	Lup026614.1,K00422,1.10.3.1	Lup026615.1,K00422,1.10.3.1	Lup027445.1,K00815,2.6.1.5	Lup029091.1,K00276,1.4.3.21	Lup029844.1,K00815,2.6.1.5	Lup030519.1,K01592,4.1.1.25	Lup031465.1,K00276,1.4.3.21	Lup032936.1,K00813,2.6.1.1	Lup002924.1,K00276,1.4.3.21	Lup013076.1,K00422,1.10.3.1	Lup015740.1,K00813,2.6.1.1	Lup018611.1,K00276,1.4.3.21	Lup022712.1,K00815,2.6.1.5	Lup025119.1,K00276,1.4.3.21
map00960	26	Lup021323.1,K08081,1.1.1.206	Lup028857.1,K00276,1.4.3.21	Lup000530.1,K00276,1.4.3.21	Lup006554.1,K00815,2.6.1.5	Lup012552.1,K00813,2.6.1.1	Lup013202.1,K00276,1.4.3.21	Lup014439.1,K08081,1.1.1.206	Lup020717.1,K00276,1.4.3.21	Lup022761.1,K01066,3.1.1.-	Lup023489.1,K01582,4.1.1.18	Lup023840.1,K08081,1.1.1.206	Lup025048.1,K00817,2.6.1.9	Lup027445.1,K00815,2.6.1.5	Lup029091.1,K00276,1.4.3.21	Lup029844.1,K00815,2.6.1.5	Lup031465.1,K00276,1.4.3.21	Lup032936.1,K00813,2.6.1.1	Lup001008.1,K01066,3.1.1.-	Lup002924.1,K00276,1.4.3.21	Lup005531.1,K01066,3.1.1.-	Lup007672.1,K01066,3.1.1.-	Lup009316.1,K01066,3.1.1.-	Lup015740.1,K00813,2.6.1.1	Lup018611.1,K00276,1.4.3.21	Lup022712.1,K00815,2.6.1.5	Lup025119.1,K00276,1.4.3.21
map00966	8	Lup010581.1,K11818,1.14.-.-	Lup016133.1,K11818,1.14.-.-	Lup024896.1,K11818,1.14.-.-	Lup001453.1,K12153,1.14.13.-	Lup001454.1,K12153,1.14.13.-	Lup010035.1,K11818,1.14.-.-	Lup010036.1,K11818,1.14.-.-	Lup019478.1,K13027,1.14.13.41
map00970	76	Lup016874.1,K01883,6.1.1.16	Lup016881.1,K01886,6.1.1.18	Lup017017.1,K01885,6.1.1.17	Lup021381.1,K04567,6.1.1.6	Lup021423.1,K01870,6.1.1.5	Lup024662.1,K01866,6.1.1.1	Lup024725.1,K01874,6.1.1.10	Lup000459.1,K01874,6.1.1.10	Lup002064.1,K01881,6.1.1.15	Lup003389.1,K01889,6.1.1.20	Lup004270.1,K01893,6.1.1.22	Lup006611.1,K01866,6.1.1.1	Lup008857.1,K01880,6.1.1.14	Lup009564.1,K01874,6.1.1.10	Lup012637.1,K01875,6.1.1.11	Lup013295.1,K01890,6.1.1.20	Lup015925.1,K01868,6.1.1.3	Lup017296.1,K01889,6.1.1.20	Lup017393.1,K01872,6.1.1.7	Lup017487.1,K01874,6.1.1.10	Lup018046.1,K01870,6.1.1.5	Lup018332.1,K01883,6.1.1.16	Lup018404.1,K01872,6.1.1.7	Lup019067.1,K01876,6.1.1.12	Lup019748.1,K04567,6.1.1.6	Lup020168.1,K00604,2.1.2.9	Lup020664.1,K01893,6.1.1.22	Lup020748.1,K01868,6.1.1.3	Lup021504.1,K01875,6.1.1.11	Lup022024.2,K01870,6.1.1.5	Lup022150.1,K01870,6.1.1.5	Lup022383.1,K01889,6.1.1.20	Lup023370.1,K01874,6.1.1.10	Lup024004.1,K01887,6.1.1.19	Lup025293.2,K01885,6.1.1.17	Lup025306.1,K01873,6.1.1.9	Lup025585.1,K01868,6.1.1.3	Lup025844.1,K01869,6.1.1.4	Lup026410.1,K01869,6.1.1.4	Lup027645.1,K01880,6.1.1.14	Lup028117.1,K01893,6.1.1.22	Lup028498.3,K01867,6.1.1.2	Lup028569.1,K01873,6.1.1.9	Lup028973.1,K04567,6.1.1.6	Lup028996.1,K01893,6.1.1.22	Lup029221.1,K01892,6.1.1.21	Lup029222.1,K01892,6.1.1.21	Lup029454.1,K01873,6.1.1.9	Lup029651.1,K01876,6.1.1.12	Lup029747.2,K01887,6.1.1.19	Lup030713.1,K01883,6.1.1.16	Lup000914.1,K01869,6.1.1.4	Lup002617.1,K01892,6.1.1.21	Lup002692.1,K01885,6.1.1.17	Lup003870.1,K01867,6.1.1.2	Lup004950.1,K01887,6.1.1.19	Lup005122.1,K01872,6.1.1.7	Lup005334.1,K01881,6.1.1.15	Lup005448.1,K01893,6.1.1.22	Lup007045.1,K01870,6.1.1.5	Lup009217.1,K01881,6.1.1.15	Lup009923.2,K01873,6.1.1.9	Lup010089.1,K01892,6.1.1.21	Lup010094.1,K01875,6.1.1.11	Lup011514.1,K01866,6.1.1.1	Lup014253.1,K01885,6.1.1.17	Lup014551.1,K01866,6.1.1.1	Lup014810.1,K01873,6.1.1.9	Lup015848.1,K01886,6.1.1.18	Lup016235.1,K14164,6.1.1.14	Lup016415.1,K01872,6.1.1.7	Lup017597.1,K01875,6.1.1.11	Lup019771.1,K01873,6.1.1.9	Lup020863.1,K01874,6.1.1.10	Lup020966.3,K01868,6.1.1.3	Lup024187.1,K01881,6.1.1.15
map00980	88	Lup000045.1,K00799,2.5.1.18	Lup010310.1,K00799,2.5.1.18	Lup010340.1,K00001,1.1.1.1	Lup010379.1,K00799,2.5.1.18	Lup021280.1,K00799,2.5.1.18	Lup021383.1,K00799,2.5.1.18	Lup024643.1,K00799,2.5.1.18	Lup028918.1,K00799,2.5.1.18	Lup001875.1,K00001,1.1.1.1	Lup001876.1,K00001,1.1.1.1	Lup002141.1,K00799,2.5.1.18	Lup008885.1,K00799,2.5.1.18	Lup009618.1,K00001,1.1.1.1	Lup009662.1,K00799,2.5.1.18	Lup011104.1,K00799,2.5.1.18	Lup011106.1,K00799,2.5.1.18	Lup012360.1,K00799,2.5.1.18	Lup014458.1,K00799,2.5.1.18	Lup014459.1,K00799,2.5.1.18	Lup014460.1,K00799,2.5.1.18	Lup015882.1,K00799,2.5.1.18	Lup017787.1,K00799,2.5.1.18	Lup018831.1,K00799,2.5.1.18	Lup018832.1,K00799,2.5.1.18	Lup019185.1,K00799,2.5.1.18	Lup022635.1,K00799,2.5.1.18	Lup023100.1,K00001,1.1.1.1	Lup024078.1,K00799,2.5.1.18	Lup024251.1,K00799,2.5.1.18	Lup024253.1,K00799,2.5.1.18	Lup024849.1,K00799,2.5.1.18	Lup024850.1,K00799,2.5.1.18	Lup024851.1,K00799,2.5.1.18	Lup024852.1,K00799,2.5.1.18	Lup025612.1,K00799,2.5.1.18	Lup026666.1,K00799,2.5.1.18	Lup026683.1,K00799,2.5.1.18	Lup027714.1,K00799,2.5.1.18	Lup028305.1,K00799,2.5.1.18	Lup028433.2,K00799,2.5.1.18	Lup028435.1,K00799,2.5.1.18	Lup028619.1,K00799,2.5.1.18	Lup028692.1,K00799,2.5.1.18	Lup029356.1,K00799,2.5.1.18	Lup029414.2,K00799,2.5.1.18	Lup029444.1,K00799,2.5.1.18	Lup029612.1,K00799,2.5.1.18	Lup029613.1,K00799,2.5.1.18	Lup029795.1,K00799,2.5.1.18	Lup029796.1,K00799,2.5.1.18	Lup029797.1,K00799,2.5.1.18	Lup030804.1,K00001,1.1.1.1	Lup031037.1,K00799,2.5.1.18	Lup032275.1,K00799,2.5.1.18	Lup032288.1,K00799,2.5.1.18	Lup000864.1,K00799,2.5.1.18	Lup001457.1,K00799,2.5.1.18	Lup002407.1,K00799,2.5.1.18	Lup003749.1,K00799,2.5.1.18	Lup003890.1,K00799,2.5.1.18	Lup005427.1,K00799,2.5.1.18	Lup005888.1,K00799,2.5.1.18	Lup006476.1,K00799,2.5.1.18	Lup006836.1,K00799,2.5.1.18	Lup006837.1,K00799,2.5.1.18	Lup007646.1,K00799,2.5.1.18	Lup009158.1,K00799,2.5.1.18	Lup009186.1,K00799,2.5.1.18	Lup009743.1,K00799,2.5.1.18	Lup009880.1,K00001,1.1.1.1	Lup010696.1,K00799,2.5.1.18	Lup016588.1,K00799,2.5.1.18	Lup018088.1,K00799,2.5.1.18	Lup018096.1,K00001,1.1.1.1	Lup018102.1,K00799,2.5.1.18	Lup018227.2,K00799,2.5.1.18	Lup018658.1,K00799,2.5.1.18	Lup018677.1,K00799,2.5.1.18	Lup018765.1,K00001,1.1.1.1	Lup019491.1,K00799,2.5.1.18	Lup019889.1,K00001,1.1.1.1	Lup019931.1,K00799,2.5.1.18	Lup020311.1,K00799,2.5.1.18	Lup021172.1,K00799,2.5.1.18	Lup022718.1,K00001,1.1.1.1	Lup024375.1,K00799,2.5.1.18	Lup024376.1,K00799,2.5.1.18	Lup026014.1,K00799,2.5.1.18
map00982	95	Lup000045.1,K00799,2.5.1.18	Lup010310.1,K00799,2.5.1.18	Lup010340.1,K00001,1.1.1.1	Lup010379.1,K00799,2.5.1.18	Lup021215.1,K00485,1.14.13.8	Lup021280.1,K00799,2.5.1.18	Lup021383.1,K00799,2.5.1.18	Lup024643.1,K00799,2.5.1.18	Lup028918.1,K00799,2.5.1.18	Lup001875.1,K00001,1.1.1.1	Lup001876.1,K00001,1.1.1.1	Lup002141.1,K00799,2.5.1.18	Lup008885.1,K00799,2.5.1.18	Lup009618.1,K00001,1.1.1.1	Lup009662.1,K00799,2.5.1.18	Lup011104.1,K00799,2.5.1.18	Lup011106.1,K00799,2.5.1.18	Lup012360.1,K00799,2.5.1.18	Lup014458.1,K00799,2.5.1.18	Lup014459.1,K00799,2.5.1.18	Lup014460.1,K00799,2.5.1.18	Lup015882.1,K00799,2.5.1.18	Lup017787.1,K00799,2.5.1.18	Lup018831.1,K00799,2.5.1.18	Lup018832.1,K00799,2.5.1.18	Lup019185.1,K00799,2.5.1.18	Lup022635.1,K00799,2.5.1.18	Lup023100.1,K00001,1.1.1.1	Lup024078.1,K00799,2.5.1.18	Lup024251.1,K00799,2.5.1.18	Lup024253.1,K00799,2.5.1.18	Lup024849.1,K00799,2.5.1.18	Lup024850.1,K00799,2.5.1.18	Lup024851.1,K00799,2.5.1.18	Lup024852.1,K00799,2.5.1.18	Lup025255.1,K00485,1.14.13.8	Lup025612.1,K00799,2.5.1.18	Lup026666.1,K00799,2.5.1.18	Lup026683.1,K00799,2.5.1.18	Lup027714.1,K00799,2.5.1.18	Lup027772.1,K00485,1.14.13.8	Lup028305.1,K00799,2.5.1.18	Lup028433.2,K00799,2.5.1.18	Lup028435.1,K00799,2.5.1.18	Lup028619.1,K00799,2.5.1.18	Lup028692.1,K00799,2.5.1.18	Lup029356.1,K00799,2.5.1.18	Lup029414.2,K00799,2.5.1.18	Lup029444.1,K00799,2.5.1.18	Lup029612.1,K00799,2.5.1.18	Lup029613.1,K00799,2.5.1.18	Lup029795.1,K00799,2.5.1.18	Lup029796.1,K00799,2.5.1.18	Lup029797.1,K00799,2.5.1.18	Lup030804.1,K00001,1.1.1.1	Lup031037.1,K00799,2.5.1.18	Lup032275.1,K00799,2.5.1.18	Lup032288.1,K00799,2.5.1.18	Lup000864.1,K00799,2.5.1.18	Lup000901.1,K00485,1.14.13.8	Lup001457.1,K00799,2.5.1.18	Lup002407.1,K00799,2.5.1.18	Lup003474.1,K00485,1.14.13.8	Lup003749.1,K00799,2.5.1.18	Lup003890.1,K00799,2.5.1.18	Lup005427.1,K00799,2.5.1.18	Lup005888.1,K00799,2.5.1.18	Lup006476.1,K00799,2.5.1.18	Lup006836.1,K00799,2.5.1.18	Lup006837.1,K00799,2.5.1.18	Lup007646.1,K00799,2.5.1.18	Lup009158.1,K00799,2.5.1.18	Lup009186.1,K00799,2.5.1.18	Lup009743.1,K00799,2.5.1.18	Lup009880.1,K00001,1.1.1.1	Lup010005.1,K00485,1.14.13.8	Lup010696.1,K00799,2.5.1.18	Lup014129.1,K00485,1.14.13.8	Lup016588.1,K00799,2.5.1.18	Lup018088.1,K00799,2.5.1.18	Lup018096.1,K00001,1.1.1.1	Lup018102.1,K00799,2.5.1.18	Lup018227.2,K00799,2.5.1.18	Lup018658.1,K00799,2.5.1.18	Lup018677.1,K00799,2.5.1.18	Lup018765.1,K00001,1.1.1.1	Lup019491.1,K00799,2.5.1.18	Lup019889.1,K00001,1.1.1.1	Lup019931.1,K00799,2.5.1.18	Lup020311.1,K00799,2.5.1.18	Lup021172.1,K00799,2.5.1.18	Lup022718.1,K00001,1.1.1.1	Lup024375.1,K00799,2.5.1.18	Lup024376.1,K00799,2.5.1.18	Lup026014.1,K00799,2.5.1.18
map00983	39	Lup000121.1,K00876,2.7.1.48	Lup010223.1,K01951,6.3.5.2	Lup024528.1,K01951,6.3.5.2	Lup028807.1,K00088,1.1.1.205	Lup028808.1,K00088,1.1.1.205	Lup000404.1,K01431,3.5.1.6	Lup000414.1,K01951,6.3.5.2	Lup002027.1,K00760,2.4.2.8	Lup004579.1,K00207,1.3.1.2	Lup005664.1,K00857,2.7.1.21	Lup008832.1,K01951,6.3.5.2	Lup014863.1,K01951,6.3.5.2	Lup017842.1,K00857,2.7.1.21	Lup018497.1,K00876,2.7.1.48	Lup019129.1,K00876,2.7.1.48	Lup020794.1,K01431,3.5.1.6	Lup021013.1,K01519,3.6.1.19	Lup022754.1,K00088,1.1.1.205	Lup025629.1,K01951,6.3.5.2	Lup029606.1,K00857,2.7.1.21	Lup000737.2,K01464,3.5.2.2	Lup001317.1,K01431,3.5.1.6	Lup001565.1,K00876,2.7.1.48	Lup004117.1,K01951,6.3.5.2	Lup005197.1,K00876,2.7.1.48	Lup005216.1,K00876,2.7.1.48	Lup006946.1,K00876,2.7.1.48	Lup008997.1,K01951,6.3.5.2	Lup011348.1,K01489,3.5.4.5	Lup012215.1,K00088,1.1.1.205	Lup012235.1,K01951,6.3.5.2	Lup013751.2,K00876,2.7.1.48	Lup014559.3,K00876,2.7.1.48	Lup014580.1,K00876,2.7.1.48	Lup018273.1,K01489,3.5.4.5	Lup020492.1,K00857,2.7.1.21	Lup020999.1,K00857,2.7.1.21	Lup025659.1,K00876,2.7.1.48	Lup027611.1,K01951,6.3.5.2
map01040	76	Lup010347.1,K10257,1.14.19.-	Lup016783.1,K10251,1.1.1.-	Lup016784.1,K10251,1.1.1.-	Lup016832.1,K00059,1.1.1.100	Lup016833.1,K00059,1.1.1.100	Lup028768.1,K00232,1.3.3.6	Lup028769.1,K00232,1.3.3.6	Lup028770.1,K00232,1.3.3.6	Lup030856.1,K10257,1.14.19.-	Lup003015.1,K00232,1.3.3.6	Lup008903.1,K00232,1.3.3.6	Lup008904.1,K10257,1.14.19.-	Lup013315.1,K00232,1.3.3.6	Lup013378.1,K10255,1.14.19.-	Lup015409.1,K10256,1.14.19.-	Lup015987.1,K10703,4.2.1.-	Lup017184.1,K10703,4.2.1.-	Lup018547.1,K00232,1.3.3.6	Lup020340.1,K00507,1.14.19.1	Lup020697.1,K10703,4.2.1.-	Lup021016.1,K07513,2.3.1.16	Lup022511.1,K10256,1.14.19.-	Lup023314.1,K00232,1.3.3.6	Lup023556.1,K10703,4.2.1.-	Lup023994.1,K00059,1.1.1.100	Lup024319.1,K10257,1.14.19.-	Lup024322.1,K00232,1.3.3.6	Lup025178.1,K10257,1.14.19.-	Lup025234.1,K01068,3.1.2.2	Lup025334.1,K07513,2.3.1.16	Lup027793.1,K00232,1.3.3.6	Lup027794.1,K00232,1.3.3.6	Lup027906.1,K03921,1.14.19.2	Lup028107.1,K00232,1.3.3.6	Lup028282.1,K00059,1.1.1.100	Lup029806.1,K00232,1.3.3.6	Lup031336.1,K00232,1.3.3.6	Lup031627.1,K00059,1.1.1.100	Lup032147.2,K00507,1.14.19.1	Lup032175.1,K10257,1.14.19.-	Lup032662.1,K07513,2.3.1.16	Lup032999.1,K00059,1.1.1.100	Lup000714.1,K10258,1.3.1.-	Lup001037.1,K10246,2.3.1.-	Lup001106.1,K00232,1.3.3.6	Lup001702.1,K10258,1.3.1.-	Lup002354.1,K10256,1.14.19.-	Lup002850.1,K10256,1.14.19.-	Lup003704.1,K00232,1.3.3.6	Lup003705.1,K00232,1.3.3.6	Lup003878.1,K10258,1.3.1.-	Lup004092.1,K00232,1.3.3.6	Lup005455.1,K00232,1.3.3.6	Lup005719.1,K10251,1.1.1.-	Lup005768.1,K00232,1.3.3.6	Lup006070.1,K00059,1.1.1.100	Lup006869.1,K07513,2.3.1.16	Lup006908.1,K10256,1.14.19.-	Lup009402.1,K10246,2.3.1.-	Lup011016.1,K10251,1.1.1.-	Lup012239.1,K10257,1.14.19.-	Lup012985.1,K10246,2.3.1.-	Lup013715.1,K10255,1.14.19.-	Lup014089.1,K03921,1.14.19.2	Lup014206.1,K07513,2.3.1.16	Lup014639.1,K00059,1.1.1.100	Lup016464.1,K00059,1.1.1.100	Lup018292.1,K03921,1.14.19.2	Lup018304.1,K00059,1.1.1.100	Lup021075.2,K00232,1.3.3.6	Lup021906.2,K01068,3.1.2.2	Lup023899.1,K00059,1.1.1.100	Lup023900.1,K00059,1.1.1.100	Lup024345.1,K03921,1.14.19.2	Lup026005.2,K03921,1.14.19.2	Lup026479.1,K00232,1.3.3.6
map01051	4	Lup025205.1,K00615,2.2.1.1	Lup030467.1,K00615,2.2.1.1	Lup008106.1,K00615,2.2.1.1	Lup011531.1,K00615,2.2.1.1
map01053	3	Lup031063.1,K05993,3.3.2.1	Lup002205.1,K02552,5.4.4.2	Lup021124.1,K05993,3.3.2.1
map01055	10	Lup024654.1,K01710,4.2.1.46	Lup001816.1,K01710,4.2.1.46	Lup003290.1,K01710,4.2.1.46	Lup008157.1,K01710,4.2.1.46	Lup017189.1,K01710,4.2.1.46	Lup023551.1,K01710,4.2.1.46	Lup026353.1,K01710,4.2.1.46	Lup032707.1,K01710,4.2.1.46	Lup007150.1,K01710,4.2.1.46	Lup011311.2,K01710,4.2.1.46
map02020	38	Lup021297.2,K01915,6.3.1.2	Lup000567.1,K01113,3.1.3.1	Lup002132.1,K01915,6.3.1.2	Lup004581.1,K01915,6.3.1.2	Lup005620.1,K01113,3.1.3.1	Lup013378.1,K10255,1.14.19.-	Lup017052.1,K01113,3.1.3.1	Lup017473.1,K01113,3.1.3.1	Lup019059.2,K01113,3.1.3.1	Lup023185.1,K01113,3.1.3.1	Lup023221.1,K01915,6.3.1.2	Lup027520.1,K01113,3.1.3.1	Lup027661.1,K01113,3.1.3.1	Lup027662.1,K01113,3.1.3.1	Lup027664.1,K01113,3.1.3.1	Lup027665.1,K01113,3.1.3.1	Lup029429.1,K01915,6.3.1.2	Lup029542.1,K01113,3.1.3.1	Lup031210.1,K01113,3.1.3.1	Lup031430.1,K01113,3.1.3.1	Lup032636.1,K01915,6.3.1.2	Lup000702.2,K01113,3.1.3.1	Lup000849.1,K00626,2.3.1.9	Lup001512.1,K01915,6.3.1.2	Lup006986.1,K01113,3.1.3.1	Lup007834.1,K01113,3.1.3.1	Lup008542.1,K01113,3.1.3.1	Lup009916.1,K01915,6.3.1.2	Lup013715.1,K10255,1.14.19.-	Lup014614.1,K01113,3.1.3.1	Lup016363.1,K01113,3.1.3.1	Lup019604.1,K01113,3.1.3.1	Lup019605.1,K01113,3.1.3.1	Lup019606.1,K01113,3.1.3.1	Lup021152.2,K01915,6.3.1.2	Lup023025.1,K01113,3.1.3.1	Lup023027.1,K01113,3.1.3.1	Lup023740.1,K00626,2.3.1.9
map03008	82	Lup000142.1,K02218,2.7.11.1	Lup000241.1,K14535,2.7.4.3	Lup000376.1,K03539,3.1.26.5	Lup010424.1,K14525,3.1.26.5	Lup016617.1,K14536,3.6.5.-	Lup016706.1,K02218,2.7.11.1	Lup016913.1,K12619,3.1.13.-	Lup016974.2,K01164,3.1.26.5	Lup024538.1,K03539,3.1.26.5	Lup032021.1,K02218,2.7.11.1	Lup003134.1,K14539,3.6.1.-	Lup003273.1,K03539,3.1.26.5	Lup006505.1,K14570,3.1.-.-	Lup006583.1,K03539,3.1.26.5	Lup008161.1,K12619,3.1.13.-	Lup008809.1,K12619,3.1.13.-	Lup009526.1,K14525,3.1.26.5	Lup011065.1,K03097,2.7.11.1	Lup011075.1,K03097,2.7.11.1	Lup013478.1,K02218,2.7.11.1	Lup015487.1,K14535,2.7.4.3	Lup016130.1,K12619,3.1.13.-	Lup017074.1,K12619,3.1.13.-	Lup017774.2,K14521,2.3.1.-	Lup018984.1,K13288,3.1.-.-	Lup019950.1,K12619,3.1.13.-	Lup020025.1,K14525,3.1.26.5	Lup021072.1,K12619,3.1.13.-	Lup021536.1,K12619,3.1.13.-	Lup023220.1,K03539,3.1.26.5	Lup023681.1,K14539,3.6.1.-	Lup024928.1,K07178,2.7.11.1	Lup025321.1,K14563,2.1.1.-	Lup025730.1,K14521,2.3.1.-	Lup025925.1,K03097,2.7.11.1	Lup027877.1,K03097,2.7.11.1	Lup030226.1,K03539,3.1.26.5	Lup030436.1,K02218,2.7.11.1	Lup031062.1,K12619,3.1.13.-	Lup031313.3,K14521,2.3.1.-	Lup032112.2,K03539,3.1.26.5	Lup000983.1,K03097,2.7.11.1	Lup000995.1,K14570,3.1.-.-	Lup001719.1,K03539,3.1.26.5	Lup003508.1,K02218,2.7.11.1	Lup003733.1,K02218,2.7.11.1	Lup003908.1,K03539,3.1.26.5	Lup004942.1,K14570,3.1.-.-	Lup005506.1,K12619,3.1.13.-	Lup005967.1,K02218,2.7.11.1	Lup006100.1,K14570,3.1.-.-	Lup006200.1,K14570,3.1.-.-	Lup007065.1,K07179,2.7.11.1	Lup007690.1,K03097,2.7.11.1	Lup007982.1,K11131,5.4.99.-	Lup008069.1,K03539,3.1.26.5	Lup008141.1,K14535,2.7.4.3	Lup008458.1,K14525,3.1.26.5	Lup008459.1,K14525,3.1.26.5	Lup008687.1,K03539,3.1.26.5	Lup009005.1,K11131,5.4.99.-	Lup009059.1,K02218,2.7.11.1	Lup009511.1,K03537,3.1.26.5	Lup010114.1,K12619,3.1.13.-	Lup010768.1,K12619,3.1.13.-	Lup010805.1,K03539,3.1.26.5	Lup011302.1,K03539,3.1.26.5	Lup011304.1,K03539,3.1.26.5	Lup011644.1,K12619,3.1.13.-	Lup012769.1,K14525,3.1.26.5	Lup012830.1,K03537,3.1.26.5	Lup014222.1,K14563,2.1.1.-	Lup017667.2,K14525,3.1.26.5	Lup018119.1,K02218,2.7.11.1	Lup018141.1,K12619,3.1.13.-	Lup020969.1,K02218,2.7.11.1	Lup021096.1,K12619,3.1.13.-	Lup021722.1,K03539,3.1.26.5	Lup022226.1,K03097,2.7.11.1	Lup023043.1,K03538,3.1.26.5	Lup024362.1,K14525,3.1.26.5	Lup024386.1,K14525,3.1.26.5
map03013	73	Lup000271.1,K13025,3.6.4.13	Lup000376.1,K03539,3.1.26.5	Lup010424.1,K14525,3.1.26.5	Lup016974.2,K01164,3.1.26.5	Lup021246.1,K03231,3.6.5.3	Lup021392.1,K13025,3.6.4.13	Lup024466.1,K14326,3.6.4.-	Lup024538.1,K03539,3.1.26.5	Lup030941.1,K03231,3.6.5.3	Lup002001.1,K03231,3.6.5.3	Lup003273.1,K03539,3.1.26.5	Lup004406.2,K00784,3.1.26.11	Lup004772.1,K03231,3.6.5.3	Lup005567.1,K10577,6.3.2.19	Lup006494.1,K10577,6.3.2.19	Lup006583.1,K03539,3.1.26.5	Lup008220.1,K10577,6.3.2.19	Lup008227.1,K14292,2.1.1.-	Lup009526.1,K14525,3.1.26.5	Lup009676.1,K14326,3.6.4.-	Lup009678.1,K14326,3.6.4.-	Lup010545.1,K14326,3.6.4.-	Lup012499.1,K12812,3.6.4.13	Lup012520.1,K02516,2.1.1.125	Lup012521.1,K02516,2.1.1.125	Lup020025.1,K14525,3.1.26.5	Lup020334.1,K12812,3.6.4.13	Lup022733.1,K10577,6.3.2.19	Lup023220.1,K03539,3.1.26.5	Lup024011.1,K12812,3.6.4.13	Lup025874.1,K14326,3.6.4.-	Lup027814.1,K14326,3.6.4.-	Lup029321.1,K00784,3.1.26.11	Lup030226.1,K03539,3.1.26.5	Lup032112.2,K03539,3.1.26.5	Lup032833.1,K03231,3.6.5.3	Lup000937.1,K14326,3.6.4.-	Lup001001.1,K10577,6.3.2.19	Lup001485.1,K14326,3.6.4.-	Lup001595.1,K03231,3.6.5.3	Lup001719.1,K03539,3.1.26.5	Lup002559.1,K03231,3.6.5.3	Lup003908.1,K03539,3.1.26.5	Lup005199.1,K03231,3.6.5.3	Lup005529.1,K14292,2.1.1.-	Lup006025.1,K03231,3.6.5.3	Lup007880.3,K12812,3.6.4.13	Lup007911.1,K02516,2.1.1.125	Lup008069.1,K03539,3.1.26.5	Lup008458.1,K14525,3.1.26.5	Lup008459.1,K14525,3.1.26.5	Lup008687.1,K03539,3.1.26.5	Lup009088.2,K13025,3.6.4.13	Lup009165.1,K14326,3.6.4.-	Lup009511.1,K03537,3.1.26.5	Lup010805.1,K03539,3.1.26.5	Lup011302.1,K03539,3.1.26.5	Lup011304.1,K03539,3.1.26.5	Lup012769.1,K14525,3.1.26.5	Lup012830.1,K03537,3.1.26.5	Lup013646.1,K03231,3.6.5.3	Lup014564.1,K03231,3.6.5.3	Lup016334.1,K00784,3.1.26.11	Lup017667.2,K14525,3.1.26.5	Lup018195.1,K12812,3.6.4.13	Lup019653.1,K14326,3.6.4.-	Lup020879.1,K03231,3.6.5.3	Lup021722.1,K03539,3.1.26.5	Lup023043.1,K03538,3.1.26.5	Lup023234.1,K10577,6.3.2.19	Lup024124.1,K12812,3.6.4.13	Lup024362.1,K14525,3.1.26.5	Lup024386.1,K14525,3.1.26.5
map03015	47	Lup000133.1,K14376,2.7.7.19	Lup000271.1,K13025,3.6.4.13	Lup000274.1,K04382,3.1.3.16	Lup021379.1,K04382,3.1.3.16	Lup021392.1,K13025,3.6.4.13	Lup024466.1,K14326,3.6.4.-	Lup024709.1,K04382,3.1.3.16	Lup027049.1,K14376,2.7.7.19	Lup032024.1,K14376,2.7.7.19	Lup008804.1,K14376,2.7.7.19	Lup009676.1,K14326,3.6.4.-	Lup009678.1,K14326,3.6.4.-	Lup010545.1,K14326,3.6.4.-	Lup012499.1,K12812,3.6.4.13	Lup014366.1,K14376,2.7.7.19	Lup015892.1,K04382,3.1.3.16	Lup017934.1,K14376,2.7.7.19	Lup020334.1,K12812,3.6.4.13	Lup020766.1,K04382,3.1.3.16	Lup023174.1,K04382,3.1.3.16	Lup024011.1,K12812,3.6.4.13	Lup025606.1,K04382,3.1.3.16	Lup025874.1,K14326,3.6.4.-	Lup026790.3,K04382,3.1.3.16	Lup027814.1,K14326,3.6.4.-	Lup028495.3,K14376,2.7.7.19	Lup030069.1,K14376,2.7.7.19	Lup031355.1,K04382,3.1.3.16	Lup032842.1,K04382,3.1.3.16	Lup032919.1,K14376,2.7.7.19	Lup000937.1,K14326,3.6.4.-	Lup001115.1,K00565,2.1.1.56	Lup001485.1,K14326,3.6.4.-	Lup005852.1,K04382,3.1.3.16	Lup006108.1,K14376,2.7.7.19	Lup007880.3,K12812,3.6.4.13	Lup008677.1,K00565,2.1.1.56	Lup008938.2,K14403,3.1.27.-	Lup009088.2,K13025,3.6.4.13	Lup009165.1,K14326,3.6.4.-	Lup011532.1,K14399,2.7.1.78	Lup014824.1,K04382,3.1.3.16	Lup018195.1,K12812,3.6.4.13	Lup019601.1,K14376,2.7.7.19	Lup019653.1,K14326,3.6.4.-	Lup019824.1,K04382,3.1.3.16	Lup024124.1,K12812,3.6.4.13
map03018	100	Lup000360.1,K12591,3.1.13.-	Lup010487.1,K01148,3.1.13.4	Lup016913.1,K12619,3.1.13.-	Lup021255.1,K03654,3.6.4.12	Lup028931.1,K01689,4.2.1.11	Lup030891.1,K01689,4.2.1.11	Lup031949.1,K03514,2.7.7.7	Lup031982.2,K12613,3.-.-.-	Lup032033.2,K12598,3.6.4.13	Lup001928.1,K12603,3.1.-.-	Lup008161.1,K12619,3.1.13.-	Lup008806.2,K14442,3.6.4.13	Lup008809.1,K12619,3.1.13.-	Lup008868.1,K12598,3.6.4.13	Lup010563.1,K12603,3.1.-.-	Lup011911.1,K12599,3.6.4.-	Lup015899.1,K12599,3.6.4.-	Lup016130.1,K12619,3.1.13.-	Lup017074.1,K12619,3.1.13.-	Lup018814.1,K03514,2.7.7.7	Lup019135.2,K01689,4.2.1.11	Lup019136.1,K01689,4.2.1.11	Lup019950.1,K12619,3.1.13.-	Lup019976.1,K01689,4.2.1.11	Lup020591.1,K12603,3.1.-.-	Lup021072.1,K12619,3.1.13.-	Lup021536.1,K12619,3.1.13.-	Lup022184.1,K12598,3.6.4.13	Lup023131.1,K10643,6.3.2.19	Lup023568.1,K10643,6.3.2.19	Lup024061.2,K03514,2.7.7.7	Lup025049.1,K12613,3.-.-.-	Lup025232.1,K12614,3.6.4.13	Lup026796.1,K12603,3.1.-.-	Lup026899.1,K03514,2.7.7.7	Lup028395.2,K08311,3.6.1.-	Lup028564.1,K12603,3.1.-.-	Lup028601.2,K14442,3.6.4.13	Lup028623.1,K10643,6.3.2.19	Lup029061.1,K10643,6.3.2.19	Lup029096.1,K10643,6.3.2.19	Lup030220.1,K10643,6.3.2.19	Lup031062.1,K12619,3.1.13.-	Lup031121.1,K12611,3.-.-.-	Lup031505.1,K10643,6.3.2.19	Lup032349.1,K14442,3.6.4.13	Lup032381.1,K12614,3.6.4.13	Lup032603.1,K03514,2.7.7.7	Lup032803.1,K03514,2.7.7.7	Lup000761.1,K14442,3.6.4.13	Lup001320.1,K12611,3.-.-.-	Lup001533.1,K12591,3.1.13.-	Lup001693.1,K08311,3.6.1.-	Lup002562.1,K12611,3.-.-.-	Lup002578.1,K12603,3.1.-.-	Lup002590.1,K01689,4.2.1.11	Lup002746.1,K03654,3.6.4.12	Lup003701.1,K14442,3.6.4.13	Lup003825.2,K00962,2.7.7.8	Lup004138.1,K00962,2.7.7.8	Lup004850.1,K12598,3.6.4.13	Lup005014.1,K12585,3.1.13.-	Lup005506.1,K12619,3.1.13.-	Lup005513.1,K03514,2.7.7.7	Lup005869.1,K12603,3.1.-.-	Lup006055.1,K12591,3.1.13.-	Lup006056.1,K12591,3.1.13.-	Lup006237.1,K10643,6.3.2.19	Lup006288.2,K03514,2.7.7.7	Lup007226.1,K12591,3.1.13.-	Lup008494.1,K12614,3.6.4.13	Lup008495.1,K12614,3.6.4.13	Lup008597.3,K14442,3.6.4.13	Lup009930.1,K12591,3.1.13.-	Lup009931.1,K12591,3.1.13.-	Lup010114.1,K12619,3.1.13.-	Lup010768.1,K12619,3.1.13.-	Lup010868.1,K03514,2.7.7.7	Lup011209.1,K03514,2.7.7.7	Lup011631.1,K01148,3.1.13.4	Lup011644.1,K12619,3.1.13.-	Lup012284.1,K01689,4.2.1.11	Lup013168.1,K10643,6.3.2.19	Lup014781.1,K12585,3.1.13.-	Lup015830.1,K14442,3.6.4.13	Lup017689.1,K01689,4.2.1.11	Lup018057.1,K03514,2.7.7.7	Lup018141.1,K12619,3.1.13.-	Lup018689.1,K12603,3.1.-.-	Lup019357.1,K12603,3.1.-.-	Lup019607.1,K12603,3.1.-.-	Lup020176.1,K12599,3.6.4.-	Lup020471.1,K01689,4.2.1.11	Lup021096.1,K12619,3.1.13.-	Lup021106.1,K12614,3.6.4.13	Lup023010.1,K03514,2.7.7.7	Lup023700.1,K12614,3.6.4.13	Lup023733.3,K14442,3.6.4.13	Lup024185.1,K12585,3.1.13.-	Lup025673.1,K10643,6.3.2.19
map03020	33	Lup000094.4,K03040,2.7.7.6	Lup021285.1,K03006,2.7.7.6	Lup027088.1,K03006,2.7.7.6	Lup032008.3,K03040,2.7.7.6	Lup006663.1,K03002,2.7.7.6	Lup008919.1,K03006,2.7.7.6	Lup009642.1,K03043,2.7.7.6	Lup017172.3,K03018,2.7.7.6	Lup017173.1,K03018,2.7.7.6	Lup017451.2,K03021,2.7.7.6	Lup021059.1,K03006,2.7.7.6	Lup022062.1,K03006,2.7.7.6	Lup025433.1,K03006,2.7.7.6	Lup025458.1,K02999,2.7.7.6	Lup026600.1,K03010,2.7.7.6	Lup027451.1,K03006,2.7.7.6	Lup027746.1,K03006,2.7.7.6	Lup028248.1,K03043,2.7.7.6	Lup028746.1,K03046,2.7.7.6	Lup030168.1,K03006,2.7.7.6	Lup030568.2,K03006,2.7.7.6	Lup030692.1,K03010,2.7.7.6	Lup031120.1,K03046,2.7.7.6	Lup032363.1,K03006,2.7.7.6	Lup032768.1,K03043,2.7.7.6	Lup001795.1,K03006,2.7.7.6	Lup005876.1,K03006,2.7.7.6	Lup007848.1,K03010,2.7.7.6	Lup008661.1,K03006,2.7.7.6	Lup013087.2,K03010,2.7.7.6	Lup013673.1,K03006,2.7.7.6	Lup020550.1,K03006,2.7.7.6	Lup025821.1,K02999,2.7.7.6
map03022	15	Lup000241.1,K14535,2.7.4.3	Lup024537.1,K10843,3.6.4.12	Lup030936.1,K03139,3.6.4.12	Lup002142.1,K02202,2.7.11.22	Lup004570.1,K02202,2.7.11.22	Lup008807.2,K02202,2.7.11.22	Lup015487.1,K14535,2.7.4.3	Lup017054.1,K03139,3.6.4.12	Lup032686.1,K10844,3.6.4.12	Lup004896.1,K10843,3.6.4.12	Lup006117.1,K02202,2.7.11.22	Lup008141.1,K14535,2.7.4.3	Lup008611.1,K10844,3.6.4.12	Lup009749.1,K03139,3.6.4.12	Lup021710.1,K10844,3.6.4.12
map03030	26	Lup010196.1,K10742,3.6.4.12	Lup010197.1,K10742,3.6.4.12	Lup016916.1,K10743,3.1.26.4	Lup017021.1,K04799,3.-.-.-	Lup031984.1,K02335,2.7.7.7	Lup004603.1,K02325,2.7.7.7	Lup014332.1,K10743,3.1.26.4	Lup015477.2,K04799,3.-.-.-	Lup015885.2,K10747,6.5.1.1	Lup017118.1,K10747,6.5.1.1	Lup017147.1,K03506,2.7.7.7	Lup017995.1,K02684,2.7.7.-	Lup019054.1,K02335,2.7.7.7	Lup021472.1,K02335,2.7.7.7	Lup023101.1,K02335,2.7.7.7	Lup023615.1,K10747,6.5.1.1	Lup023643.1,K02324,2.7.7.7	Lup023659.1,K02326,2.7.7.7	Lup024921.1,K04799,3.-.-.-	Lup026717.1,K02327,2.7.7.7	Lup031238.1,K03469,3.1.26.4	Lup006189.1,K02320,2.7.7.7	Lup010011.1,K02324,2.7.7.7	Lup012116.1,K02324,2.7.7.7	Lup018166.1,K02685,2.7.7.-	Lup027891.1,K10747,6.5.1.1
map03040	55	Lup000271.1,K13025,3.6.4.13	Lup016978.1,K12820,3.6.4.13	Lup021392.1,K13025,3.6.4.13	Lup024652.2,K12818,3.6.4.13	Lup027061.1,K12823,3.6.4.13	Lup027228.1,K12813,3.6.4.13	Lup027229.1,K12813,3.6.4.13	Lup006618.1,K12823,3.6.4.13	Lup006661.1,K09567,5.2.1.8	Lup007508.1,K12820,3.6.4.13	Lup007513.1,K12835,3.6.4.13	Lup008165.1,K12818,3.6.4.13	Lup012499.1,K12812,3.6.4.13	Lup013194.1,K12823,3.6.4.13	Lup013966.1,K12818,3.6.4.13	Lup013967.1,K12818,3.6.4.13	Lup014373.1,K12823,3.6.4.13	Lup019414.1,K12820,3.6.4.13	Lup020334.1,K12812,3.6.4.13	Lup020628.1,K12823,3.6.4.13	Lup022550.1,K12835,3.6.4.13	Lup022596.2,K10599,6.3.2.19	Lup022943.1,K12811,3.6.4.13	Lup024011.1,K12812,3.6.4.13	Lup024839.1,K12854,3.6.4.13	Lup025487.1,K12823,3.6.4.13	Lup026432.1,K12858,3.6.4.13	Lup029093.1,K12823,3.6.4.13	Lup030012.1,K12815,3.6.4.13	Lup031040.1,K12818,3.6.4.13	Lup031096.1,K10599,6.3.2.19	Lup031123.1,K12733,5.2.1.8	Lup031236.2,K12858,3.6.4.13	Lup001044.1,K10599,6.3.2.19	Lup002414.1,K09564,5.2.1.8	Lup003559.1,K12823,3.6.4.13	Lup004054.1,K12823,3.6.4.13	Lup005169.1,K10599,6.3.2.19	Lup005344.1,K12820,3.6.4.13	Lup005346.1,K12820,3.6.4.13	Lup005889.1,K12818,3.6.4.13	Lup007591.1,K12818,3.6.4.13	Lup007594.1,K12813,3.6.4.13	Lup007596.1,K12813,3.6.4.13	Lup007880.3,K12812,3.6.4.13	Lup009088.2,K13025,3.6.4.13	Lup009115.1,K12813,3.6.4.13	Lup009992.2,K10599,6.3.2.19	Lup011028.1,K12818,3.6.4.13	Lup011571.1,K12854,3.6.4.13	Lup015676.2,K12823,3.6.4.13	Lup016160.1,K12818,3.6.4.13	Lup018132.2,K12823,3.6.4.13	Lup018195.1,K12812,3.6.4.13	Lup024124.1,K12812,3.6.4.13
map03050	33	Lup010216.1,K02739,3.4.25.1	Lup024656.1,K02729,3.4.25.1	Lup028799.1,K02726,3.4.25.1	Lup001814.2,K02729,3.4.25.1	Lup003258.1,K02736,3.4.25.1	Lup008194.1,K02725,3.4.25.1	Lup017152.1,K02736,3.4.25.1	Lup021535.1,K02736,3.4.25.1	Lup022380.1,K02739,3.4.25.1	Lup022962.1,K02734,3.4.25.1	Lup023579.1,K02736,3.4.25.1	Lup027326.1,K02725,3.4.25.1	Lup027526.1,K02737,3.4.25.1	Lup027627.1,K02739,3.4.25.1	Lup028234.1,K02731,3.4.25.1	Lup031434.1,K02737,3.4.25.1	Lup032956.1,K02738,3.4.25.1	Lup001122.1,K02730,3.4.25.1	Lup001559.1,K02727,3.4.25.1	Lup004163.1,K02728,3.4.25.1	Lup004805.1,K02731,3.4.25.1	Lup005221.1,K02727,3.4.25.1	Lup006045.1,K02727,3.4.25.1	Lup006385.1,K02728,3.4.25.1	Lup007929.1,K02738,3.4.25.1	Lup008094.1,K02732,3.4.25.1	Lup012092.1,K02735,3.4.25.1	Lup012803.1,K02728,3.4.25.1	Lup013162.1,K02728,3.4.25.1	Lup013638.1,K02735,3.4.25.1	Lup018203.2,K02726,3.4.25.1	Lup020273.1,K02732,3.4.25.1	Lup020274.1,K02732,3.4.25.1
map03060	21	Lup000099.1,K03100,3.4.21.89	Lup010350.1,K09648,3.4.99.-	Lup021349.1,K12947,3.4.-.-	Lup030907.1,K09648,3.4.99.-	Lup007311.1,K12947,3.4.-.-	Lup008244.1,K03100,3.4.21.89	Lup018892.2,K12947,3.4.-.-	Lup021507.1,K12948,3.4.-.-	Lup024010.1,K13280,3.4.-.-	Lup026775.1,K13280,3.4.-.-	Lup029301.3,K12948,3.4.-.-	Lup030133.2,K13280,3.4.-.-	Lup030569.1,K03100,3.4.21.89	Lup032324.1,K09647,3.4.99.-	Lup001207.1,K09648,3.4.99.-	Lup003614.1,K12946,3.4.-.-	Lup003703.1,K09647,3.4.99.-	Lup007595.1,K12946,3.4.-.-	Lup007597.1,K12946,3.4.-.-	Lup009117.1,K12946,3.4.-.-	Lup009189.1,K03100,3.4.21.89
map03320	68	Lup016802.3,K01897,6.2.1.3	Lup016979.1,K01897,6.2.1.3	Lup028768.1,K00232,1.3.3.6	Lup028769.1,K00232,1.3.3.6	Lup028770.1,K00232,1.3.3.6	Lup002185.1,K00864,2.7.1.30	Lup003015.1,K00232,1.3.3.6	Lup003339.1,K01897,6.2.1.3	Lup006609.1,K00249,1.3.99.3	Lup008230.1,K08764,2.3.1.176	Lup008903.1,K00232,1.3.3.6	Lup012695.1,K01897,6.2.1.3	Lup013315.1,K00232,1.3.3.6	Lup014397.1,K01897,6.2.1.3	Lup015455.1,K01897,6.2.1.3	Lup017267.1,K01897,6.2.1.3	Lup017989.1,K00249,1.3.99.3	Lup018547.1,K00232,1.3.3.6	Lup019427.1,K06276,2.7.11.1	Lup020052.1,K00249,1.3.99.3	Lup020340.1,K00507,1.14.19.1	Lup021016.1,K07513,2.3.1.16	Lup022133.1,K01897,6.2.1.3	Lup022202.1,K01897,6.2.1.3	Lup022460.1,K01897,6.2.1.3	Lup022920.1,K01897,6.2.1.3	Lup023314.1,K00232,1.3.3.6	Lup024322.1,K00232,1.3.3.6	Lup025095.1,K01897,6.2.1.3	Lup025334.1,K07513,2.3.1.16	Lup026744.1,K00249,1.3.99.3	Lup027793.1,K00232,1.3.3.6	Lup027794.1,K00232,1.3.3.6	Lup028107.1,K00232,1.3.3.6	Lup028736.1,K06276,2.7.11.1	Lup029806.1,K00232,1.3.3.6	Lup030714.2,K01897,6.2.1.3	Lup031336.1,K00232,1.3.3.6	Lup031374.1,K01897,6.2.1.3	Lup032147.2,K00507,1.14.19.1	Lup032662.1,K07513,2.3.1.16	Lup032959.1,K08766,2.3.1.21	Lup001106.1,K00232,1.3.3.6	Lup001143.1,K00864,2.7.1.30	Lup001144.1,K00864,2.7.1.30	Lup003704.1,K00232,1.3.3.6	Lup003705.1,K00232,1.3.3.6	Lup004049.3,K01897,6.2.1.3	Lup004092.1,K00232,1.3.3.6	Lup004919.1,K00864,2.7.1.30	Lup005030.1,K01897,6.2.1.3	Lup005167.1,K06276,2.7.11.1	Lup005168.1,K06276,2.7.11.1	Lup005430.1,K08766,2.3.1.21	Lup005455.1,K00232,1.3.3.6	Lup005768.1,K00232,1.3.3.6	Lup006869.1,K07513,2.3.1.16	Lup007550.1,K01897,6.2.1.3	Lup007865.1,K01897,6.2.1.3	Lup011433.1,K00249,1.3.99.3	Lup012090.1,K01897,6.2.1.3	Lup014206.1,K07513,2.3.1.16	Lup016579.1,K08766,2.3.1.21	Lup017649.1,K06276,2.7.11.1	Lup021075.2,K00232,1.3.3.6	Lup025125.1,K08766,2.3.1.21	Lup025126.1,K08766,2.3.1.21	Lup026479.1,K00232,1.3.3.6
map03410	52	Lup017021.1,K04799,3.-.-.-	Lup028812.1,K01246,3.2.2.20	Lup031984.1,K02335,2.7.7.7	Lup001934.1,K01142,3.1.11.2	Lup001935.1,K01142,3.1.11.2	Lup004467.2,K10773,4.2.99.18	Lup004603.1,K02325,2.7.7.7	Lup013380.1,K01246,3.2.2.20	Lup013510.1,K10798,2.4.2.30	Lup015421.3,K10798,2.4.2.30	Lup015477.2,K04799,3.-.-.-	Lup015885.2,K10747,6.5.1.1	Lup017118.1,K10747,6.5.1.1	Lup017147.1,K03506,2.7.7.7	Lup017239.3,K10773,4.2.99.18	Lup017385.1,K03648,3.2.2.-	Lup019054.1,K02335,2.7.7.7	Lup019722.1,K10773,4.2.99.18	Lup021472.1,K02335,2.7.7.7	Lup023101.1,K02335,2.7.7.7	Lup023615.1,K10747,6.5.1.1	Lup023643.1,K02324,2.7.7.7	Lup023651.1,K10798,2.4.2.30	Lup023659.1,K02326,2.7.7.7	Lup024921.1,K04799,3.-.-.-	Lup026052.1,K10798,2.4.2.30	Lup026185.1,K01246,3.2.2.20	Lup026717.1,K02327,2.7.7.7	Lup028242.1,K10772,4.2.99.18	Lup032868.1,K01246,3.2.2.20	Lup032869.1,K01246,3.2.2.20	Lup001275.2,K10798,2.4.2.30	Lup001661.1,K10773,4.2.99.18	Lup002589.1,K10773,4.2.99.18	Lup002884.1,K10801,3.2.2.-	Lup005057.1,K10798,2.4.2.30	Lup006761.1,K01246,3.2.2.20	Lup006860.1,K10773,4.2.99.18	Lup006921.1,K03652,3.2.2.21	Lup007102.1,K10798,2.4.2.30	Lup009762.1,K01247,3.2.2.21	Lup009767.1,K01246,3.2.2.20	Lup010011.1,K02324,2.7.7.7	Lup011227.2,K03575,3.2.2.-	Lup012116.1,K02324,2.7.7.7	Lup012229.1,K01246,3.2.2.20	Lup013009.1,K10801,3.2.2.-	Lup013010.1,K10801,3.2.2.-	Lup013906.1,K10798,2.4.2.30	Lup016421.1,K03648,3.2.2.-	Lup018629.1,K10798,2.4.2.30	Lup027891.1,K10747,6.5.1.1
map03420	27	Lup024537.1,K10843,3.6.4.12	Lup031984.1,K02335,2.7.7.7	Lup002142.1,K02202,2.7.11.22	Lup004570.1,K02202,2.7.11.22	Lup004603.1,K02325,2.7.7.7	Lup008807.2,K02202,2.7.11.22	Lup012673.1,K10848,3.1.-.-	Lup015885.2,K10747,6.5.1.1	Lup017118.1,K10747,6.5.1.1	Lup017147.1,K03506,2.7.7.7	Lup019054.1,K02335,2.7.7.7	Lup021472.1,K02335,2.7.7.7	Lup023101.1,K02335,2.7.7.7	Lup023615.1,K10747,6.5.1.1	Lup023643.1,K02324,2.7.7.7	Lup023659.1,K02326,2.7.7.7	Lup025860.1,K10848,3.1.-.-	Lup026717.1,K02327,2.7.7.7	Lup032102.1,K03657,3.6.4.12	Lup032686.1,K10844,3.6.4.12	Lup004896.1,K10843,3.6.4.12	Lup006117.1,K02202,2.7.11.22	Lup008611.1,K10844,3.6.4.12	Lup010011.1,K02324,2.7.7.7	Lup012116.1,K02324,2.7.7.7	Lup021710.1,K10844,3.6.4.12	Lup027891.1,K10747,6.5.1.1
map03430	12	Lup002138.1,K10746,3.1.-.-	Lup015885.2,K10747,6.5.1.1	Lup017118.1,K10747,6.5.1.1	Lup020387.1,K10746,3.1.-.-	Lup020388.1,K10746,3.1.-.-	Lup023615.1,K10747,6.5.1.1	Lup026717.1,K02327,2.7.7.7	Lup032102.1,K03657,3.6.4.12	Lup007049.1,K10746,3.1.-.-	Lup026965.1,K10746,3.1.-.-	Lup027891.1,K10747,6.5.1.1	Lup028758.1,K10746,3.1.-.-
map03440	48	Lup010272.1,K03165,5.99.1.2	Lup010276.1,K03655,3.6.4.12	Lup010277.1,K03655,3.6.4.12	Lup016700.1,K03165,5.99.1.2	Lup016803.1,K10866,3.6.-.-	Lup027261.1,K03165,5.99.1.2	Lup028823.1,K03165,5.99.1.2	Lup028837.1,K03165,5.99.1.2	Lup031984.1,K02335,2.7.7.7	Lup004632.1,K03165,5.99.1.2	Lup011770.1,K03165,5.99.1.2	Lup013489.1,K03165,5.99.1.2	Lup014021.2,K03655,3.6.4.12	Lup015521.1,K03165,5.99.1.2	Lup019054.1,K02335,2.7.7.7	Lup019957.1,K10877,3.6.4.-	Lup021472.1,K02335,2.7.7.7	Lup022449.1,K10875,3.6.4.-	Lup022994.1,K10875,3.6.4.-	Lup023101.1,K02335,2.7.7.7	Lup024959.1,K03165,5.99.1.2	Lup025961.1,K03165,5.99.1.2	Lup026078.1,K03165,5.99.1.2	Lup026079.1,K03165,5.99.1.2	Lup026717.1,K02327,2.7.7.7	Lup029511.1,K10875,3.6.4.-	Lup031056.1,K03165,5.99.1.2	Lup031309.1,K10882,3.1.22.-	Lup031581.1,K10875,3.6.4.-	Lup033019.1,K03165,5.99.1.2	Lup000677.1,K10875,3.6.4.-	Lup000933.1,K10875,3.6.4.-	Lup001754.1,K08991,3.1.22.-	Lup002295.1,K03165,5.99.1.2	Lup003504.1,K03165,5.99.1.2	Lup005564.2,K03165,5.99.1.2	Lup006207.1,K03165,5.99.1.2	Lup007171.1,K03165,5.99.1.2	Lup008544.1,K03165,5.99.1.2	Lup008941.1,K10901,3.6.4.12	Lup010068.1,K03165,5.99.1.2	Lup010083.1,K10875,3.6.4.-	Lup010134.1,K03165,5.99.1.2	Lup011450.1,K03165,5.99.1.2	Lup013820.1,K10875,3.6.4.-	Lup015063.1,K10877,3.6.4.-	Lup015317.2,K03165,5.99.1.2	Lup017613.1,K10901,3.6.4.12
map03450	5	Lup016803.1,K10866,3.6.-.-	Lup017021.1,K04799,3.-.-.-	Lup015477.2,K04799,3.-.-.-	Lup024921.1,K04799,3.-.-.-	Lup016167.1,K10777,6.5.1.1
map04010	135	Lup000032.1,K04371,2.7.11.24	Lup000263.1,K04460,3.1.3.16	Lup016967.1,K04371,2.7.11.24	Lup024544.1,K04371,2.7.11.24	Lup024601.1,K01047,3.1.1.4	Lup024680.2,K04424,2.7.11.25	Lup027189.2,K04424,2.7.11.25	Lup031848.3,K04424,2.7.11.25	Lup031960.1,K04371,2.7.11.24	Lup032044.1,K04418,2.7.11.25	Lup000379.1,K04460,3.1.3.16	Lup000553.1,K04424,2.7.11.25	Lup001945.1,K01047,3.1.1.4	Lup003268.1,K04371,2.7.11.24	Lup003270.1,K04371,2.7.11.24	Lup004493.1,K04368,2.7.12.2	Lup004505.1,K04345,2.7.11.11	Lup004574.2,K04424,2.7.11.25	Lup004630.1,K04460,3.1.3.16	Lup005686.1,K04424,2.7.11.25	Lup006568.1,K04424,2.7.11.25	Lup008187.1,K04371,2.7.11.24	Lup008235.1,K01047,3.1.1.4	Lup012300.1,K04371,2.7.11.24	Lup012371.1,K04371,2.7.11.24	Lup012432.1,K04371,2.7.11.24	Lup012433.1,K04371,2.7.11.24	Lup012486.1,K04460,3.1.3.16	Lup012563.1,K04416,2.7.11.25	Lup013486.1,K04368,2.7.12.2	Lup014359.1,K04424,2.7.11.25	Lup015442.1,K04371,2.7.11.24	Lup015538.1,K04371,2.7.11.24	Lup015559.1,K04424,2.7.11.25	Lup015630.1,K04460,3.1.3.16	Lup016097.1,K01047,3.1.1.4	Lup017162.1,K04371,2.7.11.24	Lup017166.1,K04371,2.7.11.24	Lup017311.1,K04371,2.7.11.24	Lup017805.1,K04371,2.7.11.24	Lup017860.1,K01047,3.1.1.4	Lup017954.1,K04424,2.7.11.25	Lup018009.1,K04424,2.7.11.25	Lup018588.1,K01047,3.1.1.4	Lup020351.1,K04371,2.7.11.24	Lup021959.1,K04424,2.7.11.25	Lup022128.1,K04427,2.7.11.25	Lup022129.1,K04427,2.7.11.25	Lup022185.1,K04424,2.7.11.25	Lup022633.1,K04424,2.7.11.25	Lup022764.1,K01047,3.1.1.4	Lup023318.1,K01047,3.1.1.4	Lup023462.1,K04371,2.7.11.24	Lup023570.1,K04371,2.7.11.24	Lup024230.1,K04371,2.7.11.24	Lup024910.1,K01047,3.1.1.4	Lup024953.1,K04371,2.7.11.24	Lup025903.1,K04371,2.7.11.24	Lup026083.1,K04368,2.7.12.2	Lup026417.1,K04424,2.7.11.25	Lup026428.1,K04426,2.7.11.25	Lup026593.1,K04424,2.7.11.25	Lup027383.1,K04424,2.7.11.25	Lup027465.1,K04419,2.7.11.25	Lup027583.1,K04424,2.7.11.25	Lup027724.1,K01047,3.1.1.4	Lup027845.1,K04371,2.7.11.24	Lup028029.1,K04424,2.7.11.25	Lup028191.1,K04424,2.7.11.25	Lup028209.1,K04460,3.1.3.16	Lup028263.1,K04424,2.7.11.25	Lup028972.1,K01047,3.1.1.4	Lup029634.1,K04460,3.1.3.16	Lup029972.1,K04371,2.7.11.24	Lup030044.1,K04460,3.1.3.16	Lup030268.1,K01047,3.1.1.4	Lup030487.1,K04424,2.7.11.25	Lup030524.1,K04427,2.7.11.25	Lup030582.1,K01047,3.1.1.4	Lup031019.1,K04371,2.7.11.24	Lup031020.1,K04371,2.7.11.24	Lup031342.1,K04460,3.1.3.16	Lup031405.1,K04424,2.7.11.25	Lup031709.1,K04371,2.7.11.24	Lup031763.2,K02677,2.7.11.13	Lup032170.1,K04428,2.7.11.25	Lup032224.1,K04426,2.7.11.25	Lup032226.1,K04426,2.7.11.25	Lup032568.1,K04421,2.7.11.25	Lup032576.1,K04424,2.7.11.25	Lup000778.1,K04460,3.1.3.16	Lup001086.1,K04371,2.7.11.24	Lup001254.1,K04428,2.7.11.25	Lup001281.1,K04418,2.7.11.25	Lup001362.1,K04411,2.7.11.6	Lup001381.1,K04371,2.7.11.24	Lup001528.1,K02677,2.7.11.13	Lup002665.1,K04371,2.7.11.24	Lup004120.1,K04419,2.7.11.25	Lup004131.1,K04368,2.7.12.2	Lup004845.1,K04418,2.7.11.25	Lup005112.1,K04371,2.7.11.24	Lup005240.1,K02677,2.7.11.13	Lup005368.1,K04371,2.7.11.24	Lup005517.1,K04427,2.7.11.25	Lup005555.1,K04424,2.7.11.25	Lup005897.2,K04345,2.7.11.11	Lup006795.1,K04428,2.7.11.25	Lup006947.1,K04371,2.7.11.24	Lup007125.1,K04368,2.7.12.2	Lup007278.1,K01047,3.1.1.4	Lup008033.1,K04424,2.7.11.25	Lup008393.1,K04371,2.7.11.24	Lup009313.1,K04345,2.7.11.11	Lup009329.1,K01047,3.1.1.4	Lup009370.1,K04424,2.7.11.25	Lup009460.1,K04422,2.7.11.25	Lup010045.1,K04460,3.1.3.16	Lup011321.1,K04426,2.7.11.25	Lup011349.1,K01047,3.1.1.4	Lup011468.1,K01047,3.1.1.4	Lup011524.3,K04424,2.7.11.25	Lup011716.1,K04345,2.7.11.11	Lup012130.1,K04424,2.7.11.25	Lup012991.1,K04417,2.7.11.25	Lup013699.1,K04371,2.7.11.24	Lup013774.1,K04371,2.7.11.24	Lup013807.1,K04424,2.7.11.25	Lup016339.1,K01047,3.1.1.4	Lup019275.1,K04424,2.7.11.25	Lup019374.1,K04424,2.7.11.25	Lup020266.1,K04345,2.7.11.11	Lup021695.1,K04424,2.7.11.25	Lup023310.1,K04424,2.7.11.25	Lup030533.1,K04371,2.7.11.24
map04011	41	Lup000043.1,K01759,4.4.1.5	Lup021235.1,K11229,2.7.11.1	Lup027266.1,K11231,2.7.13.3	Lup027316.1,K01759,4.4.1.5	Lup031860.1,K11228,2.7.11.-	Lup000589.2,K01759,4.4.1.5	Lup002060.1,K11228,2.7.11.-	Lup003115.1,K11228,2.7.11.-	Lup003224.1,K01759,4.4.1.5	Lup004507.1,K01759,4.4.1.5	Lup004688.2,K11228,2.7.11.-	Lup007370.1,K01759,4.4.1.5	Lup011059.1,K01759,4.4.1.5	Lup015592.1,K11228,2.7.11.-	Lup022112.1,K11228,2.7.11.-	Lup022612.1,K11228,2.7.11.-	Lup022769.1,K11228,2.7.11.-	Lup022904.1,K11228,2.7.11.-	Lup024034.1,K11228,2.7.11.-	Lup024336.1,K11229,2.7.11.1	Lup025948.1,K11228,2.7.11.-	Lup026723.4,K11228,2.7.11.-	Lup028512.1,K01759,4.4.1.5	Lup028705.1,K11228,2.7.11.-	Lup031763.2,K02677,2.7.11.13	Lup032824.2,K01759,4.4.1.5	Lup001528.1,K02677,2.7.11.13	Lup004004.1,K11228,2.7.11.-	Lup005240.1,K02677,2.7.11.13	Lup006167.1,K01759,4.4.1.5	Lup006170.1,K11228,2.7.11.-	Lup006212.1,K11231,2.7.13.3	Lup006805.1,K01759,4.4.1.5	Lup007233.1,K11228,2.7.11.-	Lup008922.1,K11228,2.7.11.-	Lup009777.1,K11228,2.7.11.-	Lup010654.1,K01759,4.4.1.5	Lup023749.1,K01759,4.4.1.5	Lup023905.1,K11230,2.7.11.25	Lup024162.1,K11229,2.7.11.1	Lup026035.1,K11228,2.7.11.-
map04012	48	Lup000032.1,K04371,2.7.11.24	Lup016967.1,K04371,2.7.11.24	Lup024544.1,K04371,2.7.11.24	Lup031960.1,K04371,2.7.11.24	Lup003268.1,K04371,2.7.11.24	Lup003270.1,K04371,2.7.11.24	Lup004493.1,K04368,2.7.12.2	Lup008187.1,K04371,2.7.11.24	Lup012300.1,K04371,2.7.11.24	Lup012371.1,K04371,2.7.11.24	Lup012432.1,K04371,2.7.11.24	Lup012433.1,K04371,2.7.11.24	Lup013486.1,K04368,2.7.12.2	Lup015442.1,K04371,2.7.11.24	Lup015538.1,K04371,2.7.11.24	Lup017162.1,K04371,2.7.11.24	Lup017166.1,K04371,2.7.11.24	Lup017311.1,K04371,2.7.11.24	Lup017805.1,K04371,2.7.11.24	Lup020351.1,K04371,2.7.11.24	Lup023462.1,K04371,2.7.11.24	Lup023570.1,K04371,2.7.11.24	Lup024230.1,K04371,2.7.11.24	Lup024953.1,K04371,2.7.11.24	Lup025903.1,K04371,2.7.11.24	Lup026083.1,K04368,2.7.12.2	Lup027845.1,K04371,2.7.11.24	Lup029972.1,K04371,2.7.11.24	Lup031019.1,K04371,2.7.11.24	Lup031020.1,K04371,2.7.11.24	Lup031510.3,K04688,2.7.11.1	Lup031709.1,K04371,2.7.11.24	Lup031763.2,K02677,2.7.11.13	Lup001086.1,K04371,2.7.11.24	Lup001381.1,K04371,2.7.11.24	Lup001528.1,K02677,2.7.11.13	Lup002665.1,K04371,2.7.11.24	Lup004131.1,K04368,2.7.12.2	Lup005112.1,K04371,2.7.11.24	Lup005240.1,K02677,2.7.11.13	Lup005368.1,K04371,2.7.11.24	Lup006947.1,K04371,2.7.11.24	Lup007125.1,K04368,2.7.12.2	Lup007940.1,K03083,2.7.11.26	Lup008393.1,K04371,2.7.11.24	Lup013699.1,K04371,2.7.11.24	Lup013774.1,K04371,2.7.11.24	Lup030533.1,K04371,2.7.11.24
map04013	43	Lup000032.1,K04371,2.7.11.24	Lup016967.1,K04371,2.7.11.24	Lup024544.1,K04371,2.7.11.24	Lup031960.1,K04371,2.7.11.24	Lup003268.1,K04371,2.7.11.24	Lup003270.1,K04371,2.7.11.24	Lup004493.1,K04368,2.7.12.2	Lup008187.1,K04371,2.7.11.24	Lup012300.1,K04371,2.7.11.24	Lup012371.1,K04371,2.7.11.24	Lup012432.1,K04371,2.7.11.24	Lup012433.1,K04371,2.7.11.24	Lup013486.1,K04368,2.7.12.2	Lup015442.1,K04371,2.7.11.24	Lup015538.1,K04371,2.7.11.24	Lup017162.1,K04371,2.7.11.24	Lup017166.1,K04371,2.7.11.24	Lup017311.1,K04371,2.7.11.24	Lup017805.1,K04371,2.7.11.24	Lup020351.1,K04371,2.7.11.24	Lup023462.1,K04371,2.7.11.24	Lup023570.1,K04371,2.7.11.24	Lup024230.1,K04371,2.7.11.24	Lup024953.1,K04371,2.7.11.24	Lup025903.1,K04371,2.7.11.24	Lup026083.1,K04368,2.7.12.2	Lup027845.1,K04371,2.7.11.24	Lup029972.1,K04371,2.7.11.24	Lup031019.1,K04371,2.7.11.24	Lup031020.1,K04371,2.7.11.24	Lup031709.1,K04371,2.7.11.24	Lup001086.1,K04371,2.7.11.24	Lup001381.1,K04371,2.7.11.24	Lup002665.1,K04371,2.7.11.24	Lup004131.1,K04368,2.7.12.2	Lup005112.1,K04371,2.7.11.24	Lup005368.1,K04371,2.7.11.24	Lup006947.1,K04371,2.7.11.24	Lup007125.1,K04368,2.7.12.2	Lup008393.1,K04371,2.7.11.24	Lup013699.1,K04371,2.7.11.24	Lup013774.1,K04371,2.7.11.24	Lup030533.1,K04371,2.7.11.24
map04020	25	Lup016733.1,K05857,3.1.4.11	Lup004505.1,K04345,2.7.11.11	Lup008816.2,K05864,5.2.1.8	Lup018904.1,K05857,3.1.4.11	Lup018905.1,K05857,3.1.4.11	Lup024971.1,K04718,2.7.1.91	Lup027861.1,K05850,3.6.3.8	Lup027921.1,K05864,5.2.1.8	Lup029498.1,K05857,3.1.4.11	Lup030635.1,K05853,3.6.3.8	Lup031763.2,K02677,2.7.11.13	Lup032557.1,K05857,3.1.4.11	Lup032558.1,K05857,3.1.4.11	Lup000662.1,K05857,3.1.4.11	Lup000663.1,K05857,3.1.4.11	Lup001528.1,K02677,2.7.11.13	Lup005240.1,K02677,2.7.11.13	Lup005897.2,K04345,2.7.11.11	Lup007666.1,K05864,5.2.1.8	Lup009049.1,K04718,2.7.1.91	Lup009313.1,K04345,2.7.11.11	Lup011716.1,K04345,2.7.11.11	Lup016180.1,K05857,3.1.4.11	Lup016181.1,K05857,3.1.4.11	Lup020266.1,K04345,2.7.11.11
map04062	49	Lup000032.1,K04371,2.7.11.24	Lup016967.1,K04371,2.7.11.24	Lup024544.1,K04371,2.7.11.24	Lup031960.1,K04371,2.7.11.24	Lup003268.1,K04371,2.7.11.24	Lup003270.1,K04371,2.7.11.24	Lup004493.1,K04368,2.7.12.2	Lup004505.1,K04345,2.7.11.11	Lup008187.1,K04371,2.7.11.24	Lup012300.1,K04371,2.7.11.24	Lup012371.1,K04371,2.7.11.24	Lup012432.1,K04371,2.7.11.24	Lup012433.1,K04371,2.7.11.24	Lup013486.1,K04368,2.7.12.2	Lup015442.1,K04371,2.7.11.24	Lup015538.1,K04371,2.7.11.24	Lup017162.1,K04371,2.7.11.24	Lup017166.1,K04371,2.7.11.24	Lup017311.1,K04371,2.7.11.24	Lup017805.1,K04371,2.7.11.24	Lup020351.1,K04371,2.7.11.24	Lup023462.1,K04371,2.7.11.24	Lup023570.1,K04371,2.7.11.24	Lup024230.1,K04371,2.7.11.24	Lup024953.1,K04371,2.7.11.24	Lup025903.1,K04371,2.7.11.24	Lup026083.1,K04368,2.7.12.2	Lup027845.1,K04371,2.7.11.24	Lup029972.1,K04371,2.7.11.24	Lup031019.1,K04371,2.7.11.24	Lup031020.1,K04371,2.7.11.24	Lup031709.1,K04371,2.7.11.24	Lup001086.1,K04371,2.7.11.24	Lup001381.1,K04371,2.7.11.24	Lup002665.1,K04371,2.7.11.24	Lup004131.1,K04368,2.7.12.2	Lup005112.1,K04371,2.7.11.24	Lup005368.1,K04371,2.7.11.24	Lup005897.2,K04345,2.7.11.11	Lup006947.1,K04371,2.7.11.24	Lup007125.1,K04368,2.7.12.2	Lup007940.1,K03083,2.7.11.26	Lup008393.1,K04371,2.7.11.24	Lup009313.1,K04345,2.7.11.11	Lup011716.1,K04345,2.7.11.11	Lup013699.1,K04371,2.7.11.24	Lup013774.1,K04371,2.7.11.24	Lup020266.1,K04345,2.7.11.11	Lup030533.1,K04371,2.7.11.24
map04070	153	Lup010494.1,K00889,2.7.1.68	Lup016733.1,K05857,3.1.4.11	Lup016809.1,K00901,2.7.1.107	Lup016829.1,K00889,2.7.1.68	Lup021367.1,K01099,3.1.3.36	Lup024590.1,K01099,3.1.3.36	Lup024820.1,K01110,3.1.3.67	Lup026971.1,K01099,3.1.3.36	Lup027184.1,K00981,2.7.7.41	Lup028869.1,K01110,3.1.3.67	Lup031862.2,K00888,2.7.1.67	Lup031966.1,K13711,2.7.1.67	Lup032062.1,K13711,2.7.1.67	Lup001857.1,K00889,2.7.1.68	Lup003075.1,K00901,2.7.1.107	Lup003095.1,K01092,3.1.3.25	Lup003427.1,K00999,2.7.8.11	Lup004734.1,K01099,3.1.3.36	Lup004745.1,K00921,2.7.1.150	Lup006521.1,K01092,3.1.3.25	Lup006612.2,K00981,2.7.7.41	Lup006654.1,K00889,2.7.1.68	Lup006685.2,K01099,3.1.3.36	Lup008191.1,K10572,2.7.1.158	Lup009552.1,K00914,2.7.1.137	Lup009702.1,K01099,3.1.3.36	Lup011745.1,K00901,2.7.1.107	Lup012679.1,K00889,2.7.1.68	Lup012686.1,K00889,2.7.1.68	Lup013265.1,K00901,2.7.1.107	Lup014838.1,K01092,3.1.3.25	Lup015946.1,K00914,2.7.1.137	Lup017268.1,K00888,2.7.1.67	Lup017350.1,K00999,2.7.8.11	Lup017756.1,K00889,2.7.1.68	Lup017957.1,K01099,3.1.3.36	Lup018014.1,K01099,3.1.3.36	Lup018362.1,K01110,3.1.3.67	Lup018464.1,K00901,2.7.1.107	Lup018904.1,K05857,3.1.4.11	Lup018905.1,K05857,3.1.4.11	Lup019996.1,K00921,2.7.1.150	Lup020012.1,K00921,2.7.1.150	Lup020422.1,K00889,2.7.1.68	Lup020423.1,K00889,2.7.1.68	Lup021554.1,K00921,2.7.1.150	Lup022136.3,K13711,2.7.1.67	Lup022182.1,K01099,3.1.3.36	Lup022440.1,K01110,3.1.3.67	Lup022652.1,K00921,2.7.1.150	Lup022653.1,K00921,2.7.1.150	Lup022654.1,K00921,2.7.1.150	Lup022895.1,K01099,3.1.3.36	Lup022963.1,K01099,3.1.3.36	Lup023149.1,K00921,2.7.1.150	Lup023151.1,K00921,2.7.1.150	Lup023443.1,K00999,2.7.8.11	Lup024299.1,K00889,2.7.1.68	Lup024323.1,K01099,3.1.3.36	Lup024924.2,K01092,3.1.3.25	Lup025062.2,K01099,3.1.3.36	Lup025574.1,K00914,2.7.1.137	Lup025881.1,K01099,3.1.3.36	Lup025984.1,K00889,2.7.1.68	Lup026157.1,K00901,2.7.1.107	Lup027371.1,K00901,2.7.1.107	Lup027819.1,K01099,3.1.3.36	Lup027956.1,K00921,2.7.1.150	Lup028032.1,K01092,3.1.3.25	Lup028067.1,K01099,3.1.3.36	Lup028083.1,K00889,2.7.1.68	Lup028185.1,K01092,3.1.3.25	Lup028317.1,K01099,3.1.3.36	Lup028523.1,K13711,2.7.1.67	Lup028687.1,K00888,2.7.1.67	Lup029190.1,K00921,2.7.1.150	Lup029267.1,K00921,2.7.1.150	Lup029298.1,K00888,2.7.1.67	Lup029498.1,K05857,3.1.4.11	Lup029667.1,K00981,2.7.7.41	Lup029893.1,K00921,2.7.1.150	Lup029915.1,K00889,2.7.1.68	Lup029920.1,K00901,2.7.1.107	Lup030442.1,K00914,2.7.1.137	Lup030544.1,K10572,2.7.1.158	Lup031067.1,K01099,3.1.3.36	Lup031162.1,K00889,2.7.1.68	Lup031260.1,K00901,2.7.1.107	Lup031286.1,K00888,2.7.1.67	Lup031334.1,K01099,3.1.3.36	Lup031651.1,K13711,2.7.1.67	Lup031731.2,K00981,2.7.7.41	Lup031763.2,K02677,2.7.11.13	Lup032319.1,K00889,2.7.1.68	Lup032557.1,K05857,3.1.4.11	Lup032558.1,K05857,3.1.4.11	Lup032879.1,K00889,2.7.1.68	Lup000662.1,K05857,3.1.4.11	Lup000663.1,K05857,3.1.4.11	Lup000996.1,K01110,3.1.3.67	Lup001528.1,K02677,2.7.11.13	Lup001653.2,K00889,2.7.1.68	Lup002433.1,K00889,2.7.1.68	Lup002513.1,K13711,2.7.1.67	Lup002608.1,K00889,2.7.1.68	Lup003788.1,K01106,3.1.3.56	Lup003943.1,K01092,3.1.3.25	Lup003966.1,K00921,2.7.1.150	Lup004039.1,K01099,3.1.3.36	Lup004174.1,K01099,3.1.3.36	Lup004859.1,K13711,2.7.1.67	Lup005016.1,K00889,2.7.1.68	Lup005104.1,K00888,2.7.1.67	Lup005240.1,K02677,2.7.11.13	Lup005383.1,K00888,2.7.1.67	Lup005508.1,K13711,2.7.1.67	Lup005769.1,K01099,3.1.3.36	Lup006225.1,K01099,3.1.3.36	Lup006309.1,K01099,3.1.3.36	Lup006352.1,K01099,3.1.3.36	Lup006940.1,K01092,3.1.3.25	Lup007773.1,K00888,2.7.1.67	Lup007779.1,K01092,3.1.3.25	Lup007781.1,K01092,3.1.3.25	Lup008690.1,K13711,2.7.1.67	Lup008773.1,K00889,2.7.1.68	Lup009218.1,K00889,2.7.1.68	Lup009228.1,K00889,2.7.1.68	Lup009468.1,K00901,2.7.1.107	Lup010873.1,K13711,2.7.1.67	Lup012108.1,K10572,2.7.1.158	Lup013021.1,K13711,2.7.1.67	Lup013116.1,K00921,2.7.1.150	Lup013928.1,K00921,2.7.1.150	Lup014684.1,K01099,3.1.3.36	Lup015126.1,K01092,3.1.3.25	Lup016180.1,K05857,3.1.4.11	Lup016181.1,K05857,3.1.4.11	Lup016594.1,K01099,3.1.3.36	Lup016601.1,K00889,2.7.1.68	Lup019223.1,K00889,2.7.1.68	Lup019573.1,K00889,2.7.1.68	Lup020459.1,K00889,2.7.1.68	Lup021162.1,K01099,3.1.3.36	Lup021745.1,K00901,2.7.1.107	Lup021867.1,K01099,3.1.3.36	Lup021868.1,K01099,3.1.3.36	Lup022361.1,K00889,2.7.1.68	Lup023047.1,K01099,3.1.3.36	Lup023943.1,K00889,2.7.1.68	Lup024186.1,K00889,2.7.1.68	Lup025685.1,K13711,2.7.1.67	Lup026452.1,K01092,3.1.3.25
map04075	227	Lup000157.1,K14489,2.7.13.3	Lup000170.1,K14512,2.7.11.24	Lup000283.1,K14493,3.-.-.-	Lup010210.1,K14489,2.7.13.3	Lup010238.1,K14493,3.-.-.-	Lup016623.1,K14489,2.7.13.3	Lup016624.1,K14489,2.7.13.3	Lup016633.1,K14493,3.-.-.-	Lup016703.1,K14497,3.1.3.16	Lup021301.1,K14489,2.7.13.3	Lup021326.1,K14497,3.1.3.16	Lup024439.2,K14489,2.7.13.3	Lup024632.1,K14493,3.-.-.-	Lup024757.1,K14493,3.-.-.-	Lup024758.1,K14493,3.-.-.-	Lup028801.1,K14510,2.7.11.1	Lup028887.1,K14489,2.7.13.3	Lup031851.2,K14502,2.7.11.1	Lup000591.1,K14489,2.7.13.3	Lup001839.1,K14493,3.-.-.-	Lup002937.2,K14489,2.7.13.3	Lup002953.1,K14500,2.7.11.1	Lup002986.1,K14502,2.7.11.1	Lup002993.2,K14510,2.7.11.1	Lup003007.1,K14489,2.7.13.3	Lup003323.1,K14500,2.7.11.1	Lup004492.1,K14489,2.7.13.3	Lup007459.1,K14489,2.7.13.3	Lup008239.1,K14497,3.1.3.16	Lup008799.1,K14489,2.7.13.3	Lup008813.1,K14493,3.-.-.-	Lup008814.1,K14493,3.-.-.-	Lup011079.1,K14502,2.7.11.1	Lup012453.1,K14497,3.1.3.16	Lup012600.1,K14510,2.7.11.1	Lup013269.1,K14489,2.7.13.3	Lup013414.1,K14510,2.7.11.1	Lup013417.1,K14504,2.4.1.207	Lup013418.1,K14504,2.4.1.207	Lup013485.1,K14497,3.1.3.16	Lup013530.1,K14489,2.7.13.3	Lup014043.1,K14489,2.7.13.3	Lup014044.1,K14489,2.7.13.3	Lup014911.2,K14498,2.7.11.1	Lup015439.1,K14489,2.7.13.3	Lup015567.1,K14493,3.-.-.-	Lup017220.1,K14500,2.7.11.1	Lup017773.1,K14489,2.7.13.3	Lup017994.1,K14497,3.1.3.16	Lup018019.2,K14510,2.7.11.1	Lup018468.1,K14489,2.7.13.3	Lup018527.1,K14489,2.7.13.3	Lup018585.1,K14493,3.-.-.-	Lup018586.3,K14493,3.-.-.-	Lup018849.1,K14489,2.7.13.3	Lup019031.1,K14489,2.7.13.3	Lup019083.1,K14489,2.7.13.3	Lup019146.1,K14489,2.7.13.3	Lup019175.1,K14500,2.7.11.1	Lup019178.1,K14500,2.7.11.1	Lup019425.1,K14510,2.7.11.1	Lup020003.1,K14493,3.-.-.-	Lup020005.1,K14493,3.-.-.-	Lup020006.1,K14493,3.-.-.-	Lup020007.1,K14493,3.-.-.-	Lup020008.1,K14493,3.-.-.-	Lup020017.1,K14493,3.-.-.-	Lup020018.1,K14493,3.-.-.-	Lup020019.1,K14493,3.-.-.-	Lup020048.1,K14509,2.7.13.-	Lup020415.1,K14510,2.7.11.1	Lup021520.1,K14493,3.-.-.-	Lup021635.1,K14502,2.7.11.1	Lup021829.1,K14489,2.7.13.3	Lup021940.1,K14489,2.7.13.3	Lup022065.1,K14510,2.7.11.1	Lup022102.1,K14500,2.7.11.1	Lup022204.1,K14493,3.-.-.-	Lup022205.1,K14493,3.-.-.-	Lup022452.1,K14489,2.7.13.3	Lup022539.1,K14509,2.7.13.-	Lup022575.2,K14489,2.7.13.3	Lup022595.1,K14497,3.1.3.16	Lup022851.1,K14489,2.7.13.3	Lup023106.2,K14498,2.7.11.1	Lup023115.1,K14493,3.-.-.-	Lup023170.1,K14489,2.7.13.3	Lup024244.1,K14502,2.7.11.1	Lup024267.1,K14489,2.7.13.3	Lup024282.1,K14510,2.7.11.1	Lup025273.1,K14489,2.7.13.3	Lup025354.1,K14500,2.7.11.1	Lup025863.1,K14498,2.7.11.1	Lup025920.1,K14489,2.7.13.3	Lup025985.1,K14498,2.7.11.1	Lup026084.1,K14497,3.1.3.16	Lup026140.2,K14504,2.4.1.207	Lup026148.1,K14510,2.7.11.1	Lup026213.3,K14510,2.7.11.1	Lup026313.1,K14489,2.7.13.3	Lup026406.1,K14489,2.7.13.3	Lup026709.1,K14498,2.7.11.1	Lup027398.1,K14512,2.7.11.24	Lup027586.1,K14510,2.7.11.1	Lup027902.1,K14512,2.7.11.24	Lup027903.1,K14512,2.7.11.24	Lup027927.1,K14493,3.-.-.-	Lup027928.1,K14493,3.-.-.-	Lup028006.1,K14489,2.7.13.3	Lup028007.1,K14489,2.7.13.3	Lup028008.1,K14489,2.7.13.3	Lup028065.1,K14500,2.7.11.1	Lup028086.1,K14498,2.7.11.1	Lup028129.1,K14510,2.7.11.1	Lup028235.1,K14489,2.7.13.3	Lup028568.1,K14510,2.7.11.1	Lup028696.1,K14500,2.7.11.1	Lup029074.1,K14510,2.7.11.1	Lup029326.1,K14498,2.7.11.1	Lup029412.1,K14510,2.7.11.1	Lup029434.1,K14489,2.7.13.3	Lup029471.1,K14497,3.1.3.16	Lup029538.1,K14489,2.7.13.3	Lup029622.2,K14489,2.7.13.3	Lup029661.1,K14489,2.7.13.3	Lup029770.1,K14489,2.7.13.3	Lup029774.1,K14510,2.7.11.1	Lup029775.1,K14510,2.7.11.1	Lup029908.1,K14498,2.7.11.1	Lup030272.1,K14489,2.7.13.3	Lup030282.1,K14497,3.1.3.16	Lup030505.1,K14497,3.1.3.16	Lup030583.1,K14493,3.-.-.-	Lup030785.1,K14489,2.7.13.3	Lup031080.1,K14489,2.7.13.3	Lup031351.1,K14489,2.7.13.3	Lup031362.1,K14489,2.7.13.3	Lup031489.1,K14510,2.7.11.1	Lup032332.1,K14493,3.-.-.-	Lup032512.1,K14510,2.7.11.1	Lup032667.1,K14493,3.-.-.-	Lup032668.1,K14493,3.-.-.-	Lup032669.1,K14493,3.-.-.-	Lup032694.1,K14493,3.-.-.-	Lup032719.1,K14489,2.7.13.3	Lup032729.1,K14497,3.1.3.16	Lup032817.1,K14489,2.7.13.3	Lup000631.1,K14497,3.1.3.16	Lup000836.2,K14489,2.7.13.3	Lup000837.2,K14489,2.7.13.3	Lup001024.2,K14498,2.7.11.1	Lup001371.2,K14489,2.7.13.3	Lup001582.1,K14493,3.-.-.-	Lup001729.1,K14509,2.7.13.-	Lup002236.1,K14489,2.7.13.3	Lup002277.1,K14510,2.7.11.1	Lup002404.1,K14489,2.7.13.3	Lup002644.1,K14509,2.7.13.-	Lup002663.1,K14489,2.7.13.3	Lup002706.1,K14489,2.7.13.3	Lup002809.1,K14498,2.7.11.1	Lup002810.1,K14498,2.7.11.1	Lup003806.1,K14493,3.-.-.-	Lup003843.1,K14509,2.7.13.-	Lup003892.1,K14510,2.7.11.1	Lup003919.1,K14509,2.7.13.-	Lup004152.1,K14510,2.7.11.1	Lup005175.1,K14489,2.7.13.3	Lup005710.1,K14489,2.7.13.3	Lup006032.1,K14493,3.-.-.-	Lup006166.1,K14498,2.7.11.1	Lup006213.1,K14489,2.7.13.3	Lup006327.1,K14498,2.7.11.1	Lup007027.1,K14489,2.7.13.3	Lup007079.1,K14489,2.7.13.3	Lup007126.1,K14497,3.1.3.16	Lup007277.1,K14493,3.-.-.-	Lup007611.1,K14489,2.7.13.3	Lup007694.1,K14509,2.7.13.-	Lup007733.1,K14509,2.7.13.-	Lup007831.1,K14489,2.7.13.3	Lup007947.1,K14498,2.7.11.1	Lup008534.4,K14510,2.7.11.1	Lup008939.1,K14498,2.7.11.1	Lup009377.1,K14489,2.7.13.3	Lup009459.1,K14510,2.7.11.1	Lup009842.1,K14497,3.1.3.16	Lup010061.1,K14489,2.7.13.3	Lup010104.1,K14493,3.-.-.-	Lup010852.1,K14509,2.7.13.-	Lup010999.2,K14489,2.7.13.3	Lup011357.1,K14497,3.1.3.16	Lup011390.1,K14510,2.7.11.1	Lup011420.1,K14502,2.7.11.1	Lup011459.1,K14497,3.1.3.16	Lup011492.1,K14493,3.-.-.-	Lup012203.1,K14510,2.7.11.1	Lup012214.1,K14489,2.7.13.3	Lup012787.1,K14489,2.7.13.3	Lup013143.1,K14510,2.7.11.1	Lup014205.1,K14510,2.7.11.1	Lup014656.1,K14497,3.1.3.16	Lup014660.1,K14493,3.-.-.-	Lup014815.1,K14489,2.7.13.3	Lup014817.1,K14489,2.7.13.3	Lup015308.1,K14489,2.7.13.3	Lup015325.1,K14500,2.7.11.1	Lup015329.1,K14500,2.7.11.1	Lup015652.1,K14497,3.1.3.16	Lup015749.1,K14493,3.-.-.-	Lup015839.2,K14497,3.1.3.16	Lup015861.1,K14493,3.-.-.-	Lup017610.1,K14497,3.1.3.16	Lup017630.1,K14489,2.7.13.3	Lup017754.1,K14489,2.7.13.3	Lup018772.1,K14510,2.7.11.1	Lup019561.1,K14493,3.-.-.-	Lup019590.1,K14497,3.1.3.16	Lup019680.1,K14489,2.7.13.3	Lup019773.1,K14510,2.7.11.1	Lup019864.1,K14498,2.7.11.1	Lup020474.1,K14510,2.7.11.1	Lup021100.1,K14500,2.7.11.1	Lup022263.1,K14489,2.7.13.3	Lup023090.1,K14489,2.7.13.3	Lup023282.1,K14489,2.7.13.3	Lup024100.2,K14498,2.7.11.1
map04110	40	Lup016739.1,K02178,2.7.11.1	Lup024677.1,K06640,2.7.11.1	Lup027066.1,K02087,2.7.11.22	Lup028855.1,K04728,2.7.11.1	Lup028864.1,K04728,2.7.11.1	Lup028889.1,K04728,2.7.11.1	Lup000547.1,K04728,2.7.11.1	Lup002142.1,K02202,2.7.11.22	Lup004570.1,K02202,2.7.11.22	Lup008807.2,K02202,2.7.11.22	Lup014377.1,K02087,2.7.11.22	Lup020045.1,K06067,3.5.1.98	Lup023315.2,K04498,2.3.1.48	Lup023640.1,K06067,3.5.1.98	Lup025267.1,K02214,2.7.11.1	Lup027461.1,K06067,3.5.1.98	Lup027560.1,K06067,3.5.1.98	Lup029396.2,K06067,3.5.1.98	Lup029793.1,K02087,2.7.11.22	Lup031467.1,K06067,3.5.1.98	Lup003846.2,K06067,3.5.1.98	Lup004143.1,K04728,2.7.11.1	Lup004945.2,K08866,2.7.12.1	Lup006117.1,K02202,2.7.11.22	Lup006283.1,K06632,2.7.11.1	Lup007146.1,K02178,2.7.11.1	Lup007629.1,K04728,2.7.11.1	Lup007630.1,K04728,2.7.11.1	Lup007940.1,K03083,2.7.11.26	Lup008956.1,K02365,3.4.22.49	Lup009154.1,K02087,2.7.11.22	Lup009224.1,K08866,2.7.12.1	Lup009225.1,K08866,2.7.12.1	Lup011695.1,K02178,2.7.11.1	Lup018109.1,K02087,2.7.11.22	Lup022667.1,K04728,2.7.11.1	Lup023924.1,K04728,2.7.11.1	Lup024378.1,K02087,2.7.11.22	Lup025006.2,K04498,2.3.1.48	Lup032269.1,K04728,2.7.11.1
map04111	25	Lup000274.1,K04382,3.1.3.16	Lup016739.1,K02178,2.7.11.1	Lup021379.1,K04382,3.1.3.16	Lup024709.1,K04382,3.1.3.16	Lup012520.1,K02516,2.1.1.125	Lup012521.1,K02516,2.1.1.125	Lup015892.1,K04382,3.1.3.16	Lup020766.1,K04382,3.1.3.16	Lup023174.1,K04382,3.1.3.16	Lup025267.1,K02214,2.7.11.1	Lup025606.1,K04382,3.1.3.16	Lup026790.3,K04382,3.1.3.16	Lup028153.1,K02830,3.1.11.2	Lup031355.1,K04382,3.1.3.16	Lup032842.1,K04382,3.1.3.16	Lup004945.2,K08866,2.7.12.1	Lup005852.1,K04382,3.1.3.16	Lup007146.1,K02178,2.7.11.1	Lup007911.1,K02516,2.1.1.125	Lup008956.1,K02365,3.4.22.49	Lup009224.1,K08866,2.7.12.1	Lup009225.1,K08866,2.7.12.1	Lup011695.1,K02178,2.7.11.1	Lup014824.1,K04382,3.1.3.16	Lup019824.1,K04382,3.1.3.16
map04112	20	Lup010213.1,K01358,3.4.21.92	Lup016973.1,K01358,3.4.21.92	Lup032010.1,K01358,3.4.21.92	Lup015448.1,K01358,3.4.21.92	Lup017287.1,K01358,3.4.21.92	Lup017402.1,K01358,3.4.21.92	Lup020610.1,K01358,3.4.21.92	Lup021490.1,K01358,3.4.21.92	Lup023407.1,K01358,3.4.21.92	Lup025477.1,K01358,3.4.21.92	Lup027671.1,K01358,3.4.21.92	Lup027811.1,K01338,3.4.21.53	Lup028071.1,K01338,3.4.21.53	Lup030360.1,K01358,3.4.21.92	Lup032259.2,K01358,3.4.21.92	Lup002672.1,K01358,3.4.21.92	Lup005470.1,K01358,3.4.21.92	Lup006865.1,K01358,3.4.21.92	Lup009403.1,K01358,3.4.21.92	Lup021763.2,K01358,3.4.21.92
map04113	49	Lup000035.1,K01768,4.6.1.1	Lup000036.1,K01768,4.6.1.1	Lup000274.1,K04382,3.1.3.16	Lup016739.1,K02178,2.7.11.1	Lup021379.1,K04382,3.1.3.16	Lup024709.1,K04382,3.1.3.16	Lup031891.1,K06269,3.1.3.16	Lup032098.1,K06269,3.1.3.16	Lup002104.1,K06269,3.1.3.16	Lup004505.1,K04345,2.7.11.11	Lup005651.1,K06269,3.1.3.16	Lup011878.1,K01768,4.6.1.1	Lup015506.1,K06269,3.1.3.16	Lup015892.1,K04382,3.1.3.16	Lup018878.1,K06269,3.1.3.16	Lup020766.1,K04382,3.1.3.16	Lup023174.1,K04382,3.1.3.16	Lup025267.1,K02214,2.7.11.1	Lup025606.1,K04382,3.1.3.16	Lup026790.3,K04382,3.1.3.16	Lup027715.1,K01768,4.6.1.1	Lup028153.1,K02830,3.1.11.2	Lup029476.1,K06269,3.1.3.16	Lup030719.1,K12761,2.7.11.1	Lup030772.1,K06269,3.1.3.16	Lup031355.1,K04382,3.1.3.16	Lup031682.1,K06269,3.1.3.16	Lup032735.1,K01768,4.6.1.1	Lup032842.1,K04382,3.1.3.16	Lup000863.1,K01768,4.6.1.1	Lup004887.1,K06269,3.1.3.16	Lup005852.1,K04382,3.1.3.16	Lup005897.2,K04345,2.7.11.11	Lup006163.1,K01768,4.6.1.1	Lup006359.1,K01768,4.6.1.1	Lup007146.1,K02178,2.7.11.1	Lup008956.1,K02365,3.4.22.49	Lup009313.1,K04345,2.7.11.11	Lup009384.2,K01768,4.6.1.1	Lup009412.1,K01768,4.6.1.1	Lup010015.1,K06269,3.1.3.16	Lup010144.1,K06269,3.1.3.16	Lup011695.1,K02178,2.7.11.1	Lup011716.1,K04345,2.7.11.11	Lup013709.1,K01768,4.6.1.1	Lup014824.1,K04382,3.1.3.16	Lup016526.1,K01768,4.6.1.1	Lup019824.1,K04382,3.1.3.16	Lup020266.1,K04345,2.7.11.11
map04114	83	Lup000032.1,K04371,2.7.11.24	Lup000274.1,K04382,3.1.3.16	Lup016739.1,K02178,2.7.11.1	Lup016967.1,K04371,2.7.11.24	Lup021379.1,K04382,3.1.3.16	Lup024544.1,K04371,2.7.11.24	Lup024709.1,K04382,3.1.3.16	Lup027066.1,K02087,2.7.11.22	Lup031891.1,K06269,3.1.3.16	Lup031960.1,K04371,2.7.11.24	Lup032098.1,K06269,3.1.3.16	Lup002104.1,K06269,3.1.3.16	Lup003268.1,K04371,2.7.11.24	Lup003270.1,K04371,2.7.11.24	Lup004493.1,K04368,2.7.12.2	Lup004505.1,K04345,2.7.11.11	Lup005651.1,K06269,3.1.3.16	Lup008187.1,K04371,2.7.11.24	Lup012300.1,K04371,2.7.11.24	Lup012371.1,K04371,2.7.11.24	Lup012432.1,K04371,2.7.11.24	Lup012433.1,K04371,2.7.11.24	Lup013486.1,K04368,2.7.12.2	Lup014377.1,K02087,2.7.11.22	Lup015442.1,K04371,2.7.11.24	Lup015506.1,K06269,3.1.3.16	Lup015538.1,K04371,2.7.11.24	Lup015892.1,K04382,3.1.3.16	Lup017162.1,K04371,2.7.11.24	Lup017166.1,K04371,2.7.11.24	Lup017311.1,K04371,2.7.11.24	Lup017805.1,K04371,2.7.11.24	Lup018878.1,K06269,3.1.3.16	Lup020351.1,K04371,2.7.11.24	Lup020766.1,K04382,3.1.3.16	Lup023174.1,K04382,3.1.3.16	Lup023462.1,K04371,2.7.11.24	Lup023570.1,K04371,2.7.11.24	Lup024230.1,K04371,2.7.11.24	Lup024953.1,K04371,2.7.11.24	Lup025606.1,K04382,3.1.3.16	Lup025903.1,K04371,2.7.11.24	Lup026083.1,K04368,2.7.12.2	Lup026790.3,K04382,3.1.3.16	Lup027845.1,K04371,2.7.11.24	Lup029476.1,K06269,3.1.3.16	Lup029793.1,K02087,2.7.11.22	Lup029972.1,K04371,2.7.11.24	Lup030772.1,K06269,3.1.3.16	Lup031019.1,K04371,2.7.11.24	Lup031020.1,K04371,2.7.11.24	Lup031355.1,K04382,3.1.3.16	Lup031682.1,K06269,3.1.3.16	Lup031709.1,K04371,2.7.11.24	Lup032842.1,K04382,3.1.3.16	Lup001086.1,K04371,2.7.11.24	Lup001381.1,K04371,2.7.11.24	Lup002665.1,K04371,2.7.11.24	Lup004131.1,K04368,2.7.12.2	Lup004887.1,K06269,3.1.3.16	Lup005112.1,K04371,2.7.11.24	Lup005368.1,K04371,2.7.11.24	Lup005852.1,K04382,3.1.3.16	Lup005897.2,K04345,2.7.11.11	Lup006947.1,K04371,2.7.11.24	Lup007125.1,K04368,2.7.12.2	Lup007146.1,K02178,2.7.11.1	Lup008393.1,K04371,2.7.11.24	Lup008956.1,K02365,3.4.22.49	Lup009154.1,K02087,2.7.11.22	Lup009313.1,K04345,2.7.11.11	Lup010015.1,K06269,3.1.3.16	Lup010144.1,K06269,3.1.3.16	Lup011695.1,K02178,2.7.11.1	Lup011716.1,K04345,2.7.11.11	Lup013699.1,K04371,2.7.11.24	Lup013774.1,K04371,2.7.11.24	Lup014824.1,K04382,3.1.3.16	Lup018109.1,K02087,2.7.11.22	Lup019824.1,K04382,3.1.3.16	Lup020266.1,K04345,2.7.11.11	Lup024378.1,K02087,2.7.11.22	Lup030533.1,K04371,2.7.11.24
map04115	47	Lup024677.1,K06640,2.7.11.1	Lup024820.1,K01110,3.1.3.67	Lup027066.1,K02087,2.7.11.22	Lup028855.1,K04728,2.7.11.1	Lup028864.1,K04728,2.7.11.1	Lup028869.1,K01110,3.1.3.67	Lup028889.1,K04728,2.7.11.1	Lup032080.1,K10143,6.3.2.19	Lup000493.1,K04506,6.3.2.19	Lup000547.1,K04728,2.7.11.1	Lup014377.1,K02087,2.7.11.22	Lup017383.1,K10143,6.3.2.19	Lup018362.1,K01110,3.1.3.67	Lup021068.1,K04506,6.3.2.19	Lup022440.1,K01110,3.1.3.67	Lup023423.1,K10143,6.3.2.19	Lup024027.1,K10808,1.17.4.1	Lup029793.1,K02087,2.7.11.22	Lup032178.1,K10808,1.17.4.1	Lup032373.1,K04506,6.3.2.19	Lup032560.1,K10808,1.17.4.1	Lup000696.1,K10143,6.3.2.19	Lup000996.1,K01110,3.1.3.67	Lup001802.1,K04506,6.3.2.19	Lup002514.1,K04506,6.3.2.19	Lup004143.1,K04728,2.7.11.1	Lup004875.1,K10143,6.3.2.19	Lup005507.1,K04506,6.3.2.19	Lup005516.1,K10143,6.3.2.19	Lup006923.1,K04506,6.3.2.19	Lup007629.1,K04728,2.7.11.1	Lup007630.1,K04728,2.7.11.1	Lup008071.1,K04506,6.3.2.19	Lup008693.1,K04506,6.3.2.19	Lup009154.1,K02087,2.7.11.22	Lup009157.1,K04506,6.3.2.19	Lup009367.1,K10143,6.3.2.19	Lup010874.1,K04506,6.3.2.19	Lup011200.1,K04506,6.3.2.19	Lup018065.1,K04506,6.3.2.19	Lup018109.1,K02087,2.7.11.22	Lup021716.1,K04506,6.3.2.19	Lup022667.1,K04728,2.7.11.1	Lup023005.1,K10143,6.3.2.19	Lup023924.1,K04728,2.7.11.1	Lup024378.1,K02087,2.7.11.22	Lup032269.1,K04728,2.7.11.1
map04120	218	Lup000175.1,K10573,6.3.2.19	Lup000313.1,K10583,6.3.2.19	Lup010273.1,K10591,6.3.2.19	Lup010394.1,K10595,6.3.2.19	Lup010432.1,K10595,6.3.2.19	Lup010468.1,K09561,6.3.2.19	Lup017034.2,K10583,6.3.2.19	Lup021330.1,K10615,6.3.2.19	Lup021454.1,K03178,6.3.2.19	Lup027020.1,K10590,6.3.2.19	Lup027036.1,K10578,6.3.2.19	Lup027055.1,K10589,6.3.2.19	Lup027175.1,K10591,6.3.2.19	Lup027176.1,K10591,6.3.2.19	Lup027310.1,K10604,6.3.2.19	Lup030838.1,K04649,6.3.2.19	Lup031854.1,K09561,6.3.2.19	Lup032080.1,K10143,6.3.2.19	Lup000434.1,K09561,6.3.2.19	Lup000493.1,K04506,6.3.2.19	Lup000610.1,K10686,6.3.2.19	Lup001994.2,K06688,6.3.2.19	Lup002052.1,K10594,6.3.2.19	Lup002118.1,K09561,6.3.2.19	Lup002120.1,K10591,6.3.2.19	Lup003431.1,K10590,6.3.2.19	Lup003432.1,K10591,6.3.2.19	Lup004240.1,K09561,6.3.2.19	Lup004304.1,K10604,6.3.2.19	Lup004592.1,K09561,6.3.2.19	Lup005567.1,K10577,6.3.2.19	Lup006494.1,K10577,6.3.2.19	Lup006569.1,K03178,6.3.2.19	Lup006622.1,K06689,6.3.2.19	Lup008220.1,K10577,6.3.2.19	Lup009643.1,K10592,6.3.2.19	Lup012357.1,K10595,6.3.2.19	Lup012563.1,K04416,2.7.11.25	Lup012597.1,K10592,6.3.2.19	Lup013237.1,K10573,6.3.2.19	Lup015616.2,K10590,6.3.2.19	Lup017191.1,K10575,6.3.2.19	Lup017356.1,K06689,6.3.2.19	Lup017359.1,K10590,6.3.2.19	Lup017383.1,K10143,6.3.2.19	Lup017441.1,K10601,6.3.2.19	Lup017442.1,K10601,6.3.2.19	Lup017866.1,K10591,6.3.2.19	Lup017913.1,K10590,6.3.2.19	Lup017920.1,K10578,6.3.2.19	Lup017940.1,K10589,6.3.2.19	Lup017987.1,K06688,6.3.2.19	Lup018050.1,K10688,6.3.2.19	Lup018819.1,K06689,6.3.2.19	Lup018844.1,K09561,6.3.2.19	Lup018857.1,K10591,6.3.2.19	Lup018874.1,K10595,6.3.2.19	Lup018875.1,K10615,6.3.2.19	Lup019435.1,K06689,6.3.2.19	Lup019956.1,K10685,6.3.2.19	Lup021068.1,K04506,6.3.2.19	Lup022001.1,K10615,6.3.2.19	Lup022018.1,K10688,6.3.2.19	Lup022139.1,K06688,6.3.2.19	Lup022165.1,K10601,6.3.2.19	Lup022596.2,K10599,6.3.2.19	Lup022660.1,K04554,6.3.2.19	Lup022733.1,K10577,6.3.2.19	Lup022795.1,K10579,6.3.2.19	Lup022830.1,K10688,6.3.2.19	Lup022930.1,K06688,6.3.2.19	Lup023128.1,K10573,6.3.2.19	Lup023156.1,K04554,6.3.2.19	Lup023172.1,K06689,6.3.2.19	Lup023368.1,K10601,6.3.2.19	Lup023387.1,K06688,6.3.2.19	Lup023423.1,K10143,6.3.2.19	Lup023435.1,K10591,6.3.2.19	Lup023436.1,K10590,6.3.2.19	Lup023439.1,K06689,6.3.2.19	Lup023549.1,K10575,6.3.2.19	Lup023677.1,K09561,6.3.2.19	Lup024065.1,K06689,6.3.2.19	Lup024096.1,K03178,6.3.2.19	Lup024914.1,K10601,6.3.2.19	Lup024915.1,K10601,6.3.2.19	Lup024916.1,K10601,6.3.2.19	Lup025305.1,K09561,6.3.2.19	Lup025376.1,K10592,6.3.2.19	Lup026345.1,K10573,6.3.2.19	Lup026531.1,K10590,6.3.2.19	Lup026598.1,K10581,6.3.2.19	Lup026720.1,K09561,6.3.2.19	Lup026902.2,K10581,6.3.2.19	Lup026927.1,K10601,6.3.2.19	Lup026944.1,K10580,6.3.2.19	Lup027511.1,K10684,6.3.2.19	Lup027590.1,K10576,6.3.2.19	Lup027942.1,K09561,6.3.2.19	Lup028289.1,K10604,6.3.2.19	Lup028465.2,K10592,6.3.2.19	Lup028531.1,K10604,6.3.2.19	Lup029033.1,K10590,6.3.2.19	Lup029126.1,K10590,6.3.2.19	Lup029174.1,K10583,6.3.2.19	Lup029183.1,K10601,6.3.2.19	Lup029358.1,K10581,6.3.2.19	Lup029369.1,K10685,6.3.2.19	Lup029422.1,K09561,6.3.2.19	Lup029827.1,K10580,6.3.2.19	Lup029861.1,K10601,6.3.2.19	Lup029948.1,K10597,6.3.2.19	Lup030238.1,K10575,6.3.2.19	Lup030496.1,K10581,6.3.2.19	Lup030769.1,K10573,6.3.2.19	Lup031096.1,K10599,6.3.2.19	Lup031207.1,K10604,6.3.2.19	Lup031230.1,K10604,6.3.2.19	Lup031424.1,K10684,6.3.2.19	Lup031491.1,K10576,6.3.2.19	Lup031540.1,K10590,6.3.2.19	Lup031701.1,K10583,6.3.2.19	Lup031736.1,K10591,6.3.2.19	Lup031812.1,K10589,6.3.2.19	Lup032163.1,K03178,6.3.2.19	Lup032167.1,K10601,6.3.2.19	Lup032305.1,K10604,6.3.2.19	Lup032373.1,K04506,6.3.2.19	Lup032516.2,K10592,6.3.2.19	Lup032528.1,K10601,6.3.2.19	Lup032575.1,K03178,6.3.2.19	Lup032607.1,K06689,6.3.2.19	Lup032630.1,K09561,6.3.2.19	Lup032731.1,K10601,6.3.2.19	Lup032906.1,K10601,6.3.2.19	Lup033003.1,K09561,6.3.2.19	Lup033055.1,K10591,6.3.2.19	Lup000696.1,K10143,6.3.2.19	Lup000977.1,K10598,5.2.1.8	Lup001001.1,K10577,6.3.2.19	Lup001040.1,K10579,6.3.2.19	Lup001044.1,K10599,6.3.2.19	Lup001134.1,K10581,6.3.2.19	Lup001461.1,K06689,6.3.2.19	Lup001802.1,K04506,6.3.2.19	Lup002212.1,K10580,6.3.2.19	Lup002491.1,K06689,6.3.2.19	Lup002514.1,K04506,6.3.2.19	Lup002522.1,K09561,6.3.2.19	Lup002553.1,K06689,6.3.2.19	Lup002603.1,K10588,6.3.2.19	Lup002704.1,K10583,6.3.2.19	Lup003447.1,K10576,6.3.2.19	Lup003449.1,K10576,6.3.2.19	Lup003451.1,K10576,6.3.2.19	Lup003575.2,K06689,6.3.2.19	Lup003670.2,K10601,6.3.2.19	Lup004065.1,K10598,5.2.1.8	Lup004153.1,K10598,5.2.1.8	Lup004855.1,K10601,6.3.2.19	Lup004875.1,K10143,6.3.2.19	Lup004899.1,K10576,6.3.2.19	Lup005142.1,K09561,6.3.2.19	Lup005169.1,K10599,6.3.2.19	Lup005507.1,K04506,6.3.2.19	Lup005516.1,K10143,6.3.2.19	Lup005935.1,K10591,6.3.2.19	Lup006828.2,K10686,6.3.2.19	Lup006923.1,K04506,6.3.2.19	Lup007659.1,K10579,6.3.2.19	Lup008071.1,K04506,6.3.2.19	Lup008092.1,K10583,6.3.2.19	Lup008621.1,K10573,6.3.2.19	Lup008693.1,K04506,6.3.2.19	Lup009097.1,K10601,6.3.2.19	Lup009157.1,K04506,6.3.2.19	Lup009367.1,K10143,6.3.2.19	Lup009740.1,K10595,6.3.2.19	Lup009992.2,K10599,6.3.2.19	Lup010874.1,K04506,6.3.2.19	Lup010904.1,K09561,6.3.2.19	Lup010977.1,K10591,6.3.2.19	Lup011200.1,K04506,6.3.2.19	Lup011440.1,K06688,6.3.2.19	Lup011516.1,K10581,6.3.2.19	Lup012127.1,K06689,6.3.2.19	Lup012838.1,K10601,6.3.2.19	Lup013742.1,K10591,6.3.2.19	Lup013762.1,K10576,6.3.2.19	Lup013787.1,K09561,6.3.2.19	Lup013936.1,K04554,6.3.2.19	Lup014078.1,K06689,6.3.2.19	Lup014124.1,K10583,6.3.2.19	Lup014238.1,K09561,6.3.2.19	Lup014828.1,K06689,6.3.2.19	Lup015064.1,K10685,6.3.2.19	Lup015179.1,K10580,6.3.2.19	Lup015766.2,K10591,6.3.2.19	Lup016518.1,K10581,6.3.2.19	Lup017612.1,K10590,6.3.2.19	Lup017666.1,K10601,6.3.2.19	Lup017727.1,K10592,6.3.2.19	Lup018065.1,K04506,6.3.2.19	Lup018255.1,K06689,6.3.2.19	Lup018669.1,K10590,6.3.2.19	Lup019377.1,K09561,6.3.2.19	Lup019643.1,K09561,6.3.2.19	Lup019804.1,K09561,6.3.2.19	Lup021716.1,K04506,6.3.2.19	Lup021774.1,K10583,6.3.2.19	Lup022699.1,K10580,6.3.2.19	Lup022700.1,K10580,6.3.2.19	Lup023005.1,K10143,6.3.2.19	Lup023234.1,K10577,6.3.2.19	Lup024415.1,K10581,6.3.2.19	Lup025395.1,K04649,6.3.2.19	Lup026040.1,K10583,6.3.2.19	Lup029328.1,K10601,6.3.2.19
map04122	8	Lup023517.1,K00566,2.8.1.-	Lup025753.1,K03635,2.-.-.-	Lup025897.1,K04487,2.8.1.7	Lup028566.1,K03635,2.-.-.-	Lup031287.1,K04487,2.8.1.7	Lup033045.1,K14168,2.7.7.-	Lup000961.1,K04487,2.8.1.7	Lup006826.1,K14171,1.11.1.15
map04140	17	Lup010189.1,K08342,3.4.22.-	Lup008282.1,K08269,2.7.11.1	Lup008283.1,K08269,2.7.11.1	Lup009552.1,K00914,2.7.1.137	Lup015946.1,K00914,2.7.1.137	Lup021566.1,K08269,2.7.11.1	Lup021915.1,K08269,2.7.11.1	Lup024873.1,K08342,3.4.22.-	Lup025348.1,K08269,2.7.11.1	Lup025574.1,K00914,2.7.1.137	Lup026730.1,K08269,2.7.11.1	Lup029746.1,K08333,2.7.11.1	Lup029942.2,K07198,2.7.11.11	Lup030442.1,K00914,2.7.1.137	Lup032720.3,K08333,2.7.11.1	Lup001430.1,K07198,2.7.11.11	Lup004215.1,K07198,2.7.11.11
map04141	195	Lup000102.1,K08653,3.4.21.112	Lup010181.1,K08653,3.4.21.112	Lup010291.1,K10666,6.3.2.19	Lup010468.1,K09561,6.3.2.19	Lup016635.1,K10976,1.8.4.-	Lup016956.1,K09584,5.3.4.1	Lup024453.2,K01230,3.2.1.113	Lup024540.1,K10636,6.3.2.19	Lup027036.1,K10578,6.3.2.19	Lup027249.1,K08653,3.4.21.112	Lup030993.1,K07151,2.4.1.119	Lup031854.1,K09561,6.3.2.19	Lup031955.1,K09580,5.3.4.1	Lup000434.1,K09561,6.3.2.19	Lup002019.1,K09580,5.3.4.1	Lup002118.1,K09561,6.3.2.19	Lup003036.1,K10636,6.3.2.19	Lup003048.1,K10666,6.3.2.19	Lup003242.1,K09580,5.3.4.1	Lup004240.1,K09561,6.3.2.19	Lup004502.1,K07151,2.4.1.119	Lup004592.1,K09561,6.3.2.19	Lup004751.1,K09580,5.3.4.1	Lup006545.1,K10666,6.3.2.19	Lup006552.1,K10636,6.3.2.19	Lup006622.1,K06689,6.3.2.19	Lup008252.1,K10666,6.3.2.19	Lup009609.1,K07151,2.4.1.119	Lup011116.1,K10636,6.3.2.19	Lup011785.1,K09580,5.3.4.1	Lup012645.1,K09580,5.3.4.1	Lup012704.1,K09580,5.3.4.1	Lup013525.1,K01230,3.2.1.113	Lup015435.1,K09584,5.3.4.1	Lup016112.1,K07151,2.4.1.119	Lup016142.1,K10666,6.3.2.19	Lup017191.1,K10575,6.3.2.19	Lup017356.1,K06689,6.3.2.19	Lup017361.1,K08653,3.4.21.112	Lup017392.1,K09580,5.3.4.1	Lup017441.1,K10601,6.3.2.19	Lup017442.1,K10601,6.3.2.19	Lup017512.1,K01230,3.2.1.113	Lup017757.1,K11718,2.4.1.-	Lup017915.1,K07953,3.6.5.-	Lup017916.1,K07953,3.6.5.-	Lup017920.1,K10578,6.3.2.19	Lup018819.1,K06689,6.3.2.19	Lup018844.1,K09561,6.3.2.19	Lup018942.1,K09584,5.3.4.1	Lup019435.1,K06689,6.3.2.19	Lup021552.1,K01230,3.2.1.113	Lup021805.1,K07151,2.4.1.119	Lup022165.1,K10601,6.3.2.19	Lup022510.1,K10666,6.3.2.19	Lup022587.1,K07953,3.6.5.-	Lup022649.1,K01230,3.2.1.113	Lup022660.1,K04554,6.3.2.19	Lup022791.1,K10666,6.3.2.19	Lup023156.1,K04554,6.3.2.19	Lup023162.1,K09580,5.3.4.1	Lup023172.1,K06689,6.3.2.19	Lup023181.1,K08653,3.4.21.112	Lup023363.1,K08653,3.4.21.112	Lup023368.1,K10601,6.3.2.19	Lup023439.1,K06689,6.3.2.19	Lup023549.1,K10575,6.3.2.19	Lup023677.1,K09561,6.3.2.19	Lup024065.1,K06689,6.3.2.19	Lup024914.1,K10601,6.3.2.19	Lup024915.1,K10601,6.3.2.19	Lup024916.1,K10601,6.3.2.19	Lup025305.1,K09561,6.3.2.19	Lup025764.1,K10636,6.3.2.19	Lup025942.1,K11863,3.4.22.-	Lup026110.1,K01230,3.2.1.113	Lup026428.1,K04426,2.7.11.25	Lup026522.1,K07953,3.6.5.-	Lup026523.1,K07953,3.6.5.-	Lup026601.1,K10666,6.3.2.19	Lup026720.1,K09561,6.3.2.19	Lup026927.1,K10601,6.3.2.19	Lup027395.1,K01230,3.2.1.113	Lup027942.1,K09561,6.3.2.19	Lup027945.1,K10661,6.3.2.19	Lup028342.1,K08653,3.4.21.112	Lup028532.1,K10661,6.3.2.19	Lup029130.1,K07953,3.6.5.-	Lup029183.1,K10601,6.3.2.19	Lup029192.1,K01230,3.2.1.113	Lup029274.1,K01456,3.5.1.52	Lup029422.1,K09561,6.3.2.19	Lup029533.1,K09584,5.3.4.1	Lup029648.1,K13719,3.1.2.-	Lup029731.1,K07151,2.4.1.119	Lup029794.1,K10976,1.8.4.-	Lup029861.1,K10601,6.3.2.19	Lup029862.1,K10666,6.3.2.19	Lup029948.1,K10597,6.3.2.19	Lup030092.1,K09580,5.3.4.1	Lup030205.1,K09580,5.3.4.1	Lup030238.1,K10575,6.3.2.19	Lup030559.1,K10666,6.3.2.19	Lup030787.1,K08653,3.4.21.112	Lup031254.2,K10661,6.3.2.19	Lup031429.1,K08653,3.4.21.112	Lup031544.1,K07953,3.6.5.-	Lup031545.1,K07953,3.6.5.-	Lup032167.1,K10601,6.3.2.19	Lup032187.1,K11863,3.4.22.-	Lup032224.1,K04426,2.7.11.25	Lup032226.1,K04426,2.7.11.25	Lup032241.1,K08653,3.4.21.112	Lup032528.1,K10601,6.3.2.19	Lup032607.1,K06689,6.3.2.19	Lup032630.1,K09561,6.3.2.19	Lup032731.1,K10601,6.3.2.19	Lup032849.3,K01230,3.2.1.113	Lup032906.1,K10601,6.3.2.19	Lup033003.1,K09561,6.3.2.19	Lup033064.1,K10661,6.3.2.19	Lup000692.4,K09584,5.3.4.1	Lup000788.1,K13719,3.1.2.-	Lup001036.1,K10666,6.3.2.19	Lup001461.1,K06689,6.3.2.19	Lup002305.2,K10666,6.3.2.19	Lup002351.1,K10661,6.3.2.19	Lup002491.1,K06689,6.3.2.19	Lup002522.1,K09561,6.3.2.19	Lup002553.1,K06689,6.3.2.19	Lup002632.1,K10661,6.3.2.19	Lup002657.1,K09584,5.3.4.1	Lup002662.1,K10661,6.3.2.19	Lup002845.1,K10666,6.3.2.19	Lup003575.2,K06689,6.3.2.19	Lup003594.1,K05546,3.2.1.84	Lup003621.1,K11863,3.4.22.-	Lup003670.2,K10601,6.3.2.19	Lup003763.1,K07765,3.4.24.85	Lup003831.1,K10666,6.3.2.19	Lup004855.1,K10601,6.3.2.19	Lup005082.1,K01230,3.2.1.113	Lup005086.2,K08653,3.4.21.112	Lup005142.1,K09561,6.3.2.19	Lup005433.1,K08653,3.4.21.112	Lup005898.1,K07151,2.4.1.119	Lup006917.1,K10666,6.3.2.19	Lup007036.1,K10976,1.8.4.-	Lup007164.1,K10666,6.3.2.19	Lup007592.1,K01228,3.2.1.106	Lup007593.1,K01228,3.2.1.106	Lup008032.1,K10666,6.3.2.19	Lup008342.1,K10636,6.3.2.19	Lup008524.1,K10661,6.3.2.19	Lup008641.1,K10661,6.3.2.19	Lup008945.1,K11718,2.4.1.-	Lup009097.1,K10601,6.3.2.19	Lup009201.1,K09580,5.3.4.1	Lup009285.1,K01230,3.2.1.113	Lup009416.1,K01230,3.2.1.113	Lup009417.1,K01230,3.2.1.113	Lup009910.1,K08860,2.7.11.1	Lup010904.1,K09561,6.3.2.19	Lup011280.1,K09580,5.3.4.1	Lup011282.1,K10661,6.3.2.19	Lup011321.1,K04426,2.7.11.25	Lup011697.2,K10636,6.3.2.19	Lup012127.1,K06689,6.3.2.19	Lup012838.1,K10601,6.3.2.19	Lup012939.1,K09582,5.3.4.1	Lup013086.3,K10666,6.3.2.19	Lup013122.1,K10661,6.3.2.19	Lup013787.1,K09561,6.3.2.19	Lup013921.1,K01230,3.2.1.113	Lup013936.1,K04554,6.3.2.19	Lup014078.1,K06689,6.3.2.19	Lup014238.1,K09561,6.3.2.19	Lup014688.1,K10666,6.3.2.19	Lup014828.1,K06689,6.3.2.19	Lup015218.1,K10666,6.3.2.19	Lup017666.1,K10601,6.3.2.19	Lup018255.1,K06689,6.3.2.19	Lup018732.1,K10661,6.3.2.19	Lup019377.1,K09561,6.3.2.19	Lup019643.1,K09561,6.3.2.19	Lup019667.1,K09582,5.3.4.1	Lup019804.1,K09561,6.3.2.19	Lup020223.1,K01230,3.2.1.113	Lup020257.1,K10661,6.3.2.19	Lup022254.1,K07953,3.6.5.-	Lup026020.1,K08653,3.4.21.112	Lup026024.3,K01230,3.2.1.113	Lup026954.1,K07953,3.6.5.-	Lup029328.1,K10601,6.3.2.19	Lup030304.1,K10666,6.3.2.19
map04142	130	Lup000324.1,K01365,3.4.22.15	Lup000365.1,K01369,3.4.22.34	Lup000377.1,K13289,3.4.16.5	Lup000378.1,K13289,3.4.16.5	Lup010243.1,K10532,2.3.1.78	Lup010306.1,K12311,3.2.1.24	Lup010307.1,K12311,3.2.1.24	Lup010474.1,K01365,3.4.22.15	Lup010475.1,K01365,3.4.22.15	Lup010483.1,K13289,3.4.16.5	Lup010484.1,K13289,3.4.16.5	Lup010485.1,K13289,3.4.16.5	Lup010486.1,K13289,3.4.16.5	Lup016658.1,K01365,3.4.22.15	Lup016659.1,K01365,3.4.22.15	Lup016831.1,K13289,3.4.16.5	Lup024756.1,K10532,2.3.1.78	Lup028824.1,K12373,3.2.1.52	Lup028925.1,K01365,3.4.22.15	Lup030844.1,K13289,3.4.16.5	Lup030849.1,K12311,3.2.1.24	Lup031852.1,K01365,3.4.22.15	Lup002999.1,K01365,3.4.22.15	Lup003011.1,K01365,3.4.22.15	Lup003408.1,K02154,3.6.3.14	Lup003417.1,K02155,3.6.3.14	Lup004296.2,K02154,3.6.3.14	Lup004539.1,K01052,3.1.1.13	Lup006503.1,K01365,3.4.22.15	Lup006675.1,K01373,3.4.22.41	Lup007434.1,K13289,3.4.16.5	Lup007485.1,K01363,3.4.22.1	Lup008858.1,K10532,2.3.1.78	Lup011078.1,K01365,3.4.22.15	Lup012365.1,K02154,3.6.3.14	Lup013390.1,K13289,3.4.16.5	Lup013506.2,K01366,3.4.22.16	Lup014508.1,K13289,3.4.16.5	Lup015588.1,K01192,3.2.1.25	Lup017050.1,K01365,3.4.22.15	Lup017135.1,K01365,3.4.22.15	Lup017161.1,K02154,3.6.3.14	Lup017404.1,K13289,3.4.16.5	Lup017506.1,K10532,2.3.1.78	Lup018943.1,K01052,3.1.1.13	Lup021502.1,K01192,3.2.1.25	Lup022571.1,K01363,3.4.22.1	Lup022862.1,K01363,3.4.22.1	Lup023183.1,K01365,3.4.22.15	Lup023403.1,K13289,3.4.16.5	Lup023448.1,K02155,3.6.3.14	Lup023457.1,K02154,3.6.3.14	Lup023610.1,K13289,3.4.16.5	Lup023611.1,K13289,3.4.16.5	Lup023612.1,K13289,3.4.16.5	Lup024984.1,K13289,3.4.16.5	Lup025303.1,K13289,3.4.16.5	Lup025756.1,K01444,3.5.1.26	Lup026750.1,K01373,3.4.22.41	Lup027352.1,K01365,3.4.22.15	Lup027647.2,K10532,2.3.1.78	Lup029155.1,K13289,3.4.16.5	Lup030185.1,K13289,3.4.16.5	Lup030219.1,K02154,3.6.3.14	Lup030451.1,K12373,3.2.1.52	Lup030651.1,K01369,3.4.22.34	Lup031168.1,K13289,3.4.16.5	Lup031169.1,K13289,3.4.16.5	Lup031448.1,K01365,3.4.22.15	Lup031667.1,K13289,3.4.16.5	Lup032781.1,K01052,3.1.1.13	Lup033050.1,K10532,2.3.1.78	Lup000919.1,K01074,3.1.2.22	Lup001057.1,K10532,2.3.1.78	Lup001170.1,K01365,3.4.22.15	Lup001175.1,K01365,3.4.22.15	Lup001176.1,K01365,3.4.22.15	Lup001745.1,K13289,3.4.16.5	Lup001746.1,K13289,3.4.16.5	Lup001753.1,K01205,3.2.1.50	Lup002298.1,K12373,3.2.1.52	Lup002308.1,K13289,3.4.16.5	Lup002653.1,K10532,2.3.1.78	Lup003487.1,K01366,3.4.22.16	Lup003571.1,K13289,3.4.16.5	Lup003589.1,K13289,3.4.16.5	Lup003719.1,K12373,3.2.1.52	Lup004101.1,K02146,3.6.3.14	Lup005039.1,K02155,3.6.3.14	Lup005355.1,K02155,3.6.3.14	Lup005972.1,K12309,3.2.1.23	Lup006094.1,K13289,3.4.16.5	Lup007661.1,K02144,3.6.3.14	Lup008310.1,K02146,3.6.3.14	Lup008314.1,K02146,3.6.3.14	Lup008482.1,K13289,3.4.16.5	Lup008600.1,K02144,3.6.3.14	Lup008601.1,K02144,3.6.3.14	Lup008602.1,K02144,3.6.3.14	Lup009494.1,K13289,3.4.16.5	Lup009818.1,K06129,3.1.1.5	Lup009828.1,K01369,3.4.22.34	Lup010651.1,K13289,3.4.16.5	Lup010674.1,K06129,3.1.1.5	Lup011263.2,K13289,3.4.16.5	Lup011587.1,K01365,3.4.22.15	Lup011670.1,K01365,3.4.22.15	Lup011930.1,K12373,3.2.1.52	Lup011950.1,K13289,3.4.16.5	Lup012001.1,K01369,3.4.22.34	Lup012073.1,K12373,3.2.1.52	Lup013884.1,K02155,3.6.3.14	Lup014665.1,K13289,3.4.16.5	Lup014667.1,K13289,3.4.16.5	Lup016354.1,K13289,3.4.16.5	Lup016595.1,K13289,3.4.16.5	Lup017718.2,K01074,3.1.2.22	Lup018094.1,K13289,3.4.16.5	Lup019356.1,K03661,3.6.3.14	Lup019891.3,K13289,3.4.16.5	Lup020543.1,K01369,3.4.22.34	Lup020883.1,K01369,3.4.22.34	Lup021154.1,K01373,3.4.22.41	Lup021155.1,K01373,3.4.22.41	Lup021680.1,K13289,3.4.16.5	Lup022313.1,K01052,3.1.1.13	Lup022341.1,K01373,3.4.22.41	Lup023094.1,K06129,3.1.1.5	Lup031656.1,K13289,3.4.16.5	Lup031657.1,K13289,3.4.16.5
map04144	98	Lup000106.1,K01528,3.6.5.5	Lup010273.1,K10591,6.3.2.19	Lup010494.1,K00889,2.7.1.68	Lup016829.1,K00889,2.7.1.68	Lup017003.1,K11866,3.1.2.15	Lup021213.1,K01115,3.1.4.4	Lup027009.1,K01115,3.1.4.4	Lup027175.1,K10591,6.3.2.19	Lup027176.1,K10591,6.3.2.19	Lup032065.2,K01528,3.6.5.5	Lup000409.1,K01528,3.6.5.5	Lup001857.1,K00889,2.7.1.68	Lup002055.1,K11866,3.1.2.15	Lup002120.1,K10591,6.3.2.19	Lup002960.1,K01528,3.6.5.5	Lup003432.1,K10591,6.3.2.19	Lup004360.1,K01115,3.1.4.4	Lup004434.1,K01115,3.1.4.4	Lup004683.1,K11866,3.1.2.15	Lup006654.1,K00889,2.7.1.68	Lup012497.1,K01115,3.1.4.4	Lup012679.1,K00889,2.7.1.68	Lup012686.1,K00889,2.7.1.68	Lup013538.1,K11866,3.1.2.15	Lup014849.1,K01115,3.1.4.4	Lup014864.2,K01528,3.6.5.5	Lup015938.1,K11866,3.1.2.15	Lup017756.1,K00889,2.7.1.68	Lup017866.1,K10591,6.3.2.19	Lup018857.1,K10591,6.3.2.19	Lup020053.1,K01528,3.6.5.5	Lup020336.1,K01115,3.1.4.4	Lup020381.1,K01528,3.6.5.5	Lup020383.1,K01528,3.6.5.5	Lup020417.1,K01115,3.1.4.4	Lup020422.1,K00889,2.7.1.68	Lup020423.1,K00889,2.7.1.68	Lup022063.2,K01115,3.1.4.4	Lup022870.2,K01115,3.1.4.4	Lup023435.1,K10591,6.3.2.19	Lup024299.1,K00889,2.7.1.68	Lup024865.1,K01528,3.6.5.5	Lup025431.1,K01115,3.1.4.4	Lup025984.1,K00889,2.7.1.68	Lup028083.1,K00889,2.7.1.68	Lup029041.1,K01115,3.1.4.4	Lup029129.1,K11866,3.1.2.15	Lup029389.1,K01528,3.6.5.5	Lup029915.1,K00889,2.7.1.68	Lup031162.1,K00889,2.7.1.68	Lup031542.3,K11866,3.1.2.15	Lup031571.1,K01528,3.6.5.5	Lup031736.1,K10591,6.3.2.19	Lup032319.1,K00889,2.7.1.68	Lup032801.1,K11866,3.1.2.15	Lup032879.1,K00889,2.7.1.68	Lup033055.1,K10591,6.3.2.19	Lup001653.2,K00889,2.7.1.68	Lup002433.1,K00889,2.7.1.68	Lup002608.1,K00889,2.7.1.68	Lup002735.1,K01115,3.1.4.4	Lup003663.1,K01528,3.6.5.5	Lup003771.1,K11866,3.1.2.15	Lup003772.1,K11866,3.1.2.15	Lup003840.1,K01528,3.6.5.5	Lup004860.1,K01528,3.6.5.5	Lup005016.1,K00889,2.7.1.68	Lup005423.1,K01115,3.1.4.4	Lup005487.1,K01528,3.6.5.5	Lup005935.1,K10591,6.3.2.19	Lup007554.1,K01528,3.6.5.5	Lup007878.1,K01115,3.1.4.4	Lup007985.1,K01528,3.6.5.5	Lup008773.1,K00889,2.7.1.68	Lup008998.1,K01528,3.6.5.5	Lup008999.1,K01528,3.6.5.5	Lup009218.1,K00889,2.7.1.68	Lup009228.1,K00889,2.7.1.68	Lup010977.1,K10591,6.3.2.19	Lup011203.1,K01528,3.6.5.5	Lup012728.1,K01115,3.1.4.4	Lup013742.1,K10591,6.3.2.19	Lup014774.1,K01115,3.1.4.4	Lup015212.1,K01528,3.6.5.5	Lup015678.1,K01115,3.1.4.4	Lup015766.2,K10591,6.3.2.19	Lup016298.1,K01115,3.1.4.4	Lup016601.1,K00889,2.7.1.68	Lup016605.1,K01528,3.6.5.5	Lup018062.1,K01528,3.6.5.5	Lup018074.1,K01528,3.6.5.5	Lup018197.1,K01115,3.1.4.4	Lup019223.1,K00889,2.7.1.68	Lup019573.1,K00889,2.7.1.68	Lup020459.1,K00889,2.7.1.68	Lup022361.1,K00889,2.7.1.68	Lup023943.1,K00889,2.7.1.68	Lup024186.1,K00889,2.7.1.68
map04145	84	Lup000324.1,K01365,3.4.22.15	Lup010311.1,K02148,3.6.3.14	Lup010474.1,K01365,3.4.22.15	Lup010475.1,K01365,3.4.22.15	Lup016658.1,K01365,3.4.22.15	Lup016659.1,K01365,3.4.22.15	Lup024461.1,K02145,3.6.3.14	Lup024670.1,K02147,3.6.3.14	Lup028925.1,K01365,3.4.22.15	Lup031852.1,K01365,3.4.22.15	Lup032084.1,K02150,3.6.3.14	Lup002999.1,K01365,3.4.22.15	Lup003011.1,K01365,3.4.22.15	Lup003408.1,K02154,3.6.3.14	Lup003417.1,K02155,3.6.3.14	Lup004296.2,K02154,3.6.3.14	Lup004745.1,K00921,2.7.1.150	Lup006503.1,K01365,3.4.22.15	Lup009552.1,K00914,2.7.1.137	Lup011078.1,K01365,3.4.22.15	Lup012365.1,K02154,3.6.3.14	Lup014489.1,K02152,3.6.3.14	Lup014854.1,K02150,3.6.3.14	Lup015946.1,K00914,2.7.1.137	Lup017050.1,K01365,3.4.22.15	Lup017135.1,K01365,3.4.22.15	Lup017161.1,K02154,3.6.3.14	Lup017312.1,K02150,3.6.3.14	Lup019996.1,K00921,2.7.1.150	Lup020012.1,K00921,2.7.1.150	Lup021554.1,K00921,2.7.1.150	Lup022652.1,K00921,2.7.1.150	Lup022653.1,K00921,2.7.1.150	Lup022654.1,K00921,2.7.1.150	Lup022912.1,K02150,3.6.3.14	Lup023149.1,K00921,2.7.1.150	Lup023151.1,K00921,2.7.1.150	Lup023183.1,K01365,3.4.22.15	Lup023448.1,K02155,3.6.3.14	Lup023457.1,K02154,3.6.3.14	Lup025372.1,K02151,3.6.3.14	Lup025574.1,K00914,2.7.1.137	Lup027352.1,K01365,3.4.22.15	Lup027956.1,K00921,2.7.1.150	Lup029190.1,K00921,2.7.1.150	Lup029267.1,K00921,2.7.1.150	Lup029357.2,K02148,3.6.3.14	Lup029893.1,K00921,2.7.1.150	Lup030219.1,K02154,3.6.3.14	Lup030442.1,K00914,2.7.1.137	Lup030492.1,K02147,3.6.3.14	Lup031205.1,K02152,3.6.3.14	Lup031228.1,K02152,3.6.3.14	Lup031448.1,K01365,3.4.22.15	Lup001160.1,K02149,3.6.3.14	Lup001170.1,K01365,3.4.22.15	Lup001175.1,K01365,3.4.22.15	Lup001176.1,K01365,3.4.22.15	Lup002418.1,K02145,3.6.3.14	Lup002419.1,K02145,3.6.3.14	Lup003966.1,K00921,2.7.1.150	Lup004101.1,K02146,3.6.3.14	Lup004125.1,K02150,3.6.3.14	Lup004879.1,K02150,3.6.3.14	Lup005039.1,K02155,3.6.3.14	Lup005355.1,K02155,3.6.3.14	Lup007661.1,K02144,3.6.3.14	Lup007741.1,K02153,3.6.3.14	Lup008310.1,K02146,3.6.3.14	Lup008314.1,K02146,3.6.3.14	Lup008600.1,K02144,3.6.3.14	Lup008601.1,K02144,3.6.3.14	Lup008602.1,K02144,3.6.3.14	Lup009008.1,K02151,3.6.3.14	Lup011520.1,K02147,3.6.3.14	Lup011587.1,K01365,3.4.22.15	Lup011670.1,K01365,3.4.22.15	Lup013116.1,K00921,2.7.1.150	Lup013884.1,K02155,3.6.3.14	Lup013928.1,K00921,2.7.1.150	Lup019356.1,K03661,3.6.3.14	Lup019382.1,K02150,3.6.3.14	Lup023961.1,K02153,3.6.3.14	Lup026759.1,K02145,3.6.3.14
map04146	117	Lup016802.3,K01897,6.2.1.3	Lup016979.1,K01897,6.2.1.3	Lup024501.2,K13239,5.3.3.8	Lup027203.2,K01578,4.1.1.9	Lup027277.1,K08726,3.3.2.10	Lup028768.1,K00232,1.3.3.6	Lup028769.1,K00232,1.3.3.6	Lup028770.1,K00232,1.3.3.6	Lup028780.1,K11517,1.1.3.15	Lup030890.1,K11187,1.11.1.15	Lup031946.1,K04564,1.15.1.1	Lup003015.1,K00232,1.3.3.6	Lup003054.1,K08726,3.3.2.10	Lup003056.1,K08726,3.3.2.10	Lup003183.1,K13356,1.2.1.-	Lup003213.1,K04565,1.15.1.1	Lup003339.1,K01897,6.2.1.3	Lup008230.1,K08764,2.3.1.176	Lup008903.1,K00232,1.3.3.6	Lup008912.4,K11517,1.1.3.15	Lup009550.1,K04564,1.15.1.1	Lup012324.2,K03781,1.11.1.6	Lup012695.1,K01897,6.2.1.3	Lup013315.1,K00232,1.3.3.6	Lup014345.1,K00031,1.1.1.42	Lup014397.1,K01897,6.2.1.3	Lup015455.1,K01897,6.2.1.3	Lup015608.1,K08726,3.3.2.10	Lup015609.1,K08726,3.3.2.10	Lup017094.1,K13356,1.2.1.-	Lup017095.1,K13356,1.2.1.-	Lup017115.1,K04565,1.15.1.1	Lup017267.1,K01897,6.2.1.3	Lup017519.1,K00308,1.5.3.13	Lup018547.1,K00232,1.3.3.6	Lup018838.1,K00031,1.1.1.42	Lup021016.1,K07513,2.3.1.16	Lup021030.1,K13356,1.2.1.-	Lup021481.1,K08726,3.3.2.10	Lup021526.1,K04565,1.15.1.1	Lup022133.1,K01897,6.2.1.3	Lup022202.1,K01897,6.2.1.3	Lup022460.1,K01897,6.2.1.3	Lup022599.1,K08726,3.3.2.10	Lup022600.1,K08726,3.3.2.10	Lup022618.1,K00869,2.7.1.36	Lup022920.1,K01897,6.2.1.3	Lup023314.1,K00232,1.3.3.6	Lup023645.2,K13356,1.2.1.-	Lup024090.1,K00031,1.1.1.42	Lup024322.1,K00232,1.3.3.6	Lup024856.1,K11517,1.1.3.15	Lup024932.1,K13239,5.3.3.8	Lup024991.1,K08726,3.3.2.10	Lup024992.1,K08726,3.3.2.10	Lup025095.1,K01897,6.2.1.3	Lup025243.2,K08726,3.3.2.10	Lup025334.1,K07513,2.3.1.16	Lup026266.1,K03426,3.6.1.22	Lup026416.1,K11147,1.1.-.-	Lup026747.1,K01640,4.1.3.4	Lup026778.1,K03426,3.6.1.22	Lup026793.1,K13356,1.2.1.-	Lup026832.1,K00308,1.5.3.13	Lup027793.1,K00232,1.3.3.6	Lup027794.1,K00232,1.3.3.6	Lup028107.1,K00232,1.3.3.6	Lup028252.1,K08726,3.3.2.10	Lup029112.1,K08726,3.3.2.10	Lup029289.1,K04565,1.15.1.1	Lup029401.1,K03781,1.11.1.6	Lup029773.1,K13237,1.3.1.34	Lup029806.1,K00232,1.3.3.6	Lup030714.2,K01897,6.2.1.3	Lup031336.1,K00232,1.3.3.6	Lup031374.1,K01897,6.2.1.3	Lup031515.1,K08726,3.3.2.10	Lup032623.1,K00031,1.1.1.42	Lup032662.1,K07513,2.3.1.16	Lup032892.1,K01640,4.1.3.4	Lup000738.1,K01640,4.1.3.4	Lup001050.1,K08726,3.3.2.10	Lup001051.3,K08726,3.3.2.10	Lup001052.1,K08726,3.3.2.10	Lup001106.1,K00232,1.3.3.6	Lup001522.2,K04565,1.15.1.1	Lup002302.1,K00308,1.5.3.13	Lup002591.1,K11187,1.11.1.15	Lup003704.1,K00232,1.3.3.6	Lup003705.1,K00232,1.3.3.6	Lup003849.1,K03781,1.11.1.6	Lup004049.3,K01897,6.2.1.3	Lup004053.1,K00031,1.1.1.42	Lup004092.1,K00232,1.3.3.6	Lup004112.1,K12261,4.1.-.-	Lup005030.1,K01897,6.2.1.3	Lup005455.1,K00232,1.3.3.6	Lup005768.1,K00232,1.3.3.6	Lup006869.1,K07513,2.3.1.16	Lup007541.1,K11517,1.1.3.15	Lup007550.1,K01897,6.2.1.3	Lup007632.1,K04564,1.15.1.1	Lup007865.1,K01897,6.2.1.3	Lup008708.1,K13239,5.3.3.8	Lup012090.1,K01897,6.2.1.3	Lup012253.1,K04564,1.15.1.1	Lup014206.1,K07513,2.3.1.16	Lup014533.1,K08726,3.3.2.10	Lup014729.1,K00031,1.1.1.42	Lup016280.1,K13356,1.2.1.-	Lup019564.1,K12663,5.3.3.-	Lup019565.1,K12663,5.3.3.-	Lup019826.1,K13356,1.2.1.-	Lup021075.2,K00232,1.3.3.6	Lup021150.1,K03426,3.6.1.22	Lup023297.1,K00477,1.14.11.18	Lup026479.1,K00232,1.3.3.6
map04150	53	Lup000032.1,K04371,2.7.11.24	Lup016967.1,K04371,2.7.11.24	Lup024544.1,K04371,2.7.11.24	Lup031960.1,K04371,2.7.11.24	Lup003268.1,K04371,2.7.11.24	Lup003270.1,K04371,2.7.11.24	Lup008187.1,K04371,2.7.11.24	Lup008282.1,K08269,2.7.11.1	Lup008283.1,K08269,2.7.11.1	Lup012300.1,K04371,2.7.11.24	Lup012371.1,K04371,2.7.11.24	Lup012432.1,K04371,2.7.11.24	Lup012433.1,K04371,2.7.11.24	Lup015442.1,K04371,2.7.11.24	Lup015538.1,K04371,2.7.11.24	Lup017162.1,K04371,2.7.11.24	Lup017166.1,K04371,2.7.11.24	Lup017311.1,K04371,2.7.11.24	Lup017805.1,K04371,2.7.11.24	Lup019427.1,K06276,2.7.11.1	Lup020351.1,K04371,2.7.11.24	Lup021566.1,K08269,2.7.11.1	Lup021915.1,K08269,2.7.11.1	Lup023462.1,K04371,2.7.11.24	Lup023570.1,K04371,2.7.11.24	Lup024230.1,K04371,2.7.11.24	Lup024953.1,K04371,2.7.11.24	Lup025348.1,K08269,2.7.11.1	Lup025903.1,K04371,2.7.11.24	Lup026730.1,K08269,2.7.11.1	Lup027845.1,K04371,2.7.11.24	Lup028736.1,K06276,2.7.11.1	Lup029942.2,K07198,2.7.11.11	Lup029972.1,K04371,2.7.11.24	Lup031019.1,K04371,2.7.11.24	Lup031020.1,K04371,2.7.11.24	Lup031510.3,K04688,2.7.11.1	Lup031709.1,K04371,2.7.11.24	Lup001086.1,K04371,2.7.11.24	Lup001381.1,K04371,2.7.11.24	Lup001430.1,K07198,2.7.11.11	Lup002665.1,K04371,2.7.11.24	Lup004215.1,K07198,2.7.11.11	Lup005112.1,K04371,2.7.11.24	Lup005167.1,K06276,2.7.11.1	Lup005168.1,K06276,2.7.11.1	Lup005368.1,K04371,2.7.11.24	Lup006947.1,K04371,2.7.11.24	Lup008393.1,K04371,2.7.11.24	Lup013699.1,K04371,2.7.11.24	Lup013774.1,K04371,2.7.11.24	Lup017649.1,K06276,2.7.11.1	Lup030533.1,K04371,2.7.11.24
map04210	116	Lup027080.1,K04733,2.7.11.1	Lup027082.1,K04733,2.7.11.1	Lup028855.1,K04728,2.7.11.1	Lup028864.1,K04728,2.7.11.1	Lup028889.1,K04728,2.7.11.1	Lup028896.1,K04730,2.7.11.1	Lup032035.1,K04733,2.7.11.1	Lup000547.1,K04728,2.7.11.1	Lup001841.2,K04733,2.7.11.1	Lup002065.1,K04733,2.7.11.1	Lup002150.1,K04733,2.7.11.1	Lup002970.1,K04733,2.7.11.1	Lup003233.2,K04733,2.7.11.1	Lup003305.1,K04733,2.7.11.1	Lup004274.1,K04733,2.7.11.1	Lup004447.1,K04733,2.7.11.1	Lup004505.1,K04345,2.7.11.11	Lup004692.1,K04733,2.7.11.1	Lup004710.1,K04733,2.7.11.1	Lup005681.1,K04733,2.7.11.1	Lup008827.1,K04733,2.7.11.1	Lup009710.1,K04733,2.7.11.1	Lup011123.1,K04733,2.7.11.1	Lup011132.1,K04730,2.7.11.1	Lup011764.1,K04733,2.7.11.1	Lup012321.1,K04733,2.7.11.1	Lup012536.1,K04733,2.7.11.1	Lup014395.1,K04733,2.7.11.1	Lup015492.1,K04733,2.7.11.1	Lup015531.1,K04733,2.7.11.1	Lup017129.1,K04733,2.7.11.1	Lup017174.1,K04733,2.7.11.1	Lup017885.1,K04733,2.7.11.1	Lup018430.1,K04733,2.7.11.1	Lup018449.1,K04733,2.7.11.1	Lup018987.1,K04733,2.7.11.1	Lup019183.1,K04733,2.7.11.1	Lup019955.1,K04733,2.7.11.1	Lup020147.1,K04733,2.7.11.1	Lup020825.1,K04733,2.7.11.1	Lup022986.1,K04733,2.7.11.1	Lup023130.1,K04733,2.7.11.1	Lup023600.1,K04733,2.7.11.1	Lup024963.1,K04733,2.7.11.1	Lup026230.1,K04733,2.7.11.1	Lup026251.1,K04733,2.7.11.1	Lup026581.1,K04733,2.7.11.1	Lup026883.1,K04733,2.7.11.1	Lup027698.3,K04733,2.7.11.1	Lup028096.1,K04733,2.7.11.1	Lup028665.1,K04733,2.7.11.1	Lup029344.1,K04733,2.7.11.1	Lup029368.1,K04733,2.7.11.1	Lup030228.1,K04733,2.7.11.1	Lup030280.1,K04733,2.7.11.1	Lup030663.1,K04733,2.7.11.1	Lup030822.1,K04733,2.7.11.1	Lup031550.1,K04733,2.7.11.1	Lup031676.1,K04733,2.7.11.1	Lup032452.2,K04733,2.7.11.1	Lup032647.1,K04733,2.7.11.1	Lup032960.1,K04733,2.7.11.1	Lup001124.1,K04733,2.7.11.1	Lup001235.1,K04733,2.7.11.1	Lup001279.1,K04733,2.7.11.1	Lup001287.1,K04733,2.7.11.1	Lup001466.1,K04733,2.7.11.1	Lup002485.1,K04733,2.7.11.1	Lup003646.1,K04733,2.7.11.1	Lup004143.1,K04728,2.7.11.1	Lup004849.1,K04733,2.7.11.1	Lup005366.1,K04733,2.7.11.1	Lup005897.2,K04345,2.7.11.11	Lup007093.1,K04733,2.7.11.1	Lup007195.1,K04733,2.7.11.1	Lup007629.1,K04728,2.7.11.1	Lup007630.1,K04728,2.7.11.1	Lup007684.1,K04733,2.7.11.1	Lup007732.1,K04733,2.7.11.1	Lup007737.1,K04733,2.7.11.1	Lup008001.1,K04733,2.7.11.1	Lup008453.1,K04733,2.7.11.1	Lup008664.1,K04733,2.7.11.1	Lup009313.1,K04345,2.7.11.11	Lup009841.1,K04733,2.7.11.1	Lup009905.1,K04733,2.7.11.1	Lup009990.1,K04733,2.7.11.1	Lup010127.1,K04733,2.7.11.1	Lup010155.1,K04733,2.7.11.1	Lup011272.1,K04733,2.7.11.1	Lup011490.1,K04733,2.7.11.1	Lup011650.1,K04733,2.7.11.1	Lup011716.1,K04345,2.7.11.11	Lup012126.1,K04733,2.7.11.1	Lup012913.1,K04733,2.7.11.1	Lup012915.1,K04733,2.7.11.1	Lup013081.1,K04733,2.7.11.1	Lup014641.1,K04733,2.7.11.1	Lup015065.1,K04733,2.7.11.1	Lup015688.1,K04733,2.7.11.1	Lup019212.1,K04733,2.7.11.1	Lup019278.1,K04733,2.7.11.1	Lup019281.1,K04733,2.7.11.1	Lup020266.1,K04345,2.7.11.11	Lup021688.1,K04733,2.7.11.1	Lup021731.1,K04733,2.7.11.1	Lup022243.1,K04733,2.7.11.1	Lup022285.1,K04733,2.7.11.1	Lup022667.1,K04728,2.7.11.1	Lup022669.1,K04733,2.7.11.1	Lup023764.1,K04733,2.7.11.1	Lup023924.1,K04728,2.7.11.1	Lup024346.1,K04733,2.7.11.1	Lup024393.1,K04733,2.7.11.1	Lup026045.1,K04733,2.7.11.1	Lup032269.1,K04728,2.7.11.1
map04260	35	Lup000359.2,K02256,1.9.3.1	Lup027274.2,K02265,1.9.3.1	Lup028904.1,K00413,1.10.2.2	Lup004372.1,K02265,1.9.3.1	Lup005661.1,K02261,1.9.3.1	Lup013995.1,K00417,1.10.2.2	Lup014896.1,K00416,1.10.2.2	Lup022741.1,K00411,1.10.2.2	Lup026170.1,K02267,1.9.3.1	Lup028053.1,K02266,1.9.3.1	Lup030122.2,K02265,1.9.3.1	Lup031136.1,K00419,1.10.2.2	Lup032484.1,K02267,1.9.3.1	Lup000938.1,K02267,1.9.3.1	Lup001058.1,K00412,1.10.2.2	Lup001574.1,K00413,1.10.2.2	Lup004922.1,K02256,1.9.3.1	Lup005212.1,K00413,1.10.2.2	Lup006037.1,K00413,1.10.2.2	Lup006082.1,K00411,1.10.2.2	Lup007273.1,K00416,1.10.2.2	Lup007962.1,K00416,1.10.2.2	Lup009277.1,K02267,1.9.3.1	Lup009482.2,K02267,1.9.3.1	Lup012877.1,K02267,1.9.3.1	Lup013628.1,K00413,1.10.2.2	Lup013942.1,K02266,1.9.3.1	Lup014285.1,K02266,1.9.3.1	Lup014576.1,K00413,1.10.2.2	Lup015789.1,K00413,1.10.2.2	Lup017539.1,K00416,1.10.2.2	Lup019614.1,K00419,1.10.2.2	Lup021175.1,K00411,1.10.2.2	Lup025023.1,K00412,1.10.2.2	Lup031160.1,K02265,1.9.3.1
map04270	81	Lup000032.1,K04371,2.7.11.24	Lup016967.1,K04371,2.7.11.24	Lup024544.1,K04371,2.7.11.24	Lup024601.1,K01047,3.1.1.4	Lup031891.1,K06269,3.1.3.16	Lup031960.1,K04371,2.7.11.24	Lup032098.1,K06269,3.1.3.16	Lup001945.1,K01047,3.1.1.4	Lup002104.1,K06269,3.1.3.16	Lup003268.1,K04371,2.7.11.24	Lup003270.1,K04371,2.7.11.24	Lup004493.1,K04368,2.7.12.2	Lup004505.1,K04345,2.7.11.11	Lup005651.1,K06269,3.1.3.16	Lup008187.1,K04371,2.7.11.24	Lup008235.1,K01047,3.1.1.4	Lup012300.1,K04371,2.7.11.24	Lup012371.1,K04371,2.7.11.24	Lup012432.1,K04371,2.7.11.24	Lup012433.1,K04371,2.7.11.24	Lup013486.1,K04368,2.7.12.2	Lup015442.1,K04371,2.7.11.24	Lup015506.1,K06269,3.1.3.16	Lup015538.1,K04371,2.7.11.24	Lup016097.1,K01047,3.1.1.4	Lup017162.1,K04371,2.7.11.24	Lup017166.1,K04371,2.7.11.24	Lup017311.1,K04371,2.7.11.24	Lup017805.1,K04371,2.7.11.24	Lup017860.1,K01047,3.1.1.4	Lup018588.1,K01047,3.1.1.4	Lup018878.1,K06269,3.1.3.16	Lup020351.1,K04371,2.7.11.24	Lup022764.1,K01047,3.1.1.4	Lup023318.1,K01047,3.1.1.4	Lup023462.1,K04371,2.7.11.24	Lup023570.1,K04371,2.7.11.24	Lup024230.1,K04371,2.7.11.24	Lup024910.1,K01047,3.1.1.4	Lup024953.1,K04371,2.7.11.24	Lup025903.1,K04371,2.7.11.24	Lup026083.1,K04368,2.7.12.2	Lup027724.1,K01047,3.1.1.4	Lup027845.1,K04371,2.7.11.24	Lup028972.1,K01047,3.1.1.4	Lup029476.1,K06269,3.1.3.16	Lup029972.1,K04371,2.7.11.24	Lup030268.1,K01047,3.1.1.4	Lup030582.1,K01047,3.1.1.4	Lup030772.1,K06269,3.1.3.16	Lup031019.1,K04371,2.7.11.24	Lup031020.1,K04371,2.7.11.24	Lup031682.1,K06269,3.1.3.16	Lup031709.1,K04371,2.7.11.24	Lup031763.2,K02677,2.7.11.13	Lup001086.1,K04371,2.7.11.24	Lup001381.1,K04371,2.7.11.24	Lup001528.1,K02677,2.7.11.13	Lup002665.1,K04371,2.7.11.24	Lup004131.1,K04368,2.7.12.2	Lup004887.1,K06269,3.1.3.16	Lup005112.1,K04371,2.7.11.24	Lup005240.1,K02677,2.7.11.13	Lup005368.1,K04371,2.7.11.24	Lup005897.2,K04345,2.7.11.11	Lup006947.1,K04371,2.7.11.24	Lup007125.1,K04368,2.7.12.2	Lup007278.1,K01047,3.1.1.4	Lup008393.1,K04371,2.7.11.24	Lup009313.1,K04345,2.7.11.11	Lup009329.1,K01047,3.1.1.4	Lup010015.1,K06269,3.1.3.16	Lup010144.1,K06269,3.1.3.16	Lup011349.1,K01047,3.1.1.4	Lup011468.1,K01047,3.1.1.4	Lup011716.1,K04345,2.7.11.11	Lup013699.1,K04371,2.7.11.24	Lup013774.1,K04371,2.7.11.24	Lup016339.1,K01047,3.1.1.4	Lup020266.1,K04345,2.7.11.11	Lup030533.1,K04371,2.7.11.24
map04310	60	Lup000274.1,K04382,3.1.3.16	Lup010296.1,K08957,2.7.11.1	Lup021379.1,K04382,3.1.3.16	Lup024709.1,K04382,3.1.3.16	Lup000493.1,K04506,6.3.2.19	Lup004505.1,K04345,2.7.11.11	Lup011065.1,K03097,2.7.11.1	Lup011075.1,K03097,2.7.11.1	Lup013273.1,K04505,3.4.23.-	Lup015892.1,K04382,3.1.3.16	Lup020766.1,K04382,3.1.3.16	Lup021068.1,K04506,6.3.2.19	Lup022128.1,K04427,2.7.11.25	Lup022129.1,K04427,2.7.11.25	Lup023174.1,K04382,3.1.3.16	Lup023315.2,K04498,2.3.1.48	Lup023772.1,K08960,2.7.11.1	Lup025606.1,K04382,3.1.3.16	Lup025925.1,K03097,2.7.11.1	Lup026790.3,K04382,3.1.3.16	Lup027877.1,K03097,2.7.11.1	Lup028349.2,K08960,2.7.11.1	Lup030524.1,K04427,2.7.11.25	Lup030777.2,K08960,2.7.11.1	Lup031355.1,K04382,3.1.3.16	Lup031763.2,K02677,2.7.11.13	Lup032143.1,K08960,2.7.11.1	Lup032373.1,K04506,6.3.2.19	Lup032842.1,K04382,3.1.3.16	Lup032924.1,K08957,2.7.11.1	Lup000983.1,K03097,2.7.11.1	Lup001528.1,K02677,2.7.11.13	Lup001802.1,K04506,6.3.2.19	Lup002514.1,K04506,6.3.2.19	Lup005240.1,K02677,2.7.11.13	Lup005507.1,K04506,6.3.2.19	Lup005517.1,K04427,2.7.11.25	Lup005852.1,K04382,3.1.3.16	Lup005897.2,K04345,2.7.11.11	Lup006923.1,K04506,6.3.2.19	Lup007690.1,K03097,2.7.11.1	Lup007940.1,K03083,2.7.11.26	Lup008071.1,K04506,6.3.2.19	Lup008374.1,K08960,2.7.11.1	Lup008693.1,K04506,6.3.2.19	Lup009157.1,K04506,6.3.2.19	Lup009313.1,K04345,2.7.11.11	Lup010874.1,K04506,6.3.2.19	Lup011200.1,K04506,6.3.2.19	Lup011716.1,K04345,2.7.11.11	Lup014824.1,K04382,3.1.3.16	Lup016469.1,K08957,2.7.11.1	Lup018065.1,K04506,6.3.2.19	Lup019824.1,K04382,3.1.3.16	Lup019907.1,K08957,2.7.11.1	Lup020266.1,K04345,2.7.11.11	Lup020574.1,K04505,3.4.23.-	Lup021716.1,K04506,6.3.2.19	Lup022226.1,K03097,2.7.11.1	Lup025006.2,K04498,2.3.1.48
map04320	43	Lup000032.1,K04371,2.7.11.24	Lup016967.1,K04371,2.7.11.24	Lup024544.1,K04371,2.7.11.24	Lup031960.1,K04371,2.7.11.24	Lup003268.1,K04371,2.7.11.24	Lup003270.1,K04371,2.7.11.24	Lup004493.1,K04368,2.7.12.2	Lup008187.1,K04371,2.7.11.24	Lup012300.1,K04371,2.7.11.24	Lup012371.1,K04371,2.7.11.24	Lup012432.1,K04371,2.7.11.24	Lup012433.1,K04371,2.7.11.24	Lup013486.1,K04368,2.7.12.2	Lup015442.1,K04371,2.7.11.24	Lup015538.1,K04371,2.7.11.24	Lup017162.1,K04371,2.7.11.24	Lup017166.1,K04371,2.7.11.24	Lup017311.1,K04371,2.7.11.24	Lup017805.1,K04371,2.7.11.24	Lup020351.1,K04371,2.7.11.24	Lup023462.1,K04371,2.7.11.24	Lup023570.1,K04371,2.7.11.24	Lup024230.1,K04371,2.7.11.24	Lup024953.1,K04371,2.7.11.24	Lup025903.1,K04371,2.7.11.24	Lup026083.1,K04368,2.7.12.2	Lup027845.1,K04371,2.7.11.24	Lup029972.1,K04371,2.7.11.24	Lup031019.1,K04371,2.7.11.24	Lup031020.1,K04371,2.7.11.24	Lup031709.1,K04371,2.7.11.24	Lup001086.1,K04371,2.7.11.24	Lup001381.1,K04371,2.7.11.24	Lup002665.1,K04371,2.7.11.24	Lup004131.1,K04368,2.7.12.2	Lup005112.1,K04371,2.7.11.24	Lup005368.1,K04371,2.7.11.24	Lup006947.1,K04371,2.7.11.24	Lup007125.1,K04368,2.7.12.2	Lup008393.1,K04371,2.7.11.24	Lup013699.1,K04371,2.7.11.24	Lup013774.1,K04371,2.7.11.24	Lup030533.1,K04371,2.7.11.24
map04330	14	Lup004253.1,K05948,2.4.1.222	Lup013273.1,K04505,3.4.23.-	Lup020045.1,K06067,3.5.1.98	Lup023315.2,K04498,2.3.1.48	Lup023640.1,K06067,3.5.1.98	Lup027461.1,K06067,3.5.1.98	Lup027560.1,K06067,3.5.1.98	Lup028370.3,K06062,2.3.1.48	Lup029396.2,K06067,3.5.1.98	Lup031467.1,K06067,3.5.1.98	Lup003846.2,K06067,3.5.1.98	Lup018640.1,K06062,2.3.1.48	Lup020574.1,K04505,3.4.23.-	Lup025006.2,K04498,2.3.1.48
map04340	27	Lup000142.1,K02218,2.7.11.1	Lup010296.1,K08957,2.7.11.1	Lup016706.1,K02218,2.7.11.1	Lup032021.1,K02218,2.7.11.1	Lup004505.1,K04345,2.7.11.11	Lup013478.1,K02218,2.7.11.1	Lup023772.1,K08960,2.7.11.1	Lup028349.2,K08960,2.7.11.1	Lup030436.1,K02218,2.7.11.1	Lup030777.2,K08960,2.7.11.1	Lup032143.1,K08960,2.7.11.1	Lup032924.1,K08957,2.7.11.1	Lup003508.1,K02218,2.7.11.1	Lup003733.1,K02218,2.7.11.1	Lup005897.2,K04345,2.7.11.11	Lup005967.1,K02218,2.7.11.1	Lup007940.1,K03083,2.7.11.26	Lup008374.1,K08960,2.7.11.1	Lup009059.1,K02218,2.7.11.1	Lup009313.1,K04345,2.7.11.11	Lup010829.1,K06228,2.7.11.1	Lup011716.1,K04345,2.7.11.11	Lup016469.1,K08957,2.7.11.1	Lup018119.1,K02218,2.7.11.1	Lup019907.1,K08957,2.7.11.1	Lup020266.1,K04345,2.7.11.11	Lup020969.1,K02218,2.7.11.1
map04350	54	Lup000032.1,K04371,2.7.11.24	Lup000274.1,K04382,3.1.3.16	Lup016967.1,K04371,2.7.11.24	Lup021379.1,K04382,3.1.3.16	Lup024544.1,K04371,2.7.11.24	Lup024709.1,K04382,3.1.3.16	Lup031960.1,K04371,2.7.11.24	Lup003268.1,K04371,2.7.11.24	Lup003270.1,K04371,2.7.11.24	Lup008187.1,K04371,2.7.11.24	Lup012300.1,K04371,2.7.11.24	Lup012371.1,K04371,2.7.11.24	Lup012432.1,K04371,2.7.11.24	Lup012433.1,K04371,2.7.11.24	Lup015442.1,K04371,2.7.11.24	Lup015538.1,K04371,2.7.11.24	Lup015892.1,K04382,3.1.3.16	Lup017162.1,K04371,2.7.11.24	Lup017166.1,K04371,2.7.11.24	Lup017311.1,K04371,2.7.11.24	Lup017805.1,K04371,2.7.11.24	Lup020351.1,K04371,2.7.11.24	Lup020766.1,K04382,3.1.3.16	Lup023174.1,K04382,3.1.3.16	Lup023315.2,K04498,2.3.1.48	Lup023462.1,K04371,2.7.11.24	Lup023570.1,K04371,2.7.11.24	Lup024230.1,K04371,2.7.11.24	Lup024953.1,K04371,2.7.11.24	Lup025606.1,K04382,3.1.3.16	Lup025903.1,K04371,2.7.11.24	Lup026790.3,K04382,3.1.3.16	Lup027845.1,K04371,2.7.11.24	Lup029972.1,K04371,2.7.11.24	Lup031019.1,K04371,2.7.11.24	Lup031020.1,K04371,2.7.11.24	Lup031355.1,K04382,3.1.3.16	Lup031510.3,K04688,2.7.11.1	Lup031709.1,K04371,2.7.11.24	Lup032842.1,K04382,3.1.3.16	Lup001086.1,K04371,2.7.11.24	Lup001381.1,K04371,2.7.11.24	Lup002665.1,K04371,2.7.11.24	Lup005112.1,K04371,2.7.11.24	Lup005368.1,K04371,2.7.11.24	Lup005852.1,K04382,3.1.3.16	Lup006947.1,K04371,2.7.11.24	Lup008393.1,K04371,2.7.11.24	Lup013699.1,K04371,2.7.11.24	Lup013774.1,K04371,2.7.11.24	Lup014824.1,K04382,3.1.3.16	Lup019824.1,K04382,3.1.3.16	Lup025006.2,K04498,2.3.1.48	Lup030533.1,K04371,2.7.11.24
map04360	39	Lup000032.1,K04371,2.7.11.24	Lup016967.1,K04371,2.7.11.24	Lup024544.1,K04371,2.7.11.24	Lup031960.1,K04371,2.7.11.24	Lup003268.1,K04371,2.7.11.24	Lup003270.1,K04371,2.7.11.24	Lup008187.1,K04371,2.7.11.24	Lup012300.1,K04371,2.7.11.24	Lup012371.1,K04371,2.7.11.24	Lup012432.1,K04371,2.7.11.24	Lup012433.1,K04371,2.7.11.24	Lup015442.1,K04371,2.7.11.24	Lup015538.1,K04371,2.7.11.24	Lup017162.1,K04371,2.7.11.24	Lup017166.1,K04371,2.7.11.24	Lup017311.1,K04371,2.7.11.24	Lup017805.1,K04371,2.7.11.24	Lup020351.1,K04371,2.7.11.24	Lup023462.1,K04371,2.7.11.24	Lup023570.1,K04371,2.7.11.24	Lup024230.1,K04371,2.7.11.24	Lup024953.1,K04371,2.7.11.24	Lup025903.1,K04371,2.7.11.24	Lup027845.1,K04371,2.7.11.24	Lup029972.1,K04371,2.7.11.24	Lup031019.1,K04371,2.7.11.24	Lup031020.1,K04371,2.7.11.24	Lup031709.1,K04371,2.7.11.24	Lup001086.1,K04371,2.7.11.24	Lup001381.1,K04371,2.7.11.24	Lup002665.1,K04371,2.7.11.24	Lup005112.1,K04371,2.7.11.24	Lup005368.1,K04371,2.7.11.24	Lup006947.1,K04371,2.7.11.24	Lup007940.1,K03083,2.7.11.26	Lup008393.1,K04371,2.7.11.24	Lup013699.1,K04371,2.7.11.24	Lup013774.1,K04371,2.7.11.24	Lup030533.1,K04371,2.7.11.24
map04370	66	Lup000032.1,K04371,2.7.11.24	Lup016967.1,K04371,2.7.11.24	Lup024544.1,K04371,2.7.11.24	Lup024601.1,K01047,3.1.1.4	Lup031960.1,K04371,2.7.11.24	Lup001945.1,K01047,3.1.1.4	Lup003268.1,K04371,2.7.11.24	Lup003270.1,K04371,2.7.11.24	Lup004493.1,K04368,2.7.12.2	Lup008187.1,K04371,2.7.11.24	Lup008235.1,K01047,3.1.1.4	Lup012300.1,K04371,2.7.11.24	Lup012371.1,K04371,2.7.11.24	Lup012432.1,K04371,2.7.11.24	Lup012433.1,K04371,2.7.11.24	Lup013486.1,K04368,2.7.12.2	Lup015442.1,K04371,2.7.11.24	Lup015538.1,K04371,2.7.11.24	Lup016097.1,K01047,3.1.1.4	Lup017162.1,K04371,2.7.11.24	Lup017166.1,K04371,2.7.11.24	Lup017311.1,K04371,2.7.11.24	Lup017805.1,K04371,2.7.11.24	Lup017860.1,K01047,3.1.1.4	Lup018588.1,K01047,3.1.1.4	Lup020351.1,K04371,2.7.11.24	Lup022764.1,K01047,3.1.1.4	Lup023318.1,K01047,3.1.1.4	Lup023462.1,K04371,2.7.11.24	Lup023570.1,K04371,2.7.11.24	Lup024230.1,K04371,2.7.11.24	Lup024910.1,K01047,3.1.1.4	Lup024953.1,K04371,2.7.11.24	Lup024971.1,K04718,2.7.1.91	Lup025903.1,K04371,2.7.11.24	Lup026083.1,K04368,2.7.12.2	Lup027724.1,K01047,3.1.1.4	Lup027845.1,K04371,2.7.11.24	Lup028972.1,K01047,3.1.1.4	Lup029972.1,K04371,2.7.11.24	Lup030268.1,K01047,3.1.1.4	Lup030582.1,K01047,3.1.1.4	Lup031019.1,K04371,2.7.11.24	Lup031020.1,K04371,2.7.11.24	Lup031709.1,K04371,2.7.11.24	Lup031763.2,K02677,2.7.11.13	Lup001086.1,K04371,2.7.11.24	Lup001381.1,K04371,2.7.11.24	Lup001528.1,K02677,2.7.11.13	Lup002665.1,K04371,2.7.11.24	Lup004131.1,K04368,2.7.12.2	Lup005112.1,K04371,2.7.11.24	Lup005240.1,K02677,2.7.11.13	Lup005368.1,K04371,2.7.11.24	Lup006947.1,K04371,2.7.11.24	Lup007125.1,K04368,2.7.12.2	Lup007278.1,K01047,3.1.1.4	Lup008393.1,K04371,2.7.11.24	Lup009049.1,K04718,2.7.1.91	Lup009329.1,K01047,3.1.1.4	Lup011349.1,K01047,3.1.1.4	Lup011468.1,K01047,3.1.1.4	Lup013699.1,K04371,2.7.11.24	Lup013774.1,K04371,2.7.11.24	Lup016339.1,K01047,3.1.1.4	Lup030533.1,K04371,2.7.11.24
map04380	47	Lup000032.1,K04371,2.7.11.24	Lup016967.1,K04371,2.7.11.24	Lup024544.1,K04371,2.7.11.24	Lup031960.1,K04371,2.7.11.24	Lup003268.1,K04371,2.7.11.24	Lup003270.1,K04371,2.7.11.24	Lup004493.1,K04368,2.7.12.2	Lup008187.1,K04371,2.7.11.24	Lup012300.1,K04371,2.7.11.24	Lup012371.1,K04371,2.7.11.24	Lup012432.1,K04371,2.7.11.24	Lup012433.1,K04371,2.7.11.24	Lup013486.1,K04368,2.7.12.2	Lup015442.1,K04371,2.7.11.24	Lup015538.1,K04371,2.7.11.24	Lup017162.1,K04371,2.7.11.24	Lup017166.1,K04371,2.7.11.24	Lup017311.1,K04371,2.7.11.24	Lup017805.1,K04371,2.7.11.24	Lup020351.1,K04371,2.7.11.24	Lup022128.1,K04427,2.7.11.25	Lup022129.1,K04427,2.7.11.25	Lup023462.1,K04371,2.7.11.24	Lup023570.1,K04371,2.7.11.24	Lup024230.1,K04371,2.7.11.24	Lup024953.1,K04371,2.7.11.24	Lup025903.1,K04371,2.7.11.24	Lup026083.1,K04368,2.7.12.2	Lup027845.1,K04371,2.7.11.24	Lup029972.1,K04371,2.7.11.24	Lup030524.1,K04427,2.7.11.25	Lup031019.1,K04371,2.7.11.24	Lup031020.1,K04371,2.7.11.24	Lup031709.1,K04371,2.7.11.24	Lup001086.1,K04371,2.7.11.24	Lup001381.1,K04371,2.7.11.24	Lup002665.1,K04371,2.7.11.24	Lup004131.1,K04368,2.7.12.2	Lup005112.1,K04371,2.7.11.24	Lup005368.1,K04371,2.7.11.24	Lup005517.1,K04427,2.7.11.25	Lup006947.1,K04371,2.7.11.24	Lup007125.1,K04368,2.7.12.2	Lup008393.1,K04371,2.7.11.24	Lup013699.1,K04371,2.7.11.24	Lup013774.1,K04371,2.7.11.24	Lup030533.1,K04371,2.7.11.24
map04510	69	Lup000032.1,K04371,2.7.11.24	Lup016967.1,K04371,2.7.11.24	Lup024544.1,K04371,2.7.11.24	Lup024820.1,K01110,3.1.3.67	Lup028869.1,K01110,3.1.3.67	Lup031891.1,K06269,3.1.3.16	Lup031960.1,K04371,2.7.11.24	Lup032098.1,K06269,3.1.3.16	Lup002104.1,K06269,3.1.3.16	Lup003268.1,K04371,2.7.11.24	Lup003270.1,K04371,2.7.11.24	Lup004493.1,K04368,2.7.12.2	Lup005651.1,K06269,3.1.3.16	Lup008187.1,K04371,2.7.11.24	Lup012300.1,K04371,2.7.11.24	Lup012371.1,K04371,2.7.11.24	Lup012432.1,K04371,2.7.11.24	Lup012433.1,K04371,2.7.11.24	Lup013486.1,K04368,2.7.12.2	Lup015442.1,K04371,2.7.11.24	Lup015506.1,K06269,3.1.3.16	Lup015538.1,K04371,2.7.11.24	Lup017162.1,K04371,2.7.11.24	Lup017166.1,K04371,2.7.11.24	Lup017311.1,K04371,2.7.11.24	Lup017805.1,K04371,2.7.11.24	Lup018362.1,K01110,3.1.3.67	Lup018878.1,K06269,3.1.3.16	Lup019427.1,K06276,2.7.11.1	Lup020351.1,K04371,2.7.11.24	Lup022440.1,K01110,3.1.3.67	Lup023462.1,K04371,2.7.11.24	Lup023570.1,K04371,2.7.11.24	Lup024230.1,K04371,2.7.11.24	Lup024953.1,K04371,2.7.11.24	Lup025903.1,K04371,2.7.11.24	Lup026083.1,K04368,2.7.12.2	Lup027845.1,K04371,2.7.11.24	Lup028736.1,K06276,2.7.11.1	Lup029476.1,K06269,3.1.3.16	Lup029972.1,K04371,2.7.11.24	Lup030772.1,K06269,3.1.3.16	Lup031019.1,K04371,2.7.11.24	Lup031020.1,K04371,2.7.11.24	Lup031682.1,K06269,3.1.3.16	Lup031709.1,K04371,2.7.11.24	Lup031763.2,K02677,2.7.11.13	Lup000996.1,K01110,3.1.3.67	Lup001086.1,K04371,2.7.11.24	Lup001381.1,K04371,2.7.11.24	Lup001528.1,K02677,2.7.11.13	Lup002665.1,K04371,2.7.11.24	Lup004131.1,K04368,2.7.12.2	Lup004887.1,K06269,3.1.3.16	Lup005112.1,K04371,2.7.11.24	Lup005167.1,K06276,2.7.11.1	Lup005168.1,K06276,2.7.11.1	Lup005240.1,K02677,2.7.11.13	Lup005368.1,K04371,2.7.11.24	Lup006947.1,K04371,2.7.11.24	Lup007125.1,K04368,2.7.12.2	Lup007940.1,K03083,2.7.11.26	Lup008393.1,K04371,2.7.11.24	Lup010015.1,K06269,3.1.3.16	Lup010144.1,K06269,3.1.3.16	Lup013699.1,K04371,2.7.11.24	Lup013774.1,K04371,2.7.11.24	Lup017649.1,K06276,2.7.11.1	Lup030533.1,K04371,2.7.11.24
map04520	52	Lup000032.1,K04371,2.7.11.24	Lup016967.1,K04371,2.7.11.24	Lup024544.1,K04371,2.7.11.24	Lup031960.1,K04371,2.7.11.24	Lup003268.1,K04371,2.7.11.24	Lup003270.1,K04371,2.7.11.24	Lup008187.1,K04371,2.7.11.24	Lup011065.1,K03097,2.7.11.1	Lup011075.1,K03097,2.7.11.1	Lup012300.1,K04371,2.7.11.24	Lup012371.1,K04371,2.7.11.24	Lup012432.1,K04371,2.7.11.24	Lup012433.1,K04371,2.7.11.24	Lup015442.1,K04371,2.7.11.24	Lup015538.1,K04371,2.7.11.24	Lup017162.1,K04371,2.7.11.24	Lup017166.1,K04371,2.7.11.24	Lup017311.1,K04371,2.7.11.24	Lup017805.1,K04371,2.7.11.24	Lup020351.1,K04371,2.7.11.24	Lup022128.1,K04427,2.7.11.25	Lup022129.1,K04427,2.7.11.25	Lup023315.2,K04498,2.3.1.48	Lup023462.1,K04371,2.7.11.24	Lup023570.1,K04371,2.7.11.24	Lup024230.1,K04371,2.7.11.24	Lup024953.1,K04371,2.7.11.24	Lup025903.1,K04371,2.7.11.24	Lup025925.1,K03097,2.7.11.1	Lup027845.1,K04371,2.7.11.24	Lup027877.1,K03097,2.7.11.1	Lup029972.1,K04371,2.7.11.24	Lup030524.1,K04427,2.7.11.25	Lup031019.1,K04371,2.7.11.24	Lup031020.1,K04371,2.7.11.24	Lup031709.1,K04371,2.7.11.24	Lup000983.1,K03097,2.7.11.1	Lup001086.1,K04371,2.7.11.24	Lup001381.1,K04371,2.7.11.24	Lup002665.1,K04371,2.7.11.24	Lup003836.1,K05694,3.1.3.48	Lup005112.1,K04371,2.7.11.24	Lup005368.1,K04371,2.7.11.24	Lup005517.1,K04427,2.7.11.25	Lup006947.1,K04371,2.7.11.24	Lup007690.1,K03097,2.7.11.1	Lup008393.1,K04371,2.7.11.24	Lup013699.1,K04371,2.7.11.24	Lup013774.1,K04371,2.7.11.24	Lup022226.1,K03097,2.7.11.1	Lup025006.2,K04498,2.3.1.48	Lup030533.1,K04371,2.7.11.24
map04530	63	Lup000274.1,K04382,3.1.3.16	Lup021379.1,K04382,3.1.3.16	Lup024680.2,K04424,2.7.11.25	Lup024709.1,K04382,3.1.3.16	Lup024820.1,K01110,3.1.3.67	Lup027189.2,K04424,2.7.11.25	Lup028869.1,K01110,3.1.3.67	Lup031848.3,K04424,2.7.11.25	Lup000553.1,K04424,2.7.11.25	Lup004574.2,K04424,2.7.11.25	Lup005686.1,K04424,2.7.11.25	Lup006568.1,K04424,2.7.11.25	Lup011065.1,K03097,2.7.11.1	Lup011075.1,K03097,2.7.11.1	Lup014359.1,K04424,2.7.11.25	Lup015559.1,K04424,2.7.11.25	Lup015892.1,K04382,3.1.3.16	Lup017954.1,K04424,2.7.11.25	Lup018009.1,K04424,2.7.11.25	Lup018362.1,K01110,3.1.3.67	Lup020766.1,K04382,3.1.3.16	Lup021959.1,K04424,2.7.11.25	Lup022185.1,K04424,2.7.11.25	Lup022440.1,K01110,3.1.3.67	Lup022633.1,K04424,2.7.11.25	Lup023174.1,K04382,3.1.3.16	Lup025606.1,K04382,3.1.3.16	Lup025925.1,K03097,2.7.11.1	Lup026417.1,K04424,2.7.11.25	Lup026593.1,K04424,2.7.11.25	Lup026728.1,K06101,2.1.1.43	Lup026790.3,K04382,3.1.3.16	Lup027383.1,K04424,2.7.11.25	Lup027583.1,K04424,2.7.11.25	Lup027877.1,K03097,2.7.11.1	Lup028029.1,K04424,2.7.11.25	Lup028191.1,K04424,2.7.11.25	Lup028263.1,K04424,2.7.11.25	Lup030487.1,K04424,2.7.11.25	Lup031355.1,K04382,3.1.3.16	Lup031405.1,K04424,2.7.11.25	Lup031763.2,K02677,2.7.11.13	Lup032576.1,K04424,2.7.11.25	Lup032842.1,K04382,3.1.3.16	Lup000983.1,K03097,2.7.11.1	Lup000996.1,K01110,3.1.3.67	Lup001528.1,K02677,2.7.11.13	Lup005240.1,K02677,2.7.11.13	Lup005555.1,K04424,2.7.11.25	Lup005852.1,K04382,3.1.3.16	Lup007690.1,K03097,2.7.11.1	Lup008033.1,K04424,2.7.11.25	Lup009370.1,K04424,2.7.11.25	Lup011524.3,K04424,2.7.11.25	Lup012130.1,K04424,2.7.11.25	Lup013807.1,K04424,2.7.11.25	Lup014824.1,K04382,3.1.3.16	Lup019275.1,K04424,2.7.11.25	Lup019374.1,K04424,2.7.11.25	Lup019824.1,K04382,3.1.3.16	Lup021695.1,K04424,2.7.11.25	Lup022226.1,K03097,2.7.11.1	Lup023310.1,K04424,2.7.11.25
map04540	61	Lup000032.1,K04371,2.7.11.24	Lup016967.1,K04371,2.7.11.24	Lup024544.1,K04371,2.7.11.24	Lup027066.1,K02087,2.7.11.22	Lup031960.1,K04371,2.7.11.24	Lup003268.1,K04371,2.7.11.24	Lup003270.1,K04371,2.7.11.24	Lup004493.1,K04368,2.7.12.2	Lup004505.1,K04345,2.7.11.11	Lup008187.1,K04371,2.7.11.24	Lup012300.1,K04371,2.7.11.24	Lup012371.1,K04371,2.7.11.24	Lup012432.1,K04371,2.7.11.24	Lup012433.1,K04371,2.7.11.24	Lup013486.1,K04368,2.7.12.2	Lup014377.1,K02087,2.7.11.22	Lup015442.1,K04371,2.7.11.24	Lup015538.1,K04371,2.7.11.24	Lup017162.1,K04371,2.7.11.24	Lup017166.1,K04371,2.7.11.24	Lup017311.1,K04371,2.7.11.24	Lup017805.1,K04371,2.7.11.24	Lup017904.1,K07376,2.7.11.12	Lup020351.1,K04371,2.7.11.24	Lup022597.1,K07376,2.7.11.12	Lup023462.1,K04371,2.7.11.24	Lup023570.1,K04371,2.7.11.24	Lup024230.1,K04371,2.7.11.24	Lup024953.1,K04371,2.7.11.24	Lup025903.1,K04371,2.7.11.24	Lup026083.1,K04368,2.7.12.2	Lup027845.1,K04371,2.7.11.24	Lup029793.1,K02087,2.7.11.22	Lup029972.1,K04371,2.7.11.24	Lup031019.1,K04371,2.7.11.24	Lup031020.1,K04371,2.7.11.24	Lup031709.1,K04371,2.7.11.24	Lup031763.2,K02677,2.7.11.13	Lup001045.1,K07376,2.7.11.12	Lup001086.1,K04371,2.7.11.24	Lup001381.1,K04371,2.7.11.24	Lup001528.1,K02677,2.7.11.13	Lup002665.1,K04371,2.7.11.24	Lup004131.1,K04368,2.7.12.2	Lup005112.1,K04371,2.7.11.24	Lup005240.1,K02677,2.7.11.13	Lup005368.1,K04371,2.7.11.24	Lup005897.2,K04345,2.7.11.11	Lup006947.1,K04371,2.7.11.24	Lup007125.1,K04368,2.7.12.2	Lup008393.1,K04371,2.7.11.24	Lup009154.1,K02087,2.7.11.22	Lup009313.1,K04345,2.7.11.11	Lup011716.1,K04345,2.7.11.11	Lup013699.1,K04371,2.7.11.24	Lup013774.1,K04371,2.7.11.24	Lup017607.1,K07376,2.7.11.12	Lup018109.1,K02087,2.7.11.22	Lup020266.1,K04345,2.7.11.11	Lup024378.1,K02087,2.7.11.22	Lup030533.1,K04371,2.7.11.24
map04610	1	Lup012328.1,K01300,3.4.17.20
map04612	30	Lup000324.1,K01365,3.4.22.15	Lup000365.1,K01369,3.4.22.34	Lup010474.1,K01365,3.4.22.15	Lup010475.1,K01365,3.4.22.15	Lup016658.1,K01365,3.4.22.15	Lup016659.1,K01365,3.4.22.15	Lup028925.1,K01365,3.4.22.15	Lup031852.1,K01365,3.4.22.15	Lup002999.1,K01365,3.4.22.15	Lup003011.1,K01365,3.4.22.15	Lup006503.1,K01365,3.4.22.15	Lup007485.1,K01363,3.4.22.1	Lup011078.1,K01365,3.4.22.15	Lup017050.1,K01365,3.4.22.15	Lup017135.1,K01365,3.4.22.15	Lup022571.1,K01363,3.4.22.1	Lup022862.1,K01363,3.4.22.1	Lup023183.1,K01365,3.4.22.15	Lup027352.1,K01365,3.4.22.15	Lup030651.1,K01369,3.4.22.34	Lup031448.1,K01365,3.4.22.15	Lup001170.1,K01365,3.4.22.15	Lup001175.1,K01365,3.4.22.15	Lup001176.1,K01365,3.4.22.15	Lup009828.1,K01369,3.4.22.34	Lup011587.1,K01365,3.4.22.15	Lup011670.1,K01365,3.4.22.15	Lup012001.1,K01369,3.4.22.34	Lup020543.1,K01369,3.4.22.34	Lup020883.1,K01369,3.4.22.34
map04614	44	Lup000377.1,K13289,3.4.16.5	Lup000378.1,K13289,3.4.16.5	Lup010483.1,K13289,3.4.16.5	Lup010484.1,K13289,3.4.16.5	Lup010485.1,K13289,3.4.16.5	Lup010486.1,K13289,3.4.16.5	Lup016786.1,K01392,3.4.24.15	Lup016831.1,K13289,3.4.16.5	Lup030844.1,K13289,3.4.16.5	Lup007434.1,K13289,3.4.16.5	Lup013390.1,K13289,3.4.16.5	Lup014508.1,K13289,3.4.16.5	Lup017404.1,K13289,3.4.16.5	Lup023403.1,K13289,3.4.16.5	Lup023610.1,K13289,3.4.16.5	Lup023611.1,K13289,3.4.16.5	Lup023612.1,K13289,3.4.16.5	Lup024984.1,K13289,3.4.16.5	Lup025303.1,K13289,3.4.16.5	Lup029155.1,K13289,3.4.16.5	Lup030185.1,K13289,3.4.16.5	Lup031168.1,K13289,3.4.16.5	Lup031169.1,K13289,3.4.16.5	Lup031667.1,K13289,3.4.16.5	Lup001745.1,K13289,3.4.16.5	Lup001746.1,K13289,3.4.16.5	Lup002308.1,K13289,3.4.16.5	Lup003571.1,K13289,3.4.16.5	Lup003589.1,K13289,3.4.16.5	Lup006094.1,K13289,3.4.16.5	Lup008482.1,K13289,3.4.16.5	Lup009494.1,K13289,3.4.16.5	Lup010651.1,K13289,3.4.16.5	Lup011263.2,K13289,3.4.16.5	Lup011950.1,K13289,3.4.16.5	Lup014665.1,K13289,3.4.16.5	Lup014667.1,K13289,3.4.16.5	Lup016354.1,K13289,3.4.16.5	Lup016595.1,K13289,3.4.16.5	Lup018094.1,K13289,3.4.16.5	Lup019891.3,K13289,3.4.16.5	Lup021680.1,K13289,3.4.16.5	Lup031656.1,K13289,3.4.16.5	Lup031657.1,K13289,3.4.16.5
map04620	148	Lup000032.1,K04371,2.7.11.24	Lup016967.1,K04371,2.7.11.24	Lup024544.1,K04371,2.7.11.24	Lup027080.1,K04733,2.7.11.1	Lup027082.1,K04733,2.7.11.1	Lup028896.1,K04730,2.7.11.1	Lup031960.1,K04371,2.7.11.24	Lup032035.1,K04733,2.7.11.1	Lup001841.2,K04733,2.7.11.1	Lup002065.1,K04733,2.7.11.1	Lup002150.1,K04733,2.7.11.1	Lup002970.1,K04733,2.7.11.1	Lup003233.2,K04733,2.7.11.1	Lup003268.1,K04371,2.7.11.24	Lup003270.1,K04371,2.7.11.24	Lup003305.1,K04733,2.7.11.1	Lup004274.1,K04733,2.7.11.1	Lup004447.1,K04733,2.7.11.1	Lup004493.1,K04368,2.7.12.2	Lup004692.1,K04733,2.7.11.1	Lup004710.1,K04733,2.7.11.1	Lup005681.1,K04733,2.7.11.1	Lup008187.1,K04371,2.7.11.24	Lup008827.1,K04733,2.7.11.1	Lup009710.1,K04733,2.7.11.1	Lup011123.1,K04733,2.7.11.1	Lup011132.1,K04730,2.7.11.1	Lup011764.1,K04733,2.7.11.1	Lup012300.1,K04371,2.7.11.24	Lup012321.1,K04733,2.7.11.1	Lup012371.1,K04371,2.7.11.24	Lup012432.1,K04371,2.7.11.24	Lup012433.1,K04371,2.7.11.24	Lup012536.1,K04733,2.7.11.1	Lup013486.1,K04368,2.7.12.2	Lup014395.1,K04733,2.7.11.1	Lup015442.1,K04371,2.7.11.24	Lup015492.1,K04733,2.7.11.1	Lup015531.1,K04733,2.7.11.1	Lup015538.1,K04371,2.7.11.24	Lup017129.1,K04733,2.7.11.1	Lup017162.1,K04371,2.7.11.24	Lup017166.1,K04371,2.7.11.24	Lup017174.1,K04733,2.7.11.1	Lup017311.1,K04371,2.7.11.24	Lup017805.1,K04371,2.7.11.24	Lup017885.1,K04733,2.7.11.1	Lup018430.1,K04733,2.7.11.1	Lup018449.1,K04733,2.7.11.1	Lup018987.1,K04733,2.7.11.1	Lup019183.1,K04733,2.7.11.1	Lup019955.1,K04733,2.7.11.1	Lup020147.1,K04733,2.7.11.1	Lup020351.1,K04371,2.7.11.24	Lup020825.1,K04733,2.7.11.1	Lup022128.1,K04427,2.7.11.25	Lup022129.1,K04427,2.7.11.25	Lup022986.1,K04733,2.7.11.1	Lup023130.1,K04733,2.7.11.1	Lup023462.1,K04371,2.7.11.24	Lup023570.1,K04371,2.7.11.24	Lup023600.1,K04733,2.7.11.1	Lup024230.1,K04371,2.7.11.24	Lup024953.1,K04371,2.7.11.24	Lup024963.1,K04733,2.7.11.1	Lup025903.1,K04371,2.7.11.24	Lup026083.1,K04368,2.7.12.2	Lup026230.1,K04733,2.7.11.1	Lup026251.1,K04733,2.7.11.1	Lup026581.1,K04733,2.7.11.1	Lup026883.1,K04733,2.7.11.1	Lup027698.3,K04733,2.7.11.1	Lup027845.1,K04371,2.7.11.24	Lup028096.1,K04733,2.7.11.1	Lup028665.1,K04733,2.7.11.1	Lup029344.1,K04733,2.7.11.1	Lup029368.1,K04733,2.7.11.1	Lup029972.1,K04371,2.7.11.24	Lup030228.1,K04733,2.7.11.1	Lup030280.1,K04733,2.7.11.1	Lup030524.1,K04427,2.7.11.25	Lup030663.1,K04733,2.7.11.1	Lup030822.1,K04733,2.7.11.1	Lup031019.1,K04371,2.7.11.24	Lup031020.1,K04371,2.7.11.24	Lup031550.1,K04733,2.7.11.1	Lup031676.1,K04733,2.7.11.1	Lup031709.1,K04371,2.7.11.24	Lup032452.2,K04733,2.7.11.1	Lup032647.1,K04733,2.7.11.1	Lup032960.1,K04733,2.7.11.1	Lup001086.1,K04371,2.7.11.24	Lup001124.1,K04733,2.7.11.1	Lup001235.1,K04733,2.7.11.1	Lup001279.1,K04733,2.7.11.1	Lup001287.1,K04733,2.7.11.1	Lup001381.1,K04371,2.7.11.24	Lup001466.1,K04733,2.7.11.1	Lup002485.1,K04733,2.7.11.1	Lup002665.1,K04371,2.7.11.24	Lup003646.1,K04733,2.7.11.1	Lup004131.1,K04368,2.7.12.2	Lup004849.1,K04733,2.7.11.1	Lup005112.1,K04371,2.7.11.24	Lup005366.1,K04733,2.7.11.1	Lup005368.1,K04371,2.7.11.24	Lup005517.1,K04427,2.7.11.25	Lup006947.1,K04371,2.7.11.24	Lup007093.1,K04733,2.7.11.1	Lup007125.1,K04368,2.7.12.2	Lup007195.1,K04733,2.7.11.1	Lup007684.1,K04733,2.7.11.1	Lup007732.1,K04733,2.7.11.1	Lup007737.1,K04733,2.7.11.1	Lup008001.1,K04733,2.7.11.1	Lup008393.1,K04371,2.7.11.24	Lup008453.1,K04733,2.7.11.1	Lup008664.1,K04733,2.7.11.1	Lup009841.1,K04733,2.7.11.1	Lup009905.1,K04733,2.7.11.1	Lup009990.1,K04733,2.7.11.1	Lup010127.1,K04733,2.7.11.1	Lup010155.1,K04733,2.7.11.1	Lup011272.1,K04733,2.7.11.1	Lup011490.1,K04733,2.7.11.1	Lup011650.1,K04733,2.7.11.1	Lup012126.1,K04733,2.7.11.1	Lup012913.1,K04733,2.7.11.1	Lup012915.1,K04733,2.7.11.1	Lup013081.1,K04733,2.7.11.1	Lup013699.1,K04371,2.7.11.24	Lup013774.1,K04371,2.7.11.24	Lup014641.1,K04733,2.7.11.1	Lup015065.1,K04733,2.7.11.1	Lup015688.1,K04733,2.7.11.1	Lup019212.1,K04733,2.7.11.1	Lup019278.1,K04733,2.7.11.1	Lup019281.1,K04733,2.7.11.1	Lup021688.1,K04733,2.7.11.1	Lup021731.1,K04733,2.7.11.1	Lup022243.1,K04733,2.7.11.1	Lup022285.1,K04733,2.7.11.1	Lup022669.1,K04733,2.7.11.1	Lup023764.1,K04733,2.7.11.1	Lup024346.1,K04733,2.7.11.1	Lup024393.1,K04733,2.7.11.1	Lup026045.1,K04733,2.7.11.1	Lup030533.1,K04371,2.7.11.24
map04621	42	Lup000032.1,K04371,2.7.11.24	Lup016967.1,K04371,2.7.11.24	Lup024544.1,K04371,2.7.11.24	Lup031960.1,K04371,2.7.11.24	Lup003268.1,K04371,2.7.11.24	Lup003270.1,K04371,2.7.11.24	Lup008187.1,K04371,2.7.11.24	Lup012300.1,K04371,2.7.11.24	Lup012371.1,K04371,2.7.11.24	Lup012432.1,K04371,2.7.11.24	Lup012433.1,K04371,2.7.11.24	Lup015442.1,K04371,2.7.11.24	Lup015538.1,K04371,2.7.11.24	Lup017162.1,K04371,2.7.11.24	Lup017166.1,K04371,2.7.11.24	Lup017311.1,K04371,2.7.11.24	Lup017805.1,K04371,2.7.11.24	Lup020351.1,K04371,2.7.11.24	Lup022128.1,K04427,2.7.11.25	Lup022129.1,K04427,2.7.11.25	Lup023462.1,K04371,2.7.11.24	Lup023570.1,K04371,2.7.11.24	Lup024230.1,K04371,2.7.11.24	Lup024953.1,K04371,2.7.11.24	Lup025903.1,K04371,2.7.11.24	Lup027845.1,K04371,2.7.11.24	Lup029972.1,K04371,2.7.11.24	Lup030524.1,K04427,2.7.11.25	Lup031019.1,K04371,2.7.11.24	Lup031020.1,K04371,2.7.11.24	Lup031709.1,K04371,2.7.11.24	Lup001086.1,K04371,2.7.11.24	Lup001381.1,K04371,2.7.11.24	Lup002665.1,K04371,2.7.11.24	Lup005112.1,K04371,2.7.11.24	Lup005368.1,K04371,2.7.11.24	Lup005517.1,K04427,2.7.11.25	Lup006947.1,K04371,2.7.11.24	Lup008393.1,K04371,2.7.11.24	Lup013699.1,K04371,2.7.11.24	Lup013774.1,K04371,2.7.11.24	Lup030533.1,K04371,2.7.11.24
map04622	22	Lup016805.1,K11594,3.6.4.13	Lup001924.1,K11594,3.6.4.13	Lup003159.3,K12655,3.1.2.15	Lup007400.1,K12655,3.1.2.15	Lup012563.1,K04416,2.7.11.25	Lup016092.2,K00863,2.7.1.29	Lup017080.1,K12655,3.1.2.15	Lup019734.1,K12655,3.1.2.15	Lup022128.1,K04427,2.7.11.25	Lup022129.1,K04427,2.7.11.25	Lup026258.1,K11594,3.6.4.13	Lup028244.1,K09578,5.2.1.8	Lup030524.1,K04427,2.7.11.25	Lup004818.1,K09578,5.2.1.8	Lup005071.1,K12655,3.1.2.15	Lup005147.3,K00863,2.7.1.29	Lup005517.1,K04427,2.7.11.25	Lup010660.2,K12655,3.1.2.15	Lup010984.1,K11594,3.6.4.13	Lup019279.1,K11594,3.6.4.13	Lup020429.1,K11594,3.6.4.13	Lup020445.1,K12655,3.1.2.15
map04623	5	Lup017172.3,K03018,2.7.7.6	Lup017173.1,K03018,2.7.7.6	Lup017451.2,K03021,2.7.7.6	Lup005238.1,K12968,3.5.4.-	Lup021109.3,K12968,3.5.4.-
map04626	359	Lup000228.1,K13420,2.7.11.1	Lup000272.1,K13430,2.7.11.1	Lup000290.1,K13412,2.7.11.1	Lup000335.1,K13430,2.7.11.1	Lup010214.5,K13420,2.7.11.1	Lup010253.1,K13430,2.7.11.1	Lup010275.1,K13430,2.7.11.1	Lup010330.1,K13428,2.7.11.1	Lup010346.1,K13412,2.7.11.1	Lup010354.1,K13430,2.7.11.1	Lup016988.1,K13430,2.7.11.1	Lup021239.1,K13430,2.7.11.1	Lup021309.1,K13430,2.7.11.1	Lup021407.1,K13420,2.7.11.1	Lup021459.1,K13430,2.7.11.1	Lup024457.1,K13413,2.7.12.2	Lup024630.1,K13420,2.7.11.1	Lup024727.1,K13420,2.7.11.1	Lup024736.1,K13430,2.7.11.1	Lup024770.1,K13430,2.7.11.1	Lup027016.1,K13430,2.7.11.1	Lup027114.1,K13420,2.7.11.1	Lup027121.1,K13420,2.7.11.1	Lup027260.1,K13430,2.7.11.1	Lup027312.1,K13430,2.7.11.1	Lup028762.1,K13412,2.7.11.1	Lup028763.1,K13412,2.7.11.1	Lup028795.1,K13430,2.7.11.1	Lup028884.1,K13420,2.7.11.1	Lup028907.1,K02358,3.6.5.3	Lup031936.1,K13420,2.7.11.1	Lup032090.1,K13412,2.7.11.1	Lup000435.1,K13430,2.7.11.1	Lup000438.1,K13430,2.7.11.1	Lup001903.1,K13412,2.7.11.1	Lup001911.1,K13412,2.7.11.1	Lup002014.1,K13412,2.7.11.1	Lup002185.1,K00864,2.7.1.30	Lup003035.1,K13420,2.7.11.1	Lup003335.1,K13420,2.7.11.1	Lup003345.1,K13412,2.7.11.1	Lup003387.1,K13430,2.7.11.1	Lup004277.1,K13420,2.7.11.1	Lup004294.1,K13430,2.7.11.1	Lup004344.1,K13430,2.7.11.1	Lup004493.1,K04368,2.7.12.2	Lup004534.1,K13420,2.7.11.1	Lup004665.1,K13412,2.7.11.1	Lup004690.1,K13420,2.7.11.1	Lup004691.1,K13420,2.7.11.1	Lup004743.1,K13427,1.14.13.39	Lup004756.1,K13412,2.7.11.1	Lup005604.1,K13430,2.7.11.1	Lup005606.1,K13430,2.7.11.1	Lup006535.1,K13430,2.7.11.1	Lup006579.1,K13420,2.7.11.1	Lup006591.1,K13420,2.7.11.1	Lup006600.1,K13420,2.7.11.1	Lup006637.1,K13430,2.7.11.1	Lup007332.1,K13420,2.7.11.1	Lup007362.1,K13412,2.7.11.1	Lup007446.1,K13430,2.7.11.1	Lup007481.1,K13420,2.7.11.1	Lup008169.1,K13420,2.7.11.1	Lup008864.2,K13430,2.7.11.1	Lup008910.1,K13420,2.7.11.1	Lup009663.1,K13430,2.7.11.1	Lup009673.1,K13420,2.7.11.1	Lup009711.1,K13430,2.7.11.1	Lup010537.1,K13412,2.7.11.1	Lup010639.1,K13420,2.7.11.1	Lup011808.1,K13430,2.7.11.1	Lup012320.1,K13430,2.7.11.1	Lup012391.1,K13420,2.7.11.1	Lup012394.1,K13420,2.7.11.1	Lup012625.2,K13412,2.7.11.1	Lup012677.1,K13414,2.7.11.25	Lup013411.1,K13430,2.7.11.1	Lup013486.1,K04368,2.7.12.2	Lup013547.1,K13430,2.7.11.1	Lup013549.1,K13430,2.7.11.1	Lup014510.1,K13420,2.7.11.1	Lup014958.1,K13412,2.7.11.1	Lup015019.1,K13420,2.7.11.1	Lup015446.1,K13430,2.7.11.1	Lup015507.1,K13412,2.7.11.1	Lup015570.1,K13430,2.7.11.1	Lup015580.1,K13430,2.7.11.1	Lup015884.1,K13420,2.7.11.1	Lup015919.1,K13430,2.7.11.1	Lup015941.1,K13430,2.7.11.1	Lup017168.1,K13430,2.7.11.1	Lup017238.1,K13412,2.7.11.1	Lup017293.2,K13430,2.7.11.1	Lup017355.1,K13430,2.7.11.1	Lup017396.1,K13427,1.14.13.39	Lup017815.1,K13430,2.7.11.1	Lup017997.1,K13412,2.7.11.1	Lup018044.1,K13420,2.7.11.1	Lup018049.1,K13420,2.7.11.1	Lup018366.1,K13420,2.7.11.1	Lup018513.1,K13420,2.7.11.1	Lup018587.1,K13430,2.7.11.1	Lup018998.2,K13412,2.7.11.1	Lup019055.1,K13430,2.7.11.1	Lup019186.1,K13412,2.7.11.1	Lup019393.1,K13412,2.7.11.1	Lup019764.1,K13430,2.7.11.1	Lup019958.1,K13430,2.7.11.1	Lup019960.1,K13430,2.7.11.1	Lup020038.1,K13430,2.7.11.1	Lup020582.1,K13428,2.7.11.1	Lup020651.1,K13413,2.7.12.2	Lup020692.1,K13430,2.7.11.1	Lup020737.1,K13430,2.7.11.1	Lup020831.1,K13430,2.7.11.1	Lup021559.1,K13430,2.7.11.1	Lup021639.1,K13420,2.7.11.1	Lup021917.2,K13412,2.7.11.1	Lup021983.1,K13413,2.7.12.2	Lup022020.1,K13420,2.7.11.1	Lup022123.1,K13412,2.7.11.1	Lup022216.1,K13430,2.7.11.1	Lup022417.1,K13430,2.7.11.1	Lup022447.1,K13428,2.7.11.1	Lup022485.1,K13430,2.7.11.1	Lup022509.1,K13430,2.7.11.1	Lup022562.1,K13430,2.7.11.1	Lup022730.1,K13420,2.7.11.1	Lup023159.1,K13430,2.7.11.1	Lup023193.1,K13420,2.7.11.1	Lup023199.1,K13430,2.7.11.1	Lup023216.1,K13430,2.7.11.1	Lup023502.1,K13412,2.7.11.1	Lup023510.1,K13420,2.7.11.1	Lup023565.1,K13430,2.7.11.1	Lup023866.1,K13430,2.7.11.1	Lup024334.1,K13430,2.7.11.1	Lup025245.1,K13420,2.7.11.1	Lup025309.1,K13430,2.7.11.1	Lup025507.1,K13413,2.7.12.2	Lup025576.1,K13430,2.7.11.1	Lup025749.1,K13420,2.7.11.1	Lup026083.1,K04368,2.7.12.2	Lup026292.1,K13420,2.7.11.1	Lup026624.1,K13430,2.7.11.1	Lup026689.1,K13420,2.7.11.1	Lup026821.1,K13412,2.7.11.1	Lup026850.1,K13427,1.14.13.39	Lup027467.1,K02358,3.6.5.3	Lup027638.1,K13420,2.7.11.1	Lup027639.1,K13420,2.7.11.1	Lup027656.1,K13430,2.7.11.1	Lup027732.1,K13428,2.7.11.1	Lup027743.1,K13430,2.7.11.1	Lup027951.1,K13420,2.7.11.1	Lup027952.1,K13420,2.7.11.1	Lup028196.1,K13428,2.7.11.1	Lup028288.1,K13430,2.7.11.1	Lup028304.1,K13430,2.7.11.1	Lup028344.1,K13420,2.7.11.1	Lup028347.1,K13420,2.7.11.1	Lup028530.1,K13430,2.7.11.1	Lup028621.1,K13430,2.7.11.1	Lup029045.1,K13412,2.7.11.1	Lup029110.1,K13412,2.7.11.1	Lup029168.2,K13430,2.7.11.1	Lup029400.1,K13430,2.7.11.1	Lup029541.1,K13420,2.7.11.1	Lup029585.1,K13412,2.7.11.1	Lup029650.1,K13412,2.7.11.1	Lup029718.1,K13412,2.7.11.1	Lup029778.1,K13430,2.7.11.1	Lup029889.1,K13430,2.7.11.1	Lup029904.1,K13412,2.7.11.1	Lup029967.1,K13430,2.7.11.1	Lup030005.1,K13420,2.7.11.1	Lup030025.1,K13420,2.7.11.1	Lup030137.1,K13420,2.7.11.1	Lup030154.1,K13430,2.7.11.1	Lup030252.1,K13420,2.7.11.1	Lup030380.2,K13430,2.7.11.1	Lup030381.1,K13430,2.7.11.1	Lup030383.1,K13430,2.7.11.1	Lup030384.1,K13430,2.7.11.1	Lup030385.1,K13430,2.7.11.1	Lup030428.1,K13430,2.7.11.1	Lup030572.1,K13414,2.7.11.25	Lup030705.1,K13430,2.7.11.1	Lup030729.1,K13420,2.7.11.1	Lup031070.1,K13412,2.7.11.1	Lup031273.1,K13430,2.7.11.1	Lup031407.1,K13430,2.7.11.1	Lup031478.1,K13420,2.7.11.1	Lup031601.1,K13430,2.7.11.1	Lup031641.1,K13420,2.7.11.1	Lup031683.1,K13412,2.7.11.1	Lup032427.1,K13430,2.7.11.1	Lup032444.1,K13430,2.7.11.1	Lup032491.1,K13412,2.7.11.1	Lup032693.1,K13420,2.7.11.1	Lup032716.1,K13420,2.7.11.1	Lup032757.1,K13430,2.7.11.1	Lup032774.1,K13420,2.7.11.1	Lup000708.1,K13420,2.7.11.1	Lup000718.1,K13420,2.7.11.1	Lup000739.1,K13412,2.7.11.1	Lup000740.1,K13412,2.7.11.1	Lup001143.1,K00864,2.7.1.30	Lup001144.1,K00864,2.7.1.30	Lup001273.1,K13430,2.7.11.1	Lup001385.1,K13420,2.7.11.1	Lup001386.1,K13420,2.7.11.1	Lup001388.1,K13430,2.7.11.1	Lup001488.1,K13420,2.7.11.1	Lup001502.1,K13420,2.7.11.1	Lup001694.1,K13420,2.7.11.1	Lup001774.1,K13412,2.7.11.1	Lup002253.1,K13430,2.7.11.1	Lup002265.1,K13428,2.7.11.1	Lup002329.1,K13420,2.7.11.1	Lup002342.1,K02358,3.6.5.3	Lup002393.1,K13420,2.7.11.1	Lup002621.1,K13430,2.7.11.1	Lup002680.1,K13430,2.7.11.1	Lup002768.1,K13420,2.7.11.1	Lup002826.1,K13430,2.7.11.1	Lup002841.1,K13430,2.7.11.1	Lup003515.1,K13430,2.7.11.1	Lup003579.1,K13430,2.7.11.1	Lup003628.1,K13430,2.7.11.1	Lup003689.1,K13420,2.7.11.1	Lup003729.1,K13420,2.7.11.1	Lup003958.1,K13412,2.7.11.1	Lup004131.1,K04368,2.7.12.2	Lup004919.1,K00864,2.7.1.30	Lup005007.2,K13414,2.7.11.25	Lup005095.1,K13430,2.7.11.1	Lup005097.1,K13430,2.7.11.1	Lup005107.1,K13430,2.7.11.1	Lup005109.1,K13430,2.7.11.1	Lup005236.1,K13420,2.7.11.1	Lup005250.1,K13430,2.7.11.1	Lup005337.1,K13430,2.7.11.1	Lup005349.2,K13430,2.7.11.1	Lup005407.1,K13430,2.7.11.1	Lup005841.1,K13430,2.7.11.1	Lup005849.1,K13413,2.7.12.2	Lup005929.1,K13420,2.7.11.1	Lup005948.1,K13420,2.7.11.1	Lup005985.1,K13430,2.7.11.1	Lup006042.1,K13420,2.7.11.1	Lup006206.1,K13430,2.7.11.1	Lup006322.1,K13412,2.7.11.1	Lup006433.1,K02358,3.6.5.3	Lup006709.1,K13420,2.7.11.1	Lup006775.1,K13412,2.7.11.1	Lup006809.1,K13412,2.7.11.1	Lup006821.1,K13430,2.7.11.1	Lup006887.1,K13420,2.7.11.1	Lup006924.1,K13430,2.7.11.1	Lup007068.1,K13430,2.7.11.1	Lup007125.1,K04368,2.7.12.2	Lup007249.1,K13430,2.7.11.1	Lup007537.1,K13412,2.7.11.1	Lup007538.1,K13412,2.7.11.1	Lup007637.1,K13412,2.7.11.1	Lup007760.1,K13420,2.7.11.1	Lup007775.1,K13430,2.7.11.1	Lup008103.1,K13420,2.7.11.1	Lup008347.1,K13420,2.7.11.1	Lup008733.1,K13420,2.7.11.1	Lup008736.2,K13420,2.7.11.1	Lup008748.1,K13412,2.7.11.1	Lup009033.1,K13430,2.7.11.1	Lup009034.1,K13430,2.7.11.1	Lup009151.1,K13414,2.7.11.25	Lup009293.1,K13430,2.7.11.1	Lup009294.1,K13430,2.7.11.1	Lup009306.2,K13430,2.7.11.1	Lup009315.1,K02358,3.6.5.3	Lup009330.1,K13430,2.7.11.1	Lup009342.1,K13412,2.7.11.1	Lup009357.1,K13430,2.7.11.1	Lup009495.1,K13428,2.7.11.1	Lup009776.1,K13420,2.7.11.1	Lup009928.1,K13420,2.7.11.1	Lup009985.1,K13430,2.7.11.1	Lup010102.1,K13430,2.7.11.1	Lup010143.1,K13412,2.7.11.1	Lup010791.1,K13420,2.7.11.1	Lup010819.1,K13420,2.7.11.1	Lup010824.1,K13412,2.7.11.1	Lup010926.1,K13412,2.7.11.1	Lup010947.1,K13420,2.7.11.1	Lup010953.1,K13420,2.7.11.1	Lup011049.1,K13428,2.7.11.1	Lup011279.1,K13430,2.7.11.1	Lup011300.1,K13430,2.7.11.1	Lup011418.1,K13420,2.7.11.1	Lup011491.1,K13420,2.7.11.1	Lup011552.1,K13412,2.7.11.1	Lup011592.1,K13412,2.7.11.1	Lup011723.1,K13430,2.7.11.1	Lup011943.1,K13420,2.7.11.1	Lup011958.1,K13430,2.7.11.1	Lup012049.1,K13430,2.7.11.1	Lup012100.1,K13430,2.7.11.1	Lup012168.1,K13428,2.7.11.1	Lup012241.1,K13412,2.7.11.1	Lup012785.1,K13420,2.7.11.1	Lup012793.1,K13420,2.7.11.1	Lup012804.1,K13420,2.7.11.1	Lup013001.1,K13430,2.7.11.1	Lup013071.1,K13430,2.7.11.1	Lup013128.1,K13430,2.7.11.1	Lup013895.1,K13430,2.7.11.1	Lup013939.1,K13430,2.7.11.1	Lup014228.1,K13430,2.7.11.1	Lup014247.1,K13420,2.7.11.1	Lup014582.1,K13420,2.7.11.1	Lup014674.1,K13430,2.7.11.1	Lup014772.1,K13412,2.7.11.1	Lup015122.1,K13430,2.7.11.1	Lup015259.1,K13430,2.7.11.1	Lup015312.1,K13412,2.7.11.1	Lup015674.1,K13430,2.7.11.1	Lup015680.1,K13430,2.7.11.1	Lup015790.1,K02358,3.6.5.3	Lup016463.1,K13420,2.7.11.1	Lup016580.1,K13430,2.7.11.1	Lup017581.1,K13430,2.7.11.1	Lup017629.2,K13430,2.7.11.1	Lup018107.1,K13428,2.7.11.1	Lup018108.1,K13428,2.7.11.1	Lup018233.1,K13430,2.7.11.1	Lup018663.1,K13430,2.7.11.1	Lup019329.1,K13430,2.7.11.1	Lup019548.1,K13430,2.7.11.1	Lup019549.1,K13430,2.7.11.1	Lup019550.1,K13430,2.7.11.1	Lup019877.1,K13428,2.7.11.1	Lup019941.1,K13412,2.7.11.1	Lup020262.1,K13430,2.7.11.1	Lup020293.1,K13412,2.7.11.1	Lup021750.1,K13430,2.7.11.1	Lup022274.1,K13420,2.7.11.1	Lup022292.1,K13430,2.7.11.1	Lup022333.1,K13420,2.7.11.1	Lup023015.1,K13420,2.7.11.1	Lup023073.1,K13420,2.7.11.1	Lup023753.1,K13430,2.7.11.1	Lup023754.1,K13430,2.7.11.1	Lup023882.1,K13420,2.7.11.1	Lup025399.1,K13412,2.7.11.1	Lup025411.1,K13420,2.7.11.1	Lup026475.1,K13420,2.7.11.1	Lup027435.1,K13430,2.7.11.1	Lup028757.1,K13412,2.7.11.1
map04630	2	Lup023315.2,K04498,2.3.1.48	Lup025006.2,K04498,2.3.1.48
map04650	46	Lup000032.1,K04371,2.7.11.24	Lup016967.1,K04371,2.7.11.24	Lup024544.1,K04371,2.7.11.24	Lup031960.1,K04371,2.7.11.24	Lup003268.1,K04371,2.7.11.24	Lup003270.1,K04371,2.7.11.24	Lup004493.1,K04368,2.7.12.2	Lup008187.1,K04371,2.7.11.24	Lup012300.1,K04371,2.7.11.24	Lup012371.1,K04371,2.7.11.24	Lup012432.1,K04371,2.7.11.24	Lup012433.1,K04371,2.7.11.24	Lup013486.1,K04368,2.7.12.2	Lup015442.1,K04371,2.7.11.24	Lup015538.1,K04371,2.7.11.24	Lup017162.1,K04371,2.7.11.24	Lup017166.1,K04371,2.7.11.24	Lup017311.1,K04371,2.7.11.24	Lup017805.1,K04371,2.7.11.24	Lup020351.1,K04371,2.7.11.24	Lup023462.1,K04371,2.7.11.24	Lup023570.1,K04371,2.7.11.24	Lup024230.1,K04371,2.7.11.24	Lup024953.1,K04371,2.7.11.24	Lup025903.1,K04371,2.7.11.24	Lup026083.1,K04368,2.7.12.2	Lup027845.1,K04371,2.7.11.24	Lup029972.1,K04371,2.7.11.24	Lup031019.1,K04371,2.7.11.24	Lup031020.1,K04371,2.7.11.24	Lup031709.1,K04371,2.7.11.24	Lup031763.2,K02677,2.7.11.13	Lup001086.1,K04371,2.7.11.24	Lup001381.1,K04371,2.7.11.24	Lup001528.1,K02677,2.7.11.13	Lup002665.1,K04371,2.7.11.24	Lup004131.1,K04368,2.7.12.2	Lup005112.1,K04371,2.7.11.24	Lup005240.1,K02677,2.7.11.13	Lup005368.1,K04371,2.7.11.24	Lup006947.1,K04371,2.7.11.24	Lup007125.1,K04368,2.7.12.2	Lup008393.1,K04371,2.7.11.24	Lup013699.1,K04371,2.7.11.24	Lup013774.1,K04371,2.7.11.24	Lup030533.1,K04371,2.7.11.24
map04660	48	Lup000032.1,K04371,2.7.11.24	Lup016967.1,K04371,2.7.11.24	Lup024544.1,K04371,2.7.11.24	Lup031960.1,K04371,2.7.11.24	Lup003268.1,K04371,2.7.11.24	Lup003270.1,K04371,2.7.11.24	Lup004493.1,K04368,2.7.12.2	Lup008187.1,K04371,2.7.11.24	Lup012300.1,K04371,2.7.11.24	Lup012371.1,K04371,2.7.11.24	Lup012432.1,K04371,2.7.11.24	Lup012433.1,K04371,2.7.11.24	Lup013486.1,K04368,2.7.12.2	Lup015442.1,K04371,2.7.11.24	Lup015538.1,K04371,2.7.11.24	Lup017162.1,K04371,2.7.11.24	Lup017166.1,K04371,2.7.11.24	Lup017311.1,K04371,2.7.11.24	Lup017805.1,K04371,2.7.11.24	Lup020351.1,K04371,2.7.11.24	Lup022128.1,K04427,2.7.11.25	Lup022129.1,K04427,2.7.11.25	Lup023462.1,K04371,2.7.11.24	Lup023570.1,K04371,2.7.11.24	Lup024230.1,K04371,2.7.11.24	Lup024953.1,K04371,2.7.11.24	Lup025903.1,K04371,2.7.11.24	Lup026083.1,K04368,2.7.12.2	Lup027845.1,K04371,2.7.11.24	Lup029972.1,K04371,2.7.11.24	Lup030524.1,K04427,2.7.11.25	Lup031019.1,K04371,2.7.11.24	Lup031020.1,K04371,2.7.11.24	Lup031709.1,K04371,2.7.11.24	Lup001086.1,K04371,2.7.11.24	Lup001381.1,K04371,2.7.11.24	Lup002665.1,K04371,2.7.11.24	Lup004131.1,K04368,2.7.12.2	Lup005112.1,K04371,2.7.11.24	Lup005368.1,K04371,2.7.11.24	Lup005517.1,K04427,2.7.11.25	Lup006947.1,K04371,2.7.11.24	Lup007125.1,K04368,2.7.12.2	Lup007940.1,K03083,2.7.11.26	Lup008393.1,K04371,2.7.11.24	Lup013699.1,K04371,2.7.11.24	Lup013774.1,K04371,2.7.11.24	Lup030533.1,K04371,2.7.11.24
map04662	44	Lup000032.1,K04371,2.7.11.24	Lup016967.1,K04371,2.7.11.24	Lup024544.1,K04371,2.7.11.24	Lup031960.1,K04371,2.7.11.24	Lup003268.1,K04371,2.7.11.24	Lup003270.1,K04371,2.7.11.24	Lup004493.1,K04368,2.7.12.2	Lup008187.1,K04371,2.7.11.24	Lup012300.1,K04371,2.7.11.24	Lup012371.1,K04371,2.7.11.24	Lup012432.1,K04371,2.7.11.24	Lup012433.1,K04371,2.7.11.24	Lup013486.1,K04368,2.7.12.2	Lup015442.1,K04371,2.7.11.24	Lup015538.1,K04371,2.7.11.24	Lup017162.1,K04371,2.7.11.24	Lup017166.1,K04371,2.7.11.24	Lup017311.1,K04371,2.7.11.24	Lup017805.1,K04371,2.7.11.24	Lup020351.1,K04371,2.7.11.24	Lup023462.1,K04371,2.7.11.24	Lup023570.1,K04371,2.7.11.24	Lup024230.1,K04371,2.7.11.24	Lup024953.1,K04371,2.7.11.24	Lup025903.1,K04371,2.7.11.24	Lup026083.1,K04368,2.7.12.2	Lup027845.1,K04371,2.7.11.24	Lup029972.1,K04371,2.7.11.24	Lup031019.1,K04371,2.7.11.24	Lup031020.1,K04371,2.7.11.24	Lup031709.1,K04371,2.7.11.24	Lup001086.1,K04371,2.7.11.24	Lup001381.1,K04371,2.7.11.24	Lup002665.1,K04371,2.7.11.24	Lup004131.1,K04368,2.7.12.2	Lup005112.1,K04371,2.7.11.24	Lup005368.1,K04371,2.7.11.24	Lup006947.1,K04371,2.7.11.24	Lup007125.1,K04368,2.7.12.2	Lup007940.1,K03083,2.7.11.26	Lup008393.1,K04371,2.7.11.24	Lup013699.1,K04371,2.7.11.24	Lup013774.1,K04371,2.7.11.24	Lup030533.1,K04371,2.7.11.24
map04664	61	Lup000032.1,K04371,2.7.11.24	Lup016967.1,K04371,2.7.11.24	Lup024544.1,K04371,2.7.11.24	Lup024601.1,K01047,3.1.1.4	Lup031960.1,K04371,2.7.11.24	Lup001945.1,K01047,3.1.1.4	Lup003268.1,K04371,2.7.11.24	Lup003270.1,K04371,2.7.11.24	Lup004493.1,K04368,2.7.12.2	Lup008187.1,K04371,2.7.11.24	Lup008235.1,K01047,3.1.1.4	Lup012300.1,K04371,2.7.11.24	Lup012371.1,K04371,2.7.11.24	Lup012432.1,K04371,2.7.11.24	Lup012433.1,K04371,2.7.11.24	Lup013486.1,K04368,2.7.12.2	Lup015442.1,K04371,2.7.11.24	Lup015538.1,K04371,2.7.11.24	Lup016097.1,K01047,3.1.1.4	Lup017162.1,K04371,2.7.11.24	Lup017166.1,K04371,2.7.11.24	Lup017311.1,K04371,2.7.11.24	Lup017805.1,K04371,2.7.11.24	Lup017860.1,K01047,3.1.1.4	Lup018588.1,K01047,3.1.1.4	Lup020351.1,K04371,2.7.11.24	Lup022764.1,K01047,3.1.1.4	Lup023318.1,K01047,3.1.1.4	Lup023462.1,K04371,2.7.11.24	Lup023570.1,K04371,2.7.11.24	Lup024230.1,K04371,2.7.11.24	Lup024910.1,K01047,3.1.1.4	Lup024953.1,K04371,2.7.11.24	Lup025903.1,K04371,2.7.11.24	Lup026083.1,K04368,2.7.12.2	Lup027724.1,K01047,3.1.1.4	Lup027845.1,K04371,2.7.11.24	Lup028972.1,K01047,3.1.1.4	Lup029972.1,K04371,2.7.11.24	Lup030268.1,K01047,3.1.1.4	Lup030582.1,K01047,3.1.1.4	Lup031019.1,K04371,2.7.11.24	Lup031020.1,K04371,2.7.11.24	Lup031709.1,K04371,2.7.11.24	Lup001086.1,K04371,2.7.11.24	Lup001381.1,K04371,2.7.11.24	Lup002665.1,K04371,2.7.11.24	Lup004131.1,K04368,2.7.12.2	Lup005112.1,K04371,2.7.11.24	Lup005368.1,K04371,2.7.11.24	Lup006947.1,K04371,2.7.11.24	Lup007125.1,K04368,2.7.12.2	Lup007278.1,K01047,3.1.1.4	Lup008393.1,K04371,2.7.11.24	Lup009329.1,K01047,3.1.1.4	Lup011349.1,K01047,3.1.1.4	Lup011468.1,K01047,3.1.1.4	Lup013699.1,K04371,2.7.11.24	Lup013774.1,K04371,2.7.11.24	Lup016339.1,K01047,3.1.1.4	Lup030533.1,K04371,2.7.11.24
map04666	129	Lup000032.1,K04371,2.7.11.24	Lup000106.1,K01528,3.6.5.5	Lup010219.1,K01080,3.1.3.4	Lup010494.1,K00889,2.7.1.68	Lup016829.1,K00889,2.7.1.68	Lup016967.1,K04371,2.7.11.24	Lup021213.1,K01115,3.1.4.4	Lup024544.1,K04371,2.7.11.24	Lup027009.1,K01115,3.1.4.4	Lup031960.1,K04371,2.7.11.24	Lup032065.2,K01528,3.6.5.5	Lup000409.1,K01528,3.6.5.5	Lup001857.1,K00889,2.7.1.68	Lup002960.1,K01528,3.6.5.5	Lup003268.1,K04371,2.7.11.24	Lup003270.1,K04371,2.7.11.24	Lup004360.1,K01115,3.1.4.4	Lup004434.1,K01115,3.1.4.4	Lup004493.1,K04368,2.7.12.2	Lup006654.1,K00889,2.7.1.68	Lup008187.1,K04371,2.7.11.24	Lup012300.1,K04371,2.7.11.24	Lup012371.1,K04371,2.7.11.24	Lup012432.1,K04371,2.7.11.24	Lup012433.1,K04371,2.7.11.24	Lup012497.1,K01115,3.1.4.4	Lup012679.1,K00889,2.7.1.68	Lup012686.1,K00889,2.7.1.68	Lup013486.1,K04368,2.7.12.2	Lup014849.1,K01115,3.1.4.4	Lup014864.2,K01528,3.6.5.5	Lup015442.1,K04371,2.7.11.24	Lup015538.1,K04371,2.7.11.24	Lup017162.1,K04371,2.7.11.24	Lup017166.1,K04371,2.7.11.24	Lup017311.1,K04371,2.7.11.24	Lup017756.1,K00889,2.7.1.68	Lup017805.1,K04371,2.7.11.24	Lup018343.1,K01080,3.1.3.4	Lup020053.1,K01528,3.6.5.5	Lup020336.1,K01115,3.1.4.4	Lup020351.1,K04371,2.7.11.24	Lup020381.1,K01528,3.6.5.5	Lup020383.1,K01528,3.6.5.5	Lup020417.1,K01115,3.1.4.4	Lup020422.1,K00889,2.7.1.68	Lup020423.1,K00889,2.7.1.68	Lup022063.2,K01115,3.1.4.4	Lup022377.1,K01080,3.1.3.4	Lup022870.2,K01115,3.1.4.4	Lup023462.1,K04371,2.7.11.24	Lup023570.1,K04371,2.7.11.24	Lup024230.1,K04371,2.7.11.24	Lup024299.1,K00889,2.7.1.68	Lup024865.1,K01528,3.6.5.5	Lup024953.1,K04371,2.7.11.24	Lup024971.1,K04718,2.7.1.91	Lup025431.1,K01115,3.1.4.4	Lup025903.1,K04371,2.7.11.24	Lup025984.1,K00889,2.7.1.68	Lup026083.1,K04368,2.7.12.2	Lup027845.1,K04371,2.7.11.24	Lup028083.1,K00889,2.7.1.68	Lup029041.1,K01115,3.1.4.4	Lup029389.1,K01528,3.6.5.5	Lup029436.1,K01080,3.1.3.4	Lup029915.1,K00889,2.7.1.68	Lup029972.1,K04371,2.7.11.24	Lup031019.1,K04371,2.7.11.24	Lup031020.1,K04371,2.7.11.24	Lup031162.1,K00889,2.7.1.68	Lup031510.3,K04688,2.7.11.1	Lup031571.1,K01528,3.6.5.5	Lup031709.1,K04371,2.7.11.24	Lup031763.2,K02677,2.7.11.13	Lup032319.1,K00889,2.7.1.68	Lup032879.1,K00889,2.7.1.68	Lup001086.1,K04371,2.7.11.24	Lup001381.1,K04371,2.7.11.24	Lup001528.1,K02677,2.7.11.13	Lup001653.2,K00889,2.7.1.68	Lup002433.1,K00889,2.7.1.68	Lup002608.1,K00889,2.7.1.68	Lup002665.1,K04371,2.7.11.24	Lup002735.1,K01115,3.1.4.4	Lup003663.1,K01528,3.6.5.5	Lup003840.1,K01528,3.6.5.5	Lup004131.1,K04368,2.7.12.2	Lup004860.1,K01528,3.6.5.5	Lup005016.1,K00889,2.7.1.68	Lup005112.1,K04371,2.7.11.24	Lup005240.1,K02677,2.7.11.13	Lup005368.1,K04371,2.7.11.24	Lup005423.1,K01115,3.1.4.4	Lup005487.1,K01528,3.6.5.5	Lup006947.1,K04371,2.7.11.24	Lup007125.1,K04368,2.7.12.2	Lup007554.1,K01528,3.6.5.5	Lup007878.1,K01115,3.1.4.4	Lup007985.1,K01528,3.6.5.5	Lup008393.1,K04371,2.7.11.24	Lup008773.1,K00889,2.7.1.68	Lup008998.1,K01528,3.6.5.5	Lup008999.1,K01528,3.6.5.5	Lup009049.1,K04718,2.7.1.91	Lup009218.1,K00889,2.7.1.68	Lup009228.1,K00889,2.7.1.68	Lup011203.1,K01528,3.6.5.5	Lup012728.1,K01115,3.1.4.4	Lup013699.1,K04371,2.7.11.24	Lup013774.1,K04371,2.7.11.24	Lup014774.1,K01115,3.1.4.4	Lup015212.1,K01528,3.6.5.5	Lup015678.1,K01115,3.1.4.4	Lup015835.1,K01080,3.1.3.4	Lup016298.1,K01115,3.1.4.4	Lup016601.1,K00889,2.7.1.68	Lup016605.1,K01528,3.6.5.5	Lup018062.1,K01528,3.6.5.5	Lup018074.1,K01528,3.6.5.5	Lup018197.1,K01115,3.1.4.4	Lup019223.1,K00889,2.7.1.68	Lup019573.1,K00889,2.7.1.68	Lup020459.1,K00889,2.7.1.68	Lup022361.1,K00889,2.7.1.68	Lup023943.1,K00889,2.7.1.68	Lup024186.1,K00889,2.7.1.68	Lup027438.1,K01080,3.1.3.4	Lup030533.1,K04371,2.7.11.24
map04670	3	Lup031763.2,K02677,2.7.11.13	Lup001528.1,K02677,2.7.11.13	Lup005240.1,K02677,2.7.11.13
map04710	5	Lup023772.1,K08960,2.7.11.1	Lup028349.2,K08960,2.7.11.1	Lup030777.2,K08960,2.7.11.1	Lup032143.1,K08960,2.7.11.1	Lup008374.1,K08960,2.7.11.1
map04711	12	Lup000142.1,K02218,2.7.11.1	Lup016706.1,K02218,2.7.11.1	Lup032021.1,K02218,2.7.11.1	Lup013478.1,K02218,2.7.11.1	Lup030436.1,K02218,2.7.11.1	Lup003508.1,K02218,2.7.11.1	Lup003733.1,K02218,2.7.11.1	Lup005967.1,K02218,2.7.11.1	Lup007940.1,K03083,2.7.11.26	Lup009059.1,K02218,2.7.11.1	Lup018119.1,K02218,2.7.11.1	Lup020969.1,K02218,2.7.11.1
map04712	39	Lup016893.1,K00660,2.3.1.74	Lup021428.1,K00660,2.3.1.74	Lup031957.1,K00660,2.3.1.74	Lup000446.1,K00660,2.3.1.74	Lup011065.1,K03097,2.7.11.1	Lup011075.1,K03097,2.7.11.1	Lup015551.2,K12132,2.7.11.1	Lup017298.1,K00660,2.3.1.74	Lup018320.1,K00660,2.3.1.74	Lup018813.1,K12132,2.7.11.1	Lup021539.1,K12132,2.7.11.1	Lup022163.1,K00660,2.3.1.74	Lup022164.1,K00660,2.3.1.74	Lup022946.1,K00660,2.3.1.74	Lup023369.1,K00660,2.3.1.74	Lup023474.1,K00660,2.3.1.74	Lup024060.1,K12132,2.7.11.1	Lup025925.1,K03097,2.7.11.1	Lup027877.1,K03097,2.7.11.1	Lup029280.1,K12132,2.7.11.1	Lup029319.1,K00660,2.3.1.74	Lup029320.1,K00660,2.3.1.74	Lup030501.1,K00660,2.3.1.74	Lup031005.1,K00660,2.3.1.74	Lup031716.1,K12132,2.7.11.1	Lup000983.1,K03097,2.7.11.1	Lup001445.1,K12132,2.7.11.1	Lup002528.1,K00660,2.3.1.74	Lup003748.1,K00660,2.3.1.74	Lup004045.1,K12132,2.7.11.1	Lup007690.1,K03097,2.7.11.1	Lup008950.1,K00660,2.3.1.74	Lup010884.1,K00660,2.3.1.74	Lup012131.1,K12132,2.7.11.1	Lup015857.1,K00660,2.3.1.74	Lup016402.1,K00660,2.3.1.74	Lup020957.2,K12132,2.7.11.1	Lup021178.1,K00660,2.3.1.74	Lup022226.1,K03097,2.7.11.1
map04720	65	Lup000032.1,K04371,2.7.11.24	Lup016967.1,K04371,2.7.11.24	Lup024544.1,K04371,2.7.11.24	Lup031891.1,K06269,3.1.3.16	Lup031960.1,K04371,2.7.11.24	Lup032098.1,K06269,3.1.3.16	Lup002104.1,K06269,3.1.3.16	Lup003268.1,K04371,2.7.11.24	Lup003270.1,K04371,2.7.11.24	Lup004493.1,K04368,2.7.12.2	Lup004505.1,K04345,2.7.11.11	Lup005651.1,K06269,3.1.3.16	Lup008187.1,K04371,2.7.11.24	Lup012300.1,K04371,2.7.11.24	Lup012371.1,K04371,2.7.11.24	Lup012432.1,K04371,2.7.11.24	Lup012433.1,K04371,2.7.11.24	Lup013486.1,K04368,2.7.12.2	Lup015442.1,K04371,2.7.11.24	Lup015506.1,K06269,3.1.3.16	Lup015538.1,K04371,2.7.11.24	Lup017162.1,K04371,2.7.11.24	Lup017166.1,K04371,2.7.11.24	Lup017311.1,K04371,2.7.11.24	Lup017805.1,K04371,2.7.11.24	Lup018878.1,K06269,3.1.3.16	Lup020351.1,K04371,2.7.11.24	Lup023315.2,K04498,2.3.1.48	Lup023462.1,K04371,2.7.11.24	Lup023570.1,K04371,2.7.11.24	Lup024230.1,K04371,2.7.11.24	Lup024953.1,K04371,2.7.11.24	Lup025903.1,K04371,2.7.11.24	Lup026083.1,K04368,2.7.12.2	Lup027845.1,K04371,2.7.11.24	Lup029476.1,K06269,3.1.3.16	Lup029972.1,K04371,2.7.11.24	Lup030772.1,K06269,3.1.3.16	Lup031019.1,K04371,2.7.11.24	Lup031020.1,K04371,2.7.11.24	Lup031682.1,K06269,3.1.3.16	Lup031709.1,K04371,2.7.11.24	Lup031763.2,K02677,2.7.11.13	Lup001086.1,K04371,2.7.11.24	Lup001381.1,K04371,2.7.11.24	Lup001528.1,K02677,2.7.11.13	Lup002665.1,K04371,2.7.11.24	Lup004131.1,K04368,2.7.12.2	Lup004887.1,K06269,3.1.3.16	Lup005112.1,K04371,2.7.11.24	Lup005240.1,K02677,2.7.11.13	Lup005368.1,K04371,2.7.11.24	Lup005897.2,K04345,2.7.11.11	Lup006947.1,K04371,2.7.11.24	Lup007125.1,K04368,2.7.12.2	Lup008393.1,K04371,2.7.11.24	Lup009313.1,K04345,2.7.11.11	Lup010015.1,K06269,3.1.3.16	Lup010144.1,K06269,3.1.3.16	Lup011716.1,K04345,2.7.11.11	Lup013699.1,K04371,2.7.11.24	Lup013774.1,K04371,2.7.11.24	Lup020266.1,K04345,2.7.11.11	Lup025006.2,K04498,2.3.1.48	Lup030533.1,K04371,2.7.11.24
map04722	153	Lup000032.1,K04371,2.7.11.24	Lup016967.1,K04371,2.7.11.24	Lup024544.1,K04371,2.7.11.24	Lup027080.1,K04733,2.7.11.1	Lup027082.1,K04733,2.7.11.1	Lup028896.1,K04730,2.7.11.1	Lup031960.1,K04371,2.7.11.24	Lup032035.1,K04733,2.7.11.1	Lup001841.2,K04733,2.7.11.1	Lup002065.1,K04733,2.7.11.1	Lup002150.1,K04733,2.7.11.1	Lup002970.1,K04733,2.7.11.1	Lup003233.2,K04733,2.7.11.1	Lup003268.1,K04371,2.7.11.24	Lup003270.1,K04371,2.7.11.24	Lup003305.1,K04733,2.7.11.1	Lup004274.1,K04733,2.7.11.1	Lup004447.1,K04733,2.7.11.1	Lup004493.1,K04368,2.7.12.2	Lup004692.1,K04733,2.7.11.1	Lup004710.1,K04733,2.7.11.1	Lup005681.1,K04733,2.7.11.1	Lup008187.1,K04371,2.7.11.24	Lup008827.1,K04733,2.7.11.1	Lup009710.1,K04733,2.7.11.1	Lup011123.1,K04733,2.7.11.1	Lup011132.1,K04730,2.7.11.1	Lup011764.1,K04733,2.7.11.1	Lup012300.1,K04371,2.7.11.24	Lup012321.1,K04733,2.7.11.1	Lup012371.1,K04371,2.7.11.24	Lup012432.1,K04371,2.7.11.24	Lup012433.1,K04371,2.7.11.24	Lup012536.1,K04733,2.7.11.1	Lup012563.1,K04416,2.7.11.25	Lup013273.1,K04505,3.4.23.-	Lup013486.1,K04368,2.7.12.2	Lup014395.1,K04733,2.7.11.1	Lup015442.1,K04371,2.7.11.24	Lup015492.1,K04733,2.7.11.1	Lup015531.1,K04733,2.7.11.1	Lup015538.1,K04371,2.7.11.24	Lup017129.1,K04733,2.7.11.1	Lup017162.1,K04371,2.7.11.24	Lup017166.1,K04371,2.7.11.24	Lup017174.1,K04733,2.7.11.1	Lup017311.1,K04371,2.7.11.24	Lup017805.1,K04371,2.7.11.24	Lup017885.1,K04733,2.7.11.1	Lup018430.1,K04733,2.7.11.1	Lup018449.1,K04733,2.7.11.1	Lup018987.1,K04733,2.7.11.1	Lup019183.1,K04733,2.7.11.1	Lup019955.1,K04733,2.7.11.1	Lup020147.1,K04733,2.7.11.1	Lup020351.1,K04371,2.7.11.24	Lup020825.1,K04733,2.7.11.1	Lup022986.1,K04733,2.7.11.1	Lup023130.1,K04733,2.7.11.1	Lup023462.1,K04371,2.7.11.24	Lup023570.1,K04371,2.7.11.24	Lup023600.1,K04733,2.7.11.1	Lup024230.1,K04371,2.7.11.24	Lup024953.1,K04371,2.7.11.24	Lup024963.1,K04733,2.7.11.1	Lup025903.1,K04371,2.7.11.24	Lup026083.1,K04368,2.7.12.2	Lup026230.1,K04733,2.7.11.1	Lup026251.1,K04733,2.7.11.1	Lup026428.1,K04426,2.7.11.25	Lup026581.1,K04733,2.7.11.1	Lup026883.1,K04733,2.7.11.1	Lup027698.3,K04733,2.7.11.1	Lup027845.1,K04371,2.7.11.24	Lup028096.1,K04733,2.7.11.1	Lup028665.1,K04733,2.7.11.1	Lup029344.1,K04733,2.7.11.1	Lup029368.1,K04733,2.7.11.1	Lup029972.1,K04371,2.7.11.24	Lup030228.1,K04733,2.7.11.1	Lup030280.1,K04733,2.7.11.1	Lup030663.1,K04733,2.7.11.1	Lup030822.1,K04733,2.7.11.1	Lup031019.1,K04371,2.7.11.24	Lup031020.1,K04371,2.7.11.24	Lup031550.1,K04733,2.7.11.1	Lup031676.1,K04733,2.7.11.1	Lup031709.1,K04371,2.7.11.24	Lup032224.1,K04426,2.7.11.25	Lup032226.1,K04426,2.7.11.25	Lup032452.2,K04733,2.7.11.1	Lup032568.1,K04421,2.7.11.25	Lup032647.1,K04733,2.7.11.1	Lup032960.1,K04733,2.7.11.1	Lup001086.1,K04371,2.7.11.24	Lup001124.1,K04733,2.7.11.1	Lup001235.1,K04733,2.7.11.1	Lup001279.1,K04733,2.7.11.1	Lup001287.1,K04733,2.7.11.1	Lup001381.1,K04371,2.7.11.24	Lup001466.1,K04733,2.7.11.1	Lup002485.1,K04733,2.7.11.1	Lup002665.1,K04371,2.7.11.24	Lup003646.1,K04733,2.7.11.1	Lup004131.1,K04368,2.7.12.2	Lup004849.1,K04733,2.7.11.1	Lup005112.1,K04371,2.7.11.24	Lup005366.1,K04733,2.7.11.1	Lup005368.1,K04371,2.7.11.24	Lup006947.1,K04371,2.7.11.24	Lup007093.1,K04733,2.7.11.1	Lup007125.1,K04368,2.7.12.2	Lup007195.1,K04733,2.7.11.1	Lup007684.1,K04733,2.7.11.1	Lup007732.1,K04733,2.7.11.1	Lup007737.1,K04733,2.7.11.1	Lup007940.1,K03083,2.7.11.26	Lup008001.1,K04733,2.7.11.1	Lup008393.1,K04371,2.7.11.24	Lup008453.1,K04733,2.7.11.1	Lup008664.1,K04733,2.7.11.1	Lup009841.1,K04733,2.7.11.1	Lup009905.1,K04733,2.7.11.1	Lup009990.1,K04733,2.7.11.1	Lup010127.1,K04733,2.7.11.1	Lup010155.1,K04733,2.7.11.1	Lup011272.1,K04733,2.7.11.1	Lup011321.1,K04426,2.7.11.25	Lup011490.1,K04733,2.7.11.1	Lup011650.1,K04733,2.7.11.1	Lup012126.1,K04733,2.7.11.1	Lup012913.1,K04733,2.7.11.1	Lup012915.1,K04733,2.7.11.1	Lup013081.1,K04733,2.7.11.1	Lup013699.1,K04371,2.7.11.24	Lup013774.1,K04371,2.7.11.24	Lup014641.1,K04733,2.7.11.1	Lup015065.1,K04733,2.7.11.1	Lup015688.1,K04733,2.7.11.1	Lup019212.1,K04733,2.7.11.1	Lup019278.1,K04733,2.7.11.1	Lup019281.1,K04733,2.7.11.1	Lup020574.1,K04505,3.4.23.-	Lup021688.1,K04733,2.7.11.1	Lup021731.1,K04733,2.7.11.1	Lup022243.1,K04733,2.7.11.1	Lup022285.1,K04733,2.7.11.1	Lup022669.1,K04733,2.7.11.1	Lup023764.1,K04733,2.7.11.1	Lup024346.1,K04733,2.7.11.1	Lup024393.1,K04733,2.7.11.1	Lup026045.1,K04733,2.7.11.1	Lup030533.1,K04371,2.7.11.24
map04730	81	Lup000032.1,K04371,2.7.11.24	Lup000274.1,K04382,3.1.3.16	Lup016967.1,K04371,2.7.11.24	Lup021379.1,K04382,3.1.3.16	Lup024544.1,K04371,2.7.11.24	Lup024601.1,K01047,3.1.1.4	Lup024709.1,K04382,3.1.3.16	Lup031960.1,K04371,2.7.11.24	Lup001945.1,K01047,3.1.1.4	Lup003268.1,K04371,2.7.11.24	Lup003270.1,K04371,2.7.11.24	Lup004493.1,K04368,2.7.12.2	Lup008187.1,K04371,2.7.11.24	Lup008235.1,K01047,3.1.1.4	Lup012300.1,K04371,2.7.11.24	Lup012371.1,K04371,2.7.11.24	Lup012432.1,K04371,2.7.11.24	Lup012433.1,K04371,2.7.11.24	Lup013486.1,K04368,2.7.12.2	Lup015442.1,K04371,2.7.11.24	Lup015538.1,K04371,2.7.11.24	Lup015892.1,K04382,3.1.3.16	Lup016097.1,K01047,3.1.1.4	Lup017162.1,K04371,2.7.11.24	Lup017166.1,K04371,2.7.11.24	Lup017311.1,K04371,2.7.11.24	Lup017805.1,K04371,2.7.11.24	Lup017860.1,K01047,3.1.1.4	Lup017904.1,K07376,2.7.11.12	Lup018588.1,K01047,3.1.1.4	Lup020351.1,K04371,2.7.11.24	Lup020766.1,K04382,3.1.3.16	Lup022597.1,K07376,2.7.11.12	Lup022764.1,K01047,3.1.1.4	Lup023174.1,K04382,3.1.3.16	Lup023318.1,K01047,3.1.1.4	Lup023462.1,K04371,2.7.11.24	Lup023570.1,K04371,2.7.11.24	Lup024230.1,K04371,2.7.11.24	Lup024910.1,K01047,3.1.1.4	Lup024953.1,K04371,2.7.11.24	Lup025606.1,K04382,3.1.3.16	Lup025903.1,K04371,2.7.11.24	Lup026083.1,K04368,2.7.12.2	Lup026790.3,K04382,3.1.3.16	Lup027724.1,K01047,3.1.1.4	Lup027845.1,K04371,2.7.11.24	Lup028972.1,K01047,3.1.1.4	Lup029972.1,K04371,2.7.11.24	Lup030268.1,K01047,3.1.1.4	Lup030582.1,K01047,3.1.1.4	Lup031019.1,K04371,2.7.11.24	Lup031020.1,K04371,2.7.11.24	Lup031355.1,K04382,3.1.3.16	Lup031709.1,K04371,2.7.11.24	Lup031763.2,K02677,2.7.11.13	Lup032842.1,K04382,3.1.3.16	Lup001045.1,K07376,2.7.11.12	Lup001086.1,K04371,2.7.11.24	Lup001381.1,K04371,2.7.11.24	Lup001528.1,K02677,2.7.11.13	Lup002665.1,K04371,2.7.11.24	Lup004131.1,K04368,2.7.12.2	Lup005112.1,K04371,2.7.11.24	Lup005240.1,K02677,2.7.11.13	Lup005368.1,K04371,2.7.11.24	Lup005852.1,K04382,3.1.3.16	Lup006947.1,K04371,2.7.11.24	Lup007125.1,K04368,2.7.12.2	Lup007278.1,K01047,3.1.1.4	Lup008393.1,K04371,2.7.11.24	Lup009329.1,K01047,3.1.1.4	Lup011349.1,K01047,3.1.1.4	Lup011468.1,K01047,3.1.1.4	Lup013699.1,K04371,2.7.11.24	Lup013774.1,K04371,2.7.11.24	Lup014824.1,K04382,3.1.3.16	Lup016339.1,K01047,3.1.1.4	Lup017607.1,K07376,2.7.11.12	Lup019824.1,K04382,3.1.3.16	Lup030533.1,K04371,2.7.11.24
map04740	9	Lup004505.1,K04345,2.7.11.11	Lup017904.1,K07376,2.7.11.12	Lup022597.1,K07376,2.7.11.12	Lup001045.1,K07376,2.7.11.12	Lup005897.2,K04345,2.7.11.11	Lup009313.1,K04345,2.7.11.11	Lup011716.1,K04345,2.7.11.11	Lup017607.1,K07376,2.7.11.12	Lup020266.1,K04345,2.7.11.11
map04742	5	Lup004505.1,K04345,2.7.11.11	Lup005897.2,K04345,2.7.11.11	Lup009313.1,K04345,2.7.11.11	Lup011716.1,K04345,2.7.11.11	Lup020266.1,K04345,2.7.11.11
map04745	13	Lup024555.1,K13806,3.1.1.-	Lup024742.1,K13806,3.1.1.-	Lup001884.1,K13806,3.1.1.-	Lup002058.1,K13806,3.1.1.-	Lup005706.1,K13806,3.1.1.-	Lup014993.1,K13806,3.1.1.-	Lup026542.1,K13806,3.1.1.-	Lup031763.2,K02677,2.7.11.13	Lup001528.1,K02677,2.7.11.13	Lup005056.1,K13806,3.1.1.-	Lup005240.1,K02677,2.7.11.13	Lup009913.1,K13806,3.1.1.-	Lup013904.1,K13806,3.1.1.-
map04810	101	Lup000032.1,K04371,2.7.11.24	Lup010494.1,K00889,2.7.1.68	Lup016829.1,K00889,2.7.1.68	Lup016967.1,K04371,2.7.11.24	Lup024544.1,K04371,2.7.11.24	Lup031891.1,K06269,3.1.3.16	Lup031960.1,K04371,2.7.11.24	Lup032098.1,K06269,3.1.3.16	Lup001857.1,K00889,2.7.1.68	Lup002104.1,K06269,3.1.3.16	Lup003268.1,K04371,2.7.11.24	Lup003270.1,K04371,2.7.11.24	Lup004493.1,K04368,2.7.12.2	Lup004745.1,K00921,2.7.1.150	Lup005651.1,K06269,3.1.3.16	Lup006654.1,K00889,2.7.1.68	Lup008187.1,K04371,2.7.11.24	Lup012300.1,K04371,2.7.11.24	Lup012371.1,K04371,2.7.11.24	Lup012432.1,K04371,2.7.11.24	Lup012433.1,K04371,2.7.11.24	Lup012679.1,K00889,2.7.1.68	Lup012686.1,K00889,2.7.1.68	Lup013486.1,K04368,2.7.12.2	Lup015442.1,K04371,2.7.11.24	Lup015506.1,K06269,3.1.3.16	Lup015538.1,K04371,2.7.11.24	Lup017162.1,K04371,2.7.11.24	Lup017166.1,K04371,2.7.11.24	Lup017311.1,K04371,2.7.11.24	Lup017756.1,K00889,2.7.1.68	Lup017805.1,K04371,2.7.11.24	Lup018878.1,K06269,3.1.3.16	Lup019996.1,K00921,2.7.1.150	Lup020012.1,K00921,2.7.1.150	Lup020351.1,K04371,2.7.11.24	Lup020422.1,K00889,2.7.1.68	Lup020423.1,K00889,2.7.1.68	Lup021554.1,K00921,2.7.1.150	Lup022652.1,K00921,2.7.1.150	Lup022653.1,K00921,2.7.1.150	Lup022654.1,K00921,2.7.1.150	Lup023149.1,K00921,2.7.1.150	Lup023151.1,K00921,2.7.1.150	Lup023462.1,K04371,2.7.11.24	Lup023570.1,K04371,2.7.11.24	Lup024230.1,K04371,2.7.11.24	Lup024299.1,K00889,2.7.1.68	Lup024953.1,K04371,2.7.11.24	Lup025903.1,K04371,2.7.11.24	Lup025984.1,K00889,2.7.1.68	Lup026083.1,K04368,2.7.12.2	Lup027845.1,K04371,2.7.11.24	Lup027956.1,K00921,2.7.1.150	Lup028083.1,K00889,2.7.1.68	Lup029190.1,K00921,2.7.1.150	Lup029267.1,K00921,2.7.1.150	Lup029476.1,K06269,3.1.3.16	Lup029893.1,K00921,2.7.1.150	Lup029915.1,K00889,2.7.1.68	Lup029972.1,K04371,2.7.11.24	Lup030772.1,K06269,3.1.3.16	Lup031019.1,K04371,2.7.11.24	Lup031020.1,K04371,2.7.11.24	Lup031162.1,K00889,2.7.1.68	Lup031682.1,K06269,3.1.3.16	Lup031709.1,K04371,2.7.11.24	Lup032319.1,K00889,2.7.1.68	Lup032879.1,K00889,2.7.1.68	Lup001086.1,K04371,2.7.11.24	Lup001381.1,K04371,2.7.11.24	Lup001653.2,K00889,2.7.1.68	Lup002433.1,K00889,2.7.1.68	Lup002608.1,K00889,2.7.1.68	Lup002665.1,K04371,2.7.11.24	Lup003966.1,K00921,2.7.1.150	Lup004131.1,K04368,2.7.12.2	Lup004887.1,K06269,3.1.3.16	Lup005016.1,K00889,2.7.1.68	Lup005112.1,K04371,2.7.11.24	Lup005368.1,K04371,2.7.11.24	Lup006947.1,K04371,2.7.11.24	Lup007125.1,K04368,2.7.12.2	Lup008393.1,K04371,2.7.11.24	Lup008773.1,K00889,2.7.1.68	Lup009218.1,K00889,2.7.1.68	Lup009228.1,K00889,2.7.1.68	Lup010015.1,K06269,3.1.3.16	Lup010144.1,K06269,3.1.3.16	Lup013116.1,K00921,2.7.1.150	Lup013699.1,K04371,2.7.11.24	Lup013774.1,K04371,2.7.11.24	Lup013928.1,K00921,2.7.1.150	Lup016601.1,K00889,2.7.1.68	Lup019223.1,K00889,2.7.1.68	Lup019573.1,K00889,2.7.1.68	Lup020459.1,K00889,2.7.1.68	Lup022361.1,K00889,2.7.1.68	Lup023943.1,K00889,2.7.1.68	Lup024186.1,K00889,2.7.1.68	Lup030533.1,K04371,2.7.11.24
map04910	90	Lup000032.1,K04371,2.7.11.24	Lup000134.2,K00844,2.7.1.1	Lup010371.1,K03841,3.1.3.11	Lup016967.1,K04371,2.7.11.24	Lup024544.1,K04371,2.7.11.24	Lup030957.1,K00844,2.7.1.1	Lup031891.1,K06269,3.1.3.16	Lup031960.1,K04371,2.7.11.24	Lup032098.1,K06269,3.1.3.16	Lup002104.1,K06269,3.1.3.16	Lup002943.1,K00844,2.7.1.1	Lup003268.1,K04371,2.7.11.24	Lup003270.1,K04371,2.7.11.24	Lup004493.1,K04368,2.7.12.2	Lup004505.1,K04345,2.7.11.11	Lup005651.1,K06269,3.1.3.16	Lup008187.1,K04371,2.7.11.24	Lup011912.1,K00688,2.4.1.1	Lup012300.1,K04371,2.7.11.24	Lup012371.1,K04371,2.7.11.24	Lup012432.1,K04371,2.7.11.24	Lup012433.1,K04371,2.7.11.24	Lup013486.1,K04368,2.7.12.2	Lup014898.1,K03841,3.1.3.11	Lup015442.1,K04371,2.7.11.24	Lup015506.1,K06269,3.1.3.16	Lup015538.1,K04371,2.7.11.24	Lup017162.1,K04371,2.7.11.24	Lup017166.1,K04371,2.7.11.24	Lup017311.1,K04371,2.7.11.24	Lup017805.1,K04371,2.7.11.24	Lup017896.1,K00844,2.7.1.1	Lup018878.1,K06269,3.1.3.16	Lup019427.1,K06276,2.7.11.1	Lup020351.1,K04371,2.7.11.24	Lup020796.1,K03841,3.1.3.11	Lup021031.1,K00844,2.7.1.1	Lup022141.1,K00844,2.7.1.1	Lup022931.1,K00844,2.7.1.1	Lup023462.1,K04371,2.7.11.24	Lup023570.1,K04371,2.7.11.24	Lup024230.1,K04371,2.7.11.24	Lup024953.1,K04371,2.7.11.24	Lup025903.1,K04371,2.7.11.24	Lup026083.1,K04368,2.7.12.2	Lup027845.1,K04371,2.7.11.24	Lup027999.1,K00688,2.4.1.1	Lup028017.1,K00688,2.4.1.1	Lup028736.1,K06276,2.7.11.1	Lup029476.1,K06269,3.1.3.16	Lup029942.2,K07198,2.7.11.11	Lup029972.1,K04371,2.7.11.24	Lup030772.1,K06269,3.1.3.16	Lup031019.1,K04371,2.7.11.24	Lup031020.1,K04371,2.7.11.24	Lup031510.3,K04688,2.7.11.1	Lup031682.1,K06269,3.1.3.16	Lup031709.1,K04371,2.7.11.24	Lup032470.1,K00688,2.4.1.1	Lup032684.1,K03841,3.1.3.11	Lup032725.1,K00844,2.7.1.1	Lup001086.1,K04371,2.7.11.24	Lup001381.1,K04371,2.7.11.24	Lup001430.1,K07198,2.7.11.11	Lup002665.1,K04371,2.7.11.24	Lup004131.1,K04368,2.7.12.2	Lup004215.1,K07198,2.7.11.11	Lup004887.1,K06269,3.1.3.16	Lup005112.1,K04371,2.7.11.24	Lup005167.1,K06276,2.7.11.1	Lup005168.1,K06276,2.7.11.1	Lup005368.1,K04371,2.7.11.24	Lup005897.2,K04345,2.7.11.11	Lup005908.2,K00844,2.7.1.1	Lup006947.1,K04371,2.7.11.24	Lup007125.1,K04368,2.7.12.2	Lup007940.1,K03083,2.7.11.26	Lup008393.1,K04371,2.7.11.24	Lup008420.2,K00844,2.7.1.1	Lup008967.1,K03841,3.1.3.11	Lup009313.1,K04345,2.7.11.11	Lup010015.1,K06269,3.1.3.16	Lup010144.1,K06269,3.1.3.16	Lup011716.1,K04345,2.7.11.11	Lup013699.1,K04371,2.7.11.24	Lup013774.1,K04371,2.7.11.24	Lup013941.1,K00844,2.7.1.1	Lup017649.1,K06276,2.7.11.1	Lup020266.1,K04345,2.7.11.11	Lup030533.1,K04371,2.7.11.24
map04912	91	Lup000032.1,K04371,2.7.11.24	Lup016967.1,K04371,2.7.11.24	Lup021213.1,K01115,3.1.4.4	Lup024544.1,K04371,2.7.11.24	Lup024601.1,K01047,3.1.1.4	Lup027009.1,K01115,3.1.4.4	Lup031960.1,K04371,2.7.11.24	Lup001945.1,K01047,3.1.1.4	Lup003268.1,K04371,2.7.11.24	Lup003270.1,K04371,2.7.11.24	Lup004360.1,K01115,3.1.4.4	Lup004434.1,K01115,3.1.4.4	Lup004493.1,K04368,2.7.12.2	Lup004505.1,K04345,2.7.11.11	Lup008187.1,K04371,2.7.11.24	Lup008235.1,K01047,3.1.1.4	Lup012300.1,K04371,2.7.11.24	Lup012371.1,K04371,2.7.11.24	Lup012432.1,K04371,2.7.11.24	Lup012433.1,K04371,2.7.11.24	Lup012497.1,K01115,3.1.4.4	Lup012563.1,K04416,2.7.11.25	Lup013486.1,K04368,2.7.12.2	Lup014849.1,K01115,3.1.4.4	Lup015442.1,K04371,2.7.11.24	Lup015538.1,K04371,2.7.11.24	Lup016097.1,K01047,3.1.1.4	Lup017162.1,K04371,2.7.11.24	Lup017166.1,K04371,2.7.11.24	Lup017311.1,K04371,2.7.11.24	Lup017805.1,K04371,2.7.11.24	Lup017860.1,K01047,3.1.1.4	Lup018588.1,K01047,3.1.1.4	Lup020336.1,K01115,3.1.4.4	Lup020351.1,K04371,2.7.11.24	Lup020417.1,K01115,3.1.4.4	Lup022063.2,K01115,3.1.4.4	Lup022764.1,K01047,3.1.1.4	Lup022870.2,K01115,3.1.4.4	Lup023318.1,K01047,3.1.1.4	Lup023462.1,K04371,2.7.11.24	Lup023570.1,K04371,2.7.11.24	Lup024230.1,K04371,2.7.11.24	Lup024910.1,K01047,3.1.1.4	Lup024953.1,K04371,2.7.11.24	Lup025431.1,K01115,3.1.4.4	Lup025903.1,K04371,2.7.11.24	Lup026083.1,K04368,2.7.12.2	Lup027724.1,K01047,3.1.1.4	Lup027845.1,K04371,2.7.11.24	Lup028972.1,K01047,3.1.1.4	Lup029041.1,K01115,3.1.4.4	Lup029972.1,K04371,2.7.11.24	Lup030268.1,K01047,3.1.1.4	Lup030582.1,K01047,3.1.1.4	Lup031019.1,K04371,2.7.11.24	Lup031020.1,K04371,2.7.11.24	Lup031709.1,K04371,2.7.11.24	Lup032170.1,K04428,2.7.11.25	Lup032568.1,K04421,2.7.11.25	Lup001086.1,K04371,2.7.11.24	Lup001254.1,K04428,2.7.11.25	Lup001381.1,K04371,2.7.11.24	Lup002665.1,K04371,2.7.11.24	Lup002735.1,K01115,3.1.4.4	Lup004131.1,K04368,2.7.12.2	Lup005112.1,K04371,2.7.11.24	Lup005368.1,K04371,2.7.11.24	Lup005423.1,K01115,3.1.4.4	Lup005897.2,K04345,2.7.11.11	Lup006795.1,K04428,2.7.11.25	Lup006947.1,K04371,2.7.11.24	Lup007125.1,K04368,2.7.12.2	Lup007278.1,K01047,3.1.1.4	Lup007878.1,K01115,3.1.4.4	Lup008393.1,K04371,2.7.11.24	Lup009313.1,K04345,2.7.11.11	Lup009329.1,K01047,3.1.1.4	Lup011349.1,K01047,3.1.1.4	Lup011468.1,K01047,3.1.1.4	Lup011716.1,K04345,2.7.11.11	Lup012728.1,K01115,3.1.4.4	Lup013699.1,K04371,2.7.11.24	Lup013774.1,K04371,2.7.11.24	Lup014774.1,K01115,3.1.4.4	Lup015678.1,K01115,3.1.4.4	Lup016298.1,K01115,3.1.4.4	Lup016339.1,K01047,3.1.1.4	Lup018197.1,K01115,3.1.4.4	Lup020266.1,K04345,2.7.11.11	Lup030533.1,K04371,2.7.11.24
map04914	57	Lup000032.1,K04371,2.7.11.24	Lup016739.1,K02178,2.7.11.1	Lup016967.1,K04371,2.7.11.24	Lup024544.1,K04371,2.7.11.24	Lup027066.1,K02087,2.7.11.22	Lup031960.1,K04371,2.7.11.24	Lup003268.1,K04371,2.7.11.24	Lup003270.1,K04371,2.7.11.24	Lup004493.1,K04368,2.7.12.2	Lup004505.1,K04345,2.7.11.11	Lup008187.1,K04371,2.7.11.24	Lup012300.1,K04371,2.7.11.24	Lup012371.1,K04371,2.7.11.24	Lup012432.1,K04371,2.7.11.24	Lup012433.1,K04371,2.7.11.24	Lup013486.1,K04368,2.7.12.2	Lup014377.1,K02087,2.7.11.22	Lup015442.1,K04371,2.7.11.24	Lup015538.1,K04371,2.7.11.24	Lup017162.1,K04371,2.7.11.24	Lup017166.1,K04371,2.7.11.24	Lup017311.1,K04371,2.7.11.24	Lup017805.1,K04371,2.7.11.24	Lup020351.1,K04371,2.7.11.24	Lup023462.1,K04371,2.7.11.24	Lup023570.1,K04371,2.7.11.24	Lup024230.1,K04371,2.7.11.24	Lup024953.1,K04371,2.7.11.24	Lup025903.1,K04371,2.7.11.24	Lup026083.1,K04368,2.7.12.2	Lup027845.1,K04371,2.7.11.24	Lup029793.1,K02087,2.7.11.22	Lup029972.1,K04371,2.7.11.24	Lup031019.1,K04371,2.7.11.24	Lup031020.1,K04371,2.7.11.24	Lup031709.1,K04371,2.7.11.24	Lup001086.1,K04371,2.7.11.24	Lup001381.1,K04371,2.7.11.24	Lup002665.1,K04371,2.7.11.24	Lup004131.1,K04368,2.7.12.2	Lup005112.1,K04371,2.7.11.24	Lup005368.1,K04371,2.7.11.24	Lup005897.2,K04345,2.7.11.11	Lup006947.1,K04371,2.7.11.24	Lup007125.1,K04368,2.7.12.2	Lup007146.1,K02178,2.7.11.1	Lup008393.1,K04371,2.7.11.24	Lup009154.1,K02087,2.7.11.22	Lup009313.1,K04345,2.7.11.11	Lup011695.1,K02178,2.7.11.1	Lup011716.1,K04345,2.7.11.11	Lup013699.1,K04371,2.7.11.24	Lup013774.1,K04371,2.7.11.24	Lup018109.1,K02087,2.7.11.22	Lup020266.1,K04345,2.7.11.11	Lup024378.1,K02087,2.7.11.22	Lup030533.1,K04371,2.7.11.24
map04916	54	Lup000032.1,K04371,2.7.11.24	Lup016967.1,K04371,2.7.11.24	Lup024544.1,K04371,2.7.11.24	Lup031960.1,K04371,2.7.11.24	Lup003268.1,K04371,2.7.11.24	Lup003270.1,K04371,2.7.11.24	Lup004493.1,K04368,2.7.12.2	Lup004505.1,K04345,2.7.11.11	Lup008187.1,K04371,2.7.11.24	Lup012300.1,K04371,2.7.11.24	Lup012371.1,K04371,2.7.11.24	Lup012432.1,K04371,2.7.11.24	Lup012433.1,K04371,2.7.11.24	Lup013486.1,K04368,2.7.12.2	Lup015442.1,K04371,2.7.11.24	Lup015538.1,K04371,2.7.11.24	Lup017162.1,K04371,2.7.11.24	Lup017166.1,K04371,2.7.11.24	Lup017311.1,K04371,2.7.11.24	Lup017805.1,K04371,2.7.11.24	Lup020351.1,K04371,2.7.11.24	Lup023315.2,K04498,2.3.1.48	Lup023462.1,K04371,2.7.11.24	Lup023570.1,K04371,2.7.11.24	Lup024230.1,K04371,2.7.11.24	Lup024953.1,K04371,2.7.11.24	Lup025903.1,K04371,2.7.11.24	Lup026083.1,K04368,2.7.12.2	Lup027845.1,K04371,2.7.11.24	Lup029972.1,K04371,2.7.11.24	Lup031019.1,K04371,2.7.11.24	Lup031020.1,K04371,2.7.11.24	Lup031709.1,K04371,2.7.11.24	Lup031763.2,K02677,2.7.11.13	Lup001086.1,K04371,2.7.11.24	Lup001381.1,K04371,2.7.11.24	Lup001528.1,K02677,2.7.11.13	Lup002665.1,K04371,2.7.11.24	Lup004131.1,K04368,2.7.12.2	Lup005112.1,K04371,2.7.11.24	Lup005240.1,K02677,2.7.11.13	Lup005368.1,K04371,2.7.11.24	Lup005897.2,K04345,2.7.11.11	Lup006947.1,K04371,2.7.11.24	Lup007125.1,K04368,2.7.12.2	Lup007940.1,K03083,2.7.11.26	Lup008393.1,K04371,2.7.11.24	Lup009313.1,K04345,2.7.11.11	Lup011716.1,K04345,2.7.11.11	Lup013699.1,K04371,2.7.11.24	Lup013774.1,K04371,2.7.11.24	Lup020266.1,K04345,2.7.11.11	Lup025006.2,K04498,2.3.1.48	Lup030533.1,K04371,2.7.11.24
map04920	27	Lup016802.3,K01897,6.2.1.3	Lup016979.1,K01897,6.2.1.3	Lup003247.2,K07359,2.7.11.17	Lup003339.1,K01897,6.2.1.3	Lup004303.2,K07359,2.7.11.17	Lup012695.1,K01897,6.2.1.3	Lup014397.1,K01897,6.2.1.3	Lup015455.1,K01897,6.2.1.3	Lup017146.1,K07359,2.7.11.17	Lup017267.1,K01897,6.2.1.3	Lup022133.1,K01897,6.2.1.3	Lup022202.1,K01897,6.2.1.3	Lup022460.1,K01897,6.2.1.3	Lup022920.1,K01897,6.2.1.3	Lup023585.1,K07359,2.7.11.17	Lup025095.1,K01897,6.2.1.3	Lup029942.2,K07198,2.7.11.11	Lup030714.2,K01897,6.2.1.3	Lup031374.1,K01897,6.2.1.3	Lup001430.1,K07198,2.7.11.11	Lup004049.3,K01897,6.2.1.3	Lup004215.1,K07198,2.7.11.11	Lup005030.1,K01897,6.2.1.3	Lup005126.4,K07359,2.7.11.17	Lup007550.1,K01897,6.2.1.3	Lup007865.1,K01897,6.2.1.3	Lup012090.1,K01897,6.2.1.3
map04930	70	Lup000032.1,K04371,2.7.11.24	Lup000134.2,K00844,2.7.1.1	Lup016967.1,K04371,2.7.11.24	Lup024544.1,K04371,2.7.11.24	Lup030957.1,K00844,2.7.1.1	Lup031960.1,K04371,2.7.11.24	Lup002943.1,K00844,2.7.1.1	Lup003268.1,K04371,2.7.11.24	Lup003270.1,K04371,2.7.11.24	Lup008187.1,K04371,2.7.11.24	Lup010565.1,K00873,2.7.1.40	Lup012300.1,K04371,2.7.11.24	Lup012371.1,K04371,2.7.11.24	Lup012432.1,K04371,2.7.11.24	Lup012433.1,K04371,2.7.11.24	Lup015442.1,K04371,2.7.11.24	Lup015538.1,K04371,2.7.11.24	Lup017162.1,K04371,2.7.11.24	Lup017166.1,K04371,2.7.11.24	Lup017311.1,K04371,2.7.11.24	Lup017805.1,K04371,2.7.11.24	Lup017896.1,K00844,2.7.1.1	Lup018575.1,K00873,2.7.1.40	Lup020351.1,K04371,2.7.11.24	Lup021031.1,K00844,2.7.1.1	Lup022141.1,K00844,2.7.1.1	Lup022931.1,K00844,2.7.1.1	Lup023462.1,K04371,2.7.11.24	Lup023570.1,K04371,2.7.11.24	Lup024230.1,K04371,2.7.11.24	Lup024953.1,K04371,2.7.11.24	Lup025903.1,K04371,2.7.11.24	Lup027820.1,K00873,2.7.1.40	Lup027845.1,K04371,2.7.11.24	Lup027994.1,K00873,2.7.1.40	Lup029972.1,K04371,2.7.11.24	Lup031019.1,K04371,2.7.11.24	Lup031020.1,K04371,2.7.11.24	Lup031709.1,K04371,2.7.11.24	Lup032674.1,K00873,2.7.1.40	Lup032725.1,K00844,2.7.1.1	Lup001086.1,K04371,2.7.11.24	Lup001381.1,K04371,2.7.11.24	Lup002595.1,K00873,2.7.1.40	Lup002665.1,K04371,2.7.11.24	Lup003993.1,K00873,2.7.1.40	Lup004108.1,K00873,2.7.1.40	Lup005112.1,K04371,2.7.11.24	Lup005368.1,K04371,2.7.11.24	Lup005908.2,K00844,2.7.1.1	Lup006947.1,K04371,2.7.11.24	Lup008132.1,K00873,2.7.1.40	Lup008393.1,K04371,2.7.11.24	Lup008420.2,K00844,2.7.1.1	Lup008678.1,K00873,2.7.1.40	Lup009383.1,K00873,2.7.1.40	Lup011590.1,K00873,2.7.1.40	Lup013699.1,K04371,2.7.11.24	Lup013774.1,K04371,2.7.11.24	Lup013796.1,K00873,2.7.1.40	Lup013941.1,K00844,2.7.1.1	Lup014720.1,K00873,2.7.1.40	Lup017647.1,K00873,2.7.1.40	Lup018748.1,K00873,2.7.1.40	Lup019545.1,K00873,2.7.1.40	Lup020515.1,K00873,2.7.1.40	Lup021193.1,K00873,2.7.1.40	Lup021703.1,K00873,2.7.1.40	Lup023272.1,K00873,2.7.1.40	Lup030533.1,K04371,2.7.11.24
map04940	5	Lup021281.1,K01580,4.1.1.15	Lup004605.1,K01580,4.1.1.15	Lup009682.1,K01580,4.1.1.15	Lup018840.1,K01580,4.1.1.15	Lup001499.1,K01580,4.1.1.15
map04960	47	Lup000032.1,K04371,2.7.11.24	Lup016967.1,K04371,2.7.11.24	Lup024544.1,K04371,2.7.11.24	Lup031960.1,K04371,2.7.11.24	Lup003268.1,K04371,2.7.11.24	Lup003270.1,K04371,2.7.11.24	Lup008187.1,K04371,2.7.11.24	Lup012300.1,K04371,2.7.11.24	Lup012371.1,K04371,2.7.11.24	Lup012432.1,K04371,2.7.11.24	Lup012433.1,K04371,2.7.11.24	Lup015442.1,K04371,2.7.11.24	Lup015538.1,K04371,2.7.11.24	Lup017162.1,K04371,2.7.11.24	Lup017166.1,K04371,2.7.11.24	Lup017311.1,K04371,2.7.11.24	Lup017805.1,K04371,2.7.11.24	Lup017981.1,K00071,1.1.1.146	Lup019427.1,K06276,2.7.11.1	Lup020351.1,K04371,2.7.11.24	Lup023462.1,K04371,2.7.11.24	Lup023570.1,K04371,2.7.11.24	Lup024230.1,K04371,2.7.11.24	Lup024953.1,K04371,2.7.11.24	Lup025903.1,K04371,2.7.11.24	Lup027845.1,K04371,2.7.11.24	Lup028736.1,K06276,2.7.11.1	Lup029972.1,K04371,2.7.11.24	Lup031019.1,K04371,2.7.11.24	Lup031020.1,K04371,2.7.11.24	Lup031709.1,K04371,2.7.11.24	Lup031763.2,K02677,2.7.11.13	Lup001086.1,K04371,2.7.11.24	Lup001381.1,K04371,2.7.11.24	Lup001528.1,K02677,2.7.11.13	Lup002665.1,K04371,2.7.11.24	Lup005112.1,K04371,2.7.11.24	Lup005167.1,K06276,2.7.11.1	Lup005168.1,K06276,2.7.11.1	Lup005240.1,K02677,2.7.11.13	Lup005368.1,K04371,2.7.11.24	Lup006947.1,K04371,2.7.11.24	Lup008393.1,K04371,2.7.11.24	Lup013699.1,K04371,2.7.11.24	Lup013774.1,K04371,2.7.11.24	Lup017649.1,K06276,2.7.11.1	Lup030533.1,K04371,2.7.11.24
map04962	7	Lup004505.1,K04345,2.7.11.11	Lup005558.2,K06027,3.6.4.6	Lup005897.2,K04345,2.7.11.11	Lup009313.1,K04345,2.7.11.11	Lup011716.1,K04345,2.7.11.11	Lup020266.1,K04345,2.7.11.11	Lup021692.1,K06027,3.6.4.6
map04964	14	Lup025858.1,K00261,1.4.1.3	Lup027804.1,K00261,1.4.1.3	Lup030774.1,K00025,1.1.1.37	Lup001683.1,K00025,1.1.1.37	Lup005472.1,K00261,1.4.1.3	Lup008370.1,K00025,1.1.1.37	Lup010000.1,K00025,1.1.1.37	Lup014615.1,K00261,1.4.1.3	Lup015113.1,K00025,1.1.1.37	Lup016471.1,K00261,1.4.1.3	Lup017526.1,K00025,1.1.1.37	Lup019909.1,K00261,1.4.1.3	Lup021090.1,K00261,1.4.1.3	Lup021195.1,K00261,1.4.1.3
map04966	38	Lup010311.1,K02148,3.6.3.14	Lup024461.1,K02145,3.6.3.14	Lup024670.1,K02147,3.6.3.14	Lup032084.1,K02150,3.6.3.14	Lup003408.1,K02154,3.6.3.14	Lup003417.1,K02155,3.6.3.14	Lup004296.2,K02154,3.6.3.14	Lup012365.1,K02154,3.6.3.14	Lup014489.1,K02152,3.6.3.14	Lup014854.1,K02150,3.6.3.14	Lup017161.1,K02154,3.6.3.14	Lup017312.1,K02150,3.6.3.14	Lup022912.1,K02150,3.6.3.14	Lup023448.1,K02155,3.6.3.14	Lup023457.1,K02154,3.6.3.14	Lup025372.1,K02151,3.6.3.14	Lup029357.2,K02148,3.6.3.14	Lup030219.1,K02154,3.6.3.14	Lup030492.1,K02147,3.6.3.14	Lup031205.1,K02152,3.6.3.14	Lup031228.1,K02152,3.6.3.14	Lup001160.1,K02149,3.6.3.14	Lup002418.1,K02145,3.6.3.14	Lup002419.1,K02145,3.6.3.14	Lup004101.1,K02146,3.6.3.14	Lup004125.1,K02150,3.6.3.14	Lup004879.1,K02150,3.6.3.14	Lup005039.1,K02155,3.6.3.14	Lup005355.1,K02155,3.6.3.14	Lup007741.1,K02153,3.6.3.14	Lup008310.1,K02146,3.6.3.14	Lup008314.1,K02146,3.6.3.14	Lup009008.1,K02151,3.6.3.14	Lup011520.1,K02147,3.6.3.14	Lup013884.1,K02155,3.6.3.14	Lup019382.1,K02150,3.6.3.14	Lup023961.1,K02153,3.6.3.14	Lup026759.1,K02145,3.6.3.14
map04970	13	Lup004505.1,K04345,2.7.11.11	Lup017904.1,K07376,2.7.11.12	Lup022597.1,K07376,2.7.11.12	Lup027861.1,K05850,3.6.3.8	Lup031763.2,K02677,2.7.11.13	Lup001045.1,K07376,2.7.11.12	Lup001528.1,K02677,2.7.11.13	Lup005240.1,K02677,2.7.11.13	Lup005897.2,K04345,2.7.11.11	Lup009313.1,K04345,2.7.11.11	Lup011716.1,K04345,2.7.11.11	Lup017607.1,K07376,2.7.11.12	Lup020266.1,K04345,2.7.11.11
map04971	8	Lup004505.1,K04345,2.7.11.11	Lup031763.2,K02677,2.7.11.13	Lup001528.1,K02677,2.7.11.13	Lup005240.1,K02677,2.7.11.13	Lup005897.2,K04345,2.7.11.11	Lup009313.1,K04345,2.7.11.11	Lup011716.1,K04345,2.7.11.11	Lup020266.1,K04345,2.7.11.11
map04972	24	Lup024601.1,K01047,3.1.1.4	Lup001945.1,K01047,3.1.1.4	Lup008235.1,K01047,3.1.1.4	Lup012328.1,K01300,3.4.17.20	Lup016097.1,K01047,3.1.1.4	Lup017860.1,K01047,3.1.1.4	Lup018588.1,K01047,3.1.1.4	Lup022764.1,K01047,3.1.1.4	Lup023318.1,K01047,3.1.1.4	Lup024910.1,K01047,3.1.1.4	Lup027724.1,K01047,3.1.1.4	Lup027861.1,K05850,3.6.3.8	Lup028972.1,K01047,3.1.1.4	Lup030268.1,K01047,3.1.1.4	Lup030582.1,K01047,3.1.1.4	Lup030635.1,K05853,3.6.3.8	Lup031763.2,K02677,2.7.11.13	Lup001528.1,K02677,2.7.11.13	Lup005240.1,K02677,2.7.11.13	Lup007278.1,K01047,3.1.1.4	Lup009329.1,K01047,3.1.1.4	Lup011349.1,K01047,3.1.1.4	Lup011468.1,K01047,3.1.1.4	Lup016339.1,K01047,3.1.1.4
map04973	18	Lup000134.2,K00844,2.7.1.1	Lup030957.1,K00844,2.7.1.1	Lup002943.1,K00844,2.7.1.1	Lup015368.1,K01176,3.2.1.1	Lup017896.1,K00844,2.7.1.1	Lup021031.1,K00844,2.7.1.1	Lup022141.1,K00844,2.7.1.1	Lup022931.1,K00844,2.7.1.1	Lup026667.1,K01176,3.2.1.1	Lup032725.1,K00844,2.7.1.1	Lup003860.1,K01176,3.2.1.1	Lup005523.1,K01176,3.2.1.1	Lup005524.1,K01176,3.2.1.1	Lup005525.1,K01176,3.2.1.1	Lup005908.2,K00844,2.7.1.1	Lup008420.2,K00844,2.7.1.1	Lup013941.1,K00844,2.7.1.1	Lup014650.1,K01176,3.2.1.1
map04974	10	Lup004326.1,K01285,3.4.16.2	Lup005630.1,K01285,3.4.16.2	Lup012328.1,K01300,3.4.17.20	Lup014014.1,K01285,3.4.16.2	Lup014015.1,K01285,3.4.16.2	Lup030180.1,K01285,3.4.16.2	Lup031060.1,K01285,3.4.16.2	Lup008691.1,K01278,3.4.14.5	Lup019625.1,K01285,3.4.16.2	Lup021719.1,K01278,3.4.14.5
map04975	32	Lup010219.1,K01080,3.1.3.4	Lup024601.1,K01047,3.1.1.4	Lup001945.1,K01047,3.1.1.4	Lup008235.1,K01047,3.1.1.4	Lup016097.1,K01047,3.1.1.4	Lup017860.1,K01047,3.1.1.4	Lup018343.1,K01080,3.1.3.4	Lup018588.1,K01047,3.1.1.4	Lup022377.1,K01080,3.1.3.4	Lup022764.1,K01047,3.1.1.4	Lup023318.1,K01047,3.1.1.4	Lup024910.1,K01047,3.1.1.4	Lup027724.1,K01047,3.1.1.4	Lup028972.1,K01047,3.1.1.4	Lup029436.1,K01080,3.1.3.4	Lup030268.1,K01047,3.1.1.4	Lup030582.1,K01047,3.1.1.4	Lup000782.1,K13509,2.3.1.51	Lup001566.1,K14452,3.1.1.3	Lup007278.1,K01047,3.1.1.4	Lup009329.1,K01047,3.1.1.4	Lup011349.1,K01047,3.1.1.4	Lup011468.1,K01047,3.1.1.4	Lup011667.1,K14455,2.6.1.1	Lup013613.1,K14452,3.1.1.3	Lup015361.1,K14452,3.1.1.3	Lup015835.1,K01080,3.1.3.4	Lup016339.1,K01047,3.1.1.4	Lup016529.1,K14457,2.3.1.22	Lup019670.1,K14455,2.6.1.1	Lup020892.1,K14455,2.6.1.1	Lup027438.1,K01080,3.1.3.4
map04976	12	Lup003230.1,K00021,1.1.1.34	Lup004505.1,K04345,2.7.11.11	Lup018969.1,K00021,1.1.1.34	Lup027718.1,K00021,1.1.1.34	Lup029554.1,K00021,1.1.1.34	Lup000862.1,K00021,1.1.1.34	Lup003780.1,K00021,1.1.1.34	Lup005897.2,K04345,2.7.11.11	Lup009313.1,K04345,2.7.11.11	Lup011716.1,K04345,2.7.11.11	Lup016528.1,K00021,1.1.1.34	Lup020266.1,K04345,2.7.11.11
map04978	12	Lup008234.1,K00510,1.14.99.3	Lup014853.1,K00510,1.14.99.3	Lup032160.1,K00522,1.16.3.1	Lup032578.1,K00522,1.16.3.1	Lup002930.1,K00510,1.14.99.3	Lup005408.1,K00522,1.16.3.1	Lup006397.1,K00522,1.16.3.1	Lup006398.1,K00522,1.16.3.1	Lup012800.1,K00522,1.16.3.1	Lup019250.1,K00522,1.16.3.1	Lup020900.1,K00522,1.16.3.1	Lup021148.1,K00510,1.14.99.3
map05010	115	Lup000032.1,K04371,2.7.11.24	Lup000356.1,K02128,3.6.3.14	Lup000359.2,K02256,1.9.3.1	Lup016668.1,K02137,3.6.3.14	Lup016669.1,K02137,3.6.3.14	Lup016967.1,K04371,2.7.11.24	Lup021218.2,K01408,3.4.24.56	Lup024544.1,K04371,2.7.11.24	Lup027274.2,K02265,1.9.3.1	Lup028904.1,K00413,1.10.2.2	Lup031960.1,K04371,2.7.11.24	Lup000536.1,K02132,3.6.3.14	Lup002005.1,K02138,3.6.3.14	Lup003268.1,K04371,2.7.11.24	Lup003270.1,K04371,2.7.11.24	Lup004372.1,K02265,1.9.3.1	Lup005657.2,K02132,3.6.3.14	Lup005661.1,K02261,1.9.3.1	Lup008187.1,K04371,2.7.11.24	Lup012300.1,K04371,2.7.11.24	Lup012327.1,K02136,3.6.3.14	Lup012371.1,K04371,2.7.11.24	Lup012432.1,K04371,2.7.11.24	Lup012433.1,K04371,2.7.11.24	Lup013273.1,K04505,3.4.23.-	Lup013995.1,K00417,1.10.2.2	Lup014896.1,K00416,1.10.2.2	Lup015442.1,K04371,2.7.11.24	Lup015538.1,K04371,2.7.11.24	Lup017162.1,K04371,2.7.11.24	Lup017166.1,K04371,2.7.11.24	Lup017311.1,K04371,2.7.11.24	Lup017805.1,K04371,2.7.11.24	Lup017964.1,K01408,3.4.24.56	Lup018351.1,K02133,3.6.3.14	Lup020351.1,K04371,2.7.11.24	Lup022515.1,K03956,1.6.5.3	Lup022741.1,K00411,1.10.2.2	Lup022808.2,K00234,1.3.5.1	Lup022809.1,K00234,1.3.5.1	Lup023462.1,K04371,2.7.11.24	Lup023570.1,K04371,2.7.11.24	Lup024230.1,K04371,2.7.11.24	Lup024953.1,K04371,2.7.11.24	Lup025281.1,K02134,3.6.3.14	Lup025282.1,K02134,3.6.3.14	Lup025903.1,K04371,2.7.11.24	Lup026170.1,K02267,1.9.3.1	Lup027845.1,K04371,2.7.11.24	Lup028053.1,K02266,1.9.3.1	Lup029972.1,K04371,2.7.11.24	Lup030122.2,K02265,1.9.3.1	Lup030310.1,K02133,3.6.3.14	Lup030635.1,K05853,3.6.3.8	Lup031019.1,K04371,2.7.11.24	Lup031020.1,K04371,2.7.11.24	Lup031136.1,K00419,1.10.2.2	Lup031709.1,K04371,2.7.11.24	Lup032484.1,K02267,1.9.3.1	Lup032761.1,K01408,3.4.24.56	Lup032996.1,K00134,1.2.1.12	Lup000938.1,K02267,1.9.3.1	Lup001058.1,K00412,1.10.2.2	Lup001086.1,K04371,2.7.11.24	Lup001381.1,K04371,2.7.11.24	Lup001574.1,K00413,1.10.2.2	Lup002665.1,K04371,2.7.11.24	Lup002857.1,K03956,1.6.5.3	Lup003949.1,K02138,3.6.3.14	Lup004922.1,K02256,1.9.3.1	Lup005112.1,K04371,2.7.11.24	Lup005212.1,K00413,1.10.2.2	Lup005368.1,K04371,2.7.11.24	Lup006037.1,K00413,1.10.2.2	Lup006082.1,K00411,1.10.2.2	Lup006898.1,K03956,1.6.5.3	Lup006947.1,K04371,2.7.11.24	Lup007085.1,K02137,3.6.3.14	Lup007273.1,K00416,1.10.2.2	Lup007940.1,K03083,2.7.11.26	Lup007962.1,K00416,1.10.2.2	Lup008393.1,K04371,2.7.11.24	Lup009277.1,K02267,1.9.3.1	Lup009395.1,K02132,3.6.3.14	Lup009482.2,K02267,1.9.3.1	Lup009720.1,K02136,3.6.3.14	Lup011573.1,K00134,1.2.1.12	Lup012209.1,K00134,1.2.1.12	Lup012877.1,K02267,1.9.3.1	Lup013005.1,K00234,1.3.5.1	Lup013621.1,K00134,1.2.1.12	Lup013628.1,K00413,1.10.2.2	Lup013699.1,K04371,2.7.11.24	Lup013707.1,K02132,3.6.3.14	Lup013730.1,K00134,1.2.1.12	Lup013774.1,K04371,2.7.11.24	Lup013942.1,K02266,1.9.3.1	Lup014285.1,K02266,1.9.3.1	Lup014568.1,K00235,1.3.5.1	Lup014576.1,K00413,1.10.2.2	Lup014752.1,K01408,3.4.24.56	Lup015789.1,K00413,1.10.2.2	Lup015824.3,K02133,3.6.3.14	Lup016219.1,K02134,3.6.3.14	Lup017539.1,K00416,1.10.2.2	Lup018681.1,K02132,3.6.3.14	Lup019614.1,K00419,1.10.2.2	Lup019789.1,K02132,3.6.3.14	Lup019935.1,K02132,3.6.3.14	Lup020574.1,K04505,3.4.23.-	Lup021175.1,K00411,1.10.2.2	Lup024222.1,K00134,1.2.1.12	Lup025023.1,K00412,1.10.2.2	Lup030533.1,K04371,2.7.11.24	Lup031160.1,K02265,1.9.3.1
map05012	86	Lup000356.1,K02128,3.6.3.14	Lup000357.1,K03882,1.6.5.3	Lup000359.2,K02256,1.9.3.1	Lup016668.1,K02137,3.6.3.14	Lup016669.1,K02137,3.6.3.14	Lup021454.1,K03178,6.3.2.19	Lup027036.1,K10578,6.3.2.19	Lup027274.2,K02265,1.9.3.1	Lup028904.1,K00413,1.10.2.2	Lup000536.1,K02132,3.6.3.14	Lup002005.1,K02138,3.6.3.14	Lup004372.1,K02265,1.9.3.1	Lup005657.2,K02132,3.6.3.14	Lup005661.1,K02261,1.9.3.1	Lup006569.1,K03178,6.3.2.19	Lup008816.2,K05864,5.2.1.8	Lup012327.1,K02136,3.6.3.14	Lup013995.1,K00417,1.10.2.2	Lup014031.1,K03883,1.6.5.3	Lup014484.1,K03883,1.6.5.3	Lup014896.1,K00416,1.10.2.2	Lup017191.1,K10575,6.3.2.19	Lup017920.1,K10578,6.3.2.19	Lup018351.1,K02133,3.6.3.14	Lup022515.1,K03956,1.6.5.3	Lup022660.1,K04554,6.3.2.19	Lup022741.1,K00411,1.10.2.2	Lup022808.2,K00234,1.3.5.1	Lup022809.1,K00234,1.3.5.1	Lup023156.1,K04554,6.3.2.19	Lup023549.1,K10575,6.3.2.19	Lup024096.1,K03178,6.3.2.19	Lup025281.1,K02134,3.6.3.14	Lup025282.1,K02134,3.6.3.14	Lup026170.1,K02267,1.9.3.1	Lup027921.1,K05864,5.2.1.8	Lup028053.1,K02266,1.9.3.1	Lup030122.2,K02265,1.9.3.1	Lup030238.1,K10575,6.3.2.19	Lup030310.1,K02133,3.6.3.14	Lup031136.1,K00419,1.10.2.2	Lup032163.1,K03178,6.3.2.19	Lup032484.1,K02267,1.9.3.1	Lup032575.1,K03178,6.3.2.19	Lup000938.1,K02267,1.9.3.1	Lup001058.1,K00412,1.10.2.2	Lup001062.1,K03881,1.6.5.3	Lup001069.1,K03884,1.6.5.3	Lup001574.1,K00413,1.10.2.2	Lup002857.1,K03956,1.6.5.3	Lup003949.1,K02138,3.6.3.14	Lup004922.1,K02256,1.9.3.1	Lup004924.2,K03882,1.6.5.3	Lup005212.1,K00413,1.10.2.2	Lup006037.1,K00413,1.10.2.2	Lup006082.1,K00411,1.10.2.2	Lup006898.1,K03956,1.6.5.3	Lup007085.1,K02137,3.6.3.14	Lup007273.1,K00416,1.10.2.2	Lup007666.1,K05864,5.2.1.8	Lup007829.1,K03878,1.6.5.3	Lup007962.1,K00416,1.10.2.2	Lup009277.1,K02267,1.9.3.1	Lup009395.1,K02132,3.6.3.14	Lup009482.2,K02267,1.9.3.1	Lup009720.1,K02136,3.6.3.14	Lup012877.1,K02267,1.9.3.1	Lup013005.1,K00234,1.3.5.1	Lup013628.1,K00413,1.10.2.2	Lup013707.1,K02132,3.6.3.14	Lup013936.1,K04554,6.3.2.19	Lup013942.1,K02266,1.9.3.1	Lup014285.1,K02266,1.9.3.1	Lup014568.1,K00235,1.3.5.1	Lup014576.1,K00413,1.10.2.2	Lup015789.1,K00413,1.10.2.2	Lup015824.3,K02133,3.6.3.14	Lup016219.1,K02134,3.6.3.14	Lup017539.1,K00416,1.10.2.2	Lup018681.1,K02132,3.6.3.14	Lup019614.1,K00419,1.10.2.2	Lup019789.1,K02132,3.6.3.14	Lup019935.1,K02132,3.6.3.14	Lup021175.1,K00411,1.10.2.2	Lup025023.1,K00412,1.10.2.2	Lup031160.1,K02265,1.9.3.1
map05014	12	Lup003213.1,K04565,1.15.1.1	Lup012324.2,K03781,1.11.1.6	Lup017115.1,K04565,1.15.1.1	Lup021526.1,K04565,1.15.1.1	Lup026428.1,K04426,2.7.11.25	Lup029289.1,K04565,1.15.1.1	Lup029401.1,K03781,1.11.1.6	Lup032224.1,K04426,2.7.11.25	Lup032226.1,K04426,2.7.11.25	Lup001522.2,K04565,1.15.1.1	Lup003849.1,K03781,1.11.1.6	Lup011321.1,K04426,2.7.11.25
map05016	104	Lup000356.1,K02128,3.6.3.14	Lup000359.2,K02256,1.9.3.1	Lup016668.1,K02137,3.6.3.14	Lup016669.1,K02137,3.6.3.14	Lup021285.1,K03006,2.7.7.6	Lup027088.1,K03006,2.7.7.6	Lup027274.2,K02265,1.9.3.1	Lup028904.1,K00413,1.10.2.2	Lup031946.1,K04564,1.15.1.1	Lup000536.1,K02132,3.6.3.14	Lup002005.1,K02138,3.6.3.14	Lup003213.1,K04565,1.15.1.1	Lup004372.1,K02265,1.9.3.1	Lup005657.2,K02132,3.6.3.14	Lup005661.1,K02261,1.9.3.1	Lup008816.2,K05864,5.2.1.8	Lup008919.1,K03006,2.7.7.6	Lup009550.1,K04564,1.15.1.1	Lup012327.1,K02136,3.6.3.14	Lup013995.1,K00417,1.10.2.2	Lup014896.1,K00416,1.10.2.2	Lup017115.1,K04565,1.15.1.1	Lup018351.1,K02133,3.6.3.14	Lup020045.1,K06067,3.5.1.98	Lup021059.1,K03006,2.7.7.6	Lup021526.1,K04565,1.15.1.1	Lup022062.1,K03006,2.7.7.6	Lup022515.1,K03956,1.6.5.3	Lup022741.1,K00411,1.10.2.2	Lup022808.2,K00234,1.3.5.1	Lup022809.1,K00234,1.3.5.1	Lup023315.2,K04498,2.3.1.48	Lup023640.1,K06067,3.5.1.98	Lup025281.1,K02134,3.6.3.14	Lup025282.1,K02134,3.6.3.14	Lup025433.1,K03006,2.7.7.6	Lup026170.1,K02267,1.9.3.1	Lup026600.1,K03010,2.7.7.6	Lup027451.1,K03006,2.7.7.6	Lup027461.1,K06067,3.5.1.98	Lup027560.1,K06067,3.5.1.98	Lup027746.1,K03006,2.7.7.6	Lup027921.1,K05864,5.2.1.8	Lup028053.1,K02266,1.9.3.1	Lup029289.1,K04565,1.15.1.1	Lup029396.2,K06067,3.5.1.98	Lup030122.2,K02265,1.9.3.1	Lup030168.1,K03006,2.7.7.6	Lup030310.1,K02133,3.6.3.14	Lup030568.2,K03006,2.7.7.6	Lup030692.1,K03010,2.7.7.6	Lup031136.1,K00419,1.10.2.2	Lup031467.1,K06067,3.5.1.98	Lup032363.1,K03006,2.7.7.6	Lup032484.1,K02267,1.9.3.1	Lup000938.1,K02267,1.9.3.1	Lup001058.1,K00412,1.10.2.2	Lup001522.2,K04565,1.15.1.1	Lup001574.1,K00413,1.10.2.2	Lup001795.1,K03006,2.7.7.6	Lup002857.1,K03956,1.6.5.3	Lup003846.2,K06067,3.5.1.98	Lup003949.1,K02138,3.6.3.14	Lup004922.1,K02256,1.9.3.1	Lup005212.1,K00413,1.10.2.2	Lup005876.1,K03006,2.7.7.6	Lup006037.1,K00413,1.10.2.2	Lup006082.1,K00411,1.10.2.2	Lup006898.1,K03956,1.6.5.3	Lup007085.1,K02137,3.6.3.14	Lup007273.1,K00416,1.10.2.2	Lup007632.1,K04564,1.15.1.1	Lup007666.1,K05864,5.2.1.8	Lup007848.1,K03010,2.7.7.6	Lup007962.1,K00416,1.10.2.2	Lup008661.1,K03006,2.7.7.6	Lup009277.1,K02267,1.9.3.1	Lup009395.1,K02132,3.6.3.14	Lup009482.2,K02267,1.9.3.1	Lup009720.1,K02136,3.6.3.14	Lup012253.1,K04564,1.15.1.1	Lup012877.1,K02267,1.9.3.1	Lup013005.1,K00234,1.3.5.1	Lup013087.2,K03010,2.7.7.6	Lup013628.1,K00413,1.10.2.2	Lup013673.1,K03006,2.7.7.6	Lup013707.1,K02132,3.6.3.14	Lup013942.1,K02266,1.9.3.1	Lup014285.1,K02266,1.9.3.1	Lup014568.1,K00235,1.3.5.1	Lup014576.1,K00413,1.10.2.2	Lup015789.1,K00413,1.10.2.2	Lup015824.3,K02133,3.6.3.14	Lup016219.1,K02134,3.6.3.14	Lup017539.1,K00416,1.10.2.2	Lup018681.1,K02132,3.6.3.14	Lup019614.1,K00419,1.10.2.2	Lup019789.1,K02132,3.6.3.14	Lup019935.1,K02132,3.6.3.14	Lup020550.1,K03006,2.7.7.6	Lup021175.1,K00411,1.10.2.2	Lup025006.2,K04498,2.3.1.48	Lup025023.1,K00412,1.10.2.2	Lup031160.1,K02265,1.9.3.1
map05020	53	Lup000032.1,K04371,2.7.11.24	Lup016967.1,K04371,2.7.11.24	Lup024544.1,K04371,2.7.11.24	Lup031960.1,K04371,2.7.11.24	Lup003213.1,K04565,1.15.1.1	Lup003268.1,K04371,2.7.11.24	Lup003270.1,K04371,2.7.11.24	Lup004493.1,K04368,2.7.12.2	Lup004505.1,K04345,2.7.11.11	Lup008187.1,K04371,2.7.11.24	Lup012300.1,K04371,2.7.11.24	Lup012371.1,K04371,2.7.11.24	Lup012432.1,K04371,2.7.11.24	Lup012433.1,K04371,2.7.11.24	Lup013486.1,K04368,2.7.12.2	Lup015442.1,K04371,2.7.11.24	Lup015538.1,K04371,2.7.11.24	Lup017115.1,K04565,1.15.1.1	Lup017162.1,K04371,2.7.11.24	Lup017166.1,K04371,2.7.11.24	Lup017311.1,K04371,2.7.11.24	Lup017805.1,K04371,2.7.11.24	Lup020351.1,K04371,2.7.11.24	Lup021526.1,K04565,1.15.1.1	Lup023462.1,K04371,2.7.11.24	Lup023570.1,K04371,2.7.11.24	Lup024230.1,K04371,2.7.11.24	Lup024953.1,K04371,2.7.11.24	Lup025903.1,K04371,2.7.11.24	Lup026083.1,K04368,2.7.12.2	Lup027845.1,K04371,2.7.11.24	Lup029289.1,K04565,1.15.1.1	Lup029972.1,K04371,2.7.11.24	Lup031019.1,K04371,2.7.11.24	Lup031020.1,K04371,2.7.11.24	Lup031709.1,K04371,2.7.11.24	Lup001086.1,K04371,2.7.11.24	Lup001381.1,K04371,2.7.11.24	Lup001522.2,K04565,1.15.1.1	Lup002665.1,K04371,2.7.11.24	Lup004131.1,K04368,2.7.12.2	Lup005112.1,K04371,2.7.11.24	Lup005368.1,K04371,2.7.11.24	Lup005897.2,K04345,2.7.11.11	Lup006947.1,K04371,2.7.11.24	Lup007125.1,K04368,2.7.12.2	Lup008393.1,K04371,2.7.11.24	Lup009313.1,K04345,2.7.11.11	Lup011716.1,K04345,2.7.11.11	Lup013699.1,K04371,2.7.11.24	Lup013774.1,K04371,2.7.11.24	Lup020266.1,K04345,2.7.11.11	Lup030533.1,K04371,2.7.11.24
map05100	24	Lup000106.1,K01528,3.6.5.5	Lup032065.2,K01528,3.6.5.5	Lup000409.1,K01528,3.6.5.5	Lup002960.1,K01528,3.6.5.5	Lup014864.2,K01528,3.6.5.5	Lup020053.1,K01528,3.6.5.5	Lup020381.1,K01528,3.6.5.5	Lup020383.1,K01528,3.6.5.5	Lup024865.1,K01528,3.6.5.5	Lup029389.1,K01528,3.6.5.5	Lup031571.1,K01528,3.6.5.5	Lup003663.1,K01528,3.6.5.5	Lup003840.1,K01528,3.6.5.5	Lup004860.1,K01528,3.6.5.5	Lup005487.1,K01528,3.6.5.5	Lup007554.1,K01528,3.6.5.5	Lup007985.1,K01528,3.6.5.5	Lup008998.1,K01528,3.6.5.5	Lup008999.1,K01528,3.6.5.5	Lup011203.1,K01528,3.6.5.5	Lup015212.1,K01528,3.6.5.5	Lup016605.1,K01528,3.6.5.5	Lup018062.1,K01528,3.6.5.5	Lup018074.1,K01528,3.6.5.5
map05110	53	Lup010311.1,K02148,3.6.3.14	Lup024461.1,K02145,3.6.3.14	Lup024670.1,K02147,3.6.3.14	Lup032084.1,K02150,3.6.3.14	Lup003408.1,K02154,3.6.3.14	Lup003417.1,K02155,3.6.3.14	Lup004296.2,K02154,3.6.3.14	Lup004505.1,K04345,2.7.11.11	Lup012365.1,K02154,3.6.3.14	Lup014489.1,K02152,3.6.3.14	Lup014854.1,K02150,3.6.3.14	Lup017161.1,K02154,3.6.3.14	Lup017312.1,K02150,3.6.3.14	Lup022912.1,K02150,3.6.3.14	Lup023448.1,K02155,3.6.3.14	Lup023457.1,K02154,3.6.3.14	Lup025372.1,K02151,3.6.3.14	Lup029357.2,K02148,3.6.3.14	Lup030219.1,K02154,3.6.3.14	Lup030492.1,K02147,3.6.3.14	Lup031205.1,K02152,3.6.3.14	Lup031228.1,K02152,3.6.3.14	Lup031763.2,K02677,2.7.11.13	Lup001160.1,K02149,3.6.3.14	Lup001528.1,K02677,2.7.11.13	Lup002418.1,K02145,3.6.3.14	Lup002419.1,K02145,3.6.3.14	Lup004101.1,K02146,3.6.3.14	Lup004125.1,K02150,3.6.3.14	Lup004879.1,K02150,3.6.3.14	Lup005039.1,K02155,3.6.3.14	Lup005240.1,K02677,2.7.11.13	Lup005355.1,K02155,3.6.3.14	Lup005897.2,K04345,2.7.11.11	Lup007661.1,K02144,3.6.3.14	Lup007741.1,K02153,3.6.3.14	Lup008310.1,K02146,3.6.3.14	Lup008314.1,K02146,3.6.3.14	Lup008600.1,K02144,3.6.3.14	Lup008601.1,K02144,3.6.3.14	Lup008602.1,K02144,3.6.3.14	Lup009008.1,K02151,3.6.3.14	Lup009313.1,K04345,2.7.11.11	Lup011520.1,K02147,3.6.3.14	Lup011716.1,K04345,2.7.11.11	Lup012939.1,K09582,5.3.4.1	Lup013884.1,K02155,3.6.3.14	Lup019356.1,K03661,3.6.3.14	Lup019382.1,K02150,3.6.3.14	Lup019667.1,K09582,5.3.4.1	Lup020266.1,K04345,2.7.11.11	Lup023961.1,K02153,3.6.3.14	Lup026759.1,K02145,3.6.3.14
map05120	43	Lup010311.1,K02148,3.6.3.14	Lup024461.1,K02145,3.6.3.14	Lup024670.1,K02147,3.6.3.14	Lup032084.1,K02150,3.6.3.14	Lup003408.1,K02154,3.6.3.14	Lup003417.1,K02155,3.6.3.14	Lup004296.2,K02154,3.6.3.14	Lup012365.1,K02154,3.6.3.14	Lup014489.1,K02152,3.6.3.14	Lup014854.1,K02150,3.6.3.14	Lup017161.1,K02154,3.6.3.14	Lup017312.1,K02150,3.6.3.14	Lup022912.1,K02150,3.6.3.14	Lup023448.1,K02155,3.6.3.14	Lup023457.1,K02154,3.6.3.14	Lup025372.1,K02151,3.6.3.14	Lup029357.2,K02148,3.6.3.14	Lup030219.1,K02154,3.6.3.14	Lup030492.1,K02147,3.6.3.14	Lup031205.1,K02152,3.6.3.14	Lup031228.1,K02152,3.6.3.14	Lup001160.1,K02149,3.6.3.14	Lup002418.1,K02145,3.6.3.14	Lup002419.1,K02145,3.6.3.14	Lup004101.1,K02146,3.6.3.14	Lup004125.1,K02150,3.6.3.14	Lup004879.1,K02150,3.6.3.14	Lup005039.1,K02155,3.6.3.14	Lup005355.1,K02155,3.6.3.14	Lup007661.1,K02144,3.6.3.14	Lup007741.1,K02153,3.6.3.14	Lup008310.1,K02146,3.6.3.14	Lup008314.1,K02146,3.6.3.14	Lup008600.1,K02144,3.6.3.14	Lup008601.1,K02144,3.6.3.14	Lup008602.1,K02144,3.6.3.14	Lup009008.1,K02151,3.6.3.14	Lup011520.1,K02147,3.6.3.14	Lup013884.1,K02155,3.6.3.14	Lup019356.1,K03661,3.6.3.14	Lup019382.1,K02150,3.6.3.14	Lup023961.1,K02153,3.6.3.14	Lup026759.1,K02145,3.6.3.14
map05131	38	Lup000032.1,K04371,2.7.11.24	Lup016967.1,K04371,2.7.11.24	Lup024544.1,K04371,2.7.11.24	Lup031960.1,K04371,2.7.11.24	Lup003268.1,K04371,2.7.11.24	Lup003270.1,K04371,2.7.11.24	Lup008187.1,K04371,2.7.11.24	Lup012300.1,K04371,2.7.11.24	Lup012371.1,K04371,2.7.11.24	Lup012432.1,K04371,2.7.11.24	Lup012433.1,K04371,2.7.11.24	Lup015442.1,K04371,2.7.11.24	Lup015538.1,K04371,2.7.11.24	Lup017162.1,K04371,2.7.11.24	Lup017166.1,K04371,2.7.11.24	Lup017311.1,K04371,2.7.11.24	Lup017805.1,K04371,2.7.11.24	Lup020351.1,K04371,2.7.11.24	Lup023462.1,K04371,2.7.11.24	Lup023570.1,K04371,2.7.11.24	Lup024230.1,K04371,2.7.11.24	Lup024953.1,K04371,2.7.11.24	Lup025903.1,K04371,2.7.11.24	Lup027845.1,K04371,2.7.11.24	Lup029972.1,K04371,2.7.11.24	Lup031019.1,K04371,2.7.11.24	Lup031020.1,K04371,2.7.11.24	Lup031709.1,K04371,2.7.11.24	Lup001086.1,K04371,2.7.11.24	Lup001381.1,K04371,2.7.11.24	Lup002665.1,K04371,2.7.11.24	Lup005112.1,K04371,2.7.11.24	Lup005368.1,K04371,2.7.11.24	Lup006947.1,K04371,2.7.11.24	Lup008393.1,K04371,2.7.11.24	Lup013699.1,K04371,2.7.11.24	Lup013774.1,K04371,2.7.11.24	Lup030533.1,K04371,2.7.11.24
[truncated: 38,598 more chars]
