# Supplementary material for: A comprehensive draft genome sequence for lupin (Lupinus angustifolius), an emerging health food: insights into plant–microbe interactions and legume evolution
Source: Plant Biotechnol J. 2016 Sep 23;15(3):318–30. doi: 10.1111/pbi.12615 (PMC5316927; doi:10.1111/pbi.12615)
Supplement: Supplementary file 9 — Data S8 Functional annotations assigned to gene annotations of narrow‐leafed lupin. [file PBI-15-318-s010.gz › CCG.rebuild.gff.reorder.noisoforms.pep.iprscan.gene.GO]

Lup000004.1	1	GO:0045454; cell redox homeostasis; Biological Process
Lup000005.1	3	GO:0005515; protein binding; Molecular Function	GO:0006886; intracellular protein transport; Biological Process	GO:0008565; protein transporter activity; Molecular Function
Lup000007.1	2	GO:0003700; sequence-specific DNA binding transcription factor activity; Molecular Function	GO:0006355; regulation of transcription, DNA-dependent; Biological Process
Lup000009.1	1	GO:0003676; nucleic acid binding; Molecular Function
Lup000010.1	4	GO:0003871; 5-methyltetrahydropteroyltriglutamate-homocysteine S-methyltransferase activity; Molecular Function	GO:0008270; zinc ion binding; Molecular Function	GO:0008652; cellular amino acid biosynthetic process; Biological Process	GO:0009086; methionine biosynthetic process; Biological Process
Lup000011.1	2	GO:0005198; structural molecule activity; Molecular Function	GO:0005515; protein binding; Molecular Function
Lup000013.2	1	GO:0005515; protein binding; Molecular Function
Lup000015.1	5	GO:0004672; protein kinase activity; Molecular Function	GO:0004713; protein tyrosine kinase activity; Molecular Function	GO:0005515; protein binding; Molecular Function	GO:0005524; ATP binding; Molecular Function	GO:0006468; protein phosphorylation; Biological Process
Lup000016.2	5	GO:0003735; structural constituent of ribosome; Molecular Function	GO:0005622; intracellular; Cellular Component	GO:0005840; ribosome; Cellular Component	GO:0006412; translation; Biological Process	GO:0008097; 5S rRNA binding; Molecular Function
Lup000017.1	3	GO:0003333; amino acid transmembrane transport; Biological Process	GO:0015171; amino acid transmembrane transporter activity; Molecular Function	GO:0016020; membrane; Cellular Component
Lup000018.1	3	GO:0003333; amino acid transmembrane transport; Biological Process	GO:0015171; amino acid transmembrane transporter activity; Molecular Function	GO:0016020; membrane; Cellular Component
Lup000019.2	3	GO:0003333; amino acid transmembrane transport; Biological Process	GO:0015171; amino acid transmembrane transporter activity; Molecular Function	GO:0016020; membrane; Cellular Component
Lup000020.1	4	GO:0000287; magnesium ion binding; Molecular Function	GO:0008152; metabolic process; Biological Process	GO:0010333; terpene synthase activity; Molecular Function	GO:0016829; lyase activity; Molecular Function
Lup000021.1	2	GO:0005507; copper ion binding; Molecular Function	GO:0009055; electron carrier activity; Molecular Function
Lup000023.1	2	GO:0005507; copper ion binding; Molecular Function	GO:0009055; electron carrier activity; Molecular Function
Lup000024.1	2	GO:0005515; protein binding; Molecular Function	GO:0008270; zinc ion binding; Molecular Function
Lup000026.1	5	GO:0008270; zinc ion binding; Molecular Function	GO:0008703; 5-amino-6-(5-phosphoribosylamino)uracil reductase activity; Molecular Function	GO:0009231; riboflavin biosynthetic process; Biological Process	GO:0016787; hydrolase activity; Molecular Function	GO:0055114; oxidation-reduction process; Biological Process
Lup000027.2	1	GO:0005488; binding; Molecular Function
Lup000030.1	8	GO:0004470; malic enzyme activity; Molecular Function	GO:0006108; malate metabolic process; Biological Process	GO:0016491; oxidoreductase activity; Molecular Function	GO:0016616; oxidoreductase activity, acting on the CH-OH group of donors, NAD or NADP as acceptor; Molecular Function	GO:0016619; malate dehydrogenase (oxaloacetate-decarboxylating) activity; Molecular Function	GO:0046872; metal ion binding; Molecular Function	GO:0051287; NAD binding; Molecular Function	GO:0055114; oxidation-reduction process; Biological Process
Lup000032.1	3	GO:0004672; protein kinase activity; Molecular Function	GO:0005524; ATP binding; Molecular Function	GO:0006468; protein phosphorylation; Biological Process
Lup000035.1	1	GO:0005515; protein binding; Molecular Function
Lup000036.1	1	GO:0005515; protein binding; Molecular Function
Lup000039.1	2	GO:0003700; sequence-specific DNA binding transcription factor activity; Molecular Function	GO:0006355; regulation of transcription, DNA-dependent; Biological Process
Lup000040.1	1	GO:0003723; RNA binding; Molecular Function
Lup000041.1	7	GO:0005215; transporter activity; Molecular Function	GO:0006810; transport; Biological Process	GO:0016020; membrane; Cellular Component	GO:0016021; integral to membrane; Cellular Component	GO:0022857; transmembrane transporter activity; Molecular Function	GO:0022891; substrate-specific transmembrane transporter activity; Molecular Function	GO:0055085; transmembrane transport; Biological Process
Lup000042.1	7	GO:0005215; transporter activity; Molecular Function	GO:0006810; transport; Biological Process	GO:0016020; membrane; Cellular Component	GO:0016021; integral to membrane; Cellular Component	GO:0022857; transmembrane transporter activity; Molecular Function	GO:0022891; substrate-specific transmembrane transporter activity; Molecular Function	GO:0055085; transmembrane transport; Biological Process
Lup000043.1	2	GO:0004462; lactoylglutathione lyase activity; Molecular Function	GO:0046872; metal ion binding; Molecular Function
Lup000044.1	6	GO:0004553; hydrolase activity, hydrolyzing O-glycosyl compounds; Molecular Function	GO:0005618; cell wall; Cellular Component	GO:0005975; carbohydrate metabolic process; Biological Process	GO:0006073; cellular glucan metabolic process; Biological Process	GO:0016762; xyloglucan:xyloglucosyl transferase activity; Molecular Function	GO:0048046; apoplast; Cellular Component
Lup000051.1	3	GO:0004602; glutathione peroxidase activity; Molecular Function	GO:0006979; response to oxidative stress; Biological Process	GO:0055114; oxidation-reduction process; Biological Process
Lup000055.1	1	GO:0016881; acid-amino acid ligase activity; Molecular Function
Lup000056.1	1	GO:0003676; nucleic acid binding; Molecular Function
Lup000058.1	2	GO:0003677; DNA binding; Molecular Function	GO:0006355; regulation of transcription, DNA-dependent; Biological Process
Lup000059.1	1	GO:0016020; membrane; Cellular Component
Lup000062.1	2	GO:0006629; lipid metabolic process; Biological Process	GO:0016788; hydrolase activity, acting on ester bonds; Molecular Function
Lup000063.1	5	GO:0006855; drug transmembrane transport; Biological Process	GO:0015238; drug transmembrane transporter activity; Molecular Function	GO:0015297; antiporter activity; Molecular Function	GO:0016020; membrane; Cellular Component	GO:0055085; transmembrane transport; Biological Process
Lup000064.1	4	GO:0000774; adenyl-nucleotide exchange factor activity; Molecular Function	GO:0006457; protein folding; Biological Process	GO:0042803; protein homodimerization activity; Molecular Function	GO:0051087; chaperone binding; Molecular Function
Lup000065.1	5	GO:0006855; drug transmembrane transport; Biological Process	GO:0015238; drug transmembrane transporter activity; Molecular Function	GO:0015297; antiporter activity; Molecular Function	GO:0016020; membrane; Cellular Component	GO:0055085; transmembrane transport; Biological Process
Lup000073.1	4	GO:0000287; magnesium ion binding; Molecular Function	GO:0008152; metabolic process; Biological Process	GO:0010333; terpene synthase activity; Molecular Function	GO:0016829; lyase activity; Molecular Function
Lup000074.1	4	GO:0003700; sequence-specific DNA binding transcription factor activity; Molecular Function	GO:0006355; regulation of transcription, DNA-dependent; Biological Process	GO:0043565; sequence-specific DNA binding; Molecular Function	GO:0046983; protein dimerization activity; Molecular Function
Lup000075.1	2	GO:0046373; L-arabinose metabolic process; Biological Process	GO:0046556; alpha-N-arabinofuranosidase activity; Molecular Function
Lup000077.1	1	GO:0005515; protein binding; Molecular Function
Lup000078.1	1	GO:0005515; protein binding; Molecular Function
Lup000080.1	1	GO:0008270; zinc ion binding; Molecular Function
Lup000082.1	3	GO:0006457; protein folding; Biological Process	GO:0031072; heat shock protein binding; Molecular Function	GO:0051082; unfolded protein binding; Molecular Function
Lup000083.1	1	GO:0005515; protein binding; Molecular Function
Lup000085.1	5	GO:0000166; nucleotide binding; Molecular Function	GO:0005524; ATP binding; Molecular Function	GO:0016020; membrane; Cellular Component	GO:0016887; ATPase activity; Molecular Function	GO:0017111; nucleoside-triphosphatase activity; Molecular Function
Lup000086.1	3	GO:0005515; protein binding; Molecular Function	GO:0006891; intra-Golgi vesicle-mediated transport; Biological Process	GO:0017119; Golgi transport complex; Cellular Component
Lup000088.1	1	GO:0016020; membrane; Cellular Component
Lup000091.1	3	GO:0016491; oxidoreductase activity; Molecular Function	GO:0016706; oxidoreductase activity, acting on paired donors, with incorporation or reduction of molecular oxygen, 2-oxoglutarate as one donor, and incorporation of one atom each of oxygen into both donors; Molecular Function	GO:0055114; oxidation-reduction process; Biological Process
Lup000092.1	6	GO:0004672; protein kinase activity; Molecular Function	GO:0004674; protein serine/threonine kinase activity; Molecular Function	GO:0004713; protein tyrosine kinase activity; Molecular Function	GO:0005488; binding; Molecular Function	GO:0005524; ATP binding; Molecular Function	GO:0006468; protein phosphorylation; Biological Process
Lup000093.1	5	GO:0009523; photosystem II; Cellular Component	GO:0015979; photosynthesis; Biological Process	GO:0016020; membrane; Cellular Component	GO:0042301; phosphate ion binding; Molecular Function	GO:0050821; protein stabilization; Biological Process
Lup000094.4	8	GO:0003677; DNA binding; Molecular Function	GO:0003735; structural constituent of ribosome; Molecular Function	GO:0003899; DNA-directed RNA polymerase activity; Molecular Function	GO:0005622; intracellular; Cellular Component	GO:0005840; ribosome; Cellular Component	GO:0006351; transcription, DNA-dependent; Biological Process	GO:0006412; translation; Biological Process	GO:0046983; protein dimerization activity; Molecular Function
Lup000096.1	3	GO:0004527; exonuclease activity; Molecular Function	GO:0005622; intracellular; Cellular Component	GO:0008270; zinc ion binding; Molecular Function
Lup000097.1	3	GO:0005215; transporter activity; Molecular Function	GO:0006857; oligopeptide transport; Biological Process	GO:0016020; membrane; Cellular Component
Lup000099.1	4	GO:0006508; proteolysis; Biological Process	GO:0008236; serine-type peptidase activity; Molecular Function	GO:0016020; membrane; Cellular Component	GO:0016021; integral to membrane; Cellular Component
Lup000100.1	1	GO:0016021; integral to membrane; Cellular Component
Lup000102.1	2	GO:0004252; serine-type endopeptidase activity; Molecular Function	GO:0006508; proteolysis; Biological Process
Lup000103.1	1	GO:0005543; phospholipid binding; Molecular Function
Lup000104.1	4	GO:0003735; structural constituent of ribosome; Molecular Function	GO:0005622; intracellular; Cellular Component	GO:0005840; ribosome; Cellular Component	GO:0006412; translation; Biological Process
Lup000105.1	2	GO:0003677; DNA binding; Molecular Function	GO:0006355; regulation of transcription, DNA-dependent; Biological Process
Lup000106.1	2	GO:0003924; GTPase activity; Molecular Function	GO:0005525; GTP binding; Molecular Function
Lup000107.1	2	GO:0016491; oxidoreductase activity; Molecular Function	GO:0055114; oxidation-reduction process; Biological Process
Lup000112.1	2	GO:0004553; hydrolase activity, hydrolyzing O-glycosyl compounds; Molecular Function	GO:0005975; carbohydrate metabolic process; Biological Process
Lup000113.1	6	GO:0004672; protein kinase activity; Molecular Function	GO:0004674; protein serine/threonine kinase activity; Molecular Function	GO:0004713; protein tyrosine kinase activity; Molecular Function	GO:0005515; protein binding; Molecular Function	GO:0005524; ATP binding; Molecular Function	GO:0006468; protein phosphorylation; Biological Process
Lup000114.1	2	GO:0030001; metal ion transport; Biological Process	GO:0046872; metal ion binding; Molecular Function
Lup000116.1	3	GO:0008654; phospholipid biosynthetic process; Biological Process	GO:0016020; membrane; Cellular Component	GO:0016780; phosphotransferase activity, for other substituted phosphate groups; Molecular Function
Lup000117.1	3	GO:0004014; adenosylmethionine decarboxylase activity; Molecular Function	GO:0006597; spermine biosynthetic process; Biological Process	GO:0008295; spermidine biosynthetic process; Biological Process
Lup000118.1	5	GO:0004672; protein kinase activity; Molecular Function	GO:0004674; protein serine/threonine kinase activity; Molecular Function	GO:0004713; protein tyrosine kinase activity; Molecular Function	GO:0005524; ATP binding; Molecular Function	GO:0006468; protein phosphorylation; Biological Process
Lup000119.1	1	GO:0005515; protein binding; Molecular Function
Lup000121.1	5	GO:0005524; ATP binding; Molecular Function	GO:0006796; phosphate-containing compound metabolic process; Biological Process	GO:0008152; metabolic process; Biological Process	GO:0016301; kinase activity; Molecular Function	GO:0016773; phosphotransferase activity, alcohol group as acceptor; Molecular Function
Lup000124.1	1	GO:0008080; N-acetyltransferase activity; Molecular Function
Lup000125.1	5	GO:0005524; ATP binding; Molecular Function	GO:0005737; cytoplasm; Cellular Component	GO:0006457; protein folding; Biological Process	GO:0042026; protein refolding; Biological Process	GO:0044267; cellular protein metabolic process; Biological Process
Lup000127.1	5	GO:0005506; iron ion binding; Molecular Function	GO:0005737; cytoplasm; Cellular Component	GO:0019310; inositol catabolic process; Biological Process	GO:0050113; inositol oxygenase activity; Molecular Function	GO:0055114; oxidation-reduction process; Biological Process
Lup000128.1	2	GO:0006629; lipid metabolic process; Biological Process	GO:0016788; hydrolase activity, acting on ester bonds; Molecular Function
Lup000129.1	3	GO:0004222; metalloendopeptidase activity; Molecular Function	GO:0006508; proteolysis; Biological Process	GO:0008270; zinc ion binding; Molecular Function
Lup000130.1	1	GO:0003993; acid phosphatase activity; Molecular Function
Lup000131.1	2	GO:0008483; transaminase activity; Molecular Function	GO:0030170; pyridoxal phosphate binding; Molecular Function
Lup000132.1	1	GO:0005515; protein binding; Molecular Function
Lup000133.1	6	GO:0003723; RNA binding; Molecular Function	GO:0004652; polynucleotide adenylyltransferase activity; Molecular Function	GO:0005634; nucleus; Cellular Component	GO:0006351; transcription, DNA-dependent; Biological Process	GO:0016779; nucleotidyltransferase activity; Molecular Function	GO:0043631; RNA polyadenylation; Biological Process
Lup000134.2	3	GO:0005524; ATP binding; Molecular Function	GO:0005975; carbohydrate metabolic process; Biological Process	GO:0016773; phosphotransferase activity, alcohol group as acceptor; Molecular Function
Lup000135.1	3	GO:0005634; nucleus; Cellular Component	GO:0006355; regulation of transcription, DNA-dependent; Biological Process	GO:0046983; protein dimerization activity; Molecular Function
Lup000136.1	6	GO:0004672; protein kinase activity; Molecular Function	GO:0004674; protein serine/threonine kinase activity; Molecular Function	GO:0004713; protein tyrosine kinase activity; Molecular Function	GO:0005524; ATP binding; Molecular Function	GO:0006468; protein phosphorylation; Biological Process	GO:0016998; cell wall macromolecule catabolic process; Biological Process
Lup000137.1	2	GO:0000160; two-component signal transduction system (phosphorelay); Biological Process	GO:0004871; signal transducer activity; Molecular Function
Lup000138.1	5	GO:0000166; nucleotide binding; Molecular Function	GO:0005524; ATP binding; Molecular Function	GO:0016020; membrane; Cellular Component	GO:0016887; ATPase activity; Molecular Function	GO:0017111; nucleoside-triphosphatase activity; Molecular Function
Lup000142.1	4	GO:0004672; protein kinase activity; Molecular Function	GO:0004674; protein serine/threonine kinase activity; Molecular Function	GO:0005524; ATP binding; Molecular Function	GO:0006468; protein phosphorylation; Biological Process
Lup000148.1	3	GO:0003700; sequence-specific DNA binding transcription factor activity; Molecular Function	GO:0006355; regulation of transcription, DNA-dependent; Biological Process	GO:0043565; sequence-specific DNA binding; Molecular Function
Lup000149.1	4	GO:0003700; sequence-specific DNA binding transcription factor activity; Molecular Function	GO:0006355; regulation of transcription, DNA-dependent; Biological Process	GO:0008270; zinc ion binding; Molecular Function	GO:0043565; sequence-specific DNA binding; Molecular Function
Lup000150.1	2	GO:0003700; sequence-specific DNA binding transcription factor activity; Molecular Function	GO:0006355; regulation of transcription, DNA-dependent; Biological Process
Lup000151.1	1	GO:0006886; intracellular protein transport; Biological Process
Lup000152.1	3	GO:0003700; sequence-specific DNA binding transcription factor activity; Molecular Function	GO:0006355; regulation of transcription, DNA-dependent; Biological Process	GO:0043565; sequence-specific DNA binding; Molecular Function
Lup000154.1	3	GO:0003700; sequence-specific DNA binding transcription factor activity; Molecular Function	GO:0006355; regulation of transcription, DNA-dependent; Biological Process	GO:0043565; sequence-specific DNA binding; Molecular Function
Lup000156.1	2	GO:0003924; GTPase activity; Molecular Function	GO:0005525; GTP binding; Molecular Function
Lup000157.1	2	GO:0004553; hydrolase activity, hydrolyzing O-glycosyl compounds; Molecular Function	GO:0005975; carbohydrate metabolic process; Biological Process
Lup000158.1	3	GO:0000786; nucleosome; Cellular Component	GO:0003677; DNA binding; Molecular Function	GO:0006334; nucleosome assembly; Biological Process
Lup000162.1	10	GO:0003924; GTPase activity; Molecular Function	GO:0005525; GTP binding; Molecular Function	GO:0005622; intracellular; Cellular Component	GO:0006184; GTP catabolic process; Biological Process	GO:0006886; intracellular protein transport; Biological Process	GO:0006913; nucleocytoplasmic transport; Biological Process	GO:0007165; signal transduction; Biological Process	GO:0007264; small GTPase mediated signal transduction; Biological Process	GO:0015031; protein transport; Biological Process	GO:0016020; membrane; Cellular Component
Lup000163.1	3	GO:0003700; sequence-specific DNA binding transcription factor activity; Molecular Function	GO:0006355; regulation of transcription, DNA-dependent; Biological Process	GO:0043565; sequence-specific DNA binding; Molecular Function
Lup000166.1	5	GO:0000166; nucleotide binding; Molecular Function	GO:0015979; photosynthesis; Biological Process	GO:0015995; chlorophyll biosynthetic process; Biological Process	GO:0016851; magnesium chelatase activity; Molecular Function	GO:0017111; nucleoside-triphosphatase activity; Molecular Function
Lup000167.1	2	GO:0006629; lipid metabolic process; Biological Process	GO:0016788; hydrolase activity, acting on ester bonds; Molecular Function
Lup000168.1	1	GO:0003676; nucleic acid binding; Molecular Function
Lup000170.1	6	GO:0004672; protein kinase activity; Molecular Function	GO:0004674; protein serine/threonine kinase activity; Molecular Function	GO:0004707; MAP kinase activity; Molecular Function	GO:0004713; protein tyrosine kinase activity; Molecular Function	GO:0005524; ATP binding; Molecular Function	GO:0006468; protein phosphorylation; Biological Process
Lup000172.1	1	GO:0016020; membrane; Cellular Component
Lup000174.1	3	GO:0003700; sequence-specific DNA binding transcription factor activity; Molecular Function	GO:0006355; regulation of transcription, DNA-dependent; Biological Process	GO:0043565; sequence-specific DNA binding; Molecular Function
Lup000175.1	1	GO:0016881; acid-amino acid ligase activity; Molecular Function
Lup000176.1	1	GO:0005515; protein binding; Molecular Function
Lup000177.1	4	GO:0000166; nucleotide binding; Molecular Function	GO:0005524; ATP binding; Molecular Function	GO:0016887; ATPase activity; Molecular Function	GO:0017111; nucleoside-triphosphatase activity; Molecular Function
Lup000181.1	10	GO:0009523; photosystem II; Cellular Component	GO:0009536; plastid; Cellular Component	GO:0009539; photosystem II reaction center; Cellular Component	GO:0009579; thylakoid; Cellular Component	GO:0009767; photosynthetic electron transport chain; Biological Process	GO:0015979; photosynthesis; Biological Process	GO:0016021; integral to membrane; Cellular Component	GO:0019684; photosynthesis, light reaction; Biological Process	GO:0020037; heme binding; Molecular Function	GO:0046872; metal ion binding; Molecular Function
Lup000182.2	12	GO:0003989; acetyl-CoA carboxylase activity; Molecular Function	GO:0005506; iron ion binding; Molecular Function	GO:0006633; fatty acid biosynthetic process; Biological Process	GO:0009055; electron carrier activity; Molecular Function	GO:0009317; acetyl-CoA carboxylase complex; Cellular Component	GO:0009522; photosystem I; Cellular Component	GO:0009579; thylakoid; Cellular Component	GO:0015979; photosynthesis; Biological Process	GO:0016021; integral to membrane; Cellular Component	GO:0016874; ligase activity; Molecular Function	GO:0020037; heme binding; Molecular Function	GO:0031361; integral to thylakoid membrane; Cellular Component
Lup000184.1	4	GO:0009522; photosystem I; Cellular Component	GO:0009579; thylakoid; Cellular Component	GO:0015979; photosynthesis; Biological Process	GO:0016021; integral to membrane; Cellular Component
Lup000185.1	4	GO:0003735; structural constituent of ribosome; Molecular Function	GO:0005622; intracellular; Cellular Component	GO:0005840; ribosome; Cellular Component	GO:0006412; translation; Biological Process
Lup000187.1	2	GO:0003677; DNA binding; Molecular Function	GO:0005515; protein binding; Molecular Function
Lup000188.1	2	GO:0006633; fatty acid biosynthetic process; Biological Process	GO:0016790; thiolester hydrolase activity; Molecular Function
Lup000190.1	2	GO:0030001; metal ion transport; Biological Process	GO:0046872; metal ion binding; Molecular Function
Lup000192.1	3	GO:0003700; sequence-specific DNA binding transcription factor activity; Molecular Function	GO:0006355; regulation of transcription, DNA-dependent; Biological Process	GO:0043565; sequence-specific DNA binding; Molecular Function
Lup000193.1	1	GO:0005515; protein binding; Molecular Function
Lup000201.1	3	GO:0005524; ATP binding; Molecular Function	GO:0009396; folic acid-containing compound biosynthetic process; Biological Process	GO:0030272; 5-formyltetrahydrofolate cyclo-ligase activity; Molecular Function
Lup000204.1	4	GO:0005529; sugar binding; Molecular Function	GO:0006486; protein glycosylation; Biological Process	GO:0008378; galactosyltransferase activity; Molecular Function	GO:0016020; membrane; Cellular Component
Lup000208.1	2	GO:0006629; lipid metabolic process; Biological Process	GO:0016788; hydrolase activity, acting on ester bonds; Molecular Function
Lup000209.1	3	GO:0009772; photosynthetic electron transport in photosystem II; Biological Process	GO:0019684; photosynthesis, light reaction; Biological Process	GO:0045156; electron transporter, transferring electrons within the cyclic electron transport pathway of photosynthesis activity; Molecular Function
Lup000210.1	4	GO:0000287; magnesium ion binding; Molecular Function	GO:0009536; plastid; Cellular Component	GO:0015977; carbon fixation; Biological Process	GO:0016984; ribulose-bisphosphate carboxylase activity; Molecular Function
Lup000211.1	11	GO:0000166; nucleotide binding; Molecular Function	GO:0005524; ATP binding; Molecular Function	GO:0015991; ATP hydrolysis coupled proton transport; Biological Process	GO:0015992; proton transport; Biological Process	GO:0016469; proton-transporting two-sector ATPase complex; Cellular Component	GO:0016820; hydrolase activity, acting on acid anhydrides, catalyzing transmembrane movement of substances; Molecular Function	GO:0017111; nucleoside-triphosphatase activity; Molecular Function	GO:0033178; proton-transporting two-sector ATPase complex, catalytic domain; Cellular Component	GO:0046034; ATP metabolic process; Biological Process	GO:0046933; hydrogen ion transporting ATP synthase activity, rotational mechanism; Molecular Function	GO:0046961; proton-transporting ATPase activity, rotational mechanism; Molecular Function
Lup000212.1	4	GO:0015986; ATP synthesis coupled proton transport; Biological Process	GO:0045261; proton-transporting ATP synthase complex, catalytic core F(1); Cellular Component	GO:0046933; hydrogen ion transporting ATP synthase activity, rotational mechanism; Molecular Function	GO:0046961; proton-transporting ATPase activity, rotational mechanism; Molecular Function
Lup000213.1	3	GO:0008137; NADH dehydrogenase (ubiquinone) activity; Molecular Function	GO:0016651; oxidoreductase activity, acting on NADH or NADPH; Molecular Function	GO:0055114; oxidation-reduction process; Biological Process
Lup000214.1	3	GO:0003723; RNA binding; Molecular Function	GO:0005622; intracellular; Cellular Component	GO:0019843; rRNA binding; Molecular Function
Lup000215.1	3	GO:0008137; NADH dehydrogenase (ubiquinone) activity; Molecular Function	GO:0042773; ATP synthesis coupled electron transport; Biological Process	GO:0055114; oxidation-reduction process; Biological Process
Lup000217.1	4	GO:0005524; ATP binding; Molecular Function	GO:0005634; nucleus; Cellular Component	GO:0006298; mismatch repair; Biological Process	GO:0030983; mismatched DNA binding; Molecular Function
Lup000218.1	1	GO:0003676; nucleic acid binding; Molecular Function
Lup000221.1	3	GO:0003700; sequence-specific DNA binding transcription factor activity; Molecular Function	GO:0006355; regulation of transcription, DNA-dependent; Biological Process	GO:0043565; sequence-specific DNA binding; Molecular Function
Lup000224.1	3	GO:0004725; protein tyrosine phosphatase activity; Molecular Function	GO:0016311; dephosphorylation; Biological Process	GO:0016791; phosphatase activity; Molecular Function
Lup000225.1	1	GO:0005515; protein binding; Molecular Function
Lup000226.1	8	GO:0003735; structural constituent of ribosome; Molecular Function	GO:0004672; protein kinase activity; Molecular Function	GO:0004713; protein tyrosine kinase activity; Molecular Function	GO:0005524; ATP binding; Molecular Function	GO:0005622; intracellular; Cellular Component	GO:0005840; ribosome; Cellular Component	GO:0006412; translation; Biological Process	GO:0006468; protein phosphorylation; Biological Process
Lup000228.1	1	GO:0005515; protein binding; Molecular Function
Lup000229.1	4	GO:0000166; nucleotide binding; Molecular Function	GO:0005524; ATP binding; Molecular Function	GO:0016887; ATPase activity; Molecular Function	GO:0017111; nucleoside-triphosphatase activity; Molecular Function
Lup000230.1	3	GO:0009055; electron carrier activity; Molecular Function	GO:0015035; protein disulfide oxidoreductase activity; Molecular Function	GO:0045454; cell redox homeostasis; Biological Process
Lup000232.1	6	GO:0005618; cell wall; Cellular Component	GO:0007047; cellular cell wall organization; Biological Process	GO:0008466; glycogenin glucosyltransferase activity; Molecular Function	GO:0016758; transferase activity, transferring hexosyl groups; Molecular Function	GO:0030054; cell junction; Cellular Component	GO:0030244; cellulose biosynthetic process; Biological Process
Lup000235.1	5	GO:0005506; iron ion binding; Molecular Function	GO:0009055; electron carrier activity; Molecular Function	GO:0016705; oxidoreductase activity, acting on paired donors, with incorporation or reduction of molecular oxygen; Molecular Function	GO:0020037; heme binding; Molecular Function	GO:0055114; oxidation-reduction process; Biological Process
Lup000238.1	1	GO:0003676; nucleic acid binding; Molecular Function
Lup000240.1	2	GO:0005507; copper ion binding; Molecular Function	GO:0009055; electron carrier activity; Molecular Function
Lup000242.1	4	GO:0016020; membrane; Cellular Component	GO:0030001; metal ion transport; Biological Process	GO:0046873; metal ion transmembrane transporter activity; Molecular Function	GO:0055085; transmembrane transport; Biological Process
Lup000245.1	2	GO:0005515; protein binding; Molecular Function	GO:0008270; zinc ion binding; Molecular Function
Lup000247.2	1	GO:0005515; protein binding; Molecular Function
Lup000249.1	5	GO:0004672; protein kinase activity; Molecular Function	GO:0004674; protein serine/threonine kinase activity; Molecular Function	GO:0004713; protein tyrosine kinase activity; Molecular Function	GO:0005524; ATP binding; Molecular Function	GO:0006468; protein phosphorylation; Biological Process
Lup000250.1	3	GO:0006626; protein targeting to mitochondrion; Biological Process	GO:0042719; mitochondrial intermembrane space protein transporter complex; Cellular Component	GO:0045039; protein import into mitochondrial inner membrane; Biological Process
Lup000252.1	1	GO:0016021; integral to membrane; Cellular Component
Lup000253.1	1	GO:0016021; integral to membrane; Cellular Component
Lup000254.1	4	GO:0001522; pseudouridine synthesis; Biological Process	GO:0003723; RNA binding; Molecular Function	GO:0009451; RNA modification; Biological Process	GO:0009982; pseudouridine synthase activity; Molecular Function
Lup000255.1	5	GO:0000166; nucleotide binding; Molecular Function	GO:0005524; ATP binding; Molecular Function	GO:0016020; membrane; Cellular Component	GO:0016887; ATPase activity; Molecular Function	GO:0017111; nucleoside-triphosphatase activity; Molecular Function
Lup000258.1	2	GO:0003723; RNA binding; Molecular Function	GO:0008168; methyltransferase activity; Molecular Function
Lup000263.1	6	GO:0004721; phosphoprotein phosphatase activity; Molecular Function	GO:0005515; protein binding; Molecular Function	GO:0005634; nucleus; Cellular Component	GO:0005737; cytoplasm; Cellular Component	GO:0006470; protein dephosphorylation; Biological Process	GO:0016787; hydrolase activity; Molecular Function
Lup000267.2	4	GO:0003779; actin binding; Molecular Function	GO:0005515; protein binding; Molecular Function	GO:0005856; cytoskeleton; Cellular Component	GO:0030833; regulation of actin filament polymerization; Biological Process
Lup000268.1	1	GO:0016020; membrane; Cellular Component
Lup000269.1	5	GO:0003824; catalytic activity; Molecular Function	GO:0004834; tryptophan synthase activity; Molecular Function	GO:0006568; tryptophan metabolic process; Biological Process	GO:0008152; metabolic process; Biological Process	GO:0030170; pyridoxal phosphate binding; Molecular Function
Lup000270.1	1	GO:0005515; protein binding; Molecular Function
Lup000271.1	3	GO:0003676; nucleic acid binding; Molecular Function	GO:0005524; ATP binding; Molecular Function	GO:0008026; ATP-dependent helicase activity; Molecular Function
Lup000272.1	6	GO:0004672; protein kinase activity; Molecular Function	GO:0004674; protein serine/threonine kinase activity; Molecular Function	GO:0004713; protein tyrosine kinase activity; Molecular Function	GO:0005524; ATP binding; Molecular Function	GO:0006468; protein phosphorylation; Biological Process	GO:0006950; response to stress; Biological Process
Lup000273.1	2	GO:0003824; catalytic activity; Molecular Function	GO:0016020; membrane; Cellular Component
Lup000274.1	1	GO:0016787; hydrolase activity; Molecular Function
Lup000275.1	4	GO:0003743; translation initiation factor activity; Molecular Function	GO:0005515; protein binding; Molecular Function	GO:0005852; eukaryotic translation initiation factor 3 complex; Cellular Component	GO:0006413; translational initiation; Biological Process
Lup000277.1	4	GO:0003735; structural constituent of ribosome; Molecular Function	GO:0005622; intracellular; Cellular Component	GO:0005840; ribosome; Cellular Component	GO:0006412; translation; Biological Process
Lup000278.1	3	GO:0004252; serine-type endopeptidase activity; Molecular Function	GO:0005515; protein binding; Molecular Function	GO:0016021; integral to membrane; Cellular Component
Lup000279.1	2	GO:0006508; proteolysis; Biological Process	GO:0008233; peptidase activity; Molecular Function
Lup000281.1	2	GO:0005515; protein binding; Molecular Function	GO:0008270; zinc ion binding; Molecular Function
Lup000282.1	6	GO:0003824; catalytic activity; Molecular Function	GO:0008762; UDP-N-acetylmuramate dehydrogenase activity; Molecular Function	GO:0016491; oxidoreductase activity; Molecular Function	GO:0016614; oxidoreductase activity, acting on CH-OH group of donors; Molecular Function	GO:0050660; flavin adenine dinucleotide binding; Molecular Function	GO:0055114; oxidation-reduction process; Biological Process
Lup000283.1	2	GO:0008152; metabolic process; Biological Process	GO:0016787; hydrolase activity; Molecular Function
Lup000284.1	2	GO:0006952; defense response; Biological Process	GO:0043531; ADP binding; Molecular Function
Lup000285.1	2	GO:0006952; defense response; Biological Process	GO:0043531; ADP binding; Molecular Function
Lup000290.1	6	GO:0004672; protein kinase activity; Molecular Function	GO:0004674; protein serine/threonine kinase activity; Molecular Function	GO:0004713; protein tyrosine kinase activity; Molecular Function	GO:0005509; calcium ion binding; Molecular Function	GO:0005524; ATP binding; Molecular Function	GO:0006468; protein phosphorylation; Biological Process
Lup000292.2	2	GO:0004150; dihydroneopterin aldolase activity; Molecular Function	GO:0006760; folic acid-containing compound metabolic process; Biological Process
Lup000293.1	2	GO:0004221; ubiquitin thiolesterase activity; Molecular Function	GO:0006511; ubiquitin-dependent protein catabolic process; Biological Process
Lup000294.1	3	GO:0009055; electron carrier activity; Molecular Function	GO:0015035; protein disulfide oxidoreductase activity; Molecular Function	GO:0045454; cell redox homeostasis; Biological Process
Lup000295.1	5	GO:0005484; SNAP receptor activity; Molecular Function	GO:0005515; protein binding; Molecular Function	GO:0006886; intracellular protein transport; Biological Process	GO:0016020; membrane; Cellular Component	GO:0016888; endodeoxyribonuclease activity, producing 5'-phosphomonoesters; Molecular Function
Lup000296.1	4	GO:0005484; SNAP receptor activity; Molecular Function	GO:0005515; protein binding; Molecular Function	GO:0006886; intracellular protein transport; Biological Process	GO:0016020; membrane; Cellular Component
Lup000297.1	3	GO:0000151; ubiquitin ligase complex; Cellular Component	GO:0004842; ubiquitin-protein ligase activity; Molecular Function	GO:0016567; protein ubiquitination; Biological Process
Lup000298.1	5	GO:0003677; DNA binding; Molecular Function	GO:0003700; sequence-specific DNA binding transcription factor activity; Molecular Function	GO:0005634; nucleus; Cellular Component	GO:0006355; regulation of transcription, DNA-dependent; Biological Process	GO:0043565; sequence-specific DNA binding; Molecular Function
Lup000300.1	1	GO:0010044; response to aluminum ion; Biological Process
Lup000301.1	1	GO:0009058; biosynthetic process; Biological Process
Lup000303.1	6	GO:0004672; protein kinase activity; Molecular Function	GO:0004674; protein serine/threonine kinase activity; Molecular Function	GO:0004713; protein tyrosine kinase activity; Molecular Function	GO:0005515; protein binding; Molecular Function	GO:0005524; ATP binding; Molecular Function	GO:0006468; protein phosphorylation; Biological Process
Lup000309.2	1	GO:0003677; DNA binding; Molecular Function
Lup000310.3	1	GO:0005525; GTP binding; Molecular Function
Lup000312.1	1	GO:0005509; calcium ion binding; Molecular Function
Lup000313.1	1	GO:0016881; acid-amino acid ligase activity; Molecular Function
Lup000314.2	3	GO:0016491; oxidoreductase activity; Molecular Function	GO:0046872; metal ion binding; Molecular Function	GO:0055114; oxidation-reduction process; Biological Process
Lup000315.2	1	GO:0008270; zinc ion binding; Molecular Function
Lup000316.1	1	GO:0008270; zinc ion binding; Molecular Function
Lup000317.1	6	GO:0005515; protein binding; Molecular Function	GO:0005634; nucleus; Cellular Component	GO:0008270; zinc ion binding; Molecular Function	GO:0018024; histone-lysine N-methyltransferase activity; Molecular Function	GO:0034968; histone lysine methylation; Biological Process	GO:0042393; histone binding; Molecular Function
Lup000318.1	2	GO:0046373; L-arabinose metabolic process; Biological Process	GO:0046556; alpha-N-arabinofuranosidase activity; Molecular Function
Lup000321.1	1	GO:0005515; protein binding; Molecular Function
Lup000323.1	3	GO:0003700; sequence-specific DNA binding transcription factor activity; Molecular Function	GO:0005634; nucleus; Cellular Component	GO:0006355; regulation of transcription, DNA-dependent; Biological Process
Lup000324.1	3	GO:0004197; cysteine-type endopeptidase activity; Molecular Function	GO:0006508; proteolysis; Biological Process	GO:0008234; cysteine-type peptidase activity; Molecular Function
Lup000331.1	2	GO:0005634; nucleus; Cellular Component	GO:0006334; nucleosome assembly; Biological Process
Lup000332.1	1	GO:0008168; methyltransferase activity; Molecular Function
Lup000333.1	1	GO:0003677; DNA binding; Molecular Function
Lup000334.1	2	GO:0000272; polysaccharide catabolic process; Biological Process	GO:0016161; beta-amylase activity; Molecular Function
Lup000335.1	5	GO:0004672; protein kinase activity; Molecular Function	GO:0004674; protein serine/threonine kinase activity; Molecular Function	GO:0004713; protein tyrosine kinase activity; Molecular Function	GO:0005524; ATP binding; Molecular Function	GO:0006468; protein phosphorylation; Biological Process
Lup000336.1	2	GO:0006629; lipid metabolic process; Biological Process	GO:0016788; hydrolase activity, acting on ester bonds; Molecular Function
Lup000337.1	2	GO:0008152; metabolic process; Biological Process	GO:0016491; oxidoreductase activity; Molecular Function
Lup000338.1	5	GO:0005506; iron ion binding; Molecular Function	GO:0009055; electron carrier activity; Molecular Function	GO:0016705; oxidoreductase activity, acting on paired donors, with incorporation or reduction of molecular oxygen; Molecular Function	GO:0020037; heme binding; Molecular Function	GO:0055114; oxidation-reduction process; Biological Process
Lup000339.3	4	GO:0000166; nucleotide binding; Molecular Function	GO:0005524; ATP binding; Molecular Function	GO:0016887; ATPase activity; Molecular Function	GO:0017111; nucleoside-triphosphatase activity; Molecular Function
Lup000340.1	5	GO:0005506; iron ion binding; Molecular Function	GO:0009055; electron carrier activity; Molecular Function	GO:0016705; oxidoreductase activity, acting on paired donors, with incorporation or reduction of molecular oxygen; Molecular Function	GO:0020037; heme binding; Molecular Function	GO:0055114; oxidation-reduction process; Biological Process
Lup000341.1	5	GO:0005506; iron ion binding; Molecular Function	GO:0009055; electron carrier activity; Molecular Function	GO:0016705; oxidoreductase activity, acting on paired donors, with incorporation or reduction of molecular oxygen; Molecular Function	GO:0020037; heme binding; Molecular Function	GO:0055114; oxidation-reduction process; Biological Process
Lup000342.1	5	GO:0005506; iron ion binding; Molecular Function	GO:0009055; electron carrier activity; Molecular Function	GO:0016705; oxidoreductase activity, acting on paired donors, with incorporation or reduction of molecular oxygen; Molecular Function	GO:0020037; heme binding; Molecular Function	GO:0055114; oxidation-reduction process; Biological Process
Lup000343.1	1	GO:0016787; hydrolase activity; Molecular Function
Lup000344.1	2	GO:0005515; protein binding; Molecular Function	GO:0008270; zinc ion binding; Molecular Function
Lup000345.1	1	GO:0005515; protein binding; Molecular Function
Lup000346.1	1	GO:0005515; protein binding; Molecular Function
Lup000348.1	4	GO:0004601; peroxidase activity; Molecular Function	GO:0006979; response to oxidative stress; Biological Process	GO:0020037; heme binding; Molecular Function	GO:0055114; oxidation-reduction process; Biological Process
Lup000349.1	2	GO:0008152; metabolic process; Biological Process	GO:0008168; methyltransferase activity; Molecular Function
Lup000351.2	1	GO:0003676; nucleic acid binding; Molecular Function
Lup000352.1	2	GO:0005856; cytoskeleton; Cellular Component	GO:0030833; regulation of actin filament polymerization; Biological Process
Lup000354.5	4	GO:0003723; RNA binding; Molecular Function	GO:0003743; translation initiation factor activity; Molecular Function	GO:0005737; cytoplasm; Cellular Component	GO:0006413; translational initiation; Biological Process
Lup000355.1	3	GO:0003735; structural constituent of ribosome; Molecular Function	GO:0005840; ribosome; Cellular Component	GO:0006412; translation; Biological Process
Lup000356.1	5	GO:0015078; hydrogen ion transmembrane transporter activity; Molecular Function	GO:0015986; ATP synthesis coupled proton transport; Biological Process	GO:0015991; ATP hydrolysis coupled proton transport; Biological Process	GO:0033177; proton-transporting two-sector ATPase complex, proton-transporting domain; Cellular Component	GO:0045263; proton-transporting ATP synthase complex, coupling factor F(o); Cellular Component
Lup000357.1	6	GO:0000276; mitochondrial proton-transporting ATP synthase complex, coupling factor F(o); Cellular Component	GO:0015078; hydrogen ion transmembrane transporter activity; Molecular Function	GO:0015986; ATP synthesis coupled proton transport; Biological Process	GO:0016651; oxidoreductase activity, acting on NADH or NADPH; Molecular Function	GO:0042773; ATP synthesis coupled electron transport; Biological Process	GO:0055114; oxidation-reduction process; Biological Process
Lup000358.1	4	GO:0003735; structural constituent of ribosome; Molecular Function	GO:0005622; intracellular; Cellular Component	GO:0005840; ribosome; Cellular Component	GO:0006412; translation; Biological Process
Lup000359.2	7	GO:0004129; cytochrome-c oxidase activity; Molecular Function	GO:0005506; iron ion binding; Molecular Function	GO:0009055; electron carrier activity; Molecular Function	GO:0009060; aerobic respiration; Biological Process	GO:0016021; integral to membrane; Cellular Component	GO:0020037; heme binding; Molecular Function	GO:0055114; oxidation-reduction process; Biological Process
Lup000360.1	5	GO:0003676; nucleic acid binding; Molecular Function	GO:0003723; RNA binding; Molecular Function	GO:0005622; intracellular; Cellular Component	GO:0006139; nucleobase-containing compound metabolic process; Biological Process	GO:0008408; 3'-5' exonuclease activity; Molecular Function
Lup000362.1	2	GO:0008375; acetylglucosaminyltransferase activity; Molecular Function	GO:0016020; membrane; Cellular Component
Lup000365.1	2	GO:0004197; cysteine-type endopeptidase activity; Molecular Function	GO:0006508; proteolysis; Biological Process
Lup000368.1	2	GO:0004857; enzyme inhibitor activity; Molecular Function	GO:0030599; pectinesterase activity; Molecular Function
Lup000369.1	2	GO:0004857; enzyme inhibitor activity; Molecular Function	GO:0030599; pectinesterase activity; Molecular Function
Lup000373.1	5	GO:0008137; NADH dehydrogenase (ubiquinone) activity; Molecular Function	GO:0016651; oxidoreductase activity, acting on NADH or NADPH; Molecular Function	GO:0048038; quinone binding; Molecular Function	GO:0051539; 4 iron, 4 sulfur cluster binding; Molecular Function	GO:0055114; oxidation-reduction process; Biological Process
Lup000374.2	1	GO:0003723; RNA binding; Molecular Function
Lup000376.1	1	GO:0005515; protein binding; Molecular Function
Lup000377.1	2	GO:0004185; serine-type carboxypeptidase activity; Molecular Function	GO:0006508; proteolysis; Biological Process
Lup000378.1	2	GO:0004185; serine-type carboxypeptidase activity; Molecular Function	GO:0006508; proteolysis; Biological Process
Lup000379.1	1	GO:0005515; protein binding; Molecular Function
Lup000382.1	1	GO:0003676; nucleic acid binding; Molecular Function
Lup000383.1	3	GO:0003935; GTP cyclohydrolase II activity; Molecular Function	GO:0008686; 3,4-dihydroxy-2-butanone-4-phosphate synthase activity; Molecular Function	GO:0009231; riboflavin biosynthetic process; Biological Process
Lup000387.1	3	GO:0016491; oxidoreductase activity; Molecular Function	GO:0016706; oxidoreductase activity, acting on paired donors, with incorporation or reduction of molecular oxygen, 2-oxoglutarate as one donor, and incorporation of one atom each of oxygen into both donors; Molecular Function	GO:0055114; oxidation-reduction process; Biological Process
Lup000390.1	2	GO:0003824; catalytic activity; Molecular Function	GO:0016787; hydrolase activity; Molecular Function
Lup000398.1	1	GO:0031072; heat shock protein binding; Molecular Function
Lup000400.1	2	GO:0005622; intracellular; Cellular Component	GO:0008270; zinc ion binding; Molecular Function
Lup000402.1	2	GO:0003723; RNA binding; Molecular Function	GO:0006396; RNA processing; Biological Process
Lup000404.1	2	GO:0006807; nitrogen compound metabolic process; Biological Process	GO:0016810; hydrolase activity, acting on carbon-nitrogen (but not peptide) bonds; Molecular Function
Lup000405.1	2	GO:0003824; catalytic activity; Molecular Function	GO:0008152; metabolic process; Biological Process
Lup000406.1	2	GO:0006952; defense response; Biological Process	GO:0043531; ADP binding; Molecular Function
Lup000407.1	2	GO:0003824; catalytic activity; Molecular Function	GO:0008152; metabolic process; Biological Process
Lup000408.1	2	GO:0006952; defense response; Biological Process	GO:0043531; ADP binding; Molecular Function
Lup000409.1	2	GO:0003924; GTPase activity; Molecular Function	GO:0005525; GTP binding; Molecular Function
Lup000410.1	1	GO:0016788; hydrolase activity, acting on ester bonds; Molecular Function
Lup000411.1	1	GO:0016788; hydrolase activity, acting on ester bonds; Molecular Function
Lup000412.1	5	GO:0000166; nucleotide binding; Molecular Function	GO:0005524; ATP binding; Molecular Function	GO:0016020; membrane; Cellular Component	GO:0016887; ATPase activity; Molecular Function	GO:0017111; nucleoside-triphosphatase activity; Molecular Function
Lup000415.1	2	GO:0008152; metabolic process; Biological Process	GO:0016758; transferase activity, transferring hexosyl groups; Molecular Function
Lup000418.1	2	GO:0005515; protein binding; Molecular Function	GO:0008270; zinc ion binding; Molecular Function
Lup000419.1	2	GO:0005515; protein binding; Molecular Function	GO:0008270; zinc ion binding; Molecular Function
Lup000420.1	2	GO:0005515; protein binding; Molecular Function	GO:0008270; zinc ion binding; Molecular Function
Lup000421.1	5	GO:0009058; biosynthetic process; Biological Process	GO:0009089; lysine biosynthetic process via diaminopimelate; Biological Process	GO:0010285; L,L-diaminopimelate aminotransferase activity; Molecular Function	GO:0016769; transferase activity, transferring nitrogenous groups; Molecular Function	GO:0030170; pyridoxal phosphate binding; Molecular Function
Lup000422.1	1	GO:0005515; protein binding; Molecular Function
Lup000423.1	1	GO:0005576; extracellular region; Cellular Component
Lup000424.1	1	GO:0005576; extracellular region; Cellular Component
Lup000427.1	1	GO:0016021; integral to membrane; Cellular Component
Lup000428.1	3	GO:0003777; microtubule motor activity; Molecular Function	GO:0005524; ATP binding; Molecular Function	GO:0007018; microtubule-based movement; Biological Process
Lup000429.1	1	GO:0019295; coenzyme M biosynthetic process; Biological Process
Lup000433.1	2	GO:0010181; FMN binding; Molecular Function	GO:0016491; oxidoreductase activity; Molecular Function
Lup000434.1	4	GO:0000151; ubiquitin ligase complex; Cellular Component	GO:0004842; ubiquitin-protein ligase activity; Molecular Function	GO:0005515; protein binding; Molecular Function	GO:0016567; protein ubiquitination; Biological Process
Lup000435.1	7	GO:0004672; protein kinase activity; Molecular Function	GO:0004674; protein serine/threonine kinase activity; Molecular Function	GO:0004713; protein tyrosine kinase activity; Molecular Function	GO:0005524; ATP binding; Molecular Function	GO:0005529; sugar binding; Molecular Function	GO:0006468; protein phosphorylation; Biological Process	GO:0048544; recognition of pollen; Biological Process
Lup000438.1	7	GO:0004672; protein kinase activity; Molecular Function	GO:0004674; protein serine/threonine kinase activity; Molecular Function	GO:0004713; protein tyrosine kinase activity; Molecular Function	GO:0005524; ATP binding; Molecular Function	GO:0005529; sugar binding; Molecular Function	GO:0006468; protein phosphorylation; Biological Process	GO:0048544; recognition of pollen; Biological Process
Lup000440.1	2	GO:0005515; protein binding; Molecular Function	GO:0008270; zinc ion binding; Molecular Function
Lup000441.1	1	GO:0005198; structural molecule activity; Molecular Function
Lup000442.1	7	GO:0005215; transporter activity; Molecular Function	GO:0006810; transport; Biological Process	GO:0016020; membrane; Cellular Component	GO:0016021; integral to membrane; Cellular Component	GO:0022857; transmembrane transporter activity; Molecular Function	GO:0022891; substrate-specific transmembrane transporter activity; Molecular Function	GO:0055085; transmembrane transport; Biological Process
Lup000443.1	6	GO:0003824; catalytic activity; Molecular Function	GO:0008762; UDP-N-acetylmuramate dehydrogenase activity; Molecular Function	GO:0016491; oxidoreductase activity; Molecular Function	GO:0016614; oxidoreductase activity, acting on CH-OH group of donors; Molecular Function	GO:0050660; flavin adenine dinucleotide binding; Molecular Function	GO:0055114; oxidation-reduction process; Biological Process
Lup000446.1	2	GO:0009058; biosynthetic process; Biological Process	GO:0016746; transferase activity, transferring acyl groups; Molecular Function
Lup000447.1	1	GO:0005515; protein binding; Molecular Function
Lup000449.1	8	GO:0004470; malic enzyme activity; Molecular Function	GO:0006108; malate metabolic process; Biological Process	GO:0016491; oxidoreductase activity; Molecular Function	GO:0016616; oxidoreductase activity, acting on the CH-OH group of donors, NAD or NADP as acceptor; Molecular Function	GO:0016619; malate dehydrogenase (oxaloacetate-decarboxylating) activity; Molecular Function	GO:0046872; metal ion binding; Molecular Function	GO:0051287; NAD binding; Molecular Function	GO:0055114; oxidation-reduction process; Biological Process
Lup000453.1	2	GO:0005515; protein binding; Molecular Function	GO:0008270; zinc ion binding; Molecular Function
Lup000454.1	2	GO:0016872; intramolecular lyase activity; Molecular Function	GO:0042398; cellular modified amino acid biosynthetic process; Biological Process
Lup000455.1	3	GO:0000151; ubiquitin ligase complex; Cellular Component	GO:0004842; ubiquitin-protein ligase activity; Molecular Function	GO:0016567; protein ubiquitination; Biological Process
Lup000458.1	5	GO:0004672; protein kinase activity; Molecular Function	GO:0004713; protein tyrosine kinase activity; Molecular Function	GO:0005515; protein binding; Molecular Function	GO:0005524; ATP binding; Molecular Function	GO:0006468; protein phosphorylation; Biological Process
Lup000459.1	1	GO:0000049; tRNA binding; Molecular Function
Lup000460.1	3	GO:0000156; two-component response regulator activity; Molecular Function	GO:0000160; two-component signal transduction system (phosphorelay); Biological Process	GO:0006355; regulation of transcription, DNA-dependent; Biological Process
Lup000461.1	3	GO:0003700; sequence-specific DNA binding transcription factor activity; Molecular Function	GO:0006355; regulation of transcription, DNA-dependent; Biological Process	GO:0043565; sequence-specific DNA binding; Molecular Function
Lup000462.1	3	GO:0003700; sequence-specific DNA binding transcription factor activity; Molecular Function	GO:0006355; regulation of transcription, DNA-dependent; Biological Process	GO:0043565; sequence-specific DNA binding; Molecular Function
Lup000464.1	5	GO:0003676; nucleic acid binding; Molecular Function	GO:0003677; DNA binding; Molecular Function	GO:0005634; nucleus; Cellular Component	GO:0006351; transcription, DNA-dependent; Biological Process	GO:0008270; zinc ion binding; Molecular Function
Lup000468.1	4	GO:0003735; structural constituent of ribosome; Molecular Function	GO:0005622; intracellular; Cellular Component	GO:0005840; ribosome; Cellular Component	GO:0006412; translation; Biological Process
Lup000469.1	2	GO:0005515; protein binding; Molecular Function	GO:0008270; zinc ion binding; Molecular Function
Lup000470.1	1	GO:0005515; protein binding; Molecular Function
Lup000471.1	4	GO:0008270; zinc ion binding; Molecular Function	GO:0016491; oxidoreductase activity; Molecular Function	GO:0016747; transferase activity, transferring acyl groups other than amino-acyl groups; Molecular Function	GO:0055114; oxidation-reduction process; Biological Process
Lup000472.1	1	GO:0003824; catalytic activity; Molecular Function
Lup000474.1	5	GO:0005506; iron ion binding; Molecular Function	GO:0009055; electron carrier activity; Molecular Function	GO:0016705; oxidoreductase activity, acting on paired donors, with incorporation or reduction of molecular oxygen; Molecular Function	GO:0020037; heme binding; Molecular Function	GO:0055114; oxidation-reduction process; Biological Process
Lup000485.1	1	GO:0016020; membrane; Cellular Component
Lup000486.1	5	GO:0003735; structural constituent of ribosome; Molecular Function	GO:0005622; intracellular; Cellular Component	GO:0005840; ribosome; Cellular Component	GO:0006412; translation; Biological Process	GO:0019843; rRNA binding; Molecular Function
Lup000488.1	2	GO:0003677; DNA binding; Molecular Function	GO:0006355; regulation of transcription, DNA-dependent; Biological Process
Lup000489.1	4	GO:0004601; peroxidase activity; Molecular Function	GO:0006979; response to oxidative stress; Biological Process	GO:0020037; heme binding; Molecular Function	GO:0055114; oxidation-reduction process; Biological Process
Lup000490.1	1	GO:0005515; protein binding; Molecular Function
Lup000491.1	1	GO:0005515; protein binding; Molecular Function
Lup000493.1	5	GO:0005515; protein binding; Molecular Function	GO:0005634; nucleus; Cellular Component	GO:0006511; ubiquitin-dependent protein catabolic process; Biological Process	GO:0007275; multicellular organismal development; Biological Process	GO:0008270; zinc ion binding; Molecular Function
Lup000494.1	4	GO:0005515; protein binding; Molecular Function	GO:0008060; ARF GTPase activator activity; Molecular Function	GO:0008270; zinc ion binding; Molecular Function	GO:0032312; regulation of ARF GTPase activity; Biological Process
Lup000495.1	3	GO:0001104; RNA polymerase II transcription cofactor activity; Molecular Function	GO:0006355; regulation of transcription, DNA-dependent; Biological Process	GO:0016592; mediator complex; Cellular Component
Lup000497.1	3	GO:0008168; methyltransferase activity; Molecular Function	GO:0008171; O-methyltransferase activity; Molecular Function	GO:0046983; protein dimerization activity; Molecular Function
Lup000498.1	3	GO:0016491; oxidoreductase activity; Molecular Function	GO:0016706; oxidoreductase activity, acting on paired donors, with incorporation or reduction of molecular oxygen, 2-oxoglutarate as one donor, and incorporation of one atom each of oxygen into both donors; Molecular Function	GO:0055114; oxidation-reduction process; Biological Process
Lup000501.1	4	GO:0000156; two-component response regulator activity; Molecular Function	GO:0000160; two-component signal transduction system (phosphorelay); Biological Process	GO:0005515; protein binding; Molecular Function	GO:0006355; regulation of transcription, DNA-dependent; Biological Process
Lup000502.1	2	GO:0005488; binding; Molecular Function	GO:0044238; primary metabolic process; Biological Process
Lup000513.1	4	GO:0003735; structural constituent of ribosome; Molecular Function	GO:0005622; intracellular; Cellular Component	GO:0005840; ribosome; Cellular Component	GO:0006414; translational elongation; Biological Process
Lup000514.1	2	GO:0005515; protein binding; Molecular Function	GO:0008270; zinc ion binding; Molecular Function
Lup000515.3	1	GO:0003676; nucleic acid binding; Molecular Function
Lup000516.1	1	GO:0003676; nucleic acid binding; Molecular Function
Lup000517.1	1	GO:0003676; nucleic acid binding; Molecular Function
Lup000518.1	1	GO:0003676; nucleic acid binding; Molecular Function
Lup000521.1	5	GO:0005515; protein binding; Molecular Function	GO:0005524; ATP binding; Molecular Function	GO:0005634; nucleus; Cellular Component	GO:0006355; regulation of transcription, DNA-dependent; Biological Process	GO:0016818; hydrolase activity, acting on acid anhydrides, in phosphorus-containing anhydrides; Molecular Function
Lup000529.1	1	GO:0005515; protein binding; Molecular Function
Lup000530.1	5	GO:0005507; copper ion binding; Molecular Function	GO:0008131; primary amine oxidase activity; Molecular Function	GO:0009308; amine metabolic process; Biological Process	GO:0048038; quinone binding; Molecular Function	GO:0055114; oxidation-reduction process; Biological Process
Lup000536.1	6	GO:0005524; ATP binding; Molecular Function	GO:0015992; proton transport; Biological Process	GO:0016469; proton-transporting two-sector ATPase complex; Cellular Component	GO:0046034; ATP metabolic process; Biological Process	GO:0046933; hydrogen ion transporting ATP synthase activity, rotational mechanism; Molecular Function	GO:0046961; proton-transporting ATPase activity, rotational mechanism; Molecular Function
Lup000537.1	2	GO:0008152; metabolic process; Biological Process	GO:0016491; oxidoreductase activity; Molecular Function
Lup000539.1	5	GO:0003677; DNA binding; Molecular Function	GO:0003700; sequence-specific DNA binding transcription factor activity; Molecular Function	GO:0005634; nucleus; Cellular Component	GO:0006355; regulation of transcription, DNA-dependent; Biological Process	GO:0043565; sequence-specific DNA binding; Molecular Function
Lup000540.1	2	GO:0008152; metabolic process; Biological Process	GO:0016757; transferase activity, transferring glycosyl groups; Molecular Function
Lup000542.1	3	GO:0003677; DNA binding; Molecular Function	GO:0004518; nuclease activity; Molecular Function	GO:0006289; nucleotide-excision repair; Biological Process
Lup000543.1	1	GO:0016020; membrane; Cellular Component
Lup000544.1	3	GO:0005506; iron ion binding; Molecular Function	GO:0016226; iron-sulfur cluster assembly; Biological Process	GO:0051536; iron-sulfur cluster binding; Molecular Function
Lup000545.1	7	GO:0000287; magnesium ion binding; Molecular Function	GO:0005524; ATP binding; Molecular Function	GO:0005622; intracellular; Cellular Component	GO:0032957; inositol trisphosphate metabolic process; Biological Process	GO:0047325; inositol tetrakisphosphate 1-kinase activity; Molecular Function	GO:0052725; inositol-1,3,4-trisphosphate 6-kinase activity; Molecular Function	GO:0052726; inositol-1,3,4-trisphosphate 5-kinase activity; Molecular Function
Lup000546.1	3	GO:0004594; pantothenate kinase activity; Molecular Function	GO:0005524; ATP binding; Molecular Function	GO:0015937; coenzyme A biosynthetic process; Biological Process
Lup000547.1	3	GO:0004674; protein serine/threonine kinase activity; Molecular Function	GO:0005515; protein binding; Molecular Function	GO:0016773; phosphotransferase activity, alcohol group as acceptor; Molecular Function
Lup000549.1	1	GO:0005515; protein binding; Molecular Function
Lup000552.1	3	GO:0004089; carbonate dehydratase activity; Molecular Function	GO:0008270; zinc ion binding; Molecular Function	GO:0015976; carbon utilization; Biological Process
Lup000553.1	5	GO:0004672; protein kinase activity; Molecular Function	GO:0004674; protein serine/threonine kinase activity; Molecular Function	GO:0004713; protein tyrosine kinase activity; Molecular Function	GO:0005524; ATP binding; Molecular Function	GO:0006468; protein phosphorylation; Biological Process
Lup000554.3	2	GO:0005515; protein binding; Molecular Function	GO:0008270; zinc ion binding; Molecular Function
Lup000555.1	2	GO:0000272; polysaccharide catabolic process; Biological Process	GO:0016161; beta-amylase activity; Molecular Function
Lup000556.1	4	GO:0003700; sequence-specific DNA binding transcription factor activity; Molecular Function	GO:0005634; nucleus; Cellular Component	GO:0006355; regulation of transcription, DNA-dependent; Biological Process	GO:0043565; sequence-specific DNA binding; Molecular Function
Lup000557.1	1	GO:0005515; protein binding; Molecular Function
Lup000558.4	3	GO:0001104; RNA polymerase II transcription cofactor activity; Molecular Function	GO:0006357; regulation of transcription from RNA polymerase II promoter; Biological Process	GO:0016592; mediator complex; Cellular Component
Lup000560.1	2	GO:0008152; metabolic process; Biological Process	GO:0016758; transferase activity, transferring hexosyl groups; Molecular Function
Lup000562.1	2	GO:0008152; metabolic process; Biological Process	GO:0016758; transferase activity, transferring hexosyl groups; Molecular Function
Lup000565.1	2	GO:0016021; integral to membrane; Cellular Component	GO:0055085; transmembrane transport; Biological Process
Lup000566.2	2	GO:0008152; metabolic process; Biological Process	GO:0016597; amino acid binding; Molecular Function
Lup000567.1	1	GO:0016787; hydrolase activity; Molecular Function
Lup000569.1	4	GO:0000079; regulation of cyclin-dependent protein kinase activity; Biological Process	GO:0005675; holo TFIIH complex; Cellular Component	GO:0006355; regulation of transcription, DNA-dependent; Biological Process	GO:0019901; protein kinase binding; Molecular Function
Lup000572.1	3	GO:0008152; metabolic process; Biological Process	GO:0016491; oxidoreductase activity; Molecular Function	GO:0055114; oxidation-reduction process; Biological Process
Lup000573.1	4	GO:0005216; ion channel activity; Molecular Function	GO:0006811; ion transport; Biological Process	GO:0016020; membrane; Cellular Component	GO:0055085; transmembrane transport; Biological Process
Lup000574.1	2	GO:0003824; catalytic activity; Molecular Function	GO:0005992; trehalose biosynthetic process; Biological Process
Lup000576.1	5	GO:0004672; protein kinase activity; Molecular Function	GO:0004713; protein tyrosine kinase activity; Molecular Function	GO:0005515; protein binding; Molecular Function	GO:0005524; ATP binding; Molecular Function	GO:0006468; protein phosphorylation; Biological Process
Lup000579.1	2	GO:0008152; metabolic process; Biological Process	GO:0016491; oxidoreductase activity; Molecular Function
Lup000582.1	8	GO:0003942; N-acetyl-gamma-glutamyl-phosphate reductase activity; Molecular Function	GO:0005737; cytoplasm; Cellular Component	GO:0006520; cellular amino acid metabolic process; Biological Process	GO:0008652; cellular amino acid biosynthetic process; Biological Process	GO:0016620; oxidoreductase activity, acting on the aldehyde or oxo group of donors, NAD or NADP as acceptor; Molecular Function	GO:0046983; protein dimerization activity; Molecular Function	GO:0051287; NAD binding; Molecular Function	GO:0055114; oxidation-reduction process; Biological Process
Lup000586.1	4	GO:0003700; sequence-specific DNA binding transcription factor activity; Molecular Function	GO:0006355; regulation of transcription, DNA-dependent; Biological Process	GO:0043565; sequence-specific DNA binding; Molecular Function	GO:0046983; protein dimerization activity; Molecular Function
Lup000588.1	1	GO:0003677; DNA binding; Molecular Function
Lup000589.2	2	GO:0004462; lactoylglutathione lyase activity; Molecular Function	GO:0046872; metal ion binding; Molecular Function
Lup000590.1	3	GO:0003824; catalytic activity; Molecular Function	GO:0008152; metabolic process; Biological Process	GO:0045454; cell redox homeostasis; Biological Process
Lup000591.1	2	GO:0004553; hydrolase activity, hydrolyzing O-glycosyl compounds; Molecular Function	GO:0005975; carbohydrate metabolic process; Biological Process
Lup000592.1	1	GO:0016020; membrane; Cellular Component
Lup000595.1	4	GO:0015986; ATP synthesis coupled proton transport; Biological Process	GO:0045261; proton-transporting ATP synthase complex, catalytic core F(1); Cellular Component	GO:0046933; hydrogen ion transporting ATP synthase activity, rotational mechanism; Molecular Function	GO:0046961; proton-transporting ATPase activity, rotational mechanism; Molecular Function
Lup000602.1	1	GO:0003676; nucleic acid binding; Molecular Function
Lup000604.1	1	GO:0005515; protein binding; Molecular Function
Lup000605.1	1	GO:0005515; protein binding; Molecular Function
Lup000606.1	3	GO:0004000; adenosine deaminase activity; Molecular Function	GO:0009168; purine ribonucleoside monophosphate biosynthetic process; Biological Process	GO:0019239; deaminase activity; Molecular Function
Lup000607.1	1	GO:0016020; membrane; Cellular Component
Lup000608.1	3	GO:0005978; glycogen biosynthetic process; Biological Process	GO:0009058; biosynthetic process; Biological Process	GO:0016779; nucleotidyltransferase activity; Molecular Function
Lup000610.1	6	GO:0003824; catalytic activity; Molecular Function	GO:0005524; ATP binding; Molecular Function	GO:0006464; protein modification process; Biological Process	GO:0008641; small protein activating enzyme activity; Molecular Function	GO:0016881; acid-amino acid ligase activity; Molecular Function	GO:0045116; protein neddylation; Biological Process
Lup000611.1	2	GO:0008152; metabolic process; Biological Process	GO:0016491; oxidoreductase activity; Molecular Function
Lup000612.1	2	GO:0004190; aspartic-type endopeptidase activity; Molecular Function	GO:0006508; proteolysis; Biological Process
Lup000614.1	5	GO:0005525; GTP binding; Molecular Function	GO:0005622; intracellular; Cellular Component	GO:0006886; intracellular protein transport; Biological Process	GO:0007264; small GTPase mediated signal transduction; Biological Process	GO:0015031; protein transport; Biological Process
Lup000617.1	2	GO:0005524; ATP binding; Molecular Function	GO:0008033; tRNA processing; Biological Process
Lup000621.1	1	GO:0003677; DNA binding; Molecular Function
Lup000622.1	1	GO:0005515; protein binding; Molecular Function
Lup000624.1	2	GO:0005515; protein binding; Molecular Function	GO:0008270; zinc ion binding; Molecular Function
Lup000625.1	1	GO:0003723; RNA binding; Molecular Function
Lup000630.1	3	GO:0005086; ARF guanyl-nucleotide exchange factor activity; Molecular Function	GO:0005622; intracellular; Cellular Component	GO:0032012; regulation of ARF protein signal transduction; Biological Process
Lup000631.1	4	GO:0003824; catalytic activity; Molecular Function	GO:0004722; protein serine/threonine phosphatase activity; Molecular Function	GO:0006470; protein dephosphorylation; Biological Process	GO:0008287; protein serine/threonine phosphatase complex; Cellular Component
Lup000633.1	2	GO:0009058; biosynthetic process; Biological Process	GO:0016779; nucleotidyltransferase activity; Molecular Function
Lup000634.1	2	GO:0009058; biosynthetic process; Biological Process	GO:0016779; nucleotidyltransferase activity; Molecular Function
Lup000636.1	1	GO:0005515; protein binding; Molecular Function
Lup000637.1	1	GO:0008270; zinc ion binding; Molecular Function
Lup000638.1	1	GO:0005089; Rho guanyl-nucleotide exchange factor activity; Molecular Function
Lup000642.1	1	GO:0016020; membrane; Cellular Component
Lup000643.2	4	GO:0003735; structural constituent of ribosome; Molecular Function	GO:0005622; intracellular; Cellular Component	GO:0005840; ribosome; Cellular Component	GO:0006412; translation; Biological Process
Lup000646.1	1	GO:0003677; DNA binding; Molecular Function
Lup000647.1	1	GO:0008270; zinc ion binding; Molecular Function
Lup000648.1	1	GO:0003677; DNA binding; Molecular Function
Lup000651.1	1	GO:0016747; transferase activity, transferring acyl groups other than amino-acyl groups; Molecular Function
Lup000653.3	4	GO:0005215; transporter activity; Molecular Function	GO:0005515; protein binding; Molecular Function	GO:0006810; transport; Biological Process	GO:0016020; membrane; Cellular Component
Lup000654.1	2	GO:0016758; transferase activity, transferring hexosyl groups; Molecular Function	GO:0031227; intrinsic to endoplasmic reticulum membrane; Cellular Component
Lup000656.1	5	GO:0003735; structural constituent of ribosome; Molecular Function	GO:0005622; intracellular; Cellular Component	GO:0005840; ribosome; Cellular Component	GO:0006414; translational elongation; Biological Process	GO:0042254; ribosome biogenesis; Biological Process
Lup000657.1	4	GO:0005484; SNAP receptor activity; Molecular Function	GO:0005515; protein binding; Molecular Function	GO:0006886; intracellular protein transport; Biological Process	GO:0016020; membrane; Cellular Component
Lup000658.1	2	GO:0005515; protein binding; Molecular Function	GO:0005543; phospholipid binding; Molecular Function
Lup000662.1	6	GO:0004435; phosphatidylinositol phospholipase C activity; Molecular Function	GO:0004629; phospholipase C activity; Molecular Function	GO:0005515; protein binding; Molecular Function	GO:0006629; lipid metabolic process; Biological Process	GO:0007165; signal transduction; Biological Process	GO:0035556; intracellular signal transduction; Biological Process
Lup000663.1	6	GO:0004435; phosphatidylinositol phospholipase C activity; Molecular Function	GO:0004629; phospholipase C activity; Molecular Function	GO:0005515; protein binding; Molecular Function	GO:0006629; lipid metabolic process; Biological Process	GO:0007165; signal transduction; Biological Process	GO:0035556; intracellular signal transduction; Biological Process
Lup000664.1	5	GO:0004672; protein kinase activity; Molecular Function	GO:0004674; protein serine/threonine kinase activity; Molecular Function	GO:0004713; protein tyrosine kinase activity; Molecular Function	GO:0005524; ATP binding; Molecular Function	GO:0006468; protein phosphorylation; Biological Process
Lup000665.1	5	GO:0004672; protein kinase activity; Molecular Function	GO:0004674; protein serine/threonine kinase activity; Molecular Function	GO:0004713; protein tyrosine kinase activity; Molecular Function	GO:0005524; ATP binding; Molecular Function	GO:0006468; protein phosphorylation; Biological Process
Lup000666.1	4	GO:0005506; iron ion binding; Molecular Function	GO:0016491; oxidoreductase activity; Molecular Function	GO:0016706; oxidoreductase activity, acting on paired donors, with incorporation or reduction of molecular oxygen, 2-oxoglutarate as one donor, and incorporation of one atom each of oxygen into both donors; Molecular Function	GO:0055114; oxidation-reduction process; Biological Process
Lup000667.1	3	GO:0003676; nucleic acid binding; Molecular Function	GO:0005515; protein binding; Molecular Function	GO:0008270; zinc ion binding; Molecular Function
Lup000668.1	1	GO:0005515; protein binding; Molecular Function
Lup000669.1	1	GO:0003677; DNA binding; Molecular Function
Lup000670.1	1	GO:0003677; DNA binding; Molecular Function
Lup000671.1	2	GO:0005515; protein binding; Molecular Function	GO:0008270; zinc ion binding; Molecular Function
Lup000673.1	5	GO:0003723; RNA binding; Molecular Function	GO:0003735; structural constituent of ribosome; Molecular Function	GO:0005622; intracellular; Cellular Component	GO:0005840; ribosome; Cellular Component	GO:0006412; translation; Biological Process
Lup000677.1	4	GO:0003676; nucleic acid binding; Molecular Function	GO:0003677; DNA binding; Molecular Function	GO:0004386; helicase activity; Molecular Function	GO:0005524; ATP binding; Molecular Function
Lup000678.1	3	GO:0005515; protein binding; Molecular Function	GO:0007154; cell communication; Biological Process	GO:0035091; phosphatidylinositol binding; Molecular Function
Lup000680.1	4	GO:0004665; prephenate dehydrogenase (NADP+) activity; Molecular Function	GO:0006571; tyrosine biosynthetic process; Biological Process	GO:0008977; prephenate dehydrogenase activity; Molecular Function	GO:0055114; oxidation-reduction process; Biological Process
Lup000681.1	4	GO:0006812; cation transport; Biological Process	GO:0015299; solute:hydrogen antiporter activity; Molecular Function	GO:0016021; integral to membrane; Cellular Component	GO:0055085; transmembrane transport; Biological Process
Lup000683.1	2	GO:0005515; protein binding; Molecular Function	GO:0006886; intracellular protein transport; Biological Process
Lup000687.1	3	GO:0006605; protein targeting; Biological Process	GO:0006886; intracellular protein transport; Biological Process	GO:0016020; membrane; Cellular Component
Lup000688.1	1	GO:0005515; protein binding; Molecular Function
Lup000690.1	5	GO:0004725; protein tyrosine phosphatase activity; Molecular Function	GO:0006470; protein dephosphorylation; Biological Process	GO:0008138; protein tyrosine/serine/threonine phosphatase activity; Molecular Function	GO:0016311; dephosphorylation; Biological Process	GO:0016791; phosphatase activity; Molecular Function
Lup000692.4	4	GO:0006662; glycerol ether metabolic process; Biological Process	GO:0009055; electron carrier activity; Molecular Function	GO:0015035; protein disulfide oxidoreductase activity; Molecular Function	GO:0045454; cell redox homeostasis; Biological Process
Lup000693.1	2	GO:0005515; protein binding; Molecular Function	GO:0008270; zinc ion binding; Molecular Function
Lup000694.1	2	GO:0003700; sequence-specific DNA binding transcription factor activity; Molecular Function	GO:0006355; regulation of transcription, DNA-dependent; Biological Process
Lup000695.1	2	GO:0003676; nucleic acid binding; Molecular Function	GO:0008270; zinc ion binding; Molecular Function
Lup000696.1	2	GO:0005515; protein binding; Molecular Function	GO:0008270; zinc ion binding; Molecular Function
Lup000697.1	3	GO:0004725; protein tyrosine phosphatase activity; Molecular Function	GO:0016311; dephosphorylation; Biological Process	GO:0016791; phosphatase activity; Molecular Function
Lup000699.1	3	GO:0016491; oxidoreductase activity; Molecular Function	GO:0016706; oxidoreductase activity, acting on paired donors, with incorporation or reduction of molecular oxygen, 2-oxoglutarate as one donor, and incorporation of one atom each of oxygen into both donors; Molecular Function	GO:0055114; oxidation-reduction process; Biological Process
Lup000700.1	4	GO:0004252; serine-type endopeptidase activity; Molecular Function	GO:0006508; proteolysis; Biological Process	GO:0042802; identical protein binding; Molecular Function	GO:0043086; negative regulation of catalytic activity; Biological Process
Lup000701.1	2	GO:0004553; hydrolase activity, hydrolyzing O-glycosyl compounds; Molecular Function	GO:0005975; carbohydrate metabolic process; Biological Process
Lup000703.2	1	GO:0005515; protein binding; Molecular Function
Lup000705.1	1	GO:0006511; ubiquitin-dependent protein catabolic process; Biological Process
Lup000706.1	3	GO:0004221; ubiquitin thiolesterase activity; Molecular Function	GO:0005515; protein binding; Molecular Function	GO:0006511; ubiquitin-dependent protein catabolic process; Biological Process
Lup000707.1	2	GO:0003676; nucleic acid binding; Molecular Function	GO:0008270; zinc ion binding; Molecular Function
Lup000708.1	6	GO:0004672; protein kinase activity; Molecular Function	GO:0004674; protein serine/threonine kinase activity; Molecular Function	GO:0004713; protein tyrosine kinase activity; Molecular Function	GO:0005515; protein binding; Molecular Function	GO:0005524; ATP binding; Molecular Function	GO:0006468; protein phosphorylation; Biological Process
Lup000709.1	9	GO:0003824; catalytic activity; Molecular Function	GO:0009055; electron carrier activity; Molecular Function	GO:0016491; oxidoreductase activity; Molecular Function	GO:0016614; oxidoreductase activity, acting on CH-OH group of donors; Molecular Function	GO:0046872; metal ion binding; Molecular Function	GO:0050660; flavin adenine dinucleotide binding; Molecular Function	GO:0051536; iron-sulfur cluster binding; Molecular Function	GO:0051537; 2 iron, 2 sulfur cluster binding; Molecular Function	GO:0055114; oxidation-reduction process; Biological Process
Lup000710.1	1	GO:0005515; protein binding; Molecular Function
Lup000711.1	1	GO:0005515; protein binding; Molecular Function
Lup000712.1	1	GO:0005515; protein binding; Molecular Function
Lup000713.1	1	GO:0005515; protein binding; Molecular Function
Lup000714.1	4	GO:0005737; cytoplasm; Cellular Component	GO:0006629; lipid metabolic process; Biological Process	GO:0016021; integral to membrane; Cellular Component	GO:0016627; oxidoreductase activity, acting on the CH-CH group of donors; Molecular Function
Lup000715.1	2	GO:0008152; metabolic process; Biological Process	GO:0016758; transferase activity, transferring hexosyl groups; Molecular Function
Lup000718.1	5	GO:0004672; protein kinase activity; Molecular Function	GO:0004713; protein tyrosine kinase activity; Molecular Function	GO:0005515; protein binding; Molecular Function	GO:0005524; ATP binding; Molecular Function	GO:0006468; protein phosphorylation; Biological Process
Lup000719.1	1	GO:0005634; nucleus; Cellular Component
Lup000720.1	5	GO:0006886; intracellular protein transport; Biological Process	GO:0008565; protein transporter activity; Molecular Function	GO:0015031; protein transport; Biological Process	GO:0016192; vesicle-mediated transport; Biological Process	GO:0030117; membrane coat; Cellular Component
Lup000721.2	1	GO:0005515; protein binding; Molecular Function
Lup000722.1	1	GO:0005515; protein binding; Molecular Function
Lup000723.1	2	GO:0005507; copper ion binding; Molecular Function	GO:0009055; electron carrier activity; Molecular Function
Lup000725.1	1	GO:0003676; nucleic acid binding; Molecular Function
Lup000726.1	8	GO:0003924; GTPase activity; Molecular Function	GO:0005515; protein binding; Molecular Function	GO:0005525; GTP binding; Molecular Function	GO:0006184; GTP catabolic process; Biological Process	GO:0006886; intracellular protein transport; Biological Process	GO:0006913; nucleocytoplasmic transport; Biological Process	GO:0007165; signal transduction; Biological Process	GO:0007264; small GTPase mediated signal transduction; Biological Process
Lup000727.1	1	GO:0005509; calcium ion binding; Molecular Function
Lup000729.2	6	GO:0004672; protein kinase activity; Molecular Function	GO:0004674; protein serine/threonine kinase activity; Molecular Function	GO:0004713; protein tyrosine kinase activity; Molecular Function	GO:0005524; ATP binding; Molecular Function	GO:0006468; protein phosphorylation; Biological Process	GO:0007165; signal transduction; Biological Process
Lup000730.1	5	GO:0004672; protein kinase activity; Molecular Function	GO:0004674; protein serine/threonine kinase activity; Molecular Function	GO:0004713; protein tyrosine kinase activity; Molecular Function	GO:0005524; ATP binding; Molecular Function	GO:0006468; protein phosphorylation; Biological Process
Lup000731.2	2	GO:0005622; intracellular; Cellular Component	GO:0008270; zinc ion binding; Molecular Function
Lup000733.1	3	GO:0003746; translation elongation factor activity; Molecular Function	GO:0005853; eukaryotic translation elongation factor 1 complex; Cellular Component	GO:0006414; translational elongation; Biological Process
Lup000734.1	1	GO:0005515; protein binding; Molecular Function
Lup000735.1	2	GO:0005622; intracellular; Cellular Component	GO:0043565; sequence-specific DNA binding; Molecular Function
Lup000736.1	1	GO:0004869; cysteine-type endopeptidase inhibitor activity; Molecular Function
Lup000737.2	1	GO:0016787; hydrolase activity; Molecular Function
Lup000738.1	2	GO:0003824; catalytic activity; Molecular Function	GO:0004419; hydroxymethylglutaryl-CoA lyase activity; Molecular Function
Lup000739.1	6	GO:0004672; protein kinase activity; Molecular Function	GO:0004674; protein serine/threonine kinase activity; Molecular Function	GO:0004713; protein tyrosine kinase activity; Molecular Function	GO:0005509; calcium ion binding; Molecular Function	GO:0005524; ATP binding; Molecular Function	GO:0006468; protein phosphorylation; Biological Process
Lup000740.1	6	GO:0004672; protein kinase activity; Molecular Function	GO:0004674; protein serine/threonine kinase activity; Molecular Function	GO:0004713; protein tyrosine kinase activity; Molecular Function	GO:0005509; calcium ion binding; Molecular Function	GO:0005524; ATP binding; Molecular Function	GO:0006468; protein phosphorylation; Biological Process
Lup000741.1	4	GO:0005515; protein binding; Molecular Function	GO:0005543; phospholipid binding; Molecular Function	GO:0005622; intracellular; Cellular Component	GO:0007165; signal transduction; Biological Process
Lup000742.1	1	GO:0016192; vesicle-mediated transport; Biological Process
Lup000747.1	1	GO:0005515; protein binding; Molecular Function
Lup000749.1	3	GO:0003700; sequence-specific DNA binding transcription factor activity; Molecular Function	GO:0006355; regulation of transcription, DNA-dependent; Biological Process	GO:0043565; sequence-specific DNA binding; Molecular Function
Lup000750.1	5	GO:0005515; protein binding; Molecular Function	GO:0005543; phospholipid binding; Molecular Function	GO:0005938; cell cortex; Cellular Component	GO:0032065; cortical protein anchoring; Biological Process	GO:0046872; metal ion binding; Molecular Function
Lup000753.1	1	GO:0008152; metabolic process; Biological Process
Lup000755.1	6	GO:0004672; protein kinase activity; Molecular Function	GO:0004674; protein serine/threonine kinase activity; Molecular Function	GO:0004713; protein tyrosine kinase activity; Molecular Function	GO:0005515; protein binding; Molecular Function	GO:0005524; ATP binding; Molecular Function	GO:0006468; protein phosphorylation; Biological Process
Lup000756.1	4	GO:0003676; nucleic acid binding; Molecular Function	GO:0004386; helicase activity; Molecular Function	GO:0005524; ATP binding; Molecular Function	GO:0008026; ATP-dependent helicase activity; Molecular Function
Lup000758.1	2	GO:0016491; oxidoreductase activity; Molecular Function	GO:0055114; oxidation-reduction process; Biological Process
Lup000759.1	5	GO:0005509; calcium ion binding; Molecular Function	GO:0009523; photosystem II; Cellular Component	GO:0009654; oxygen evolving complex; Cellular Component	GO:0015979; photosynthesis; Biological Process	GO:0019898; extrinsic to membrane; Cellular Component
Lup000760.1	1	GO:0005515; protein binding; Molecular Function
Lup000761.1	4	GO:0003676; nucleic acid binding; Molecular Function	GO:0004386; helicase activity; Molecular Function	GO:0005524; ATP binding; Molecular Function	GO:0008026; ATP-dependent helicase activity; Molecular Function
Lup000764.1	2	GO:0004190; aspartic-type endopeptidase activity; Molecular Function	GO:0006508; proteolysis; Biological Process
Lup000766.1	5	GO:0004672; protein kinase activity; Molecular Function	GO:0004674; protein serine/threonine kinase activity; Molecular Function	GO:0004713; protein tyrosine kinase activity; Molecular Function	GO:0005524; ATP binding; Molecular Function	GO:0006468; protein phosphorylation; Biological Process
Lup000767.1	3	GO:0003700; sequence-specific DNA binding transcription factor activity; Molecular Function	GO:0006355; regulation of transcription, DNA-dependent; Biological Process	GO:0043565; sequence-specific DNA binding; Molecular Function
Lup000769.1	2	GO:0008152; metabolic process; Biological Process	GO:0016746; transferase activity, transferring acyl groups; Molecular Function
Lup000770.1	1	GO:0009116; nucleoside metabolic process; Biological Process
Lup000771.1	1	GO:0003676; nucleic acid binding; Molecular Function
Lup000772.1	5	GO:0004672; protein kinase activity; Molecular Function	GO:0004707; MAP kinase activity; Molecular Function	GO:0004713; protein tyrosine kinase activity; Molecular Function	GO:0005524; ATP binding; Molecular Function	GO:0006468; protein phosphorylation; Biological Process
Lup000776.1	4	GO:0003735; structural constituent of ribosome; Molecular Function	GO:0005840; ribosome; Cellular Component	GO:0006412; translation; Biological Process	GO:0015934; large ribosomal subunit; Cellular Component
Lup000778.1	6	GO:0004721; phosphoprotein phosphatase activity; Molecular Function	GO:0005515; protein binding; Molecular Function	GO:0005634; nucleus; Cellular Component	GO:0005737; cytoplasm; Cellular Component	GO:0006470; protein dephosphorylation; Biological Process	GO:0016787; hydrolase activity; Molecular Function
Lup000779.1	1	GO:0005515; protein binding; Molecular Function
Lup000780.1	1	GO:0016020; membrane; Cellular Component
Lup000782.1	2	GO:0008152; metabolic process; Biological Process	GO:0016746; transferase activity, transferring acyl groups; Molecular Function
Lup000783.1	1	GO:0005524; ATP binding; Molecular Function
Lup000784.1	2	GO:0003899; DNA-directed RNA polymerase activity; Molecular Function	GO:0006351; transcription, DNA-dependent; Biological Process
Lup000787.1	3	GO:0016671; oxidoreductase activity, acting on a sulfur group of donors, disulfide as acceptor; Molecular Function	GO:0019538; protein metabolic process; Biological Process	GO:0055114; oxidation-reduction process; Biological Process
Lup000790.1	2	GO:0005515; protein binding; Molecular Function	GO:0008270; zinc ion binding; Molecular Function
Lup000791.1	1	GO:0005515; protein binding; Molecular Function
Lup000797.1	2	GO:0008152; metabolic process; Biological Process	GO:0016746; transferase activity, transferring acyl groups; Molecular Function
Lup000799.1	2	GO:0003723; RNA binding; Molecular Function	GO:0006396; RNA processing; Biological Process
Lup000800.1	5	GO:0004070; aspartate carbamoyltransferase activity; Molecular Function	GO:0006207; 'de novo' pyrimidine base biosynthetic process; Biological Process	GO:0006520; cellular amino acid metabolic process; Biological Process	GO:0016597; amino acid binding; Molecular Function	GO:0016743; carboxyl- or carbamoyltransferase activity; Molecular Function
Lup000801.1	1	GO:0003824; catalytic activity; Molecular Function
Lup000803.1	3	GO:0004553; hydrolase activity, hydrolyzing O-glycosyl compounds; Molecular Function	GO:0005515; protein binding; Molecular Function	GO:0005975; carbohydrate metabolic process; Biological Process
Lup000804.1	2	GO:0003700; sequence-specific DNA binding transcription factor activity; Molecular Function	GO:0006355; regulation of transcription, DNA-dependent; Biological Process
Lup000807.1	1	GO:0016787; hydrolase activity; Molecular Function
Lup000808.1	2	GO:0003779; actin binding; Molecular Function	GO:0005515; protein binding; Molecular Function
Lup000809.1	1	GO:0003676; nucleic acid binding; Molecular Function
Lup000810.1	1	GO:0005515; protein binding; Molecular Function
Lup000811.1	8	GO:0000166; nucleotide binding; Molecular Function	GO:0005524; ATP binding; Molecular Function	GO:0006810; transport; Biological Process	GO:0016021; integral to membrane; Cellular Component	GO:0016887; ATPase activity; Molecular Function	GO:0017111; nucleoside-triphosphatase activity; Molecular Function	GO:0042626; ATPase activity, coupled to transmembrane movement of substances; Molecular Function	GO:0055085; transmembrane transport; Biological Process
Lup000812.1	2	GO:0005507; copper ion binding; Molecular Function	GO:0009055; electron carrier activity; Molecular Function
Lup000813.1	5	GO:0005506; iron ion binding; Molecular Function	GO:0009055; electron carrier activity; Molecular Function	GO:0016705; oxidoreductase activity, acting on paired donors, with incorporation or reduction of molecular oxygen; Molecular Function	GO:0020037; heme binding; Molecular Function	GO:0055114; oxidation-reduction process; Biological Process
Lup000815.1	3	GO:0005737; cytoplasm; Cellular Component	GO:0006535; cysteine biosynthetic process from serine; Biological Process	GO:0009001; serine O-acetyltransferase activity; Molecular Function
Lup000816.1	3	GO:0005618; cell wall; Cellular Component	GO:0030599; pectinesterase activity; Molecular Function	GO:0042545; cell wall modification; Biological Process
Lup000817.1	2	GO:0003677; DNA binding; Molecular Function	GO:0003723; RNA binding; Molecular Function
Lup000818.1	1	GO:0005515; protein binding; Molecular Function
Lup000819.1	3	GO:0005267; potassium channel activity; Molecular Function	GO:0016020; membrane; Cellular Component	GO:0071805; potassium ion transmembrane transport; Biological Process
Lup000822.1	5	GO:0003677; DNA binding; Molecular Function	GO:0005622; intracellular; Cellular Component	GO:0005634; nucleus; Cellular Component	GO:0006355; regulation of transcription, DNA-dependent; Biological Process	GO:0043565; sequence-specific DNA binding; Molecular Function
Lup000823.1	3	GO:0003677; DNA binding; Molecular Function	GO:0005622; intracellular; Cellular Component	GO:0043565; sequence-specific DNA binding; Molecular Function
Lup000824.1	6	GO:0004672; protein kinase activity; Molecular Function	GO:0004674; protein serine/threonine kinase activity; Molecular Function	GO:0004713; protein tyrosine kinase activity; Molecular Function	GO:0005488; binding; Molecular Function	GO:0005524; ATP binding; Molecular Function	GO:0006468; protein phosphorylation; Biological Process
Lup000825.1	3	GO:0016020; membrane; Cellular Component	GO:0016760; cellulose synthase (UDP-forming) activity; Molecular Function	GO:0030244; cellulose biosynthetic process; Biological Process
Lup000830.1	1	GO:0005509; calcium ion binding; Molecular Function
Lup000833.1	3	GO:0006457; protein folding; Biological Process	GO:0031072; heat shock protein binding; Molecular Function	GO:0051082; unfolded protein binding; Molecular Function
Lup000835.1	3	GO:0006457; protein folding; Biological Process	GO:0031072; heat shock protein binding; Molecular Function	GO:0051082; unfolded protein binding; Molecular Function
Lup000837.2	11	GO:0000155; two-component sensor activity; Molecular Function	GO:0000156; two-component response regulator activity; Molecular Function	GO:0000160; two-component signal transduction system (phosphorelay); Biological Process	GO:0004673; protein histidine kinase activity; Molecular Function	GO:0005524; ATP binding; Molecular Function	GO:0006355; regulation of transcription, DNA-dependent; Biological Process	GO:0007165; signal transduction; Biological Process	GO:0016020; membrane; Cellular Component	GO:0016310; phosphorylation; Biological Process	GO:0016772; transferase activity, transferring phosphorus-containing groups; Molecular Function	GO:0018106; peptidyl-histidine phosphorylation; Biological Process
Lup000840.1	4	GO:0004672; protein kinase activity; Molecular Function	GO:0004713; protein tyrosine kinase activity; Molecular Function	GO:0005524; ATP binding; Molecular Function	GO:0006468; protein phosphorylation; Biological Process
Lup000841.1	3	GO:0004871; signal transducer activity; Molecular Function	GO:0005515; protein binding; Molecular Function	GO:0009416; response to light stimulus; Biological Process
Lup000842.1	1	GO:0003676; nucleic acid binding; Molecular Function
Lup000844.2	1	GO:0005515; protein binding; Molecular Function
Lup000846.1	1	GO:0005515; protein binding; Molecular Function
Lup000847.1	3	GO:0005097; Rab GTPase activator activity; Molecular Function	GO:0005622; intracellular; Cellular Component	GO:0032313; regulation of Rab GTPase activity; Biological Process
Lup000848.1	2	GO:0006810; transport; Biological Process	GO:0016021; integral to membrane; Cellular Component
Lup000849.1	2	GO:0008152; metabolic process; Biological Process	GO:0016747; transferase activity, transferring acyl groups other than amino-acyl groups; Molecular Function
Lup000851.1	1	GO:0005515; protein binding; Molecular Function
Lup000853.1	2	GO:0009058; biosynthetic process; Biological Process	GO:0016841; ammonia-lyase activity; Molecular Function
Lup000854.1	2	GO:0004650; polygalacturonase activity; Molecular Function	GO:0005975; carbohydrate metabolic process; Biological Process
Lup000856.1	7	GO:0004672; protein kinase activity; Molecular Function	GO:0004674; protein serine/threonine kinase activity; Molecular Function	GO:0004713; protein tyrosine kinase activity; Molecular Function	GO:0005524; ATP binding; Molecular Function	GO:0005529; sugar binding; Molecular Function	GO:0006468; protein phosphorylation; Biological Process	GO:0048544; recognition of pollen; Biological Process
Lup000858.1	4	GO:0004252; serine-type endopeptidase activity; Molecular Function	GO:0006508; proteolysis; Biological Process	GO:0042802; identical protein binding; Molecular Function	GO:0043086; negative regulation of catalytic activity; Biological Process
Lup000859.1	2	GO:0016021; integral to membrane; Cellular Component	GO:0055085; transmembrane transport; Biological Process
Lup000861.1	2	GO:0016491; oxidoreductase activity; Molecular Function	GO:0055114; oxidation-reduction process; Biological Process
Lup000862.1	4	GO:0004420; hydroxymethylglutaryl-CoA reductase (NADPH) activity; Molecular Function	GO:0015936; coenzyme A metabolic process; Biological Process	GO:0050662; coenzyme binding; Molecular Function	GO:0055114; oxidation-reduction process; Biological Process
Lup000863.1	1	GO:0005515; protein binding; Molecular Function
Lup000865.1	2	GO:0005515; protein binding; Molecular Function	GO:0008270; zinc ion binding; Molecular Function
Lup000867.1	10	GO:0003824; catalytic activity; Molecular Function	GO:0004722; protein serine/threonine phosphatase activity; Molecular Function	GO:0004970; ionotropic glutamate receptor activity; Molecular Function	GO:0005215; transporter activity; Molecular Function	GO:0005234; extracellular-glutamate-gated ion channel activity; Molecular Function	GO:0006470; protein dephosphorylation; Biological Process	GO:0006810; transport; Biological Process	GO:0008287; protein serine/threonine phosphatase complex; Cellular Component	GO:0016020; membrane; Cellular Component	GO:0030288; outer membrane-bounded periplasmic space; Cellular Component
Lup000869.1	5	GO:0004672; protein kinase activity; Molecular Function	GO:0004674; protein serine/threonine kinase activity; Molecular Function	GO:0004713; protein tyrosine kinase activity; Molecular Function	GO:0005524; ATP binding; Molecular Function	GO:0006468; protein phosphorylation; Biological Process
Lup000871.1	3	GO:0005524; ATP binding; Molecular Function	GO:0006298; mismatch repair; Biological Process	GO:0030983; mismatched DNA binding; Molecular Function
Lup000873.1	1	GO:0005515; protein binding; Molecular Function
Lup000874.1	3	GO:0005524; ATP binding; Molecular Function	GO:0016740; transferase activity; Molecular Function	GO:0019204; nucleotide phosphatase activity; Molecular Function
Lup000875.1	1	GO:0005515; protein binding; Molecular Function
Lup000878.1	1	GO:0046907; intracellular transport; Biological Process
Lup000879.1	5	GO:0003677; DNA binding; Molecular Function	GO:0003700; sequence-specific DNA binding transcription factor activity; Molecular Function	GO:0005634; nucleus; Cellular Component	GO:0006355; regulation of transcription, DNA-dependent; Biological Process	GO:0043565; sequence-specific DNA binding; Molecular Function
Lup000882.1	1	GO:0005515; protein binding; Molecular Function
Lup000883.1	3	GO:0016491; oxidoreductase activity; Molecular Function	GO:0016706; oxidoreductase activity, acting on paired donors, with incorporation or reduction of molecular oxygen, 2-oxoglutarate as one donor, and incorporation of one atom each of oxygen into both donors; Molecular Function	GO:0055114; oxidation-reduction process; Biological Process
Lup000885.1	5	GO:0004672; protein kinase activity; Molecular Function	GO:0004713; protein tyrosine kinase activity; Molecular Function	GO:0005515; protein binding; Molecular Function	GO:0005524; ATP binding; Molecular Function	GO:0006468; protein phosphorylation; Biological Process
Lup000888.1	4	GO:0003777; microtubule motor activity; Molecular Function	GO:0005515; protein binding; Molecular Function	GO:0005524; ATP binding; Molecular Function	GO:0007018; microtubule-based movement; Biological Process
Lup000890.1	1	GO:0019538; protein metabolic process; Biological Process
Lup000891.1	2	GO:0008152; metabolic process; Biological Process	GO:0016597; amino acid binding; Molecular Function
Lup000892.1	2	GO:0016020; membrane; Cellular Component	GO:0035556; intracellular signal transduction; Biological Process
Lup000895.1	1	GO:0005509; calcium ion binding; Molecular Function
Lup000896.1	1	GO:0005515; protein binding; Molecular Function
Lup000897.1	2	GO:0009058; biosynthetic process; Biological Process	GO:0016740; transferase activity; Molecular Function
Lup000898.1	2	GO:0003677; DNA binding; Molecular Function	GO:0006355; regulation of transcription, DNA-dependent; Biological Process
Lup000901.1	4	GO:0004499; N,N-dimethylaniline monooxygenase activity; Molecular Function	GO:0050660; flavin adenine dinucleotide binding; Molecular Function	GO:0050661; NADP binding; Molecular Function	GO:0055114; oxidation-reduction process; Biological Process
Lup000903.1	2	GO:0005515; protein binding; Molecular Function	GO:0005543; phospholipid binding; Molecular Function
Lup000904.1	2	GO:0005515; protein binding; Molecular Function	GO:0005543; phospholipid binding; Molecular Function
Lup000906.2	1	GO:0005198; structural molecule activity; Molecular Function
Lup000907.1	3	GO:0005215; transporter activity; Molecular Function	GO:0005622; intracellular; Cellular Component	GO:0006810; transport; Biological Process
Lup000908.1	2	GO:0004190; aspartic-type endopeptidase activity; Molecular Function	GO:0006508; proteolysis; Biological Process
Lup000909.1	1	GO:0016757; transferase activity, transferring glycosyl groups; Molecular Function
Lup000910.1	1	GO:0048208; COPII vesicle coating; Biological Process
Lup000913.2	3	GO:0005215; transporter activity; Molecular Function	GO:0006810; transport; Biological Process	GO:0016020; membrane; Cellular Component
Lup000914.1	5	GO:0000166; nucleotide binding; Molecular Function	GO:0004812; aminoacyl-tRNA ligase activity; Molecular Function	GO:0005524; ATP binding; Molecular Function	GO:0005737; cytoplasm; Cellular Component	GO:0006418; tRNA aminoacylation for protein translation; Biological Process
Lup000915.2	3	GO:0005524; ATP binding; Molecular Function	GO:0006298; mismatch repair; Biological Process	GO:0030983; mismatched DNA binding; Molecular Function
Lup000916.1	4	GO:0003735; structural constituent of ribosome; Molecular Function	GO:0005622; intracellular; Cellular Component	GO:0005840; ribosome; Cellular Component	GO:0006412; translation; Biological Process
Lup000918.1	7	GO:0000976; transcription regulatory region sequence-specific DNA binding; Molecular Function	GO:0003677; DNA binding; Molecular Function	GO:0003700; sequence-specific DNA binding transcription factor activity; Molecular Function	GO:0005634; nucleus; Cellular Component	GO:0006351; transcription, DNA-dependent; Biological Process	GO:0006355; regulation of transcription, DNA-dependent; Biological Process	GO:0043565; sequence-specific DNA binding; Molecular Function
Lup000919.1	2	GO:0006464; protein modification process; Biological Process	GO:0008474; palmitoyl-(protein) hydrolase activity; Molecular Function
Lup000920.1	2	GO:0003700; sequence-specific DNA binding transcription factor activity; Molecular Function	GO:0006355; regulation of transcription, DNA-dependent; Biological Process
Lup000921.1	2	GO:0005507; copper ion binding; Molecular Function	GO:0009055; electron carrier activity; Molecular Function
Lup000922.1	2	GO:0005507; copper ion binding; Molecular Function	GO:0009055; electron carrier activity; Molecular Function
Lup000923.1	1	GO:0016747; transferase activity, transferring acyl groups other than amino-acyl groups; Molecular Function
Lup000925.1	1	GO:0005198; structural molecule activity; Molecular Function
Lup000927.1	4	GO:0003700; sequence-specific DNA binding transcription factor activity; Molecular Function	GO:0006355; regulation of transcription, DNA-dependent; Biological Process	GO:0008270; zinc ion binding; Molecular Function	GO:0043565; sequence-specific DNA binding; Molecular Function
Lup000928.1	6	GO:0005515; protein binding; Molecular Function	GO:0005634; nucleus; Cellular Component	GO:0008270; zinc ion binding; Molecular Function	GO:0018024; histone-lysine N-methyltransferase activity; Molecular Function	GO:0034968; histone lysine methylation; Biological Process	GO:0042393; histone binding; Molecular Function
Lup000929.1	1	GO:0005576; extracellular region; Cellular Component
Lup000930.1	1	GO:0005509; calcium ion binding; Molecular Function
Lup000931.1	2	GO:0005956; protein kinase CK2 complex; Cellular Component	GO:0019887; protein kinase regulator activity; Molecular Function
Lup000932.1	2	GO:0005956; protein kinase CK2 complex; Cellular Component	GO:0019887; protein kinase regulator activity; Molecular Function
Lup000933.1	4	GO:0003676; nucleic acid binding; Molecular Function	GO:0003677; DNA binding; Molecular Function	GO:0004386; helicase activity; Molecular Function	GO:0005524; ATP binding; Molecular Function
Lup000934.1	2	GO:0005515; protein binding; Molecular Function	GO:0008270; zinc ion binding; Molecular Function
Lup000936.1	3	GO:0005515; protein binding; Molecular Function	GO:0005543; phospholipid binding; Molecular Function	GO:0008104; protein localization; Biological Process
Lup000937.1	6	GO:0000184; nuclear-transcribed mRNA catabolic process, nonsense-mediated decay; Biological Process	GO:0003677; DNA binding; Molecular Function	GO:0004386; helicase activity; Molecular Function	GO:0005524; ATP binding; Molecular Function	GO:0005737; cytoplasm; Cellular Component	GO:0008270; zinc ion binding; Molecular Function
Lup000938.1	2	GO:0004129; cytochrome-c oxidase activity; Molecular Function	GO:0005739; mitochondrion; Cellular Component
Lup000939.1	10	GO:0003924; GTPase activity; Molecular Function	GO:0005525; GTP binding; Molecular Function	GO:0005622; intracellular; Cellular Component	GO:0006184; GTP catabolic process; Biological Process	GO:0006886; intracellular protein transport; Biological Process	GO:0006913; nucleocytoplasmic transport; Biological Process	GO:0007165; signal transduction; Biological Process	GO:0007264; small GTPase mediated signal transduction; Biological Process	GO:0015031; protein transport; Biological Process	GO:0016020; membrane; Cellular Component
Lup000940.1	1	GO:0005576; extracellular region; Cellular Component
Lup000942.1	3	GO:0004610; phosphoacetylglucosamine mutase activity; Molecular Function	GO:0005975; carbohydrate metabolic process; Biological Process	GO:0016868; intramolecular transferase activity, phosphotransferases; Molecular Function
Lup000945.1	1	GO:0005639; integral to nuclear inner membrane; Cellular Component
Lup000946.1	4	GO:0000156; two-component response regulator activity; Molecular Function	GO:0000160; two-component signal transduction system (phosphorelay); Biological Process	GO:0003677; DNA binding; Molecular Function	GO:0006355; regulation of transcription, DNA-dependent; Biological Process
Lup000947.1	1	GO:0016021; integral to membrane; Cellular Component
Lup000948.1	2	GO:0003677; DNA binding; Molecular Function	GO:0006355; regulation of transcription, DNA-dependent; Biological Process
Lup000949.1	1	GO:0010044; response to aluminum ion; Biological Process
Lup000955.1	2	GO:0008152; metabolic process; Biological Process	GO:0016787; hydrolase activity; Molecular Function
Lup000956.1	1	GO:0016020; membrane; Cellular Component
Lup000957.1	6	GO:0004672; protein kinase activity; Molecular Function	GO:0004674; protein serine/threonine kinase activity; Molecular Function	GO:0004713; protein tyrosine kinase activity; Molecular Function	GO:0005515; protein binding; Molecular Function	GO:0005524; ATP binding; Molecular Function	GO:0006468; protein phosphorylation; Biological Process
Lup000958.1	6	GO:0006108; malate metabolic process; Biological Process	GO:0016491; oxidoreductase activity; Molecular Function	GO:0016615; malate dehydrogenase activity; Molecular Function	GO:0016616; oxidoreductase activity, acting on the CH-OH group of donors, NAD or NADP as acceptor; Molecular Function	GO:0030060; L-malate dehydrogenase activity; Molecular Function	GO:0055114; oxidation-reduction process; Biological Process
Lup000959.1	9	GO:0003924; GTPase activity; Molecular Function	GO:0005198; structural molecule activity; Molecular Function	GO:0005525; GTP binding; Molecular Function	GO:0005874; microtubule; Cellular Component	GO:0006184; GTP catabolic process; Biological Process	GO:0007017; microtubule-based process; Biological Process	GO:0007018; microtubule-based movement; Biological Process	GO:0043234; protein complex; Cellular Component	GO:0051258; protein polymerization; Biological Process
Lup000961.1	1	GO:0008152; metabolic process; Biological Process
Lup000963.1	5	GO:0003677; DNA binding; Molecular Function	GO:0003700; sequence-specific DNA binding transcription factor activity; Molecular Function	GO:0005634; nucleus; Cellular Component	GO:0006355; regulation of transcription, DNA-dependent; Biological Process	GO:0043565; sequence-specific DNA binding; Molecular Function
Lup000965.1	4	GO:0003824; catalytic activity; Molecular Function	GO:0004084; branched-chain-amino-acid transaminase activity; Molecular Function	GO:0008152; metabolic process; Biological Process	GO:0009081; branched chain family amino acid metabolic process; Biological Process
Lup000966.1	1	GO:0003677; DNA binding; Molecular Function
Lup000968.1	4	GO:0003700; sequence-specific DNA binding transcription factor activity; Molecular Function	GO:0006355; regulation of transcription, DNA-dependent; Biological Process	GO:0043565; sequence-specific DNA binding; Molecular Function	GO:0046983; protein dimerization activity; Molecular Function
Lup000969.1	2	GO:0008152; metabolic process; Biological Process	GO:0016597; amino acid binding; Molecular Function
Lup000972.1	3	GO:0000151; ubiquitin ligase complex; Cellular Component	GO:0004842; ubiquitin-protein ligase activity; Molecular Function	GO:0016567; protein ubiquitination; Biological Process
Lup000973.1	1	GO:0016021; integral to membrane; Cellular Component
Lup000974.1	2	GO:0008080; N-acetyltransferase activity; Molecular Function	GO:0008652; cellular amino acid biosynthetic process; Biological Process
Lup000975.1	4	GO:0000786; nucleosome; Cellular Component	GO:0003677; DNA binding; Molecular Function	GO:0005634; nucleus; Cellular Component	GO:0006334; nucleosome assembly; Biological Process
Lup000976.1	5	GO:0005525; GTP binding; Molecular Function	GO:0005622; intracellular; Cellular Component	GO:0006886; intracellular protein transport; Biological Process	GO:0007264; small GTPase mediated signal transduction; Biological Process	GO:0015031; protein transport; Biological Process
Lup000977.1	5	GO:0000151; ubiquitin ligase complex; Cellular Component	GO:0003755; peptidyl-prolyl cis-trans isomerase activity; Molecular Function	GO:0004842; ubiquitin-protein ligase activity; Molecular Function	GO:0006457; protein folding; Biological Process	GO:0016567; protein ubiquitination; Biological Process
Lup000978.1	2	GO:0004871; signal transducer activity; Molecular Function	GO:0009416; response to light stimulus; Biological Process
Lup000979.1	5	GO:0003735; structural constituent of ribosome; Molecular Function	GO:0005622; intracellular; Cellular Component	GO:0005840; ribosome; Cellular Component	GO:0006412; translation; Biological Process	GO:0015934; large ribosomal subunit; Cellular Component
Lup000981.1	6	GO:0003712; transcription cofactor activity; Molecular Function	GO:0004402; histone acetyltransferase activity; Molecular Function	GO:0005515; protein binding; Molecular Function	GO:0005634; nucleus; Cellular Component	GO:0006355; regulation of transcription, DNA-dependent; Biological Process	GO:0008270; zinc ion binding; Molecular Function
Lup000983.1	5	GO:0004672; protein kinase activity; Molecular Function	GO:0004674; protein serine/threonine kinase activity; Molecular Function	GO:0004713; protein tyrosine kinase activity; Molecular Function	GO:0005524; ATP binding; Molecular Function	GO:0006468; protein phosphorylation; Biological Process
Lup000987.1	4	GO:0004252; serine-type endopeptidase activity; Molecular Function	GO:0006508; proteolysis; Biological Process	GO:0042802; identical protein binding; Molecular Function	GO:0043086; negative regulation of catalytic activity; Biological Process
Lup000988.2	1	GO:0005515; protein binding; Molecular Function
Lup000991.1	4	GO:0004252; serine-type endopeptidase activity; Molecular Function	GO:0006508; proteolysis; Biological Process	GO:0042802; identical protein binding; Molecular Function	GO:0043086; negative regulation of catalytic activity; Biological Process
Lup000992.1	2	GO:0005515; protein binding; Molecular Function	GO:0008017; microtubule binding; Molecular Function
Lup000993.1	5	GO:0005525; GTP binding; Molecular Function	GO:0005622; intracellular; Cellular Component	GO:0006886; intracellular protein transport; Biological Process	GO:0007264; small GTPase mediated signal transduction; Biological Process	GO:0015031; protein transport; Biological Process
Lup000994.1	1	GO:0005634; nucleus; Cellular Component
Lup000995.1	2	GO:0004527; exonuclease activity; Molecular Function	GO:0005622; intracellular; Cellular Component
Lup000996.1	6	GO:0004725; protein tyrosine phosphatase activity; Molecular Function	GO:0005515; protein binding; Molecular Function	GO:0006470; protein dephosphorylation; Biological Process	GO:0008138; protein tyrosine/serine/threonine phosphatase activity; Molecular Function	GO:0016311; dephosphorylation; Biological Process	GO:0016791; phosphatase activity; Molecular Function
Lup000998.1	2	GO:0015018; galactosylgalactosylxylosylprotein 3-beta-glucuronosyltransferase activity; Molecular Function	GO:0016020; membrane; Cellular Component
Lup000999.1	2	GO:0015018; galactosylgalactosylxylosylprotein 3-beta-glucuronosyltransferase activity; Molecular Function	GO:0016020; membrane; Cellular Component
Lup001000.1	3	GO:0003700; sequence-specific DNA binding transcription factor activity; Molecular Function	GO:0006355; regulation of transcription, DNA-dependent; Biological Process	GO:0043565; sequence-specific DNA binding; Molecular Function
Lup001001.1	1	GO:0016881; acid-amino acid ligase activity; Molecular Function
Lup001002.1	2	GO:0008152; metabolic process; Biological Process	GO:0016758; transferase activity, transferring hexosyl groups; Molecular Function
Lup001003.1	2	GO:0003700; sequence-specific DNA binding transcription factor activity; Molecular Function	GO:0006355; regulation of transcription, DNA-dependent; Biological Process
Lup001004.1	2	GO:0003700; sequence-specific DNA binding transcription factor activity; Molecular Function	GO:0006355; regulation of transcription, DNA-dependent; Biological Process
Lup001005.1	2	GO:0003677; DNA binding; Molecular Function	GO:0005515; protein binding; Molecular Function
Lup001006.1	3	GO:0004629; phospholipase C activity; Molecular Function	GO:0006629; lipid metabolic process; Biological Process	GO:0035556; intracellular signal transduction; Biological Process
Lup001007.1	1	GO:0006355; regulation of transcription, DNA-dependent; Biological Process
Lup001008.1	2	GO:0004806; triglyceride lipase activity; Molecular Function	GO:0006629; lipid metabolic process; Biological Process
Lup001009.2	3	GO:0005515; protein binding; Molecular Function	GO:0008152; metabolic process; Biological Process	GO:0016491; oxidoreductase activity; Molecular Function
Lup001012.1	4	GO:0003700; sequence-specific DNA binding transcription factor activity; Molecular Function	GO:0005634; nucleus; Cellular Component	GO:0006355; regulation of transcription, DNA-dependent; Biological Process	GO:0043565; sequence-specific DNA binding; Molecular Function
Lup001014.1	4	GO:0003700; sequence-specific DNA binding transcription factor activity; Molecular Function	GO:0005634; nucleus; Cellular Component	GO:0006355; regulation of transcription, DNA-dependent; Biological Process	GO:0043565; sequence-specific DNA binding; Molecular Function
Lup001015.1	1	GO:0005509; calcium ion binding; Molecular Function
Lup001019.1	3	GO:0004861; cyclin-dependent protein kinase inhibitor activity; Molecular Function	GO:0005634; nucleus; Cellular Component	GO:0007050; cell cycle arrest; Biological Process
Lup001020.1	1	GO:0008146; sulfotransferase activity; Molecular Function
Lup001022.1	2	GO:0008152; metabolic process; Biological Process	GO:0016491; oxidoreductase activity; Molecular Function
Lup001024.2	5	GO:0004672; protein kinase activity; Molecular Function	GO:0004674; protein serine/threonine kinase activity; Molecular Function	GO:0004713; protein tyrosine kinase activity; Molecular Function	GO:0005524; ATP binding; Molecular Function	GO:0006468; protein phosphorylation; Biological Process
Lup001025.1	3	GO:0003677; DNA binding; Molecular Function	GO:0006355; regulation of transcription, DNA-dependent; Biological Process	GO:0008270; zinc ion binding; Molecular Function
Lup001028.1	1	GO:0005515; protein binding; Molecular Function
Lup001030.1	5	GO:0004672; protein kinase activity; Molecular Function	GO:0004674; protein serine/threonine kinase activity; Molecular Function	GO:0004713; protein tyrosine kinase activity; Molecular Function	GO:0005524; ATP binding; Molecular Function	GO:0006468; protein phosphorylation; Biological Process
Lup001034.1	5	GO:0003677; DNA binding; Molecular Function	GO:0003700; sequence-specific DNA binding transcription factor activity; Molecular Function	GO:0005634; nucleus; Cellular Component	GO:0006355; regulation of transcription, DNA-dependent; Biological Process	GO:0043565; sequence-specific DNA binding; Molecular Function
Lup001035.1	1	GO:0016757; transferase activity, transferring glycosyl groups; Molecular Function
Lup001036.1	2	GO:0005515; protein binding; Molecular Function	GO:0008270; zinc ion binding; Molecular Function
Lup001037.1	1	GO:0016021; integral to membrane; Cellular Component
Lup001039.1	1	GO:0008299; isoprenoid biosynthetic process; Biological Process
Lup001040.1	1	GO:0016881; acid-amino acid ligase activity; Molecular Function
Lup001041.1	5	GO:0005506; iron ion binding; Molecular Function	GO:0009055; electron carrier activity; Molecular Function	GO:0016705; oxidoreductase activity, acting on paired donors, with incorporation or reduction of molecular oxygen; Molecular Function	GO:0020037; heme binding; Molecular Function	GO:0055114; oxidation-reduction process; Biological Process
Lup001042.1	5	GO:0005506; iron ion binding; Molecular Function	GO:0009055; electron carrier activity; Molecular Function	GO:0016705; oxidoreductase activity, acting on paired donors, with incorporation or reduction of molecular oxygen; Molecular Function	GO:0020037; heme binding; Molecular Function	GO:0055114; oxidation-reduction process; Biological Process
Lup001044.1	1	GO:0005515; protein binding; Molecular Function
Lup001045.1	1	GO:0003824; catalytic activity; Molecular Function
Lup001047.1	1	GO:0005515; protein binding; Molecular Function
Lup001048.1	4	GO:0004857; enzyme inhibitor activity; Molecular Function	GO:0005618; cell wall; Cellular Component	GO:0030599; pectinesterase activity; Molecular Function	GO:0042545; cell wall modification; Biological Process
Lup001050.1	1	GO:0003824; catalytic activity; Molecular Function
Lup001051.3	1	GO:0003824; catalytic activity; Molecular Function
Lup001052.1	1	GO:0003824; catalytic activity; Molecular Function
Lup001053.1	4	GO:0003735; structural constituent of ribosome; Molecular Function	GO:0005622; intracellular; Cellular Component	GO:0005840; ribosome; Cellular Component	GO:0006412; translation; Biological Process
Lup001055.1	1	GO:0016787; hydrolase activity; Molecular Function
Lup001058.1	8	GO:0003735; structural constituent of ribosome; Molecular Function	GO:0005622; intracellular; Cellular Component	GO:0005840; ribosome; Cellular Component	GO:0006412; translation; Biological Process	GO:0009055; electron carrier activity; Molecular Function	GO:0016020; membrane; Cellular Component	GO:0016491; oxidoreductase activity; Molecular Function	GO:0022904; respiratory electron transport chain; Biological Process
Lup001062.1	3	GO:0008137; NADH dehydrogenase (ubiquinone) activity; Molecular Function	GO:0042773; ATP synthesis coupled electron transport; Biological Process	GO:0055114; oxidation-reduction process; Biological Process
Lup001063.1	6	GO:0006461; protein complex assembly; Biological Process	GO:0008535; respiratory chain complex IV assembly; Biological Process	GO:0015232; heme transporter activity; Molecular Function	GO:0015886; heme transport; Biological Process	GO:0016020; membrane; Cellular Component	GO:0017004; cytochrome complex assembly; Biological Process
Lup001069.1	6	GO:0003723; RNA binding; Molecular Function	GO:0003964; RNA-directed DNA polymerase activity; Molecular Function	GO:0006278; RNA-dependent DNA replication; Biological Process	GO:0006397; mRNA processing; Biological Process	GO:0008137; NADH dehydrogenase (ubiquinone) activity; Molecular Function	GO:0055114; oxidation-reduction process; Biological Process
Lup001072.1	1	GO:0003677; DNA binding; Molecular Function
Lup001073.1	3	GO:0004553; hydrolase activity, hydrolyzing O-glycosyl compounds; Molecular Function	GO:0005975; carbohydrate metabolic process; Biological Process	GO:0016798; hydrolase activity, acting on glycosyl bonds; Molecular Function
Lup001074.1	5	GO:0003677; DNA binding; Molecular Function	GO:0003700; sequence-specific DNA binding transcription factor activity; Molecular Function	GO:0005634; nucleus; Cellular Component	GO:0006355; regulation of transcription, DNA-dependent; Biological Process	GO:0043565; sequence-specific DNA binding; Molecular Function
Lup001075.1	5	GO:0003677; DNA binding; Molecular Function	GO:0003700; sequence-specific DNA binding transcription factor activity; Molecular Function	GO:0005634; nucleus; Cellular Component	GO:0006355; regulation of transcription, DNA-dependent; Biological Process	GO:0043565; sequence-specific DNA binding; Molecular Function
Lup001076.1	1	GO:0003677; DNA binding; Molecular Function
Lup001077.2	1	GO:0016020; membrane; Cellular Component
Lup001081.1	2	GO:0003700; sequence-specific DNA binding transcription factor activity; Molecular Function	GO:0006355; regulation of transcription, DNA-dependent; Biological Process
Lup001083.1	5	GO:0005515; protein binding; Molecular Function	GO:0005524; ATP binding; Molecular Function	GO:0005634; nucleus; Cellular Component	GO:0006355; regulation of transcription, DNA-dependent; Biological Process	GO:0016818; hydrolase activity, acting on acid anhydrides, in phosphorus-containing anhydrides; Molecular Function
Lup001084.1	1	GO:0005515; protein binding; Molecular Function
Lup001085.1	3	GO:0003777; microtubule motor activity; Molecular Function	GO:0005524; ATP binding; Molecular Function	GO:0007018; microtubule-based movement; Biological Process
Lup001086.1	4	GO:0003700; sequence-specific DNA binding transcription factor activity; Molecular Function	GO:0006355; regulation of transcription, DNA-dependent; Biological Process	GO:0043565; sequence-specific DNA binding; Molecular Function	GO:0046983; protein dimerization activity; Molecular Function
Lup001090.1	1	GO:0006457; protein folding; Biological Process
Lup001091.1	1	GO:0005515; protein binding; Molecular Function
Lup001094.1	1	GO:0008270; zinc ion binding; Molecular Function
Lup001099.1	5	GO:0005741; mitochondrial outer membrane; Cellular Component	GO:0006820; anion transport; Biological Process	GO:0008308; voltage-gated anion channel activity; Molecular Function	GO:0044070; regulation of anion transport; Biological Process	GO:0055085; transmembrane transport; Biological Process
Lup001100.1	1	GO:0003676; nucleic acid binding; Molecular Function
Lup001103.1	1	GO:0005515; protein binding; Molecular Function
Lup001106.1	5	GO:0005506; iron ion binding; Molecular Function	GO:0009055; electron carrier activity; Molecular Function	GO:0016705; oxidoreductase activity, acting on paired donors, with incorporation or reduction of molecular oxygen; Molecular Function	GO:0020037; heme binding; Molecular Function	GO:0055114; oxidation-reduction process; Biological Process
Lup001107.1	1	GO:0003824; catalytic activity; Molecular Function
Lup001108.1	2	GO:0008152; metabolic process; Biological Process	GO:0016746; transferase activity, transferring acyl groups; Molecular Function
Lup001109.1	2	GO:0005779; integral to peroxisomal membrane; Cellular Component	GO:0016559; peroxisome fission; Biological Process
Lup001111.1	3	GO:0003777; microtubule motor activity; Molecular Function	GO:0005524; ATP binding; Molecular Function	GO:0007018; microtubule-based movement; Biological Process
Lup001112.1	3	GO:0003779; actin binding; Molecular Function	GO:0016043; cellular component organization; Biological Process	GO:0030036; actin cytoskeleton organization; Biological Process
Lup001113.1	6	GO:0005215; transporter activity; Molecular Function	GO:0006810; transport; Biological Process	GO:0016020; membrane; Cellular Component	GO:0016021; integral to membrane; Cellular Component	GO:0022857; transmembrane transporter activity; Molecular Function	GO:0055085; transmembrane transport; Biological Process
Lup001114.1	1	GO:0003676; nucleic acid binding; Molecular Function
Lup001115.1	1	GO:0006370; mRNA capping; Biological Process
Lup001119.1	1	GO:0005515; protein binding; Molecular Function
Lup001120.1	1	GO:0006950; response to stress; Biological Process
Lup001122.1	6	GO:0004175; endopeptidase activity; Molecular Function	GO:0004298; threonine-type endopeptidase activity; Molecular Function	GO:0005839; proteasome core complex; Cellular Component	GO:0006511; ubiquitin-dependent protein catabolic process; Biological Process	GO:0019773; proteasome core complex, alpha-subunit complex; Cellular Component	GO:0051603; proteolysis involved in cellular protein catabolic process; Biological Process
Lup001123.1	3	GO:0016020; membrane; Cellular Component	GO:0017004; cytochrome complex assembly; Biological Process	GO:0055114; oxidation-reduction process; Biological Process
Lup001124.1	5	GO:0004672; protein kinase activity; Molecular Function	GO:0004674; protein serine/threonine kinase activity; Molecular Function	GO:0004713; protein tyrosine kinase activity; Molecular Function	GO:0005524; ATP binding; Molecular Function	GO:0006468; protein phosphorylation; Biological Process
Lup001125.1	1	GO:0046854; phosphatidylinositol phosphorylation; Biological Process
Lup001126.1	2	GO:0003677; DNA binding; Molecular Function	GO:0006355; regulation of transcription, DNA-dependent; Biological Process
Lup001128.1	1	GO:0005515; protein binding; Molecular Function
Lup001131.1	3	GO:0005737; cytoplasm; Cellular Component	GO:0008690; 3-deoxy-manno-octulosonate cytidylyltransferase activity; Molecular Function	GO:0009103; lipopolysaccharide biosynthetic process; Biological Process
Lup001132.1	3	GO:0003723; RNA binding; Molecular Function	GO:0003743; translation initiation factor activity; Molecular Function	GO:0006413; translational initiation; Biological Process
Lup001134.1	1	GO:0016881; acid-amino acid ligase activity; Molecular Function
Lup001136.1	4	GO:0005507; copper ion binding; Molecular Function	GO:0005758; mitochondrial intermembrane space; Cellular Component	GO:0006825; copper ion transport; Biological Process	GO:0016531; copper chaperone activity; Molecular Function
Lup001140.1	2	GO:0003824; catalytic activity; Molecular Function	GO:0005992; trehalose biosynthetic process; Biological Process
Lup001141.1	1	GO:0003824; catalytic activity; Molecular Function
Lup001143.1	4	GO:0004370; glycerol kinase activity; Molecular Function	GO:0005975; carbohydrate metabolic process; Biological Process	GO:0006072; glycerol-3-phosphate metabolic process; Biological Process	GO:0016773; phosphotransferase activity, alcohol group as acceptor; Molecular Function
Lup001144.1	4	GO:0004370; glycerol kinase activity; Molecular Function	GO:0005975; carbohydrate metabolic process; Biological Process	GO:0006072; glycerol-3-phosphate metabolic process; Biological Process	GO:0016773; phosphotransferase activity, alcohol group as acceptor; Molecular Function
Lup001145.1	1	GO:0005515; protein binding; Molecular Function
Lup001147.1	1	GO:0005515; protein binding; Molecular Function
Lup001153.1	1	GO:0005759; mitochondrial matrix; Cellular Component
Lup001154.1	2	GO:0005622; intracellular; Cellular Component	GO:0008270; zinc ion binding; Molecular Function
Lup001155.1	3	GO:0005215; transporter activity; Molecular Function	GO:0006810; transport; Biological Process	GO:0016020; membrane; Cellular Component
Lup001156.1	1	GO:0008168; methyltransferase activity; Molecular Function
Lup001157.1	1	GO:0005634; nucleus; Cellular Component
Lup001158.1	4	GO:0003735; structural constituent of ribosome; Molecular Function	GO:0005622; intracellular; Cellular Component	GO:0005840; ribosome; Cellular Component	GO:0006412; translation; Biological Process
Lup001159.1	2	GO:0006952; defense response; Biological Process	GO:0043531; ADP binding; Molecular Function
Lup001160.1	4	GO:0015991; ATP hydrolysis coupled proton transport; Biological Process	GO:0033178; proton-transporting two-sector ATPase complex, catalytic domain; Cellular Component	GO:0042626; ATPase activity, coupled to transmembrane movement of substances; Molecular Function	GO:0046961; proton-transporting ATPase activity, rotational mechanism; Molecular Function
Lup001161.1	2	GO:0006644; phospholipid metabolic process; Biological Process	GO:0008170; N-methyltransferase activity; Molecular Function
Lup001163.1	5	GO:0005216; ion channel activity; Molecular Function	GO:0005515; protein binding; Molecular Function	GO:0006811; ion transport; Biological Process	GO:0016020; membrane; Cellular Component	GO:0055085; transmembrane transport; Biological Process
Lup001164.1	3	GO:0008107; galactoside 2-alpha-L-fucosyltransferase activity; Molecular Function	GO:0016020; membrane; Cellular Component	GO:0042546; cell wall biogenesis; Biological Process
Lup001165.1	3	GO:0006457; protein folding; Biological Process	GO:0031072; heat shock protein binding; Molecular Function	GO:0051082; unfolded protein binding; Molecular Function
Lup001166.1	4	GO:0003824; catalytic activity; Molecular Function	GO:0004722; protein serine/threonine phosphatase activity; Molecular Function	GO:0006470; protein dephosphorylation; Biological Process	GO:0008287; protein serine/threonine phosphatase complex; Cellular Component
Lup001167.1	1	GO:0016747; transferase activity, transferring acyl groups other than amino-acyl groups; Molecular Function
Lup001170.1	3	GO:0004197; cysteine-type endopeptidase activity; Molecular Function	GO:0006508; proteolysis; Biological Process	GO:0008234; cysteine-type peptidase activity; Molecular Function
Lup001171.1	3	GO:0004197; cysteine-type endopeptidase activity; Molecular Function	GO:0006508; proteolysis; Biological Process	GO:0008234; cysteine-type peptidase activity; Molecular Function
Lup001172.1	2	GO:0003723; RNA binding; Molecular Function	GO:0033897; ribonuclease T2 activity; Molecular Function
Lup001173.1	3	GO:0003824; catalytic activity; Molecular Function	GO:0044237; cellular metabolic process; Biological Process	GO:0050662; coenzyme binding; Molecular Function
Lup001175.1	3	GO:0004197; cysteine-type endopeptidase activity; Molecular Function	GO:0006508; proteolysis; Biological Process	GO:0008234; cysteine-type peptidase activity; Molecular Function
Lup001176.1	3	GO:0004197; cysteine-type endopeptidase activity; Molecular Function	GO:0006508; proteolysis; Biological Process	GO:0008234; cysteine-type peptidase activity; Molecular Function
Lup001178.1	3	GO:0003684; damaged DNA binding; Molecular Function	GO:0003887; DNA-directed DNA polymerase activity; Molecular Function	GO:0006281; DNA repair; Biological Process
Lup001180.1	2	GO:0005515; protein binding; Molecular Function	GO:0008270; zinc ion binding; Molecular Function
Lup001184.1	2	GO:0003676; nucleic acid binding; Molecular Function	GO:0008270; zinc ion binding; Molecular Function
Lup001186.2	2	GO:0005634; nucleus; Cellular Component	GO:0006355; regulation of transcription, DNA-dependent; Biological Process
Lup001187.1	3	GO:0005215; transporter activity; Molecular Function	GO:0006857; oligopeptide transport; Biological Process	GO:0016020; membrane; Cellular Component
Lup001189.1	1	GO:0005515; protein binding; Molecular Function
Lup001191.1	1	GO:0008270; zinc ion binding; Molecular Function
Lup001193.1	4	GO:0006662; glycerol ether metabolic process; Biological Process	GO:0009055; electron carrier activity; Molecular Function	GO:0015035; protein disulfide oxidoreductase activity; Molecular Function	GO:0045454; cell redox homeostasis; Biological Process
Lup001194.1	1	GO:0003723; RNA binding; Molecular Function
Lup001196.1	3	GO:0016491; oxidoreductase activity; Molecular Function	GO:0016706; oxidoreductase activity, acting on paired donors, with incorporation or reduction of molecular oxygen, 2-oxoglutarate as one donor, and incorporation of one atom each of oxygen into both donors; Molecular Function	GO:0055114; oxidation-reduction process; Biological Process
Lup001201.1	1	GO:0005515; protein binding; Molecular Function
Lup001202.1	2	GO:0003700; sequence-specific DNA binding transcription factor activity; Molecular Function	GO:0006355; regulation of transcription, DNA-dependent; Biological Process
Lup001203.1	3	GO:0016021; integral to membrane; Cellular Component	GO:0022857; transmembrane transporter activity; Molecular Function	GO:0055085; transmembrane transport; Biological Process
Lup001204.1	2	GO:0003779; actin binding; Molecular Function	GO:0005622; intracellular; Cellular Component
Lup001206.1	1	GO:0045735; nutrient reservoir activity; Molecular Function
Lup001208.1	1	GO:0006353; transcription termination, DNA-dependent; Biological Process
Lup001210.1	4	GO:0000786; nucleosome; Cellular Component	GO:0003677; DNA binding; Molecular Function	GO:0005634; nucleus; Cellular Component	GO:0006334; nucleosome assembly; Biological Process
Lup001212.1	4	GO:0003700; sequence-specific DNA binding transcription factor activity; Molecular Function	GO:0005634; nucleus; Cellular Component	GO:0006355; regulation of transcription, DNA-dependent; Biological Process	GO:0043565; sequence-specific DNA binding; Molecular Function
Lup001213.1	2	GO:0004013; adenosylhomocysteinase activity; Molecular Function	GO:0006730; one-carbon metabolic process; Biological Process
Lup001214.1	4	GO:0004372; glycine hydroxymethyltransferase activity; Molecular Function	GO:0006544; glycine metabolic process; Biological Process	GO:0006563; L-serine metabolic process; Biological Process	GO:0030170; pyridoxal phosphate binding; Molecular Function
Lup001216.1	1	GO:0016747; transferase activity, transferring acyl groups other than amino-acyl groups; Molecular Function
Lup001217.1	3	GO:0006457; protein folding; Biological Process	GO:0031072; heat shock protein binding; Molecular Function	GO:0051082; unfolded protein binding; Molecular Function
Lup001218.1	2	GO:0004519; endonuclease activity; Molecular Function	GO:0006281; DNA repair; Biological Process
Lup001219.1	2	GO:0004519; endonuclease activity; Molecular Function	GO:0006281; DNA repair; Biological Process
Lup001220.1	2	GO:0004553; hydrolase activity, hydrolyzing O-glycosyl compounds; Molecular Function	GO:0005975; carbohydrate metabolic process; Biological Process
Lup001223.1	3	GO:0006486; protein glycosylation; Biological Process	GO:0008373; sialyltransferase activity; Molecular Function	GO:0030173; integral to Golgi membrane; Cellular Component
Lup001225.3	3	GO:0005737; cytoplasm; Cellular Component	GO:0006364; rRNA processing; Biological Process	GO:0008168; methyltransferase activity; Molecular Function
Lup001226.1	2	GO:0008375; acetylglucosaminyltransferase activity; Molecular Function	GO:0016020; membrane; Cellular Component
Lup001228.1	1	GO:0003676; nucleic acid binding; Molecular Function
Lup001229.1	3	GO:0004672; protein kinase activity; Molecular Function	GO:0005524; ATP binding; Molecular Function	GO:0006468; protein phosphorylation; Biological Process
Lup001230.1	2	GO:0005622; intracellular; Cellular Component	GO:0008270; zinc ion binding; Molecular Function
Lup001231.1	12	GO:0000166; nucleotide binding; Molecular Function	GO:0003824; catalytic activity; Molecular Function	GO:0005524; ATP binding; Molecular Function	GO:0006200; ATP catabolic process; Biological Process	GO:0006754; ATP biosynthetic process; Biological Process	GO:0006812; cation transport; Biological Process	GO:0008152; metabolic process; Biological Process	GO:0015662; ATPase activity, coupled to transmembrane movement of ions, phosphorylative mechanism; Molecular Function	GO:0016020; membrane; Cellular Component	GO:0016021; integral to membrane; Cellular Component	GO:0016887; ATPase activity; Molecular Function	GO:0046872; metal ion binding; Molecular Function
Lup001232.1	4	GO:0004601; peroxidase activity; Molecular Function	GO:0006979; response to oxidative stress; Biological Process	GO:0020037; heme binding; Molecular Function	GO:0055114; oxidation-reduction process; Biological Process
Lup001233.1	1	GO:0070461; SAGA-type complex; Cellular Component
Lup001234.1	1	GO:0005515; protein binding; Molecular Function
Lup001235.1	6	GO:0004672; protein kinase activity; Molecular Function	GO:0004674; protein serine/threonine kinase activity; Molecular Function	GO:0004713; protein tyrosine kinase activity; Molecular Function	GO:0005524; ATP binding; Molecular Function	GO:0006468; protein phosphorylation; Biological Process	GO:0006950; response to stress; Biological Process
Lup001236.1	2	GO:0006952; defense response; Biological Process	GO:0009607; response to biotic stimulus; Biological Process
Lup001237.1	1	GO:0003677; DNA binding; Molecular Function
Lup001238.1	4	GO:0005215; transporter activity; Molecular Function	GO:0006810; transport; Biological Process	GO:0016020; membrane; Cellular Component	GO:0055085; transmembrane transport; Biological Process
Lup001240.1	2	GO:0005515; protein binding; Molecular Function	GO:0008270; zinc ion binding; Molecular Function
Lup001241.1	3	GO:0000159; protein phosphatase type 2A complex; Cellular Component	GO:0007165; signal transduction; Biological Process	GO:0008601; protein phosphatase type 2A regulator activity; Molecular Function
Lup001242.1	2	GO:0009055; electron carrier activity; Molecular Function	GO:0051536; iron-sulfur cluster binding; Molecular Function
Lup001243.1	3	GO:0016491; oxidoreductase activity; Molecular Function	GO:0016706; oxidoreductase activity, acting on paired donors, with incorporation or reduction of molecular oxygen, 2-oxoglutarate as one donor, and incorporation of one atom each of oxygen into both donors; Molecular Function	GO:0055114; oxidation-reduction process; Biological Process
Lup001244.1	5	GO:0000166; nucleotide binding; Molecular Function	GO:0005524; ATP binding; Molecular Function	GO:0016020; membrane; Cellular Component	GO:0016887; ATPase activity; Molecular Function	GO:0017111; nucleoside-triphosphatase activity; Molecular Function
Lup001247.1	3	GO:0016020; membrane; Cellular Component	GO:0016760; cellulose synthase (UDP-forming) activity; Molecular Function	GO:0030244; cellulose biosynthetic process; Biological Process
Lup001248.1	1	GO:0005524; ATP binding; Molecular Function
Lup001253.1	2	GO:0006952; defense response; Biological Process	GO:0009607; response to biotic stimulus; Biological Process
Lup001254.1	4	GO:0004672; protein kinase activity; Molecular Function	GO:0004713; protein tyrosine kinase activity; Molecular Function	GO:0005524; ATP binding; Molecular Function	GO:0006468; protein phosphorylation; Biological Process
Lup001257.1	1	GO:0005515; protein binding; Molecular Function
Lup001258.1	2	GO:0016972; thiol oxidase activity; Molecular Function	GO:0055114; oxidation-reduction process; Biological Process
Lup001260.1	5	GO:0003677; DNA binding; Molecular Function	GO:0003700; sequence-specific DNA binding transcription factor activity; Molecular Function	GO:0005634; nucleus; Cellular Component	GO:0006355; regulation of transcription, DNA-dependent; Biological Process	GO:0043565; sequence-specific DNA binding; Molecular Function
Lup001261.1	4	GO:0004553; hydrolase activity, hydrolyzing O-glycosyl compounds; Molecular Function	GO:0004568; chitinase activity; Molecular Function	GO:0005975; carbohydrate metabolic process; Biological Process	GO:0006032; chitin catabolic process; Biological Process
Lup001262.1	9	GO:0003676; nucleic acid binding; Molecular Function	GO:0003677; DNA binding; Molecular Function	GO:0004386; helicase activity; Molecular Function	GO:0005515; protein binding; Molecular Function	GO:0005524; ATP binding; Molecular Function	GO:0005634; nucleus; Cellular Component	GO:0006355; regulation of transcription, DNA-dependent; Biological Process	GO:0008270; zinc ion binding; Molecular Function	GO:0016818; hydrolase activity, acting on acid anhydrides, in phosphorus-containing anhydrides; Molecular Function
Lup001263.1	1	GO:0005488; binding; Molecular Function
Lup001265.1	3	GO:0003700; sequence-specific DNA binding transcription factor activity; Molecular Function	GO:0006355; regulation of transcription, DNA-dependent; Biological Process	GO:0043565; sequence-specific DNA binding; Molecular Function
Lup001266.1	4	GO:0003779; actin binding; Molecular Function	GO:0005515; protein binding; Molecular Function	GO:0016043; cellular component organization; Biological Process	GO:0030036; actin cytoskeleton organization; Biological Process
Lup001267.1	2	GO:0004106; chorismate mutase activity; Molecular Function	GO:0009073; aromatic amino acid family biosynthetic process; Biological Process
Lup001268.1	3	GO:0004871; signal transducer activity; Molecular Function	GO:0005515; protein binding; Molecular Function	GO:0009416; response to light stimulus; Biological Process
Lup001269.1	2	GO:0005507; copper ion binding; Molecular Function	GO:0009055; electron carrier activity; Molecular Function
Lup001273.1	7	GO:0004672; protein kinase activity; Molecular Function	GO:0004674; protein serine/threonine kinase activity; Molecular Function	GO:0004713; protein tyrosine kinase activity; Molecular Function	GO:0005488; binding; Molecular Function	GO:0005524; ATP binding; Molecular Function	GO:0005529; sugar binding; Molecular Function	GO:0006468; protein phosphorylation; Biological Process
Lup001274.3	3	GO:0004221; ubiquitin thiolesterase activity; Molecular Function	GO:0006511; ubiquitin-dependent protein catabolic process; Biological Process	GO:0008270; zinc ion binding; Molecular Function
Lup001275.2	1	GO:0016020; membrane; Cellular Component
Lup001277.1	4	GO:0016020; membrane; Cellular Component	GO:0030001; metal ion transport; Biological Process	GO:0046873; metal ion transmembrane transporter activity; Molecular Function	GO:0055085; transmembrane transport; Biological Process
Lup001278.1	3	GO:0003677; DNA binding; Molecular Function	GO:0005634; nucleus; Cellular Component	GO:0008270; zinc ion binding; Molecular Function
Lup001279.1	6	GO:0004672; protein kinase activity; Molecular Function	GO:0004674; protein serine/threonine kinase activity; Molecular Function	GO:0004713; protein tyrosine kinase activity; Molecular Function	GO:0005524; ATP binding; Molecular Function	GO:0006468; protein phosphorylation; Biological Process	GO:0006950; response to stress; Biological Process
Lup001280.1	4	GO:0004672; protein kinase activity; Molecular Function	GO:0004713; protein tyrosine kinase activity; Molecular Function	GO:0005524; ATP binding; Molecular Function	GO:0006468; protein phosphorylation; Biological Process
Lup001281.1	5	GO:0004672; protein kinase activity; Molecular Function	GO:0004674; protein serine/threonine kinase activity; Molecular Function	GO:0004713; protein tyrosine kinase activity; Molecular Function	GO:0005524; ATP binding; Molecular Function	GO:0006468; protein phosphorylation; Biological Process
Lup001282.1	2	GO:0001671; ATPase activator activity; Molecular Function	GO:0051087; chaperone binding; Molecular Function
Lup001283.1	1	GO:0016021; integral to membrane; Cellular Component
Lup001284.1	3	GO:0005215; transporter activity; Molecular Function	GO:0006857; oligopeptide transport; Biological Process	GO:0016020; membrane; Cellular Component
Lup001285.1	4	GO:0004177; aminopeptidase activity; Molecular Function	GO:0006508; proteolysis; Biological Process	GO:0008235; metalloexopeptidase activity; Molecular Function	GO:0009987; cellular process; Biological Process
Lup001286.4	5	GO:0004672; protein kinase activity; Molecular Function	GO:0004713; protein tyrosine kinase activity; Molecular Function	GO:0005515; protein binding; Molecular Function	GO:0005524; ATP binding; Molecular Function	GO:0006468; protein phosphorylation; Biological Process
Lup001287.1	6	GO:0004672; protein kinase activity; Molecular Function	GO:0004674; protein serine/threonine kinase activity; Molecular Function	GO:0004713; protein tyrosine kinase activity; Molecular Function	GO:0005524; ATP binding; Molecular Function	GO:0006468; protein phosphorylation; Biological Process	GO:0006950; response to stress; Biological Process
Lup001291.1	10	GO:0000166; nucleotide binding; Molecular Function	GO:0003824; catalytic activity; Molecular Function	GO:0005516; calmodulin binding; Molecular Function	GO:0005524; ATP binding; Molecular Function	GO:0006754; ATP biosynthetic process; Biological Process	GO:0006812; cation transport; Biological Process	GO:0008152; metabolic process; Biological Process	GO:0015662; ATPase activity, coupled to transmembrane movement of ions, phosphorylative mechanism; Molecular Function	GO:0016020; membrane; Cellular Component	GO:0046872; metal ion binding; Molecular Function
Lup001292.1	1	GO:0005524; ATP binding; Molecular Function
Lup001294.2	5	GO:0003684; damaged DNA binding; Molecular Function	GO:0005515; protein binding; Molecular Function	GO:0005634; nucleus; Cellular Component	GO:0006289; nucleotide-excision repair; Biological Process	GO:0043161; proteasomal ubiquitin-dependent protein catabolic process; Biological Process
Lup001295.1	5	GO:0005506; iron ion binding; Molecular Function	GO:0009055; electron carrier activity; Molecular Function	GO:0016705; oxidoreductase activity, acting on paired donors, with incorporation or reduction of molecular oxygen; Molecular Function	GO:0020037; heme binding; Molecular Function	GO:0055114; oxidation-reduction process; Biological Process
Lup001296.1	2	GO:0005515; protein binding; Molecular Function	GO:0008270; zinc ion binding; Molecular Function
Lup001297.1	4	GO:0016020; membrane; Cellular Component	GO:0030001; metal ion transport; Biological Process	GO:0046873; metal ion transmembrane transporter activity; Molecular Function	GO:0055085; transmembrane transport; Biological Process
Lup001298.1	2	GO:0005507; copper ion binding; Molecular Function	GO:0009055; electron carrier activity; Molecular Function
Lup001299.1	5	GO:0004672; protein kinase activity; Molecular Function	GO:0004674; protein serine/threonine kinase activity; Molecular Function	GO:0004713; protein tyrosine kinase activity; Molecular Function	GO:0005524; ATP binding; Molecular Function	GO:0006468; protein phosphorylation; Biological Process
Lup001301.1	3	GO:0008107; galactoside 2-alpha-L-fucosyltransferase activity; Molecular Function	GO:0016020; membrane; Cellular Component	GO:0042546; cell wall biogenesis; Biological Process
Lup001302.1	5	GO:0005216; ion channel activity; Molecular Function	GO:0005515; protein binding; Molecular Function	GO:0006811; ion transport; Biological Process	GO:0016020; membrane; Cellular Component	GO:0055085; transmembrane transport; Biological Process
Lup001303.1	4	GO:0004315; 3-oxoacyl-[acyl-carrier-protein] synthase activity; Molecular Function	GO:0006633; fatty acid biosynthetic process; Biological Process	GO:0008610; lipid biosynthetic process; Biological Process	GO:0016747; transferase activity, transferring acyl groups other than amino-acyl groups; Molecular Function
Lup001305.1	3	GO:0003700; sequence-specific DNA binding transcription factor activity; Molecular Function	GO:0006355; regulation of transcription, DNA-dependent; Biological Process	GO:0043565; sequence-specific DNA binding; Molecular Function
Lup001306.1	6	GO:0004672; protein kinase activity; Molecular Function	GO:0004674; protein serine/threonine kinase activity; Molecular Function	GO:0004713; protein tyrosine kinase activity; Molecular Function	GO:0005524; ATP binding; Molecular Function	GO:0006468; protein phosphorylation; Biological Process	GO:0007165; signal transduction; Biological Process
Lup001309.1	4	GO:0003700; sequence-specific DNA binding transcription factor activity; Molecular Function	GO:0006355; regulation of transcription, DNA-dependent; Biological Process	GO:0043565; sequence-specific DNA binding; Molecular Function	GO:0046983; protein dimerization activity; Molecular Function
Lup001311.1	4	GO:0003723; RNA binding; Molecular Function	GO:0003735; structural constituent of ribosome; Molecular Function	GO:0006412; translation; Biological Process	GO:0015934; large ribosomal subunit; Cellular Component
Lup001312.1	4	GO:0003723; RNA binding; Molecular Function	GO:0003735; structural constituent of ribosome; Molecular Function	GO:0006412; translation; Biological Process	GO:0015934; large ribosomal subunit; Cellular Component
Lup001313.1	2	GO:0004553; hydrolase activity, hydrolyzing O-glycosyl compounds; Molecular Function	GO:0005975; carbohydrate metabolic process; Biological Process
Lup001314.1	1	GO:0005509; calcium ion binding; Molecular Function
Lup001315.1	3	GO:0005515; protein binding; Molecular Function	GO:0005622; intracellular; Cellular Component	GO:0007165; signal transduction; Biological Process
Lup001317.1	2	GO:0006807; nitrogen compound metabolic process; Biological Process	GO:0016810; hydrolase activity, acting on carbon-nitrogen (but not peptide) bonds; Molecular Function
Lup001321.1	1	GO:0005515; protein binding; Molecular Function
Lup001325.3	2	GO:0003677; DNA binding; Molecular Function	GO:0006355; regulation of transcription, DNA-dependent; Biological Process
Lup001326.1	1	GO:0005634; nucleus; Cellular Component
Lup001330.1	1	GO:0010044; response to aluminum ion; Biological Process
Lup001332.1	3	GO:0000151; ubiquitin ligase complex; Cellular Component	GO:0004842; ubiquitin-protein ligase activity; Molecular Function	GO:0016567; protein ubiquitination; Biological Process
Lup001334.1	3	GO:0006457; protein folding; Biological Process	GO:0031072; heat shock protein binding; Molecular Function	GO:0051082; unfolded protein binding; Molecular Function
Lup001335.1	2	GO:0008270; zinc ion binding; Molecular Function	GO:0016787; hydrolase activity; Molecular Function
Lup001336.1	1	GO:0019867; outer membrane; Cellular Component
Lup001337.1	3	GO:0003777; microtubule motor activity; Molecular Function	GO:0005524; ATP binding; Molecular Function	GO:0007018; microtubule-based movement; Biological Process
Lup001339.1	3	GO:0016020; membrane; Cellular Component	GO:0016760; cellulose synthase (UDP-forming) activity; Molecular Function	GO:0030244; cellulose biosynthetic process; Biological Process
Lup001340.3	4	GO:0005515; protein binding; Molecular Function	GO:0016020; membrane; Cellular Component	GO:0016760; cellulose synthase (UDP-forming) activity; Molecular Function	GO:0030244; cellulose biosynthetic process; Biological Process
Lup001341.2	3	GO:0003700; sequence-specific DNA binding transcription factor activity; Molecular Function	GO:0006355; regulation of transcription, DNA-dependent; Biological Process	GO:0043565; sequence-specific DNA binding; Molecular Function
Lup001342.1	1	GO:0005515; protein binding; Molecular Function
Lup001343.1	9	GO:0003676; nucleic acid binding; Molecular Function	GO:0003677; DNA binding; Molecular Function	GO:0004386; helicase activity; Molecular Function	GO:0005515; protein binding; Molecular Function	GO:0005524; ATP binding; Molecular Function	GO:0005783; endoplasmic reticulum; Cellular Component	GO:0006886; intracellular protein transport; Biological Process	GO:0008270; zinc ion binding; Molecular Function	GO:0016021; integral to membrane; Cellular Component
Lup001344.1	1	GO:0003677; DNA binding; Molecular Function
Lup001346.2	3	GO:0006486; protein glycosylation; Biological Process	GO:0008378; galactosyltransferase activity; Molecular Function	GO:0016020; membrane; Cellular Component
Lup001348.1	5	GO:0006855; drug transmembrane transport; Biological Process	GO:0015238; drug transmembrane transporter activity; Molecular Function	GO:0015297; antiporter activity; Molecular Function	GO:0016020; membrane; Cellular Component	GO:0055085; transmembrane transport; Biological Process
Lup001349.1	3	GO:0004965; G-protein coupled GABA receptor activity; Molecular Function	GO:0007186; G-protein coupled receptor signaling pathway; Biological Process	GO:0016021; integral to membrane; Cellular Component
Lup001350.1	9	GO:0004965; G-protein coupled GABA receptor activity; Molecular Function	GO:0004970; ionotropic glutamate receptor activity; Molecular Function	GO:0005215; transporter activity; Molecular Function	GO:0005234; extracellular-glutamate-gated ion channel activity; Molecular Function	GO:0006810; transport; Biological Process	GO:0007186; G-protein coupled receptor signaling pathway; Biological Process	GO:0016020; membrane; Cellular Component	GO:0016021; integral to membrane; Cellular Component	GO:0030288; outer membrane-bounded periplasmic space; Cellular Component
Lup001351.1	4	GO:0003700; sequence-specific DNA binding transcription factor activity; Molecular Function	GO:0005634; nucleus; Cellular Component	GO:0006355; regulation of transcription, DNA-dependent; Biological Process	GO:0043565; sequence-specific DNA binding; Molecular Function
Lup001354.1	2	GO:0005515; protein binding; Molecular Function	GO:0016020; membrane; Cellular Component
Lup001355.1	2	GO:0003743; translation initiation factor activity; Molecular Function	GO:0006413; translational initiation; Biological Process
Lup001356.1	6	GO:0004672; protein kinase activity; Molecular Function	GO:0004674; protein serine/threonine kinase activity; Molecular Function	GO:0004713; protein tyrosine kinase activity; Molecular Function	GO:0005515; protein binding; Molecular Function	GO:0005524; ATP binding; Molecular Function	GO:0006468; protein phosphorylation; Biological Process
Lup001358.1	1	GO:0020037; heme binding; Molecular Function
Lup001359.1	3	GO:0003848; 2-amino-4-hydroxy-6-hydroxymethyldihydropteridine diphosphokinase activity; Molecular Function	GO:0009396; folic acid-containing compound biosynthetic process; Biological Process	GO:0042558; pteridine-containing compound metabolic process; Biological Process
Lup001361.1	1	GO:0005975; carbohydrate metabolic process; Biological Process
Lup001362.1	4	GO:0004672; protein kinase activity; Molecular Function	GO:0004713; protein tyrosine kinase activity; Molecular Function	GO:0005524; ATP binding; Molecular Function	GO:0006468; protein phosphorylation; Biological Process
Lup001363.1	5	GO:0005506; iron ion binding; Molecular Function	GO:0009055; electron carrier activity; Molecular Function	GO:0016705; oxidoreductase activity, acting on paired donors, with incorporation or reduction of molecular oxygen; Molecular Function	GO:0020037; heme binding; Molecular Function	GO:0055114; oxidation-reduction process; Biological Process
Lup001364.1	1	GO:0006744; ubiquinone biosynthetic process; Biological Process
Lup001365.1	1	GO:0006744; ubiquinone biosynthetic process; Biological Process
Lup001367.1	1	GO:0005509; calcium ion binding; Molecular Function
Lup001370.1	1	GO:0003824; catalytic activity; Molecular Function
Lup001373.1	4	GO:0004657; proline dehydrogenase activity; Molecular Function	GO:0006537; glutamate biosynthetic process; Biological Process	GO:0006562; proline catabolic process; Biological Process	GO:0055114; oxidation-reduction process; Biological Process
Lup001375.1	6	GO:0000166; nucleotide binding; Molecular Function	GO:0004222; metalloendopeptidase activity; Molecular Function	GO:0005524; ATP binding; Molecular Function	GO:0008270; zinc ion binding; Molecular Function	GO:0016021; integral to membrane; Cellular Component	GO:0017111; nucleoside-triphosphatase activity; Molecular Function
Lup001376.1	4	GO:0006520; cellular amino acid metabolic process; Biological Process	GO:0016491; oxidoreductase activity; Molecular Function	GO:0050661; NADP binding; Molecular Function	GO:0055114; oxidation-reduction process; Biological Process
Lup001377.1	6	GO:0004672; protein kinase activity; Molecular Function	GO:0004674; protein serine/threonine kinase activity; Molecular Function	GO:0004713; protein tyrosine kinase activity; Molecular Function	GO:0005515; protein binding; Molecular Function	GO:0005524; ATP binding; Molecular Function	GO:0006468; protein phosphorylation; Biological Process
Lup001378.1	3	GO:0005515; protein binding; Molecular Function	GO:0005622; intracellular; Cellular Component	GO:0008270; zinc ion binding; Molecular Function
Lup001380.1	1	GO:0016757; transferase activity, transferring glycosyl groups; Molecular Function
Lup001381.1	4	GO:0003700; sequence-specific DNA binding transcription factor activity; Molecular Function	GO:0006355; regulation of transcription, DNA-dependent; Biological Process	GO:0043565; sequence-specific DNA binding; Molecular Function	GO:0046983; protein dimerization activity; Molecular Function
Lup001382.1	2	GO:0005515; protein binding; Molecular Function	GO:0008270; zinc ion binding; Molecular Function
Lup001383.1	1	GO:0004781; sulfate adenylyltransferase (ATP) activity; Molecular Function
Lup001385.1	1	GO:0005515; protein binding; Molecular Function
Lup001386.1	1	GO:0005515; protein binding; Molecular Function
Lup001388.1	5	GO:0004672; protein kinase activity; Molecular Function	GO:0004674; protein serine/threonine kinase activity; Molecular Function	GO:0004713; protein tyrosine kinase activity; Molecular Function	GO:0005524; ATP binding; Molecular Function	GO:0006468; protein phosphorylation; Biological Process
Lup001391.2	3	GO:0003723; RNA binding; Molecular Function	GO:0004809; tRNA (guanine-N2-)-methyltransferase activity; Molecular Function	GO:0008033; tRNA processing; Biological Process
Lup001392.1	6	GO:0005618; cell wall; Cellular Component	GO:0007047; cellular cell wall organization; Biological Process	GO:0008466; glycogenin glucosyltransferase activity; Molecular Function	GO:0016758; transferase activity, transferring hexosyl groups; Molecular Function	GO:0030054; cell junction; Cellular Component	GO:0030244; cellulose biosynthetic process; Biological Process
Lup001393.1	6	GO:0005618; cell wall; Cellular Component	GO:0007047; cellular cell wall organization; Biological Process	GO:0008466; glycogenin glucosyltransferase activity; Molecular Function	GO:0016758; transferase activity, transferring hexosyl groups; Molecular Function	GO:0030054; cell junction; Cellular Component	GO:0030244; cellulose biosynthetic process; Biological Process
Lup001394.1	5	GO:0005506; iron ion binding; Molecular Function	GO:0009055; electron carrier activity; Molecular Function	GO:0016705; oxidoreductase activity, acting on paired donors, with incorporation or reduction of molecular oxygen; Molecular Function	GO:0020037; heme binding; Molecular Function	GO:0055114; oxidation-reduction process; Biological Process
Lup001397.1	5	GO:0003677; DNA binding; Molecular Function	GO:0003700; sequence-specific DNA binding transcription factor activity; Molecular Function	GO:0005634; nucleus; Cellular Component	GO:0006355; regulation of transcription, DNA-dependent; Biological Process	GO:0046983; protein dimerization activity; Molecular Function
Lup001398.1	3	GO:0003700; sequence-specific DNA binding transcription factor activity; Molecular Function	GO:0005634; nucleus; Cellular Component	GO:0006355; regulation of transcription, DNA-dependent; Biological Process
Lup001399.1	2	GO:0005515; protein binding; Molecular Function	GO:0008270; zinc ion binding; Molecular Function
Lup001404.1	3	GO:0004629; phospholipase C activity; Molecular Function	GO:0006629; lipid metabolic process; Biological Process	GO:0035556; intracellular signal transduction; Biological Process
Lup001406.1	1	GO:0005515; protein binding; Molecular Function
Lup001407.1	1	GO:0005515; protein binding; Molecular Function
Lup001412.1	2	GO:0008152; metabolic process; Biological Process	GO:0016758; transferase activity, transferring hexosyl groups; Molecular Function
Lup001413.2	2	GO:0008152; metabolic process; Biological Process	GO:0016758; transferase activity, transferring hexosyl groups; Molecular Function
Lup001414.2	1	GO:0005515; protein binding; Molecular Function
Lup001415.1	2	GO:0008152; metabolic process; Biological Process	GO:0016758; transferase activity, transferring hexosyl groups; Molecular Function
Lup001417.1	4	GO:0003735; structural constituent of ribosome; Molecular Function	GO:0005622; intracellular; Cellular Component	GO:0005840; ribosome; Cellular Component	GO:0006412; translation; Biological Process
Lup001419.1	1	GO:0016757; transferase activity, transferring glycosyl groups; Molecular Function
Lup001420.1	4	GO:0000166; nucleotide binding; Molecular Function	GO:0005524; ATP binding; Molecular Function	GO:0017111; nucleoside-triphosphatase activity; Molecular Function	GO:0019538; protein metabolic process; Biological Process
Lup001423.1	2	GO:0005515; protein binding; Molecular Function	GO:0008270; zinc ion binding; Molecular Function
Lup001424.1	2	GO:0016491; oxidoreductase activity; Molecular Function	GO:0055114; oxidation-reduction process; Biological Process
Lup001425.1	3	GO:0004106; chorismate mutase activity; Molecular Function	GO:0009073; aromatic amino acid family biosynthetic process; Biological Process	GO:0046417; chorismate metabolic process; Biological Process
Lup001426.1	2	GO:0005507; copper ion binding; Molecular Function	GO:0009055; electron carrier activity; Molecular Function
Lup001428.1	5	GO:0004672; protein kinase activity; Molecular Function	GO:0004674; protein serine/threonine kinase activity; Molecular Function	GO:0004713; protein tyrosine kinase activity; Molecular Function	GO:0005524; ATP binding; Molecular Function	GO:0006468; protein phosphorylation; Biological Process
Lup001430.1	6	GO:0004672; protein kinase activity; Molecular Function	GO:0004674; protein serine/threonine kinase activity; Molecular Function	GO:0004713; protein tyrosine kinase activity; Molecular Function	GO:0005515; protein binding; Molecular Function	GO:0005524; ATP binding; Molecular Function	GO:0006468; protein phosphorylation; Biological Process
Lup001431.1	1	GO:0016020; membrane; Cellular Component
Lup001432.1	2	GO:0006886; intracellular protein transport; Biological Process	GO:0016020; membrane; Cellular Component
Lup001433.1	2	GO:0006520; cellular amino acid metabolic process; Biological Process	GO:0030170; pyridoxal phosphate binding; Molecular Function
Lup001436.1	1	GO:0003677; DNA binding; Molecular Function
Lup001437.1	1	GO:0003677; DNA binding; Molecular Function
Lup001438.1	4	GO:0005515; protein binding; Molecular Function	GO:0005875; microtubule associated complex; Cellular Component	GO:0007017; microtubule-based process; Biological Process	GO:0008270; zinc ion binding; Molecular Function
Lup001439.1	4	GO:0004601; peroxidase activity; Molecular Function	GO:0006979; response to oxidative stress; Biological Process	GO:0020037; heme binding; Molecular Function	GO:0055114; oxidation-reduction process; Biological Process
Lup001440.1	4	GO:0000151; ubiquitin ligase complex; Cellular Component	GO:0004842; ubiquitin-protein ligase activity; Molecular Function	GO:0005515; protein binding; Molecular Function	GO:0016567; protein ubiquitination; Biological Process
Lup001441.1	6	GO:0004672; protein kinase activity; Molecular Function	GO:0004674; protein serine/threonine kinase activity; Molecular Function	GO:0004713; protein tyrosine kinase activity; Molecular Function	GO:0005524; ATP binding; Molecular Function	GO:0006468; protein phosphorylation; Biological Process	GO:0007165; signal transduction; Biological Process
Lup001443.1	6	GO:0004672; protein kinase activity; Molecular Function	GO:0004674; protein serine/threonine kinase activity; Molecular Function	GO:0004713; protein tyrosine kinase activity; Molecular Function	GO:0005524; ATP binding; Molecular Function	GO:0006468; protein phosphorylation; Biological Process	GO:0007165; signal transduction; Biological Process
Lup001445.1	5	GO:0004672; protein kinase activity; Molecular Function	GO:0004674; protein serine/threonine kinase activity; Molecular Function	GO:0004713; protein tyrosine kinase activity; Molecular Function	GO:0005524; ATP binding; Molecular Function	GO:0006468; protein phosphorylation; Biological Process
Lup001446.1	2	GO:0005576; extracellular region; Cellular Component	GO:0009664; plant-type cell wall organization; Biological Process
Lup001447.2	5	GO:0004222; metalloendopeptidase activity; Molecular Function	GO:0005801; cis-Golgi network; Cellular Component	GO:0006508; proteolysis; Biological Process	GO:0006888; ER to Golgi vesicle-mediated transport; Biological Process	GO:0008270; zinc ion binding; Molecular Function
Lup001448.1	1	GO:0003677; DNA binding; Molecular Function
Lup001449.1	2	GO:0006869; lipid transport; Biological Process	GO:0008289; lipid binding; Molecular Function
Lup001450.1	2	GO:0003677; DNA binding; Molecular Function	GO:0046983; protein dimerization activity; Molecular Function
Lup001451.1	4	GO:0003700; sequence-specific DNA binding transcription factor activity; Molecular Function	GO:0006355; regulation of transcription, DNA-dependent; Biological Process	GO:0043565; sequence-specific DNA binding; Molecular Function	GO:0046983; protein dimerization activity; Molecular Function
Lup001453.1	5	GO:0005506; iron ion binding; Molecular Function	GO:0009055; electron carrier activity; Molecular Function	GO:0016705; oxidoreductase activity, acting on paired donors, with incorporation or reduction of molecular oxygen; Molecular Function	GO:0020037; heme binding; Molecular Function	GO:0055114; oxidation-reduction process; Biological Process
Lup001454.1	5	GO:0005506; iron ion binding; Molecular Function	GO:0009055; electron carrier activity; Molecular Function	GO:0016705; oxidoreductase activity, acting on paired donors, with incorporation or reduction of molecular oxygen; Molecular Function	GO:0020037; heme binding; Molecular Function	GO:0055114; oxidation-reduction process; Biological Process
Lup001455.1	3	GO:0003677; DNA binding; Molecular Function	GO:0006355; regulation of transcription, DNA-dependent; Biological Process	GO:0008270; zinc ion binding; Molecular Function
Lup001457.1	1	GO:0005515; protein binding; Molecular Function
Lup001458.1	5	GO:0005506; iron ion binding; Molecular Function	GO:0009055; electron carrier activity; Molecular Function	GO:0016705; oxidoreductase activity, acting on paired donors, with incorporation or reduction of molecular oxygen; Molecular Function	GO:0020037; heme binding; Molecular Function	GO:0055114; oxidation-reduction process; Biological Process
Lup001460.1	2	GO:0003743; translation initiation factor activity; Molecular Function	GO:0006413; translational initiation; Biological Process
Lup001461.1	1	GO:0016881; acid-amino acid ligase activity; Molecular Function
Lup001464.1	5	GO:0004672; protein kinase activity; Molecular Function	GO:0004713; protein tyrosine kinase activity; Molecular Function	GO:0005515; protein binding; Molecular Function	GO:0005524; ATP binding; Molecular Function	GO:0006468; protein phosphorylation; Biological Process
Lup001465.2	3	GO:0000166; nucleotide binding; Molecular Function	GO:0005524; ATP binding; Molecular Function	GO:0017111; nucleoside-triphosphatase activity; Molecular Function
Lup001466.1	6	GO:0004672; protein kinase activity; Molecular Function	GO:0004674; protein serine/threonine kinase activity; Molecular Function	GO:0004713; protein tyrosine kinase activity; Molecular Function	GO:0005515; protein binding; Molecular Function	GO:0005524; ATP binding; Molecular Function	GO:0006468; protein phosphorylation; Biological Process
Lup001467.1	4	GO:0006812; cation transport; Biological Process	GO:0008324; cation transmembrane transporter activity; Molecular Function	GO:0016021; integral to membrane; Cellular Component	GO:0055085; transmembrane transport; Biological Process
Lup001468.1	3	GO:0005215; transporter activity; Molecular Function	GO:0006857; oligopeptide transport; Biological Process	GO:0016020; membrane; Cellular Component
Lup001469.1	2	GO:0008483; transaminase activity; Molecular Function	GO:0030170; pyridoxal phosphate binding; Molecular Function
Lup001472.1	4	GO:0003735; structural constituent of ribosome; Molecular Function	GO:0005622; intracellular; Cellular Component	GO:0005840; ribosome; Cellular Component	GO:0006412; translation; Biological Process
Lup001474.1	1	GO:0016021; integral to membrane; Cellular Component
Lup001475.1	1	GO:0005515; protein binding; Molecular Function
Lup001476.1	4	GO:0005506; iron ion binding; Molecular Function	GO:0016491; oxidoreductase activity; Molecular Function	GO:0016706; oxidoreductase activity, acting on paired donors, with incorporation or reduction of molecular oxygen, 2-oxoglutarate as one donor, and incorporation of one atom each of oxygen into both donors; Molecular Function	GO:0055114; oxidation-reduction process; Biological Process
Lup001479.1	1	GO:0016020; membrane; Cellular Component
Lup001482.1	6	GO:0003723; RNA binding; Molecular Function	GO:0003735; structural constituent of ribosome; Molecular Function	GO:0005622; intracellular; Cellular Component	GO:0005840; ribosome; Cellular Component	GO:0006412; translation; Biological Process	GO:0015935; small ribosomal subunit; Cellular Component
Lup001483.1	3	GO:0008168; methyltransferase activity; Molecular Function	GO:0008171; O-methyltransferase activity; Molecular Function	GO:0046983; protein dimerization activity; Molecular Function
Lup001487.1	6	GO:0003677; DNA binding; Molecular Function	GO:0005515; protein binding; Molecular Function	GO:0005634; nucleus; Cellular Component	GO:0006352; transcription initiation, DNA-dependent; Biological Process	GO:0008270; zinc ion binding; Molecular Function	GO:0016570; histone modification; Biological Process
Lup001488.1	1	GO:0005515; protein binding; Molecular Function
Lup001491.1	2	GO:0016491; oxidoreductase activity; Molecular Function	GO:0055114; oxidation-reduction process; Biological Process
Lup001492.1	10	GO:0003924; GTPase activity; Molecular Function	GO:0005525; GTP binding; Molecular Function	GO:0005622; intracellular; Cellular Component	GO:0006184; GTP catabolic process; Biological Process	GO:0006886; intracellular protein transport; Biological Process	GO:0006913; nucleocytoplasmic transport; Biological Process	GO:0007165; signal transduction; Biological Process	GO:0007264; small GTPase mediated signal transduction; Biological Process	GO:0015031; protein transport; Biological Process	GO:0016020; membrane; Cellular Component
Lup001494.1	1	GO:0009987; cellular process; Biological Process
Lup001495.1	2	GO:0008152; metabolic process; Biological Process	GO:0016779; nucleotidyltransferase activity; Molecular Function
Lup001496.1	2	GO:0005576; extracellular region; Cellular Component	GO:0009664; plant-type cell wall organization; Biological Process
Lup001497.1	1	GO:0046872; metal ion binding; Molecular Function
Lup001498.1	2	GO:0003677; DNA binding; Molecular Function	GO:0006355; regulation of transcription, DNA-dependent; Biological Process
Lup001499.1	5	GO:0004351; glutamate decarboxylase activity; Molecular Function	GO:0006536; glutamate metabolic process; Biological Process	GO:0016831; carboxy-lyase activity; Molecular Function	GO:0019752; carboxylic acid metabolic process; Biological Process	GO:0030170; pyridoxal phosphate binding; Molecular Function
Lup001500.2	1	GO:0005507; copper ion binding; Molecular Function
Lup001501.1	1	GO:0003677; DNA binding; Molecular Function
Lup001507.1	2	GO:0005622; intracellular; Cellular Component	GO:0008270; zinc ion binding; Molecular Function
Lup001508.1	2	GO:0003677; DNA binding; Molecular Function	GO:0046983; protein dimerization activity; Molecular Function
Lup001509.1	2	GO:0016021; integral to membrane; Cellular Component	GO:0016485; protein processing; Biological Process
Lup001510.1	8	GO:0008137; NADH dehydrogenase (ubiquinone) activity; Molecular Function	GO:0009055; electron carrier activity; Molecular Function	GO:0016020; membrane; Cellular Component	GO:0016491; oxidoreductase activity; Molecular Function	GO:0016651; oxidoreductase activity, acting on NADH or NADPH; Molecular Function	GO:0042773; ATP synthesis coupled electron transport; Biological Process	GO:0051536; iron-sulfur cluster binding; Molecular Function	GO:0055114; oxidation-reduction process; Biological Process
Lup001512.1	3	GO:0004356; glutamate-ammonia ligase activity; Molecular Function	GO:0006542; glutamine biosynthetic process; Biological Process	GO:0006807; nitrogen compound metabolic process; Biological Process
Lup001513.1	1	GO:0016787; hydrolase activity; Molecular Function
Lup001516.1	1	GO:0003677; DNA binding; Molecular Function
Lup001517.1	4	GO:0008152; metabolic process; Biological Process	GO:0008652; cellular amino acid biosynthetic process; Biological Process	GO:0016836; hydro-lyase activity; Molecular Function	GO:0051539; 4 iron, 4 sulfur cluster binding; Molecular Function
Lup001521.1	4	GO:0003723; RNA binding; Molecular Function	GO:0003743; translation initiation factor activity; Molecular Function	GO:0005737; cytoplasm; Cellular Component	GO:0006413; translational initiation; Biological Process
Lup001522.2	4	GO:0004784; superoxide dismutase activity; Molecular Function	GO:0006801; superoxide metabolic process; Biological Process	GO:0046872; metal ion binding; Molecular Function	GO:0055114; oxidation-reduction process; Biological Process
Lup001523.1	9	GO:0003924; GTPase activity; Molecular Function	GO:0005198; structural molecule activity; Molecular Function	GO:0005525; GTP binding; Molecular Function	GO:0005874; microtubule; Cellular Component	GO:0006184; GTP catabolic process; Biological Process	GO:0007017; microtubule-based process; Biological Process	GO:0007018; microtubule-based movement; Biological Process	GO:0043234; protein complex; Cellular Component	GO:0051258; protein polymerization; Biological Process
Lup001524.1	2	GO:0003700; sequence-specific DNA binding transcription factor activity; Molecular Function	GO:0006355; regulation of transcription, DNA-dependent; Biological Process
Lup001525.1	4	GO:0005484; SNAP receptor activity; Molecular Function	GO:0005515; protein binding; Molecular Function	GO:0006886; intracellular protein transport; Biological Process	GO:0016020; membrane; Cellular Component
Lup001526.1	2	GO:0004553; hydrolase activity, hydrolyzing O-glycosyl compounds; Molecular Function	GO:0005975; carbohydrate metabolic process; Biological Process
Lup001527.1	2	GO:0004553; hydrolase activity, hydrolyzing O-glycosyl compounds; Molecular Function	GO:0005975; carbohydrate metabolic process; Biological Process
Lup001528.1	1	GO:0005515; protein binding; Molecular Function
Lup001529.1	2	GO:0003725; double-stranded RNA binding; Molecular Function	GO:0005622; intracellular; Cellular Component
Lup001530.1	4	GO:0003871; 5-methyltetrahydropteroyltriglutamate-homocysteine S-methyltransferase activity; Molecular Function	GO:0008270; zinc ion binding; Molecular Function	GO:0008652; cellular amino acid biosynthetic process; Biological Process	GO:0009086; methionine biosynthetic process; Biological Process
Lup001531.1	2	GO:0005198; structural molecule activity; Molecular Function	GO:0005515; protein binding; Molecular Function
Lup001533.1	4	GO:0003676; nucleic acid binding; Molecular Function	GO:0005622; intracellular; Cellular Component	GO:0006139; nucleobase-containing compound metabolic process; Biological Process	GO:0008408; 3'-5' exonuclease activity; Molecular Function
Lup001534.1	2	GO:0047800; cysteamine dioxygenase activity; Molecular Function	GO:0055114; oxidation-reduction process; Biological Process
Lup001536.1	5	GO:0005515; protein binding; Molecular Function	GO:0005634; nucleus; Cellular Component	GO:0008270; zinc ion binding; Molecular Function	GO:0018024; histone-lysine N-methyltransferase activity; Molecular Function	GO:0034968; histone lysine methylation; Biological Process
Lup001537.1	2	GO:0000166; nucleotide binding; Molecular Function	GO:0017111; nucleoside-triphosphatase activity; Molecular Function
Lup001538.1	2	GO:0016021; integral to membrane; Cellular Component	GO:0055085; transmembrane transport; Biological Process
Lup001539.1	2	GO:0008375; acetylglucosaminyltransferase activity; Molecular Function	GO:0016020; membrane; Cellular Component
Lup001540.1	1	GO:0005515; protein binding; Molecular Function
Lup001541.1	7	GO:0003743; translation initiation factor activity; Molecular Function	GO:0005634; nucleus; Cellular Component	GO:0006352; transcription initiation, DNA-dependent; Biological Process	GO:0006355; regulation of transcription, DNA-dependent; Biological Process	GO:0006413; translational initiation; Biological Process	GO:0008270; zinc ion binding; Molecular Function	GO:0045893; positive regulation of transcription, DNA-dependent; Biological Process
Lup001542.1	3	GO:0003677; DNA binding; Molecular Function	GO:0006355; regulation of transcription, DNA-dependent; Biological Process	GO:0008270; zinc ion binding; Molecular Function
Lup001543.1	3	GO:0003700; sequence-specific DNA binding transcription factor activity; Molecular Function	GO:0006355; regulation of transcription, DNA-dependent; Biological Process	GO:0043565; sequence-specific DNA binding; Molecular Function
Lup001544.1	1	GO:0003677; DNA binding; Molecular Function
Lup001545.1	1	GO:0016020; membrane; Cellular Component
Lup001546.1	5	GO:0003824; catalytic activity; Molecular Function	GO:0005737; cytoplasm; Cellular Component	GO:0006464; protein modification process; Biological Process	GO:0009107; lipoate biosynthetic process; Biological Process	GO:0016415; octanoyltransferase activity; Molecular Function
Lup001547.1	1	GO:0005515; protein binding; Molecular Function
Lup001548.1	1	GO:0005515; protein binding; Molecular Function
Lup001549.1	1	GO:0005515; protein binding; Molecular Function
Lup001550.1	1	GO:0005515; protein binding; Molecular Function
Lup001552.1	3	GO:0008060; ARF GTPase activator activity; Molecular Function	GO:0008270; zinc ion binding; Molecular Function	GO:0032312; regulation of ARF GTPase activity; Biological Process
Lup001553.1	3	GO:0006457; protein folding; Biological Process	GO:0031072; heat shock protein binding; Molecular Function	GO:0051082; unfolded protein binding; Molecular Function
Lup001556.1	4	GO:0003700; sequence-specific DNA binding transcription factor activity; Molecular Function	GO:0006355; regulation of transcription, DNA-dependent; Biological Process	GO:0043565; sequence-specific DNA binding; Molecular Function	GO:0046983; protein dimerization activity; Molecular Function
Lup001557.2	2	GO:0016491; oxidoreductase activity; Molecular Function	GO:0055114; oxidation-reduction process; Biological Process
Lup001558.1	1	GO:0005509; calcium ion binding; Molecular Function
Lup001559.1	6	GO:0004175; endopeptidase activity; Molecular Function	GO:0004298; threonine-type endopeptidase activity; Molecular Function	GO:0005839; proteasome core complex; Cellular Component	GO:0006511; ubiquitin-dependent protein catabolic process; Biological Process	GO:0019773; proteasome core complex, alpha-subunit complex; Cellular Component	GO:0051603; proteolysis involved in cellular protein catabolic process; Biological Process
Lup001560.1	2	GO:0005742; mitochondrial outer membrane translocase complex; Cellular Component	GO:0045040; protein import into mitochondrial outer membrane; Biological Process
Lup001561.1	1	GO:0005515; protein binding; Molecular Function
Lup001563.1	4	GO:0003735; structural constituent of ribosome; Molecular Function	GO:0005622; intracellular; Cellular Component	GO:0005840; ribosome; Cellular Component	GO:0006412; translation; Biological Process
Lup001564.1	5	GO:0005247; voltage-gated chloride channel activity; Molecular Function	GO:0005515; protein binding; Molecular Function	GO:0006821; chloride transport; Biological Process	GO:0016020; membrane; Cellular Component	GO:0055085; transmembrane transport; Biological Process
Lup001565.1	6	GO:0005507; copper ion binding; Molecular Function	GO:0005524; ATP binding; Molecular Function	GO:0008152; metabolic process; Biological Process	GO:0009055; electron carrier activity; Molecular Function	GO:0016301; kinase activity; Molecular Function	GO:0016773; phosphotransferase activity, alcohol group as acceptor; Molecular Function
Lup001566.1	1	GO:0006629; lipid metabolic process; Biological Process
Lup001567.1	5	GO:0005506; iron ion binding; Molecular Function	GO:0009055; electron carrier activity; Molecular Function	GO:0016705; oxidoreductase activity, acting on paired donors, with incorporation or reduction of molecular oxygen; Molecular Function	GO:0020037; heme binding; Molecular Function	GO:0055114; oxidation-reduction process; Biological Process
Lup001570.1	1	GO:0005515; protein binding; Molecular Function
Lup001572.1	1	GO:0005515; protein binding; Molecular Function
Lup001574.1	3	GO:0005506; iron ion binding; Molecular Function	GO:0009055; electron carrier activity; Molecular Function	GO:0020037; heme binding; Molecular Function
Lup001577.1	1	GO:0005515; protein binding; Molecular Function
Lup001578.1	4	GO:0004345; glucose-6-phosphate dehydrogenase activity; Molecular Function	GO:0006006; glucose metabolic process; Biological Process	GO:0050661; NADP binding; Molecular Function	GO:0055114; oxidation-reduction process; Biological Process
Lup001579.1	5	GO:0004672; protein kinase activity; Molecular Function	GO:0004674; protein serine/threonine kinase activity; Molecular Function	GO:0004713; protein tyrosine kinase activity; Molecular Function	GO:0005524; ATP binding; Molecular Function	GO:0006468; protein phosphorylation; Biological Process
Lup001581.1	3	GO:0000159; protein phosphatase type 2A complex; Cellular Component	GO:0007165; signal transduction; Biological Process	GO:0008601; protein phosphatase type 2A regulator activity; Molecular Function
Lup001582.1	2	GO:0008152; metabolic process; Biological Process	GO:0016787; hydrolase activity; Molecular Function
Lup001585.1	2	GO:0005507; copper ion binding; Molecular Function	GO:0009055; electron carrier activity; Molecular Function
Lup001588.1	1	GO:0005515; protein binding; Molecular Function
Lup001589.1	1	GO:0005515; protein binding; Molecular Function
Lup001591.1	1	GO:0004222; metalloendopeptidase activity; Molecular Function
Lup001595.1	2	GO:0003924; GTPase activity; Molecular Function	GO:0005525; GTP binding; Molecular Function
Lup001596.1	10	GO:0003924; GTPase activity; Molecular Function	GO:0005525; GTP binding; Molecular Function	GO:0005622; intracellular; Cellular Component	GO:0006184; GTP catabolic process; Biological Process	GO:0006886; intracellular protein transport; Biological Process	GO:0006913; nucleocytoplasmic transport; Biological Process	GO:0007165; signal transduction; Biological Process	GO:0007264; small GTPase mediated signal transduction; Biological Process	GO:0015031; protein transport; Biological Process	GO:0016020; membrane; Cellular Component
Lup001597.1	2	GO:0005515; protein binding; Molecular Function	GO:0008270; zinc ion binding; Molecular Function
Lup001600.1	7	GO:0005215; transporter activity; Molecular Function	GO:0006810; transport; Biological Process	GO:0016020; membrane; Cellular Component	GO:0016021; integral to membrane; Cellular Component	GO:0022857; transmembrane transporter activity; Molecular Function	GO:0022891; substrate-specific transmembrane transporter activity; Molecular Function	GO:0055085; transmembrane transport; Biological Process
Lup001601.1	1	GO:0031072; heat shock protein binding; Molecular Function
Lup001609.1	4	GO:0005524; ATP binding; Molecular Function	GO:0006457; protein folding; Biological Process	GO:0044267; cellular protein metabolic process; Biological Process	GO:0051082; unfolded protein binding; Molecular Function
Lup001610.1	1	GO:0004144; diacylglycerol O-acyltransferase activity; Molecular Function
Lup001611.1	3	GO:0004252; serine-type endopeptidase activity; Molecular Function	GO:0006508; proteolysis; Biological Process	GO:0016021; integral to membrane; Cellular Component
Lup001612.1	4	GO:0003735; structural constituent of ribosome; Molecular Function	GO:0005622; intracellular; Cellular Component	GO:0005840; ribosome; Cellular Component	GO:0006412; translation; Biological Process
Lup001614.1	2	GO:0009507; chloroplast; Cellular Component	GO:0016853; isomerase activity; Molecular Function
Lup001618.1	1	GO:0044237; cellular metabolic process; Biological Process
Lup001619.1	2	GO:0003676; nucleic acid binding; Molecular Function	GO:0008270; zinc ion binding; Molecular Function
Lup001621.1	2	GO:0016998; cell wall macromolecule catabolic process; Biological Process	GO:0033903; endo-1,3(4)-beta-glucanase activity; Molecular Function
Lup001622.1	2	GO:0016998; cell wall macromolecule catabolic process; Biological Process	GO:0033903; endo-1,3(4)-beta-glucanase activity; Molecular Function
Lup001623.1	2	GO:0016998; cell wall macromolecule catabolic process; Biological Process	GO:0033903; endo-1,3(4)-beta-glucanase activity; Molecular Function
Lup001625.1	3	GO:0005515; protein binding; Molecular Function	GO:0005622; intracellular; Cellular Component	GO:0008270; zinc ion binding; Molecular Function
Lup001627.1	1	GO:0005515; protein binding; Molecular Function
Lup001628.1	6	GO:0000162; tryptophan biosynthetic process; Biological Process	GO:0003824; catalytic activity; Molecular Function	GO:0004834; tryptophan synthase activity; Molecular Function	GO:0006568; tryptophan metabolic process; Biological Process	GO:0008152; metabolic process; Biological Process	GO:0030170; pyridoxal phosphate binding; Molecular Function
Lup001631.1	2	GO:0008152; metabolic process; Biological Process	GO:0016758; transferase activity, transferring hexosyl groups; Molecular Function
Lup001632.1	2	GO:0005622; intracellular; Cellular Component	GO:0008270; zinc ion binding; Molecular Function
Lup001633.1	1	GO:0003676; nucleic acid binding; Molecular Function
Lup001634.1	1	GO:0008168; methyltransferase activity; Molecular Function
Lup001636.1	2	GO:0005515; protein binding; Molecular Function	GO:0045454; cell redox homeostasis; Biological Process
Lup001638.1	2	GO:0003824; catalytic activity; Molecular Function	GO:0005992; trehalose biosynthetic process; Biological Process
Lup001640.1	2	GO:0003700; sequence-specific DNA binding transcription factor activity; Molecular Function	GO:0006355; regulation of transcription, DNA-dependent; Biological Process
Lup001643.1	7	GO:0005215; transporter activity; Molecular Function	GO:0006810; transport; Biological Process	GO:0008271; secondary active sulfate transmembrane transporter activity; Molecular Function	GO:0008272; sulfate transport; Biological Process	GO:0016020; membrane; Cellular Component	GO:0016021; integral to membrane; Cellular Component	GO:0055085; transmembrane transport; Biological Process
Lup001644.1	7	GO:0005215; transporter activity; Molecular Function	GO:0006810; transport; Biological Process	GO:0008271; secondary active sulfate transmembrane transporter activity; Molecular Function	GO:0008272; sulfate transport; Biological Process	GO:0016020; membrane; Cellular Component	GO:0016021; integral to membrane; Cellular Component	GO:0055085; transmembrane transport; Biological Process
Lup001645.1	2	GO:0004190; aspartic-type endopeptidase activity; Molecular Function	GO:0006508; proteolysis; Biological Process
Lup001646.1	3	GO:0006506; GPI anchor biosynthetic process; Biological Process	GO:0016021; integral to membrane; Cellular Component	GO:0017176; phosphatidylinositol N-acetylglucosaminyltransferase activity; Molecular Function
Lup001647.1	2	GO:0008152; metabolic process; Biological Process	GO:0008168; methyltransferase activity; Molecular Function
Lup001648.1	2	GO:0008152; metabolic process; Biological Process	GO:0016746; transferase activity, transferring acyl groups; Molecular Function
Lup001649.1	3	GO:0006486; protein glycosylation; Biological Process	GO:0008378; galactosyltransferase activity; Molecular Function	GO:0016020; membrane; Cellular Component
Lup001650.1	2	GO:0005515; protein binding; Molecular Function	GO:0008270; zinc ion binding; Molecular Function
Lup001653.2	2	GO:0016307; phosphatidylinositol phosphate kinase activity; Molecular Function	GO:0046488; phosphatidylinositol metabolic process; Biological Process
Lup001654.1	2	GO:0005515; protein binding; Molecular Function	GO:0005543; phospholipid binding; Molecular Function
Lup001658.1	1	GO:0005515; protein binding; Molecular Function
Lup001659.1	2	GO:0005515; protein binding; Molecular Function	GO:0008270; zinc ion binding; Molecular Function
Lup001660.1	5	GO:0005506; iron ion binding; Molecular Function	GO:0009055; electron carrier activity; Molecular Function	GO:0016705; oxidoreductase activity, acting on paired donors, with incorporation or reduction of molecular oxygen; Molecular Function	GO:0020037; heme binding; Molecular Function	GO:0055114; oxidation-reduction process; Biological Process
Lup001661.1	3	GO:0004519; endonuclease activity; Molecular Function	GO:0006284; base-excision repair; Biological Process	GO:0051539; 4 iron, 4 sulfur cluster binding; Molecular Function
Lup001664.1	3	GO:0004725; protein tyrosine phosphatase activity; Molecular Function	GO:0016311; dephosphorylation; Biological Process	GO:0016791; phosphatase activity; Molecular Function
Lup001665.1	2	GO:0008152; metabolic process; Biological Process	GO:0016746; transferase activity, transferring acyl groups; Molecular Function
Lup001666.1	5	GO:0005506; iron ion binding; Molecular Function	GO:0009055; electron carrier activity; Molecular Function	GO:0016705; oxidoreductase activity, acting on paired donors, with incorporation or reduction of molecular oxygen; Molecular Function	GO:0020037; heme binding; Molecular Function	GO:0055114; oxidation-reduction process; Biological Process
Lup001667.1	2	GO:0003824; catalytic activity; Molecular Function	GO:0009116; nucleoside metabolic process; Biological Process
Lup001668.1	2	GO:0016758; transferase activity, transferring hexosyl groups; Molecular Function	GO:0031227; intrinsic to endoplasmic reticulum membrane; Cellular Component
Lup001669.1	2	GO:0016020; membrane; Cellular Component	GO:0016772; transferase activity, transferring phosphorus-containing groups; Molecular Function
Lup001670.1	1	GO:0005515; protein binding; Molecular Function
Lup001671.1	1	GO:0009058; biosynthetic process; Biological Process
Lup001674.1	1	GO:0005515; protein binding; Molecular Function
Lup001678.1	2	GO:0005515; protein binding; Molecular Function	GO:0008270; zinc ion binding; Molecular Function
Lup001679.1	1	GO:0003723; RNA binding; Molecular Function
Lup001680.1	4	GO:0004601; peroxidase activity; Molecular Function	GO:0006979; response to oxidative stress; Biological Process	GO:0020037; heme binding; Molecular Function	GO:0055114; oxidation-reduction process; Biological Process
Lup001682.1	2	GO:0003824; catalytic activity; Molecular Function	GO:0008152; metabolic process; Biological Process
Lup001683.1	5	GO:0006108; malate metabolic process; Biological Process	GO:0016491; oxidoreductase activity; Molecular Function	GO:0016615; malate dehydrogenase activity; Molecular Function	GO:0016616; oxidoreductase activity, acting on the CH-OH group of donors, NAD or NADP as acceptor; Molecular Function	GO:0055114; oxidation-reduction process; Biological Process
Lup001684.1	2	GO:0003677; DNA binding; Molecular Function	GO:0006355; regulation of transcription, DNA-dependent; Biological Process
Lup001685.1	3	GO:0005507; copper ion binding; Molecular Function	GO:0016491; oxidoreductase activity; Molecular Function	GO:0055114; oxidation-reduction process; Biological Process
Lup001686.1	2	GO:0005622; intracellular; Cellular Component	GO:0008270; zinc ion binding; Molecular Function
Lup001688.1	1	GO:0003677; DNA binding; Molecular Function
Lup001690.1	3	GO:0000775; chromosome, centromeric region; Cellular Component	GO:0005634; nucleus; Cellular Component	GO:0045132; meiotic chromosome segregation; Biological Process
Lup001691.1	1	GO:0019538; protein metabolic process; Biological Process
Lup001692.1	2	GO:0000145; exocyst; Cellular Component	GO:0006887; exocytosis; Biological Process
Lup001693.1	1	GO:0016787; hydrolase activity; Molecular Function
Lup001694.1	6	GO:0004672; protein kinase activity; Molecular Function	GO:0004674; protein serine/threonine kinase activity; Molecular Function	GO:0004713; protein tyrosine kinase activity; Molecular Function	GO:0005515; protein binding; Molecular Function	GO:0005524; ATP binding; Molecular Function	GO:0006468; protein phosphorylation; Biological Process
Lup001695.1	1	GO:0015031; protein transport; Biological Process
Lup001696.1	2	GO:0005515; protein binding; Molecular Function	GO:0008270; zinc ion binding; Molecular Function
Lup001697.1	3	GO:0009055; electron carrier activity; Molecular Function	GO:0015035; protein disulfide oxidoreductase activity; Molecular Function	GO:0045454; cell redox homeostasis; Biological Process
Lup001699.1	3	GO:0005488; binding; Molecular Function	GO:0006810; transport; Biological Process	GO:0055085; transmembrane transport; Biological Process
Lup001700.1	4	GO:0000151; ubiquitin ligase complex; Cellular Component	GO:0004842; ubiquitin-protein ligase activity; Molecular Function	GO:0005515; protein binding; Molecular Function	GO:0016567; protein ubiquitination; Biological Process
Lup001701.1	3	GO:0004221; ubiquitin thiolesterase activity; Molecular Function	GO:0005515; protein binding; Molecular Function	GO:0006511; ubiquitin-dependent protein catabolic process; Biological Process
Lup001702.1	4	GO:0005737; cytoplasm; Cellular Component	GO:0006629; lipid metabolic process; Biological Process	GO:0016021; integral to membrane; Cellular Component	GO:0016627; oxidoreductase activity, acting on the CH-CH group of donors; Molecular Function
Lup001703.1	4	GO:0003872; 6-phosphofructokinase activity; Molecular Function	GO:0005515; protein binding; Molecular Function	GO:0005945; 6-phosphofructokinase complex; Cellular Component	GO:0006096; glycolysis; Biological Process
Lup001704.1	2	GO:0008152; metabolic process; Biological Process	GO:0016758; transferase activity, transferring hexosyl groups; Molecular Function
Lup001705.1	2	GO:0012511; monolayer-surrounded lipid storage body; Cellular Component	GO:0016021; integral to membrane; Cellular Component
Lup001707.1	2	GO:0003700; sequence-specific DNA binding transcription factor activity; Molecular Function	GO:0006355; regulation of transcription, DNA-dependent; Biological Process
Lup001709.1	1	GO:0008152; metabolic process; Biological Process
Lup001710.1	1	GO:0005515; protein binding; Molecular Function
Lup001711.1	3	GO:0004861; cyclin-dependent protein kinase inhibitor activity; Molecular Function	GO:0005634; nucleus; Cellular Component	GO:0007050; cell cycle arrest; Biological Process
Lup001712.1	1	GO:0003676; nucleic acid binding; Molecular Function
Lup001714.1	1	GO:0003677; DNA binding; Molecular Function
Lup001715.1	6	GO:0004518; nuclease activity; Molecular Function	GO:0005524; ATP binding; Molecular Function	GO:0005622; intracellular; Cellular Component	GO:0006281; DNA repair; Biological Process	GO:0006298; mismatch repair; Biological Process	GO:0030983; mismatched DNA binding; Molecular Function
Lup001719.1	1	GO:0005515; protein binding; Molecular Function
Lup001721.1	1	GO:0003993; acid phosphatase activity; Molecular Function
Lup001725.1	3	GO:0016020; membrane; Cellular Component	GO:0016760; cellulose synthase (UDP-forming) activity; Molecular Function	GO:0030244; cellulose biosynthetic process; Biological Process
Lup001727.1	1	GO:0005515; protein binding; Molecular Function
Lup001728.1	1	GO:0005515; protein binding; Molecular Function
Lup001729.1	9	GO:0000155; two-component sensor activity; Molecular Function	GO:0000156; two-component response regulator activity; Molecular Function	GO:0000160; two-component signal transduction system (phosphorelay); Biological Process	GO:0004673; protein histidine kinase activity; Molecular Function	GO:0005515; protein binding; Molecular Function	GO:0006355; regulation of transcription, DNA-dependent; Biological Process	GO:0007165; signal transduction; Biological Process	GO:0016020; membrane; Cellular Component	GO:0018106; peptidyl-histidine phosphorylation; Biological Process
Lup001736.1	1	GO:0009055; electron carrier activity; Molecular Function
Lup001737.1	2	GO:0005515; protein binding; Molecular Function	GO:0008270; zinc ion binding; Molecular Function
Lup001738.1	2	GO:0003700; sequence-specific DNA binding transcription factor activity; Molecular Function	GO:0006355; regulation of transcription, DNA-dependent; Biological Process
Lup001740.2	2	GO:0006839; mitochondrial transport; Biological Process	GO:0031966; mitochondrial membrane; Cellular Component
Lup001741.1	1	GO:0003676; nucleic acid binding; Molecular Function
Lup001744.1	1	GO:0005634; nucleus; Cellular Component
Lup001745.1	2	GO:0004185; serine-type carboxypeptidase activity; Molecular Function	GO:0006508; proteolysis; Biological Process
Lup001746.1	2	GO:0004185; serine-type carboxypeptidase activity; Molecular Function	GO:0006508; proteolysis; Biological Process
Lup001747.1	1	GO:0008080; N-acetyltransferase activity; Molecular Function
Lup001752.1	5	GO:0003677; DNA binding; Molecular Function	GO:0003700; sequence-specific DNA binding transcription factor activity; Molecular Function	GO:0006352; transcription initiation, DNA-dependent; Biological Process	GO:0006355; regulation of transcription, DNA-dependent; Biological Process	GO:0016987; sigma factor activity; Molecular Function
Lup001754.1	3	GO:0003677; DNA binding; Molecular Function	GO:0004518; nuclease activity; Molecular Function	GO:0006259; DNA metabolic process; Biological Process
Lup001756.1	2	GO:0008152; metabolic process; Biological Process	GO:0016491; oxidoreductase activity; Molecular Function
Lup001757.1	1	GO:0016020; membrane; Cellular Component
Lup001760.1	2	GO:0005509; calcium ion binding; Molecular Function	GO:0005544; calcium-dependent phospholipid binding; Molecular Function
Lup001761.1	1	GO:0016020; membrane; Cellular Component
Lup001762.1	1	GO:0016020; membrane; Cellular Component
Lup001763.1	4	GO:0003677; DNA binding; Molecular Function	GO:0003899; DNA-directed RNA polymerase activity; Molecular Function	GO:0005634; nucleus; Cellular Component	GO:0006351; transcription, DNA-dependent; Biological Process
Lup001765.1	3	GO:0004590; orotidine-5'-phosphate decarboxylase activity; Molecular Function	GO:0006207; 'de novo' pyrimidine base biosynthetic process; Biological Process	GO:0009116; nucleoside metabolic process; Biological Process
Lup001766.1	2	GO:0004252; serine-type endopeptidase activity; Molecular Function	GO:0006508; proteolysis; Biological Process
Lup001767.1	3	GO:0009055; electron carrier activity; Molecular Function	GO:0015035; protein disulfide oxidoreductase activity; Molecular Function	GO:0045454; cell redox homeostasis; Biological Process
Lup001768.1	1	GO:0005515; protein binding; Molecular Function
Lup001769.1	3	GO:0003700; sequence-specific DNA binding transcription factor activity; Molecular Function	GO:0006355; regulation of transcription, DNA-dependent; Biological Process	GO:0043565; sequence-specific DNA binding; Molecular Function
Lup001771.1	3	GO:0030145; manganese ion binding; Molecular Function	GO:0045735; nutrient reservoir activity; Molecular Function	GO:0048046; apoplast; Cellular Component
Lup001773.1	4	GO:0003700; sequence-specific DNA binding transcription factor activity; Molecular Function	GO:0006355; regulation of transcription, DNA-dependent; Biological Process	GO:0043565; sequence-specific DNA binding; Molecular Function	GO:0046983; protein dimerization activity; Molecular Function
Lup001774.1	6	GO:0004672; protein kinase activity; Molecular Function	GO:0004674; protein serine/threonine kinase activity; Molecular Function	GO:0004713; protein tyrosine kinase activity; Molecular Function	GO:0005509; calcium ion binding; Molecular Function	GO:0005524; ATP binding; Molecular Function	GO:0006468; protein phosphorylation; Biological Process
Lup001776.1	2	GO:0005622; intracellular; Cellular Component	GO:0008270; zinc ion binding; Molecular Function
Lup001779.1	2	GO:0003700; sequence-specific DNA binding transcription factor activity; Molecular Function	GO:0006355; regulation of transcription, DNA-dependent; Biological Process
Lup001783.2	2	GO:0016491; oxidoreductase activity; Molecular Function	GO:0055114; oxidation-reduction process; Biological Process
Lup001784.1	6	GO:0000166; nucleotide binding; Molecular Function	GO:0005524; ATP binding; Molecular Function	GO:0006812; cation transport; Biological Process	GO:0015662; ATPase activity, coupled to transmembrane movement of ions, phosphorylative mechanism; Molecular Function	GO:0016020; membrane; Cellular Component	GO:0046872; metal ion binding; Molecular Function
Lup001785.1	3	GO:0003677; DNA binding; Molecular Function	GO:0006355; regulation of transcription, DNA-dependent; Biological Process	GO:0008270; zinc ion binding; Molecular Function
Lup001786.1	3	GO:0006457; protein folding; Biological Process	GO:0016272; prefoldin complex; Cellular Component	GO:0051082; unfolded protein binding; Molecular Function
Lup001788.1	4	GO:0003735; structural constituent of ribosome; Molecular Function	GO:0005622; intracellular; Cellular Component	GO:0005840; ribosome; Cellular Component	GO:0006412; translation; Biological Process
Lup001791.1	4	GO:0003735; structural constituent of ribosome; Molecular Function	GO:0005622; intracellular; Cellular Component	GO:0005840; ribosome; Cellular Component	GO:0006412; translation; Biological Process
Lup001793.1	3	GO:0005618; cell wall; Cellular Component	GO:0030599; pectinesterase activity; Molecular Function	GO:0042545; cell wall modification; Biological Process
Lup001794.2	3	GO:0005737; cytoplasm; Cellular Component	GO:0016812; hydrolase activity, acting on carbon-nitrogen (but not peptide) bonds, in cyclic amides; Molecular Function	GO:0019556; histidine catabolic process to glutamate and formamide; Biological Process
Lup001795.1	3	GO:0003677; DNA binding; Molecular Function	GO:0003899; DNA-directed RNA polymerase activity; Molecular Function	GO:0006351; transcription, DNA-dependent; Biological Process
Lup001796.1	3	GO:0005215; transporter activity; Molecular Function	GO:0006857; oligopeptide transport; Biological Process	GO:0016020; membrane; Cellular Component
Lup001797.1	3	GO:0000156; two-component response regulator activity; Molecular Function	GO:0000160; two-component signal transduction system (phosphorelay); Biological Process	GO:0006355; regulation of transcription, DNA-dependent; Biological Process
Lup001799.1	1	GO:0005515; protein binding; Molecular Function
Lup001801.1	4	GO:0005515; protein binding; Molecular Function	GO:0008060; ARF GTPase activator activity; Molecular Function	GO:0008270; zinc ion binding; Molecular Function	GO:0032312; regulation of ARF GTPase activity; Biological Process
Lup001802.1	5	GO:0005515; protein binding; Molecular Function	GO:0005634; nucleus; Cellular Component	GO:0006511; ubiquitin-dependent protein catabolic process; Biological Process	GO:0007275; multicellular organismal development; Biological Process	GO:0008270; zinc ion binding; Molecular Function
Lup001806.1	1	GO:0006511; ubiquitin-dependent protein catabolic process; Biological Process
Lup001807.1	5	GO:0008152; metabolic process; Biological Process	GO:0016616; oxidoreductase activity, acting on the CH-OH group of donors, NAD or NADP as acceptor; Molecular Function	GO:0048037; cofactor binding; Molecular Function	GO:0051287; NAD binding; Molecular Function	GO:0055114; oxidation-reduction process; Biological Process
Lup001808.1	3	GO:0003954; NADH dehydrogenase activity; Molecular Function	GO:0005739; mitochondrion; Cellular Component	GO:0008137; NADH dehydrogenase (ubiquinone) activity; Molecular Function
Lup001809.1	1	GO:0003677; DNA binding; Molecular Function
Lup001812.2	4	GO:0006886; intracellular protein transport; Biological Process	GO:0006888; ER to Golgi vesicle-mediated transport; Biological Process	GO:0008270; zinc ion binding; Molecular Function	GO:0030127; COPII vesicle coat; Cellular Component
Lup001814.2	6	GO:0004175; endopeptidase activity; Molecular Function	GO:0004298; threonine-type endopeptidase activity; Molecular Function	GO:0005839; proteasome core complex; Cellular Component	GO:0006511; ubiquitin-dependent protein catabolic process; Biological Process	GO:0019773; proteasome core complex, alpha-subunit complex; Cellular Component	GO:0051603; proteolysis involved in cellular protein catabolic process; Biological Process
Lup001816.1	3	GO:0003824; catalytic activity; Molecular Function	GO:0044237; cellular metabolic process; Biological Process	GO:0050662; coenzyme binding; Molecular Function
Lup001819.1	1	GO:0003676; nucleic acid binding; Molecular Function
Lup001820.1	1	GO:0006950; response to stress; Biological Process
Lup001822.1	3	GO:0000166; nucleotide binding; Molecular Function	GO:0005524; ATP binding; Molecular Function	GO:0017111; nucleoside-triphosphatase activity; Molecular Function
Lup001825.1	5	GO:0003677; DNA binding; Molecular Function	GO:0005622; intracellular; Cellular Component	GO:0005634; nucleus; Cellular Component	GO:0006355; regulation of transcription, DNA-dependent; Biological Process	GO:0043565; sequence-specific DNA binding; Molecular Function
Lup001826.1	1	GO:0008270; zinc ion binding; Molecular Function
Lup001827.1	3	GO:0009055; electron carrier activity; Molecular Function	GO:0015035; protein disulfide oxidoreductase activity; Molecular Function	GO:0045454; cell redox homeostasis; Biological Process
Lup001828.1	3	GO:0009055; electron carrier activity; Molecular Function	GO:0015035; protein disulfide oxidoreductase activity; Molecular Function	GO:0045454; cell redox homeostasis; Biological Process
Lup001829.1	7	GO:0006812; cation transport; Biological Process	GO:0006814; sodium ion transport; Biological Process	GO:0006885; regulation of pH; Biological Process	GO:0015299; solute:hydrogen antiporter activity; Molecular Function	GO:0015385; sodium:hydrogen antiporter activity; Molecular Function	GO:0016021; integral to membrane; Cellular Component	GO:0055085; transmembrane transport; Biological Process
Lup001831.2	2	GO:0004252; serine-type endopeptidase activity; Molecular Function	GO:0006508; proteolysis; Biological Process
Lup001832.1	2	GO:0008152; metabolic process; Biological Process	GO:0016491; oxidoreductase activity; Molecular Function
Lup001833.1	3	GO:0003676; nucleic acid binding; Molecular Function	GO:0005634; nucleus; Cellular Component	GO:0008270; zinc ion binding; Molecular Function
Lup001834.1	3	GO:0005488; binding; Molecular Function	GO:0006810; transport; Biological Process	GO:0055085; transmembrane transport; Biological Process
Lup001836.1	4	GO:0004601; peroxidase activity; Molecular Function	GO:0006979; response to oxidative stress; Biological Process	GO:0020037; heme binding; Molecular Function	GO:0055114; oxidation-reduction process; Biological Process
Lup001837.1	3	GO:0005515; protein binding; Molecular Function	GO:0005730; nucleolus; Cellular Component	GO:0006364; rRNA processing; Biological Process
Lup001838.3	1	GO:0016787; hydrolase activity; Molecular Function
Lup001839.1	2	GO:0008152; metabolic process; Biological Process	GO:0016787; hydrolase activity; Molecular Function
Lup001840.1	1	GO:0005515; protein binding; Molecular Function
Lup001841.2	7	GO:0000160; two-component signal transduction system (phosphorelay); Biological Process	GO:0004672; protein kinase activity; Molecular Function	GO:0004674; protein serine/threonine kinase activity; Molecular Function	GO:0004713; protein tyrosine kinase activity; Molecular Function	GO:0004871; signal transducer activity; Molecular Function	GO:0005524; ATP binding; Molecular Function	GO:0006468; protein phosphorylation; Biological Process
Lup001842.1	5	GO:0004672; protein kinase activity; Molecular Function	GO:0004674; protein serine/threonine kinase activity; Molecular Function	GO:0004713; protein tyrosine kinase activity; Molecular Function	GO:0005524; ATP binding; Molecular Function	GO:0006468; protein phosphorylation; Biological Process
Lup001844.1	2	GO:0005515; protein binding; Molecular Function	GO:0008270; zinc ion binding; Molecular Function
Lup001846.1	3	GO:0016491; oxidoreductase activity; Molecular Function	GO:0016706; oxidoreductase activity, acting on paired donors, with incorporation or reduction of molecular oxygen, 2-oxoglutarate as one donor, and incorporation of one atom each of oxygen into both donors; Molecular Function	GO:0055114; oxidation-reduction process; Biological Process
Lup001847.1	1	GO:0005515; protein binding; Molecular Function
Lup001849.1	3	GO:0004602; glutathione peroxidase activity; Molecular Function	GO:0006979; response to oxidative stress; Biological Process	GO:0055114; oxidation-reduction process; Biological Process
Lup001855.2	4	GO:0005779; integral to peroxisomal membrane; Cellular Component	GO:0006625; protein targeting to peroxisome; Biological Process	GO:0008022; protein C-terminus binding; Molecular Function	GO:0008270; zinc ion binding; Molecular Function
Lup001856.1	3	GO:0009058; biosynthetic process; Biological Process	GO:0016769; transferase activity, transferring nitrogenous groups; Molecular Function	GO:0030170; pyridoxal phosphate binding; Molecular Function
Lup001858.1	1	GO:0016020; membrane; Cellular Component
Lup001861.1	1	GO:0006950; response to stress; Biological Process
Lup001862.1	1	GO:0016020; membrane; Cellular Component
Lup001863.1	1	GO:0005634; nucleus; Cellular Component
Lup001866.1	2	GO:0005515; protein binding; Molecular Function	GO:0008270; zinc ion binding; Molecular Function
Lup001867.1	3	GO:0000156; two-component response regulator activity; Molecular Function	GO:0000160; two-component signal transduction system (phosphorelay); Biological Process	GO:0006355; regulation of transcription, DNA-dependent; Biological Process
Lup001868.1	3	GO:0004030; aldehyde dehydrogenase [NAD(P)+] activity; Molecular Function	GO:0006081; cellular aldehyde metabolic process; Biological Process	GO:0055114; oxidation-reduction process; Biological Process
Lup001869.1	5	GO:0004030; aldehyde dehydrogenase [NAD(P)+] activity; Molecular Function	GO:0006081; cellular aldehyde metabolic process; Biological Process	GO:0008152; metabolic process; Biological Process	GO:0016491; oxidoreductase activity; Molecular Function	GO:0055114; oxidation-reduction process; Biological Process
Lup001871.1	2	GO:0003951; NAD+ kinase activity; Molecular Function	GO:0008152; metabolic process; Biological Process
Lup001872.1	2	GO:0003676; nucleic acid binding; Molecular Function	GO:0008270; zinc ion binding; Molecular Function
Lup001874.1	1	GO:0005509; calcium ion binding; Molecular Function
Lup001875.1	3	GO:0008270; zinc ion binding; Molecular Function	GO:0016491; oxidoreductase activity; Molecular Function	GO:0055114; oxidation-reduction process; Biological Process
Lup001876.1	3	GO:0008270; zinc ion binding; Molecular Function	GO:0016491; oxidoreductase activity; Molecular Function	GO:0055114; oxidation-reduction process; Biological Process
Lup001877.1	2	GO:0005515; protein binding; Molecular Function	GO:0008270; zinc ion binding; Molecular Function
Lup001878.1	1	GO:0005515; protein binding; Molecular Function
Lup001881.1	3	GO:0016491; oxidoreductase activity; Molecular Function	GO:0016706; oxidoreductase activity, acting on paired donors, with incorporation or reduction of molecular oxygen, 2-oxoglutarate as one donor, and incorporation of one atom each of oxygen into both donors; Molecular Function	GO:0055114; oxidation-reduction process; Biological Process
Lup001882.1	3	GO:0003677; DNA binding; Molecular Function	GO:0005622; intracellular; Cellular Component	GO:0043565; sequence-specific DNA binding; Molecular Function
Lup001884.1	4	GO:0004091; carboxylesterase activity; Molecular Function	GO:0004806; triglyceride lipase activity; Molecular Function	GO:0006629; lipid metabolic process; Biological Process	GO:0016042; lipid catabolic process; Biological Process
Lup001888.1	1	GO:0016021; integral to membrane; Cellular Component
Lup001889.1	2	GO:0000145; exocyst; Cellular Component	GO:0006887; exocytosis; Biological Process
Lup001890.1	4	GO:0004672; protein kinase activity; Molecular Function	GO:0004713; protein tyrosine kinase activity; Molecular Function	GO:0005524; ATP binding; Molecular Function	GO:0006468; protein phosphorylation; Biological Process
Lup001891.1	1	GO:0005515; protein binding; Molecular Function
Lup001892.1	3	GO:0005515; protein binding; Molecular Function	GO:0009507; chloroplast; Cellular Component	GO:0010380; regulation of chlorophyll biosynthetic process; Biological Process
Lup001893.1	1	GO:0005515; protein binding; Molecular Function
Lup001894.1	3	GO:0005515; protein binding; Molecular Function	GO:0009507; chloroplast; Cellular Component	GO:0010380; regulation of chlorophyll biosynthetic process; Biological Process
Lup001897.1	2	GO:0016021; integral to membrane; Cellular Component	GO:0016192; vesicle-mediated transport; Biological Process
Lup001899.1	1	GO:0005515; protein binding; Molecular Function
Lup001903.1	6	GO:0004672; protein kinase activity; Molecular Function	GO:0004674; protein serine/threonine kinase activity; Molecular Function	GO:0004713; protein tyrosine kinase activity; Molecular Function	GO:0005509; calcium ion binding; Molecular Function	GO:0005524; ATP binding; Molecular Function	GO:0006468; protein phosphorylation; Biological Process
Lup001905.1	3	GO:0006457; protein folding; Biological Process	GO:0031072; heat shock protein binding; Molecular Function	GO:0051087; chaperone binding; Molecular Function
Lup001906.1	1	GO:0005515; protein binding; Molecular Function
Lup001907.1	3	GO:0000287; magnesium ion binding; Molecular Function	GO:0005986; sucrose biosynthetic process; Biological Process	GO:0050307; sucrose-phosphate phosphatase activity; Molecular Function
Lup001910.2	5	GO:0000166; nucleotide binding; Molecular Function	GO:0005524; ATP binding; Molecular Function	GO:0016020; membrane; Cellular Component	GO:0016887; ATPase activity; Molecular Function	GO:0017111; nucleoside-triphosphatase activity; Molecular Function
Lup001911.1	6	GO:0004672; protein kinase activity; Molecular Function	GO:0004674; protein serine/threonine kinase activity; Molecular Function	GO:0004713; protein tyrosine kinase activity; Molecular Function	GO:0005509; calcium ion binding; Molecular Function	GO:0005524; ATP binding; Molecular Function	GO:0006468; protein phosphorylation; Biological Process
Lup001913.1	1	GO:0005515; protein binding; Molecular Function
Lup001914.1	3	GO:0003676; nucleic acid binding; Molecular Function	GO:0008168; methyltransferase activity; Molecular Function	GO:0032259; methylation; Biological Process
Lup001916.1	1	GO:0006950; response to stress; Biological Process
Lup001917.1	1	GO:0005515; protein binding; Molecular Function
Lup001918.1	4	GO:0005524; ATP binding; Molecular Function	GO:0006457; protein folding; Biological Process	GO:0044267; cellular protein metabolic process; Biological Process	GO:0051082; unfolded protein binding; Molecular Function
Lup001919.1	1	GO:0006351; transcription, DNA-dependent; Biological Process
Lup001920.1	4	GO:0003743; translation initiation factor activity; Molecular Function	GO:0005515; protein binding; Molecular Function	GO:0005852; eukaryotic translation initiation factor 3 complex; Cellular Component	GO:0006413; translational initiation; Biological Process
Lup001921.3	1	GO:0003676; nucleic acid binding; Molecular Function
Lup001922.2	1	GO:0005515; protein binding; Molecular Function
Lup001924.1	4	GO:0003676; nucleic acid binding; Molecular Function	GO:0004386; helicase activity; Molecular Function	GO:0005524; ATP binding; Molecular Function	GO:0008026; ATP-dependent helicase activity; Molecular Function
Lup001927.1	4	GO:0004252; serine-type endopeptidase activity; Molecular Function	GO:0006508; proteolysis; Biological Process	GO:0042802; identical protein binding; Molecular Function	GO:0043086; negative regulation of catalytic activity; Biological Process
Lup001929.1	3	GO:0016491; oxidoreductase activity; Molecular Function	GO:0016706; oxidoreductase activity, acting on paired donors, with incorporation or reduction of molecular oxygen, 2-oxoglutarate as one donor, and incorporation of one atom each of oxygen into both donors; Molecular Function	GO:0055114; oxidation-reduction process; Biological Process
Lup001931.1	3	GO:0016491; oxidoreductase activity; Molecular Function	GO:0016706; oxidoreductase activity, acting on paired donors, with incorporation or reduction of molecular oxygen, 2-oxoglutarate as one donor, and incorporation of one atom each of oxygen into both donors; Molecular Function	GO:0055114; oxidation-reduction process; Biological Process
Lup001932.1	3	GO:0016491; oxidoreductase activity; Molecular Function	GO:0016706; oxidoreductase activity, acting on paired donors, with incorporation or reduction of molecular oxygen, 2-oxoglutarate as one donor, and incorporation of one atom each of oxygen into both donors; Molecular Function	GO:0055114; oxidation-reduction process; Biological Process
Lup001933.1	3	GO:0016491; oxidoreductase activity; Molecular Function	GO:0016706; oxidoreductase activity, acting on paired donors, with incorporation or reduction of molecular oxygen, 2-oxoglutarate as one donor, and incorporation of one atom each of oxygen into both donors; Molecular Function	GO:0055114; oxidation-reduction process; Biological Process
Lup001934.1	6	GO:0003676; nucleic acid binding; Molecular Function	GO:0003677; DNA binding; Molecular Function	GO:0004518; nuclease activity; Molecular Function	GO:0004519; endonuclease activity; Molecular Function	GO:0005622; intracellular; Cellular Component	GO:0006281; DNA repair; Biological Process
Lup001935.1	5	GO:0003677; DNA binding; Molecular Function	GO:0004518; nuclease activity; Molecular Function	GO:0004519; endonuclease activity; Molecular Function	GO:0005622; intracellular; Cellular Component	GO:0006281; DNA repair; Biological Process
Lup001937.1	2	GO:0005524; ATP binding; Molecular Function	GO:0008033; tRNA processing; Biological Process
Lup001939.1	2	GO:0004190; aspartic-type endopeptidase activity; Molecular Function	GO:0006508; proteolysis; Biological Process
Lup001940.1	2	GO:0004190; aspartic-type endopeptidase activity; Molecular Function	GO:0006508; proteolysis; Biological Process
Lup001943.1	1	GO:0005525; GTP binding; Molecular Function
Lup001945.1	1	GO:0006629; lipid metabolic process; Biological Process
Lup001946.1	1	GO:0006412; translation; Biological Process
Lup001948.1	1	GO:0008080; N-acetyltransferase activity; Molecular Function
Lup001949.1	2	GO:0005681; spliceosomal complex; Cellular Component	GO:0008380; RNA splicing; Biological Process
Lup001951.1	3	GO:0003677; DNA binding; Molecular Function	GO:0005515; protein binding; Molecular Function	GO:0008270; zinc ion binding; Molecular Function
Lup001956.1	4	GO:0005215; transporter activity; Molecular Function	GO:0006810; transport; Biological Process	GO:0016021; integral to membrane; Cellular Component	GO:0055085; transmembrane transport; Biological Process
Lup001958.1	7	GO:0005215; transporter activity; Molecular Function	GO:0006810; transport; Biological Process	GO:0008271; secondary active sulfate transmembrane transporter activity; Molecular Function	GO:0008272; sulfate transport; Biological Process	GO:0016020; membrane; Cellular Component	GO:0016021; integral to membrane; Cellular Component	GO:0055085; transmembrane transport; Biological Process
Lup001962.1	1	GO:0005515; protein binding; Molecular Function
Lup001963.1	1	GO:0005515; protein binding; Molecular Function
Lup001965.2	2	GO:0008152; metabolic process; Biological Process	GO:0008168; methyltransferase activity; Molecular Function
Lup001966.1	4	GO:0000786; nucleosome; Cellular Component	GO:0003677; DNA binding; Molecular Function	GO:0005634; nucleus; Cellular Component	GO:0006334; nucleosome assembly; Biological Process
Lup001968.1	1	GO:0003697; single-stranded DNA binding; Molecular Function
Lup001969.1	2	GO:0005634; nucleus; Cellular Component	GO:0006355; regulation of transcription, DNA-dependent; Biological Process
Lup001970.1	1	GO:0005515; protein binding; Molecular Function
Lup001972.1	3	GO:0003700; sequence-specific DNA binding transcription factor activity; Molecular Function	GO:0006355; regulation of transcription, DNA-dependent; Biological Process	GO:0043565; sequence-specific DNA binding; Molecular Function
Lup001973.2	1	GO:0003723; RNA binding; Molecular Function
Lup001975.1	1	GO:0005524; ATP binding; Molecular Function
Lup001976.1	5	GO:0005506; iron ion binding; Molecular Function	GO:0009055; electron carrier activity; Molecular Function	GO:0016705; oxidoreductase activity, acting on paired donors, with incorporation or reduction of molecular oxygen; Molecular Function	GO:0020037; heme binding; Molecular Function	GO:0055114; oxidation-reduction process; Biological Process
Lup001977.1	2	GO:0005622; intracellular; Cellular Component	GO:0008270; zinc ion binding; Molecular Function
Lup001980.1	3	GO:0005515; protein binding; Molecular Function	GO:0005622; intracellular; Cellular Component	GO:0008270; zinc ion binding; Molecular Function
Lup001981.1	2	GO:0009058; biosynthetic process; Biological Process	GO:0016841; ammonia-lyase activity; Molecular Function
Lup001982.1	2	GO:0009058; biosynthetic process; Biological Process	GO:0016841; ammonia-lyase activity; Molecular Function
Lup001983.1	5	GO:0004579; dolichyl-diphosphooligosaccharide-protein glycotransferase activity; Molecular Function	GO:0005515; protein binding; Molecular Function	GO:0005783; endoplasmic reticulum; Cellular Component	GO:0006486; protein glycosylation; Biological Process	GO:0016021; integral to membrane; Cellular Component
Lup001984.1	4	GO:0003700; sequence-specific DNA binding transcription factor activity; Molecular Function	GO:0006355; regulation of transcription, DNA-dependent; Biological Process	GO:0008270; zinc ion binding; Molecular Function	GO:0043565; sequence-specific DNA binding; Molecular Function
Lup001985.1	4	GO:0003677; DNA binding; Molecular Function	GO:0005634; nucleus; Cellular Component	GO:0006355; regulation of transcription, DNA-dependent; Biological Process	GO:0009725; response to hormone stimulus; Biological Process
Lup001986.1	2	GO:0005975; carbohydrate metabolic process; Biological Process	GO:0016868; intramolecular transferase activity, phosphotransferases; Molecular Function
Lup001987.2	5	GO:0003723; RNA binding; Molecular Function	GO:0003964; RNA-directed DNA polymerase activity; Molecular Function	GO:0006278; RNA-dependent DNA replication; Biological Process	GO:0006397; mRNA processing; Biological Process	GO:0008080; N-acetyltransferase activity; Molecular Function
Lup001988.1	3	GO:0005215; transporter activity; Molecular Function	GO:0006810; transport; Biological Process	GO:0016020; membrane; Cellular Component
Lup001989.1	1	GO:0006629; lipid metabolic process; Biological Process
Lup001990.1	2	GO:0004107; chorismate synthase activity; Molecular Function	GO:0009073; aromatic amino acid family biosynthetic process; Biological Process
Lup001991.1	2	GO:0009058; biosynthetic process; Biological Process	GO:0016833; oxo-acid-lyase activity; Molecular Function
Lup001994.2	1	GO:0016881; acid-amino acid ligase activity; Molecular Function
Lup001995.1	2	GO:0005515; protein binding; Molecular Function	GO:0008270; zinc ion binding; Molecular Function
Lup001996.1	1	GO:0016021; integral to membrane; Cellular Component
Lup001997.1	1	GO:0003677; DNA binding; Molecular Function
Lup002001.1	2	GO:0003924; GTPase activity; Molecular Function	GO:0005525; GTP binding; Molecular Function
Lup002003.1	1	GO:0005515; protein binding; Molecular Function
Lup002005.1	3	GO:0000276; mitochondrial proton-transporting ATP synthase complex, coupling factor F(o); Cellular Component	GO:0015078; hydrogen ion transmembrane transporter activity; Molecular Function	GO:0015986; ATP synthesis coupled proton transport; Biological Process
Lup002007.1	1	GO:0033926; glycopeptide alpha-N-acetylgalactosaminidase activity; Molecular Function
Lup002008.1	1	GO:0003676; nucleic acid binding; Molecular Function
Lup002010.1	2	GO:0008152; metabolic process; Biological Process	GO:0016746; transferase activity, transferring acyl groups; Molecular Function
Lup002012.1	2	GO:0003677; DNA binding; Molecular Function	GO:0006355; regulation of transcription, DNA-dependent; Biological Process
Lup002014.1	6	GO:0004672; protein kinase activity; Molecular Function	GO:0004674; protein serine/threonine kinase activity; Molecular Function	GO:0004713; protein tyrosine kinase activity; Molecular Function	GO:0005509; calcium ion binding; Molecular Function	GO:0005524; ATP binding; Molecular Function	GO:0006468; protein phosphorylation; Biological Process
Lup002016.1	5	GO:0000166; nucleotide binding; Molecular Function	GO:0005524; ATP binding; Molecular Function	GO:0016020; membrane; Cellular Component	GO:0016887; ATPase activity; Molecular Function	GO:0017111; nucleoside-triphosphatase activity; Molecular Function
Lup002018.1	2	GO:0005515; protein binding; Molecular Function	GO:0008270; zinc ion binding; Molecular Function
Lup002019.1	4	GO:0006662; glycerol ether metabolic process; Biological Process	GO:0009055; electron carrier activity; Molecular Function	GO:0015035; protein disulfide oxidoreductase activity; Molecular Function	GO:0045454; cell redox homeostasis; Biological Process
Lup002020.1	3	GO:0006486; protein glycosylation; Biological Process	GO:0008417; fucosyltransferase activity; Molecular Function	GO:0016020; membrane; Cellular Component
Lup002021.1	3	GO:0016021; integral to membrane; Cellular Component	GO:0022857; transmembrane transporter activity; Molecular Function	GO:0055085; transmembrane transport; Biological Process
Lup002022.1	1	GO:0016020; membrane; Cellular Component
Lup002023.1	6	GO:0004672; protein kinase activity; Molecular Function	GO:0004674; protein serine/threonine kinase activity; Molecular Function	GO:0004713; protein tyrosine kinase activity; Molecular Function	GO:0005515; protein binding; Molecular Function	GO:0005524; ATP binding; Molecular Function	GO:0006468; protein phosphorylation; Biological Process
Lup002024.1	6	GO:0005507; copper ion binding; Molecular Function	GO:0016491; oxidoreductase activity; Molecular Function	GO:0046274; lignin catabolic process; Biological Process	GO:0048046; apoplast; Cellular Component	GO:0052716; hydroquinone:oxygen oxidoreductase activity; Molecular Function	GO:0055114; oxidation-reduction process; Biological Process
Lup002025.1	1	GO:0003676; nucleic acid binding; Molecular Function
Lup002027.1	1	GO:0009116; nucleoside metabolic process; Biological Process
Lup002028.1	6	GO:0004672; protein kinase activity; Molecular Function	GO:0004674; protein serine/threonine kinase activity; Molecular Function	GO:0004713; protein tyrosine kinase activity; Molecular Function	GO:0005515; protein binding; Molecular Function	GO:0005524; ATP binding; Molecular Function	GO:0006468; protein phosphorylation; Biological Process
Lup002029.1	1	GO:0046907; intracellular transport; Biological Process
Lup002031.1	1	GO:0016773; phosphotransferase activity, alcohol group as acceptor; Molecular Function
Lup002032.1	3	GO:0005488; binding; Molecular Function	GO:0006810; transport; Biological Process	GO:0055085; transmembrane transport; Biological Process
Lup002033.2	3	GO:0004181; metallocarboxypeptidase activity; Molecular Function	GO:0006508; proteolysis; Biological Process	GO:0008270; zinc ion binding; Molecular Function
Lup002035.1	5	GO:0003723; RNA binding; Molecular Function	GO:0003735; structural constituent of ribosome; Molecular Function	GO:0005622; intracellular; Cellular Component	GO:0005840; ribosome; Cellular Component	GO:0006412; translation; Biological Process
Lup002038.1	5	GO:0004672; protein kinase activity; Molecular Function	GO:0004674; protein serine/threonine kinase activity; Molecular Function	GO:0004713; protein tyrosine kinase activity; Molecular Function	GO:0005524; ATP binding; Molecular Function	GO:0006468; protein phosphorylation; Biological Process
Lup002039.1	8	GO:0004672; protein kinase activity; Molecular Function	GO:0004674; protein serine/threonine kinase activity; Molecular Function	GO:0004713; protein tyrosine kinase activity; Molecular Function	GO:0005515; protein binding; Molecular Function	GO:0005524; ATP binding; Molecular Function	GO:0005634; nucleus; Cellular Component	GO:0006468; protein phosphorylation; Biological Process	GO:0018024; histone-lysine N-methyltransferase activity; Molecular Function
Lup002040.1	2	GO:0004857; enzyme inhibitor activity; Molecular Function	GO:0030599; pectinesterase activity; Molecular Function
Lup002041.1	1	GO:0003676; nucleic acid binding; Molecular Function
Lup002042.1	4	GO:0003735; structural constituent of ribosome; Molecular Function	GO:0005622; intracellular; Cellular Component	GO:0005840; ribosome; Cellular Component	GO:0006412; translation; Biological Process
Lup002043.1	4	GO:0006662; glycerol ether metabolic process; Biological Process	GO:0009055; electron carrier activity; Molecular Function	GO:0015035; protein disulfide oxidoreductase activity; Molecular Function	GO:0045454; cell redox homeostasis; Biological Process
Lup002044.1	5	GO:0003723; RNA binding; Molecular Function	GO:0003735; structural constituent of ribosome; Molecular Function	GO:0005622; intracellular; Cellular Component	GO:0005840; ribosome; Cellular Component	GO:0006412; translation; Biological Process
Lup002045.1	1	GO:0006950; response to stress; Biological Process
Lup002050.1	4	GO:0003700; sequence-specific DNA binding transcription factor activity; Molecular Function	GO:0006355; regulation of transcription, DNA-dependent; Biological Process	GO:0043565; sequence-specific DNA binding; Molecular Function	GO:0046983; protein dimerization activity; Molecular Function
Lup002051.1	2	GO:0005199; structural constituent of cell wall; Molecular Function	GO:0009664; plant-type cell wall organization; Biological Process
Lup002052.1	3	GO:0003676; nucleic acid binding; Molecular Function	GO:0008270; zinc ion binding; Molecular Function	GO:0046872; metal ion binding; Molecular Function
Lup002053.1	9	GO:0003924; GTPase activity; Molecular Function	GO:0005198; structural molecule activity; Molecular Function	GO:0005525; GTP binding; Molecular Function	GO:0005874; microtubule; Cellular Component	GO:0006184; GTP catabolic process; Biological Process	GO:0007017; microtubule-based process; Biological Process	GO:0007018; microtubule-based movement; Biological Process	GO:0043234; protein complex; Cellular Component	GO:0051258; protein polymerization; Biological Process
Lup002054.1	2	GO:0004252; serine-type endopeptidase activity; Molecular Function	GO:0006508; proteolysis; Biological Process
Lup002056.1	1	GO:0005515; protein binding; Molecular Function
Lup002057.2	4	GO:0003735; structural constituent of ribosome; Molecular Function	GO:0005622; intracellular; Cellular Component	GO:0005840; ribosome; Cellular Component	GO:0006412; translation; Biological Process
Lup002058.1	4	GO:0004091; carboxylesterase activity; Molecular Function	GO:0004806; triglyceride lipase activity; Molecular Function	GO:0006629; lipid metabolic process; Biological Process	GO:0016042; lipid catabolic process; Biological Process
Lup002059.2	4	GO:0005622; intracellular; Cellular Component	GO:0008152; metabolic process; Biological Process	GO:0008270; zinc ion binding; Molecular Function	GO:0016491; oxidoreductase activity; Molecular Function
Lup002060.1	4	GO:0004672; protein kinase activity; Molecular Function	GO:0004713; protein tyrosine kinase activity; Molecular Function	GO:0005524; ATP binding; Molecular Function	GO:0006468; protein phosphorylation; Biological Process
Lup002061.1	2	GO:0008565; protein transporter activity; Molecular Function	GO:0015031; protein transport; Biological Process
Lup002062.1	4	GO:0003676; nucleic acid binding; Molecular Function	GO:0006139; nucleobase-containing compound metabolic process; Biological Process	GO:0008168; methyltransferase activity; Molecular Function	GO:0032259; methylation; Biological Process
Lup002064.1	7	GO:0000166; nucleotide binding; Molecular Function	GO:0004812; aminoacyl-tRNA ligase activity; Molecular Function	GO:0004827; proline-tRNA ligase activity; Molecular Function	GO:0005524; ATP binding; Molecular Function	GO:0005737; cytoplasm; Cellular Component	GO:0006418; tRNA aminoacylation for protein translation; Biological Process	GO:0006433; prolyl-tRNA aminoacylation; Biological Process
Lup002065.1	5	GO:0004672; protein kinase activity; Molecular Function	GO:0004674; protein serine/threonine kinase activity; Molecular Function	GO:0004713; protein tyrosine kinase activity; Molecular Function	GO:0005524; ATP binding; Molecular Function	GO:0006468; protein phosphorylation; Biological Process
Lup002067.1	2	GO:0004650; polygalacturonase activity; Molecular Function	GO:0005975; carbohydrate metabolic process; Biological Process
Lup002068.1	2	GO:0030001; metal ion transport; Biological Process	GO:0046872; metal ion binding; Molecular Function
Lup002070.1	5	GO:0000166; nucleotide binding; Molecular Function	GO:0005524; ATP binding; Molecular Function	GO:0016020; membrane; Cellular Component	GO:0016887; ATPase activity; Molecular Function	GO:0017111; nucleoside-triphosphatase activity; Molecular Function
Lup002072.1	1	GO:0005783; endoplasmic reticulum; Cellular Component
Lup002073.1	1	GO:0005515; protein binding; Molecular Function
Lup002074.1	2	GO:0016021; integral to membrane; Cellular Component	GO:0055085; transmembrane transport; Biological Process
Lup002076.1	1	GO:0016020; membrane; Cellular Component
Lup002078.1	1	GO:0003677; DNA binding; Molecular Function
Lup002079.1	1	GO:0003677; DNA binding; Molecular Function
Lup002080.1	1	GO:0020037; heme binding; Molecular Function
Lup002083.1	6	GO:0004672; protein kinase activity; Molecular Function	GO:0004674; protein serine/threonine kinase activity; Molecular Function	GO:0004713; protein tyrosine kinase activity; Molecular Function	GO:0005515; protein binding; Molecular Function	GO:0005524; ATP binding; Molecular Function	GO:0006468; protein phosphorylation; Biological Process
Lup002084.1	4	GO:0003700; sequence-specific DNA binding transcription factor activity; Molecular Function	GO:0005634; nucleus; Cellular Component	GO:0006355; regulation of transcription, DNA-dependent; Biological Process	GO:0043565; sequence-specific DNA binding; Molecular Function
Lup002085.1	1	GO:0008168; methyltransferase activity; Molecular Function
Lup002086.1	1	GO:0008152; metabolic process; Biological Process
Lup002088.2	3	GO:0003700; sequence-specific DNA binding transcription factor activity; Molecular Function	GO:0005634; nucleus; Cellular Component	GO:0006355; regulation of transcription, DNA-dependent; Biological Process
Lup002091.1	3	GO:0000287; magnesium ion binding; Molecular Function	GO:0005975; carbohydrate metabolic process; Biological Process	GO:0016868; intramolecular transferase activity, phosphotransferases; Molecular Function
Lup002092.2	7	GO:0004672; protein kinase activity; Molecular Function	GO:0004674; protein serine/threonine kinase activity; Molecular Function	GO:0004713; protein tyrosine kinase activity; Molecular Function	GO:0005524; ATP binding; Molecular Function	GO:0006468; protein phosphorylation; Biological Process	GO:0008152; metabolic process; Biological Process	GO:0016787; hydrolase activity; Molecular Function
Lup002093.1	4	GO:0004252; serine-type endopeptidase activity; Molecular Function	GO:0006508; proteolysis; Biological Process	GO:0042802; identical protein binding; Molecular Function	GO:0043086; negative regulation of catalytic activity; Biological Process
Lup002094.1	4	GO:0006633; fatty acid biosynthetic process; Biological Process	GO:0008610; lipid biosynthetic process; Biological Process	GO:0016020; membrane; Cellular Component	GO:0016747; transferase activity, transferring acyl groups other than amino-acyl groups; Molecular Function
Lup002095.1	3	GO:0004560; alpha-L-fucosidase activity; Molecular Function	GO:0005975; carbohydrate metabolic process; Biological Process	GO:0006004; fucose metabolic process; Biological Process
Lup002096.1	5	GO:0005506; iron ion binding; Molecular Function	GO:0009055; electron carrier activity; Molecular Function	GO:0016705; oxidoreductase activity, acting on paired donors, with incorporation or reduction of molecular oxygen; Molecular Function	GO:0020037; heme binding; Molecular Function	GO:0055114; oxidation-reduction process; Biological Process
Lup002097.1	1	GO:0016020; membrane; Cellular Component
Lup002099.1	1	GO:0004781; sulfate adenylyltransferase (ATP) activity; Molecular Function
Lup002102.1	4	GO:0003824; catalytic activity; Molecular Function	GO:0004488; methylenetetrahydrofolate dehydrogenase (NADP+) activity; Molecular Function	GO:0009396; folic acid-containing compound biosynthetic process; Biological Process	GO:0055114; oxidation-reduction process; Biological Process
Lup002103.1	6	GO:0003824; catalytic activity; Molecular Function	GO:0004619; phosphoglycerate mutase activity; Molecular Function	GO:0005737; cytoplasm; Cellular Component	GO:0006007; glucose catabolic process; Biological Process	GO:0030145; manganese ion binding; Molecular Function	GO:0046872; metal ion binding; Molecular Function
Lup002104.1	1	GO:0016787; hydrolase activity; Molecular Function
Lup002107.1	1	GO:0005509; calcium ion binding; Molecular Function
Lup002108.1	1	GO:0005515; protein binding; Molecular Function
Lup002110.1	2	GO:0008152; metabolic process; Biological Process	GO:0016758; transferase activity, transferring hexosyl groups; Molecular Function
Lup002111.1	1	GO:0003993; acid phosphatase activity; Molecular Function
Lup002114.2	2	GO:0003883; CTP synthase activity; Molecular Function	GO:0006221; pyrimidine nucleotide biosynthetic process; Biological Process
Lup002117.1	3	GO:0004871; signal transducer activity; Molecular Function	GO:0007186; G-protein coupled receptor signaling pathway; Biological Process	GO:0019001; guanyl nucleotide binding; Molecular Function
Lup002118.1	3	GO:0000151; ubiquitin ligase complex; Cellular Component	GO:0004842; ubiquitin-protein ligase activity; Molecular Function	GO:0016567; protein ubiquitination; Biological Process
Lup002119.1	3	GO:0005783; endoplasmic reticulum; Cellular Component	GO:0006886; intracellular protein transport; Biological Process	GO:0016021; integral to membrane; Cellular Component
Lup002120.1	1	GO:0005515; protein binding; Molecular Function
Lup002121.1	2	GO:0016021; integral to membrane; Cellular Component	GO:0055085; transmembrane transport; Biological Process
Lup002124.1	2	GO:0007034; vacuolar transport; Biological Process	GO:0030904; retromer complex; Cellular Component
Lup002125.1	3	GO:0005975; carbohydrate metabolic process; Biological Process	GO:0016853; isomerase activity; Molecular Function	GO:0019318; hexose metabolic process; Biological Process
Lup002131.2	1	GO:0016787; hydrolase activity; Molecular Function
Lup002132.1	3	GO:0004356; glutamate-ammonia ligase activity; Molecular Function	GO:0006542; glutamine biosynthetic process; Biological Process	GO:0006807; nitrogen compound metabolic process; Biological Process
Lup002133.1	2	GO:0003677; DNA binding; Molecular Function	GO:0005634; nucleus; Cellular Component
Lup002134.1	2	GO:0005622; intracellular; Cellular Component	GO:0008270; zinc ion binding; Molecular Function
Lup002135.1	10	GO:0003924; GTPase activity; Molecular Function	GO:0005525; GTP binding; Molecular Function	GO:0005622; intracellular; Cellular Component	GO:0006184; GTP catabolic process; Biological Process	GO:0006886; intracellular protein transport; Biological Process	GO:0006913; nucleocytoplasmic transport; Biological Process	GO:0007165; signal transduction; Biological Process	GO:0007264; small GTPase mediated signal transduction; Biological Process	GO:0015031; protein transport; Biological Process	GO:0016020; membrane; Cellular Component
Lup002136.1	5	GO:0004672; protein kinase activity; Molecular Function	GO:0004707; MAP kinase activity; Molecular Function	GO:0004713; protein tyrosine kinase activity; Molecular Function	GO:0005524; ATP binding; Molecular Function	GO:0006468; protein phosphorylation; Biological Process
Lup002138.1	6	GO:0003677; DNA binding; Molecular Function	GO:0003824; catalytic activity; Molecular Function	GO:0004518; nuclease activity; Molecular Function	GO:0005515; protein binding; Molecular Function	GO:0006281; DNA repair; Biological Process	GO:0016788; hydrolase activity, acting on ester bonds; Molecular Function
Lup002139.1	1	GO:0005515; protein binding; Molecular Function
Lup002141.1	1	GO:0005515; protein binding; Molecular Function
Lup002142.1	5	GO:0004672; protein kinase activity; Molecular Function	GO:0004674; protein serine/threonine kinase activity; Molecular Function	GO:0004713; protein tyrosine kinase activity; Molecular Function	GO:0005524; ATP binding; Molecular Function	GO:0006468; protein phosphorylation; Biological Process
Lup002143.1	5	GO:0006855; drug transmembrane transport; Biological Process	GO:0015238; drug transmembrane transporter activity; Molecular Function	GO:0015297; antiporter activity; Molecular Function	GO:0016020; membrane; Cellular Component	GO:0055085; transmembrane transport; Biological Process
Lup002144.1	4	GO:0005524; ATP binding; Molecular Function	GO:0006457; protein folding; Biological Process	GO:0044267; cellular protein metabolic process; Biological Process	GO:0051082; unfolded protein binding; Molecular Function
Lup002146.2	2	GO:0005515; protein binding; Molecular Function	GO:0008270; zinc ion binding; Molecular Function
Lup002147.1	5	GO:0004672; protein kinase activity; Molecular Function	GO:0004674; protein serine/threonine kinase activity; Molecular Function	GO:0004713; protein tyrosine kinase activity; Molecular Function	GO:0005524; ATP binding; Molecular Function	GO:0006468; protein phosphorylation; Biological Process
Lup002149.1	3	GO:0003777; microtubule motor activity; Molecular Function	GO:0005524; ATP binding; Molecular Function	GO:0007018; microtubule-based movement; Biological Process
Lup002150.1	5	GO:0004672; protein kinase activity; Molecular Function	GO:0004674; protein serine/threonine kinase activity; Molecular Function	GO:0004713; protein tyrosine kinase activity; Molecular Function	GO:0005524; ATP binding; Molecular Function	GO:0006468; protein phosphorylation; Biological Process
Lup002151.1	2	GO:0008375; acetylglucosaminyltransferase activity; Molecular Function	GO:0016020; membrane; Cellular Component
Lup002152.1	3	GO:0006886; intracellular protein transport; Biological Process	GO:0016192; vesicle-mediated transport; Biological Process	GO:0030117; membrane coat; Cellular Component
Lup002154.1	4	GO:0003735; structural constituent of ribosome; Molecular Function	GO:0005622; intracellular; Cellular Component	GO:0005840; ribosome; Cellular Component	GO:0006412; translation; Biological Process
Lup002156.1	1	GO:0005515; protein binding; Molecular Function
Lup002157.1	1	GO:0003723; RNA binding; Molecular Function
Lup002158.1	1	GO:0003723; RNA binding; Molecular Function
Lup002160.1	4	GO:0003735; structural constituent of ribosome; Molecular Function	GO:0005622; intracellular; Cellular Component	GO:0005840; ribosome; Cellular Component	GO:0006412; translation; Biological Process
Lup002161.1	3	GO:0006457; protein folding; Biological Process	GO:0031072; heat shock protein binding; Molecular Function	GO:0051082; unfolded protein binding; Molecular Function
Lup002162.1	3	GO:0000105; histidine biosynthetic process; Biological Process	GO:0003879; ATP phosphoribosyltransferase activity; Molecular Function	GO:0005737; cytoplasm; Cellular Component
Lup002163.1	4	GO:0000105; histidine biosynthetic process; Biological Process	GO:0000287; magnesium ion binding; Molecular Function	GO:0003879; ATP phosphoribosyltransferase activity; Molecular Function	GO:0005737; cytoplasm; Cellular Component
Lup002164.1	3	GO:0008107; galactoside 2-alpha-L-fucosyltransferase activity; Molecular Function	GO:0016020; membrane; Cellular Component	GO:0042546; cell wall biogenesis; Biological Process
Lup002165.1	3	GO:0008107; galactoside 2-alpha-L-fucosyltransferase activity; Molecular Function	GO:0016020; membrane; Cellular Component	GO:0042546; cell wall biogenesis; Biological Process
Lup002166.1	5	GO:0005216; ion channel activity; Molecular Function	GO:0005515; protein binding; Molecular Function	GO:0006811; ion transport; Biological Process	GO:0016020; membrane; Cellular Component	GO:0055085; transmembrane transport; Biological Process
Lup002167.1	2	GO:0004315; 3-oxoacyl-[acyl-carrier-protein] synthase activity; Molecular Function	GO:0006633; fatty acid biosynthetic process; Biological Process
Lup002168.1	3	GO:0003700; sequence-specific DNA binding transcription factor activity; Molecular Function	GO:0006355; regulation of transcription, DNA-dependent; Biological Process	GO:0043565; sequence-specific DNA binding; Molecular Function
Lup002169.1	6	GO:0004672; protein kinase activity; Molecular Function	GO:0004674; protein serine/threonine kinase activity; Molecular Function	GO:0004713; protein tyrosine kinase activity; Molecular Function	GO:0005524; ATP binding; Molecular Function	GO:0006468; protein phosphorylation; Biological Process	GO:0007165; signal transduction; Biological Process
Lup002171.1	4	GO:0003735; structural constituent of ribosome; Molecular Function	GO:0005622; intracellular; Cellular Component	GO:0005840; ribosome; Cellular Component	GO:0006412; translation; Biological Process
Lup002172.1	3	GO:0005215; transporter activity; Molecular Function	GO:0006810; transport; Biological Process	GO:0016020; membrane; Cellular Component
Lup002173.1	4	GO:0000139; Golgi membrane; Cellular Component	GO:0005801; cis-Golgi network; Cellular Component	GO:0006888; ER to Golgi vesicle-mediated transport; Biological Process	GO:0016021; integral to membrane; Cellular Component
Lup002174.1	2	GO:0005622; intracellular; Cellular Component	GO:0008270; zinc ion binding; Molecular Function
Lup002175.1	1	GO:0005759; mitochondrial matrix; Cellular Component
Lup002176.1	4	GO:0003735; structural constituent of ribosome; Molecular Function	GO:0005622; intracellular; Cellular Component	GO:0005840; ribosome; Cellular Component	GO:0006412; translation; Biological Process
Lup002177.1	1	GO:0005515; protein binding; Molecular Function
Lup002178.1	2	GO:0003700; sequence-specific DNA binding transcription factor activity; Molecular Function	GO:0006355; regulation of transcription, DNA-dependent; Biological Process
Lup002179.1	12	GO:0000166; nucleotide binding; Molecular Function	GO:0003824; catalytic activity; Molecular Function	GO:0005524; ATP binding; Molecular Function	GO:0006200; ATP catabolic process; Biological Process	GO:0006754; ATP biosynthetic process; Biological Process	GO:0006812; cation transport; Biological Process	GO:0008152; metabolic process; Biological Process	GO:0015662; ATPase activity, coupled to transmembrane movement of ions, phosphorylative mechanism; Molecular Function	GO:0016020; membrane; Cellular Component	GO:0016021; integral to membrane; Cellular Component	GO:0016887; ATPase activity; Molecular Function	GO:0046872; metal ion binding; Molecular Function
Lup002185.1	4	GO:0004370; glycerol kinase activity; Molecular Function	GO:0005975; carbohydrate metabolic process; Biological Process	GO:0006072; glycerol-3-phosphate metabolic process; Biological Process	GO:0016773; phosphotransferase activity, alcohol group as acceptor; Molecular Function
Lup002186.1	4	GO:0003735; structural constituent of ribosome; Molecular Function	GO:0005622; intracellular; Cellular Component	GO:0005840; ribosome; Cellular Component	GO:0006412; translation; Biological Process
Lup002187.1	1	GO:0005634; nucleus; Cellular Component
Lup002193.1	4	GO:0003735; structural constituent of ribosome; Molecular Function	GO:0005622; intracellular; Cellular Component	GO:0005840; ribosome; Cellular Component	GO:0006412; translation; Biological Process
Lup002194.1	3	GO:0003824; catalytic activity; Molecular Function	GO:0044237; cellular metabolic process; Biological Process	GO:0050662; coenzyme binding; Molecular Function
Lup002198.1	6	GO:0000166; nucleotide binding; Molecular Function	GO:0005525; GTP binding; Molecular Function	GO:0006614; SRP-dependent cotranslational protein targeting to membrane; Biological Process	GO:0008312; 7S RNA binding; Molecular Function	GO:0017111; nucleoside-triphosphatase activity; Molecular Function	GO:0048500; signal recognition particle; Cellular Component
Lup002199.2	1	GO:0005515; protein binding; Molecular Function
Lup002200.1	4	GO:0004672; protein kinase activity; Molecular Function	GO:0004713; protein tyrosine kinase activity; Molecular Function	GO:0005524; ATP binding; Molecular Function	GO:0006468; protein phosphorylation; Biological Process
Lup002203.1	2	GO:0005507; copper ion binding; Molecular Function	GO:0009055; electron carrier activity; Molecular Function
Lup002204.1	2	GO:0004553; hydrolase activity, hydrolyzing O-glycosyl compounds; Molecular Function	GO:0005975; carbohydrate metabolic process; Biological Process
Lup002205.1	2	GO:0008909; isochorismate synthase activity; Molecular Function	GO:0009058; biosynthetic process; Biological Process
Lup002206.1	1	GO:0003677; DNA binding; Molecular Function
Lup002207.1	1	GO:0003677; DNA binding; Molecular Function
Lup002208.1	3	GO:0003677; DNA binding; Molecular Function	GO:0005515; protein binding; Molecular Function	GO:0008270; zinc ion binding; Molecular Function
Lup002209.1	5	GO:0000166; nucleotide binding; Molecular Function	GO:0005524; ATP binding; Molecular Function	GO:0016020; membrane; Cellular Component	GO:0016887; ATPase activity; Molecular Function	GO:0017111; nucleoside-triphosphatase activity; Molecular Function
Lup002210.1	3	GO:0005515; protein binding; Molecular Function	GO:0008080; N-acetyltransferase activity; Molecular Function	GO:0008270; zinc ion binding; Molecular Function
Lup002211.1	2	GO:0005515; protein binding; Molecular Function	GO:0045454; cell redox homeostasis; Biological Process
Lup002212.1	1	GO:0016881; acid-amino acid ligase activity; Molecular Function
Lup002214.1	3	GO:0006099; tricarboxylic acid cycle; Biological Process	GO:0008964; phosphoenolpyruvate carboxylase activity; Molecular Function	GO:0015977; carbon fixation; Biological Process
Lup002215.1	1	GO:0005529; sugar binding; Molecular Function
Lup002219.1	2	GO:0005622; intracellular; Cellular Component	GO:0008270; zinc ion binding; Molecular Function
Lup002221.1	10	GO:0003924; GTPase activity; Molecular Function	GO:0005525; GTP binding; Molecular Function	GO:0005622; intracellular; Cellular Component	GO:0006184; GTP catabolic process; Biological Process	GO:0006886; intracellular protein transport; Biological Process	GO:0006913; nucleocytoplasmic transport; Biological Process	GO:0007165; signal transduction; Biological Process	GO:0007264; small GTPase mediated signal transduction; Biological Process	GO:0015031; protein transport; Biological Process	GO:0016020; membrane; Cellular Component
Lup002223.1	1	GO:0005515; protein binding; Molecular Function
Lup002224.1	1	GO:0003676; nucleic acid binding; Molecular Function
Lup002226.1	2	GO:0005634; nucleus; Cellular Component	GO:0006260; DNA replication; Biological Process
Lup002227.1	4	GO:0003824; catalytic activity; Molecular Function	GO:0006541; glutamine metabolic process; Biological Process	GO:0008242; omega peptidase activity; Molecular Function	GO:0016787; hydrolase activity; Molecular Function
Lup002228.1	2	GO:0003824; catalytic activity; Molecular Function	GO:0005992; trehalose biosynthetic process; Biological Process
Lup002229.2	2	GO:0003951; NAD+ kinase activity; Molecular Function	GO:0008152; metabolic process; Biological Process
Lup002230.1	2	GO:0005622; intracellular; Cellular Component	GO:0008270; zinc ion binding; Molecular Function
Lup002231.1	1	GO:0016021; integral to membrane; Cellular Component
Lup002234.1	6	GO:0005515; protein binding; Molecular Function	GO:0005622; intracellular; Cellular Component	GO:0007165; signal transduction; Biological Process	GO:0009055; electron carrier activity; Molecular Function	GO:0015035; protein disulfide oxidoreductase activity; Molecular Function	GO:0045454; cell redox homeostasis; Biological Process
Lup002235.1	3	GO:0016491; oxidoreductase activity; Molecular Function	GO:0016706; oxidoreductase activity, acting on paired donors, with incorporation or reduction of molecular oxygen, 2-oxoglutarate as one donor, and incorporation of one atom each of oxygen into both donors; Molecular Function	GO:0055114; oxidation-reduction process; Biological Process
Lup002238.1	3	GO:0008299; isoprenoid biosynthetic process; Biological Process	GO:0015979; photosynthesis; Biological Process	GO:0016765; transferase activity, transferring alkyl or aryl (other than methyl) groups; Molecular Function
Lup002240.2	3	GO:0003735; structural constituent of ribosome; Molecular Function	GO:0005840; ribosome; Cellular Component	GO:0006412; translation; Biological Process
Lup002241.1	1	GO:0005515; protein binding; Molecular Function
Lup002242.1	4	GO:0000148; 1,3-beta-D-glucan synthase complex; Cellular Component	GO:0003843; 1,3-beta-D-glucan synthase activity; Molecular Function	GO:0006075; (1-&gt;3)-beta-D-glucan biosynthetic process; Biological Process	GO:0016020; membrane; Cellular Component
Lup002243.1	2	GO:0006952; defense response; Biological Process	GO:0043531; ADP binding; Molecular Function
Lup002245.1	4	GO:0005506; iron ion binding; Molecular Function	GO:0016491; oxidoreductase activity; Molecular Function	GO:0016706; oxidoreductase activity, acting on paired donors, with incorporation or reduction of molecular oxygen, 2-oxoglutarate as one donor, and incorporation of one atom each of oxygen into both donors; Molecular Function	GO:0055114; oxidation-reduction process; Biological Process
Lup002247.1	2	GO:0004252; serine-type endopeptidase activity; Molecular Function	GO:0006508; proteolysis; Biological Process
Lup002250.1	5	GO:0005524; ATP binding; Molecular Function	GO:0005737; cytoplasm; Cellular Component	GO:0006457; protein folding; Biological Process	GO:0042026; protein refolding; Biological Process	GO:0044267; cellular protein metabolic process; Biological Process
Lup002252.1	3	GO:0006457; protein folding; Biological Process	GO:0031072; heat shock protein binding; Molecular Function	GO:0051082; unfolded protein binding; Molecular Function
Lup002253.1	2	GO:0004672; protein kinase activity; Molecular Function	GO:0006468; protein phosphorylation; Biological Process
Lup002254.1	2	GO:0003677; DNA binding; Molecular Function	GO:0006355; regulation of transcription, DNA-dependent; Biological Process
Lup002259.1	1	GO:0003676; nucleic acid binding; Molecular Function
Lup002264.1	1	GO:0016747; transferase activity, transferring acyl groups other than amino-acyl groups; Molecular Function
Lup002265.1	6	GO:0004672; protein kinase activity; Molecular Function	GO:0004674; protein serine/threonine kinase activity; Molecular Function	GO:0004713; protein tyrosine kinase activity; Molecular Function	GO:0005515; protein binding; Molecular Function	GO:0005524; ATP binding; Molecular Function	GO:0006468; protein phosphorylation; Biological Process
Lup002266.1	2	GO:0003924; GTPase activity; Molecular Function	GO:0005525; GTP binding; Molecular Function
Lup002267.1	2	GO:0003677; DNA binding; Molecular Function	GO:0006355; regulation of transcription, DNA-dependent; Biological Process
Lup002268.1	3	GO:0016491; oxidoreductase activity; Molecular Function	GO:0016706; oxidoreductase activity, acting on paired donors, with incorporation or reduction of molecular oxygen, 2-oxoglutarate as one donor, and incorporation of one atom each of oxygen into both donors; Molecular Function	GO:0055114; oxidation-reduction process; Biological Process
Lup002270.1	4	GO:0000079; regulation of cyclin-dependent protein kinase activity; Biological Process	GO:0005634; nucleus; Cellular Component	GO:0006355; regulation of transcription, DNA-dependent; Biological Process	GO:0019901; protein kinase binding; Molecular Function
Lup002273.1	1	GO:0005515; protein binding; Molecular Function
Lup002274.1	1	GO:0003677; DNA binding; Molecular Function
Lup002275.1	2	GO:0004190; aspartic-type endopeptidase activity; Molecular Function	GO:0006508; proteolysis; Biological Process
Lup002276.1	2	GO:0004190; aspartic-type endopeptidase activity; Molecular Function	GO:0006508; proteolysis; Biological Process
Lup002277.1	6	GO:0004672; protein kinase activity; Molecular Function	GO:0004674; protein serine/threonine kinase activity; Molecular Function	GO:0004713; protein tyrosine kinase activity; Molecular Function	GO:0005515; protein binding; Molecular Function	GO:0005524; ATP binding; Molecular Function	GO:0006468; protein phosphorylation; Biological Process
Lup002278.1	1	GO:0006511; ubiquitin-dependent protein catabolic process; Biological Process
Lup002279.1	2	GO:0004618; phosphoglycerate kinase activity; Molecular Function	GO:0006096; glycolysis; Biological Process
Lup002282.1	4	GO:0006812; cation transport; Biological Process	GO:0008324; cation transmembrane transporter activity; Molecular Function	GO:0016021; integral to membrane; Cellular Component	GO:0055085; transmembrane transport; Biological Process
Lup002283.1	4	GO:0016020; membrane; Cellular Component	GO:0030001; metal ion transport; Biological Process	GO:0046873; metal ion transmembrane transporter activity; Molecular Function	GO:0055085; transmembrane transport; Biological Process
Lup002284.1	1	GO:0016020; membrane; Cellular Component
Lup002285.1	3	GO:0008152; metabolic process; Biological Process	GO:0016491; oxidoreductase activity; Molecular Function	GO:0055114; oxidation-reduction process; Biological Process
Lup002287.1	1	GO:0003677; DNA binding; Molecular Function
Lup002289.1	2	GO:0005515; protein binding; Molecular Function	GO:0008270; zinc ion binding; Molecular Function
Lup002290.1	7	GO:0003735; structural constituent of ribosome; Molecular Function	GO:0004601; peroxidase activity; Molecular Function	GO:0006412; translation; Biological Process	GO:0006979; response to oxidative stress; Biological Process	GO:0015934; large ribosomal subunit; Cellular Component	GO:0020037; heme binding; Molecular Function	GO:0055114; oxidation-reduction process; Biological Process
Lup002291.1	2	GO:0004190; aspartic-type endopeptidase activity; Molecular Function	GO:0006508; proteolysis; Biological Process
Lup002293.1	5	GO:0004672; protein kinase activity; Molecular Function	GO:0004674; protein serine/threonine kinase activity; Molecular Function	GO:0004713; protein tyrosine kinase activity; Molecular Function	GO:0005524; ATP binding; Molecular Function	GO:0006468; protein phosphorylation; Biological Process
Lup002294.1	6	GO:0000287; magnesium ion binding; Molecular Function	GO:0003883; CTP synthase activity; Molecular Function	GO:0006221; pyrimidine nucleotide biosynthetic process; Biological Process	GO:0016616; oxidoreductase activity, acting on the CH-OH group of donors, NAD or NADP as acceptor; Molecular Function	GO:0051287; NAD binding; Molecular Function	GO:0055114; oxidation-reduction process; Biological Process
Lup002295.1	4	GO:0003774; motor activity; Molecular Function	GO:0005515; protein binding; Molecular Function	GO:0005524; ATP binding; Molecular Function	GO:0016459; myosin complex; Cellular Component
Lup002297.1	2	GO:0006869; lipid transport; Biological Process	GO:0008289; lipid binding; Molecular Function
Lup002298.1	3	GO:0004553; hydrolase activity, hydrolyzing O-glycosyl compounds; Molecular Function	GO:0004563; beta-N-acetylhexosaminidase activity; Molecular Function	GO:0005975; carbohydrate metabolic process; Biological Process
Lup002301.1	3	GO:0006099; tricarboxylic acid cycle; Biological Process	GO:0044262; cellular carbohydrate metabolic process; Biological Process	GO:0046912; transferase activity, transferring acyl groups, acyl groups converted into alkyl on transfer; Molecular Function
Lup002302.1	1	GO:0005525; GTP binding; Molecular Function
Lup002303.1	2	GO:0016021; integral to membrane; Cellular Component	GO:0051205; protein insertion into membrane; Biological Process
Lup002304.1	1	GO:0005634; nucleus; Cellular Component
Lup002305.2	2	GO:0005515; protein binding; Molecular Function	GO:0008270; zinc ion binding; Molecular Function
Lup002306.2	5	GO:0004672; protein kinase activity; Molecular Function	GO:0004674; protein serine/threonine kinase activity; Molecular Function	GO:0004713; protein tyrosine kinase activity; Molecular Function	GO:0005524; ATP binding; Molecular Function	GO:0006468; protein phosphorylation; Biological Process
Lup002307.1	2	GO:0008152; metabolic process; Biological Process	GO:0016758; transferase activity, transferring hexosyl groups; Molecular Function
Lup002308.1	2	GO:0004185; serine-type carboxypeptidase activity; Molecular Function	GO:0006508; proteolysis; Biological Process
Lup002309.1	1	GO:0005515; protein binding; Molecular Function
Lup002310.1	4	GO:0003735; structural constituent of ribosome; Molecular Function	GO:0005622; intracellular; Cellular Component	GO:0005840; ribosome; Cellular Component	GO:0006412; translation; Biological Process
Lup002311.1	1	GO:0005515; protein binding; Molecular Function
Lup002312.2	5	GO:0005524; ATP binding; Molecular Function	GO:0006457; protein folding; Biological Process	GO:0009408; response to heat; Biological Process	GO:0031072; heat shock protein binding; Molecular Function	GO:0051082; unfolded protein binding; Molecular Function
Lup002313.2	1	GO:0004867; serine-type endopeptidase inhibitor activity; Molecular Function
Lup002314.1	1	GO:0005515; protein binding; Molecular Function
Lup002316.1	3	GO:0003676; nucleic acid binding; Molecular Function	GO:0005515; protein binding; Molecular Function	GO:0008270; zinc ion binding; Molecular Function
Lup002317.2	3	GO:0003676; nucleic acid binding; Molecular Function	GO:0005515; protein binding; Molecular Function	GO:0008270; zinc ion binding; Molecular Function
Lup002318.1	1	GO:0003677; DNA binding; Molecular Function
Lup002321.1	5	GO:0006855; drug transmembrane transport; Biological Process	GO:0015238; drug transmembrane transporter activity; Molecular Function	GO:0015297; antiporter activity; Molecular Function	GO:0016020; membrane; Cellular Component	GO:0055085; transmembrane transport; Biological Process
Lup002322.1	5	GO:0005515; protein binding; Molecular Function	GO:0008270; zinc ion binding; Molecular Function	GO:0016020; membrane; Cellular Component	GO:0016760; cellulose synthase (UDP-forming) activity; Molecular Function	GO:0030244; cellulose biosynthetic process; Biological Process
Lup002323.1	5	GO:0005506; iron ion binding; Molecular Function	GO:0009055; electron carrier activity; Molecular Function	GO:0016705; oxidoreductase activity, acting on paired donors, with incorporation or reduction of molecular oxygen; Molecular Function	GO:0020037; heme binding; Molecular Function	GO:0055114; oxidation-reduction process; Biological Process
Lup002324.1	5	GO:0005506; iron ion binding; Molecular Function	GO:0009055; electron carrier activity; Molecular Function	GO:0016705; oxidoreductase activity, acting on paired donors, with incorporation or reduction of molecular oxygen; Molecular Function	GO:0020037; heme binding; Molecular Function	GO:0055114; oxidation-reduction process; Biological Process
Lup002325.1	3	GO:0008107; galactoside 2-alpha-L-fucosyltransferase activity; Molecular Function	GO:0016020; membrane; Cellular Component	GO:0042546; cell wall biogenesis; Biological Process
Lup002326.1	6	GO:0004650; polygalacturonase activity; Molecular Function	GO:0005975; carbohydrate metabolic process; Biological Process	GO:0006812; cation transport; Biological Process	GO:0015299; solute:hydrogen antiporter activity; Molecular Function	GO:0016021; integral to membrane; Cellular Component	GO:0055085; transmembrane transport; Biological Process
Lup002328.1	3	GO:0006694; steroid biosynthetic process; Biological Process	GO:0008152; metabolic process; Biological Process	GO:0008168; methyltransferase activity; Molecular Function
Lup002329.1	1	GO:0005515; protein binding; Molecular Function
Lup002330.1	5	GO:0004672; protein kinase activity; Molecular Function	GO:0004674; protein serine/threonine kinase activity; Molecular Function	GO:0004713; protein tyrosine kinase activity; Molecular Function	GO:0005524; ATP binding; Molecular Function	GO:0006468; protein phosphorylation; Biological Process
Lup002331.1	2	GO:0003677; DNA binding; Molecular Function	GO:0006355; regulation of transcription, DNA-dependent; Biological Process
Lup002334.1	1	GO:0005515; protein binding; Molecular Function
Lup002335.1	1	GO:0003723; RNA binding; Molecular Function
Lup002337.1	4	GO:0000287; magnesium ion binding; Molecular Function	GO:0008152; metabolic process; Biological Process	GO:0010333; terpene synthase activity; Molecular Function	GO:0016829; lyase activity; Molecular Function
Lup002338.1	4	GO:0000287; magnesium ion binding; Molecular Function	GO:0008152; metabolic process; Biological Process	GO:0010333; terpene synthase activity; Molecular Function	GO:0016829; lyase activity; Molecular Function
Lup002340.1	3	GO:0004602; glutathione peroxidase activity; Molecular Function	GO:0006979; response to oxidative stress; Biological Process	GO:0055114; oxidation-reduction process; Biological Process
Lup002342.1	5	GO:0003746; translation elongation factor activity; Molecular Function	GO:0003924; GTPase activity; Molecular Function	GO:0005525; GTP binding; Molecular Function	GO:0005622; intracellular; Cellular Component	GO:0006414; translational elongation; Biological Process
Lup002343.1	5	GO:0004672; protein kinase activity; Molecular Function	GO:0004674; protein serine/threonine kinase activity; Molecular Function	GO:0004713; protein tyrosine kinase activity; Molecular Function	GO:0005524; ATP binding; Molecular Function	GO:0006468; protein phosphorylation; Biological Process
Lup002344.1	5	GO:0003677; DNA binding; Molecular Function	GO:0005622; intracellular; Cellular Component	GO:0005634; nucleus; Cellular Component	GO:0006355; regulation of transcription, DNA-dependent; Biological Process	GO:0043565; sequence-specific DNA binding; Molecular Function
Lup002347.1	4	GO:0003735; structural constituent of ribosome; Molecular Function	GO:0005622; intracellular; Cellular Component	GO:0005840; ribosome; Cellular Component	GO:0006412; translation; Biological Process
Lup002349.1	1	GO:0005515; protein binding; Molecular Function
Lup002350.1	2	GO:0003824; catalytic activity; Molecular Function	GO:0016020; membrane; Cellular Component
Lup002351.1	1	GO:0008270; zinc ion binding; Molecular Function
Lup002354.1	3	GO:0006629; lipid metabolic process; Biological Process	GO:0016717; oxidoreductase activity, acting on paired donors, with oxidation of a pair of donors resulting in the reduction of molecular oxygen to two molecules of water; Molecular Function	GO:0055114; oxidation-reduction process; Biological Process
Lup002355.1	1	GO:0045454; cell redox homeostasis; Biological Process
Lup002356.1	5	GO:0005506; iron ion binding; Molecular Function	GO:0009055; electron carrier activity; Molecular Function	GO:0016705; oxidoreductase activity, acting on paired donors, with incorporation or reduction of molecular oxygen; Molecular Function	GO:0020037; heme binding; Molecular Function	GO:0055114; oxidation-reduction process; Biological Process
Lup002357.1	1	GO:0016787; hydrolase activity; Molecular Function
Lup002358.1	2	GO:0003677; DNA binding; Molecular Function	GO:0006355; regulation of transcription, DNA-dependent; Biological Process
Lup002360.1	5	GO:0005506; iron ion binding; Molecular Function	GO:0009055; electron carrier activity; Molecular Function	GO:0016705; oxidoreductase activity, acting on paired donors, with incorporation or reduction of molecular oxygen; Molecular Function	GO:0020037; heme binding; Molecular Function	GO:0055114; oxidation-reduction process; Biological Process
Lup002361.1	3	GO:0005744; mitochondrial inner membrane presequence translocase complex; Cellular Component	GO:0006886; intracellular protein transport; Biological Process	GO:0015450; P-P-bond-hydrolysis-driven protein transmembrane transporter activity; Molecular Function
Lup002362.1	2	GO:0005622; intracellular; Cellular Component	GO:0008270; zinc ion binding; Molecular Function
Lup002364.2	2	GO:0004358; glutamate N-acetyltransferase activity; Molecular Function	GO:0006526; arginine biosynthetic process; Biological Process
Lup002365.3	4	GO:0003735; structural constituent of ribosome; Molecular Function	GO:0005622; intracellular; Cellular Component	GO:0005840; ribosome; Cellular Component	GO:0006412; translation; Biological Process
Lup002367.1	3	GO:0008060; ARF GTPase activator activity; Molecular Function	GO:0008270; zinc ion binding; Molecular Function	GO:0032312; regulation of ARF GTPase activity; Biological Process
Lup002368.1	4	GO:0000786; nucleosome; Cellular Component	GO:0003677; DNA binding; Molecular Function	GO:0005634; nucleus; Cellular Component	GO:0006334; nucleosome assembly; Biological Process
Lup002371.1	2	GO:0003677; DNA binding; Molecular Function	GO:0046983; protein dimerization activity; Molecular Function
Lup002373.1	5	GO:0005509; calcium ion binding; Molecular Function	GO:0009523; photosystem II; Cellular Component	GO:0009654; oxygen evolving complex; Cellular Component	GO:0015979; photosynthesis; Biological Process	GO:0019898; extrinsic to membrane; Cellular Component
Lup002374.1	1	GO:0006915; apoptotic process; Biological Process
Lup002379.1	3	GO:0005515; protein binding; Molecular Function	GO:0006886; intracellular protein transport; Biological Process	GO:0016020; membrane; Cellular Component
Lup002380.1	3	GO:0006457; protein folding; Biological Process	GO:0016272; prefoldin complex; Cellular Component	GO:0051082; unfolded protein binding; Molecular Function
Lup002382.1	1	GO:0008652; cellular amino acid biosynthetic process; Biological Process
Lup002383.1	7	GO:0003723; RNA binding; Molecular Function	GO:0003746; translation elongation factor activity; Molecular Function	GO:0006452; translational frameshifting; Biological Process	GO:0008612; peptidyl-lysine modification to hypusine; Biological Process	GO:0043022; ribosome binding; Molecular Function	GO:0045901; positive regulation of translational elongation; Biological Process	GO:0045905; positive regulation of translational termination; Biological Process
Lup002384.1	1	GO:0005515; protein binding; Molecular Function
Lup002389.1	1	GO:0005515; protein binding; Molecular Function
Lup002390.1	2	GO:0005515; protein binding; Molecular Function	GO:0008270; zinc ion binding; Molecular Function
Lup002391.1	2	GO:0016020; membrane; Cellular Component	GO:0016798; hydrolase activity, acting on glycosyl bonds; Molecular Function
Lup002393.1	1	GO:0005515; protein binding; Molecular Function
Lup002394.1	1	GO:0005515; protein binding; Molecular Function
Lup002395.1	3	GO:0003700; sequence-specific DNA binding transcription factor activity; Molecular Function	GO:0006355; regulation of transcription, DNA-dependent; Biological Process	GO:0043565; sequence-specific DNA binding; Molecular Function
Lup002396.1	2	GO:0005622; intracellular; Cellular Component	GO:0008270; zinc ion binding; Molecular Function
Lup002397.1	3	GO:0016616; oxidoreductase activity, acting on the CH-OH group of donors, NAD or NADP as acceptor; Molecular Function	GO:0051287; NAD binding; Molecular Function	GO:0055114; oxidation-reduction process; Biological Process
Lup002398.1	3	GO:0005506; iron ion binding; Molecular Function	GO:0019825; oxygen binding; Molecular Function	GO:0020037; heme binding; Molecular Function
Lup002400.1	1	GO:0019904; protein domain specific binding; Molecular Function
Lup002401.1	3	GO:0005634; nucleus; Cellular Component	GO:0006355; regulation of transcription, DNA-dependent; Biological Process	GO:0043189; H4/H2A histone acetyltransferase complex; Cellular Component
Lup002402.1	1	GO:0016020; membrane; Cellular Component
Lup002405.1	1	GO:0003824; catalytic activity; Molecular Function
Lup002408.2	2	GO:0009055; electron carrier activity; Molecular Function	GO:0051536; iron-sulfur cluster binding; Molecular Function
Lup002410.1	4	GO:0016020; membrane; Cellular Component	GO:0030001; metal ion transport; Biological Process	GO:0046873; metal ion transmembrane transporter activity; Molecular Function	GO:0055085; transmembrane transport; Biological Process
Lup002413.1	3	GO:0003848; 2-amino-4-hydroxy-6-hydroxymethyldihydropteridine diphosphokinase activity; Molecular Function	GO:0009396; folic acid-containing compound biosynthetic process; Biological Process	GO:0042558; pteridine-containing compound metabolic process; Biological Process
Lup002414.1	1	GO:0003676; nucleic acid binding; Molecular Function
Lup002415.1	5	GO:0005506; iron ion binding; Molecular Function	GO:0009055; electron carrier activity; Molecular Function	GO:0016705; oxidoreductase activity, acting on paired donors, with incorporation or reduction of molecular oxygen; Molecular Function	GO:0020037; heme binding; Molecular Function	GO:0055114; oxidation-reduction process; Biological Process
Lup002416.1	5	GO:0005506; iron ion binding; Molecular Function	GO:0009055; electron carrier activity; Molecular Function	GO:0016705; oxidoreductase activity, acting on paired donors, with incorporation or reduction of molecular oxygen; Molecular Function	GO:0020037; heme binding; Molecular Function	GO:0055114; oxidation-reduction process; Biological Process
Lup002417.1	5	GO:0005506; iron ion binding; Molecular Function	GO:0009055; electron carrier activity; Molecular Function	GO:0016705; oxidoreductase activity, acting on paired donors, with incorporation or reduction of molecular oxygen; Molecular Function	GO:0020037; heme binding; Molecular Function	GO:0055114; oxidation-reduction process; Biological Process
Lup002418.1	9	GO:0005524; ATP binding; Molecular Function	GO:0015991; ATP hydrolysis coupled proton transport; Biological Process	GO:0015992; proton transport; Biological Process	GO:0016469; proton-transporting two-sector ATPase complex; Cellular Component	GO:0016820; hydrolase activity, acting on acid anhydrides, catalyzing transmembrane movement of substances; Molecular Function	GO:0033178; proton-transporting two-sector ATPase complex, catalytic domain; Cellular Component	GO:0046034; ATP metabolic process; Biological Process	GO:0046933; hydrogen ion transporting ATP synthase activity, rotational mechanism; Molecular Function	GO:0046961; proton-transporting ATPase activity, rotational mechanism; Molecular Function
Lup002419.1	9	GO:0005524; ATP binding; Molecular Function	GO:0015991; ATP hydrolysis coupled proton transport; Biological Process	GO:0015992; proton transport; Biological Process	GO:0016469; proton-transporting two-sector ATPase complex; Cellular Component	GO:0016820; hydrolase activity, acting on acid anhydrides, catalyzing transmembrane movement of substances; Molecular Function	GO:0033178; proton-transporting two-sector ATPase complex, catalytic domain; Cellular Component	GO:0046034; ATP metabolic process; Biological Process	GO:0046933; hydrogen ion transporting ATP synthase activity, rotational mechanism; Molecular Function	GO:0046961; proton-transporting ATPase activity, rotational mechanism; Molecular Function
Lup002420.1	2	GO:0005198; structural molecule activity; Molecular Function	GO:0009507; chloroplast; Cellular Component
Lup002421.1	4	GO:0003735; structural constituent of ribosome; Molecular Function	GO:0005622; intracellular; Cellular Component	GO:0005840; ribosome; Cellular Component	GO:0006412; translation; Biological Process
Lup002422.1	3	GO:0005488; binding; Molecular Function	GO:0006810; transport; Biological Process	GO:0055085; transmembrane transport; Biological Process
Lup002423.2	4	GO:0004427; inorganic diphosphatase activity; Molecular Function	GO:0009678; hydrogen-translocating pyrophosphatase activity; Molecular Function	GO:0015992; proton transport; Biological Process	GO:0016020; membrane; Cellular Component
Lup002424.1	1	GO:0003676; nucleic acid binding; Molecular Function
Lup002425.1	1	GO:0005515; protein binding; Molecular Function
Lup002426.1	1	GO:0005975; carbohydrate metabolic process; Biological Process
Lup002427.1	2	GO:0008152; metabolic process; Biological Process	GO:0016491; oxidoreductase activity; Molecular Function
Lup002428.1	4	GO:0005488; binding; Molecular Function	GO:0005509; calcium ion binding; Molecular Function	GO:0006810; transport; Biological Process	GO:0055085; transmembrane transport; Biological Process
Lup002429.1	1	GO:0005509; calcium ion binding; Molecular Function
Lup002433.1	2	GO:0016307; phosphatidylinositol phosphate kinase activity; Molecular Function	GO:0046488; phosphatidylinositol metabolic process; Biological Process
Lup002434.1	5	GO:0004672; protein kinase activity; Molecular Function	GO:0004674; protein serine/threonine kinase activity; Molecular Function	GO:0004713; protein tyrosine kinase activity; Molecular Function	GO:0005524; ATP binding; Molecular Function	GO:0006468; protein phosphorylation; Biological Process
Lup002436.1	2	GO:0003677; DNA binding; Molecular Function	GO:0006355; regulation of transcription, DNA-dependent; Biological Process
Lup002437.1	2	GO:0004553; hydrolase activity, hydrolyzing O-glycosyl compounds; Molecular Function	GO:0005975; carbohydrate metabolic process; Biological Process
Lup002442.1	1	GO:0005515; protein binding; Molecular Function
Lup002443.1	4	GO:0005506; iron ion binding; Molecular Function	GO:0016491; oxidoreductase activity; Molecular Function	GO:0016706; oxidoreductase activity, acting on paired donors, with incorporation or reduction of molecular oxygen, 2-oxoglutarate as one donor, and incorporation of one atom each of oxygen into both donors; Molecular Function	GO:0055114; oxidation-reduction process; Biological Process
Lup002444.1	5	GO:0003677; DNA binding; Molecular Function	GO:0005622; intracellular; Cellular Component	GO:0005634; nucleus; Cellular Component	GO:0006355; regulation of transcription, DNA-dependent; Biological Process	GO:0043565; sequence-specific DNA binding; Molecular Function
Lup002445.1	4	GO:0005506; iron ion binding; Molecular Function	GO:0016491; oxidoreductase activity; Molecular Function	GO:0016706; oxidoreductase activity, acting on paired donors, with incorporation or reduction of molecular oxygen, 2-oxoglutarate as one donor, and incorporation of one atom each of oxygen into both donors; Molecular Function	GO:0055114; oxidation-reduction process; Biological Process
Lup002446.1	1	GO:0008168; methyltransferase activity; Molecular Function
Lup002448.1	5	GO:0000166; nucleotide binding; Molecular Function	GO:0005524; ATP binding; Molecular Function	GO:0016020; membrane; Cellular Component	GO:0016887; ATPase activity; Molecular Function	GO:0017111; nucleoside-triphosphatase activity; Molecular Function
Lup002451.1	3	GO:0006221; pyrimidine nucleotide biosynthetic process; Biological Process	GO:0008652; cellular amino acid biosynthetic process; Biological Process	GO:0009041; uridylate kinase activity; Molecular Function
Lup002453.1	3	GO:0000086; G2/M transition of mitotic cell cycle; Biological Process	GO:0005515; protein binding; Molecular Function	GO:0009934; regulation of meristem structural organization; Biological Process
Lup002455.1	2	GO:0005515; protein binding; Molecular Function	GO:0008270; zinc ion binding; Molecular Function
Lup002456.1	2	GO:0005515; protein binding; Molecular Function	GO:0008270; zinc ion binding; Molecular Function
Lup002457.1	2	GO:0005515; protein binding; Molecular Function	GO:0008270; zinc ion binding; Molecular Function
Lup002458.1	1	GO:0005515; protein binding; Molecular Function
Lup002459.1	6	GO:0004601; peroxidase activity; Molecular Function	GO:0005515; protein binding; Molecular Function	GO:0006979; response to oxidative stress; Biological Process	GO:0016740; transferase activity; Molecular Function	GO:0020037; heme binding; Molecular Function	GO:0055114; oxidation-reduction process; Biological Process
Lup002460.1	2	GO:0005515; protein binding; Molecular Function	GO:0008270; zinc ion binding; Molecular Function
Lup002461.1	4	GO:0005516; calmodulin binding; Molecular Function	GO:0009522; photosystem I; Cellular Component	GO:0015979; photosynthesis; Biological Process	GO:0042651; thylakoid membrane; Cellular Component
Lup002462.1	1	GO:0005524; ATP binding; Molecular Function
Lup002463.1	3	GO:0000786; nucleosome; Cellular Component	GO:0003677; DNA binding; Molecular Function	GO:0006334; nucleosome assembly; Biological Process
Lup002469.1	5	GO:0005515; protein binding; Molecular Function	GO:0008270; zinc ion binding; Molecular Function	GO:0016020; membrane; Cellular Component	GO:0016760; cellulose synthase (UDP-forming) activity; Molecular Function	GO:0030244; cellulose biosynthetic process; Biological Process
Lup002471.1	1	GO:0003676; nucleic acid binding; Molecular Function
Lup002472.1	5	GO:0004748; ribonucleoside-diphosphate reductase activity; Molecular Function	GO:0005524; ATP binding; Molecular Function	GO:0005971; ribonucleoside-diphosphate reductase complex; Cellular Component	GO:0006260; DNA replication; Biological Process	GO:0055114; oxidation-reduction process; Biological Process
Lup002473.1	2	GO:0003700; sequence-specific DNA binding transcription factor activity; Molecular Function	GO:0006355; regulation of transcription, DNA-dependent; Biological Process
Lup002474.1	1	GO:0005515; protein binding; Molecular Function
Lup002475.1	2	GO:0004221; ubiquitin thiolesterase activity; Molecular Function	GO:0006511; ubiquitin-dependent protein catabolic process; Biological Process
Lup002477.1	2	GO:0006629; lipid metabolic process; Biological Process	GO:0016788; hydrolase activity, acting on ester bonds; Molecular Function
Lup002479.1	2	GO:0006629; lipid metabolic process; Biological Process	GO:0016788; hydrolase activity, acting on ester bonds; Molecular Function
Lup002480.1	3	GO:0030145; manganese ion binding; Molecular Function	GO:0045735; nutrient reservoir activity; Molecular Function	GO:0048046; apoplast; Cellular Component
Lup002481.1	3	GO:0030145; manganese ion binding; Molecular Function	GO:0045735; nutrient reservoir activity; Molecular Function	GO:0048046; apoplast; Cellular Component
Lup002482.1	3	GO:0030145; manganese ion binding; Molecular Function	GO:0045735; nutrient reservoir activity; Molecular Function	GO:0048046; apoplast; Cellular Component
Lup002483.1	3	GO:0030145; manganese ion binding; Molecular Function	GO:0045735; nutrient reservoir activity; Molecular Function	GO:0048046; apoplast; Cellular Component
Lup002485.1	5	GO:0004672; protein kinase activity; Molecular Function	GO:0004674; protein serine/threonine kinase activity; Molecular Function	GO:0004713; protein tyrosine kinase activity; Molecular Function	GO:0005524; ATP binding; Molecular Function	GO:0006468; protein phosphorylation; Biological Process
Lup002486.1	1	GO:0005515; protein binding; Molecular Function
Lup002488.1	4	GO:0000139; Golgi membrane; Cellular Component	GO:0005351; sugar:hydrogen symporter activity; Molecular Function	GO:0008643; carbohydrate transport; Biological Process	GO:0016021; integral to membrane; Cellular Component
Lup002489.2	7	GO:0003924; GTPase activity; Molecular Function	GO:0005525; GTP binding; Molecular Function	GO:0005874; microtubule; Cellular Component	GO:0006184; GTP catabolic process; Biological Process	GO:0007017; microtubule-based process; Biological Process	GO:0043234; protein complex; Cellular Component	GO:0051258; protein polymerization; Biological Process
Lup002490.1	3	GO:0005488; binding; Molecular Function	GO:0006810; transport; Biological Process	GO:0055085; transmembrane transport; Biological Process
Lup002491.1	1	GO:0016881; acid-amino acid ligase activity; Molecular Function
Lup002493.1	2	GO:0005975; carbohydrate metabolic process; Biological Process	GO:0016853; isomerase activity; Molecular Function
Lup002494.1	7	GO:0003677; DNA binding; Molecular Function	GO:0003700; sequence-specific DNA binding transcription factor activity; Molecular Function	GO:0005634; nucleus; Cellular Component	GO:0006351; transcription, DNA-dependent; Biological Process	GO:0006355; regulation of transcription, DNA-dependent; Biological Process	GO:0043565; sequence-specific DNA binding; Molecular Function	GO:0046983; protein dimerization activity; Molecular Function
Lup002495.1	2	GO:0006629; lipid metabolic process; Biological Process	GO:0016788; hydrolase activity, acting on ester bonds; Molecular Function
Lup002496.1	2	GO:0006629; lipid metabolic process; Biological Process	GO:0016788; hydrolase activity, acting on ester bonds; Molecular Function
Lup002498.1	1	GO:0005515; protein binding; Molecular Function
Lup002500.1	3	GO:0005488; binding; Molecular Function	GO:0006810; transport; Biological Process	GO:0055085; transmembrane transport; Biological Process
Lup002503.1	2	GO:0005198; structural molecule activity; Molecular Function	GO:0009507; chloroplast; Cellular Component
Lup002507.1	3	GO:0003676; nucleic acid binding; Molecular Function	GO:0005515; protein binding; Molecular Function	GO:0008270; zinc ion binding; Molecular Function
Lup002508.1	4	GO:0004553; hydrolase activity, hydrolyzing O-glycosyl compounds; Molecular Function	GO:0004568; chitinase activity; Molecular Function	GO:0005975; carbohydrate metabolic process; Biological Process	GO:0006032; chitin catabolic process; Biological Process
Lup002509.1	5	GO:0005216; ion channel activity; Molecular Function	GO:0005515; protein binding; Molecular Function	GO:0006811; ion transport; Biological Process	GO:0016020; membrane; Cellular Component	GO:0055085; transmembrane transport; Biological Process
Lup002510.1	1	GO:0005515; protein binding; Molecular Function
Lup002511.1	1	GO:0016021; integral to membrane; Cellular Component
Lup002513.1	1	GO:0016773; phosphotransferase activity, alcohol group as acceptor; Molecular Function
Lup002514.1	5	GO:0005515; protein binding; Molecular Function	GO:0005634; nucleus; Cellular Component	GO:0006511; ubiquitin-dependent protein catabolic process; Biological Process	GO:0007275; multicellular organismal development; Biological Process	GO:0008270; zinc ion binding; Molecular Function
Lup002515.1	2	GO:0005515; protein binding; Molecular Function	GO:0008270; zinc ion binding; Molecular Function
Lup002516.1	5	GO:0003677; DNA binding; Molecular Function	GO:0005634; nucleus; Cellular Component	GO:0006355; regulation of transcription, DNA-dependent; Biological Process	GO:0009725; response to hormone stimulus; Biological Process	GO:0046983; protein dimerization activity; Molecular Function
Lup002517.1	3	GO:0005634; nucleus; Cellular Component	GO:0006355; regulation of transcription, DNA-dependent; Biological Process	GO:0046983; protein dimerization activity; Molecular Function
Lup002518.1	2	GO:0000145; exocyst; Cellular Component	GO:0006887; exocytosis; Biological Process
Lup002520.1	6	GO:0005524; ATP binding; Molecular Function	GO:0005737; cytoplasm; Cellular Component	GO:0008152; metabolic process; Biological Process	GO:0016301; kinase activity; Molecular Function	GO:0016772; transferase activity, transferring phosphorus-containing groups; Molecular Function	GO:0016773; phosphotransferase activity, alcohol group as acceptor; Molecular Function
Lup002521.1	1	GO:0003676; nucleic acid binding; Molecular Function
Lup002522.1	4	GO:0000151; ubiquitin ligase complex; Cellular Component	GO:0004842; ubiquitin-protein ligase activity; Molecular Function	GO:0005515; protein binding; Molecular Function	GO:0016567; protein ubiquitination; Biological Process
Lup002525.1	5	GO:0004672; protein kinase activity; Molecular Function	GO:0004674; protein serine/threonine kinase activity; Molecular Function	GO:0004713; protein tyrosine kinase activity; Molecular Function	GO:0005524; ATP binding; Molecular Function	GO:0006468; protein phosphorylation; Biological Process
Lup002526.1	3	GO:0005515; protein binding; Molecular Function	GO:0005622; intracellular; Cellular Component	GO:0007165; signal transduction; Biological Process
Lup002527.1	3	GO:0003735; structural constituent of ribosome; Molecular Function	GO:0005840; ribosome; Cellular Component	GO:0006412; translation; Biological Process
Lup002528.1	4	GO:0006633; fatty acid biosynthetic process; Biological Process	GO:0008610; lipid biosynthetic process; Biological Process	GO:0016020; membrane; Cellular Component	GO:0016747; transferase activity, transferring acyl groups other than amino-acyl groups; Molecular Function
Lup002529.1	4	GO:0000156; two-component response regulator activity; Molecular Function	GO:0000160; two-component signal transduction system (phosphorelay); Biological Process	GO:0005515; protein binding; Molecular Function	GO:0006355; regulation of transcription, DNA-dependent; Biological Process
Lup002530.1	1	GO:0043531; ADP binding; Molecular Function
Lup002531.1	2	GO:0006952; defense response; Biological Process	GO:0043531; ADP binding; Molecular Function
Lup002532.1	11	GO:0003676; nucleic acid binding; Molecular Function	GO:0003723; RNA binding; Molecular Function	GO:0003725; double-stranded RNA binding; Molecular Function	GO:0004386; helicase activity; Molecular Function	GO:0004525; ribonuclease III activity; Molecular Function	GO:0005515; protein binding; Molecular Function	GO:0005524; ATP binding; Molecular Function	GO:0005622; intracellular; Cellular Component	GO:0006396; RNA processing; Biological Process	GO:0008026; ATP-dependent helicase activity; Molecular Function	GO:0016891; endoribonuclease activity, producing 5'-phosphomonoesters; Molecular Function
Lup002533.1	2	GO:0006952; defense response; Biological Process	GO:0043531; ADP binding; Molecular Function
Lup002534.1	2	GO:0006952; defense response; Biological Process	GO:0043531; ADP binding; Molecular Function
Lup002545.1	2	GO:0042256; mature ribosome assembly; Biological Process	GO:0043022; ribosome binding; Molecular Function
Lup002547.1	3	GO:0008168; methyltransferase activity; Molecular Function	GO:0008171; O-methyltransferase activity; Molecular Function	GO:0046983; protein dimerization activity; Molecular Function
Lup002549.1	1	GO:0005515; protein binding; Molecular Function
Lup002550.1	5	GO:0004368; glycerol-3-phosphate dehydrogenase activity; Molecular Function	GO:0006072; glycerol-3-phosphate metabolic process; Biological Process	GO:0009331; glycerol-3-phosphate dehydrogenase complex; Cellular Component	GO:0016491; oxidoreductase activity; Molecular Function	GO:0055114; oxidation-reduction process; Biological Process
Lup002551.3	2	GO:0003697; single-stranded DNA binding; Molecular Function	GO:0005515; protein binding; Molecular Function
Lup002552.1	5	GO:0004748; ribonucleoside-diphosphate reductase activity; Molecular Function	GO:0005524; ATP binding; Molecular Function	GO:0005971; ribonucleoside-diphosphate reductase complex; Cellular Component	GO:0006260; DNA replication; Biological Process	GO:0055114; oxidation-reduction process; Biological Process
Lup002553.1	1	GO:0016881; acid-amino acid ligase activity; Molecular Function
Lup002554.1	3	GO:0004252; serine-type endopeptidase activity; Molecular Function	GO:0042802; identical protein binding; Molecular Function	GO:0043086; negative regulation of catalytic activity; Biological Process
Lup002559.1	2	GO:0003924; GTPase activity; Molecular Function	GO:0005525; GTP binding; Molecular Function
Lup002560.1	2	GO:0003677; DNA binding; Molecular Function	GO:0006355; regulation of transcription, DNA-dependent; Biological Process
Lup002563.1	1	GO:0005515; protein binding; Molecular Function
Lup002566.1	4	GO:0003735; structural constituent of ribosome; Molecular Function	GO:0005515; protein binding; Molecular Function	GO:0005840; ribosome; Cellular Component	GO:0006412; translation; Biological Process
Lup002567.1	2	GO:0004553; hydrolase activity, hydrolyzing O-glycosyl compounds; Molecular Function	GO:0005975; carbohydrate metabolic process; Biological Process
Lup002568.1	3	GO:0003777; microtubule motor activity; Molecular Function	GO:0005524; ATP binding; Molecular Function	GO:0007018; microtubule-based movement; Biological Process
Lup002571.1	1	GO:0005515; protein binding; Molecular Function
Lup002572.1	3	GO:0009055; electron carrier activity; Molecular Function	GO:0015035; protein disulfide oxidoreductase activity; Molecular Function	GO:0045454; cell redox homeostasis; Biological Process
Lup002574.2	1	GO:0008080; N-acetyltransferase activity; Molecular Function
Lup002575.2	6	GO:0003924; GTPase activity; Molecular Function	GO:0005525; GTP binding; Molecular Function	GO:0005737; cytoplasm; Cellular Component	GO:0006184; GTP catabolic process; Biological Process	GO:0043234; protein complex; Cellular Component	GO:0051258; protein polymerization; Biological Process
Lup002576.1	4	GO:0003700; sequence-specific DNA binding transcription factor activity; Molecular Function	GO:0006355; regulation of transcription, DNA-dependent; Biological Process	GO:0043565; sequence-specific DNA binding; Molecular Function	GO:0046983; protein dimerization activity; Molecular Function
Lup002578.1	1	GO:0016020; membrane; Cellular Component
Lup002579.1	1	GO:0016787; hydrolase activity; Molecular Function
Lup002581.1	2	GO:0006629; lipid metabolic process; Biological Process	GO:0016788; hydrolase activity, acting on ester bonds; Molecular Function
Lup002583.2	1	GO:0005515; protein binding; Molecular Function
Lup002584.1	3	GO:0006457; protein folding; Biological Process	GO:0031072; heat shock protein binding; Molecular Function	GO:0051082; unfolded protein binding; Molecular Function
Lup002588.1	2	GO:0005622; intracellular; Cellular Component	GO:0008270; zinc ion binding; Molecular Function
Lup002589.1	3	GO:0004519; endonuclease activity; Molecular Function	GO:0006284; base-excision repair; Biological Process	GO:0051539; 4 iron, 4 sulfur cluster binding; Molecular Function
Lup002590.1	4	GO:0000015; phosphopyruvate hydratase complex; Cellular Component	GO:0000287; magnesium ion binding; Molecular Function	GO:0004634; phosphopyruvate hydratase activity; Molecular Function	GO:0006096; glycolysis; Biological Process
Lup002591.1	1	GO:0016491; oxidoreductase activity; Molecular Function
Lup002594.1	5	GO:0004672; protein kinase activity; Molecular Function	GO:0004713; protein tyrosine kinase activity; Molecular Function	GO:0005515; protein binding; Molecular Function	GO:0005524; ATP binding; Molecular Function	GO:0006468; protein phosphorylation; Biological Process
Lup002595.1	4	GO:0000287; magnesium ion binding; Molecular Function	GO:0004743; pyruvate kinase activity; Molecular Function	GO:0006096; glycolysis; Biological Process	GO:0030955; potassium ion binding; Molecular Function
Lup002598.1	1	GO:0005515; protein binding; Molecular Function
Lup002599.1	3	GO:0003735; structural constituent of ribosome; Molecular Function	GO:0005840; ribosome; Cellular Component	GO:0006412; translation; Biological Process
Lup002600.1	1	GO:0016021; integral to membrane; Cellular Component
Lup002602.1	1	GO:0016020; membrane; Cellular Component
Lup002603.1	3	GO:0005622; intracellular; Cellular Component	GO:0006464; protein modification process; Biological Process	GO:0016881; acid-amino acid ligase activity; Molecular Function
Lup002604.1	2	GO:0008152; metabolic process; Biological Process	GO:0016758; transferase activity, transferring hexosyl groups; Molecular Function
Lup002605.1	2	GO:0008152; metabolic process; Biological Process	GO:0016758; transferase activity, transferring hexosyl groups; Molecular Function
Lup002606.1	2	GO:0008152; metabolic process; Biological Process	GO:0016758; transferase activity, transferring hexosyl groups; Molecular Function
Lup002607.1	1	GO:0005515; protein binding; Molecular Function
Lup002608.1	2	GO:0016307; phosphatidylinositol phosphate kinase activity; Molecular Function	GO:0046488; phosphatidylinositol metabolic process; Biological Process
Lup002609.1	10	GO:0003924; GTPase activity; Molecular Function	GO:0005525; GTP binding; Molecular Function	GO:0005622; intracellular; Cellular Component	GO:0006184; GTP catabolic process; Biological Process	GO:0006886; intracellular protein transport; Biological Process	GO:0006913; nucleocytoplasmic transport; Biological Process	GO:0007165; signal transduction; Biological Process	GO:0007264; small GTPase mediated signal transduction; Biological Process	GO:0015031; protein transport; Biological Process	GO:0016020; membrane; Cellular Component
Lup002610.1	2	GO:0005622; intracellular; Cellular Component	GO:0008270; zinc ion binding; Molecular Function
Lup002611.1	3	GO:0005215; transporter activity; Molecular Function	GO:0006810; transport; Biological Process	GO:0016020; membrane; Cellular Component
Lup002612.1	2	GO:0004807; triose-phosphate isomerase activity; Molecular Function	GO:0008152; metabolic process; Biological Process
Lup002614.1	2	GO:0008152; metabolic process; Biological Process	GO:0016597; amino acid binding; Molecular Function
Lup002615.1	3	GO:0004478; methionine adenosyltransferase activity; Molecular Function	GO:0005524; ATP binding; Molecular Function	GO:0006556; S-adenosylmethionine biosynthetic process; Biological Process
Lup002616.1	8	GO:0000166; nucleotide binding; Molecular Function	GO:0005524; ATP binding; Molecular Function	GO:0006810; transport; Biological Process	GO:0016021; integral to membrane; Cellular Component	GO:0016887; ATPase activity; Molecular Function	GO:0017111; nucleoside-triphosphatase activity; Molecular Function	GO:0042626; ATPase activity, coupled to transmembrane movement of substances; Molecular Function	GO:0055085; transmembrane transport; Biological Process
Lup002617.1	7	GO:0000166; nucleotide binding; Molecular Function	GO:0004812; aminoacyl-tRNA ligase activity; Molecular Function	GO:0004821; histidine-tRNA ligase activity; Molecular Function	GO:0005524; ATP binding; Molecular Function	GO:0005737; cytoplasm; Cellular Component	GO:0006418; tRNA aminoacylation for protein translation; Biological Process	GO:0006427; histidyl-tRNA aminoacylation; Biological Process
Lup002618.1	2	GO:0030001; metal ion transport; Biological Process	GO:0046872; metal ion binding; Molecular Function
Lup002625.1	2	GO:0009058; biosynthetic process; Biological Process	GO:0016841; ammonia-lyase activity; Molecular Function
Lup002627.1	2	GO:0009058; biosynthetic process; Biological Process	GO:0016841; ammonia-lyase activity; Molecular Function
Lup002630.2	3	GO:0005215; transporter activity; Molecular Function	GO:0006810; transport; Biological Process	GO:0016020; membrane; Cellular Component
Lup002632.1	1	GO:0008270; zinc ion binding; Molecular Function
Lup002633.1	1	GO:0005515; protein binding; Molecular Function
Lup002634.1	4	GO:0000786; nucleosome; Cellular Component	GO:0003677; DNA binding; Molecular Function	GO:0005634; nucleus; Cellular Component	GO:0006334; nucleosome assembly; Biological Process
Lup002636.1	1	GO:0005515; protein binding; Molecular Function
Lup002637.1	2	GO:0004650; polygalacturonase activity; Molecular Function	GO:0005975; carbohydrate metabolic process; Biological Process
Lup002639.1	5	GO:0005506; iron ion binding; Molecular Function	GO:0009055; electron carrier activity; Molecular Function	GO:0016705; oxidoreductase activity, acting on paired donors, with incorporation or reduction of molecular oxygen; Molecular Function	GO:0020037; heme binding; Molecular Function	GO:0055114; oxidation-reduction process; Biological Process
Lup002640.1	5	GO:0005506; iron ion binding; Molecular Function	GO:0009055; electron carrier activity; Molecular Function	GO:0016705; oxidoreductase activity, acting on paired donors, with incorporation or reduction of molecular oxygen; Molecular Function	GO:0020037; heme binding; Molecular Function	GO:0055114; oxidation-reduction process; Biological Process
Lup002641.1	5	GO:0005506; iron ion binding; Molecular Function	GO:0009055; electron carrier activity; Molecular Function	GO:0016705; oxidoreductase activity, acting on paired donors, with incorporation or reduction of molecular oxygen; Molecular Function	GO:0020037; heme binding; Molecular Function	GO:0055114; oxidation-reduction process; Biological Process
Lup002642.1	2	GO:0003700; sequence-specific DNA binding transcription factor activity; Molecular Function	GO:0006355; regulation of transcription, DNA-dependent; Biological Process
Lup002643.1	4	GO:0003735; structural constituent of ribosome; Molecular Function	GO:0005622; intracellular; Cellular Component	GO:0005840; ribosome; Cellular Component	GO:0006412; translation; Biological Process
Lup002644.1	9	GO:0000155; two-component sensor activity; Molecular Function	GO:0004673; protein histidine kinase activity; Molecular Function	GO:0005515; protein binding; Molecular Function	GO:0005524; ATP binding; Molecular Function	GO:0007165; signal transduction; Biological Process	GO:0016020; membrane; Cellular Component	GO:0016310; phosphorylation; Biological Process	GO:0016772; transferase activity, transferring phosphorus-containing groups; Molecular Function	GO:0018106; peptidyl-histidine phosphorylation; Biological Process
Lup002645.1	3	GO:0003824; catalytic activity; Molecular Function	GO:0006099; tricarboxylic acid cycle; Biological Process	GO:0016829; lyase activity; Molecular Function
Lup002646.1	2	GO:0004650; polygalacturonase activity; Molecular Function	GO:0005975; carbohydrate metabolic process; Biological Process
Lup002647.1	4	GO:0003777; microtubule motor activity; Molecular Function	GO:0005515; protein binding; Molecular Function	GO:0005524; ATP binding; Molecular Function	GO:0007018; microtubule-based movement; Biological Process
Lup002651.1	4	GO:0000786; nucleosome; Cellular Component	GO:0003677; DNA binding; Molecular Function	GO:0005634; nucleus; Cellular Component	GO:0006334; nucleosome assembly; Biological Process
Lup002652.1	6	GO:0003824; catalytic activity; Molecular Function	GO:0009058; biosynthetic process; Biological Process	GO:0016769; transferase activity, transferring nitrogenous groups; Molecular Function	GO:0016847; 1-aminocyclopropane-1-carboxylate synthase activity; Molecular Function	GO:0030170; pyridoxal phosphate binding; Molecular Function	GO:0042218; 1-aminocyclopropane-1-carboxylate biosynthetic process; Biological Process
Lup002657.1	5	GO:0005783; endoplasmic reticulum; Cellular Component	GO:0006662; glycerol ether metabolic process; Biological Process	GO:0009055; electron carrier activity; Molecular Function	GO:0015035; protein disulfide oxidoreductase activity; Molecular Function	GO:0045454; cell redox homeostasis; Biological Process
Lup002658.1	2	GO:0004806; triglyceride lipase activity; Molecular Function	GO:0006629; lipid metabolic process; Biological Process
Lup002660.1	2	GO:0005515; protein binding; Molecular Function	GO:0031072; heat shock protein binding; Molecular Function
Lup002661.1	1	GO:0006950; response to stress; Biological Process
Lup002662.1	1	GO:0008270; zinc ion binding; Molecular Function
Lup002663.1	11	GO:0000155; two-component sensor activity; Molecular Function	GO:0000156; two-component response regulator activity; Molecular Function	GO:0000160; two-component signal transduction system (phosphorelay); Biological Process	GO:0004673; protein histidine kinase activity; Molecular Function	GO:0005524; ATP binding; Molecular Function	GO:0006355; regulation of transcription, DNA-dependent; Biological Process	GO:0007165; signal transduction; Biological Process	GO:0016020; membrane; Cellular Component	GO:0016310; phosphorylation; Biological Process	GO:0016772; transferase activity, transferring phosphorus-containing groups; Molecular Function	GO:0018106; peptidyl-histidine phosphorylation; Biological Process
Lup002664.1	1	GO:0005515; protein binding; Molecular Function
Lup002665.1	4	GO:0003700; sequence-specific DNA binding transcription factor activity; Molecular Function	GO:0006355; regulation of transcription, DNA-dependent; Biological Process	GO:0043565; sequence-specific DNA binding; Molecular Function	GO:0046983; protein dimerization activity; Molecular Function
Lup002667.1	1	GO:0005746; mitochondrial respiratory chain; Cellular Component
Lup002671.1	3	GO:0003700; sequence-specific DNA binding transcription factor activity; Molecular Function	GO:0006355; regulation of transcription, DNA-dependent; Biological Process	GO:0043565; sequence-specific DNA binding; Molecular Function
Lup002672.1	3	GO:0004252; serine-type endopeptidase activity; Molecular Function	GO:0006508; proteolysis; Biological Process	GO:0020037; heme binding; Molecular Function
Lup002673.1	3	GO:0003700; sequence-specific DNA binding transcription factor activity; Molecular Function	GO:0006355; regulation of transcription, DNA-dependent; Biological Process	GO:0043565; sequence-specific DNA binding; Molecular Function
Lup002674.1	3	GO:0005618; cell wall; Cellular Component	GO:0030599; pectinesterase activity; Molecular Function	GO:0042545; cell wall modification; Biological Process
Lup002675.1	1	GO:0003677; DNA binding; Molecular Function
Lup002676.1	5	GO:0005525; GTP binding; Molecular Function	GO:0005622; intracellular; Cellular Component	GO:0006886; intracellular protein transport; Biological Process	GO:0007264; small GTPase mediated signal transduction; Biological Process	GO:0015031; protein transport; Biological Process
Lup002677.1	4	GO:0003824; catalytic activity; Molecular Function	GO:0004722; protein serine/threonine phosphatase activity; Molecular Function	GO:0006470; protein dephosphorylation; Biological Process	GO:0008287; protein serine/threonine phosphatase complex; Cellular Component
Lup002679.1	2	GO:0003677; DNA binding; Molecular Function	GO:0005634; nucleus; Cellular Component
Lup002680.1	5	GO:0004672; protein kinase activity; Molecular Function	GO:0004674; protein serine/threonine kinase activity; Molecular Function	GO:0004713; protein tyrosine kinase activity; Molecular Function	GO:0005524; ATP binding; Molecular Function	GO:0006468; protein phosphorylation; Biological Process
Lup002681.1	4	GO:0004857; enzyme inhibitor activity; Molecular Function	GO:0005618; cell wall; Cellular Component	GO:0030599; pectinesterase activity; Molecular Function	GO:0042545; cell wall modification; Biological Process
Lup002682.1	8	GO:0000166; nucleotide binding; Molecular Function	GO:0005524; ATP binding; Molecular Function	GO:0006810; transport; Biological Process	GO:0016021; integral to membrane; Cellular Component	GO:0016887; ATPase activity; Molecular Function	GO:0017111; nucleoside-triphosphatase activity; Molecular Function	GO:0042626; ATPase activity, coupled to transmembrane movement of substances; Molecular Function	GO:0055085; transmembrane transport; Biological Process
Lup002683.1	1	GO:0008270; zinc ion binding; Molecular Function
Lup002684.1	3	GO:0004568; chitinase activity; Molecular Function	GO:0006032; chitin catabolic process; Biological Process	GO:0016998; cell wall macromolecule catabolic process; Biological Process
Lup002685.1	3	GO:0005634; nucleus; Cellular Component	GO:0006355; regulation of transcription, DNA-dependent; Biological Process	GO:0046983; protein dimerization activity; Molecular Function
Lup002686.1	2	GO:0016491; oxidoreductase activity; Molecular Function	GO:0055114; oxidation-reduction process; Biological Process
Lup002689.1	7	GO:0003676; nucleic acid binding; Molecular Function	GO:0003723; RNA binding; Molecular Function	GO:0004386; helicase activity; Molecular Function	GO:0005524; ATP binding; Molecular Function	GO:0005634; nucleus; Cellular Component	GO:0008026; ATP-dependent helicase activity; Molecular Function	GO:0008270; zinc ion binding; Molecular Function
Lup002691.1	12	GO:0000155; two-component sensor activity; Molecular Function	GO:0004673; protein histidine kinase activity; Molecular Function	GO:0004871; signal transducer activity; Molecular Function	GO:0005515; protein binding; Molecular Function	GO:0005524; ATP binding; Molecular Function	GO:0006355; regulation of transcription, DNA-dependent; Biological Process	GO:0007165; signal transduction; Biological Process	GO:0008020; G-protein coupled photoreceptor activity; Molecular Function	GO:0009584; detection of visible light; Biological Process	GO:0016020; membrane; Cellular Component	GO:0018106; peptidyl-histidine phosphorylation; Biological Process	GO:0018298; protein-chromophore linkage; Biological Process
Lup002692.1	7	GO:0000166; nucleotide binding; Molecular Function	GO:0004812; aminoacyl-tRNA ligase activity; Molecular Function	GO:0005524; ATP binding; Molecular Function	GO:0005737; cytoplasm; Cellular Component	GO:0006418; tRNA aminoacylation for protein translation; Biological Process	GO:0016876; ligase activity, forming aminoacyl-tRNA and related compounds; Molecular Function	GO:0043039; tRNA aminoacylation; Biological Process
Lup002694.1	3	GO:0005215; transporter activity; Molecular Function	GO:0006857; oligopeptide transport; Biological Process	GO:0016020; membrane; Cellular Component
Lup002695.1	1	GO:0003677; DNA binding; Molecular Function
Lup002697.1	1	GO:0016021; integral to membrane; Cellular Component
Lup002698.1	4	GO:0004842; ubiquitin-protein ligase activity; Molecular Function	GO:0005515; protein binding; Molecular Function	GO:0005680; anaphase-promoting complex; Cellular Component	GO:0008270; zinc ion binding; Molecular Function
Lup002699.1	2	GO:0003677; DNA binding; Molecular Function	GO:0046983; protein dimerization activity; Molecular Function
Lup002702.1	3	GO:0004190; aspartic-type endopeptidase activity; Molecular Function	GO:0006508; proteolysis; Biological Process	GO:0006629; lipid metabolic process; Biological Process
Lup002704.1	1	GO:0008270; zinc ion binding; Molecular Function
Lup002707.1	3	GO:0004478; methionine adenosyltransferase activity; Molecular Function	GO:0005524; ATP binding; Molecular Function	GO:0006556; S-adenosylmethionine biosynthetic process; Biological Process
Lup002709.1	1	GO:0006508; proteolysis; Biological Process
Lup002710.1	1	GO:0016020; membrane; Cellular Component
Lup002711.1	4	GO:0005525; GTP binding; Molecular Function	GO:0005622; intracellular; Cellular Component	GO:0006886; intracellular protein transport; Biological Process	GO:0007264; small GTPase mediated signal transduction; Biological Process
Lup002712.1	1	GO:0033926; glycopeptide alpha-N-acetylgalactosaminidase activity; Molecular Function
Lup002713.1	1	GO:0003723; RNA binding; Molecular Function
Lup002714.1	1	GO:0003723; RNA binding; Molecular Function
Lup002720.1	3	GO:0005618; cell wall; Cellular Component	GO:0030599; pectinesterase activity; Molecular Function	GO:0042545; cell wall modification; Biological Process
Lup002721.1	3	GO:0005618; cell wall; Cellular Component	GO:0030599; pectinesterase activity; Molecular Function	GO:0042545; cell wall modification; Biological Process
Lup002723.1	5	GO:0003677; DNA binding; Molecular Function	GO:0003700; sequence-specific DNA binding transcription factor activity; Molecular Function	GO:0005634; nucleus; Cellular Component	GO:0006355; regulation of transcription, DNA-dependent; Biological Process	GO:0043565; sequence-specific DNA binding; Molecular Function
Lup002724.1	2	GO:0030410; nicotianamine synthase activity; Molecular Function	GO:0030418; nicotianamine biosynthetic process; Biological Process
Lup002725.1	6	GO:0000166; nucleotide binding; Molecular Function	GO:0004176; ATP-dependent peptidase activity; Molecular Function	GO:0004252; serine-type endopeptidase activity; Molecular Function	GO:0005524; ATP binding; Molecular Function	GO:0006508; proteolysis; Biological Process	GO:0017111; nucleoside-triphosphatase activity; Molecular Function
Lup002726.1	3	GO:0004176; ATP-dependent peptidase activity; Molecular Function	GO:0004252; serine-type endopeptidase activity; Molecular Function	GO:0006508; proteolysis; Biological Process
Lup002727.1	1	GO:0005509; calcium ion binding; Molecular Function
Lup002728.1	1	GO:0006950; response to stress; Biological Process
Lup002729.1	4	GO:0003676; nucleic acid binding; Molecular Function	GO:0005622; intracellular; Cellular Component	GO:0006139; nucleobase-containing compound metabolic process; Biological Process	GO:0008408; 3'-5' exonuclease activity; Molecular Function
Lup002730.1	4	GO:0005484; SNAP receptor activity; Molecular Function	GO:0005515; protein binding; Molecular Function	GO:0006886; intracellular protein transport; Biological Process	GO:0016020; membrane; Cellular Component
Lup002732.1	4	GO:0003777; microtubule motor activity; Molecular Function	GO:0005515; protein binding; Molecular Function	GO:0005524; ATP binding; Molecular Function	GO:0007018; microtubule-based movement; Biological Process
Lup002735.1	4	GO:0003824; catalytic activity; Molecular Function	GO:0005515; protein binding; Molecular Function	GO:0005543; phospholipid binding; Molecular Function	GO:0008152; metabolic process; Biological Process
Lup002736.1	2	GO:0003677; DNA binding; Molecular Function	GO:0046983; protein dimerization activity; Molecular Function
Lup002737.1	4	GO:0004857; enzyme inhibitor activity; Molecular Function	GO:0005618; cell wall; Cellular Component	GO:0030599; pectinesterase activity; Molecular Function	GO:0042545; cell wall modification; Biological Process
Lup002738.1	4	GO:0004857; enzyme inhibitor activity; Molecular Function	GO:0005618; cell wall; Cellular Component	GO:0030599; pectinesterase activity; Molecular Function	GO:0042545; cell wall modification; Biological Process
Lup002739.1	4	GO:0004857; enzyme inhibitor activity; Molecular Function	GO:0005618; cell wall; Cellular Component	GO:0030599; pectinesterase activity; Molecular Function	GO:0042545; cell wall modification; Biological Process
Lup002740.1	4	GO:0003735; structural constituent of ribosome; Molecular Function	GO:0005622; intracellular; Cellular Component	GO:0005840; ribosome; Cellular Component	GO:0006412; translation; Biological Process
Lup002744.1	3	GO:0000166; nucleotide binding; Molecular Function	GO:0005524; ATP binding; Molecular Function	GO:0017111; nucleoside-triphosphatase activity; Molecular Function
Lup002745.1	2	GO:0030001; metal ion transport; Biological Process	GO:0046872; metal ion binding; Molecular Function
Lup002746.1	5	GO:0003676; nucleic acid binding; Molecular Function	GO:0004386; helicase activity; Molecular Function	GO:0005524; ATP binding; Molecular Function	GO:0006310; DNA recombination; Biological Process	GO:0008026; ATP-dependent helicase activity; Molecular Function
Lup002747.1	1	GO:0005515; protein binding; Molecular Function
Lup002748.1	5	GO:0005509; calcium ion binding; Molecular Function	GO:0009523; photosystem II; Cellular Component	GO:0009654; oxygen evolving complex; Cellular Component	GO:0015979; photosynthesis; Biological Process	GO:0019898; extrinsic to membrane; Cellular Component
Lup002749.1	2	GO:0005622; intracellular; Cellular Component	GO:0008270; zinc ion binding; Molecular Function
Lup002750.1	5	GO:0005509; calcium ion binding; Molecular Function	GO:0009523; photosystem II; Cellular Component	GO:0009654; oxygen evolving complex; Cellular Component	GO:0015979; photosynthesis; Biological Process	GO:0019898; extrinsic to membrane; Cellular Component
Lup002751.1	2	GO:0005622; intracellular; Cellular Component	GO:0008270; zinc ion binding; Molecular Function
Lup002752.1	3	GO:0003677; DNA binding; Molecular Function	GO:0005622; intracellular; Cellular Component	GO:0043565; sequence-specific DNA binding; Molecular Function
Lup002758.1	2	GO:0003700; sequence-specific DNA binding transcription factor activity; Molecular Function	GO:0006355; regulation of transcription, DNA-dependent; Biological Process
Lup002759.1	3	GO:0016021; integral to membrane; Cellular Component	GO:0022857; transmembrane transporter activity; Molecular Function	GO:0055085; transmembrane transport; Biological Process
Lup002761.1	2	GO:0005622; intracellular; Cellular Component	GO:0008270; zinc ion binding; Molecular Function
Lup002762.1	2	GO:0005622; intracellular; Cellular Component	GO:0008270; zinc ion binding; Molecular Function
Lup002764.1	3	GO:0005515; protein binding; Molecular Function	GO:0005529; sugar binding; Molecular Function	GO:0005975; carbohydrate metabolic process; Biological Process
Lup002765.1	2	GO:0005515; protein binding; Molecular Function	GO:0005634; nucleus; Cellular Component
Lup002766.1	5	GO:0004672; protein kinase activity; Molecular Function	GO:0004674; protein serine/threonine kinase activity; Molecular Function	GO:0004713; protein tyrosine kinase activity; Molecular Function	GO:0005524; ATP binding; Molecular Function	GO:0006468; protein phosphorylation; Biological Process
Lup002767.2	5	GO:0004672; protein kinase activity; Molecular Function	GO:0004674; protein serine/threonine kinase activity; Molecular Function	GO:0004713; protein tyrosine kinase activity; Molecular Function	GO:0005524; ATP binding; Molecular Function	GO:0006468; protein phosphorylation; Biological Process
Lup002768.1	1	GO:0005515; protein binding; Molecular Function
Lup002769.1	3	GO:0016614; oxidoreductase activity, acting on CH-OH group of donors; Molecular Function	GO:0050660; flavin adenine dinucleotide binding; Molecular Function	GO:0055114; oxidation-reduction process; Biological Process
Lup002770.1	1	GO:0005515; protein binding; Molecular Function
Lup002771.1	2	GO:0006629; lipid metabolic process; Biological Process	GO:0008374; O-acyltransferase activity; Molecular Function
Lup002772.1	1	GO:0005622; intracellular; Cellular Component
Lup002773.1	3	GO:0003735; structural constituent of ribosome; Molecular Function	GO:0005840; ribosome; Cellular Component	GO:0006412; translation; Biological Process
Lup002775.1	3	GO:0005515; protein binding; Molecular Function	GO:0005622; intracellular; Cellular Component	GO:0006396; RNA processing; Biological Process
Lup002778.1	2	GO:0004650; polygalacturonase activity; Molecular Function	GO:0005975; carbohydrate metabolic process; Biological Process
Lup002779.1	3	GO:0005618; cell wall; Cellular Component	GO:0030599; pectinesterase activity; Molecular Function	GO:0042545; cell wall modification; Biological Process
Lup002780.1	4	GO:0000774; adenyl-nucleotide exchange factor activity; Molecular Function	GO:0006457; protein folding; Biological Process	GO:0042803; protein homodimerization activity; Molecular Function	GO:0051087; chaperone binding; Molecular Function
Lup002785.1	3	GO:0005515; protein binding; Molecular Function	GO:0008270; zinc ion binding; Molecular Function	GO:0035556; intracellular signal transduction; Biological Process
Lup002786.1	4	GO:0003676; nucleic acid binding; Molecular Function	GO:0005622; intracellular; Cellular Component	GO:0006139; nucleobase-containing compound metabolic process; Biological Process	GO:0008408; 3'-5' exonuclease activity; Molecular Function
Lup002788.1	4	GO:0003677; DNA binding; Molecular Function	GO:0005634; nucleus; Cellular Component	GO:0006355; regulation of transcription, DNA-dependent; Biological Process	GO:0009725; response to hormone stimulus; Biological Process
Lup002791.1	1	GO:0010508; positive regulation of autophagy; Biological Process
Lup002793.1	7	GO:0005215; transporter activity; Molecular Function	GO:0006810; transport; Biological Process	GO:0008271; secondary active sulfate transmembrane transporter activity; Molecular Function	GO:0008272; sulfate transport; Biological Process	GO:0016020; membrane; Cellular Component	GO:0016021; integral to membrane; Cellular Component	GO:0055085; transmembrane transport; Biological Process
Lup002795.1	2	GO:0004553; hydrolase activity, hydrolyzing O-glycosyl compounds; Molecular Function	GO:0005975; carbohydrate metabolic process; Biological Process
Lup002796.1	2	GO:0003700; sequence-specific DNA binding transcription factor activity; Molecular Function	GO:0006355; regulation of transcription, DNA-dependent; Biological Process
Lup002799.1	2	GO:0005509; calcium ion binding; Molecular Function	GO:0005544; calcium-dependent phospholipid binding; Molecular Function
Lup002802.1	2	GO:0003913; DNA photolyase activity; Molecular Function	GO:0006281; DNA repair; Biological Process
Lup002804.1	1	GO:0003676; nucleic acid binding; Molecular Function
Lup002805.1	2	GO:0008152; metabolic process; Biological Process	GO:0016758; transferase activity, transferring hexosyl groups; Molecular Function
Lup002808.1	2	GO:0003849; 3-deoxy-7-phosphoheptulonate synthase activity; Molecular Function	GO:0009073; aromatic amino acid family biosynthetic process; Biological Process
Lup002810.1	5	GO:0004672; protein kinase activity; Molecular Function	GO:0004674; protein serine/threonine kinase activity; Molecular Function	GO:0004713; protein tyrosine kinase activity; Molecular Function	GO:0005524; ATP binding; Molecular Function	GO:0006468; protein phosphorylation; Biological Process
Lup002811.1	1	GO:0019904; protein domain specific binding; Molecular Function
Lup002813.1	3	GO:0003333; amino acid transmembrane transport; Biological Process	GO:0015171; amino acid transmembrane transporter activity; Molecular Function	GO:0016020; membrane; Cellular Component
Lup002814.1	3	GO:0003333; amino acid transmembrane transport; Biological Process	GO:0015171; amino acid transmembrane transporter activity; Molecular Function	GO:0016020; membrane; Cellular Component
Lup002816.1	1	GO:0016020; membrane; Cellular Component
Lup002819.1	6	GO:0005515; protein binding; Molecular Function	GO:0005634; nucleus; Cellular Component	GO:0008270; zinc ion binding; Molecular Function	GO:0018024; histone-lysine N-methyltransferase activity; Molecular Function	GO:0034968; histone lysine methylation; Biological Process	GO:0042393; histone binding; Molecular Function
Lup002825.2	3	GO:0003723; RNA binding; Molecular Function	GO:0006357; regulation of transcription from RNA polymerase II promoter; Biological Process	GO:0032784; regulation of transcription elongation, DNA-dependent; Biological Process
Lup002826.1	5	GO:0004672; protein kinase activity; Molecular Function	GO:0004674; protein serine/threonine kinase activity; Molecular Function	GO:0004713; protein tyrosine kinase activity; Molecular Function	GO:0005524; ATP binding; Molecular Function	GO:0006468; protein phosphorylation; Biological Process
Lup002828.1	2	GO:0006952; defense response; Biological Process	GO:0043531; ADP binding; Molecular Function
Lup002829.2	6	GO:0004497; monooxygenase activity; Molecular Function	GO:0005506; iron ion binding; Molecular Function	GO:0009055; electron carrier activity; Molecular Function	GO:0016705; oxidoreductase activity, acting on paired donors, with incorporation or reduction of molecular oxygen; Molecular Function	GO:0020037; heme binding; Molecular Function	GO:0055114; oxidation-reduction process; Biological Process
Lup002831.1	4	GO:0003735; structural constituent of ribosome; Molecular Function	GO:0005622; intracellular; Cellular Component	GO:0005840; ribosome; Cellular Component	GO:0006412; translation; Biological Process
Lup002832.1	1	GO:0016773; phosphotransferase activity, alcohol group as acceptor; Molecular Function
Lup002833.1	3	GO:0008061; chitin binding; Molecular Function	GO:0042742; defense response to bacterium; Biological Process	GO:0050832; defense response to fungus; Biological Process
Lup002835.1	3	GO:0003777; microtubule motor activity; Molecular Function	GO:0005524; ATP binding; Molecular Function	GO:0007018; microtubule-based movement; Biological Process
Lup002836.1	2	GO:0005622; intracellular; Cellular Component	GO:0008270; zinc ion binding; Molecular Function
Lup002841.1	4	GO:0004672; protein kinase activity; Molecular Function	GO:0004713; protein tyrosine kinase activity; Molecular Function	GO:0005524; ATP binding; Molecular Function	GO:0006468; protein phosphorylation; Biological Process
Lup002842.1	2	GO:0006629; lipid metabolic process; Biological Process	GO:0016788; hydrolase activity, acting on ester bonds; Molecular Function
Lup002845.1	2	GO:0005515; protein binding; Molecular Function	GO:0008270; zinc ion binding; Molecular Function
Lup002846.1	1	GO:0005515; protein binding; Molecular Function
Lup002848.1	1	GO:0005524; ATP binding; Molecular Function
Lup002849.1	3	GO:0003677; DNA binding; Molecular Function	GO:0003887; DNA-directed DNA polymerase activity; Molecular Function	GO:0006260; DNA replication; Biological Process
Lup002850.1	3	GO:0006629; lipid metabolic process; Biological Process	GO:0016717; oxidoreductase activity, acting on paired donors, with oxidation of a pair of donors resulting in the reduction of molecular oxygen to two molecules of water; Molecular Function	GO:0055114; oxidation-reduction process; Biological Process
Lup002851.1	1	GO:0009790; embryo development; Biological Process
Lup002852.1	3	GO:0003676; nucleic acid binding; Molecular Function	GO:0003723; RNA binding; Molecular Function	GO:0008270; zinc ion binding; Molecular Function
Lup002854.1	1	GO:0003677; DNA binding; Molecular Function
Lup002856.1	1	GO:0003676; nucleic acid binding; Molecular Function
Lup002858.1	1	GO:0005488; binding; Molecular Function
Lup002861.1	1	GO:0005515; protein binding; Molecular Function
Lup002862.1	2	GO:0005622; intracellular; Cellular Component	GO:0008270; zinc ion binding; Molecular Function
Lup002864.1	10	GO:0003924; GTPase activity; Molecular Function	GO:0005525; GTP binding; Molecular Function	GO:0005622; intracellular; Cellular Component	GO:0006184; GTP catabolic process; Biological Process	GO:0006886; intracellular protein transport; Biological Process	GO:0006913; nucleocytoplasmic transport; Biological Process	GO:0007165; signal transduction; Biological Process	GO:0007264; small GTPase mediated signal transduction; Biological Process	GO:0015031; protein transport; Biological Process	GO:0016020; membrane; Cellular Component
Lup002866.1	2	GO:0003676; nucleic acid binding; Molecular Function	GO:0003723; RNA binding; Molecular Function
Lup002867.1	2	GO:0008152; metabolic process; Biological Process	GO:0016491; oxidoreductase activity; Molecular Function
Lup002868.1	5	GO:0003677; DNA binding; Molecular Function	GO:0005634; nucleus; Cellular Component	GO:0006355; regulation of transcription, DNA-dependent; Biological Process	GO:0009725; response to hormone stimulus; Biological Process	GO:0046983; protein dimerization activity; Molecular Function
Lup002869.1	2	GO:0016491; oxidoreductase activity; Molecular Function	GO:0055114; oxidation-reduction process; Biological Process
Lup002870.1	1	GO:0005515; protein binding; Molecular Function
Lup002871.1	2	GO:0005622; intracellular; Cellular Component	GO:0008270; zinc ion binding; Molecular Function
Lup002873.1	3	GO:0009055; electron carrier activity; Molecular Function	GO:0015035; protein disulfide oxidoreductase activity; Molecular Function	GO:0045454; cell redox homeostasis; Biological Process
Lup002874.1	3	GO:0009055; electron carrier activity; Molecular Function	GO:0015035; protein disulfide oxidoreductase activity; Molecular Function	GO:0045454; cell redox homeostasis; Biological Process
Lup002876.1	1	GO:0008270; zinc ion binding; Molecular Function
Lup002879.1	2	GO:0030001; metal ion transport; Biological Process	GO:0046872; metal ion binding; Molecular Function
Lup002880.1	4	GO:0003824; catalytic activity; Molecular Function	GO:0004488; methylenetetrahydrofolate dehydrogenase (NADP+) activity; Molecular Function	GO:0009396; folic acid-containing compound biosynthetic process; Biological Process	GO:0055114; oxidation-reduction process; Biological Process
Lup002890.2	2	GO:0005515; protein binding; Molecular Function	GO:0016020; membrane; Cellular Component
Lup002893.1	2	GO:0005622; intracellular; Cellular Component	GO:0008270; zinc ion binding; Molecular Function
Lup002895.1	2	GO:0004857; enzyme inhibitor activity; Molecular Function	GO:0030599; pectinesterase activity; Molecular Function
Lup002898.1	5	GO:0004672; protein kinase activity; Molecular Function	GO:0004713; protein tyrosine kinase activity; Molecular Function	GO:0005515; protein binding; Molecular Function	GO:0005524; ATP binding; Molecular Function	GO:0006468; protein phosphorylation; Biological Process
Lup002899.1	1	GO:0005515; protein binding; Molecular Function
Lup002902.1	1	GO:0005515; protein binding; Molecular Function
Lup002905.1	3	GO:0005086; ARF guanyl-nucleotide exchange factor activity; Molecular Function	GO:0005622; intracellular; Cellular Component	GO:0032012; regulation of ARF protein signal transduction; Biological Process
Lup002906.1	2	GO:0004553; hydrolase activity, hydrolyzing O-glycosyl compounds; Molecular Function	GO:0005975; carbohydrate metabolic process; Biological Process
Lup002908.1	2	GO:0003755; peptidyl-prolyl cis-trans isomerase activity; Molecular Function	GO:0006457; protein folding; Biological Process
Lup002912.1	3	GO:0005515; protein binding; Molecular Function	GO:0005622; intracellular; Cellular Component	GO:0006396; RNA processing; Biological Process
Lup002913.1	1	GO:0003677; DNA binding; Molecular Function
Lup002917.1	2	GO:0005622; intracellular; Cellular Component	GO:0008270; zinc ion binding; Molecular Function
Lup002918.1	5	GO:0005506; iron ion binding; Molecular Function	GO:0009055; electron carrier activity; Molecular Function	GO:0016705; oxidoreductase activity, acting on paired donors, with incorporation or reduction of molecular oxygen; Molecular Function	GO:0020037; heme binding; Molecular Function	GO:0055114; oxidation-reduction process; Biological Process
Lup002919.1	1	GO:0016021; integral to membrane; Cellular Component
Lup002924.1	5	GO:0005507; copper ion binding; Molecular Function	GO:0008131; primary amine oxidase activity; Molecular Function	GO:0009308; amine metabolic process; Biological Process	GO:0048038; quinone binding; Molecular Function	GO:0055114; oxidation-reduction process; Biological Process
Lup002925.1	1	GO:0003677; DNA binding; Molecular Function
Lup002928.1	1	GO:0003677; DNA binding; Molecular Function
Lup002929.1	3	GO:0004252; serine-type endopeptidase activity; Molecular Function	GO:0042802; identical protein binding; Molecular Function	GO:0043086; negative regulation of catalytic activity; Biological Process
Lup002930.1	3	GO:0004392; heme oxygenase (decyclizing) activity; Molecular Function	GO:0006788; heme oxidation; Biological Process	GO:0055114; oxidation-reduction process; Biological Process
Lup002932.1	2	GO:0003676; nucleic acid binding; Molecular Function	GO:0008270; zinc ion binding; Molecular Function
Lup002934.2	3	GO:0004222; metalloendopeptidase activity; Molecular Function	GO:0006508; proteolysis; Biological Process	GO:0008270; zinc ion binding; Molecular Function
Lup002935.1	4	GO:0003779; actin binding; Molecular Function	GO:0007010; cytoskeleton organization; Biological Process	GO:0015629; actin cytoskeleton; Cellular Component	GO:0030036; actin cytoskeleton organization; Biological Process
Lup002936.1	4	GO:0003779; actin binding; Molecular Function	GO:0007010; cytoskeleton organization; Biological Process	GO:0015629; actin cytoskeleton; Cellular Component	GO:0030036; actin cytoskeleton organization; Biological Process
Lup002937.2	2	GO:0004553; hydrolase activity, hydrolyzing O-glycosyl compounds; Molecular Function	GO:0005975; carbohydrate metabolic process; Biological Process
Lup002938.1	3	GO:0005618; cell wall; Cellular Component	GO:0030599; pectinesterase activity; Molecular Function	GO:0042545; cell wall modification; Biological Process
Lup002940.1	2	GO:0016866; intramolecular transferase activity; Molecular Function	GO:0020037; heme binding; Molecular Function
Lup002942.1	5	GO:0006855; drug transmembrane transport; Biological Process	GO:0015238; drug transmembrane transporter activity; Molecular Function	GO:0015297; antiporter activity; Molecular Function	GO:0016020; membrane; Cellular Component	GO:0055085; transmembrane transport; Biological Process
Lup002943.1	5	GO:0004396; hexokinase activity; Molecular Function	GO:0005524; ATP binding; Molecular Function	GO:0005975; carbohydrate metabolic process; Biological Process	GO:0006096; glycolysis; Biological Process	GO:0016773; phosphotransferase activity, alcohol group as acceptor; Molecular Function
Lup002944.1	4	GO:0004616; phosphogluconate dehydrogenase (decarboxylating) activity; Molecular Function	GO:0006098; pentose-phosphate shunt; Biological Process	GO:0016491; oxidoreductase activity; Molecular Function	GO:0055114; oxidation-reduction process; Biological Process
Lup002945.1	4	GO:0003723; RNA binding; Molecular Function	GO:0006396; RNA processing; Biological Process	GO:0008168; methyltransferase activity; Molecular Function	GO:0008173; RNA methyltransferase activity; Molecular Function
Lup002948.1	5	GO:0005515; protein binding; Molecular Function	GO:0006886; intracellular protein transport; Biological Process	GO:0016192; vesicle-mediated transport; Biological Process	GO:0030131; clathrin adaptor complex; Cellular Component	GO:0030132; clathrin coat of coated pit; Cellular Component
Lup002950.3	2	GO:0005515; protein binding; Molecular Function	GO:0008270; zinc ion binding; Molecular Function
Lup002951.1	2	GO:0005960; glycine cleavage complex; Cellular Component	GO:0006546; glycine catabolic process; Biological Process
Lup002953.1	4	GO:0004672; protein kinase activity; Molecular Function	GO:0004713; protein tyrosine kinase activity; Molecular Function	GO:0005524; ATP binding; Molecular Function	GO:0006468; protein phosphorylation; Biological Process
Lup002954.2	2	GO:0006508; proteolysis; Biological Process	GO:0008236; serine-type peptidase activity; Molecular Function
Lup002956.1	3	GO:0005215; transporter activity; Molecular Function	GO:0006857; oligopeptide transport; Biological Process	GO:0016020; membrane; Cellular Component
Lup002957.1	5	GO:0000287; magnesium ion binding; Molecular Function	GO:0004749; ribose phosphate diphosphokinase activity; Molecular Function	GO:0009116; nucleoside metabolic process; Biological Process	GO:0009156; ribonucleoside monophosphate biosynthetic process; Biological Process	GO:0044249; cellular biosynthetic process; Biological Process
Lup002958.1	1	GO:0016021; integral to membrane; Cellular Component
Lup002959.1	4	GO:0000156; two-component response regulator activity; Molecular Function	GO:0000160; two-component signal transduction system (phosphorelay); Biological Process	GO:0003677; DNA binding; Molecular Function	GO:0006355; regulation of transcription, DNA-dependent; Biological Process
Lup002960.1	2	GO:0003924; GTPase activity; Molecular Function	GO:0005525; GTP binding; Molecular Function
Lup002961.1	2	GO:0004857; enzyme inhibitor activity; Molecular Function	GO:0030599; pectinesterase activity; Molecular Function
Lup002964.1	2	GO:0005515; protein binding; Molecular Function	GO:0008270; zinc ion binding; Molecular Function
Lup002965.1	2	GO:0004857; enzyme inhibitor activity; Molecular Function	GO:0030599; pectinesterase activity; Molecular Function
Lup002967.1	2	GO:0004553; hydrolase activity, hydrolyzing O-glycosyl compounds; Molecular Function	GO:0005975; carbohydrate metabolic process; Biological Process
Lup002968.1	1	GO:0003676; nucleic acid binding; Molecular Function
Lup002970.1	5	GO:0004672; protein kinase activity; Molecular Function	GO:0004674; protein serine/threonine kinase activity; Molecular Function	GO:0004713; protein tyrosine kinase activity; Molecular Function	GO:0005524; ATP binding; Molecular Function	GO:0006468; protein phosphorylation; Biological Process
Lup002971.1	2	GO:0005622; intracellular; Cellular Component	GO:0008270; zinc ion binding; Molecular Function
Lup002972.1	4	GO:0000786; nucleosome; Cellular Component	GO:0003677; DNA binding; Molecular Function	GO:0005634; nucleus; Cellular Component	GO:0006334; nucleosome assembly; Biological Process
Lup002973.1	3	GO:0003779; actin binding; Molecular Function	GO:0016043; cellular component organization; Biological Process	GO:0030036; actin cytoskeleton organization; Biological Process
Lup002975.2	1	GO:0005515; protein binding; Molecular Function
Lup002977.1	1	GO:0009228; thiamine biosynthetic process; Biological Process
Lup002979.1	3	GO:0005097; Rab GTPase activator activity; Molecular Function	GO:0005622; intracellular; Cellular Component	GO:0032313; regulation of Rab GTPase activity; Biological Process
Lup002981.1	3	GO:0016614; oxidoreductase activity, acting on CH-OH group of donors; Molecular Function	GO:0050660; flavin adenine dinucleotide binding; Molecular Function	GO:0055114; oxidation-reduction process; Biological Process
Lup002982.1	2	GO:0005515; protein binding; Molecular Function	GO:0008270; zinc ion binding; Molecular Function
Lup002983.1	6	GO:0005506; iron ion binding; Molecular Function	GO:0006457; protein folding; Biological Process	GO:0009055; electron carrier activity; Molecular Function	GO:0031072; heat shock protein binding; Molecular Function	GO:0051082; unfolded protein binding; Molecular Function	GO:0051536; iron-sulfur cluster binding; Molecular Function
Lup002984.1	10	GO:0003924; GTPase activity; Molecular Function	GO:0005525; GTP binding; Molecular Function	GO:0005622; intracellular; Cellular Component	GO:0006184; GTP catabolic process; Biological Process	GO:0006886; intracellular protein transport; Biological Process	GO:0006913; nucleocytoplasmic transport; Biological Process	GO:0007165; signal transduction; Biological Process	GO:0007264; small GTPase mediated signal transduction; Biological Process	GO:0015031; protein transport; Biological Process	GO:0016020; membrane; Cellular Component
Lup002985.1	2	GO:0003824; catalytic activity; Molecular Function	GO:0005992; trehalose biosynthetic process; Biological Process
Lup002986.1	5	GO:0004672; protein kinase activity; Molecular Function	GO:0004674; protein serine/threonine kinase activity; Molecular Function	GO:0004713; protein tyrosine kinase activity; Molecular Function	GO:0005524; ATP binding; Molecular Function	GO:0006468; protein phosphorylation; Biological Process
Lup002987.1	4	GO:0003723; RNA binding; Molecular Function	GO:0003735; structural constituent of ribosome; Molecular Function	GO:0006412; translation; Biological Process	GO:0015934; large ribosomal subunit; Cellular Component
Lup002988.1	2	GO:0047800; cysteamine dioxygenase activity; Molecular Function	GO:0055114; oxidation-reduction process; Biological Process
Lup002989.1	1	GO:0003677; DNA binding; Molecular Function
Lup002993.2	5	GO:0004672; protein kinase activity; Molecular Function	GO:0004674; protein serine/threonine kinase activity; Molecular Function	GO:0004713; protein tyrosine kinase activity; Molecular Function	GO:0005524; ATP binding; Molecular Function	GO:0006468; protein phosphorylation; Biological Process
Lup002996.1	3	GO:0006099; tricarboxylic acid cycle; Biological Process	GO:0008964; phosphoenolpyruvate carboxylase activity; Molecular Function	GO:0015977; carbon fixation; Biological Process
Lup002998.1	1	GO:0003723; RNA binding; Molecular Function
Lup002999.1	3	GO:0004197; cysteine-type endopeptidase activity; Molecular Function	GO:0006508; proteolysis; Biological Process	GO:0008234; cysteine-type peptidase activity; Molecular Function
Lup003004.1	1	GO:0005515; protein binding; Molecular Function
Lup003010.1	4	GO:0003700; sequence-specific DNA binding transcription factor activity; Molecular Function	GO:0006355; regulation of transcription, DNA-dependent; Biological Process	GO:0043565; sequence-specific DNA binding; Molecular Function	GO:0046983; protein dimerization activity; Molecular Function
Lup003011.1	3	GO:0004197; cysteine-type endopeptidase activity; Molecular Function	GO:0006508; proteolysis; Biological Process	GO:0008234; cysteine-type peptidase activity; Molecular Function
Lup003014.1	10	GO:0003924; GTPase activity; Molecular Function	GO:0005525; GTP binding; Molecular Function	GO:0005622; intracellular; Cellular Component	GO:0006184; GTP catabolic process; Biological Process	GO:0006886; intracellular protein transport; Biological Process	GO:0006913; nucleocytoplasmic transport; Biological Process	GO:0007165; signal transduction; Biological Process	GO:0007264; small GTPase mediated signal transduction; Biological Process	GO:0015031; protein transport; Biological Process	GO:0016020; membrane; Cellular Component
Lup003015.1	6	GO:0003995; acyl-CoA dehydrogenase activity; Molecular Function	GO:0003997; acyl-CoA oxidase activity; Molecular Function	GO:0005777; peroxisome; Cellular Component	GO:0006635; fatty acid beta-oxidation; Biological Process	GO:0016627; oxidoreductase activity, acting on the CH-CH group of donors; Molecular Function	GO:0055114; oxidation-reduction process; Biological Process
Lup003016.1	6	GO:0003824; catalytic activity; Molecular Function	GO:0008762; UDP-N-acetylmuramate dehydrogenase activity; Molecular Function	GO:0016491; oxidoreductase activity; Molecular Function	GO:0016614; oxidoreductase activity, acting on CH-OH group of donors; Molecular Function	GO:0050660; flavin adenine dinucleotide binding; Molecular Function	GO:0055114; oxidation-reduction process; Biological Process
Lup003019.1	2	GO:0005622; intracellular; Cellular Component	GO:0008270; zinc ion binding; Molecular Function
Lup003020.1	2	GO:0003677; DNA binding; Molecular Function	GO:0006355; regulation of transcription, DNA-dependent; Biological Process
Lup003021.1	6	GO:0004672; protein kinase activity; Molecular Function	GO:0004674; protein serine/threonine kinase activity; Molecular Function	GO:0004713; protein tyrosine kinase activity; Molecular Function	GO:0005515; protein binding; Molecular Function	GO:0005524; ATP binding; Molecular Function	GO:0006468; protein phosphorylation; Biological Process
Lup003023.2	3	GO:0000502; proteasome complex; Cellular Component	GO:0030234; enzyme regulator activity; Molecular Function	GO:0042176; regulation of protein catabolic process; Biological Process
Lup003025.1	3	GO:0008168; methyltransferase activity; Molecular Function	GO:0008171; O-methyltransferase activity; Molecular Function	GO:0046983; protein dimerization activity; Molecular Function
Lup003028.2	1	GO:0016021; integral to membrane; Cellular Component
Lup003029.1	1	GO:0005783; endoplasmic reticulum; Cellular Component
Lup003030.1	2	GO:0003700; sequence-specific DNA binding transcription factor activity; Molecular Function	GO:0006355; regulation of transcription, DNA-dependent; Biological Process
Lup003031.1	2	GO:0003676; nucleic acid binding; Molecular Function	GO:0008270; zinc ion binding; Molecular Function
Lup003034.1	5	GO:0005215; transporter activity; Molecular Function	GO:0005488; binding; Molecular Function	GO:0005743; mitochondrial inner membrane; Cellular Component	GO:0006810; transport; Biological Process	GO:0055085; transmembrane transport; Biological Process
Lup003035.1	1	GO:0005515; protein binding; Molecular Function
Lup003036.1	2	GO:0005515; protein binding; Molecular Function	GO:0008270; zinc ion binding; Molecular Function
Lup003037.1	3	GO:0006457; protein folding; Biological Process	GO:0016272; prefoldin complex; Cellular Component	GO:0051082; unfolded protein binding; Molecular Function
Lup003038.1	2	GO:0005507; copper ion binding; Molecular Function	GO:0009055; electron carrier activity; Molecular Function
Lup003040.1	5	GO:0004672; protein kinase activity; Molecular Function	GO:0004674; protein serine/threonine kinase activity; Molecular Function	GO:0004713; protein tyrosine kinase activity; Molecular Function	GO:0005524; ATP binding; Molecular Function	GO:0006468; protein phosphorylation; Biological Process
Lup003042.1	2	GO:0004553; hydrolase activity, hydrolyzing O-glycosyl compounds; Molecular Function	GO:0005975; carbohydrate metabolic process; Biological Process
Lup003043.1	4	GO:0000148; 1,3-beta-D-glucan synthase complex; Cellular Component	GO:0003843; 1,3-beta-D-glucan synthase activity; Molecular Function	GO:0006075; (1-&gt;3)-beta-D-glucan biosynthetic process; Biological Process	GO:0016020; membrane; Cellular Component
Lup003046.2	2	GO:0004746; riboflavin synthase activity; Molecular Function	GO:0009231; riboflavin biosynthetic process; Biological Process
Lup003048.1	2	GO:0005515; protein binding; Molecular Function	GO:0008270; zinc ion binding; Molecular Function
Lup003051.1	2	GO:0005576; extracellular region; Cellular Component	GO:0019953; sexual reproduction; Biological Process
Lup003052.1	5	GO:0005198; structural molecule activity; Molecular Function	GO:0006886; intracellular protein transport; Biological Process	GO:0016192; vesicle-mediated transport; Biological Process	GO:0030130; clathrin coat of trans-Golgi network vesicle; Cellular Component	GO:0030132; clathrin coat of coated pit; Cellular Component
Lup003054.1	1	GO:0003824; catalytic activity; Molecular Function
Lup003056.1	1	GO:0003824; catalytic activity; Molecular Function
Lup003057.1	7	GO:0005215; transporter activity; Molecular Function	GO:0006810; transport; Biological Process	GO:0016020; membrane; Cellular Component	GO:0016021; integral to membrane; Cellular Component	GO:0022857; transmembrane transporter activity; Molecular Function	GO:0022891; substrate-specific transmembrane transporter activity; Molecular Function	GO:0055085; transmembrane transport; Biological Process
Lup003058.1	2	GO:0003700; sequence-specific DNA binding transcription factor activity; Molecular Function	GO:0006355; regulation of transcription, DNA-dependent; Biological Process
Lup003060.1	2	GO:0005856; cytoskeleton; Cellular Component	GO:0006909; phagocytosis; Biological Process
Lup003063.1	1	GO:0003824; catalytic activity; Molecular Function
Lup003064.1	2	GO:0015031; protein transport; Biological Process	GO:0016021; integral to membrane; Cellular Component
Lup003065.1	3	GO:0030515; snoRNA binding; Molecular Function	GO:0031120; snRNA pseudouridine synthesis; Biological Process	GO:0042254; ribosome biogenesis; Biological Process
Lup003066.1	2	GO:0003677; DNA binding; Molecular Function	GO:0005634; nucleus; Cellular Component
Lup003067.1	2	GO:0008375; acetylglucosaminyltransferase activity; Molecular Function	GO:0016020; membrane; Cellular Component
Lup003070.1	3	GO:0005509; calcium ion binding; Molecular Function	GO:0016491; oxidoreductase activity; Molecular Function	GO:0055114; oxidation-reduction process; Biological Process
Lup003071.1	3	GO:0005509; calcium ion binding; Molecular Function	GO:0016491; oxidoreductase activity; Molecular Function	GO:0055114; oxidation-reduction process; Biological Process
Lup003072.1	1	GO:0005198; structural molecule activity; Molecular Function
Lup003075.1	2	GO:0004143; diacylglycerol kinase activity; Molecular Function	GO:0007205; activation of protein kinase C activity by G-protein coupled receptor protein signaling pathway; Biological Process
Lup003076.1	1	GO:0003677; DNA binding; Molecular Function
Lup003079.1	1	GO:0003677; DNA binding; Molecular Function
Lup003080.1	1	GO:0003677; DNA binding; Molecular Function
Lup003082.2	7	GO:0004672; protein kinase activity; Molecular Function	GO:0004674; protein serine/threonine kinase activity; Molecular Function	GO:0004713; protein tyrosine kinase activity; Molecular Function	GO:0005524; ATP binding; Molecular Function	GO:0005529; sugar binding; Molecular Function	GO:0006468; protein phosphorylation; Biological Process	GO:0048544; recognition of pollen; Biological Process
Lup003083.1	2	GO:0005622; intracellular; Cellular Component	GO:0008270; zinc ion binding; Molecular Function
Lup003085.1	1	GO:0005515; protein binding; Molecular Function
Lup003086.1	3	GO:0003779; actin binding; Molecular Function	GO:0016043; cellular component organization; Biological Process	GO:0030036; actin cytoskeleton organization; Biological Process
Lup003089.1	3	GO:0008270; zinc ion binding; Molecular Function	GO:0009058; biosynthetic process; Biological Process	GO:0016841; ammonia-lyase activity; Molecular Function
Lup003090.1	3	GO:0004871; signal transducer activity; Molecular Function	GO:0005515; protein binding; Molecular Function	GO:0009416; response to light stimulus; Biological Process
Lup003091.1	6	GO:0004553; hydrolase activity, hydrolyzing O-glycosyl compounds; Molecular Function	GO:0005618; cell wall; Cellular Component	GO:0005975; carbohydrate metabolic process; Biological Process	GO:0006073; cellular glucan metabolic process; Biological Process	GO:0016762; xyloglucan:xyloglucosyl transferase activity; Molecular Function	GO:0048046; apoplast; Cellular Component
Lup003095.1	1	GO:0016021; integral to membrane; Cellular Component
Lup003096.1	2	GO:0016491; oxidoreductase activity; Molecular Function	GO:0055114; oxidation-reduction process; Biological Process
Lup003097.1	4	GO:0004601; peroxidase activity; Molecular Function	GO:0006979; response to oxidative stress; Biological Process	GO:0020037; heme binding; Molecular Function	GO:0055114; oxidation-reduction process; Biological Process
Lup003098.1	1	GO:0005515; protein binding; Molecular Function
Lup003099.1	2	GO:0003743; translation initiation factor activity; Molecular Function	GO:0006413; translational initiation; Biological Process
Lup003100.1	4	GO:0003824; catalytic activity; Molecular Function	GO:0004451; isocitrate lyase activity; Molecular Function	GO:0008152; metabolic process; Biological Process	GO:0019752; carboxylic acid metabolic process; Biological Process
Lup003102.1	2	GO:0005515; protein binding; Molecular Function	GO:0008270; zinc ion binding; Molecular Function
Lup003103.1	4	GO:0003700; sequence-specific DNA binding transcription factor activity; Molecular Function	GO:0005634; nucleus; Cellular Component	GO:0006355; regulation of transcription, DNA-dependent; Biological Process	GO:0043565; sequence-specific DNA binding; Molecular Function
Lup003106.1	1	GO:0008152; metabolic process; Biological Process
Lup003107.1	3	GO:0006486; protein glycosylation; Biological Process	GO:0008378; galactosyltransferase activity; Molecular Function	GO:0016020; membrane; Cellular Component
Lup003110.1	3	GO:0004222; metalloendopeptidase activity; Molecular Function	GO:0005515; protein binding; Molecular Function	GO:0006508; proteolysis; Biological Process
Lup003111.1	3	GO:0005507; copper ion binding; Molecular Function	GO:0016491; oxidoreductase activity; Molecular Function	GO:0055114; oxidation-reduction process; Biological Process
Lup003112.1	3	GO:0005783; endoplasmic reticulum; Cellular Component	GO:0006886; intracellular protein transport; Biological Process	GO:0016021; integral to membrane; Cellular Component
Lup003114.1	2	GO:0016021; integral to membrane; Cellular Component	GO:0055085; transmembrane transport; Biological Process
Lup003115.1	5	GO:0004672; protein kinase activity; Molecular Function	GO:0004674; protein serine/threonine kinase activity; Molecular Function	GO:0004713; protein tyrosine kinase activity; Molecular Function	GO:0005524; ATP binding; Molecular Function	GO:0006468; protein phosphorylation; Biological Process
Lup003116.1	3	GO:0003700; sequence-specific DNA binding transcription factor activity; Molecular Function	GO:0006355; regulation of transcription, DNA-dependent; Biological Process	GO:0043565; sequence-specific DNA binding; Molecular Function
Lup003117.2	3	GO:0016020; membrane; Cellular Component	GO:0016760; cellulose synthase (UDP-forming) activity; Molecular Function	GO:0030244; cellulose biosynthetic process; Biological Process
Lup003120.1	1	GO:0005515; protein binding; Molecular Function
Lup003121.1	2	GO:0005515; protein binding; Molecular Function	GO:0008270; zinc ion binding; Molecular Function
Lup003123.2	4	GO:0003689; DNA clamp loader activity; Molecular Function	GO:0005524; ATP binding; Molecular Function	GO:0005663; DNA replication factor C complex; Cellular Component	GO:0006260; DNA replication; Biological Process
Lup003126.1	2	GO:0009058; biosynthetic process; Biological Process	GO:0016844; strictosidine synthase activity; Molecular Function
Lup003128.1	2	GO:0004221; ubiquitin thiolesterase activity; Molecular Function	GO:0006511; ubiquitin-dependent protein catabolic process; Biological Process
Lup003129.1	2	GO:0004221; ubiquitin thiolesterase activity; Molecular Function	GO:0006511; ubiquitin-dependent protein catabolic process; Biological Process
Lup003131.1	3	GO:0006457; protein folding; Biological Process	GO:0031072; heat shock protein binding; Molecular Function	GO:0051082; unfolded protein binding; Molecular Function
Lup003132.1	1	GO:0005515; protein binding; Molecular Function
Lup003134.1	1	GO:0005525; GTP binding; Molecular Function
Lup003135.1	2	GO:0005515; protein binding; Molecular Function	GO:0016787; hydrolase activity; Molecular Function
Lup003137.1	3	GO:0000151; ubiquitin ligase complex; Cellular Component	GO:0004842; ubiquitin-protein ligase activity; Molecular Function	GO:0016567; protein ubiquitination; Biological Process
Lup003139.1	5	GO:0003677; DNA binding; Molecular Function	GO:0003700; sequence-specific DNA binding transcription factor activity; Molecular Function	GO:0005634; nucleus; Cellular Component	GO:0006355; regulation of transcription, DNA-dependent; Biological Process	GO:0043565; sequence-specific DNA binding; Molecular Function
Lup003141.1	1	GO:0010044; response to aluminum ion; Biological Process
Lup003142.1	1	GO:0010044; response to aluminum ion; Biological Process
Lup003143.1	2	GO:0016491; oxidoreductase activity; Molecular Function	GO:0055114; oxidation-reduction process; Biological Process
Lup003144.1	5	GO:0004672; protein kinase activity; Molecular Function	GO:0004674; protein serine/threonine kinase activity; Molecular Function	GO:0004713; protein tyrosine kinase activity; Molecular Function	GO:0005524; ATP binding; Molecular Function	GO:0006468; protein phosphorylation; Biological Process
Lup003146.1	3	GO:0003700; sequence-specific DNA binding transcription factor activity; Molecular Function	GO:0005667; transcription factor complex; Cellular Component	GO:0006355; regulation of transcription, DNA-dependent; Biological Process
Lup003149.1	1	GO:0005634; nucleus; Cellular Component
Lup003150.1	2	GO:0006807; nitrogen compound metabolic process; Biological Process	GO:0016810; hydrolase activity, acting on carbon-nitrogen (but not peptide) bonds; Molecular Function
Lup003155.1	8	GO:0003824; catalytic activity; Molecular Function	GO:0003885; D-arabinono-1,4-lactone oxidase activity; Molecular Function	GO:0008762; UDP-N-acetylmuramate dehydrogenase activity; Molecular Function	GO:0016020; membrane; Cellular Component	GO:0016491; oxidoreductase activity; Molecular Function	GO:0016614; oxidoreductase activity, acting on CH-OH group of donors; Molecular Function	GO:0050660; flavin adenine dinucleotide binding; Molecular Function	GO:0055114; oxidation-reduction process; Biological Process
Lup003156.1	8	GO:0003824; catalytic activity; Molecular Function	GO:0003885; D-arabinono-1,4-lactone oxidase activity; Molecular Function	GO:0008762; UDP-N-acetylmuramate dehydrogenase activity; Molecular Function	GO:0016020; membrane; Cellular Component	GO:0016491; oxidoreductase activity; Molecular Function	GO:0016614; oxidoreductase activity, acting on CH-OH group of donors; Molecular Function	GO:0050660; flavin adenine dinucleotide binding; Molecular Function	GO:0055114; oxidation-reduction process; Biological Process
Lup003158.1	2	GO:0016021; integral to membrane; Cellular Component	GO:0016485; protein processing; Biological Process
Lup003160.1	2	GO:0005515; protein binding; Molecular Function	GO:0008270; zinc ion binding; Molecular Function
Lup003164.1	2	GO:0016021; integral to membrane; Cellular Component	GO:0016192; vesicle-mediated transport; Biological Process
Lup003166.1	1	GO:0009269; response to desiccation; Biological Process
Lup003169.1	2	GO:0005622; intracellular; Cellular Component	GO:0007165; signal transduction; Biological Process
Lup003170.1	3	GO:0005515; protein binding; Molecular Function	GO:0005622; intracellular; Cellular Component	GO:0007165; signal transduction; Biological Process
Lup003171.1	4	GO:0006886; intracellular protein transport; Biological Process	GO:0006888; ER to Golgi vesicle-mediated transport; Biological Process	GO:0008270; zinc ion binding; Molecular Function	GO:0030127; COPII vesicle coat; Cellular Component
Lup003174.1	3	GO:0009055; electron carrier activity; Molecular Function	GO:0051536; iron-sulfur cluster binding; Molecular Function	GO:0051537; 2 iron, 2 sulfur cluster binding; Molecular Function
Lup003175.1	1	GO:0003677; DNA binding; Molecular Function
Lup003176.1	1	GO:0016021; integral to membrane; Cellular Component
Lup003178.1	2	GO:0005622; intracellular; Cellular Component	GO:0008270; zinc ion binding; Molecular Function
Lup003179.1	3	GO:0006486; protein glycosylation; Biological Process	GO:0008373; sialyltransferase activity; Molecular Function	GO:0030173; integral to Golgi membrane; Cellular Component
Lup003181.1	1	GO:0019211; phosphatase activator activity; Molecular Function
Lup003182.1	3	GO:0005515; protein binding; Molecular Function	GO:0005634; nucleus; Cellular Component	GO:0006355; regulation of transcription, DNA-dependent; Biological Process
Lup003184.1	5	GO:0005506; iron ion binding; Molecular Function	GO:0009055; electron carrier activity; Molecular Function	GO:0016705; oxidoreductase activity, acting on paired donors, with incorporation or reduction of molecular oxygen; Molecular Function	GO:0020037; heme binding; Molecular Function	GO:0055114; oxidation-reduction process; Biological Process
Lup003185.1	4	GO:0003735; structural constituent of ribosome; Molecular Function	GO:0005622; intracellular; Cellular Component	GO:0005840; ribosome; Cellular Component	GO:0006414; translational elongation; Biological Process
Lup003186.1	3	GO:0004129; cytochrome-c oxidase activity; Molecular Function	GO:0005746; mitochondrial respiratory chain; Cellular Component	GO:0009055; electron carrier activity; Molecular Function
Lup003188.1	2	GO:0005524; ATP binding; Molecular Function	GO:0008033; tRNA processing; Biological Process
Lup003191.1	3	GO:0003735; structural constituent of ribosome; Molecular Function	GO:0005840; ribosome; Cellular Component	GO:0006412; translation; Biological Process
Lup003192.1	4	GO:0005215; transporter activity; Molecular Function	GO:0006810; transport; Biological Process	GO:0016020; membrane; Cellular Component	GO:0055085; transmembrane transport; Biological Process
Lup003193.1	2	GO:0004664; prephenate dehydratase activity; Molecular Function	GO:0009094; L-phenylalanine biosynthetic process; Biological Process
Lup003197.1	2	GO:0005515; protein binding; Molecular Function	GO:0008270; zinc ion binding; Molecular Function
Lup003198.1	3	GO:0003824; catalytic activity; Molecular Function	GO:0044237; cellular metabolic process; Biological Process	GO:0050662; coenzyme binding; Molecular Function
Lup003199.1	1	GO:0003676; nucleic acid binding; Molecular Function
Lup003200.2	2	GO:0004190; aspartic-type endopeptidase activity; Molecular Function	GO:0006508; proteolysis; Biological Process
Lup003201.1	1	GO:0005515; protein binding; Molecular Function
Lup003202.1	4	GO:0005515; protein binding; Molecular Function	GO:0006886; intracellular protein transport; Biological Process	GO:0008270; zinc ion binding; Molecular Function	GO:0016192; vesicle-mediated transport; Biological Process
Lup003203.1	2	GO:0004185; serine-type carboxypeptidase activity; Molecular Function	GO:0006508; proteolysis; Biological Process
Lup003206.1	2	GO:0005515; protein binding; Molecular Function	GO:0008270; zinc ion binding; Molecular Function
Lup003207.2	4	GO:0005515; protein binding; Molecular Function	GO:0007049; cell cycle; Biological Process	GO:0008270; zinc ion binding; Molecular Function	GO:0016538; cyclin-dependent protein kinase regulator activity; Molecular Function
Lup003209.1	4	GO:0000786; nucleosome; Cellular Component	GO:0003677; DNA binding; Molecular Function	GO:0005634; nucleus; Cellular Component	GO:0006334; nucleosome assembly; Biological Process
Lup003210.1	2	GO:0005622; intracellular; Cellular Component	GO:0008270; zinc ion binding; Molecular Function
Lup003211.1	4	GO:0003735; structural constituent of ribosome; Molecular Function	GO:0005622; intracellular; Cellular Component	GO:0005840; ribosome; Cellular Component	GO:0006412; translation; Biological Process
Lup003212.1	2	GO:0005622; intracellular; Cellular Component	GO:0008270; zinc ion binding; Molecular Function
Lup003213.1	4	GO:0004784; superoxide dismutase activity; Molecular Function	GO:0006801; superoxide metabolic process; Biological Process	GO:0046872; metal ion binding; Molecular Function	GO:0055114; oxidation-reduction process; Biological Process
Lup003214.1	7	GO:0003909; DNA ligase activity; Molecular Function	GO:0003910; DNA ligase (ATP) activity; Molecular Function	GO:0005524; ATP binding; Molecular Function	GO:0006281; DNA repair; Biological Process	GO:0006310; DNA recombination; Biological Process	GO:0008270; zinc ion binding; Molecular Function	GO:0051103; DNA ligation involved in DNA repair; Biological Process
Lup003215.2	4	GO:0004672; protein kinase activity; Molecular Function	GO:0004674; protein serine/threonine kinase activity; Molecular Function	GO:0005524; ATP binding; Molecular Function	GO:0006468; protein phosphorylation; Biological Process
Lup003216.1	5	GO:0003677; DNA binding; Molecular Function	GO:0003700; sequence-specific DNA binding transcription factor activity; Molecular Function	GO:0005634; nucleus; Cellular Component	GO:0006355; regulation of transcription, DNA-dependent; Biological Process	GO:0043565; sequence-specific DNA binding; Molecular Function
Lup003218.1	5	GO:0000166; nucleotide binding; Molecular Function	GO:0005524; ATP binding; Molecular Function	GO:0016020; membrane; Cellular Component	GO:0016887; ATPase activity; Molecular Function	GO:0017111; nucleoside-triphosphatase activity; Molecular Function
Lup003220.1	1	GO:0005515; protein binding; Molecular Function
Lup003221.1	2	GO:0016021; integral to membrane; Cellular Component	GO:0055085; transmembrane transport; Biological Process
Lup003223.1	2	GO:0016020; membrane; Cellular Component	GO:0016772; transferase activity, transferring phosphorus-containing groups; Molecular Function
Lup003224.1	2	GO:0004462; lactoylglutathione lyase activity; Molecular Function	GO:0046872; metal ion binding; Molecular Function
Lup003225.1	1	GO:0003677; DNA binding; Molecular Function
Lup003226.1	1	GO:0015031; protein transport; Biological Process
Lup003227.1	1	GO:0016020; membrane; Cellular Component
Lup003230.1	4	GO:0004420; hydroxymethylglutaryl-CoA reductase (NADPH) activity; Molecular Function	GO:0015936; coenzyme A metabolic process; Biological Process	GO:0050662; coenzyme binding; Molecular Function	GO:0055114; oxidation-reduction process; Biological Process
Lup003232.1	2	GO:0005515; protein binding; Molecular Function	GO:0008270; zinc ion binding; Molecular Function
Lup003233.2	5	GO:0004672; protein kinase activity; Molecular Function	GO:0004674; protein serine/threonine kinase activity; Molecular Function	GO:0004713; protein tyrosine kinase activity; Molecular Function	GO:0005524; ATP binding; Molecular Function	GO:0006468; protein phosphorylation; Biological Process
Lup003234.1	2	GO:0003723; RNA binding; Molecular Function	GO:0006396; RNA processing; Biological Process
Lup003238.2	3	GO:0003700; sequence-specific DNA binding transcription factor activity; Molecular Function	GO:0006355; regulation of transcription, DNA-dependent; Biological Process	GO:0043565; sequence-specific DNA binding; Molecular Function
Lup003239.1	5	GO:0003723; RNA binding; Molecular Function	GO:0003725; double-stranded RNA binding; Molecular Function	GO:0004525; ribonuclease III activity; Molecular Function	GO:0005622; intracellular; Cellular Component	GO:0016075; rRNA catabolic process; Biological Process
Lup003240.1	3	GO:0003735; structural constituent of ribosome; Molecular Function	GO:0005840; ribosome; Cellular Component	GO:0006412; translation; Biological Process
Lup003241.1	3	GO:0005215; transporter activity; Molecular Function	GO:0006810; transport; Biological Process	GO:0016020; membrane; Cellular Component
Lup003242.1	4	GO:0006662; glycerol ether metabolic process; Biological Process	GO:0009055; electron carrier activity; Molecular Function	GO:0015035; protein disulfide oxidoreductase activity; Molecular Function	GO:0045454; cell redox homeostasis; Biological Process
Lup003244.1	3	GO:0016114; terpenoid biosynthetic process; Biological Process	GO:0046429; 4-hydroxy-3-methylbut-2-en-1-yl diphosphate synthase activity; Molecular Function	GO:0055114; oxidation-reduction process; Biological Process
Lup003245.1	1	GO:0008270; zinc ion binding; Molecular Function
Lup003246.1	3	GO:0000786; nucleosome; Cellular Component	GO:0003677; DNA binding; Molecular Function	GO:0006334; nucleosome assembly; Biological Process
Lup003247.2	5	GO:0004672; protein kinase activity; Molecular Function	GO:0004674; protein serine/threonine kinase activity; Molecular Function	GO:0004713; protein tyrosine kinase activity; Molecular Function	GO:0005524; ATP binding; Molecular Function	GO:0006468; protein phosphorylation; Biological Process
Lup003249.1	1	GO:0005529; sugar binding; Molecular Function
Lup003250.1	3	GO:0004553; hydrolase activity, hydrolyzing O-glycosyl compounds; Molecular Function	GO:0005529; sugar binding; Molecular Function	GO:0005975; carbohydrate metabolic process; Biological Process
Lup003254.1	2	GO:0016787; hydrolase activity; Molecular Function	GO:0016812; hydrolase activity, acting on carbon-nitrogen (but not peptide) bonds, in cyclic amides; Molecular Function
Lup003255.1	5	GO:0003677; DNA binding; Molecular Function	GO:0005634; nucleus; Cellular Component	GO:0006355; regulation of transcription, DNA-dependent; Biological Process	GO:0009725; response to hormone stimulus; Biological Process	GO:0046983; protein dimerization activity; Molecular Function
Lup003256.1	3	GO:0003995; acyl-CoA dehydrogenase activity; Molecular Function	GO:0016627; oxidoreductase activity, acting on the CH-CH group of donors; Molecular Function	GO:0055114; oxidation-reduction process; Biological Process
Lup003257.1	3	GO:0003676; nucleic acid binding; Molecular Function	GO:0005515; protein binding; Molecular Function	GO:0008270; zinc ion binding; Molecular Function
Lup003258.1	4	GO:0004175; endopeptidase activity; Molecular Function	GO:0004298; threonine-type endopeptidase activity; Molecular Function	GO:0005839; proteasome core complex; Cellular Component	GO:0051603; proteolysis involved in cellular protein catabolic process; Biological Process
Lup003265.1	1	GO:0016021; integral to membrane; Cellular Component
Lup003267.1	3	GO:0003677; DNA binding; Molecular Function	GO:0006355; regulation of transcription, DNA-dependent; Biological Process	GO:0008270; zinc ion binding; Molecular Function
Lup003268.1	6	GO:0004672; protein kinase activity; Molecular Function	GO:0004674; protein serine/threonine kinase activity; Molecular Function	GO:0004707; MAP kinase activity; Molecular Function	GO:0004713; protein tyrosine kinase activity; Molecular Function	GO:0005524; ATP binding; Molecular Function	GO:0006468; protein phosphorylation; Biological Process
Lup003269.1	4	GO:0004601; peroxidase activity; Molecular Function	GO:0006979; response to oxidative stress; Biological Process	GO:0020037; heme binding; Molecular Function	GO:0055114; oxidation-reduction process; Biological Process
Lup003270.1	6	GO:0004672; protein kinase activity; Molecular Function	GO:0004674; protein serine/threonine kinase activity; Molecular Function	GO:0004707; MAP kinase activity; Molecular Function	GO:0004713; protein tyrosine kinase activity; Molecular Function	GO:0005524; ATP binding; Molecular Function	GO:0006468; protein phosphorylation; Biological Process
Lup003272.1	1	GO:0005515; protein binding; Molecular Function
Lup003273.1	1	GO:0005515; protein binding; Molecular Function
Lup003274.1	4	GO:0000786; nucleosome; Cellular Component	GO:0003677; DNA binding; Molecular Function	GO:0005634; nucleus; Cellular Component	GO:0006334; nucleosome assembly; Biological Process
Lup003275.1	2	GO:0005634; nucleus; Cellular Component	GO:0006355; regulation of transcription, DNA-dependent; Biological Process
Lup003276.1	4	GO:0000786; nucleosome; Cellular Component	GO:0003677; DNA binding; Molecular Function	GO:0005634; nucleus; Cellular Component	GO:0006334; nucleosome assembly; Biological Process
Lup003277.1	1	GO:0005515; protein binding; Molecular Function
Lup003278.1	1	GO:0016787; hydrolase activity; Molecular Function
Lup003279.1	2	GO:0000145; exocyst; Cellular Component	GO:0006887; exocytosis; Biological Process
Lup003280.1	5	GO:0005506; iron ion binding; Molecular Function	GO:0009055; electron carrier activity; Molecular Function	GO:0016705; oxidoreductase activity, acting on paired donors, with incorporation or reduction of molecular oxygen; Molecular Function	GO:0020037; heme binding; Molecular Function	GO:0055114; oxidation-reduction process; Biological Process
Lup003281.1	5	GO:0005506; iron ion binding; Molecular Function	GO:0009055; electron carrier activity; Molecular Function	GO:0016705; oxidoreductase activity, acting on paired donors, with incorporation or reduction of molecular oxygen; Molecular Function	GO:0020037; heme binding; Molecular Function	GO:0055114; oxidation-reduction process; Biological Process
Lup003282.1	5	GO:0003723; RNA binding; Molecular Function	GO:0003735; structural constituent of ribosome; Molecular Function	GO:0005622; intracellular; Cellular Component	GO:0005840; ribosome; Cellular Component	GO:0006412; translation; Biological Process
Lup003285.1	1	GO:0003677; DNA binding; Molecular Function
Lup003287.1	10	GO:0003924; GTPase activity; Molecular Function	GO:0005525; GTP binding; Molecular Function	GO:0005622; intracellular; Cellular Component	GO:0006184; GTP catabolic process; Biological Process	GO:0006886; intracellular protein transport; Biological Process	GO:0006913; nucleocytoplasmic transport; Biological Process	GO:0007165; signal transduction; Biological Process	GO:0007264; small GTPase mediated signal transduction; Biological Process	GO:0015031; protein transport; Biological Process	GO:0016020; membrane; Cellular Component
Lup003288.1	4	GO:0000786; nucleosome; Cellular Component	GO:0003677; DNA binding; Molecular Function	GO:0005634; nucleus; Cellular Component	GO:0006334; nucleosome assembly; Biological Process
Lup003289.1	4	GO:0000786; nucleosome; Cellular Component	GO:0003677; DNA binding; Molecular Function	GO:0005634; nucleus; Cellular Component	GO:0006334; nucleosome assembly; Biological Process
Lup003290.1	3	GO:0003824; catalytic activity; Molecular Function	GO:0044237; cellular metabolic process; Biological Process	GO:0050662; coenzyme binding; Molecular Function
Lup003293.1	2	GO:0016021; integral to membrane; Cellular Component	GO:0051205; protein insertion into membrane; Biological Process
Lup003294.1	3	GO:0003700; sequence-specific DNA binding transcription factor activity; Molecular Function	GO:0006355; regulation of transcription, DNA-dependent; Biological Process	GO:0043565; sequence-specific DNA binding; Molecular Function
Lup003295.1	1	GO:0005524; ATP binding; Molecular Function
Lup003296.1	3	GO:0003677; DNA binding; Molecular Function	GO:0006355; regulation of transcription, DNA-dependent; Biological Process	GO:0008270; zinc ion binding; Molecular Function
Lup003298.1	1	GO:0005515; protein binding; Molecular Function
Lup003299.1	2	GO:0005515; protein binding; Molecular Function	GO:0008270; zinc ion binding; Molecular Function
Lup003301.1	1	GO:0005524; ATP binding; Molecular Function
Lup003303.1	1	GO:0003824; catalytic activity; Molecular Function
Lup003304.1	3	GO:0006626; protein targeting to mitochondrion; Biological Process	GO:0042719; mitochondrial intermembrane space protein transporter complex; Cellular Component	GO:0045039; protein import into mitochondrial inner membrane; Biological Process
Lup003305.1	5	GO:0004672; protein kinase activity; Molecular Function	GO:0004674; protein serine/threonine kinase activity; Molecular Function	GO:0004713; protein tyrosine kinase activity; Molecular Function	GO:0005524; ATP binding; Molecular Function	GO:0006468; protein phosphorylation; Biological Process
Lup003307.1	5	GO:0004252; serine-type endopeptidase activity; Molecular Function	GO:0005576; extracellular region; Cellular Component	GO:0006508; proteolysis; Biological Process	GO:0009664; plant-type cell wall organization; Biological Process	GO:0016021; integral to membrane; Cellular Component
Lup003311.1	1	GO:0003677; DNA binding; Molecular Function
Lup003314.1	1	GO:0006511; ubiquitin-dependent protein catabolic process; Biological Process
Lup003315.1	7	GO:0000166; nucleotide binding; Molecular Function	GO:0004222; metalloendopeptidase activity; Molecular Function	GO:0005524; ATP binding; Molecular Function	GO:0006508; proteolysis; Biological Process	GO:0008270; zinc ion binding; Molecular Function	GO:0016021; integral to membrane; Cellular Component	GO:0017111; nucleoside-triphosphatase activity; Molecular Function
Lup003317.1	2	GO:0005515; protein binding; Molecular Function	GO:0008270; zinc ion binding; Molecular Function
Lup003320.1	7	GO:0005215; transporter activity; Molecular Function	GO:0006810; transport; Biological Process	GO:0016020; membrane; Cellular Component	GO:0016021; integral to membrane; Cellular Component	GO:0022857; transmembrane transporter activity; Molecular Function	GO:0022891; substrate-specific transmembrane transporter activity; Molecular Function	GO:0055085; transmembrane transport; Biological Process
Lup003321.1	2	GO:0005672; transcription factor TFIIA complex; Cellular Component	GO:0006367; transcription initiation from RNA polymerase II promoter; Biological Process
Lup003322.2	1	GO:0006397; mRNA processing; Biological Process
Lup003323.1	8	GO:0004672; protein kinase activity; Molecular Function	GO:0004713; protein tyrosine kinase activity; Molecular Function	GO:0005524; ATP binding; Molecular Function	GO:0006468; protein phosphorylation; Biological Process	GO:0006812; cation transport; Biological Process	GO:0008324; cation transmembrane transporter activity; Molecular Function	GO:0016021; integral to membrane; Cellular Component	GO:0055085; transmembrane transport; Biological Process
Lup003324.1	4	GO:0005215; transporter activity; Molecular Function	GO:0006814; sodium ion transport; Biological Process	GO:0016020; membrane; Cellular Component	GO:0055085; transmembrane transport; Biological Process
Lup003325.1	1	GO:0005525; GTP binding; Molecular Function
Lup003326.2	1	GO:0005525; GTP binding; Molecular Function
Lup003327.1	5	GO:0004030; aldehyde dehydrogenase [NAD(P)+] activity; Molecular Function	GO:0006081; cellular aldehyde metabolic process; Biological Process	GO:0008152; metabolic process; Biological Process	GO:0016491; oxidoreductase activity; Molecular Function	GO:0055114; oxidation-reduction process; Biological Process
Lup003329.1	4	GO:0004601; peroxidase activity; Molecular Function	GO:0006979; response to oxidative stress; Biological Process	GO:0020037; heme binding; Molecular Function	GO:0055114; oxidation-reduction process; Biological Process
Lup003332.1	2	GO:0003677; DNA binding; Molecular Function	GO:0008270; zinc ion binding; Molecular Function
Lup003333.1	4	GO:0004672; protein kinase activity; Molecular Function	GO:0004674; protein serine/threonine kinase activity; Molecular Function	GO:0005524; ATP binding; Molecular Function	GO:0006468; protein phosphorylation; Biological Process
Lup003335.1	1	GO:0005515; protein binding; Molecular Function
Lup003337.1	1	GO:0005515; protein binding; Molecular Function
Lup003339.1	5	GO:0000036; acyl carrier activity; Molecular Function	GO:0003824; catalytic activity; Molecular Function	GO:0008152; metabolic process; Biological Process	GO:0031177; phosphopantetheine binding; Molecular Function	GO:0048037; cofactor binding; Molecular Function
Lup003340.1	6	GO:0005506; iron ion binding; Molecular Function	GO:0005515; protein binding; Molecular Function	GO:0016165; lipoxygenase activity; Molecular Function	GO:0016702; oxidoreductase activity, acting on single donors with incorporation of molecular oxygen, incorporation of two atoms of oxygen; Molecular Function	GO:0046872; metal ion binding; Molecular Function	GO:0055114; oxidation-reduction process; Biological Process
Lup003341.1	6	GO:0005506; iron ion binding; Molecular Function	GO:0005515; protein binding; Molecular Function	GO:0016165; lipoxygenase activity; Molecular Function	GO:0016702; oxidoreductase activity, acting on single donors with incorporation of molecular oxygen, incorporation of two atoms of oxygen; Molecular Function	GO:0046872; metal ion binding; Molecular Function	GO:0055114; oxidation-reduction process; Biological Process
Lup003342.1	2	GO:0004553; hydrolase activity, hydrolyzing O-glycosyl compounds; Molecular Function	GO:0005975; carbohydrate metabolic process; Biological Process
Lup003343.2	2	GO:0004553; hydrolase activity, hydrolyzing O-glycosyl compounds; Molecular Function	GO:0005975; carbohydrate metabolic process; Biological Process
Lup003344.1	3	GO:0005515; protein binding; Molecular Function	GO:0005622; intracellular; Cellular Component	GO:0008270; zinc ion binding; Molecular Function
Lup003345.1	6	GO:0004672; protein kinase activity; Molecular Function	GO:0004674; protein serine/threonine kinase activity; Molecular Function	GO:0004713; protein tyrosine kinase activity; Molecular Function	GO:0005509; calcium ion binding; Molecular Function	GO:0005524; ATP binding; Molecular Function	GO:0006468; protein phosphorylation; Biological Process
Lup003348.1	1	GO:0005515; protein binding; Molecular Function
Lup003350.1	1	GO:0005509; calcium ion binding; Molecular Function
Lup003352.1	1	GO:0003723; RNA binding; Molecular Function
Lup003353.1	3	GO:0004747; ribokinase activity; Molecular Function	GO:0006014; D-ribose metabolic process; Biological Process	GO:0016773; phosphotransferase activity, alcohol group as acceptor; Molecular Function
Lup003354.1	2	GO:0005622; intracellular; Cellular Component	GO:0008270; zinc ion binding; Molecular Function
Lup003355.1	2	GO:0004252; serine-type endopeptidase activity; Molecular Function	GO:0016021; integral to membrane; Cellular Component
Lup003356.1	2	GO:0005515; protein binding; Molecular Function	GO:0005543; phospholipid binding; Molecular Function
Lup003357.1	2	GO:0005509; calcium ion binding; Molecular Function	GO:0016787; hydrolase activity; Molecular Function
Lup003358.1	4	GO:0003735; structural constituent of ribosome; Molecular Function	GO:0005622; intracellular; Cellular Component	GO:0005840; ribosome; Cellular Component	GO:0006412; translation; Biological Process
Lup003360.1	1	GO:0006457; protein folding; Biological Process
Lup003363.3	2	GO:0003677; DNA binding; Molecular Function	GO:0006355; regulation of transcription, DNA-dependent; Biological Process
Lup003364.1	3	GO:0004871; signal transducer activity; Molecular Function	GO:0007186; G-protein coupled receptor signaling pathway; Biological Process	GO:0019001; guanyl nucleotide binding; Molecular Function
Lup003365.1	3	GO:0004871; signal transducer activity; Molecular Function	GO:0007186; G-protein coupled receptor signaling pathway; Biological Process	GO:0019001; guanyl nucleotide binding; Molecular Function
Lup003366.1	1	GO:0005515; protein binding; Molecular Function
Lup003367.1	6	GO:0004497; monooxygenase activity; Molecular Function	GO:0005506; iron ion binding; Molecular Function	GO:0009055; electron carrier activity; Molecular Function	GO:0016705; oxidoreductase activity, acting on paired donors, with incorporation or reduction of molecular oxygen; Molecular Function	GO:0020037; heme binding; Molecular Function	GO:0055114; oxidation-reduction process; Biological Process
Lup003374.4	2	GO:0005515; protein binding; Molecular Function	GO:0008270; zinc ion binding; Molecular Function
Lup003376.1	2	GO:0019288; isopentenyl diphosphate biosynthetic process, mevalonate-independent pathway; Biological Process	GO:0055114; oxidation-reduction process; Biological Process
Lup003377.3	1	GO:0005515; protein binding; Molecular Function
Lup003379.1	3	GO:0004579; dolichyl-diphosphooligosaccharide-protein glycotransferase activity; Molecular Function	GO:0005789; endoplasmic reticulum membrane; Cellular Component	GO:0018279; protein N-linked glycosylation via asparagine; Biological Process
Lup003381.1	1	GO:0005783; endoplasmic reticulum; Cellular Component
Lup003382.1	7	GO:0005215; transporter activity; Molecular Function	GO:0006810; transport; Biological Process	GO:0016020; membrane; Cellular Component	GO:0016021; integral to membrane; Cellular Component	GO:0022857; transmembrane transporter activity; Molecular Function	GO:0022891; substrate-specific transmembrane transporter activity; Molecular Function	GO:0055085; transmembrane transport; Biological Process
Lup003383.1	3	GO:0003677; DNA binding; Molecular Function	GO:0005515; protein binding; Molecular Function	GO:0008270; zinc ion binding; Molecular Function
Lup003384.1	10	GO:0003924; GTPase activity; Molecular Function	GO:0005525; GTP binding; Molecular Function	GO:0005622; intracellular; Cellular Component	GO:0006184; GTP catabolic process; Biological Process	GO:0006886; intracellular protein transport; Biological Process	GO:0006913; nucleocytoplasmic transport; Biological Process	GO:0007165; signal transduction; Biological Process	GO:0007264; small GTPase mediated signal transduction; Biological Process	GO:0015031; protein transport; Biological Process	GO:0016020; membrane; Cellular Component
Lup003385.1	5	GO:0005198; structural molecule activity; Molecular Function	GO:0005798; Golgi-associated vesicle; Cellular Component	GO:0006886; intracellular protein transport; Biological Process	GO:0016192; vesicle-mediated transport; Biological Process	GO:0030117; membrane coat; Cellular Component
Lup003386.1	1	GO:0005515; protein binding; Molecular Function
Lup003387.1	5	GO:0004672; protein kinase activity; Molecular Function	GO:0004674; protein serine/threonine kinase activity; Molecular Function	GO:0004713; protein tyrosine kinase activity; Molecular Function	GO:0005524; ATP binding; Molecular Function	GO:0006468; protein phosphorylation; Biological Process
Lup003389.1	7	GO:0000049; tRNA binding; Molecular Function	GO:0000166; nucleotide binding; Molecular Function	GO:0004812; aminoacyl-tRNA ligase activity; Molecular Function	GO:0005524; ATP binding; Molecular Function	GO:0005737; cytoplasm; Cellular Component	GO:0006418; tRNA aminoacylation for protein translation; Biological Process	GO:0043039; tRNA aminoacylation; Biological Process
Lup003391.1	1	GO:0003676; nucleic acid binding; Molecular Function
Lup003395.2	6	GO:0001510; RNA methylation; Biological Process	GO:0003676; nucleic acid binding; Molecular Function	GO:0005634; nucleus; Cellular Component	GO:0006364; rRNA processing; Biological Process	GO:0008168; methyltransferase activity; Molecular Function	GO:0032259; methylation; Biological Process
Lup003397.1	3	GO:0005978; glycogen biosynthetic process; Biological Process	GO:0009058; biosynthetic process; Biological Process	GO:0016779; nucleotidyltransferase activity; Molecular Function
Lup003399.1	3	GO:0005978; glycogen biosynthetic process; Biological Process	GO:0009058; biosynthetic process; Biological Process	GO:0016779; nucleotidyltransferase activity; Molecular Function
Lup003404.1	6	GO:0004672; protein kinase activity; Molecular Function	GO:0004674; protein serine/threonine kinase activity; Molecular Function	GO:0004713; protein tyrosine kinase activity; Molecular Function	GO:0005515; protein binding; Molecular Function	GO:0005524; ATP binding; Molecular Function	GO:0006468; protein phosphorylation; Biological Process
Lup003407.1	1	GO:0005516; calmodulin binding; Molecular Function
Lup003408.1	9	GO:0000166; nucleotide binding; Molecular Function	GO:0003677; DNA binding; Molecular Function	GO:0005524; ATP binding; Molecular Function	GO:0006260; DNA replication; Biological Process	GO:0006270; DNA-dependent DNA replication initiation; Biological Process	GO:0015078; hydrogen ion transmembrane transporter activity; Molecular Function	GO:0015991; ATP hydrolysis coupled proton transport; Biological Process	GO:0017111; nucleoside-triphosphatase activity; Molecular Function	GO:0033177; proton-transporting two-sector ATPase complex, proton-transporting domain; Cellular Component
Lup003410.2	3	GO:0003777; microtubule motor activity; Molecular Function	GO:0005524; ATP binding; Molecular Function	GO:0007018; microtubule-based movement; Biological Process
Lup003412.1	4	GO:0003700; sequence-specific DNA binding transcription factor activity; Molecular Function	GO:0006355; regulation of transcription, DNA-dependent; Biological Process	GO:0008270; zinc ion binding; Molecular Function	GO:0043565; sequence-specific DNA binding; Molecular Function
Lup003413.1	2	GO:0004553; hydrolase activity, hydrolyzing O-glycosyl compounds; Molecular Function	GO:0005975; carbohydrate metabolic process; Biological Process
Lup003414.1	2	GO:0004332; fructose-bisphosphate aldolase activity; Molecular Function	GO:0006096; glycolysis; Biological Process
Lup003415.1	3	GO:0003777; microtubule motor activity; Molecular Function	GO:0005524; ATP binding; Molecular Function	GO:0007018; microtubule-based movement; Biological Process
Lup003417.1	4	GO:0015078; hydrogen ion transmembrane transporter activity; Molecular Function	GO:0015991; ATP hydrolysis coupled proton transport; Biological Process	GO:0033177; proton-transporting two-sector ATPase complex, proton-transporting domain; Cellular Component	GO:0033179; proton-transporting V-type ATPase, V0 domain; Cellular Component
Lup003418.1	4	GO:0003700; sequence-specific DNA binding transcription factor activity; Molecular Function	GO:0006355; regulation of transcription, DNA-dependent; Biological Process	GO:0043565; sequence-specific DNA binding; Molecular Function	GO:0046983; protein dimerization activity; Molecular Function
Lup003419.1	3	GO:0004044; amidophosphoribosyltransferase activity; Molecular Function	GO:0009113; purine base biosynthetic process; Biological Process	GO:0009116; nucleoside metabolic process; Biological Process
Lup003426.1	4	GO:0016021; integral to membrane; Cellular Component	GO:0030001; metal ion transport; Biological Process	GO:0046872; metal ion binding; Molecular Function	GO:0055085; transmembrane transport; Biological Process
Lup003427.1	3	GO:0008654; phospholipid biosynthetic process; Biological Process	GO:0016020; membrane; Cellular Component	GO:0016780; phosphotransferase activity, for other substituted phosphate groups; Molecular Function
Lup003429.1	4	GO:0003700; sequence-specific DNA binding transcription factor activity; Molecular Function	GO:0006355; regulation of transcription, DNA-dependent; Biological Process	GO:0043565; sequence-specific DNA binding; Molecular Function	GO:0046983; protein dimerization activity; Molecular Function
Lup003430.1	8	GO:0003924; GTPase activity; Molecular Function	GO:0005525; GTP binding; Molecular Function	GO:0005622; intracellular; Cellular Component	GO:0006184; GTP catabolic process; Biological Process	GO:0007165; signal transduction; Biological Process	GO:0007264; small GTPase mediated signal transduction; Biological Process	GO:0015031; protein transport; Biological Process	GO:0016020; membrane; Cellular Component
Lup003431.1	3	GO:0005622; intracellular; Cellular Component	GO:0006464; protein modification process; Biological Process	GO:0016881; acid-amino acid ligase activity; Molecular Function
Lup003432.1	1	GO:0005515; protein binding; Molecular Function
Lup003433.1	1	GO:0005488; binding; Molecular Function
Lup003435.1	2	GO:0004190; aspartic-type endopeptidase activity; Molecular Function	GO:0006508; proteolysis; Biological Process
Lup003436.1	2	GO:0004190; aspartic-type endopeptidase activity; Molecular Function	GO:0006508; proteolysis; Biological Process
Lup003437.1	1	GO:0016787; hydrolase activity; Molecular Function
Lup003438.1	2	GO:0003677; DNA binding; Molecular Function	GO:0006355; regulation of transcription, DNA-dependent; Biological Process
Lup003440.1	1	GO:0003676; nucleic acid binding; Molecular Function
Lup003441.1	4	GO:0006662; glycerol ether metabolic process; Biological Process	GO:0009055; electron carrier activity; Molecular Function	GO:0015035; protein disulfide oxidoreductase activity; Molecular Function	GO:0045454; cell redox homeostasis; Biological Process
Lup003442.1	2	GO:0005634; nucleus; Cellular Component	GO:0006355; regulation of transcription, DNA-dependent; Biological Process
Lup003443.1	2	GO:0005515; protein binding; Molecular Function	GO:0008270; zinc ion binding; Molecular Function
Lup003446.1	5	GO:0004672; protein kinase activity; Molecular Function	GO:0004674; protein serine/threonine kinase activity; Molecular Function	GO:0004713; protein tyrosine kinase activity; Molecular Function	GO:0005524; ATP binding; Molecular Function	GO:0006468; protein phosphorylation; Biological Process
Lup003447.1	1	GO:0016881; acid-amino acid ligase activity; Molecular Function
Lup003449.1	1	GO:0016881; acid-amino acid ligase activity; Molecular Function
Lup003450.2	2	GO:0003677; DNA binding; Molecular Function	GO:0005622; intracellular; Cellular Component
Lup003451.1	1	GO:0016881; acid-amino acid ligase activity; Molecular Function
Lup003452.1	8	GO:0003676; nucleic acid binding; Molecular Function	GO:0003677; DNA binding; Molecular Function	GO:0004386; helicase activity; Molecular Function	GO:0005515; protein binding; Molecular Function	GO:0005524; ATP binding; Molecular Function	GO:0005634; nucleus; Cellular Component	GO:0006355; regulation of transcription, DNA-dependent; Biological Process	GO:0016818; hydrolase activity, acting on acid anhydrides, in phosphorus-containing anhydrides; Molecular Function
Lup003454.1	3	GO:0003824; catalytic activity; Molecular Function	GO:0008152; metabolic process; Biological Process	GO:0030170; pyridoxal phosphate binding; Molecular Function
Lup003456.1	5	GO:0005506; iron ion binding; Molecular Function	GO:0009055; electron carrier activity; Molecular Function	GO:0016705; oxidoreductase activity, acting on paired donors, with incorporation or reduction of molecular oxygen; Molecular Function	GO:0020037; heme binding; Molecular Function	GO:0055114; oxidation-reduction process; Biological Process
Lup003457.1	2	GO:0016021; integral to membrane; Cellular Component	GO:0055085; transmembrane transport; Biological Process
Lup003458.1	2	GO:0008152; metabolic process; Biological Process	GO:0016746; transferase activity, transferring acyl groups; Molecular Function
Lup003459.1	1	GO:0006511; ubiquitin-dependent protein catabolic process; Biological Process
Lup003460.1	2	GO:0004190; aspartic-type endopeptidase activity; Molecular Function	GO:0016021; integral to membrane; Cellular Component
Lup003461.1	8	GO:0000151; ubiquitin ligase complex; Cellular Component	GO:0004672; protein kinase activity; Molecular Function	GO:0004674; protein serine/threonine kinase activity; Molecular Function	GO:0004713; protein tyrosine kinase activity; Molecular Function	GO:0004842; ubiquitin-protein ligase activity; Molecular Function	GO:0005524; ATP binding; Molecular Function	GO:0006468; protein phosphorylation; Biological Process	GO:0016567; protein ubiquitination; Biological Process
Lup003465.1	1	GO:0005516; calmodulin binding; Molecular Function
Lup003467.1	1	GO:0006457; protein folding; Biological Process
Lup003468.1	1	GO:0005515; protein binding; Molecular Function
Lup003471.2	3	GO:0009055; electron carrier activity; Molecular Function	GO:0051536; iron-sulfur cluster binding; Molecular Function	GO:0051537; 2 iron, 2 sulfur cluster binding; Molecular Function
Lup003472.1	3	GO:0016209; antioxidant activity; Molecular Function	GO:0016491; oxidoreductase activity; Molecular Function	GO:0055114; oxidation-reduction process; Biological Process
Lup003473.1	3	GO:0016209; antioxidant activity; Molecular Function	GO:0016491; oxidoreductase activity; Molecular Function	GO:0055114; oxidation-reduction process; Biological Process
Lup003474.1	4	GO:0004499; N,N-dimethylaniline monooxygenase activity; Molecular Function	GO:0050660; flavin adenine dinucleotide binding; Molecular Function	GO:0050661; NADP binding; Molecular Function	GO:0055114; oxidation-reduction process; Biological Process
Lup003476.3	2	GO:0003824; catalytic activity; Molecular Function	GO:0009058; biosynthetic process; Biological Process
Lup003477.1	5	GO:0003677; DNA binding; Molecular Function	GO:0005634; nucleus; Cellular Component	GO:0006355; regulation of transcription, DNA-dependent; Biological Process	GO:0009725; response to hormone stimulus; Biological Process	GO:0046983; protein dimerization activity; Molecular Function
Lup003478.1	3	GO:0005524; ATP binding; Molecular Function	GO:0005737; cytoplasm; Cellular Component	GO:0006457; protein folding; Biological Process
Lup003479.1	1	GO:0003676; nucleic acid binding; Molecular Function
Lup003480.1	1	GO:0005515; protein binding; Molecular Function
Lup003481.1	2	GO:0004650; polygalacturonase activity; Molecular Function	GO:0005975; carbohydrate metabolic process; Biological Process
Lup003485.1	3	GO:0004871; signal transducer activity; Molecular Function	GO:0005834; heterotrimeric G-protein complex; Cellular Component	GO:0007186; G-protein coupled receptor signaling pathway; Biological Process
Lup003486.1	5	GO:0004672; protein kinase activity; Molecular Function	GO:0004674; protein serine/threonine kinase activity; Molecular Function	GO:0004713; protein tyrosine kinase activity; Molecular Function	GO:0005524; ATP binding; Molecular Function	GO:0006468; protein phosphorylation; Biological Process
Lup003487.1	3	GO:0004197; cysteine-type endopeptidase activity; Molecular Function	GO:0006508; proteolysis; Biological Process	GO:0008234; cysteine-type peptidase activity; Molecular Function
Lup003491.1	2	GO:0005622; intracellular; Cellular Component	GO:0008270; zinc ion binding; Molecular Function
Lup003492.1	3	GO:0010181; FMN binding; Molecular Function	GO:0016491; oxidoreductase activity; Molecular Function	GO:0055114; oxidation-reduction process; Biological Process
Lup003494.1	5	GO:0005515; protein binding; Molecular Function	GO:0005524; ATP binding; Molecular Function	GO:0005634; nucleus; Cellular Component	GO:0006355; regulation of transcription, DNA-dependent; Biological Process	GO:0016818; hydrolase activity, acting on acid anhydrides, in phosphorus-containing anhydrides; Molecular Function
Lup003495.2	4	GO:0003677; DNA binding; Molecular Function	GO:0003899; DNA-directed RNA polymerase activity; Molecular Function	GO:0005666; DNA-directed RNA polymerase III complex; Cellular Component	GO:0006383; transcription from RNA polymerase III promoter; Biological Process
Lup003498.1	5	GO:0003723; RNA binding; Molecular Function	GO:0003735; structural constituent of ribosome; Molecular Function	GO:0005622; intracellular; Cellular Component	GO:0005840; ribosome; Cellular Component	GO:0006412; translation; Biological Process
Lup003501.1	2	GO:0006629; lipid metabolic process; Biological Process	GO:0008374; O-acyltransferase activity; Molecular Function
Lup003502.1	2	GO:0005515; protein binding; Molecular Function	GO:0008270; zinc ion binding; Molecular Function
Lup003504.1	4	GO:0003774; motor activity; Molecular Function	GO:0005515; protein binding; Molecular Function	GO:0005524; ATP binding; Molecular Function	GO:0016459; myosin complex; Cellular Component
Lup003506.1	1	GO:0008374; O-acyltransferase activity; Molecular Function
Lup003508.1	5	GO:0004672; protein kinase activity; Molecular Function	GO:0004674; protein serine/threonine kinase activity; Molecular Function	GO:0004713; protein tyrosine kinase activity; Molecular Function	GO:0005524; ATP binding; Molecular Function	GO:0006468; protein phosphorylation; Biological Process
Lup003510.1	2	GO:0005634; nucleus; Cellular Component	GO:0006334; nucleosome assembly; Biological Process
Lup003511.1	2	GO:0005634; nucleus; Cellular Component	GO:0006334; nucleosome assembly; Biological Process
Lup003512.1	9	GO:0000166; nucleotide binding; Molecular Function	GO:0003677; DNA binding; Molecular Function	GO:0003697; single-stranded DNA binding; Molecular Function	GO:0005524; ATP binding; Molecular Function	GO:0006259; DNA metabolic process; Biological Process	GO:0006281; DNA repair; Biological Process	GO:0008094; DNA-dependent ATPase activity; Molecular Function	GO:0009432; SOS response; Biological Process	GO:0017111; nucleoside-triphosphatase activity; Molecular Function
Lup003515.1	5	GO:0004672; protein kinase activity; Molecular Function	GO:0004674; protein serine/threonine kinase activity; Molecular Function	GO:0004713; protein tyrosine kinase activity; Molecular Function	GO:0005524; ATP binding; Molecular Function	GO:0006468; protein phosphorylation; Biological Process
Lup003516.1	1	GO:0005515; protein binding; Molecular Function
Lup003517.1	2	GO:0016491; oxidoreductase activity; Molecular Function	GO:0055114; oxidation-reduction process; Biological Process
Lup003518.1	4	GO:0003700; sequence-specific DNA binding transcription factor activity; Molecular Function	GO:0006355; regulation of transcription, DNA-dependent; Biological Process	GO:0008270; zinc ion binding; Molecular Function	GO:0043565; sequence-specific DNA binding; Molecular Function
Lup003519.1	1	GO:0005515; protein binding; Molecular Function
Lup003520.1	2	GO:0006364; rRNA processing; Biological Process	GO:0030688; preribosome, small subunit precursor; Cellular Component
Lup003521.1	6	GO:0004553; hydrolase activity, hydrolyzing O-glycosyl compounds; Molecular Function	GO:0005618; cell wall; Cellular Component	GO:0005975; carbohydrate metabolic process; Biological Process	GO:0006073; cellular glucan metabolic process; Biological Process	GO:0016762; xyloglucan:xyloglucosyl transferase activity; Molecular Function	GO:0048046; apoplast; Cellular Component
Lup003524.1	5	GO:0003677; DNA binding; Molecular Function	GO:0003700; sequence-specific DNA binding transcription factor activity; Molecular Function	GO:0005634; nucleus; Cellular Component	GO:0006355; regulation of transcription, DNA-dependent; Biological Process	GO:0043565; sequence-specific DNA binding; Molecular Function
Lup003526.1	3	GO:0003723; RNA binding; Molecular Function	GO:0005622; intracellular; Cellular Component	GO:0019843; rRNA binding; Molecular Function
Lup003527.1	13	GO:0005524; ATP binding; Molecular Function	GO:0015078; hydrogen ion transmembrane transporter activity; Molecular Function	GO:0015986; ATP synthesis coupled proton transport; Biological Process	GO:0015991; ATP hydrolysis coupled proton transport; Biological Process	GO:0015992; proton transport; Biological Process	GO:0016469; proton-transporting two-sector ATPase complex; Cellular Component	GO:0016820; hydrolase activity, acting on acid anhydrides, catalyzing transmembrane movement of substances; Molecular Function	GO:0033177; proton-transporting two-sector ATPase complex, proton-transporting domain; Cellular Component	GO:0033178; proton-transporting two-sector ATPase complex, catalytic domain; Cellular Component	GO:0045263; proton-transporting ATP synthase complex, coupling factor F(o); Cellular Component	GO:0046034; ATP metabolic process; Biological Process	GO:0046933; hydrogen ion transporting ATP synthase activity, rotational mechanism; Molecular Function	GO:0046961; proton-transporting ATPase activity, rotational mechanism; Molecular Function
Lup003528.1	3	GO:0015078; hydrogen ion transmembrane transporter activity; Molecular Function	GO:0015986; ATP synthesis coupled proton transport; Biological Process	GO:0045263; proton-transporting ATP synthase complex, coupling factor F(o); Cellular Component
Lup003529.1	5	GO:0003735; structural constituent of ribosome; Molecular Function	GO:0005622; intracellular; Cellular Component	GO:0005840; ribosome; Cellular Component	GO:0006412; translation; Biological Process	GO:0015935; small ribosomal subunit; Cellular Component
Lup003530.1	1	GO:0045735; nutrient reservoir activity; Molecular Function
Lup003532.1	1	GO:0008168; methyltransferase activity; Molecular Function
Lup003533.1	5	GO:0004672; protein kinase activity; Molecular Function	GO:0004674; protein serine/threonine kinase activity; Molecular Function	GO:0004713; protein tyrosine kinase activity; Molecular Function	GO:0005524; ATP binding; Molecular Function	GO:0006468; protein phosphorylation; Biological Process
Lup003534.1	4	GO:0004672; protein kinase activity; Molecular Function	GO:0004674; protein serine/threonine kinase activity; Molecular Function	GO:0005524; ATP binding; Molecular Function	GO:0006468; protein phosphorylation; Biological Process
Lup003536.1	3	GO:0005097; Rab GTPase activator activity; Molecular Function	GO:0005622; intracellular; Cellular Component	GO:0032313; regulation of Rab GTPase activity; Biological Process
Lup003538.1	1	GO:0005515; protein binding; Molecular Function
Lup003539.1	4	GO:0003824; catalytic activity; Molecular Function	GO:0005524; ATP binding; Molecular Function	GO:0008152; metabolic process; Biological Process	GO:0046872; metal ion binding; Molecular Function
Lup003540.1	4	GO:0003824; catalytic activity; Molecular Function	GO:0004722; protein serine/threonine phosphatase activity; Molecular Function	GO:0006470; protein dephosphorylation; Biological Process	GO:0008287; protein serine/threonine phosphatase complex; Cellular Component
Lup003542.1	2	GO:0005094; Rho GDP-dissociation inhibitor activity; Molecular Function	GO:0005737; cytoplasm; Cellular Component
Lup003544.1	1	GO:0003677; DNA binding; Molecular Function
Lup003545.1	3	GO:0003735; structural constituent of ribosome; Molecular Function	GO:0005840; ribosome; Cellular Component	GO:0006412; translation; Biological Process
Lup003547.1	5	GO:0005515; protein binding; Molecular Function	GO:0005634; nucleus; Cellular Component	GO:0008270; zinc ion binding; Molecular Function	GO:0018024; histone-lysine N-methyltransferase activity; Molecular Function	GO:0034968; histone lysine methylation; Biological Process
Lup003548.1	3	GO:0003676; nucleic acid binding; Molecular Function	GO:0005622; intracellular; Cellular Component	GO:0006810; transport; Biological Process
Lup003549.1	6	GO:0004672; protein kinase activity; Molecular Function	GO:0004674; protein serine/threonine kinase activity; Molecular Function	GO:0004713; protein tyrosine kinase activity; Molecular Function	GO:0005515; protein binding; Molecular Function	GO:0005524; ATP binding; Molecular Function	GO:0006468; protein phosphorylation; Biological Process
Lup003550.1	4	GO:0009523; photosystem II; Cellular Component	GO:0009654; oxygen evolving complex; Cellular Component	GO:0015979; photosynthesis; Biological Process	GO:0016020; membrane; Cellular Component
[truncated: 3,278,199 more chars]
