# Supplementary material for: A comprehensive draft genome sequence for lupin (Lupinus angustifolius), an emerging health food: insights into plant–microbe interactions and legume evolution
Source: Plant Biotechnol J. 2016 Sep 23;15(3):318–30. doi: 10.1111/pbi.12615 (PMC5316927; doi:10.1111/pbi.12615)
Supplement: Supplementary file 9 — Data S8 Functional annotations assigned to gene annotations of narrow‐leafed lupin. [file PBI-15-318-s010.gz › CCG.rebuild.gff.reorder.noisoforms.pep.iprscan.gene.ipr]

Lup000001.1	1	IPR012438; Protein of unknown function DUF1639
Lup000004.1	1	IPR013766; Thioredoxin domain
Lup000005.1	2	IPR000357; HEAT	IPR001494; Importin-beta, N-terminal
Lup000007.1	1	IPR001471; AP2/ERF domain
Lup000009.1	2	IPR000504; RNA recognition motif domain	IPR001395; Aldo/keto reductase
Lup000010.1	2	IPR002629; Methionine synthase, vitamin-B12 independent	IPR013215; Cobalamin (vitamin B12)-independent methionine synthase MetE, N-terminal
Lup000011.1	3	IPR000535; Major sperm protein	IPR002110; Ankyrin repeat	IPR020683; Ankyrin repeat-containing domain
Lup000013.2	3	IPR001680; WD40 repeat	IPR017986; WD40-repeat-containing domain	IPR019775; WD40 repeat, conserved site
Lup000014.1	2	IPR002761; Domain of unknown function DUF71, ATP-binding domain	IPR006175; YjgF/Yer057p/UK114 family
Lup000015.1	5	IPR000719; Protein kinase, catalytic domain	IPR001245; Serine-threonine/tyrosine-protein kinase catalytic domain	IPR001611; Leucine-rich repeat	IPR002290; Serine/threonine- / dual-specificity protein kinase, catalytic  domain	IPR020635; Tyrosine-protein kinase, catalytic domain
Lup000016.2	1	IPR020055; Ribosomal protein L25, short-form
Lup000017.1	2	IPR002293; Amino acid/polyamine transporter I	IPR015606; Cationic amino acid transporter
Lup000018.1	2	IPR002293; Amino acid/polyamine transporter I	IPR015606; Cationic amino acid transporter
Lup000019.2	2	IPR002293; Amino acid/polyamine transporter I	IPR015606; Cationic amino acid transporter
Lup000020.1	2	IPR001906; Terpene synthase-like	IPR005630; Terpene synthase, metal-binding domain
Lup000021.1	1	IPR003245; Plastocyanin-like
Lup000023.1	1	IPR003245; Plastocyanin-like
Lup000024.1	2	IPR001841; Zinc finger, RING-type	IPR010543; Domain of unknown function DUF1117
Lup000025.1	1	IPR022546; Uncharacterised protein family Ycf68
Lup000026.1	3	IPR002125; CMP/dCMP deaminase, zinc-binding	IPR002734; Bacterial bifunctional deaminase-reductase, C-terminal	IPR012816; Conserved hypothetical protein CHP02464
Lup000027.2	1	IPR003307; eIF4-gamma/eIF5/eIF2-epsilon
Lup000030.1	4	IPR001891; Malic oxidoreductase	IPR012301; Malic enzyme, N-terminal	IPR012302; Malic enzyme, NAD-binding	IPR015884; Malic enzyme, conserved site
Lup000032.1	1	IPR000719; Protein kinase, catalytic domain
Lup000034.1	1	IPR002885; Pentatricopeptide repeat
Lup000035.1	1	IPR001611; Leucine-rich repeat
Lup000036.1	2	IPR001611; Leucine-rich repeat	IPR003591; Leucine-rich repeat, typical subtype
Lup000037.1	3	IPR008528; Protein of unknown function DUF810	IPR014770; Munc13 homology 1	IPR014772; Mammalian uncoordinated homology 13, domain 2
Lup000038.1	1	IPR002885; Pentatricopeptide repeat
Lup000039.1	1	IPR001471; AP2/ERF domain
Lup000040.1	1	IPR001890; RNA-binding, CRM domain
Lup000041.1	4	IPR003663; Sugar/inositol transporter	IPR005828; General substrate transporter	IPR005829; Sugar transporter, conserved site	IPR020846; Major facilitator superfamily domain
Lup000042.1	4	IPR003663; Sugar/inositol transporter	IPR005828; General substrate transporter	IPR005829; Sugar transporter, conserved site	IPR020846; Major facilitator superfamily domain
Lup000043.1	2	IPR004360; Glyoxalase/fosfomycin resistance/dioxygenase	IPR018146; Glyoxalase I, conserved site
Lup000044.1	3	IPR000757; Glycoside hydrolase, family 16	IPR008263; Glycoside hydrolase, family 16, active site	IPR010713; Xyloglucan endo-transglycosylase, C-terminal
Lup000045.1	2	IPR009880; Glyoxal oxidase, N-terminal	IPR015202; Domain of unknown function DUF1929
Lup000048.1	1	IPR004345; TB2/DP1/HVA22-related protein
Lup000049.1	1	IPR006458; Ovate  protein family, C-terminal
Lup000050.1	1	IPR006458; Ovate  protein family, C-terminal
Lup000051.1	1	IPR000889; Glutathione peroxidase
Lup000054.1	1	IPR002885; Pentatricopeptide repeat
Lup000055.1	1	IPR000608; Ubiquitin-conjugating enzyme, E2
Lup000056.1	1	IPR000504; RNA recognition motif domain
Lup000058.1	1	IPR003340; B3 DNA binding domain
Lup000059.1	1	IPR013525; ABC-2 type transporter
Lup000062.1	1	IPR001087; Lipase, GDSL
Lup000063.1	1	IPR002528; Multi antimicrobial extrusion protein
Lup000064.1	1	IPR000740; GrpE nucleotide exchange factor
Lup000065.1	1	IPR002528; Multi antimicrobial extrusion protein
Lup000068.1	2	IPR001251; CRAL-TRIO domain	IPR011074; CRAL/TRIO, N-terminal domain
Lup000073.1	2	IPR001906; Terpene synthase-like	IPR005630; Terpene synthase, metal-binding domain
Lup000074.1	2	IPR004827; Basic-leucine zipper domain	IPR011616; bZIP transcription factor, bZIP-1
Lup000075.1	1	IPR010720; Alpha-L-arabinofuranosidase, C-terminal
Lup000077.1	2	IPR003121; SWIB/MDM2 domain	IPR019835; SWIB domain
Lup000078.1	2	IPR003121; SWIB/MDM2 domain	IPR019835; SWIB domain
Lup000079.1	1	IPR009886; HCaRG
Lup000080.1	2	IPR002893; Zinc finger, MYND-type	IPR006597; Sel1-like
Lup000082.1	3	IPR001623; Heat shock protein DnaJ, N-terminal	IPR003095; Heat shock protein DnaJ	IPR024593; Domain of unknown function DUF3444
Lup000083.1	2	IPR003121; SWIB/MDM2 domain	IPR019835; SWIB domain
Lup000084.1	1	IPR019339; CBF1-interacting co-repressor CIR, N-terminal domain
Lup000085.1	4	IPR003439; ABC transporter-like	IPR003593; AAA+ ATPase domain	IPR013525; ABC-2 type transporter	IPR017871; ABC transporter, conserved site
Lup000086.1	1	IPR010490; Conserved oligomeric Golgi complex, subunit 6
Lup000088.1	1	IPR000620; Drug/metabolite transporter
Lup000089.2	1	IPR004294; Carotenoid oxygenase
Lup000090.1	1	IPR006968; Protein of unknown function DUF647
Lup000091.1	1	IPR005123; Oxoglutarate/iron-dependent oxygenase
Lup000092.1	6	IPR000719; Protein kinase, catalytic domain	IPR001220; Legume lectin domain	IPR002290; Serine/threonine- / dual-specificity protein kinase, catalytic  domain	IPR008271; Serine/threonine-protein kinase, active site	IPR017441; Protein kinase, ATP binding site	IPR020635; Tyrosine-protein kinase, catalytic domain
Lup000093.1	1	IPR001056; Photosystem II PsbH, phosphoprotein
Lup000094.4	3	IPR001971; Ribosomal protein S11	IPR011260; RNA polymerase, alpha subunit, C-terminal	IPR011261; DNA-directed RNA polymerase, dimerisation
Lup000096.1	3	IPR006055; Exonuclease	IPR007087; Zinc finger, C2H2	IPR013520; Exonuclease, RNase T/DNA polymerase III
Lup000097.1	1	IPR000109; Oligopeptide transporter
Lup000098.1	1	IPR007462; Protein of unknown function DUF502
Lup000099.1	4	IPR000223; Peptidase S26A, signal peptidase I	IPR019533; Peptidase S26	IPR019756; Peptidase S26A, signal peptidase I, serine active site	IPR019758; Peptidase S26A, signal peptidase I, conserved site
Lup000100.1	1	IPR007248; Mpv17/PMP22
Lup000102.1	4	IPR000209; Peptidase S8/S53, subtilisin/kexin/sedolisin	IPR015500; Peptidase S8, subtilisin-related	IPR022398; Peptidase S8, subtilisin, His-active site	IPR023828; Peptidase S8, subtilisin, Ser-active site
Lup000103.1	2	IPR011417; ANTH	IPR013809; Epsin-like, N-terminal
Lup000104.1	1	IPR000552; Ribosomal protein L44e
Lup000105.1	1	IPR003441; No apical meristem (NAM) protein
Lup000106.1	2	IPR001401; Dynamin, GTPase domain	IPR022812; Dynamin
Lup000107.1	1	IPR002937; Amine oxidase
Lup000112.1	2	IPR001764; Glycoside hydrolase, family 3, N-terminal	IPR002772; Glycoside hydrolase family 3 C-terminal domain
Lup000113.1	7	IPR000719; Protein kinase, catalytic domain	IPR001611; Leucine-rich repeat	IPR002290; Serine/threonine- / dual-specificity protein kinase, catalytic  domain	IPR008271; Serine/threonine-protein kinase, active site	IPR013210; Leucine-rich repeat-containing N-terminal, type 2	IPR017441; Protein kinase, ATP binding site	IPR020635; Tyrosine-protein kinase, catalytic domain
Lup000114.1	1	IPR006121; Heavy metal-associated domain, HMA
Lup000115.1	1	IPR002058; PAP/25A-associated
Lup000116.1	1	IPR000462; CDP-alcohol phosphatidyltransferase
Lup000117.1	2	IPR001985; S-adenosylmethionine decarboxylase	IPR018166; S-adenosylmethionine decarboxylase, conserved site
Lup000118.1	6	IPR000719; Protein kinase, catalytic domain	IPR002290; Serine/threonine- / dual-specificity protein kinase, catalytic  domain	IPR008271; Serine/threonine-protein kinase, active site	IPR013210; Leucine-rich repeat-containing N-terminal, type 2	IPR017441; Protein kinase, ATP binding site	IPR020635; Tyrosine-protein kinase, catalytic domain
Lup000119.1	2	IPR001810; F-box domain, cyclin-like	IPR006566; FBD
Lup000121.1	3	IPR000764; Uridine kinase	IPR006083; Phosphoribulokinase/uridine kinase	IPR008172; CYTH domain
Lup000124.1	1	IPR000182; GNAT domain
Lup000125.1	3	IPR001844; Chaperonin Cpn60	IPR002423; Chaperonin Cpn60/TCP-1	IPR018370; Chaperonin Cpn60, conserved site
Lup000126.1	1	IPR011598; Helix-loop-helix DNA-binding
Lup000127.1	1	IPR007828; Inositol oxygenase
Lup000128.1	1	IPR001087; Lipase, GDSL
Lup000129.1	3	IPR001431; Peptidase M16, zinc-binding site	IPR007863; Peptidase M16, C-terminal	IPR011765; Peptidase M16, N-terminal
Lup000130.1	1	IPR005519; Acid phosphatase (Class B)
Lup000131.1	1	IPR005814; Aminotransferase class-III
Lup000132.1	2	IPR000048; IQ motif, EF-hand binding site	IPR025064; Domain of unknown function DUF4005
Lup000133.1	3	IPR002934; Nucleotidyl transferase domain	IPR007010; Poly(A) polymerase, RNA-binding domain	IPR007012; Poly(A) polymerase, central domain
Lup000134.2	3	IPR001312; Hexokinase	IPR022672; Hexokinase, N-terminal	IPR022673; Hexokinase, C-terminal
Lup000135.1	2	IPR003311; AUX/IAA protein	IPR011525; Aux/IAA-ARF-dimerisation
Lup000136.1	8	IPR000719; Protein kinase, catalytic domain	IPR001245; Serine-threonine/tyrosine-protein kinase catalytic domain	IPR002290; Serine/threonine- / dual-specificity protein kinase, catalytic  domain	IPR002482; Peptidoglycan-binding Lysin subgroup	IPR008271; Serine/threonine-protein kinase, active site	IPR017441; Protein kinase, ATP binding site	IPR018392; Peptidoglycan-binding lysin domain	IPR020635; Tyrosine-protein kinase, catalytic domain
Lup000137.1	1	IPR008207; Signal transduction histidine kinase, phosphotransfer (Hpt) domain
Lup000138.1	4	IPR003439; ABC transporter-like	IPR003593; AAA+ ATPase domain	IPR013525; ABC-2 type transporter	IPR013581; Plant PDR ABC transporter associated
Lup000142.1	4	IPR000719; Protein kinase, catalytic domain	IPR002290; Serine/threonine- / dual-specificity protein kinase, catalytic  domain	IPR008271; Serine/threonine-protein kinase, active site	IPR017441; Protein kinase, ATP binding site
Lup000144.1	1	IPR012876; Protein of unknown function DUF1677, plant
Lup000145.1	1	IPR012876; Protein of unknown function DUF1677, plant
Lup000146.1	1	IPR012876; Protein of unknown function DUF1677, plant
Lup000147.1	1	IPR012876; Protein of unknown function DUF1677, plant
Lup000148.1	3	IPR001356; Homeodomain	IPR002913; Lipid-binding START	IPR013978; MEKHLA
Lup000149.1	1	IPR000679; Zinc finger, GATA-type
Lup000150.1	1	IPR001471; AP2/ERF domain
Lup000151.1	3	IPR001026; Epsin domain, N-terminal	IPR002014; VHS	IPR018205; VHS subgroup
Lup000152.1	1	IPR003657; DNA-binding WRKY
Lup000154.1	4	IPR001356; Homeodomain	IPR004022; DDT domain	IPR018500; DDT domain, subgroup	IPR018501; DDT domain superfamily
Lup000155.1	1	IPR007770; Protein of unknown function DUF679
Lup000156.1	2	IPR003191; Guanylate-binding protein, C-terminal	IPR015894; Guanylate-binding protein, N-terminal
Lup000157.1	2	IPR000490; Glycoside hydrolase, family 17	IPR012946; X8
Lup000158.1	2	IPR000164; Histone H3	IPR007125; Histone core
Lup000160.1	1	IPR019380; Casein kinase substrate, phosphoprotein PP28
Lup000162.1	5	IPR001806; Small GTPase superfamily	IPR002041; Ran GTPase	IPR003578; Small GTPase superfamily, Rho type	IPR003579; Small GTPase superfamily, Rab type	IPR020849; Small GTPase superfamily, Ras type
Lup000163.1	1	IPR001356; Homeodomain
Lup000164.1	1	IPR004883; Lateral organ boundaries, LOB
Lup000165.1	1	IPR008383; Apoptosis inhibitory 5
Lup000166.1	2	IPR000523; Magnesium chelatase, ChlI subunit	IPR003593; AAA+ ATPase domain
Lup000167.1	1	IPR001087; Lipase, GDSL
Lup000168.1	1	IPR000504; RNA recognition motif domain
Lup000169.1	1	IPR011598; Helix-loop-helix DNA-binding
Lup000170.1	7	IPR000719; Protein kinase, catalytic domain	IPR002290; Serine/threonine- / dual-specificity protein kinase, catalytic  domain	IPR003527; MAP kinase, conserved site	IPR008271; Serine/threonine-protein kinase, active site	IPR008351; JNK MAP kinase	IPR017441; Protein kinase, ATP binding site	IPR020635; Tyrosine-protein kinase, catalytic domain
Lup000171.1	1	IPR009500; Protein of unknown function DUF1118
Lup000172.1	2	IPR001107; Band 7 protein	IPR001972; Stomatin
Lup000174.1	1	IPR003657; DNA-binding WRKY
Lup000175.1	1	IPR000608; Ubiquitin-conjugating enzyme, E2
Lup000176.1	2	IPR000048; IQ motif, EF-hand binding site	IPR025064; Domain of unknown function DUF4005
Lup000177.1	3	IPR003439; ABC transporter-like	IPR003593; AAA+ ATPase domain	IPR017871; ABC transporter, conserved site
Lup000181.1	3	IPR006216; Photosystem II cytochrome b559, conserved site	IPR013081; Photosystem II cytochrome b559, N-terminal	IPR013082; Photosystem II cytochrome b559, alpha subunit, lumenal region
Lup000182.2	5	IPR000022; Carboxyl transferase	IPR000438; Acetyl-CoA carboxylase carboxyl transferase, beta subunit	IPR002325; Cytochrome f	IPR003359; Photosystem I Ycf4, assembly	IPR011762; Acetyl-coenzyme A carboxyltransferase, N-terminal
Lup000184.1	2	IPR001280; Photosystem I PsaA/PsaB	IPR020586; Photosystem I PsaA/PsaB, conserved site
Lup000185.1	2	IPR001209; Ribosomal protein S14	IPR018271; Ribosomal protein S14, conserved site
Lup000186.3	1	IPR014876; DEK, C-terminal
Lup000187.1	3	IPR001005; SANT/Myb domain	IPR007526; SWIRM domain	IPR017884; SANT domain
Lup000188.1	1	IPR002864; Acyl-ACP thioesterase
Lup000190.1	1	IPR006121; Heavy metal-associated domain, HMA
Lup000191.1	1	IPR002068; Heat shock protein Hsp20
Lup000192.1	1	IPR003657; DNA-binding WRKY
Lup000193.1	2	IPR000270; Phox/Bem1p	IPR000644; Cystathionine beta-synthase, core
Lup000199.1	1	IPR007656; Zein-binding domain
Lup000201.1	1	IPR002698; 5-formyltetrahydrofolate cyclo-ligase
Lup000202.1	1	IPR011598; Helix-loop-helix DNA-binding
Lup000204.1	2	IPR001079; Galectin, carbohydrate recognition domain	IPR002659; Glycosyl transferase, family 31
Lup000205.1	1	IPR012474; Frigida-like
Lup000206.1	1	IPR012474; Frigida-like
Lup000207.1	1	IPR004252; Transposase, Ptta/En/Spm, plant
Lup000208.1	1	IPR001087; Lipase, GDSL
Lup000209.1	1	IPR000484; Photosynthetic reaction centre, L/M
Lup000210.1	3	IPR000685; Ribulose bisphosphate carboxylase, large subunit, C-terminal	IPR017444; Ribulose bisphosphate carboxylase, large subunit, N-terminal	IPR020878; Ribulose bisphosphate carboxylase, large chain, active site
Lup000211.1	5	IPR000194; ATPase, F1/V1/A1 complex, alpha/beta subunit, nucleotide-binding domain	IPR000793; ATPase, F1/V1/A1 complex, alpha/beta subunit, C-terminal	IPR003593; AAA+ ATPase domain	IPR004100; ATPase, F1/V1/A1 complex, alpha/beta subunit, N-terminal	IPR020003; ATPase, alpha/beta subunit, nucleotide-binding domain, active site
Lup000212.1	3	IPR001469; ATPase, F1 complex, delta/epsilon subunit	IPR020546; ATPase, F1 complex, delta/epsilon subunit, N-terminal	IPR020547; ATPase, F1 complex, delta/epsilon subunit, C-terminal
Lup000213.1	2	IPR001268; NADH:ubiquinone oxidoreductase, 30kDa subunit	IPR020396; NADH:ubiquinone oxidoreductase, 30kDa subunit, conserved site
Lup000214.1	4	IPR001912; Ribosomal protein S4/S9, N-terminal	IPR002942; RNA-binding S4 domain	IPR018079; Ribosomal protein S4, conserved site	IPR022801; Ribosomal protein S4/S9
Lup000215.1	1	IPR001750; NADH:ubiquinone/plastoquinone oxidoreductase
Lup000216.1	1	IPR002885; Pentatricopeptide repeat
Lup000217.1	4	IPR002099; DNA mismatch repair protein	IPR011186; DNA mismatch repair protein Mlh1	IPR013507; DNA mismatch repair protein, C-terminal	IPR014762; DNA mismatch repair, conserved site
Lup000218.1	1	IPR000504; RNA recognition motif domain
Lup000219.1	1	IPR005493; Ribonuclease E inhibitor RraA/Dimethylmenaquinone methyltransferase
Lup000220.1	1	IPR009617; Adipose-regulatory protein, Seipin
Lup000221.1	1	IPR003657; DNA-binding WRKY
Lup000224.1	3	IPR004861; Protein-tyrosine phosphatase, SIW14-like	IPR016130; Protein-tyrosine phosphatase, active site	IPR020428; Protein-tyrosine phosphatase, dual specificity phosphatase, eukaryotic
Lup000225.1	1	IPR000095; PAK-box/P21-Rho-binding
Lup000226.1	5	IPR000719; Protein kinase, catalytic domain	IPR001063; Ribosomal protein L22/L17	IPR001245; Serine-threonine/tyrosine-protein kinase catalytic domain	IPR002290; Serine/threonine- / dual-specificity protein kinase, catalytic  domain	IPR020635; Tyrosine-protein kinase, catalytic domain
Lup000228.1	3	IPR001611; Leucine-rich repeat	IPR003591; Leucine-rich repeat, typical subtype	IPR013210; Leucine-rich repeat-containing N-terminal, type 2
Lup000229.1	3	IPR003439; ABC transporter-like	IPR003593; AAA+ ATPase domain	IPR017871; ABC transporter, conserved site
Lup000230.1	2	IPR002109; Glutaredoxin	IPR004480; Monothiol glutaredoxin-related
Lup000232.1	1	IPR004901; Alpha-1,4-glucan-protein synthase, UDP-forming
Lup000235.1	3	IPR001128; Cytochrome P450	IPR002401; Cytochrome P450, E-class, group I	IPR017972; Cytochrome P450, conserved site
Lup000236.1	1	IPR025322; Protein of unknown function DUF4228
Lup000238.1	1	IPR000504; RNA recognition motif domain
Lup000239.1	2	IPR006607; Protein of unknown function DM15	IPR006630; RNA-binding protein Lupus La
Lup000240.1	1	IPR003245; Plastocyanin-like
Lup000242.1	1	IPR002523; Mg2+ transporter protein, CorA-like/Zinc transport protein ZntB
Lup000244.1	1	IPR004895; Prenylated rab acceptor PRA1
Lup000245.1	3	IPR001841; Zinc finger, RING-type	IPR002110; Ankyrin repeat	IPR020683; Ankyrin repeat-containing domain
Lup000247.2	2	IPR001660; Sterile alpha motif domain	IPR021129; Sterile alpha motif, type 1
Lup000249.1	5	IPR000719; Protein kinase, catalytic domain	IPR002290; Serine/threonine- / dual-specificity protein kinase, catalytic  domain	IPR008271; Serine/threonine-protein kinase, active site	IPR017441; Protein kinase, ATP binding site	IPR020635; Tyrosine-protein kinase, catalytic domain
Lup000250.1	1	IPR004217; Mitochondrial inner membrane translocase complex, Tim8/9/10/13-zinc finger-like
Lup000252.1	1	IPR004316; RAG1-activating protein-1-related
Lup000253.1	1	IPR004316; RAG1-activating protein-1-related
Lup000254.1	2	IPR006145; Pseudouridine synthase, RsuA and RluB/C/D/E/F	IPR006224; Pseudouridine synthase, RluC/RluD, conserved site
Lup000255.1	3	IPR003439; ABC transporter-like	IPR003593; AAA+ ATPase domain	IPR013525; ABC-2 type transporter
Lup000256.2	1	IPR008530; Protein of unknown function DUF812
Lup000257.1	1	IPR009719; Protein of unknown function DUF1296
Lup000258.1	4	IPR001678; Bacterial Fmu (Sun)/eukaryotic nucleolar NOL1/Nop2p	IPR018314; Bacterial Fmu (Sun)/eukaryotic nucleolar NOL1/Nop2p, conserved site	IPR023267; RNA (C5-cytosine) methyltransferase	IPR023273; RNA (C5-cytosine) methyltransferase, NOP2
Lup000259.1	1	IPR011074; CRAL/TRIO, N-terminal domain
Lup000260.1	1	IPR008545; Protein of unknown function DUF827, plant
Lup000263.1	7	IPR001440; Tetratricopeptide TPR-1	IPR004843; Metallophosphoesterase domain	IPR006186; Serine/threonine-specific protein phosphatase/bis(5-nucleosyl)-tetraphosphatase	IPR011236; Protein phosphatase 5	IPR013026; Tetratricopeptide repeat-containing domain	IPR013235; PPP domain	IPR019734; Tetratricopeptide repeat
Lup000264.1	1	IPR019557; Aminotransferase-like, plant mobile domain
Lup000266.3	1	IPR019557; Aminotransferase-like, plant mobile domain
Lup000267.2	4	IPR001680; WD40 repeat	IPR017383; Actin-related protein 2/3 complex, subunit 1	IPR017986; WD40-repeat-containing domain	IPR019775; WD40 repeat, conserved site
Lup000268.1	2	IPR000620; Drug/metabolite transporter	IPR004853; Domain of unknown function DUF250
Lup000269.1	3	IPR001926; Pyridoxal phosphate-dependent enzyme, beta subunit	IPR006653; Tryptophan synthase, beta chain, conserved site	IPR006654; Tryptophan synthase, beta chain
Lup000270.1	1	IPR000253; Forkhead-associated (FHA) domain
Lup000271.1	3	IPR011545; DNA/RNA helicase, DEAD/DEAH box type, N-terminal	IPR014001; Helicase, superfamily 1/2, ATP-binding domain	IPR014014; RNA helicase, DEAD-box type, Q motif
Lup000272.1	6	IPR000719; Protein kinase, catalytic domain	IPR002290; Serine/threonine- / dual-specificity protein kinase, catalytic  domain	IPR006016; UspA	IPR008271; Serine/threonine-protein kinase, active site	IPR017441; Protein kinase, ATP binding site	IPR020635; Tyrosine-protein kinase, catalytic domain
Lup000273.1	1	IPR000326; Phosphatidic acid phosphatase type 2/haloperoxidase
Lup000274.1	2	IPR004843; Metallophosphoesterase domain	IPR006186; Serine/threonine-specific protein phosphatase/bis(5-nucleosyl)-tetraphosphatase
Lup000275.1	2	IPR000717; Proteasome component (PCI) domain	IPR008905; Eukaryotic translation initiation factor 3 subunit 8, N-terminal
Lup000277.1	1	IPR000289; Ribosomal protein S28e
Lup000278.1	3	IPR000449; Ubiquitin-associated/translation elongation factor EF1B, N-terminal	IPR015940; Ubiquitin-associated/translation elongation factor EF1B, N-terminal, eukaryote	IPR022764; Peptidase S54, rhomboid domain
Lup000279.1	2	IPR007365; Transferrin receptor-like, dimerisation domain	IPR007484; Peptidase M28
Lup000280.1	1	IPR013057; Amino acid transporter, transmembrane
Lup000281.1	3	IPR001841; Zinc finger, RING-type	IPR004331; SPX, N-terminal	IPR017907; Zinc finger, RING-type, conserved site
Lup000282.1	3	IPR004113; FAD-linked oxidase, C-terminal	IPR006094; FAD linked oxidase, N-terminal	IPR016166; FAD-binding, type 2
Lup000283.1	1	IPR013094; Alpha/beta hydrolase fold-3
Lup000284.1	2	IPR000767; Disease resistance protein	IPR002182; NB-ARC
Lup000285.1	2	IPR000767; Disease resistance protein	IPR002182; NB-ARC
Lup000288.1	1	IPR000782; FAS1 domain
Lup000289.1	1	IPR009675; Xklp2 targeting protein
Lup000290.1	8	IPR000719; Protein kinase, catalytic domain	IPR002048; Calcium-binding EF-hand	IPR002290; Serine/threonine- / dual-specificity protein kinase, catalytic  domain	IPR008271; Serine/threonine-protein kinase, active site	IPR017441; Protein kinase, ATP binding site	IPR018247; EF-Hand 1, calcium-binding site	IPR018249; EF-HAND 2	IPR020635; Tyrosine-protein kinase, catalytic domain
Lup000292.2	2	IPR006156; Dihydroneopterin aldolase	IPR006157; Dihydroneopterin aldolase/epimerase domain
Lup000293.1	2	IPR001394; Peptidase C19, ubiquitin carboxyl-terminal hydrolase 2	IPR018200; Peptidase C19, ubiquitin carboxyl-terminal hydrolase 2, conserved site
Lup000294.1	1	IPR002109; Glutaredoxin
Lup000295.1	4	IPR000727; Target SNARE coiled-coil domain	IPR001130; TatD superfamily	IPR006011; Syntaxin, N-terminal	IPR006012; Syntaxin/epimorphin, conserved site
Lup000296.1	3	IPR000727; Target SNARE coiled-coil domain	IPR006011; Syntaxin, N-terminal	IPR006012; Syntaxin/epimorphin, conserved site
Lup000297.1	1	IPR003613; U box domain
Lup000298.1	3	IPR001356; Homeodomain	IPR006563; POX	IPR008422; Homeobox KN domain
Lup000300.1	1	IPR020966; Malate transporter, aliminium toerance
Lup000301.1	1	IPR001296; Glycosyl transferase, family 1
Lup000302.1	1	IPR024752; Myb/SANT-like domain
Lup000303.1	8	IPR000719; Protein kinase, catalytic domain	IPR001611; Leucine-rich repeat	IPR002290; Serine/threonine- / dual-specificity protein kinase, catalytic  domain	IPR003591; Leucine-rich repeat, typical subtype	IPR008271; Serine/threonine-protein kinase, active site	IPR013210; Leucine-rich repeat-containing N-terminal, type 2	IPR017441; Protein kinase, ATP binding site	IPR020635; Tyrosine-protein kinase, catalytic domain
Lup000304.1	1	IPR021627; Mediator complex, subunit Med27
Lup000305.1	1	IPR024679; IPI1-like domain
Lup000309.2	2	IPR001005; SANT/Myb domain	IPR017930; Myb domain, DNA-binding
Lup000310.3	1	IPR006703; AIG1
Lup000312.1	3	IPR002048; Calcium-binding EF-hand	IPR018247; EF-Hand 1, calcium-binding site	IPR018249; EF-HAND 2
Lup000313.1	2	IPR000608; Ubiquitin-conjugating enzyme, E2	IPR023313; Ubiquitin-conjugating enzyme, active site
Lup000314.2	1	IPR003251; Rubrerythrin
Lup000315.2	1	IPR001594; Zinc finger, DHHC-type, palmitoyltransferase
Lup000316.1	1	IPR001594; Zinc finger, DHHC-type, palmitoyltransferase
Lup000317.1	5	IPR001214; SET domain	IPR003105; SRA-YDG	IPR003606; Pre-SET zinc-binding sub-group	IPR003616; Post-SET domain	IPR007728; Pre-SET domain
Lup000318.1	1	IPR010720; Alpha-L-arabinofuranosidase, C-terminal
Lup000321.1	1	IPR001680; WD40 repeat
Lup000322.1	1	IPR008889; VQ
Lup000323.1	1	IPR001289; CCAAT-binding transcription factor, subunit B
Lup000324.1	3	IPR000169; Peptidase, cysteine peptidase active site	IPR000668; Peptidase C1A, papain C-terminal	IPR013128; Peptidase C1A, papain
Lup000325.2	2	IPR005176; Potentiating neddylation domain	IPR014764; Defective-in-cullin neddylation protein
Lup000327.1	1	IPR006458; Ovate  protein family, C-terminal
Lup000328.1	1	IPR005061; Domain of unknown function DUF292, eukaryotic
Lup000331.1	1	IPR002164; Nucleosome assembly protein (NAP)
Lup000332.1	1	IPR004159; Putative S-adenosyl-L-methionine-dependent methyltransferase
Lup000333.1	3	IPR001005; SANT/Myb domain	IPR015495; Myb transcription factor	IPR017930; Myb domain, DNA-binding
Lup000334.1	3	IPR001371; Glycoside hydrolase, family 14B, plant	IPR001554; Glycoside hydrolase, family 14	IPR008540; BZR1, transcriptional repressor
Lup000335.1	6	IPR000719; Protein kinase, catalytic domain	IPR001245; Serine-threonine/tyrosine-protein kinase catalytic domain	IPR002290; Serine/threonine- / dual-specificity protein kinase, catalytic  domain	IPR008271; Serine/threonine-protein kinase, active site	IPR020635; Tyrosine-protein kinase, catalytic domain	IPR024788; Malectin-like carbohydrate-binding domain
Lup000336.1	1	IPR001087; Lipase, GDSL
Lup000337.1	3	IPR002198; Short-chain dehydrogenase/reductase SDR	IPR002347; Glucose/ribitol dehydrogenase	IPR020842; Polyketide synthase/Fatty acid synthase, KR
Lup000338.1	3	IPR001128; Cytochrome P450	IPR002401; Cytochrome P450, E-class, group I	IPR017972; Cytochrome P450, conserved site
Lup000339.3	2	IPR003439; ABC transporter-like	IPR003593; AAA+ ATPase domain
Lup000340.1	3	IPR001128; Cytochrome P450	IPR002401; Cytochrome P450, E-class, group I	IPR017972; Cytochrome P450, conserved site
Lup000341.1	3	IPR001128; Cytochrome P450	IPR002401; Cytochrome P450, E-class, group I	IPR017972; Cytochrome P450, conserved site
Lup000342.1	3	IPR001128; Cytochrome P450	IPR002401; Cytochrome P450, E-class, group I	IPR017972; Cytochrome P450, conserved site
Lup000343.1	1	IPR004843; Metallophosphoesterase domain
Lup000344.1	2	IPR000270; Phox/Bem1p	IPR000433; Zinc finger, ZZ-type
Lup000345.1	2	IPR001611; Leucine-rich repeat	IPR003591; Leucine-rich repeat, typical subtype
Lup000346.1	1	IPR000270; Phox/Bem1p
Lup000348.1	3	IPR000823; Plant peroxidase	IPR002016; Haem peroxidase, plant/fungal/bacterial	IPR019793; Peroxidases heam-ligand binding site
Lup000349.1	1	IPR013216; Methyltransferase type 11
Lup000350.1	3	IPR008528; Protein of unknown function DUF810	IPR014770; Munc13 homology 1	IPR014772; Mammalian uncoordinated homology 13, domain 2
Lup000351.2	1	IPR000504; RNA recognition motif domain
Lup000352.1	1	IPR007188; Arp2/3 complex, 34kDa subunit p34-Arc
Lup000354.5	2	IPR001040; Translation Initiation factor eIF- 4e	IPR019770; Eukaryotic translation initiation factor 4E (eIF-4E), conserved site
Lup000355.1	2	IPR000218; Ribosomal protein L14b/L23e	IPR019972; Ribosomal protein L14 conserved site
Lup000356.1	3	IPR000454; ATPase, F0 complex, subunit C	IPR002379; ATPase, F0/V0 complex, subunit C	IPR020537; ATPase, F0 complex, subunit C, DCCD-binding site
Lup000357.1	2	IPR001133; NADH-ubiquinone oxidoreductase chain 4L/K	IPR008688; ATPase, F0 complex, subunit B, mitochondrial
Lup000358.1	1	IPR001848; Ribosomal protein S10
Lup000359.2	2	IPR000883; Cytochrome c oxidase, subunit I	IPR023616; Cytochrome c oxidase, subunit I domain
Lup000360.1	3	IPR002562; 3'-5' exonuclease domain	IPR004087; K Homology domain	IPR004088; K Homology domain, type 1
Lup000362.1	1	IPR003406; Glycosyl transferase, family 14
Lup000364.2	1	IPR012438; Protein of unknown function DUF1639
Lup000365.1	1	IPR001096; Peptidase C13, legumain
Lup000366.1	1	IPR019385; Phosphorylated adapter RNA export protein, RNA-binding domain
Lup000368.1	1	IPR006501; Pectinesterase inhibitor
Lup000369.1	1	IPR006501; Pectinesterase inhibitor
Lup000371.1	2	IPR004142; Ndr	IPR015511; Pollen specific protein SF21
Lup000373.1	3	IPR006137; NADH:ubiquinone oxidoreductase-like, 20kDa subunit	IPR006138; NADH-ubiquinone oxidoreductase, 20 Kd subunit	IPR014406; [NiFe]-hydrogenase-3-type complex, small subunit/NADH:quinone oxidoreductase, subunit NuoB
Lup000374.2	2	IPR004087; K Homology domain	IPR004088; K Homology domain, type 1
Lup000376.1	1	IPR010402; CCT domain
Lup000377.1	2	IPR001563; Peptidase S10, serine carboxypeptidase	IPR018202; Peptidase S10, serine carboxypeptidase, active site
Lup000378.1	1	IPR001563; Peptidase S10, serine carboxypeptidase
Lup000379.1	3	IPR001440; Tetratricopeptide TPR-1	IPR013026; Tetratricopeptide repeat-containing domain	IPR019734; Tetratricopeptide repeat
Lup000381.1	1	IPR006766; Phosphate-induced protein 1
Lup000382.1	1	IPR000504; RNA recognition motif domain
Lup000383.1	3	IPR000422; 3,4-dihydroxy-2-butanone 4-phosphate synthase, RibB	IPR000926; GTP cyclohydrolase II, RibA	IPR006876; LMBR1-like membrane protein
Lup000386.1	2	IPR007129; Ubiquinol-cytochrome c chaperone, CBP3	IPR021150; Ubiquinol-cytochrome c chaperone/UPF0174
Lup000387.1	1	IPR005123; Oxoglutarate/iron-dependent oxygenase
Lup000390.1	3	IPR002821; Hydantoinase/oxoprolinase	IPR003692; Hydantoinase B/oxoprolinase	IPR008040; Hydantoinaseoxoprolinase, N-terminal
Lup000398.1	2	IPR001623; Heat shock protein DnaJ, N-terminal	IPR018253; Heat shock protein DnaJ, conserved site
Lup000399.1	1	IPR007572; Uncharacterised protein family Ycf20
Lup000400.1	1	IPR007087; Zinc finger, C2H2
Lup000401.1	1	IPR012438; Protein of unknown function DUF1639
Lup000402.1	2	IPR001247; Exoribonuclease, phosphorolytic domain 1	IPR015847; Exoribonuclease, phosphorolytic domain 2
Lup000403.1	1	IPR013714; Golgi apparatus membrane protein TVP15
Lup000404.1	1	IPR003010; Nitrilase/cyanide hydratase
Lup000405.1	1	IPR000868; Isochorismatase-like
Lup000406.1	2	IPR000767; Disease resistance protein	IPR002182; NB-ARC
Lup000407.1	1	IPR000868; Isochorismatase-like
Lup000408.1	2	IPR000767; Disease resistance protein	IPR002182; NB-ARC
Lup000409.1	6	IPR000375; Dynamin central domain	IPR001401; Dynamin, GTPase domain	IPR003130; Dynamin GTPase effector	IPR019762; Dynamin, GTPase region, conserved site	IPR020850; GTPase effector domain, GED	IPR022812; Dynamin
Lup000410.1	1	IPR007312; Phosphoesterase
Lup000411.1	1	IPR007312; Phosphoesterase
Lup000412.1	4	IPR003439; ABC transporter-like	IPR003593; AAA+ ATPase domain	IPR013525; ABC-2 type transporter	IPR017871; ABC transporter, conserved site
Lup000413.1	1	IPR010625; CHCH
Lup000414.1	1	IPR017926; Glutamine amidotransferase type 1
Lup000415.1	1	IPR002213; UDP-glucuronosyl/UDP-glucosyltransferase
Lup000416.1	1	IPR007656; Zein-binding domain
Lup000418.1	2	IPR001841; Zinc finger, RING-type	IPR011016; Zinc finger, RING-CH-type
Lup000419.1	2	IPR001841; Zinc finger, RING-type	IPR011016; Zinc finger, RING-CH-type
Lup000420.1	2	IPR001841; Zinc finger, RING-type	IPR011016; Zinc finger, RING-CH-type
Lup000421.1	2	IPR004839; Aminotransferase, class I/classII	IPR019942; Diaminopimelate aminotransferase, DapL, plant/Chlamydia-type
Lup000422.1	2	IPR000644; Cystathionine beta-synthase, core	IPR002550; Domain of unknown function DUF21
Lup000423.1	3	IPR001283; Allergen V5/Tpx-1-related	IPR014044; CAP domain	IPR018244; Allergen V5/Tpx-1-related, conserved site
Lup000424.1	3	IPR001283; Allergen V5/Tpx-1-related	IPR014044; CAP domain	IPR018244; Allergen V5/Tpx-1-related, conserved site
Lup000426.1	1	IPR006527; F-box associated domain, type 1
Lup000427.1	1	IPR002781; Protein of unknown function DUF81
Lup000428.1	2	IPR001752; Kinesin, motor domain	IPR019821; Kinesin, motor region, conserved site
Lup000429.1	2	IPR003830; (2R)-phospho-3-sulpholactate synthase, ComA	IPR015500; Peptidase S8, subtilisin-related
Lup000430.1	1	IPR010433; Plant specific eukaryotic initiation factor 4B
Lup000431.1	1	IPR002885; Pentatricopeptide repeat
Lup000432.1	1	IPR007493; Protein of unknown function DUF538
Lup000433.1	2	IPR005025; NADPH-dependent FMN reductase	IPR008254; Flavodoxin/nitric oxide synthase
Lup000434.1	2	IPR000225; Armadillo	IPR003613; U box domain
Lup000435.1	12	IPR000719; Protein kinase, catalytic domain	IPR000858; S-locus glycoprotein	IPR001245; Serine-threonine/tyrosine-protein kinase catalytic domain	IPR001480; Bulb-type lectin domain	IPR002290; Serine/threonine- / dual-specificity protein kinase, catalytic  domain	IPR003609; Apple-like	IPR008271; Serine/threonine-protein kinase, active site	IPR013227; PAN-2 domain	IPR017441; Protein kinase, ATP binding site	IPR020635; Tyrosine-protein kinase, catalytic domain	IPR021820; S-locus receptor kinase, C-terminal	IPR022126; S-locus, receptor kinase
Lup000437.1	1	IPR002885; Pentatricopeptide repeat
Lup000438.1	9	IPR000719; Protein kinase, catalytic domain	IPR000858; S-locus glycoprotein	IPR001245; Serine-threonine/tyrosine-protein kinase catalytic domain	IPR001480; Bulb-type lectin domain	IPR002290; Serine/threonine- / dual-specificity protein kinase, catalytic  domain	IPR003609; Apple-like	IPR008271; Serine/threonine-protein kinase, active site	IPR013227; PAN-2 domain	IPR020635; Tyrosine-protein kinase, catalytic domain
Lup000439.1	1	IPR006461; Uncharacterised protein family Cys-rich
Lup000440.1	3	IPR001841; Zinc finger, RING-type	IPR003347; JmjC domain	IPR014977; WRC
Lup000441.1	1	IPR000535; Major sperm protein
Lup000442.1	4	IPR003663; Sugar/inositol transporter	IPR005828; General substrate transporter	IPR005829; Sugar transporter, conserved site	IPR020846; Major facilitator superfamily domain
Lup000443.1	3	IPR006094; FAD linked oxidase, N-terminal	IPR012951; Berberine/berberine-like	IPR016166; FAD-binding, type 2
Lup000444.1	1	IPR005378; Vacuolar protein sorting-associated protein 35
Lup000445.2	1	IPR005378; Vacuolar protein sorting-associated protein 35
Lup000446.1	3	IPR001099; Chalcone/stilbene synthase, N-terminal	IPR012328; Chalcone/stilbene synthase, C-terminal	IPR018088; Chalcone/stilbene synthase, active site
Lup000447.1	2	IPR000048; IQ motif, EF-hand binding site	IPR025064; Domain of unknown function DUF4005
Lup000448.1	1	IPR007133; RNA polymerase II-associated, Paf1
Lup000449.1	4	IPR001891; Malic oxidoreductase	IPR012301; Malic enzyme, N-terminal	IPR012302; Malic enzyme, NAD-binding	IPR015884; Malic enzyme, conserved site
Lup000451.1	1	IPR006566; FBD
Lup000453.1	1	IPR001841; Zinc finger, RING-type
Lup000454.1	1	IPR003466; Chalcone isomerase, subgroup
Lup000455.1	1	IPR003613; U box domain
Lup000458.1	7	IPR000719; Protein kinase, catalytic domain	IPR001611; Leucine-rich repeat	IPR002290; Serine/threonine- / dual-specificity protein kinase, catalytic  domain	IPR003591; Leucine-rich repeat, typical subtype	IPR013210; Leucine-rich repeat-containing N-terminal, type 2	IPR017441; Protein kinase, ATP binding site	IPR020635; Tyrosine-protein kinase, catalytic domain
Lup000459.1	2	IPR002547; tRNA-binding domain	IPR017933; Glutathione S-transferase/chloride channel, C-terminal
Lup000460.1	1	IPR001789; Signal transduction response regulator, receiver domain
Lup000461.1	1	IPR003657; DNA-binding WRKY
Lup000462.1	1	IPR003657; DNA-binding WRKY
Lup000464.1	5	IPR001222; Zinc finger, TFIIS-type	IPR003617; Transcription elongation factor, TFIIS/CRSP70, N-terminal, sub-type	IPR003618; Transcription elongation factor S-II, central domain	IPR017890; Transcription elongation factor S-IIM	IPR017923; Transcription factor IIS, N-terminal
Lup000465.1	1	IPR021480; Protein of unknown function DUF3133
Lup000468.1	2	IPR016180; Ribosomal protein L10e/L16	IPR018255; Ribosomal protein L10e, conserved site
Lup000469.1	2	IPR001841; Zinc finger, RING-type	IPR017907; Zinc finger, RING-type, conserved site
Lup000470.1	1	IPR001680; WD40 repeat
Lup000471.1	5	IPR002085; Alcohol dehydrogenase superfamily, zinc-type	IPR002364; Quinone oxidoreductase/zeta-crystallin, conserved site	IPR013149; Alcohol dehydrogenase, C-terminal	IPR013154; Alcohol dehydrogenase GroES-like	IPR020843; Polyketide synthase, enoylreductase
Lup000472.1	1	IPR000639; Epoxide hydrolase-like
Lup000474.1	3	IPR001128; Cytochrome P450	IPR002401; Cytochrome P450, E-class, group I	IPR017972; Cytochrome P450, conserved site
Lup000477.1	1	IPR008217; Domain of unknown function DUF125, transmembrane
Lup000478.4	1	IPR012462; Peptidase C78, ubiquitin fold modifier-specific peptidase 1/ 2
Lup000481.2	2	IPR003397; Mitochondrial inner membrane translocase subunit Tim17/Tim22/Tim23/peroxisomal protein PMP24	IPR021129; Sterile alpha motif, type 1
Lup000485.1	2	IPR001107; Band 7 protein	IPR001972; Stomatin
Lup000486.1	3	IPR000702; Ribosomal protein L6	IPR002359; Ribosomal protein L6, conserved site-2	IPR020040; Ribosomal protein L6, alpha-beta domain
Lup000487.1	3	IPR005135; Endonuclease/exonuclease/phosphatase	IPR018247; EF-Hand 1, calcium-binding site	IPR018249; EF-HAND 2
Lup000488.1	1	IPR003441; No apical meristem (NAM) protein
Lup000489.1	4	IPR000823; Plant peroxidase	IPR002016; Haem peroxidase, plant/fungal/bacterial	IPR019793; Peroxidases heam-ligand binding site	IPR019794; Peroxidase, active site
Lup000490.1	2	IPR000449; Ubiquitin-associated/translation elongation factor EF1B, N-terminal	IPR002715; Nascent polypeptide-associated complex NAC
Lup000491.1	2	IPR000449; Ubiquitin-associated/translation elongation factor EF1B, N-terminal	IPR002715; Nascent polypeptide-associated complex NAC
Lup000493.1	3	IPR001841; Zinc finger, RING-type	IPR004162; Seven-in-absentia protein, sina	IPR018121; Seven-in-absentia protein, TRAF-like domain
Lup000494.1	3	IPR000008; C2 calcium-dependent membrane targeting	IPR001164; Arf GTPase activating protein	IPR018029; C2 membrane targeting protein
Lup000495.1	2	IPR008831; Mediator complex, subunit Med31	IPR021602; Protein of unknown function DUF3223
Lup000497.1	2	IPR001077; O-methyltransferase, family 2	IPR012967; Plant methyltransferase dimerisation
Lup000498.1	1	IPR005123; Oxoglutarate/iron-dependent oxygenase
Lup000500.1	1	IPR004864; Late embryogenesis abundant protein, LEA-14
Lup000501.1	2	IPR001789; Signal transduction response regulator, receiver domain	IPR010402; CCT domain
Lup000502.1	1	IPR003489; Ribosomal protein S30Ae/sigma 54 modulation protein
Lup000503.1	1	IPR003690; Mitochodrial transcription termination factor-related
Lup000510.1	1	IPR002913; Lipid-binding START
Lup000513.1	1	IPR001813; Ribosomal protein 60S
Lup000514.1	1	IPR001841; Zinc finger, RING-type
Lup000515.3	1	IPR000504; RNA recognition motif domain
Lup000516.1	2	IPR000504; RNA recognition motif domain	IPR009818; Ataxin-2, C-terminal
Lup000517.1	2	IPR000504; RNA recognition motif domain	IPR009818; Ataxin-2, C-terminal
Lup000518.1	1	IPR000504; RNA recognition motif domain
Lup000519.1	1	IPR025322; Protein of unknown function DUF4228
Lup000520.1	1	IPR002068; Heat shock protein Hsp20
Lup000521.1	2	IPR014977; WRC	IPR014978; Glutamine-Leucine-Glutamine, QLQ
Lup000524.1	1	IPR006458; Ovate  protein family, C-terminal
Lup000529.1	1	IPR000270; Phox/Bem1p
Lup000530.1	4	IPR000269; Copper amine oxidase	IPR015798; Copper amine oxidase, C-terminal	IPR015800; Copper amine oxidase, N2-terminal	IPR015802; Copper amine oxidase, N3-terminal
Lup000531.1	1	IPR004883; Lateral organ boundaries, LOB
Lup000532.1	1	IPR002885; Pentatricopeptide repeat
Lup000533.1	1	IPR008811; Raffinose synthase
Lup000536.1	2	IPR000194; ATPase, F1/V1/A1 complex, alpha/beta subunit, nucleotide-binding domain	IPR004100; ATPase, F1/V1/A1 complex, alpha/beta subunit, N-terminal
Lup000537.1	2	IPR002198; Short-chain dehydrogenase/reductase SDR	IPR002347; Glucose/ribitol dehydrogenase
Lup000539.1	5	IPR001356; Homeodomain	IPR005539; ELK	IPR005540; KNOX1	IPR005541; KNOX2	IPR008422; Homeobox KN domain
Lup000540.1	2	IPR000312; Glycosyl transferase, family 3	IPR017459; Glycosyl transferase, family 3, N-terminal
Lup000542.1	2	IPR001943; UVR domain	IPR007474; ApaG domain
Lup000543.1	2	IPR000620; Drug/metabolite transporter	IPR004853; Domain of unknown function DUF250
Lup000544.1	1	IPR002871; NIF system FeS cluster assembly, NifU, N-terminal
Lup000545.1	1	IPR008656; Inositol-tetrakisphosphate 1-kinase
Lup000546.1	2	IPR002791; Domain of unknown function DUF89	IPR004567; Type II pantothenate kinase
Lup000547.1	4	IPR000403; Phosphatidylinositol 3-/4-kinase, catalytic domain	IPR003152; PIK-related kinase, FATC	IPR015519; Ataxia-Telangiectasia Mutated	IPR018936; Phosphatidylinositol 3/4-kinase, conserved site
Lup000548.1	1	IPR012442; Protein of unknown function DUF1645
Lup000549.1	3	IPR006567; PUG domain	IPR013536; WLM	IPR018997; PUB domain
Lup000552.1	2	IPR001765; Carbonic anhydrase	IPR015892; Carbonic anhydrase, prokaryotic-like, conserved site
Lup000553.1	5	IPR000719; Protein kinase, catalytic domain	IPR001245; Serine-threonine/tyrosine-protein kinase catalytic domain	IPR002290; Serine/threonine- / dual-specificity protein kinase, catalytic  domain	IPR008271; Serine/threonine-protein kinase, active site	IPR020635; Tyrosine-protein kinase, catalytic domain
Lup000554.3	2	IPR001841; Zinc finger, RING-type	IPR013633; siRNA-mediated silencing protein NRDE-2
Lup000555.1	3	IPR001371; Glycoside hydrolase, family 14B, plant	IPR001554; Glycoside hydrolase, family 14	IPR018238; Glycoside hydrolase, family 14, conserved site
Lup000556.1	3	IPR001356; Homeodomain	IPR002913; Lipid-binding START	IPR017970; Homeobox, conserved site
Lup000557.1	2	IPR001810; F-box domain, cyclin-like	IPR006652; Kelch repeat type 1
Lup000558.4	1	IPR019145; Mediator complex, subunit Med10
Lup000559.1	1	IPR016140; Bifunctional inhibitor/plant lipid transfer protein/seed storage helical domain
Lup000560.1	1	IPR002213; UDP-glucuronosyl/UDP-glucosyltransferase
Lup000562.1	1	IPR002213; UDP-glucuronosyl/UDP-glucosyltransferase
Lup000565.1	2	IPR010658; Nodulin-like	IPR011701; Major facilitator superfamily
Lup000566.2	1	IPR002912; Amino acid-binding ACT
Lup000567.1	1	IPR004843; Metallophosphoesterase domain
Lup000568.1	1	IPR019547; Kua-ubiquitin conjugating enzyme hybrid, localisation
Lup000569.1	2	IPR015429; Cyclin C/H/T/L	IPR015432; Cyclin H
Lup000570.1	1	IPR004873; BURP domain
Lup000571.1	1	IPR007834; DSS1/SEM1
Lup000572.1	2	IPR015590; Aldehyde dehydrogenase domain	IPR016160; Aldehyde dehydrogenase, conserved site
Lup000573.1	2	IPR000595; Cyclic nucleotide-binding domain	IPR005821; Ion transport
Lup000574.1	2	IPR001830; Glycosyl transferase, family 20	IPR003337; Trehalose-phosphatase
Lup000576.1	5	IPR000719; Protein kinase, catalytic domain	IPR001611; Leucine-rich repeat	IPR002290; Serine/threonine- / dual-specificity protein kinase, catalytic  domain	IPR013210; Leucine-rich repeat-containing N-terminal, type 2	IPR020635; Tyrosine-protein kinase, catalytic domain
Lup000579.1	3	IPR002198; Short-chain dehydrogenase/reductase SDR	IPR002347; Glucose/ribitol dehydrogenase	IPR020904; Short-chain dehydrogenase/reductase, conserved site
Lup000582.1	3	IPR000534; Semialdehyde dehydrogenase, NAD-binding	IPR012280; Semialdehyde dehydrogenase, dimerisation domain	IPR023013; N-acetyl-gamma-glutamyl-phosphate reductase, active site
Lup000585.1	1	IPR007749; Protein of unknown function DUF677
Lup000586.1	2	IPR004827; Basic-leucine zipper domain	IPR011616; bZIP transcription factor, bZIP-1
Lup000588.1	1	IPR001005; SANT/Myb domain
Lup000589.2	2	IPR004360; Glyoxalase/fosfomycin resistance/dioxygenase	IPR018146; Glyoxalase I, conserved site
Lup000590.1	3	IPR002500; Phosphoadenosine phosphosulphate reductase	IPR012336; Thioredoxin-like fold	IPR013766; Thioredoxin domain
Lup000591.1	2	IPR000490; Glycoside hydrolase, family 17	IPR012946; X8
Lup000592.1	1	IPR004263; Exostosin-like
Lup000593.1	1	IPR004241; Autophagy protein Atg8 ubiquitin-like
Lup000594.1	1	IPR007608; Senescence regulator
Lup000595.1	2	IPR000131; ATPase, F1 complex, gamma subunit	IPR023632; ATPase, F1 complex, gamma subunit conserved site
Lup000598.1	1	IPR007608; Senescence regulator
Lup000600.1	1	IPR025322; Protein of unknown function DUF4228
Lup000602.1	1	IPR000504; RNA recognition motif domain
Lup000604.1	1	IPR001810; F-box domain, cyclin-like
Lup000605.1	1	IPR001810; F-box domain, cyclin-like
Lup000606.1	2	IPR001365; Adenosine/AMP deaminase domain	IPR006330; Adenosine deaminase
Lup000607.1	2	IPR000620; Drug/metabolite transporter	IPR004853; Domain of unknown function DUF250
Lup000608.1	2	IPR005835; Nucleotidyl transferase	IPR005836; ADP-glucose pyrophosphorylase, conserved site
Lup000610.1	5	IPR000127; Ubiquitin-activating enzyme repeat	IPR000594; UBA/THIF-type NAD/FAD binding fold	IPR014929; E2 binding	IPR018074; Ubiquitin-activating enzyme, E1, active site	IPR019572; Ubiquitin-activating enzyme
Lup000611.1	1	IPR002198; Short-chain dehydrogenase/reductase SDR
Lup000612.1	1	IPR001461; Peptidase A1
Lup000614.1	4	IPR003579; Small GTPase superfamily, Rab type	IPR006687; Small GTPase superfamily, SAR1-type	IPR006689; Small GTPase superfamily, ARF/SAR type	IPR024156; Small GTPase superfamily, ARF type
Lup000615.1	1	IPR015414; SNARE associated Golgi protein
Lup000617.1	1	IPR002627; tRNA isopentenyltransferase
Lup000619.1	1	IPR024752; Myb/SANT-like domain
Lup000620.1	3	IPR005379; Uncharacterised domain XH	IPR005380; XS domain	IPR005381; Zinc finger-XS domain
Lup000621.1	2	IPR001005; SANT/Myb domain	IPR017930; Myb domain, DNA-binding
Lup000622.1	3	IPR001680; WD40 repeat	IPR017986; WD40-repeat-containing domain	IPR019775; WD40 repeat, conserved site
Lup000623.1	1	IPR012552; DVL
Lup000624.1	2	IPR001841; Zinc finger, RING-type	IPR010543; Domain of unknown function DUF1117
Lup000625.1	2	IPR001313; Pumilio RNA-binding repeat	IPR012940; Nucleic acid binding NABP
Lup000626.1	1	IPR017884; SANT domain
Lup000627.1	2	IPR001938; Thaumatin, pathogenesis-related	IPR017949; Thaumatin, conserved site
Lup000628.1	1	IPR004883; Lateral organ boundaries, LOB
Lup000629.1	1	IPR005175; Domain of unknown function DUF296
Lup000630.1	1	IPR000904; SEC7-like
Lup000631.1	3	IPR000222; Protein phosphatase 2C, manganese/magnesium aspartate binding site	IPR001932; Protein phosphatase 2C-like	IPR015655; Protein phosphatase 2C
Lup000633.1	1	IPR005835; Nucleotidyl transferase
Lup000634.1	2	IPR001451; Bacterial transferase hexapeptide repeat	IPR005835; Nucleotidyl transferase
Lup000636.1	3	IPR001680; WD40 repeat	IPR017986; WD40-repeat-containing domain	IPR019775; WD40 repeat, conserved site
Lup000637.1	2	IPR001781; Zinc finger, LIM-type	IPR022087; Protein of unknown function DUF3633
Lup000638.1	1	IPR005512; Plant specific Rop nucleotide exchanger, PRONE
Lup000640.1	1	IPR002068; Heat shock protein Hsp20
Lup000641.1	1	IPR002068; Heat shock protein Hsp20
Lup000642.1	2	IPR000620; Drug/metabolite transporter	IPR004853; Domain of unknown function DUF250
Lup000643.2	1	IPR001780; Ribosomal protein L35A
Lup000644.1	1	IPR019378; GDP-fucose protein O-fucosyltransferase
Lup000645.1	1	IPR013057; Amino acid transporter, transmembrane
Lup000646.1	3	IPR001005; SANT/Myb domain	IPR015495; Myb transcription factor	IPR017930; Myb domain, DNA-binding
Lup000647.1	1	IPR011016; Zinc finger, RING-CH-type
Lup000648.1	3	IPR001005; SANT/Myb domain	IPR017884; SANT domain	IPR017930; Myb domain, DNA-binding
Lup000649.1	1	IPR006553; Leucine-rich repeat, cysteine-containing subtype
Lup000651.1	1	IPR003480; Transferase
Lup000652.1	1	IPR000782; FAS1 domain
Lup000653.3	4	IPR000425; Major intrinsic protein	IPR000555; JAB1/Mov34/MPN/PAD-1	IPR022357; Major intrinsic protein, conserved site	IPR024969; Rpn11/EIF3F C-terminal domain
Lup000654.1	1	IPR015338; EXTL2, alpha-1,4-N-acetylhexosaminyltransferase
Lup000656.1	2	IPR001790; Ribosomal protein L10/acidic P0	IPR001813; Ribosomal protein 60S
Lup000657.1	3	IPR000727; Target SNARE coiled-coil domain	IPR006011; Syntaxin, N-terminal	IPR006012; Syntaxin/epimorphin, conserved site
Lup000658.1	1	IPR001849; Pleckstrin homology domain
Lup000660.1	1	IPR004910; Yippee-like protein
Lup000661.1	1	IPR009741; Protein of unknown function DUF1313
Lup000662.1	6	IPR000008; C2 calcium-dependent membrane targeting	IPR000909; Phospholipase C, phosphatidylinositol-specific , X domain	IPR001192; Phosphoinositide phospholipase C	IPR001711; Phospholipase C, phosphatidylinositol-specific, Y domain	IPR015359; Phospholipase C, phosphoinositol-specific, EF-hand-like	IPR018029; C2 membrane targeting protein
Lup000663.1	6	IPR000008; C2 calcium-dependent membrane targeting	IPR000909; Phospholipase C, phosphatidylinositol-specific , X domain	IPR001192; Phosphoinositide phospholipase C	IPR001711; Phospholipase C, phosphatidylinositol-specific, Y domain	IPR015359; Phospholipase C, phosphoinositol-specific, EF-hand-like	IPR018029; C2 membrane targeting protein
Lup000664.1	5	IPR000719; Protein kinase, catalytic domain	IPR002290; Serine/threonine- / dual-specificity protein kinase, catalytic  domain	IPR008271; Serine/threonine-protein kinase, active site	IPR017441; Protein kinase, ATP binding site	IPR020635; Tyrosine-protein kinase, catalytic domain
Lup000665.1	4	IPR000719; Protein kinase, catalytic domain	IPR002290; Serine/threonine- / dual-specificity protein kinase, catalytic  domain	IPR008271; Serine/threonine-protein kinase, active site	IPR020635; Tyrosine-protein kinase, catalytic domain
Lup000666.1	2	IPR002283; Isopenicillin N synthase	IPR005123; Oxoglutarate/iron-dependent oxygenase
Lup000667.1	3	IPR000571; Zinc finger, CCCH-type	IPR002110; Ankyrin repeat	IPR020683; Ankyrin repeat-containing domain
Lup000668.1	1	IPR007110; Immunoglobulin-like
Lup000669.1	3	IPR001005; SANT/Myb domain	IPR015495; Myb transcription factor	IPR017930; Myb domain, DNA-binding
Lup000670.1	3	IPR001005; SANT/Myb domain	IPR015495; Myb transcription factor	IPR017930; Myb domain, DNA-binding
Lup000671.1	1	IPR001841; Zinc finger, RING-type
Lup000672.1	1	IPR004883; Lateral organ boundaries, LOB
Lup000673.1	6	IPR000876; Ribosomal protein S4e	IPR002942; RNA-binding S4 domain	IPR005824; KOW	IPR013843; Ribosomal protein S4e, N-terminal	IPR013845; Ribosomal protein S4e, central	IPR018199; Ribosomal protein S4e, N-terminal, conserved site
Lup000674.1	1	IPR004883; Lateral organ boundaries, LOB
Lup000676.1	1	IPR019587; Polyketide cyclase/dehydrase
Lup000677.1	3	IPR000330; SNF2-related	IPR001650; Helicase, C-terminal	IPR014001; Helicase, superfamily 1/2, ATP-binding domain
Lup000678.1	2	IPR001683; Phox homologous domain	IPR015404; Vps5 C-terminal
Lup000679.1	1	IPR004895; Prenylated rab acceptor PRA1
Lup000680.1	1	IPR003099; Prephenate dehydrogenase
Lup000681.1	1	IPR006153; Cation/H+ exchanger
Lup000682.1	2	IPR006461; Uncharacterised protein family Cys-rich	IPR021369; Protein of unknown function DUF2985
Lup000683.1	2	IPR000744; NSF attachment protein	IPR019734; Tetratricopeptide repeat
Lup000684.1	1	IPR013057; Amino acid transporter, transmembrane
Lup000687.1	1	IPR001901; Protein translocase complex, SecE/Sec61-gamma subunit
Lup000688.1	1	IPR000048; IQ motif, EF-hand binding site
Lup000690.1	5	IPR000340; Dual specificity phosphatase, catalytic domain	IPR000387; Protein-tyrosine/Dual-specificity phosphatase	IPR016130; Protein-tyrosine phosphatase, active site	IPR020422; Dual specificity phosphatase, subgroup, catalytic domain	IPR024950; Dual specificity phosphatase
Lup000692.4	4	IPR005746; Thioredoxin	IPR012336; Thioredoxin-like fold	IPR013766; Thioredoxin domain	IPR017937; Thioredoxin, conserved site
Lup000693.1	2	IPR001841; Zinc finger, RING-type	IPR017907; Zinc finger, RING-type, conserved site
Lup000694.1	1	IPR001471; AP2/ERF domain
Lup000695.1	1	IPR000571; Zinc finger, CCCH-type
Lup000696.1	6	IPR001680; WD40 repeat	IPR001841; Zinc finger, RING-type	IPR017907; Zinc finger, RING-type, conserved site	IPR017986; WD40-repeat-containing domain	IPR019775; WD40 repeat, conserved site	IPR020472; G-protein beta WD-40 repeat
Lup000697.1	3	IPR004861; Protein-tyrosine phosphatase, SIW14-like	IPR016130; Protein-tyrosine phosphatase, active site	IPR020428; Protein-tyrosine phosphatase, dual specificity phosphatase, eukaryotic
Lup000698.1	1	IPR002885; Pentatricopeptide repeat
Lup000699.1	1	IPR005123; Oxoglutarate/iron-dependent oxygenase
Lup000700.1	5	IPR000209; Peptidase S8/S53, subtilisin/kexin/sedolisin	IPR003137; Protease-associated domain, PA	IPR010259; Proteinase inhibitor I9	IPR015500; Peptidase S8, subtilisin-related	IPR023828; Peptidase S8, subtilisin, Ser-active site
Lup000701.1	1	IPR001701; Glycoside hydrolase, family 9
Lup000702.2	1	IPR018946; Alkaline phosphatase D-related
Lup000703.2	2	IPR001012; UBX	IPR012989; SEP domain
Lup000705.1	1	IPR004854; Ubiquitin fusion degradation protein UFD1
Lup000706.1	4	IPR001394; Peptidase C19, ubiquitin carboxyl-terminal hydrolase 2	IPR002083; MATH	IPR018200; Peptidase C19, ubiquitin carboxyl-terminal hydrolase 2, conserved site	IPR024729; Peptidase C19  domain
Lup000707.1	1	IPR001878; Zinc finger, CCHC-type
Lup000708.1	8	IPR000719; Protein kinase, catalytic domain	IPR001611; Leucine-rich repeat	IPR002290; Serine/threonine- / dual-specificity protein kinase, catalytic  domain	IPR003591; Leucine-rich repeat, typical subtype	IPR008271; Serine/threonine-protein kinase, active site	IPR013210; Leucine-rich repeat-containing N-terminal, type 2	IPR017441; Protein kinase, ATP binding site	IPR020635; Tyrosine-protein kinase, catalytic domain
Lup000709.1	8	IPR000674; Aldehyde oxidase/xanthine dehydrogenase, a/b hammerhead	IPR001041; 2Fe-2S ferredoxin-type domain	IPR002346; Molybdopterin dehydrogenase, FAD-binding	IPR002888; [2Fe-2S]-binding	IPR005107; CO dehydrogenase flavoprotein, C-terminal	IPR006058; 2Fe-2S ferredoxin, iron-sulphur binding site	IPR008274; Aldehyde oxidase/xanthine dehydrogenase, molybdopterin binding	IPR016166; FAD-binding, type 2
Lup000710.1	1	IPR002083; MATH
Lup000711.1	3	IPR000210; BTB/POZ-like	IPR002083; MATH	IPR013069; BTB/POZ
Lup000712.1	1	IPR002083; MATH
Lup000713.1	3	IPR000210; BTB/POZ-like	IPR002083; MATH	IPR013069; BTB/POZ
Lup000714.1	1	IPR001104; 3-oxo-5-alpha-steroid 4-dehydrogenase, C-terminal
Lup000715.1	1	IPR002213; UDP-glucuronosyl/UDP-glucosyltransferase
Lup000717.1	1	IPR004864; Late embryogenesis abundant protein, LEA-14
Lup000718.1	6	IPR000719; Protein kinase, catalytic domain	IPR001245; Serine-threonine/tyrosine-protein kinase catalytic domain	IPR001611; Leucine-rich repeat	IPR002290; Serine/threonine- / dual-specificity protein kinase, catalytic  domain	IPR013210; Leucine-rich repeat-containing N-terminal, type 2	IPR020635; Tyrosine-protein kinase, catalytic domain
Lup000719.1	1	IPR006957; Ethylene insensitive 3
Lup000720.1	3	IPR000804; Clathrin adaptor complex, small chain	IPR016635; Adaptor protein complex, sigma subunit	IPR022775; AP complex, mu/sigma subunit
Lup000721.2	2	IPR001611; Leucine-rich repeat	IPR013210; Leucine-rich repeat-containing N-terminal, type 2
Lup000722.1	2	IPR003100; Argonaute/Dicer protein, PAZ	IPR003165; Stem cell self-renewal protein Piwi
Lup000723.1	1	IPR003245; Plastocyanin-like
Lup000724.1	1	IPR006630; RNA-binding protein Lupus La
Lup000725.1	1	IPR000504; RNA recognition motif domain
Lup000726.1	3	IPR001806; Small GTPase superfamily	IPR002041; Ran GTPase	IPR006828; 5-AMP-activated protein kinase, beta subunit, interaction domain
Lup000727.1	3	IPR002048; Calcium-binding EF-hand	IPR018247; EF-Hand 1, calcium-binding site	IPR018249; EF-HAND 2
Lup000728.1	1	IPR003399; Mammalian cell entry-related
Lup000729.2	7	IPR000719; Protein kinase, catalytic domain	IPR002290; Serine/threonine- / dual-specificity protein kinase, catalytic  domain	IPR004041; NAF domain	IPR008271; Serine/threonine-protein kinase, active site	IPR017441; Protein kinase, ATP binding site	IPR018451; NAF/FISL domain	IPR020635; Tyrosine-protein kinase, catalytic domain
Lup000730.1	5	IPR000719; Protein kinase, catalytic domain	IPR002290; Serine/threonine- / dual-specificity protein kinase, catalytic  domain	IPR008271; Serine/threonine-protein kinase, active site	IPR017441; Protein kinase, ATP binding site	IPR020635; Tyrosine-protein kinase, catalytic domain
Lup000731.2	2	IPR007087; Zinc finger, C2H2	IPR015880; Zinc finger, C2H2-like
Lup000733.1	2	IPR001326; Translation elongation factor EF1B, beta/delta chains, conserved site	IPR014038; Translation elongation factor EF1B, beta/delta subunit, guanine nucleotide exchange
Lup000734.1	2	IPR000449; Ubiquitin-associated/translation elongation factor EF1B, N-terminal	IPR015940; Ubiquitin-associated/translation elongation factor EF1B, N-terminal, eukaryote
Lup000735.1	1	IPR003958; Transcription factor CBF/NF-Y/archaeal histone
Lup000736.1	3	IPR000010; Proteinase inhibitor I25, cystatin	IPR018073; Proteinase inhibitor I25, cystatin, conserved site	IPR020381; Proteinase inhibitor I25, cystatin, conserved region
Lup000737.2	1	IPR006680; Amidohydrolase 1
Lup000738.1	2	IPR000138; Hydroxymethylglutaryl-CoA lyase, active site	IPR000891; Pyruvate carboxyltransferase
Lup000739.1	8	IPR000719; Protein kinase, catalytic domain	IPR002048; Calcium-binding EF-hand	IPR002290; Serine/threonine- / dual-specificity protein kinase, catalytic  domain	IPR008271; Serine/threonine-protein kinase, active site	IPR017441; Protein kinase, ATP binding site	IPR018247; EF-Hand 1, calcium-binding site	IPR018249; EF-HAND 2	IPR020635; Tyrosine-protein kinase, catalytic domain
Lup000740.1	8	IPR000719; Protein kinase, catalytic domain	IPR002048; Calcium-binding EF-hand	IPR002290; Serine/threonine- / dual-specificity protein kinase, catalytic  domain	IPR008271; Serine/threonine-protein kinase, active site	IPR017441; Protein kinase, ATP binding site	IPR018247; EF-Hand 1, calcium-binding site	IPR018249; EF-HAND 2	IPR020635; Tyrosine-protein kinase, catalytic domain
Lup000741.1	2	IPR000198; Rho GTPase-activating protein domain	IPR001849; Pleckstrin homology domain
Lup000742.1	1	IPR007305; Vesicle transport protein, Got1/SFT2-like
Lup000743.1	2	IPR018834; DNA/RNA-binding domain, Est1-type	IPR019458; Telomerase activating protein Est1
Lup000746.1	1	IPR005175; Domain of unknown function DUF296
Lup000747.1	1	IPR000008; C2 calcium-dependent membrane targeting
Lup000748.1	2	IPR007818; Protein of unknown function DUF702	IPR025322; Protein of unknown function DUF4228
Lup000749.1	1	IPR001356; Homeodomain
Lup000750.1	5	IPR000306; Zinc finger, FYVE-type	IPR000408; Regulator of chromosome condensation, RCC1	IPR013591; Brevis radix-like domain	IPR017455; Zinc finger, FYVE-related	IPR024774; Pleckstrin homology domain, Mcp5-type
Lup000751.1	1	IPR016543; Tetratricopeptide repeat 11 Fission 1 protein
Lup000752.1	1	IPR008521; Magnesium transporter NIPA
Lup000753.1	2	IPR000192; Aminotransferase, class V/Cysteine desulfurase	IPR020578; Aminotransferase class-V pyridoxal-phosphate binding site
Lup000754.1	1	IPR002885; Pentatricopeptide repeat
Lup000755.1	6	IPR000719; Protein kinase, catalytic domain	IPR001611; Leucine-rich repeat	IPR002290; Serine/threonine- / dual-specificity protein kinase, catalytic  domain	IPR003591; Leucine-rich repeat, typical subtype	IPR008271; Serine/threonine-protein kinase, active site	IPR020635; Tyrosine-protein kinase, catalytic domain
Lup000756.1	4	IPR001650; Helicase, C-terminal	IPR011545; DNA/RNA helicase, DEAD/DEAH box type, N-terminal	IPR014001; Helicase, superfamily 1/2, ATP-binding domain	IPR014014; RNA helicase, DEAD-box type, Q motif
Lup000758.1	2	IPR001613; Flavin amine oxidase	IPR002937; Amine oxidase
Lup000759.1	1	IPR002683; Photosystem II PsbP, oxygen evolving complex
Lup000760.1	6	IPR001680; WD40 repeat	IPR006594; LisH dimerisation motif	IPR006595; CTLH, C-terminal LisH motif	IPR017986; WD40-repeat-containing domain	IPR019775; WD40 repeat, conserved site	IPR020472; G-protein beta WD-40 repeat
Lup000761.1	7	IPR001374; Single-stranded nucleic acid binding R3H	IPR001650; Helicase, C-terminal	IPR007502; Helicase-associated domain	IPR011545; DNA/RNA helicase, DEAD/DEAH box type, N-terminal	IPR011709; Domain of unknown function DUF1605	IPR014001; Helicase, superfamily 1/2, ATP-binding domain	IPR020683; Ankyrin repeat-containing domain
Lup000763.1	1	IPR003690; Mitochodrial transcription termination factor-related
Lup000764.1	2	IPR001461; Peptidase A1	IPR001969; Peptidase aspartic, active site
Lup000765.1	1	IPR019465; Conserved oligomeric Golgi complex, subunit 5
Lup000766.1	5	IPR000719; Protein kinase, catalytic domain	IPR002290; Serine/threonine- / dual-specificity protein kinase, catalytic  domain	IPR008271; Serine/threonine-protein kinase, active site	IPR017441; Protein kinase, ATP binding site	IPR020635; Tyrosine-protein kinase, catalytic domain
Lup000767.1	1	IPR003657; DNA-binding WRKY
Lup000768.1	1	IPR005175; Domain of unknown function DUF296
Lup000769.1	1	IPR002123; Phospholipid/glycerol acyltransferase
Lup000770.1	1	IPR000836; Phosphoribosyltransferase
Lup000771.1	2	IPR000504; RNA recognition motif domain	IPR007201; RNA recognition motif 2
Lup000772.1	5	IPR000719; Protein kinase, catalytic domain	IPR002290; Serine/threonine- / dual-specificity protein kinase, catalytic  domain	IPR003527; MAP kinase, conserved site	IPR017441; Protein kinase, ATP binding site	IPR020635; Tyrosine-protein kinase, catalytic domain
Lup000776.1	3	IPR000218; Ribosomal protein L14b/L23e	IPR005745; Ribosomal protein L14, bacterial-type	IPR019972; Ribosomal protein L14 conserved site
Lup000778.1	7	IPR001440; Tetratricopeptide TPR-1	IPR004843; Metallophosphoesterase domain	IPR006186; Serine/threonine-specific protein phosphatase/bis(5-nucleosyl)-tetraphosphatase	IPR011236; Protein phosphatase 5	IPR013026; Tetratricopeptide repeat-containing domain	IPR013235; PPP domain	IPR019734; Tetratricopeptide repeat
Lup000779.1	2	IPR001810; F-box domain, cyclin-like	IPR006527; F-box associated domain, type 1
Lup000780.1	2	IPR000620; Drug/metabolite transporter	IPR004853; Domain of unknown function DUF250
Lup000782.1	1	IPR002123; Phospholipid/glycerol acyltransferase
Lup000783.1	2	IPR001023; Heat shock protein Hsp70	IPR013126; Heat shock protein 70
Lup000784.1	2	IPR005576; RNA polymerase Rpb7, N-terminal	IPR013238; RNA polymerase III, subunit Rpc25
Lup000787.1	1	IPR002569; Peptide methionine sulphoxide reductase MsrA
Lup000788.1	1	IPR003323; Ovarian tumour, otubain
Lup000789.1	2	IPR006175; YjgF/Yer057p/UK114 family	IPR019897; YjgF-like protein, conserved site
Lup000790.1	1	IPR001841; Zinc finger, RING-type
Lup000791.1	2	IPR001487; Bromodomain	IPR018359; Bromodomain, conserved site
Lup000797.1	3	IPR000089; Biotin/lipoyl attachment	IPR001078; 2-oxoacid dehydrogenase acyltransferase, catalytic domain	IPR003016; 2-oxo acid dehydrogenase, lipoyl-binding site
Lup000798.1	1	IPR006969; Stigma-specific protein Stig1
Lup000799.1	2	IPR000061; SWAP/Surp	IPR019147; Suppressor of white apricot N-terminal domain
Lup000800.1	4	IPR002082; Aspartate carbamoyltransferase, eukaryotic	IPR006130; Aspartate/ornithine carbamoyltransferase	IPR006131; Aspartate/ornithine carbamoyltransferase, Asp/Orn-binding domain	IPR006132; Aspartate/ornithine carbamoyltransferase, carbamoyl-P binding
Lup000801.1	3	IPR000594; UBA/THIF-type NAD/FAD binding fold	IPR001763; Rhodanese-like	IPR007901; MoeZ/MoeB
Lup000803.1	4	IPR000626; Ubiquitin	IPR001701; Glycoside hydrolase, family 9	IPR019955; Ubiquitin supergroup	IPR022617; Small ubiquitin-related modifier, SUMO
Lup000804.1	1	IPR001471; AP2/ERF domain
Lup000805.1	1	IPR007145; Microtubule-associated protein, MAP65/ASE1-type
Lup000807.1	2	IPR004843; Metallophosphoesterase domain	IPR006186; Serine/threonine-specific protein phosphatase/bis(5-nucleosyl)-tetraphosphatase
Lup000808.1	2	IPR001589; Actinin-type, actin-binding, conserved site	IPR001715; Calponin homology domain
Lup000809.1	1	IPR000504; RNA recognition motif domain
Lup000810.1	3	IPR000644; Cystathionine beta-synthase, core	IPR002550; Domain of unknown function DUF21	IPR005170; Transporter-associated domain
Lup000811.1	5	IPR001140; ABC transporter, transmembrane domain	IPR003439; ABC transporter-like	IPR003593; AAA+ ATPase domain	IPR017871; ABC transporter, conserved site	IPR017940; ABC transporter, integral membrane type 1
Lup000812.1	1	IPR003245; Plastocyanin-like
Lup000813.1	3	IPR001128; Cytochrome P450	IPR002401; Cytochrome P450, E-class, group I	IPR017972; Cytochrome P450, conserved site
Lup000815.1	2	IPR002885; Pentatricopeptide repeat	IPR010493; Serine acetyltransferase, N-terminal
Lup000816.1	1	IPR000070; Pectinesterase, catalytic
Lup000817.1	3	IPR001025; Bromo adjacent homology (BAH) domain	IPR008395; Agenet	IPR014002; Tudor-like, plant
Lup000818.1	1	IPR004274; NLI interacting factor
Lup000819.1	3	IPR003280; Two pore domain potassium channel	IPR013099; Ion transport 2	IPR018247; EF-Hand 1, calcium-binding site
Lup000821.1	1	IPR014876; DEK, C-terminal
Lup000822.1	3	IPR003956; Transcription factor, NFYB/HAP3, conserved site	IPR003957; Transcription factor, CBFA/NFYB, DNA topoisomerase	IPR003958; Transcription factor CBF/NF-Y/archaeal histone
Lup000823.1	2	IPR003957; Transcription factor, CBFA/NFYB, DNA topoisomerase	IPR003958; Transcription factor CBF/NF-Y/archaeal histone
Lup000824.1	6	IPR000719; Protein kinase, catalytic domain	IPR001220; Legume lectin domain	IPR002290; Serine/threonine- / dual-specificity protein kinase, catalytic  domain	IPR008271; Serine/threonine-protein kinase, active site	IPR017441; Protein kinase, ATP binding site	IPR020635; Tyrosine-protein kinase, catalytic domain
Lup000825.1	1	IPR005150; Cellulose synthase
Lup000826.1	1	IPR009737; Sucraseferredoxin-like
Lup000827.1	1	IPR009439; Red chlorophyll catabolite reductase
Lup000828.1	1	IPR004853; Domain of unknown function DUF250
Lup000829.1	1	IPR018249; EF-HAND 2
Lup000830.1	3	IPR001125; Recoverin	IPR002048; Calcium-binding EF-hand	IPR018249; EF-HAND 2
Lup000831.1	1	IPR008586; Protein of unknown function DUF868, plant
Lup000833.1	3	IPR001623; Heat shock protein DnaJ, N-terminal	IPR003095; Heat shock protein DnaJ	IPR018253; Heat shock protein DnaJ, conserved site
Lup000834.1	1	IPR013057; Amino acid transporter, transmembrane
Lup000835.1	4	IPR001623; Heat shock protein DnaJ, N-terminal	IPR003095; Heat shock protein DnaJ	IPR018253; Heat shock protein DnaJ, conserved site	IPR024593; Domain of unknown function DUF3444
Lup000836.2	1	IPR012946; X8
Lup000837.2	6	IPR001789; Signal transduction response regulator, receiver domain	IPR003594; ATPase-like, ATP-binding domain	IPR003661; Signal transduction histidine kinase, subgroup 1, dimerisation/phosphoacceptor domain	IPR004358; Signal transduction histidine kinase-related protein, C-terminal	IPR005467; Signal transduction histidine kinase, core	IPR006189; CHASE
Lup000838.1	1	IPR000782; FAS1 domain
Lup000839.1	1	IPR019148; Nuclear protein DGCR14
Lup000840.1	3	IPR000719; Protein kinase, catalytic domain	IPR002290; Serine/threonine- / dual-specificity protein kinase, catalytic  domain	IPR020635; Tyrosine-protein kinase, catalytic domain
Lup000841.1	3	IPR000210; BTB/POZ-like	IPR004249; NPH3	IPR013069; BTB/POZ
Lup000842.1	1	IPR000504; RNA recognition motif domain
Lup000843.1	1	IPR013878; Mo25-like
Lup000844.2	4	IPR001680; WD40 repeat	IPR017986; WD40-repeat-containing domain	IPR019775; WD40 repeat, conserved site	IPR020472; G-protein beta WD-40 repeat
Lup000845.1	1	IPR000782; FAS1 domain
Lup000846.1	1	IPR001715; Calponin homology domain
Lup000847.1	1	IPR000195; Rab-GTPase-TBC domain
Lup000848.1	1	IPR009038; GOLD
Lup000849.1	5	IPR002155; Thiolase	IPR020610; Thiolase, active site	IPR020613; Thiolase, conserved site	IPR020616; Thiolase, N-terminal	IPR020617; Thiolase, C-terminal
Lup000850.1	1	IPR000782; FAS1 domain
Lup000851.1	1	IPR006828; 5-AMP-activated protein kinase, beta subunit, interaction domain
Lup000853.1	1	IPR001106; Aromatic amino acid lyase
Lup000854.1	1	IPR000743; Glycoside hydrolase, family 28
Lup000856.1	7	IPR000719; Protein kinase, catalytic domain	IPR000858; S-locus glycoprotein	IPR001480; Bulb-type lectin domain	IPR002290; Serine/threonine- / dual-specificity protein kinase, catalytic  domain	IPR008271; Serine/threonine-protein kinase, active site	IPR017441; Protein kinase, ATP binding site	IPR020635; Tyrosine-protein kinase, catalytic domain
Lup000858.1	5	IPR000209; Peptidase S8/S53, subtilisin/kexin/sedolisin	IPR003137; Protease-associated domain, PA	IPR010259; Proteinase inhibitor I9	IPR015500; Peptidase S8, subtilisin-related	IPR023828; Peptidase S8, subtilisin, Ser-active site
Lup000859.1	1	IPR004776; Auxin efflux carrier
Lup000861.1	4	IPR000103; Pyridine nucleotide-disulphide oxidoreductase, class-II	IPR008255; Pyridine nucleotide-disulphide oxidoreductase, class-II, active site	IPR013027; FAD-dependent pyridine nucleotide-disulphide oxidoreductase	IPR023753; Pyridine nucleotide-disulphide oxidoreductase, FAD/NAD(P)-binding domain
Lup000862.1	2	IPR002202; Hydroxymethylglutaryl-CoA reductase, class I/II	IPR023076; Hydroxymethylglutaryl-CoA reductase, class I/II, conserved site
Lup000863.1	2	IPR001611; Leucine-rich repeat	IPR003591; Leucine-rich repeat, typical subtype
Lup000864.1	1	IPR018108; Mitochondrial substrate/solute carrier
Lup000865.1	1	IPR001841; Zinc finger, RING-type
Lup000867.1	5	IPR000222; Protein phosphatase 2C, manganese/magnesium aspartate binding site	IPR001320; Ionotropic glutamate receptor	IPR001638; Extracellular solute-binding protein, family 3	IPR001828; Extracellular ligand-binding receptor	IPR001932; Protein phosphatase 2C-like
Lup000868.1	1	IPR013057; Amino acid transporter, transmembrane
Lup000869.1	5	IPR000719; Protein kinase, catalytic domain	IPR002290; Serine/threonine- / dual-specificity protein kinase, catalytic  domain	IPR008271; Serine/threonine-protein kinase, active site	IPR017441; Protein kinase, ATP binding site	IPR020635; Tyrosine-protein kinase, catalytic domain
Lup000871.1	4	IPR002099; DNA mismatch repair protein	IPR013507; DNA mismatch repair protein, C-terminal	IPR014762; DNA mismatch repair, conserved site	IPR014790; MutL, C-terminal, dimerisation
Lup000872.1	1	IPR025486; Domain of unknown function DUF4378
Lup000873.1	2	IPR001680; WD40 repeat	IPR013905; Lethal giant larvae (Lgl)-like, C-terminal
Lup000874.1	1	IPR004948; Nucleoside-triphosphatase, THEP1 type
Lup000875.1	1	IPR009071; High mobility group, superfamily
Lup000876.1	1	IPR002885; Pentatricopeptide repeat
Lup000878.1	1	IPR000156; Ran binding domain
Lup000879.1	5	IPR001356; Homeodomain	IPR005539; ELK	IPR005540; KNOX1	IPR005541; KNOX2	IPR008422; Homeobox KN domain
Lup000880.2	1	IPR007518; Protein of unknown function DUF544
Lup000881.1	1	IPR024438; Staygreen protein
Lup000882.1	3	IPR001680; WD40 repeat	IPR017986; WD40-repeat-containing domain	IPR019775; WD40 repeat, conserved site
Lup000883.1	1	IPR005123; Oxoglutarate/iron-dependent oxygenase
Lup000884.1	1	IPR022021; Cell cycle regulated microtubule associated protein
Lup000885.1	6	IPR000719; Protein kinase, catalytic domain	IPR001611; Leucine-rich repeat	IPR002290; Serine/threonine- / dual-specificity protein kinase, catalytic  domain	IPR003591; Leucine-rich repeat, typical subtype	IPR013210; Leucine-rich repeat-containing N-terminal, type 2	IPR020635; Tyrosine-protein kinase, catalytic domain
Lup000886.1	1	IPR015414; SNARE associated Golgi protein
Lup000887.1	1	IPR019634; Uncharacterised protein family Ycf49
Lup000888.1	3	IPR000225; Armadillo	IPR001752; Kinesin, motor domain	IPR019821; Kinesin, motor region, conserved site
Lup000889.1	1	IPR005175; Domain of unknown function DUF296
Lup000890.1	1	IPR004176; Clp, N-terminal
Lup000891.1	1	IPR002912; Amino acid-binding ACT
Lup000892.1	1	IPR003377; Cornichon
Lup000894.1	1	IPR009902; Protein of unknown function DUF1442
Lup000895.1	3	IPR002048; Calcium-binding EF-hand	IPR018247; EF-Hand 1, calcium-binding site	IPR018249; EF-HAND 2
Lup000896.1	4	IPR001440; Tetratricopeptide TPR-1	IPR006636; Heat shock chaperonin-binding	IPR013026; Tetratricopeptide repeat-containing domain	IPR019734; Tetratricopeptide repeat
Lup000897.1	1	IPR002060; Squalene/phytoene synthase
Lup000898.1	1	IPR003441; No apical meristem (NAM) protein
Lup000899.1	1	IPR001646; Pentapeptide repeat
Lup000901.1	2	IPR000960; Flavin monooxygenase FMO	IPR020946; Flavin monooxygenase-like
Lup000903.1	2	IPR000648; Oxysterol-binding protein	IPR001849; Pleckstrin homology domain
Lup000904.1	2	IPR000648; Oxysterol-binding protein	IPR001849; Pleckstrin homology domain
Lup000905.1	1	IPR004241; Autophagy protein Atg8 ubiquitin-like
Lup000906.2	1	IPR000535; Major sperm protein
Lup000907.1	3	IPR001071; Cellular retinaldehyde binding/alpha-tocopherol transport	IPR001251; CRAL-TRIO domain	IPR011074; CRAL/TRIO, N-terminal domain
Lup000908.1	2	IPR001461; Peptidase A1	IPR001969; Peptidase aspartic, active site
Lup000909.1	1	IPR002495; Glycosyl transferase, family 8
Lup000910.1	2	IPR024340; Sec16, central conserved domain	IPR024880; COPII coat assembly protein, Sec16
Lup000912.1	1	IPR019378; GDP-fucose protein O-fucosyltransferase
Lup000913.2	2	IPR000425; Major intrinsic protein	IPR022357; Major intrinsic protein, conserved site
Lup000914.1	5	IPR001412; Aminoacyl-tRNA synthetase, class I, conserved site	IPR002300; Aminoacyl-tRNA synthetase, class Ia	IPR008546; Domain of unknown function DUF828	IPR013155; Valyl/Leucyl/Isoleucyl-tRNA synthetase, class I, anticodon-binding	IPR013666; Pleckstrin-like, plant
Lup000915.2	3	IPR000432; DNA mismatch repair protein MutS, C-terminal	IPR007696; DNA mismatch repair protein MutS, core	IPR007861; DNA mismatch repair protein MutS, clamp
Lup000916.1	2	IPR000439; Ribosomal protein L15e	IPR020925; Ribosomal protein L15e, conserved site
Lup000917.1	1	IPR025151; ELYS-like domain
Lup000918.1	5	IPR000047; Helix-turn-helix motif	IPR001356; Homeodomain	IPR003106; Leucine zipper, homeobox-associated	IPR006712; HD-ZIP protein, N-terminal	IPR017970; Homeobox, conserved site
Lup000919.1	1	IPR002472; Palmitoyl protein thioesterase
Lup000920.1	1	IPR001471; AP2/ERF domain
Lup000921.1	2	IPR000923; Blue (type 1) copper domain	IPR003245; Plastocyanin-like
Lup000922.1	1	IPR003245; Plastocyanin-like
Lup000923.1	1	IPR003480; Transferase
Lup000925.1	1	IPR000535; Major sperm protein
Lup000926.1	1	IPR006214; Inhibitor of apoptosis-promoting Bax1-related
Lup000927.1	1	IPR000679; Zinc finger, GATA-type
Lup000928.1	5	IPR001214; SET domain	IPR003105; SRA-YDG	IPR003606; Pre-SET zinc-binding sub-group	IPR003616; Post-SET domain	IPR007728; Pre-SET domain
Lup000929.1	4	IPR007112; Expansin/pollen allergen, DPBB domain	IPR007117; Pollen allergen/expansin, C-terminal	IPR007118; Expansin/Lol pI	IPR009009; Barwin-related endoglucanase
Lup000930.1	4	IPR001125; Recoverin	IPR002048; Calcium-binding EF-hand	IPR018247; EF-Hand 1, calcium-binding site	IPR018249; EF-HAND 2
Lup000931.1	1	IPR000704; Casein kinase II, regulatory subunit
Lup000932.1	1	IPR000704; Casein kinase II, regulatory subunit
Lup000933.1	3	IPR000330; SNF2-related	IPR001650; Helicase, C-terminal	IPR014001; Helicase, superfamily 1/2, ATP-binding domain
Lup000934.1	1	IPR001841; Zinc finger, RING-type
Lup000935.1	1	IPR007650; Protein of unknown function DUF581
Lup000936.1	3	IPR001849; Pleckstrin homology domain	IPR009291; Vacuolar protein sorting-associated protein 62	IPR009543; Vacuolar protein sorting-associated protein
Lup000937.1	2	IPR014001; Helicase, superfamily 1/2, ATP-binding domain	IPR018999; RNA helicase UPF1, UPF2-interacting domain
Lup000938.1	1	IPR003213; Cytochrome c oxidase, subunit VIb
Lup000939.1	5	IPR001806; Small GTPase superfamily	IPR002041; Ran GTPase	IPR003578; Small GTPase superfamily, Rho type	IPR003579; Small GTPase superfamily, Rab type	IPR020849; Small GTPase superfamily, Ras type
Lup000940.1	4	IPR007112; Expansin/pollen allergen, DPBB domain	IPR007117; Pollen allergen/expansin, C-terminal	IPR007118; Expansin/Lol pI	IPR009009; Barwin-related endoglucanase
Lup000942.1	5	IPR005843; Alpha-D-phosphohexomutase, C-terminal	IPR005844; Alpha-D-phosphohexomutase, alpha/beta/alpha domain I	IPR005845; Alpha-D-phosphohexomutase, alpha/beta/alpha domain II	IPR005846; Alpha-D-phosphohexomutase, alpha/beta/alpha domain III	IPR016657; Phosphoacetylglucosamine mutase
Lup000944.1	1	IPR007262; Vacuolar protein sorting 55
Lup000945.1	1	IPR018996; Inner nuclear membrane protein MAN1
Lup000946.1	3	IPR001005; SANT/Myb domain	IPR001789; Signal transduction response regulator, receiver domain	IPR017930; Myb domain, DNA-binding
Lup000947.1	1	IPR018499; Tetraspanin
Lup000948.1	1	IPR003441; No apical meristem (NAM) protein
Lup000949.1	1	IPR020966; Malate transporter, aliminium toerance
Lup000950.2	1	IPR005735; Zinc finger, LSD1-type
Lup000952.1	1	IPR005175; Domain of unknown function DUF296
Lup000954.1	1	IPR005175; Domain of unknown function DUF296
Lup000955.1	2	IPR002933; Peptidase M20	IPR011650; Peptidase M20, dimerisation
Lup000956.1	1	IPR003675; CAAX amino terminal protease
Lup000957.1	8	IPR000719; Protein kinase, catalytic domain	IPR001245; Serine-threonine/tyrosine-protein kinase catalytic domain	IPR001611; Leucine-rich repeat	IPR002290; Serine/threonine- / dual-specificity protein kinase, catalytic  domain	IPR003591; Leucine-rich repeat, typical subtype	IPR008271; Serine/threonine-protein kinase, active site	IPR013210; Leucine-rich repeat-containing N-terminal, type 2	IPR020635; Tyrosine-protein kinase, catalytic domain
Lup000958.1	4	IPR001236; Lactate/malate dehydrogenase, N-terminal	IPR001252; Malate dehydrogenase, active site	IPR010097; Malate dehydrogenase, type 1	IPR022383; Lactate/malate dehydrogenase, C-terminal
Lup000959.1	5	IPR000217; Tubulin	IPR002452; Alpha tubulin	IPR003008; Tubulin/FtsZ, GTPase domain	IPR017975; Tubulin, conserved site	IPR018316; Tubulin/FtsZ, 2-layer sandwich domain
Lup000961.1	1	IPR000192; Aminotransferase, class V/Cysteine desulfurase
Lup000963.1	3	IPR001356; Homeodomain	IPR003106; Leucine zipper, homeobox-associated	IPR017970; Homeobox, conserved site
Lup000965.1	2	IPR001544; Aminotransferase, class IV	IPR005786; Branched-chain amino acid aminotransferase II
Lup000966.1	3	IPR001005; SANT/Myb domain	IPR015495; Myb transcription factor	IPR017930; Myb domain, DNA-binding
Lup000968.1	2	IPR004827; Basic-leucine zipper domain	IPR011616; bZIP transcription factor, bZIP-1
Lup000969.1	1	IPR002912; Amino acid-binding ACT
Lup000970.1	1	IPR005607; BSD
Lup000971.1	1	IPR008889; VQ
Lup000972.1	1	IPR003613; U box domain
Lup000973.1	1	IPR004254; Hly-III-related
Lup000974.1	2	IPR000182; GNAT domain	IPR001048; Aspartate/glutamate/uridylate kinase
Lup000975.1	3	IPR001005; SANT/Myb domain	IPR005818; Histone H1/H5	IPR017930; Myb domain, DNA-binding
Lup000976.1	4	IPR003579; Small GTPase superfamily, Rab type	IPR006687; Small GTPase superfamily, SAR1-type	IPR006689; Small GTPase superfamily, ARF/SAR type	IPR024156; Small GTPase superfamily, ARF type
Lup000977.1	3	IPR002130; Cyclophilin-like peptidyl-prolyl cis-trans isomerase domain	IPR003613; U box domain	IPR020892; Cyclophilin-type peptidyl-prolyl cis-trans isomerase, conserved site
Lup000978.1	1	IPR004249; NPH3
Lup000979.1	3	IPR005756; Ribosomal protein L26/L24P, eukaryotic/archaeal	IPR005824; KOW	IPR005825; Ribosomal protein L24/L26, conserved site
Lup000980.1	2	IPR006671; Cyclin, N-terminal	IPR013763; Cyclin-like
Lup000981.1	4	IPR000197; Zinc finger, TAZ-type	IPR000210; BTB/POZ-like	IPR013069; BTB/POZ	IPR019438; Protein of unknown function DUF2419
Lup000982.1	1	IPR004883; Lateral organ boundaries, LOB
Lup000983.1	5	IPR000719; Protein kinase, catalytic domain	IPR002290; Serine/threonine- / dual-specificity protein kinase, catalytic  domain	IPR008271; Serine/threonine-protein kinase, active site	IPR017441; Protein kinase, ATP binding site	IPR020635; Tyrosine-protein kinase, catalytic domain
Lup000984.1	1	IPR007513; Uncharacterised protein family SERF
Lup000985.1	1	IPR008509; Protein of unknown function DUF791
Lup000987.1	4	IPR000209; Peptidase S8/S53, subtilisin/kexin/sedolisin	IPR003137; Protease-associated domain, PA	IPR010259; Proteinase inhibitor I9	IPR015500; Peptidase S8, subtilisin-related
Lup000988.2	6	IPR001680; WD40 repeat	IPR006594; LisH dimerisation motif	IPR013720; LisH dimerisation motif, subgroup	IPR017986; WD40-repeat-containing domain	IPR019775; WD40 repeat, conserved site	IPR020472; G-protein beta WD-40 repeat
Lup000989.1	1	IPR012474; Frigida-like
Lup000991.1	4	IPR000209; Peptidase S8/S53, subtilisin/kexin/sedolisin	IPR003137; Protease-associated domain, PA	IPR010259; Proteinase inhibitor I9	IPR015500; Peptidase S8, subtilisin-related
Lup000992.1	2	IPR001715; Calponin homology domain	IPR004953; EB1, C-terminal
Lup000993.1	4	IPR003579; Small GTPase superfamily, Rab type	IPR006687; Small GTPase superfamily, SAR1-type	IPR006689; Small GTPase superfamily, ARF/SAR type	IPR024156; Small GTPase superfamily, ARF type
Lup000994.1	3	IPR004367; Cyclin, C-terminal	IPR006671; Cyclin, N-terminal	IPR013763; Cyclin-like
Lup000995.1	2	IPR006055; Exonuclease	IPR013520; Exonuclease, RNase T/DNA polymerase III
Lup000996.1	4	IPR000340; Dual specificity phosphatase, catalytic domain	IPR014019; Phosphatase tensin type	IPR014020; Tensin phosphatase, C2 domain	IPR016130; Protein-tyrosine phosphatase, active site
Lup000997.1	1	IPR004158; Protein of unknown function DUF247, plant
Lup000998.1	1	IPR005027; Glycosyl transferase, family 43
Lup000999.1	1	IPR005027; Glycosyl transferase, family 43
Lup001000.1	2	IPR003657; DNA-binding WRKY	IPR018872; Zn-cluster domain
Lup001001.1	2	IPR000608; Ubiquitin-conjugating enzyme, E2	IPR023313; Ubiquitin-conjugating enzyme, active site
Lup001002.1	1	IPR002213; UDP-glucuronosyl/UDP-glucosyltransferase
Lup001003.1	1	IPR001471; AP2/ERF domain
Lup001004.1	1	IPR001471; AP2/ERF domain
Lup001005.1	2	IPR001005; SANT/Myb domain	IPR001214; SET domain
Lup001006.1	1	IPR000909; Phospholipase C, phosphatidylinositol-specific , X domain
Lup001007.1	2	IPR011598; Helix-loop-helix DNA-binding	IPR024097; Basic helix-loop-helix leucine zipper transcription factor
Lup001008.1	1	IPR002921; Lipase, class 3
Lup001009.2	3	IPR000253; Forkhead-associated (FHA) domain	IPR002938; Monooxygenase, FAD-binding	IPR003042; Aromatic-ring hydroxylase-like
Lup001011.1	1	IPR012881; Protein of unknown function DUF1685
Lup001012.1	1	IPR000232; Heat shock factor (HSF)-type, DNA-binding
Lup001014.1	1	IPR000232; Heat shock factor (HSF)-type, DNA-binding
Lup001015.1	3	IPR002048; Calcium-binding EF-hand	IPR018247; EF-Hand 1, calcium-binding site	IPR018249; EF-HAND 2
Lup001019.1	1	IPR003175; Cyclin-dependent kinase inhibitor
Lup001020.1	1	IPR000863; Sulfotransferase domain
Lup001022.1	2	IPR002198; Short-chain dehydrogenase/reductase SDR	IPR002347; Glucose/ribitol dehydrogenase
Lup001023.1	1	IPR004883; Lateral organ boundaries, LOB
Lup001024.2	5	IPR000719; Protein kinase, catalytic domain	IPR002290; Serine/threonine- / dual-specificity protein kinase, catalytic  domain	IPR008271; Serine/threonine-protein kinase, active site	IPR017441; Protein kinase, ATP binding site	IPR020635; Tyrosine-protein kinase, catalytic domain
Lup001025.1	1	IPR003851; Zinc finger, Dof-type
Lup001027.1	1	IPR002885; Pentatricopeptide repeat
Lup001028.1	3	IPR001680; WD40 repeat	IPR017986; WD40-repeat-containing domain	IPR020472; G-protein beta WD-40 repeat
Lup001030.1	5	IPR000719; Protein kinase, catalytic domain	IPR002290; Serine/threonine- / dual-specificity protein kinase, catalytic  domain	IPR008271; Serine/threonine-protein kinase, active site	IPR017441; Protein kinase, ATP binding site	IPR020635; Tyrosine-protein kinase, catalytic domain
Lup001032.1	1	IPR025322; Protein of unknown function DUF4228
Lup001034.1	3	IPR001356; Homeodomain	IPR006563; POX	IPR008422; Homeobox KN domain
Lup001035.1	1	IPR002495; Glycosyl transferase, family 8
Lup001036.1	2	IPR001841; Zinc finger, RING-type	IPR017907; Zinc finger, RING-type, conserved site
Lup001037.1	1	IPR002076; GNS1/SUR4 membrane protein
Lup001038.1	1	IPR006769; Coiled-coil domain containing protein 109, C-terminal
Lup001039.1	2	IPR000092; Polyprenyl synthetase	IPR017446; Polyprenyl synthetase-related
Lup001040.1	2	IPR000608; Ubiquitin-conjugating enzyme, E2	IPR023313; Ubiquitin-conjugating enzyme, active site
Lup001041.1	3	IPR001128; Cytochrome P450	IPR002401; Cytochrome P450, E-class, group I	IPR017972; Cytochrome P450, conserved site
Lup001042.1	3	IPR001128; Cytochrome P450	IPR002401; Cytochrome P450, E-class, group I	IPR017972; Cytochrome P450, conserved site
Lup001044.1	5	IPR001680; WD40 repeat	IPR006594; LisH dimerisation motif	IPR006595; CTLH, C-terminal LisH motif	IPR017986; WD40-repeat-containing domain	IPR019775; WD40 repeat, conserved site
Lup001045.1	2	IPR001932; Protein phosphatase 2C-like	IPR015655; Protein phosphatase 2C
Lup001047.1	1	IPR001810; F-box domain, cyclin-like
Lup001048.1	3	IPR000070; Pectinesterase, catalytic	IPR006501; Pectinesterase inhibitor	IPR018040; Pectinesterase, active site
Lup001050.1	1	IPR000639; Epoxide hydrolase-like
Lup001051.3	1	IPR000639; Epoxide hydrolase-like
Lup001052.1	1	IPR000639; Epoxide hydrolase-like
Lup001053.1	2	IPR000039; Ribosomal protein L18e	IPR021131; Ribosomal protein L18e/L15P
Lup001055.1	2	IPR004843; Metallophosphoesterase domain	IPR006186; Serine/threonine-specific protein phosphatase/bis(5-nucleosyl)-tetraphosphatase
Lup001058.1	4	IPR002132; Ribosomal protein L5	IPR005797; Cytochrome b/b6, N-terminal	IPR005798; Cytochrome b/b6, C-terminal	IPR016175; Cytochrome b/b6
Lup001062.1	1	IPR001750; NADH:ubiquinone/plastoquinone oxidoreductase
Lup001063.1	3	IPR002541; Cytochrome c assembly protein	IPR003567; Cytochrome c-type biogenesis protein	IPR003569; Cytochrome c-type biogenesis protein CcbS
Lup001069.1	3	IPR000477; Reverse transcriptase	IPR001457; NADH:ubiquinone/plastoquinone oxidoreductase, chain 6	IPR024937; Domain X
Lup001071.1	2	IPR001026; Epsin domain, N-terminal	IPR013809; Epsin-like, N-terminal
Lup001072.1	3	IPR001005; SANT/Myb domain	IPR015495; Myb transcription factor	IPR017930; Myb domain, DNA-binding
Lup001073.1	2	IPR001000; Glycoside hydrolase, family 10	IPR003305; Carbohydrate-binding, CenC-like
Lup001074.1	6	IPR001356; Homeodomain	IPR005539; ELK	IPR005540; KNOX1	IPR005541; KNOX2	IPR008422; Homeobox KN domain	IPR017970; Homeobox, conserved site
Lup001075.1	3	IPR001356; Homeodomain	IPR003106; Leucine zipper, homeobox-associated	IPR017970; Homeobox, conserved site
Lup001076.1	3	IPR001005; SANT/Myb domain	IPR015495; Myb transcription factor	IPR017930; Myb domain, DNA-binding
Lup001077.2	1	IPR003864; Domain of unknown function DUF221
Lup001079.1	1	IPR011598; Helix-loop-helix DNA-binding
Lup001081.1	1	IPR001471; AP2/ERF domain
Lup001082.2	1	IPR021414; Protein of unknown function DUF3054
Lup001083.1	2	IPR014977; WRC	IPR014978; Glutamine-Leucine-Glutamine, QLQ
Lup001084.1	2	IPR001202; WW/Rsp5/WWP	IPR002713; FF domain
Lup001085.1	2	IPR001752; Kinesin, motor domain	IPR019821; Kinesin, motor region, conserved site
Lup001086.1	2	IPR004827; Basic-leucine zipper domain	IPR011616; bZIP transcription factor, bZIP-1
Lup001090.1	2	IPR001179; Peptidyl-prolyl cis-trans isomerase, FKBP-type, domain	IPR023566; Peptidyl-prolyl cis-trans isomerase, FKBP-type
Lup001091.1	2	IPR001680; WD40 repeat	IPR017986; WD40-repeat-containing domain
Lup001094.1	1	IPR001781; Zinc finger, LIM-type
Lup001096.2	2	IPR006921; Interferon-related developmental regulator, C-terminal	IPR007701; Interferon-related developmental regulator, N-terminal
Lup001099.1	1	IPR001925; Porin, eukaryotic type
Lup001100.1	1	IPR000504; RNA recognition motif domain
Lup001103.1	2	IPR003169; GYF	IPR007462; Protein of unknown function DUF502
Lup001106.1	2	IPR001128; Cytochrome P450	IPR002401; Cytochrome P450, E-class, group I
Lup001107.1	1	IPR001932; Protein phosphatase 2C-like
Lup001108.1	1	IPR002123; Phospholipid/glycerol acyltransferase
Lup001109.1	1	IPR008733; Peroxisomal biogenesis factor 11
Lup001110.1	1	IPR008540; BZR1, transcriptional repressor
Lup001111.1	1	IPR001752; Kinesin, motor domain
Lup001112.1	2	IPR003104; Actin-binding FH2/DRF autoregulatory	IPR015425; Actin-binding FH2
Lup001113.1	3	IPR005828; General substrate transporter	IPR005829; Sugar transporter, conserved site	IPR020846; Major facilitator superfamily domain
Lup001114.1	1	IPR000504; RNA recognition motif domain
Lup001115.1	1	IPR004971; mRNA capping enzyme, large subunit
Lup001117.1	1	IPR007493; Protein of unknown function DUF538
Lup001118.1	1	IPR004993; GH3 auxin-responsive promoter
Lup001119.1	3	IPR001680; WD40 repeat	IPR017986; WD40-repeat-containing domain	IPR019775; WD40 repeat, conserved site
Lup001120.1	2	IPR006015; Universal stress protein A	IPR006016; UspA
Lup001122.1	3	IPR000426; Proteasome, alpha-subunit, N-terminal domain	IPR001353; Proteasome, subunit alpha/beta	IPR023332; Proteasome A-type subunit
Lup001123.1	1	IPR003834; Cytochrome c assembly protein, transmembrane domain
Lup001124.1	7	IPR000719; Protein kinase, catalytic domain	IPR001245; Serine-threonine/tyrosine-protein kinase catalytic domain	IPR002290; Serine/threonine- / dual-specificity protein kinase, catalytic  domain	IPR008271; Serine/threonine-protein kinase, active site	IPR017441; Protein kinase, ATP binding site	IPR020635; Tyrosine-protein kinase, catalytic domain	IPR024788; Malectin-like carbohydrate-binding domain
Lup001125.1	2	IPR000760; Inositol monophosphatase	IPR020583; Inositol monophosphatase, metal-binding site
Lup001126.1	1	IPR003441; No apical meristem (NAM) protein
Lup001127.1	1	IPR005061; Domain of unknown function DUF292, eukaryotic
Lup001128.1	3	IPR001680; WD40 repeat	IPR017986; WD40-repeat-containing domain	IPR020472; G-protein beta WD-40 repeat
Lup001129.1	1	IPR007603; Choline transporter-like
Lup001130.1	1	IPR002885; Pentatricopeptide repeat
Lup001131.1	2	IPR003329; Acylneuraminate cytidylyltransferase	IPR004528; 3-deoxy-D-manno-octulosonate cytidylyltransferase
Lup001132.1	2	IPR006196; RNA-binding domain, S1, IF1 type	IPR022967; RNA-binding domain, S1
Lup001134.1	1	IPR000608; Ubiquitin-conjugating enzyme, E2
Lup001136.1	1	IPR007745; Cytochrome c oxidase copper chaperone
Lup001137.1	1	IPR008889; VQ
Lup001140.1	1	IPR001830; Glycosyl transferase, family 20
Lup001141.1	2	IPR000073; Alpha/beta hydrolase fold-1	IPR000639; Epoxide hydrolase-like
Lup001142.1	1	IPR008889; VQ
Lup001143.1	5	IPR000577; Carbohydrate kinase, FGGY	IPR005999; Glycerol kinase	IPR018483; Carbohydrate kinase, FGGY, conserved site	IPR018484; Carbohydrate kinase, FGGY, N-terminal	IPR018485; Carbohydrate kinase, FGGY, C-terminal
Lup001144.1	5	IPR000577; Carbohydrate kinase, FGGY	IPR005999; Glycerol kinase	IPR018483; Carbohydrate kinase, FGGY, conserved site	IPR018484; Carbohydrate kinase, FGGY, N-terminal	IPR018485; Carbohydrate kinase, FGGY, C-terminal
Lup001145.1	2	IPR001611; Leucine-rich repeat	IPR006553; Leucine-rich repeat, cysteine-containing subtype
Lup001146.1	1	IPR008480; Protein of unknown function DUF761, plant
Lup001147.1	1	IPR011510; Sterile alpha motif, type 2
Lup001149.1	1	IPR011598; Helix-loop-helix DNA-binding
Lup001150.1	2	IPR005176; Potentiating neddylation domain	IPR014764; Defective-in-cullin neddylation protein
Lup001151.1	1	IPR008580; Domain of unknown function DUF862, eukaryotic
Lup001153.1	1	IPR003428; Mitochondrial glycoprotein
Lup001154.1	1	IPR007087; Zinc finger, C2H2
Lup001155.1	2	IPR000425; Major intrinsic protein	IPR022357; Major intrinsic protein, conserved site
Lup001156.1	2	IPR004033; UbiE/COQ5 methyltransferase	IPR023576; UbiE/COQ5 methyltransferase, conserved site
Lup001157.1	1	IPR006941; Ribonuclease CAF1
Lup001158.1	2	IPR000530; Ribosomal protein S12e	IPR004038; Ribosomal protein L7Ae/L30e/S12e/Gadd45
Lup001159.1	2	IPR000767; Disease resistance protein	IPR002182; NB-ARC
Lup001160.1	1	IPR002699; ATPase, V1/A1 complex, subunit D
Lup001161.1	2	IPR007318; Phospholipid methyltransferase	IPR024960; Phosphatidylethanolamine N-methyltransferase/Methylene-fatty-acyl-phospholipid synthase
Lup001162.1	1	IPR018962; Domain of unknown function DUF1995
Lup001163.1	3	IPR000048; IQ motif, EF-hand binding site	IPR000595; Cyclic nucleotide-binding domain	IPR005821; Ion transport
Lup001164.1	1	IPR004938; Xyloglucan fucosyltransferase
Lup001165.1	2	IPR001623; Heat shock protein DnaJ, N-terminal	IPR003095; Heat shock protein DnaJ
Lup001166.1	3	IPR000222; Protein phosphatase 2C, manganese/magnesium aspartate binding site	IPR001932; Protein phosphatase 2C-like	IPR015655; Protein phosphatase 2C
Lup001167.1	1	IPR003480; Transferase
Lup001170.1	3	IPR000169; Peptidase, cysteine peptidase active site	IPR000668; Peptidase C1A, papain C-terminal	IPR013128; Peptidase C1A, papain
Lup001171.1	5	IPR000169; Peptidase, cysteine peptidase active site	IPR000668; Peptidase C1A, papain C-terminal	IPR004134; Peptidase C1B, bleomycin hydrolase	IPR013128; Peptidase C1A, papain	IPR013201; Proteinase inhibitor I29, cathepsin propeptide
Lup001172.1	3	IPR001568; Ribonuclease T2	IPR013201; Proteinase inhibitor I29, cathepsin propeptide	IPR018188; Ribonuclease T2, active site
Lup001173.1	1	IPR001509; NAD-dependent epimerase/dehydratase
Lup001175.1	4	IPR000169; Peptidase, cysteine peptidase active site	IPR000668; Peptidase C1A, papain C-terminal	IPR013128; Peptidase C1A, papain	IPR013201; Proteinase inhibitor I29, cathepsin propeptide
Lup001176.1	3	IPR000169; Peptidase, cysteine peptidase active site	IPR000668; Peptidase C1A, papain C-terminal	IPR013128; Peptidase C1A, papain
Lup001177.1	1	IPR013201; Proteinase inhibitor I29, cathepsin propeptide
Lup001178.1	3	IPR001126; DNA-repair protein, UmuC-like	IPR017961; DNA polymerase, Y-family, little finger domain	IPR017963; DNA-repair protein, UmuC-like, N-terminal
Lup001180.1	1	IPR001841; Zinc finger, RING-type
Lup001182.1	1	IPR002885; Pentatricopeptide repeat
Lup001184.1	1	IPR000571; Zinc finger, CCCH-type
Lup001185.1	1	IPR009457; Domain of unknown function DUF1084
Lup001186.2	2	IPR008895; YL1 nuclear	IPR013272; YL1 nuclear, C-terminal
Lup001187.1	2	IPR000109; Oligopeptide transporter	IPR018456; PTR2 family proton/oligopeptide symporter, conserved site
Lup001189.1	1	IPR001214; SET domain
Lup001191.1	1	IPR001594; Zinc finger, DHHC-type, palmitoyltransferase
Lup001192.1	1	IPR013057; Amino acid transporter, transmembrane
Lup001193.1	2	IPR005746; Thioredoxin	IPR013766; Thioredoxin domain
Lup001194.1	2	IPR001313; Pumilio RNA-binding repeat	IPR012940; Nucleic acid binding NABP
Lup001195.1	1	IPR003323; Ovarian tumour, otubain
Lup001196.1	1	IPR005123; Oxoglutarate/iron-dependent oxygenase
Lup001197.1	2	IPR011598; Helix-loop-helix DNA-binding	IPR025610; Transcription factor MYC/MYB N-terminal
Lup001198.1	1	IPR014939; CDT1 Geminin-binding domain-like
Lup001201.1	2	IPR013026; Tetratricopeptide repeat-containing domain	IPR019734; Tetratricopeptide repeat
Lup001202.1	1	IPR001471; AP2/ERF domain
Lup001203.1	2	IPR005828; General substrate transporter	IPR020846; Major facilitator superfamily domain
Lup001204.1	1	IPR002108; Actin-binding, cofilin/tropomyosin type
Lup001205.1	1	IPR015418; Histone H4 acetyltransferase, NuA4 complex, Eaf6
Lup001206.1	3	IPR006044; 11-S seed storage protein, plant	IPR006045; Cupin 1	IPR022379; 11-S seed storage protein, conserved site
Lup001208.1	1	IPR011112; Rho termination factor, N-terminal
Lup001209.1	1	IPR006936; Domain of unknown function DUF640
Lup001210.1	2	IPR002119; Histone H2A	IPR007125; Histone core
Lup001211.1	1	IPR006702; Uncharacterised protein family UPF0497, trans-membrane plant
Lup001212.1	1	IPR000232; Heat shock factor (HSF)-type, DNA-binding
Lup001213.1	3	IPR000043; Adenosylhomocysteinase	IPR015878; S-adenosyl-L-homocysteine hydrolase, NAD binding domain	IPR020082; S-adenosyl-L-homocysteine hydrolase, conserved site
Lup001214.1	2	IPR001085; Serine hydroxymethyltransferase	IPR019798; Serine hydroxymethyltransferase, pyridoxal phosphate binding site
Lup001216.1	1	IPR003480; Transferase
Lup001217.1	3	IPR001623; Heat shock protein DnaJ, N-terminal	IPR003095; Heat shock protein DnaJ	IPR018253; Heat shock protein DnaJ, conserved site
Lup001218.1	1	IPR007581; Endonuclease V
Lup001219.1	1	IPR007581; Endonuclease V
Lup001220.1	2	IPR000490; Glycoside hydrolase, family 17	IPR012946; X8
Lup001221.1	1	IPR009606; Protein of unknown function DUF1218
Lup001222.1	1	IPR018971; Protein of unknown function DUF1997
Lup001223.1	1	IPR001675; Glycosyl transferase, family 29
Lup001224.1	1	IPR019273; Domain of unknown function DUF2296
Lup001225.3	1	IPR003742; SPOUT methyltransferase, predicted
Lup001226.1	1	IPR003406; Glycosyl transferase, family 14
Lup001228.1	2	IPR004365; Nucleic acid binding, OB-fold, tRNA/helicase-type	IPR014892; Replication protein A, C-terminal
Lup001229.1	2	IPR000719; Protein kinase, catalytic domain	IPR004147; ABC-1
Lup001230.1	2	IPR007087; Zinc finger, C2H2	IPR015880; Zinc finger, C2H2-like
Lup001231.1	7	IPR000695; ATPase, P-type, H+ transporting proton pump	IPR001757; ATPase, P-type, K/Mg/Cd/Cu/Zn/Na/Ca/Na/H-transporter	IPR004014; ATPase, P-type cation-transporter, N-terminal	IPR005834; Haloacid dehalogenase-like hydrolase	IPR006534; ATPase, P-type, plasma-membrane proton-efflux	IPR008250; ATPase, P-type, ATPase-associated domain	IPR018303; ATPase, P-type phosphorylation site
Lup001232.1	4	IPR000823; Plant peroxidase	IPR002016; Haem peroxidase, plant/fungal/bacterial	IPR019793; Peroxidases heam-ligand binding site	IPR019794; Peroxidase, active site
Lup001233.1	1	IPR024738; Transcriptional coactivator SAGA-type complex, Ada1/Tada1
Lup001234.1	2	IPR000644; Cystathionine beta-synthase, core	IPR002885; Pentatricopeptide repeat
Lup001235.1	5	IPR000719; Protein kinase, catalytic domain	IPR002290; Serine/threonine- / dual-specificity protein kinase, catalytic  domain	IPR006016; UspA	IPR008271; Serine/threonine-protein kinase, active site	IPR020635; Tyrosine-protein kinase, catalytic domain
Lup001236.1	2	IPR000916; Bet v I domain	IPR024948; Major latex protein domain
Lup001237.1	2	IPR001005; SANT/Myb domain	IPR017930; Myb domain, DNA-binding
Lup001238.1	1	IPR006043; Xanthine/uracil/vitamin C permease
Lup001239.1	2	IPR002999; Tudor domain	IPR019542; Enhancer of polycomb-like, N-terminal
Lup001240.1	1	IPR001841; Zinc finger, RING-type
Lup001241.1	1	IPR002554; Protein phosphatase 2A, regulatory B subunit, B56
Lup001242.1	1	IPR001041; 2Fe-2S ferredoxin-type domain
Lup001243.1	1	IPR005123; Oxoglutarate/iron-dependent oxygenase
Lup001244.1	4	IPR003439; ABC transporter-like	IPR003593; AAA+ ATPase domain	IPR013525; ABC-2 type transporter	IPR013581; Plant PDR ABC transporter associated
Lup001245.1	1	IPR006946; Protein of unknown function DUF642
Lup001246.1	1	IPR005172; Tesmin/TSO1-like cysteine-rich
Lup001247.1	1	IPR005150; Cellulose synthase
Lup001248.1	1	IPR005654; ATPase, AFG1-like
Lup001249.1	1	IPR004331; SPX, N-terminal
Lup001250.1	1	IPR025124; Domain of unknown function DUF4050
Lup001251.1	1	IPR009675; Xklp2 targeting protein
Lup001253.1	2	IPR000916; Bet v I domain	IPR024948; Major latex protein domain
Lup001254.1	4	IPR000719; Protein kinase, catalytic domain	IPR001245; Serine-threonine/tyrosine-protein kinase catalytic domain	IPR002290; Serine/threonine- / dual-specificity protein kinase, catalytic  domain	IPR020635; Tyrosine-protein kinase, catalytic domain
Lup001255.1	1	IPR019955; Ubiquitin supergroup
Lup001256.1	1	IPR016140; Bifunctional inhibitor/plant lipid transfer protein/seed storage helical domain
Lup001257.1	3	IPR000270; Phox/Bem1p	IPR013026; Tetratricopeptide repeat-containing domain	IPR019734; Tetratricopeptide repeat
Lup001258.1	2	IPR006863; Erv1/Alr	IPR017905; ERV/ALR sulphydryl oxidase
Lup001260.1	5	IPR001356; Homeodomain	IPR005539; ELK	IPR005540; KNOX1	IPR005541; KNOX2	IPR008422; Homeobox KN domain
Lup001261.1	3	IPR001223; Glycoside hydrolase, family 18, catalytic domain	IPR001579; Glycoside hydrolase, chitinase active site	IPR011583; Chitinase II
Lup001262.1	11	IPR000330; SNF2-related	IPR000953; Chromo domain/shadow	IPR001650; Helicase, C-terminal	IPR001965; Zinc finger, PHD-type	IPR009462; Domain of unknown function DUF1086	IPR009463; Domain of unknown function DUF1087	IPR012957; CHD, C-terminal 2	IPR014001; Helicase, superfamily 1/2, ATP-binding domain	IPR019786; Zinc finger, PHD-type, conserved site	IPR019787; Zinc finger, PHD-finger	IPR023780; Chromo domain
Lup001263.1	2	IPR001220; Legume lectin domain	IPR019825; Legume lectin, beta chain, Mn/Ca-binding site
Lup001265.1	1	IPR003657; DNA-binding WRKY
Lup001266.1	3	IPR003104; Actin-binding FH2/DRF autoregulatory	IPR014020; Tensin phosphatase, C2 domain	IPR015425; Actin-binding FH2
Lup001267.1	1	IPR008238; Chorismate mutase, AroQ class, eukaryotic type
Lup001268.1	3	IPR000210; BTB/POZ-like	IPR004249; NPH3	IPR013069; BTB/POZ
Lup001269.1	1	IPR003245; Plastocyanin-like
Lup001270.1	1	IPR007146; Sas10/Utp3/C1D
Lup001272.1	1	IPR024752; Myb/SANT-like domain
Lup001273.1	8	IPR000719; Protein kinase, catalytic domain	IPR000985; Legume lectin, alpha chain, conserved site	IPR001220; Legume lectin domain	IPR002290; Serine/threonine- / dual-specificity protein kinase, catalytic  domain	IPR008271; Serine/threonine-protein kinase, active site	IPR017441; Protein kinase, ATP binding site	IPR019825; Legume lectin, beta chain, Mn/Ca-binding site	IPR020635; Tyrosine-protein kinase, catalytic domain
Lup001274.3	3	IPR001394; Peptidase C19, ubiquitin carboxyl-terminal hydrolase 2	IPR001607; Zinc finger, UBP-type	IPR018200; Peptidase C19, ubiquitin carboxyl-terminal hydrolase 2, conserved site
Lup001275.2	2	IPR000620; Drug/metabolite transporter	IPR009445; Protein of unknown function DUF1077, TMEM85
Lup001277.1	1	IPR003689; Zinc/iron permease
Lup001278.1	2	IPR001739; Methyl-CpG DNA binding	IPR011124; Zinc finger, CW-type
Lup001279.1	5	IPR000719; Protein kinase, catalytic domain	IPR002290; Serine/threonine- / dual-specificity protein kinase, catalytic  domain	IPR006016; UspA	IPR008271; Serine/threonine-protein kinase, active site	IPR020635; Tyrosine-protein kinase, catalytic domain
Lup001280.1	4	IPR000719; Protein kinase, catalytic domain	IPR002290; Serine/threonine- / dual-specificity protein kinase, catalytic  domain	IPR013210; Leucine-rich repeat-containing N-terminal, type 2	IPR020635; Tyrosine-protein kinase, catalytic domain
Lup001281.1	4	IPR000719; Protein kinase, catalytic domain	IPR002290; Serine/threonine- / dual-specificity protein kinase, catalytic  domain	IPR008271; Serine/threonine-protein kinase, active site	IPR020635; Tyrosine-protein kinase, catalytic domain
Lup001282.1	1	IPR015310; Activator of Hsp90 ATPase, N-terminal
Lup001283.1	1	IPR004282; Chloroplast envelope membrane protein, CemA
Lup001284.1	2	IPR000109; Oligopeptide transporter	IPR018456; PTR2 family proton/oligopeptide symporter, conserved site
Lup001285.1	4	IPR000994; Peptidase M24, structural domain	IPR001714; Peptidase M24, methionine aminopeptidase	IPR002468; Peptidase M24A, methionine aminopeptidase, subfamily 2	IPR018349; Peptidase M24A, methionine aminopeptidase, subfamily 2, binding site
Lup001286.4	4	IPR000719; Protein kinase, catalytic domain	IPR001611; Leucine-rich repeat	IPR002290; Serine/threonine- / dual-specificity protein kinase, catalytic  domain	IPR020635; Tyrosine-protein kinase, catalytic domain
Lup001287.1	5	IPR000719; Protein kinase, catalytic domain	IPR002290; Serine/threonine- / dual-specificity protein kinase, catalytic  domain	IPR006016; UspA	IPR008271; Serine/threonine-protein kinase, active site	IPR020635; Tyrosine-protein kinase, catalytic domain
Lup001288.1	1	IPR003690; Mitochodrial transcription termination factor-related
Lup001290.3	1	IPR022227; Protein of unknown function DUF3754
Lup001291.1	8	IPR001757; ATPase, P-type, K/Mg/Cd/Cu/Zn/Na/Ca/Na/H-transporter	IPR004014; ATPase, P-type cation-transporter, N-terminal	IPR005834; Haloacid dehalogenase-like hydrolase	IPR006068; ATPase, P-type cation-transporter, C-terminal	IPR006069; ATPase, P-type cation exchange, alpha subunit	IPR008250; ATPase, P-type, ATPase-associated domain	IPR018303; ATPase, P-type phosphorylation site	IPR024750; Calcium-transporting ATPase, N-terminal autoinhibitory domain
Lup001292.1	1	IPR003959; ATPase, AAA-type, core
Lup001293.1	1	IPR000782; FAS1 domain
Lup001294.2	7	IPR000449; Ubiquitin-associated/translation elongation factor EF1B, N-terminal	IPR000626; Ubiquitin	IPR004806; UV excision repair protein Rad23	IPR006636; Heat shock chaperonin-binding	IPR015360; XPC-binding domain	IPR015940; Ubiquitin-associated/translation elongation factor EF1B, N-terminal, eukaryote	IPR019955; Ubiquitin supergroup
Lup001295.1	3	IPR001128; Cytochrome P450	IPR002401; Cytochrome P450, E-class, group I	IPR017972; Cytochrome P450, conserved site
Lup001296.1	1	IPR001841; Zinc finger, RING-type
Lup001297.1	1	IPR002523; Mg2+ transporter protein, CorA-like/Zinc transport protein ZntB
Lup001298.1	1	IPR003245; Plastocyanin-like
Lup001299.1	5	IPR000719; Protein kinase, catalytic domain	IPR002290; Serine/threonine- / dual-specificity protein kinase, catalytic  domain	IPR008271; Serine/threonine-protein kinase, active site	IPR017441; Protein kinase, ATP binding site	IPR020635; Tyrosine-protein kinase, catalytic domain
Lup001301.1	1	IPR004938; Xyloglucan fucosyltransferase
Lup001302.1	3	IPR000048; IQ motif, EF-hand binding site	IPR000595; Cyclic nucleotide-binding domain	IPR005821; Ion transport
Lup001303.1	2	IPR013747; 3-Oxoacyl-[acyl-carrier-protein (ACP)] synthase III C-terminal	IPR013751; 3-Oxoacyl-[acyl-carrier-protein (ACP)] synthase III
Lup001305.1	1	IPR003657; DNA-binding WRKY
Lup001306.1	7	IPR000719; Protein kinase, catalytic domain	IPR002290; Serine/threonine- / dual-specificity protein kinase, catalytic  domain	IPR004041; NAF domain	IPR008271; Serine/threonine-protein kinase, active site	IPR017441; Protein kinase, ATP binding site	IPR018451; NAF/FISL domain	IPR020635; Tyrosine-protein kinase, catalytic domain
Lup001307.1	2	IPR001858; Phosphatidylethanolamine-binding, conserved site	IPR008914; Phosphatidylethanolamine-binding protein PEBP
Lup001308.1	1	IPR002885; Pentatricopeptide repeat
Lup001309.1	2	IPR004827; Basic-leucine zipper domain	IPR011616; bZIP transcription factor, bZIP-1
Lup001311.1	1	IPR002143; Ribosomal protein L1
Lup001312.1	1	IPR002143; Ribosomal protein L1
Lup001313.1	1	IPR000490; Glycoside hydrolase, family 17
Lup001314.1	3	IPR002048; Calcium-binding EF-hand	IPR018247; EF-Hand 1, calcium-binding site	IPR018249; EF-HAND 2
Lup001315.1	2	IPR000095; PAK-box/P21-Rho-binding	IPR000198; Rho GTPase-activating protein domain
Lup001316.1	1	IPR021410; Protein of unknown function DUF3049
Lup001317.1	1	IPR003010; Nitrilase/cyanide hydratase
Lup001318.1	1	IPR009367; Mitochondrial fission ELM1-like
Lup001319.1	1	IPR006702; Uncharacterised protein family UPF0497, trans-membrane plant
Lup001320.1	1	IPR010334; Dcp1-like decapping
Lup001321.1	2	IPR001611; Leucine-rich repeat	IPR003591; Leucine-rich repeat, typical subtype
Lup001325.3	1	IPR003441; No apical meristem (NAM) protein
Lup001326.1	1	IPR006941; Ribonuclease CAF1
Lup001327.1	1	IPR006458; Ovate  protein family, C-terminal
Lup001328.1	1	IPR004864; Late embryogenesis abundant protein, LEA-14
Lup001330.1	1	IPR020966; Malate transporter, aliminium toerance
Lup001332.1	1	IPR003613; U box domain
Lup001333.1	1	IPR002885; Pentatricopeptide repeat
Lup001334.1	3	IPR001623; Heat shock protein DnaJ, N-terminal	IPR003095; Heat shock protein DnaJ	IPR021410; Protein of unknown function DUF3049
Lup001335.1	1	IPR002125; CMP/dCMP deaminase, zinc-binding
Lup001336.1	1	IPR000184; Bacterial surface antigen (D15)
Lup001337.1	3	IPR001752; Kinesin, motor domain	IPR019821; Kinesin, motor region, conserved site	IPR024658; Kinesin-like, KLP2
Lup001338.1	1	IPR006780; YABBY protein
Lup001339.1	1	IPR005150; Cellulose synthase
Lup001340.3	2	IPR001810; F-box domain, cyclin-like	IPR005150; Cellulose synthase
Lup001341.2	1	IPR003657; DNA-binding WRKY
Lup001342.1	1	IPR001810; F-box domain, cyclin-like
Lup001343.1	6	IPR000330; SNF2-related	IPR001650; Helicase, C-terminal	IPR001841; Zinc finger, RING-type	IPR008417; B-cell receptor-associated 31-like	IPR014001; Helicase, superfamily 1/2, ATP-binding domain	IPR017907; Zinc finger, RING-type, conserved site
Lup001344.1	4	IPR001005; SANT/Myb domain	IPR015495; Myb transcription factor	IPR017877; Myb-like domain	IPR017930; Myb domain, DNA-binding
Lup001345.1	1	IPR004241; Autophagy protein Atg8 ubiquitin-like
Lup001346.2	2	IPR002659; Glycosyl transferase, family 31	IPR025298; Domain of unknown function DUF4094
Lup001348.1	1	IPR002528; Multi antimicrobial extrusion protein
Lup001349.1	2	IPR001828; Extracellular ligand-binding receptor	IPR002455; GPCR, family 3, gamma-aminobutyric acid receptor, type B
Lup001350.1	4	IPR001320; Ionotropic glutamate receptor	IPR001638; Extracellular solute-binding protein, family 3	IPR001828; Extracellular ligand-binding receptor	IPR002455; GPCR, family 3, gamma-aminobutyric acid receptor, type B
Lup001351.1	3	IPR001356; Homeodomain	IPR002913; Lipid-binding START	IPR017970; Homeobox, conserved site
Lup001354.1	2	IPR000727; Target SNARE coiled-coil domain	IPR006011; Syntaxin, N-terminal
Lup001355.1	1	IPR001950; Translation initiation factor SUI1
Lup001356.1	8	IPR000719; Protein kinase, catalytic domain	IPR001611; Leucine-rich repeat	IPR002290; Serine/threonine- / dual-specificity protein kinase, catalytic  domain	IPR003591; Leucine-rich repeat, typical subtype	IPR008271; Serine/threonine-protein kinase, active site	IPR013210; Leucine-rich repeat-containing N-terminal, type 2	IPR017441; Protein kinase, ATP binding site	IPR020635; Tyrosine-protein kinase, catalytic domain
Lup001358.1	2	IPR001199; Cytochrome b5	IPR018506; Cytochrome b5, heme-binding site
Lup001359.1	2	IPR000489; Pterin-binding	IPR000550; 7,8-Dihydro-6-hydroxymethylpterin-pyrophosphokinase, HPPK
Lup001360.1	1	IPR011611; Carbohydrate/purine kinase
Lup001361.1	1	IPR006148; Glucosamine/galactosamine-6-phosphate isomerase
Lup001362.1	4	IPR000719; Protein kinase, catalytic domain	IPR002290; Serine/threonine- / dual-specificity protein kinase, catalytic  domain	IPR017441; Protein kinase, ATP binding site	IPR020635; Tyrosine-protein kinase, catalytic domain
Lup001363.1	3	IPR001128; Cytochrome P450	IPR002401; Cytochrome P450, E-class, group I	IPR017972; Cytochrome P450, conserved site
Lup001364.1	1	IPR007715; Coenzyme Q biosynthesis Coq4
Lup001365.1	1	IPR007715; Coenzyme Q biosynthesis Coq4
Lup001367.1	3	IPR002048; Calcium-binding EF-hand	IPR018247; EF-Hand 1, calcium-binding site	IPR018249; EF-HAND 2
Lup001369.1	1	IPR009834; Ureide permease
Lup001370.1	2	IPR000073; Alpha/beta hydrolase fold-1	IPR000639; Epoxide hydrolase-like
Lup001371.2	1	IPR012946; X8
Lup001372.1	1	IPR005578; Hrf1
Lup001373.1	2	IPR002872; Proline dehydrogenase	IPR015659; Proline oxidase
Lup001375.1	4	IPR003593; AAA+ ATPase domain	IPR003959; ATPase, AAA-type, core	IPR003960; ATPase, AAA-type, conserved site	IPR011546; Peptidase M41, FtsH extracellular
Lup001376.1	3	IPR001342; Homoserine dehydrogenase, catalytic	IPR005106; Aspartate/homoserine dehydrogenase, NAD-binding	IPR019811; Homoserine dehydrogenase, conserved site
Lup001377.1	7	IPR000719; Protein kinase, catalytic domain	IPR001611; Leucine-rich repeat	IPR002290; Serine/threonine- / dual-specificity protein kinase, catalytic  domain	IPR008271; Serine/threonine-protein kinase, active site	IPR013210; Leucine-rich repeat-containing N-terminal, type 2	IPR017441; Protein kinase, ATP binding site	IPR020635; Tyrosine-protein kinase, catalytic domain
Lup001378.1	2	IPR000315; Zinc finger, B-box	IPR010402; CCT domain
Lup001379.1	1	IPR006456; ZF-HD homeobox protein, Cys/His-rich dimerisation domain
Lup001380.1	1	IPR002495; Glycosyl transferase, family 8
Lup001381.1	2	IPR004827; Basic-leucine zipper domain	IPR011616; bZIP transcription factor, bZIP-1
Lup001382.1	1	IPR001841; Zinc finger, RING-type
Lup001383.1	1	IPR024951; Sulphate adenylyltransferase catalytic domain
Lup001384.1	2	IPR025481; Cell morphogenesis protein C-terminal	IPR025614; Cell morphogenesis protein N-terminal
Lup001385.1	2	IPR001611; Leucine-rich repeat	IPR013210; Leucine-rich repeat-containing N-terminal, type 2
Lup001386.1	2	IPR001611; Leucine-rich repeat	IPR003591; Leucine-rich repeat, typical subtype
Lup001388.1	5	IPR000719; Protein kinase, catalytic domain	IPR002290; Serine/threonine- / dual-specificity protein kinase, catalytic  domain	IPR008271; Serine/threonine-protein kinase, active site	IPR017441; Protein kinase, ATP binding site	IPR020635; Tyrosine-protein kinase, catalytic domain
Lup001389.1	1	IPR006918; Glycosyl-phosphatidyl inositol-anchored, plant
Lup001390.1	1	IPR006918; Glycosyl-phosphatidyl inositol-anchored, plant
Lup001391.2	1	IPR002905; N2,N2-dimethylguanosine tRNA methyltransferase
Lup001392.1	1	IPR004901; Alpha-1,4-glucan-protein synthase, UDP-forming
Lup001393.1	1	IPR004901; Alpha-1,4-glucan-protein synthase, UDP-forming
Lup001394.1	1	IPR001128; Cytochrome P450
Lup001397.1	2	IPR002100; Transcription factor, MADS-box	IPR002487; Transcription factor, K-box
Lup001398.1	1	IPR002487; Transcription factor, K-box
Lup001399.1	1	IPR001841; Zinc finger, RING-type
Lup001400.1	1	IPR006041; Pollen Ole e 1 allergen/extensin
Lup001401.2	1	IPR009846; Splicing factor 3B subunit 5/RDS3 complex subunit 10
Lup001402.1	1	IPR019378; GDP-fucose protein O-fucosyltransferase
Lup001403.1	1	IPR002885; Pentatricopeptide repeat
Lup001404.1	1	IPR000909; Phospholipase C, phosphatidylinositol-specific , X domain
Lup001405.1	1	IPR006626; Parallel beta-helix repeat
Lup001406.1	1	IPR000717; Proteasome component (PCI) domain
Lup001407.1	1	IPR004274; NLI interacting factor
Lup001408.1	1	IPR025486; Domain of unknown function DUF4378
Lup001409.1	2	IPR005333; Transcription factor, TCP	IPR017887; Transcription factor TCP subgroup
Lup001411.1	1	IPR021954; Protein of unknown function DUF3571
Lup001412.1	2	IPR002213; UDP-glucuronosyl/UDP-glucosyltransferase	IPR018247; EF-Hand 1, calcium-binding site
Lup001413.2	1	IPR002213; UDP-glucuronosyl/UDP-glucosyltransferase
Lup001414.2	5	IPR001680; WD40 repeat	IPR012972; NLE	IPR017986; WD40-repeat-containing domain	IPR019775; WD40 repeat, conserved site	IPR020472; G-protein beta WD-40 repeat
Lup001415.1	1	IPR002213; UDP-glucuronosyl/UDP-glucosyltransferase
Lup001417.1	2	IPR001266; Ribosomal protein S19e	IPR018277; Ribosomal protein S19e, conserved site
Lup001418.1	1	IPR009675; Xklp2 targeting protein
Lup001419.1	1	IPR002495; Glycosyl transferase, family 8
Lup001420.1	7	IPR001270; Chaperonin ClpA/B	IPR003593; AAA+ ATPase domain	IPR003959; ATPase, AAA-type, core	IPR004176; Clp, N-terminal	IPR013093; ATPase, AAA-2	IPR018368; Chaperonin ClpA/B, conserved site	IPR019489; Clp ATPase, C-terminal
Lup001423.1	2	IPR001841; Zinc finger, RING-type	IPR017907; Zinc finger, RING-type, conserved site
Lup001424.1	1	IPR005097; Saccharopine dehydrogenase / Homospermidine synthase
Lup001425.1	2	IPR008238; Chorismate mutase, AroQ class, eukaryotic type	IPR020822; Chorismate mutase, type II
Lup001426.1	1	IPR003245; Plastocyanin-like
Lup001427.1	1	IPR022017; Domain of unknown function DUF3598
Lup001428.1	5	IPR000719; Protein kinase, catalytic domain	IPR002290; Serine/threonine- / dual-specificity protein kinase, catalytic  domain	IPR008271; Serine/threonine-protein kinase, active site	IPR017441; Protein kinase, ATP binding site	IPR020635; Tyrosine-protein kinase, catalytic domain
Lup001429.1	1	IPR009769; Domain of unknown function DUF1336
Lup001430.1	8	IPR000449; Ubiquitin-associated/translation elongation factor EF1B, N-terminal	IPR000719; Protein kinase, catalytic domain	IPR001772; Kinase-associated KA1	IPR002290; Serine/threonine- / dual-specificity protein kinase, catalytic  domain	IPR008271; Serine/threonine-protein kinase, active site	IPR015940; Ubiquitin-associated/translation elongation factor EF1B, N-terminal, eukaryote	IPR017441; Protein kinase, ATP binding site	IPR020635; Tyrosine-protein kinase, catalytic domain
Lup001431.1	1	IPR003864; Domain of unknown function DUF221
Lup001432.1	1	IPR007705; Vesicle transport v-SNARE, N-terminal
Lup001433.1	1	IPR000277; Cys/Met metabolism, pyridoxal phosphate-dependent enzyme
Lup001434.1	1	IPR018971; Protein of unknown function DUF1997
Lup001436.1	3	IPR001005; SANT/Myb domain	IPR015495; Myb transcription factor	IPR017930; Myb domain, DNA-binding
Lup001437.1	3	IPR001005; SANT/Myb domain	IPR015495; Myb transcription factor	IPR017930; Myb domain, DNA-binding
Lup001438.1	2	IPR001372; Dynein light chain, type 1/2	IPR001841; Zinc finger, RING-type
Lup001439.1	4	IPR000823; Plant peroxidase	IPR002016; Haem peroxidase, plant/fungal/bacterial	IPR019793; Peroxidases heam-ligand binding site	IPR019794; Peroxidase, active site
Lup001440.1	2	IPR000225; Armadillo	IPR003613; U box domain
Lup001441.1	7	IPR000719; Protein kinase, catalytic domain	IPR002290; Serine/threonine- / dual-specificity protein kinase, catalytic  domain	IPR004041; NAF domain	IPR008271; Serine/threonine-protein kinase, active site	IPR017441; Protein kinase, ATP binding site	IPR018451; NAF/FISL domain	IPR020635; Tyrosine-protein kinase, catalytic domain
Lup001443.1	7	IPR000719; Protein kinase, catalytic domain	IPR002290; Serine/threonine- / dual-specificity protein kinase, catalytic  domain	IPR004041; NAF domain	IPR008271; Serine/threonine-protein kinase, active site	IPR017441; Protein kinase, ATP binding site	IPR018451; NAF/FISL domain	IPR020635; Tyrosine-protein kinase, catalytic domain
Lup001444.1	1	IPR006943; Domain of unknown function DUF641, plant
Lup001445.1	4	IPR000719; Protein kinase, catalytic domain	IPR002290; Serine/threonine- / dual-specificity protein kinase, catalytic  domain	IPR008271; Serine/threonine-protein kinase, active site	IPR020635; Tyrosine-protein kinase, catalytic domain
Lup001446.1	5	IPR002963; Expansin	IPR007112; Expansin/pollen allergen, DPBB domain	IPR007117; Pollen allergen/expansin, C-terminal	IPR007118; Expansin/Lol pI	IPR009009; Barwin-related endoglucanase
Lup001447.2	3	IPR007233; Sybindin-like protein	IPR007863; Peptidase M16, C-terminal	IPR011765; Peptidase M16, N-terminal
Lup001448.1	2	IPR001005; SANT/Myb domain	IPR017930; Myb domain, DNA-binding
Lup001449.1	1	IPR000528; Plant lipid transfer protein/Par allergen
Lup001450.1	1	IPR002100; Transcription factor, MADS-box
Lup001451.1	2	IPR004827; Basic-leucine zipper domain	IPR011616; bZIP transcription factor, bZIP-1
Lup001453.1	3	IPR001128; Cytochrome P450	IPR002401; Cytochrome P450, E-class, group I	IPR017972; Cytochrome P450, conserved site
Lup001454.1	3	IPR001128; Cytochrome P450	IPR002401; Cytochrome P450, E-class, group I	IPR017972; Cytochrome P450, conserved site
Lup001455.1	2	IPR003340; B3 DNA binding domain	IPR011124; Zinc finger, CW-type
Lup001457.1	3	IPR004045; Glutathione S-transferase, N-terminal	IPR004046; Glutathione S-transferase, C-terminal	IPR017933; Glutathione S-transferase/chloride channel, C-terminal
Lup001458.1	3	IPR001128; Cytochrome P450	IPR002401; Cytochrome P450, E-class, group I	IPR017972; Cytochrome P450, conserved site
Lup001459.1	1	IPR011684; KIP1-like
Lup001460.1	1	IPR002735; Translation initiation factor IF2/IF5
Lup001461.1	2	IPR000608; Ubiquitin-conjugating enzyme, E2	IPR023313; Ubiquitin-conjugating enzyme, active site
Lup001462.1	1	IPR004864; Late embryogenesis abundant protein, LEA-14
Lup001464.1	6	IPR000719; Protein kinase, catalytic domain	IPR001611; Leucine-rich repeat	IPR002290; Serine/threonine- / dual-specificity protein kinase, catalytic  domain	IPR013210; Leucine-rich repeat-containing N-terminal, type 2	IPR017441; Protein kinase, ATP binding site	IPR020635; Tyrosine-protein kinase, catalytic domain
Lup001465.2	3	IPR003593; AAA+ ATPase domain	IPR003959; ATPase, AAA-type, core	IPR003960; ATPase, AAA-type, conserved site
Lup001466.1	8	IPR000719; Protein kinase, catalytic domain	IPR001611; Leucine-rich repeat	IPR002290; Serine/threonine- / dual-specificity protein kinase, catalytic  domain	IPR003591; Leucine-rich repeat, typical subtype	IPR008271; Serine/threonine-protein kinase, active site	IPR013210; Leucine-rich repeat-containing N-terminal, type 2	IPR017441; Protein kinase, ATP binding site	IPR020635; Tyrosine-protein kinase, catalytic domain
Lup001467.1	1	IPR002524; Cation efflux protein
Lup001468.1	1	IPR000109; Oligopeptide transporter
Lup001469.1	2	IPR005814; Aminotransferase class-III	IPR010164; Ornithine aminotransferase
Lup001470.1	1	IPR010605; Protein of unknown function DUF1191
Lup001472.1	1	IPR000456; Ribosomal protein L17
Lup001473.1	2	IPR001310; Histidine triad (HIT) protein	IPR019808; Histidine triad, conserved site
Lup001474.1	1	IPR006634; TRAM/LAG1/CLN8 homology domain
Lup001475.1	1	IPR000644; Cystathionine beta-synthase, core
Lup001476.1	2	IPR002283; Isopenicillin N synthase	IPR005123; Oxoglutarate/iron-dependent oxygenase
Lup001477.1	1	IPR006636; Heat shock chaperonin-binding
Lup001479.1	1	IPR000620; Drug/metabolite transporter
Lup001480.1	1	IPR010605; Protein of unknown function DUF1191
Lup001482.1	4	IPR000235; Ribosomal protein S7	IPR005716; Ribosomal protein S7, eukaryotic/archaeal	IPR020606; Ribosomal protein S7, conserved site	IPR023798; Ribosomal protein S7 domain
Lup001483.1	2	IPR001077; O-methyltransferase, family 2	IPR012967; Plant methyltransferase dimerisation
Lup001484.1	1	IPR013180; Domain of unknown function DUF1716, eukaryotic
Lup001486.1	1	IPR013892; Cytochrome c oxidase biogenesis protein Cmc1-like
Lup001487.1	5	IPR001965; Zinc finger, PHD-type	IPR003121; SWIB/MDM2 domain	IPR003169; GYF	IPR004343; Plus-3	IPR018144; Plus-3 domain, subgroup
Lup001488.1	3	IPR001611; Leucine-rich repeat	IPR003591; Leucine-rich repeat, typical subtype	IPR013210; Leucine-rich repeat-containing N-terminal, type 2
Lup001491.1	2	IPR001613; Flavin amine oxidase	IPR002937; Amine oxidase
Lup001492.1	5	IPR001806; Small GTPase superfamily	IPR002041; Ran GTPase	IPR003578; Small GTPase superfamily, Rho type	IPR003579; Small GTPase superfamily, Rab type	IPR020849; Small GTPase superfamily, Ras type
Lup001494.1	3	IPR000994; Peptidase M24, structural domain	IPR013719; Domain of unknown function DUF1747	IPR013953; FACT complex subunit Spt16p/Cdc68p
Lup001495.1	2	IPR002618; UTP--glucose-1-phosphate uridylyltransferase	IPR016267; UTP--glucose-1-phosphate uridylyltransferase, subgroup
Lup001496.1	5	IPR002963; Expansin	IPR007112; Expansin/pollen allergen, DPBB domain	IPR007117; Pollen allergen/expansin, C-terminal	IPR007118; Expansin/Lol pI	IPR009009; Barwin-related endoglucanase
Lup001497.1	4	IPR000306; Zinc finger, FYVE-type	IPR000408; Regulator of chromosome condensation, RCC1	IPR013591; Brevis radix-like domain	IPR017455; Zinc finger, FYVE-related
Lup001498.1	1	IPR003441; No apical meristem (NAM) protein
Lup001499.1	2	IPR002129; Pyridoxal phosphate-dependent decarboxylase	IPR010107; Glutamate decarboxylase
Lup001500.2	1	IPR007533; Cytochrome c oxidase assembly protein CtaG/Cox11
Lup001501.1	1	IPR001005; SANT/Myb domain
Lup001502.1	1	IPR013210; Leucine-rich repeat-containing N-terminal, type 2
Lup001507.1	1	IPR007087; Zinc finger, C2H2
Lup001508.1	1	IPR002100; Transcription factor, MADS-box
Lup001509.1	1	IPR008710; Nicastrin
Lup001510.1	5	IPR000283; NADH:ubiquinone oxidoreductase, 75kDa subunit, conserved site	IPR001041; 2Fe-2S ferredoxin-type domain	IPR006656; Molybdopterin oxidoreductase	IPR015405; NADH-quinone oxidoreductase, chain G, C-terminal	IPR019574; NADH:ubiquinone oxidoreductase, subunit G, iron-sulphur binding
Lup001512.1	2	IPR008146; Glutamine synthetase, catalytic domain	IPR008147; Glutamine synthetase, beta-Grasp
Lup001513.1	2	IPR000086; NUDIX hydrolase domain	IPR020084; NUDIX hydrolase, conserved site
Lup001514.1	1	IPR002902; Gnk2-homologous domain
Lup001515.1	1	IPR007877; Protein of unknown function DUF707
Lup001516.1	3	IPR001005; SANT/Myb domain	IPR015495; Myb transcription factor	IPR017930; Myb domain, DNA-binding
Lup001517.1	2	IPR006251; Homoaconitase/3-isopropylmalate dehydratase, large subunit	IPR015937; Aconitase/isopropylmalate dehydratase
Lup001521.1	2	IPR001040; Translation Initiation factor eIF- 4e	IPR019770; Eukaryotic translation initiation factor 4E (eIF-4E), conserved site
Lup001522.2	3	IPR001424; Superoxide dismutase, copper/zinc binding domain	IPR018152; Superoxide dismutase, copper/zinc, binding site	IPR024134; Superoxide dismutase (Cu/Zn) / chaperones
Lup001523.1	6	IPR000217; Tubulin	IPR002452; Alpha tubulin	IPR003008; Tubulin/FtsZ, GTPase domain	IPR013838; Beta tubulin, autoregulation binding site	IPR017975; Tubulin, conserved site	IPR018316; Tubulin/FtsZ, 2-layer sandwich domain
Lup001524.1	1	IPR001471; AP2/ERF domain
Lup001525.1	3	IPR000727; Target SNARE coiled-coil domain	IPR006011; Syntaxin, N-terminal	IPR006012; Syntaxin/epimorphin, conserved site
Lup001526.1	2	IPR001764; Glycoside hydrolase, family 3, N-terminal	IPR002772; Glycoside hydrolase family 3 C-terminal domain
Lup001527.1	2	IPR001764; Glycoside hydrolase, family 3, N-terminal	IPR002772; Glycoside hydrolase family 3 C-terminal domain
Lup001528.1	3	IPR000008; C2 calcium-dependent membrane targeting	IPR013583; Phosphoribosyltransferase C-terminal	IPR018029; C2 membrane targeting protein
Lup001529.1	1	IPR001159; Double-stranded RNA-binding
Lup001530.1	2	IPR002629; Methionine synthase, vitamin-B12 independent	IPR013215; Cobalamin (vitamin B12)-independent methionine synthase MetE, N-terminal
Lup001531.1	3	IPR000535; Major sperm protein	IPR002110; Ankyrin repeat	IPR020683; Ankyrin repeat-containing domain
Lup001533.1	2	IPR002121; Helicase/RNase D C-terminal, HRDC domain	IPR002562; 3'-5' exonuclease domain
Lup001534.1	1	IPR012864; Cysteamine dioxygenase
Lup001535.1	1	IPR004883; Lateral organ boundaries, LOB
Lup001536.1	3	IPR001214; SET domain	IPR003616; Post-SET domain	IPR007728; Pre-SET domain
Lup001537.1	2	IPR003593; AAA+ ATPase domain	IPR013748; Replication factor C, C-terminal domain
Lup001538.1	1	IPR004837; Sodium/calcium exchanger membrane region
Lup001539.1	1	IPR003406; Glycosyl transferase, family 14
Lup001540.1	3	IPR000008; C2 calcium-dependent membrane targeting	IPR013583; Phosphoribosyltransferase C-terminal	IPR018029; C2 membrane targeting protein
Lup001541.1	4	IPR000812; Transcription factor TFIIB	IPR011665; Brf1-like TBP-binding	IPR013150; Transcription factor TFIIB, cyclin-related	IPR013763; Cyclin-like
Lup001542.1	1	IPR003851; Zinc finger, Dof-type
Lup001543.1	1	IPR001356; Homeodomain
Lup001544.1	3	IPR001005; SANT/Myb domain	IPR015495; Myb transcription factor	IPR017930; Myb domain, DNA-binding
Lup001545.1	1	IPR004263; Exostosin-like
Lup001546.1	3	IPR000544; Octanoyltransferase	IPR004143; Biotin/lipoate A/B protein ligase	IPR020605; Octanoyltransferase, conserved site
Lup001547.1	1	IPR001810; F-box domain, cyclin-like
Lup001548.1	1	IPR001810; F-box domain, cyclin-like
Lup001549.1	1	IPR001810; F-box domain, cyclin-like
Lup001550.1	1	IPR001810; F-box domain, cyclin-like
Lup001552.1	1	IPR001164; Arf GTPase activating protein
Lup001553.1	3	IPR001623; Heat shock protein DnaJ, N-terminal	IPR003095; Heat shock protein DnaJ	IPR018253; Heat shock protein DnaJ, conserved site
Lup001556.1	2	IPR004827; Basic-leucine zipper domain	IPR011700; Basic leucine zipper
Lup001557.2	1	IPR006076; FAD dependent oxidoreductase
Lup001558.1	3	IPR002048; Calcium-binding EF-hand	IPR018247; EF-Hand 1, calcium-binding site	IPR018249; EF-HAND 2
Lup001559.1	3	IPR000426; Proteasome, alpha-subunit, N-terminal domain	IPR001353; Proteasome, subunit alpha/beta	IPR023332; Proteasome A-type subunit
Lup001560.1	1	IPR010547; Plant specific mitochondrial import receptor subunit TOM20
Lup001561.1	2	IPR003121; SWIB/MDM2 domain	IPR019835; SWIB domain
Lup001563.1	1	IPR001911; Ribosomal protein S21
Lup001564.1	3	IPR000644; Cystathionine beta-synthase, core	IPR001807; Chloride channel, voltage gated	IPR002251; Chloride channel ClC-plant
Lup001565.1	3	IPR000764; Uridine kinase	IPR003245; Plastocyanin-like	IPR006083; Phosphoribulokinase/uridine kinase
Lup001566.1	2	IPR000073; Alpha/beta hydrolase fold-1	IPR006693; Partial AB-hydrolase lipase domain
Lup001567.1	3	IPR001128; Cytochrome P450	IPR002401; Cytochrome P450, E-class, group I	IPR017972; Cytochrome P450, conserved site
Lup001569.1	1	IPR019448; EEIG1/EHBP1 N-terminal domain
Lup001570.1	2	IPR002110; Ankyrin repeat	IPR020683; Ankyrin repeat-containing domain
Lup001571.1	1	IPR003690; Mitochodrial transcription termination factor-related
Lup001572.1	1	IPR000717; Proteasome component (PCI) domain
Lup001573.1	1	IPR015353; Rubisco LS methyltransferase, substrate-binding domain
Lup001574.1	2	IPR002326; Cytochrome c1	IPR009056; Cytochrome c domain
Lup001576.1	1	IPR013870; Ribosomal protein L37, mitochondrial
Lup001577.1	1	IPR001810; F-box domain, cyclin-like
Lup001578.1	4	IPR001282; Glucose-6-phosphate dehydrogenase	IPR019796; Glucose-6-phosphate dehydrogenase, active site	IPR022674; Glucose-6-phosphate dehydrogenase, NAD-binding	IPR022675; Glucose-6-phosphate dehydrogenase, C-terminal
Lup001579.1	5	IPR000719; Protein kinase, catalytic domain	IPR002290; Serine/threonine- / dual-specificity protein kinase, catalytic  domain	IPR008271; Serine/threonine-protein kinase, active site	IPR017441; Protein kinase, ATP binding site	IPR020635; Tyrosine-protein kinase, catalytic domain
Lup001581.1	1	IPR002554; Protein phosphatase 2A, regulatory B subunit, B56
Lup001582.1	1	IPR013094; Alpha/beta hydrolase fold-3
Lup001585.1	1	IPR003245; Plastocyanin-like
Lup001587.1	1	IPR002885; Pentatricopeptide repeat
Lup001588.1	2	IPR000626; Ubiquitin	IPR019955; Ubiquitin supergroup
Lup001589.1	2	IPR000626; Ubiquitin	IPR019955; Ubiquitin supergroup
Lup001590.1	2	IPR002022; Pectate lyase/Amb allergen	IPR018082; AmbAllergen
Lup001591.1	1	IPR019165; Peptidase M76, ATP23
Lup001593.1	1	IPR013177; Domain of unknown function DUF1713, mitochondria
Lup001595.1	3	IPR000795; Protein synthesis factor, GTP-binding	IPR004160; Translation elongation factor EFTu/EF1A, C-terminal	IPR004161; Translation elongation factor EFTu/EF1A, domain 2
Lup001596.1	5	IPR001806; Small GTPase superfamily	IPR002041; Ran GTPase	IPR003578; Small GTPase superfamily, Rho type	IPR003579; Small GTPase superfamily, Rab type	IPR020849; Small GTPase superfamily, Ras type
Lup001597.1	3	IPR001841; Zinc finger, RING-type	IPR002035; von Willebrand factor, type A	IPR010734; Copine
Lup001600.1	4	IPR003663; Sugar/inositol transporter	IPR005828; General substrate transporter	IPR005829; Sugar transporter, conserved site	IPR020846; Major facilitator superfamily domain
Lup001601.1	2	IPR001623; Heat shock protein DnaJ, N-terminal	IPR018253; Heat shock protein DnaJ, conserved site
Lup001604.1	1	IPR000073; Alpha/beta hydrolase fold-1
Lup001607.1	1	IPR004883; Lateral organ boundaries, LOB
Lup001609.1	5	IPR000408; Regulator of chromosome condensation, RCC1	IPR002194; Chaperonin TCP-1, conserved site	IPR002423; Chaperonin Cpn60/TCP-1	IPR012722; T-complex protein 1, zeta subunit	IPR017998; Chaperone, tailless complex polypeptide 1
Lup001610.1	2	IPR004255; O-acyltransferase, WSD1, N-terminal	IPR009721; O-acyltransferase, WSD1, C-terminal
Lup001611.1	2	IPR002610; Peptidase S54, rhomboid	IPR022764; Peptidase S54, rhomboid domain
Lup001612.1	3	IPR000231; Ribosomal protein L30e	IPR004038; Ribosomal protein L7Ae/L30e/S12e/Gadd45	IPR022991; Ribosomal protein L30e, conserved site
Lup001614.1	1	IPR009410; Allene oxide cyclase
Lup001615.1	1	IPR002885; Pentatricopeptide repeat
Lup001616.1	3	IPR005333; Transcription factor, TCP	IPR017887; Transcription factor TCP subgroup	IPR017888; CYC/TB1, R domain
Lup001618.1	1	IPR000649; Initiation factor 2B-related
Lup001619.1	2	IPR001878; Zinc finger, CCHC-type	IPR006568; PSP, proline-rich
Lup001620.2	1	IPR002018; Carboxylesterase, type B
Lup001621.1	1	IPR005200; Glycoside hydrolase, family 81
Lup001622.1	1	IPR005200; Glycoside hydrolase, family 81
Lup001623.1	1	IPR005200; Glycoside hydrolase, family 81
Lup001625.1	3	IPR001357; BRCT domain	IPR001841; Zinc finger, RING-type	IPR017907; Zinc finger, RING-type, conserved site
Lup001627.1	3	IPR013026; Tetratricopeptide repeat-containing domain	IPR013105; Tetratricopeptide TPR2	IPR019734; Tetratricopeptide repeat
Lup001628.1	3	IPR001926; Pyridoxal phosphate-dependent enzyme, beta subunit	IPR006316; Tryptophan synthase, beta chain-like	IPR006653; Tryptophan synthase, beta chain, conserved site
Lup001629.1	2	IPR007052; CS-like domain	IPR017447; CS domain
Lup001630.1	1	IPR005578; Hrf1
Lup001631.1	1	IPR002213; UDP-glucuronosyl/UDP-glucosyltransferase
Lup001632.1	2	IPR007087; Zinc finger, C2H2	IPR015880; Zinc finger, C2H2-like
Lup001633.1	1	IPR000504; RNA recognition motif domain
Lup001634.1	1	IPR004159; Putative S-adenosyl-L-methionine-dependent methyltransferase
Lup001635.1	1	IPR008889; VQ
Lup001636.1	5	IPR001440; Tetratricopeptide TPR-1	IPR013026; Tetratricopeptide repeat-containing domain	IPR013105; Tetratricopeptide TPR2	IPR013766; Thioredoxin domain	IPR019734; Tetratricopeptide repeat
Lup001638.1	1	IPR003337; Trehalose-phosphatase
Lup001639.1	1	IPR012936; Domain of unknown function DUF1692
Lup001640.1	1	IPR001471; AP2/ERF domain
Lup001641.1	1	IPR016140; Bifunctional inhibitor/plant lipid transfer protein/seed storage helical domain
Lup001643.1	3	IPR002645; Sulphate transporter/antisigma-factor antagonist STAS	IPR011547; Sulphate transporter	IPR018045; Sulphate anion transporter, conserved site
Lup001644.1	3	IPR002645; Sulphate transporter/antisigma-factor antagonist STAS	IPR011547; Sulphate transporter	IPR018045; Sulphate anion transporter, conserved site
Lup001645.1	2	IPR001461; Peptidase A1	IPR001969; Peptidase aspartic, active site
Lup001646.1	1	IPR009450; Phosphatidylinositol N-acetylglucosaminyltransferase
Lup001647.1	1	IPR013216; Methyltransferase type 11
Lup001648.1	1	IPR002123; Phospholipid/glycerol acyltransferase
Lup001649.1	2	IPR002659; Glycosyl transferase, family 31	IPR025298; Domain of unknown function DUF4094
Lup001650.1	3	IPR001965; Zinc finger, PHD-type	IPR019786; Zinc finger, PHD-type, conserved site	IPR019787; Zinc finger, PHD-finger
Lup001652.1	1	IPR007201; RNA recognition motif 2
Lup001653.2	4	IPR002498; Phosphatidylinositol-4-phosphate 5-kinase, core	IPR003409; MORN motif	IPR016034; Phosphatidylinositol-4-phosphate 5-kinase, core, subgroup	IPR023610; Phosphatidylinositol-4-phosphate 5-kinase
Lup001654.1	2	IPR000648; Oxysterol-binding protein	IPR001849; Pleckstrin homology domain
Lup001656.1	1	IPR005380; XS domain
Lup001657.1	1	IPR007033; Golgin, RAB6-interacting
Lup001658.1	1	IPR006652; Kelch repeat type 1
Lup001659.1	1	IPR001841; Zinc finger, RING-type
Lup001660.1	3	IPR001128; Cytochrome P450	IPR002401; Cytochrome P450, E-class, group I	IPR017972; Cytochrome P450, conserved site
Lup001661.1	3	IPR003265; HhH-GPD domain	IPR003651; Endonuclease III-like, iron-sulphur cluster loop motif	IPR017877; Myb-like domain
Lup001662.1	1	IPR014812; Vacuolar protein sorting-associated protein 51
Lup001663.2	1	IPR013057; Amino acid transporter, transmembrane
Lup001664.1	4	IPR004182; GRAM	IPR010569; Myotubularin-related	IPR016130; Protein-tyrosine phosphatase, active site	IPR017906; Myotubularin phosphatase domain
Lup001665.1	4	IPR000089; Biotin/lipoyl attachment	IPR001078; 2-oxoacid dehydrogenase acyltransferase, catalytic domain	IPR003016; 2-oxo acid dehydrogenase, lipoyl-binding site	IPR004167; E3 binding
Lup001666.1	3	IPR001128; Cytochrome P450	IPR002401; Cytochrome P450, E-class, group I	IPR017972; Cytochrome P450, conserved site
Lup001667.1	2	IPR000845; Nucleoside phosphorylase domain	IPR018017; Nucleoside phosphorylase
Lup001668.1	1	IPR015338; EXTL2, alpha-1,4-N-acetylhexosaminyltransferase
Lup001669.1	1	IPR000374; Phosphatidate cytidylyltransferase
Lup001670.1	2	IPR001680; WD40 repeat	IPR017986; WD40-repeat-containing domain
Lup001671.1	1	IPR001296; Glycosyl transferase, family 1
Lup001672.1	1	IPR019333; Integrator complex, subunit 3
Lup001674.1	2	IPR001810; F-box domain, cyclin-like	IPR006527; F-box associated domain, type 1
Lup001677.1	1	IPR019448; EEIG1/EHBP1 N-terminal domain
Lup001678.1	1	IPR001841; Zinc finger, RING-type
Lup001679.1	2	IPR004087; K Homology domain	IPR004088; K Homology domain, type 1
Lup001680.1	4	IPR000823; Plant peroxidase	IPR002016; Haem peroxidase, plant/fungal/bacterial	IPR019793; Peroxidases heam-ligand binding site	IPR019794; Peroxidase, active site
Lup001682.1	2	IPR000873; AMP-dependent synthetase/ligase	IPR020845; AMP-binding, conserved site
Lup001683.1	4	IPR001236; Lactate/malate dehydrogenase, N-terminal	IPR001252; Malate dehydrogenase, active site	IPR010945; Malate dehydrogenase, type 2	IPR022383; Lactate/malate dehydrogenase, C-terminal
Lup001684.1	1	IPR003441; No apical meristem (NAM) protein
Lup001685.1	3	IPR001117; Multicopper oxidase, type 1	IPR011706; Multicopper oxidase, type 2	IPR011707; Multicopper oxidase, type 3
Lup001686.1	2	IPR007087; Zinc finger, C2H2	IPR015880; Zinc finger, C2H2-like
Lup001688.1	2	IPR001005; SANT/Myb domain	IPR017930; Myb domain, DNA-binding
Lup001689.1	1	IPR012862; Protein of unknown function DUF1635
Lup001690.1	1	IPR011515; Shugoshin, C-terminal
Lup001691.1	1	IPR004176; Clp, N-terminal
Lup001692.1	1	IPR004140; Exo70 exocyst complex subunit
Lup001693.1	3	IPR000086; NUDIX hydrolase domain	IPR020084; NUDIX hydrolase, conserved site	IPR020476; NUDIX hydrolase
Lup001694.1	8	IPR000719; Protein kinase, catalytic domain	IPR001611; Leucine-rich repeat	IPR002290; Serine/threonine- / dual-specificity protein kinase, catalytic  domain	IPR003591; Leucine-rich repeat, typical subtype	IPR008271; Serine/threonine-protein kinase, active site	IPR013210; Leucine-rich repeat-containing N-terminal, type 2	IPR017441; Protein kinase, ATP binding site	IPR020635; Tyrosine-protein kinase, catalytic domain
Lup001695.1	1	IPR005024; Snf7
Lup001696.1	1	IPR001841; Zinc finger, RING-type
Lup001697.1	1	IPR002109; Glutaredoxin
Lup001699.1	2	IPR002067; Mitochondrial carrier protein	IPR018108; Mitochondrial substrate/solute carrier
Lup001700.1	4	IPR001680; WD40 repeat	IPR003613; U box domain	IPR017986; WD40-repeat-containing domain	IPR019775; WD40 repeat, conserved site
Lup001701.1	4	IPR001394; Peptidase C19, ubiquitin carboxyl-terminal hydrolase 2	IPR002083; MATH	IPR018200; Peptidase C19, ubiquitin carboxyl-terminal hydrolase 2, conserved site	IPR024729; Peptidase C19  domain
Lup001702.1	1	IPR001104; 3-oxo-5-alpha-steroid 4-dehydrogenase, C-terminal
Lup001703.1	3	IPR000023; Phosphofructokinase domain	IPR001680; WD40 repeat	IPR022953; Phosphofructokinase
Lup001704.1	1	IPR002213; UDP-glucuronosyl/UDP-glucosyltransferase
Lup001705.1	1	IPR000136; Oleosin
Lup001706.1	1	IPR019135; Polycomb protein, VEFS-Box
Lup001707.1	1	IPR001471; AP2/ERF domain
Lup001709.1	1	IPR002477; Peptidoglycan binding-like
Lup001710.1	4	IPR001680; WD40 repeat	IPR017986; WD40-repeat-containing domain	IPR019775; WD40 repeat, conserved site	IPR020472; G-protein beta WD-40 repeat
Lup001711.1	1	IPR003175; Cyclin-dependent kinase inhibitor
Lup001712.1	1	IPR000504; RNA recognition motif domain
Lup001714.1	3	IPR001005; SANT/Myb domain	IPR015495; Myb transcription factor	IPR017930; Myb domain, DNA-binding
Lup001715.1	3	IPR000305; Excinuclease ABC, C subunit, N-terminal	IPR000432; DNA mismatch repair protein MutS, C-terminal	IPR007695; DNA mismatch repair protein MutS-like, N-terminal
Lup001717.1	1	IPR002902; Gnk2-homologous domain
Lup001718.1	1	IPR006571; TLDc
Lup001719.1	1	IPR010402; CCT domain
Lup001720.1	1	IPR021916; Protein of unknown function DUF3527
Lup001721.1	1	IPR005519; Acid phosphatase (Class B)
Lup001723.1	1	IPR007736; Caleosin
Lup001725.1	1	IPR005150; Cellulose synthase
Lup001727.1	1	IPR002083; MATH
Lup001728.1	1	IPR002083; MATH
Lup001729.1	4	IPR001789; Signal transduction response regulator, receiver domain	IPR003018; GAF domain	IPR003661; Signal transduction histidine kinase, subgroup 1, dimerisation/phosphoacceptor domain	IPR005467; Signal transduction histidine kinase, core
Lup001730.1	1	IPR005175; Domain of unknown function DUF296
Lup001732.1	1	IPR004000; Actin-like
Lup001734.1	1	IPR008637; HR-like lesion-inducer
Lup001735.2	1	IPR006702; Uncharacterised protein family UPF0497, trans-membrane plant
Lup001736.1	3	IPR000049; Electron transfer flavoprotein, beta-subunit, conserved site	IPR012255; Electron transfer flavoprotein, beta subunit	IPR014730; Electron transfer flavoprotein, alpha/beta-subunit, N-terminal
Lup001737.1	1	IPR001841; Zinc finger, RING-type
Lup001738.1	1	IPR001471; AP2/ERF domain
Lup001739.1	1	IPR006943; Domain of unknown function DUF641, plant
Lup001740.2	2	IPR002030; Mitochondrial brown fat uncoupling protein	IPR018108; Mitochondrial substrate/solute carrier
Lup001741.1	1	IPR000504; RNA recognition motif domain
Lup001743.1	1	IPR007572; Uncharacterised protein family Ycf20
Lup001744.1	1	IPR006941; Ribonuclease CAF1
Lup001745.1	2	IPR001563; Peptidase S10, serine carboxypeptidase	IPR018202; Peptidase S10, serine carboxypeptidase, active site
Lup001746.1	2	IPR001563; Peptidase S10, serine carboxypeptidase	IPR018202; Peptidase S10, serine carboxypeptidase, active site
Lup001747.1	1	IPR000182; GNAT domain
Lup001748.1	1	IPR007603; Choline transporter-like
Lup001750.1	1	IPR021825; Protein of unknown function DUF3411
Lup001752.1	4	IPR000943; RNA polymerase sigma-70 factor	IPR007624; RNA polymerase sigma-70 region 3	IPR007627; RNA polymerase sigma-70 region 2	IPR007630; RNA polymerase sigma-70 region 4
Lup001753.1	4	IPR007781; Alpha-N-acetylglucosaminidase	IPR024240; Alpha-N-acetylglucosaminidase, N-terminal	IPR024732; Alpha-N-acetylglucosaminidase, C-terminal	IPR024733; Alpha-N-acetylglucosaminidase, tim-barrel domain
Lup001754.1	1	IPR006166; ERCC4 domain
Lup001755.1	1	IPR004265; Plant disease resistance response protein
Lup001756.1	3	IPR002198; Short-chain dehydrogenase/reductase SDR	IPR002347; Glucose/ribitol dehydrogenase	IPR020904; Short-chain dehydrogenase/reductase, conserved site
Lup001757.1	1	IPR003864; Domain of unknown function DUF221
Lup001758.1	1	IPR019398; Pre-rRNA-processing protein TSR2
Lup001760.1	4	IPR001464; Annexin	IPR009118; Annexin, plant	IPR018252; Annexin repeat, conserved site	IPR018502; Annexin repeat
Lup001761.1	2	IPR000620; Drug/metabolite transporter	IPR004853; Domain of unknown function DUF250
Lup001762.1	2	IPR000620; Drug/metabolite transporter	IPR004853; Domain of unknown function DUF250
Lup001763.1	2	IPR000783; RNA polymerase, subunit H/Rpb5 C-terminal	IPR005571; RNA polymerase, Rpb5, N-terminal
Lup001765.1	3	IPR000836; Phosphoribosyltransferase	IPR001754; Orotidine 5'-phosphate decarboxylase domain	IPR018089; Orotidine 5'-phosphate decarboxylase, active site
Lup001766.1	3	IPR001254; Peptidase S1/S6, chymotrypsin/Hap	IPR001940; Peptidase S1C, HrtA/DegP2/Q/S	IPR015724; Serine endopeptidase DegP2
Lup001767.1	1	IPR002109; Glutaredoxin
Lup001768.1	1	IPR000644; Cystathionine beta-synthase, core
Lup001769.1	1	IPR003657; DNA-binding WRKY
Lup001771.1	3	IPR001929; Germin	IPR006045; Cupin 1	IPR019780; Germin, manganese binding site
Lup001773.1	2	IPR004827; Basic-leucine zipper domain	IPR011616; bZIP transcription factor, bZIP-1
Lup001774.1	9	IPR000719; Protein kinase, catalytic domain	IPR001125; Recoverin	IPR002048; Calcium-binding EF-hand	IPR002290; Serine/threonine- / dual-specificity protein kinase, catalytic  domain	IPR008271; Serine/threonine-protein kinase, active site	IPR017441; Protein kinase, ATP binding site	IPR018247; EF-Hand 1, calcium-binding site	IPR018249; EF-HAND 2	IPR020635; Tyrosine-protein kinase, catalytic domain
Lup001776.1	3	IPR007042; Arsenite-resistance protein 2	IPR007087; Zinc finger, C2H2	IPR021933; Protein of unknown function DUF3546
Lup001778.1	1	IPR007318; Phospholipid methyltransferase
Lup001779.1	1	IPR001471; AP2/ERF domain
Lup001782.1	2	IPR007286; EAP30	IPR021648; Vacuolar protein sorting protein, Vps36
Lup001783.2	5	IPR001433; Oxidoreductase FAD/NAD(P)-binding	IPR001709; Flavoprotein pyridine nucleotide cytochrome reductase	IPR001834; NADH:cytochrome b5 reductase (CBR)	IPR008333; Oxidoreductase, FAD-binding domain	IPR017927; Ferredoxin reductase-type FAD-binding domain
Lup001784.1	3	IPR001757; ATPase, P-type, K/Mg/Cd/Cu/Zn/Na/Ca/Na/H-transporter	IPR008250; ATPase, P-type, ATPase-associated domain	IPR018303; ATPase, P-type phosphorylation site
Lup001785.1	1	IPR003851; Zinc finger, Dof-type
Lup001786.1	1	IPR002777; Prefoldin beta-like
Lup001787.1	1	IPR002068; Heat shock protein Hsp20
Lup001788.1	2	IPR002132; Ribosomal protein L5	IPR020929; Ribosomal protein L5, conserved site
Lup001790.1	1	IPR002068; Heat shock protein Hsp20
Lup001791.1	2	IPR002132; Ribosomal protein L5	IPR020929; Ribosomal protein L5, conserved site
Lup001792.1	1	IPR021920; Protein of unknown function DUF3531
Lup001793.1	1	IPR000070; Pectinesterase, catalytic
Lup001794.2	2	IPR005920; Imidazolonepropionase	IPR013108; Amidohydrolase 3
Lup001795.1	2	IPR007080; RNA polymerase Rpb1, domain 1	IPR021602; Protein of unknown function DUF3223
Lup001796.1	1	IPR000109; Oligopeptide transporter
Lup001797.1	1	IPR001789; Signal transduction response regulator, receiver domain
Lup001798.1	1	IPR002885; Pentatricopeptide repeat
Lup001799.1	4	IPR001680; WD40 repeat	IPR017986; WD40-repeat-containing domain	IPR019775; WD40 repeat, conserved site	IPR020472; G-protein beta WD-40 repeat
Lup001801.1	3	IPR000008; C2 calcium-dependent membrane targeting	IPR001164; Arf GTPase activating protein	IPR018029; C2 membrane targeting protein
Lup001802.1	4	IPR001841; Zinc finger, RING-type	IPR004162; Seven-in-absentia protein, sina	IPR013010; Zinc finger, SIAH-type	IPR018121; Seven-in-absentia protein, TRAF-like domain
Lup001804.1	1	IPR007942; Phospholipase-like, arabidopsis
Lup001805.1	1	IPR013260; mRNA splicing factor SYF2
Lup001806.1	2	IPR001232; SKP1 component	IPR016072; SKP1 component, dimerisation
Lup001807.1	2	IPR006139; D-isomer specific 2-hydroxyacid dehydrogenase, catalytic domain	IPR006140; D-isomer specific 2-hydroxyacid dehydrogenase, NAD-binding
Lup001808.1	1	IPR008698; NADH:ubiquinone oxidoreductase, B18 subunit
Lup001809.1	2	IPR001005; SANT/Myb domain	IPR017930; Myb domain, DNA-binding
Lup001810.1	1	IPR005336; Uncharacterised protein family UPF0041
Lup001811.1	1	IPR006839; Ribosome-associated, YjgA
Lup001812.2	5	IPR006895; Zinc finger, Sec23/Sec24-type	IPR006896; Sec23/Sec24, trunk domain	IPR006900; Sec23/Sec24, helical domain	IPR007123; Gelsolin domain	IPR012990; Sec23/Sec24 beta-sandwich
Lup001814.2	3	IPR000426; Proteasome, alpha-subunit, N-terminal domain	IPR001353; Proteasome, subunit alpha/beta	IPR023332; Proteasome A-type subunit
Lup001815.1	1	IPR002885; Pentatricopeptide repeat
Lup001816.1	1	IPR001509; NAD-dependent epimerase/dehydratase
Lup001817.1	1	IPR008011; Complex 1 LYR protein
Lup001818.1	1	IPR004853; Domain of unknown function DUF250
Lup001819.1	1	IPR000504; RNA recognition motif domain
Lup001820.1	2	IPR006015; Universal stress protein A	IPR006016; UspA
Lup001821.1	2	IPR001163; Like-Sm ribonucleoprotein (LSM) domain	IPR006649; Like-Sm ribonucleoprotein (LSM) domain, eukaryotic/archaea-type
Lup001822.1	3	IPR003593; AAA+ ATPase domain	IPR003959; ATPase, AAA-type, core	IPR003960; ATPase, AAA-type, conserved site
Lup001823.1	1	IPR009643; Heat shock factor binding 1
Lup001824.1	1	IPR004993; GH3 auxin-responsive promoter
Lup001825.1	3	IPR003956; Transcription factor, NFYB/HAP3, conserved site	IPR003957; Transcription factor, CBFA/NFYB, DNA topoisomerase	IPR003958; Transcription factor CBF/NF-Y/archaeal histone
Lup001826.1	1	IPR011124; Zinc finger, CW-type
Lup001827.1	2	IPR002109; Glutaredoxin	IPR014025; Glutaredoxin subgroup
Lup001828.1	1	IPR002109; Glutaredoxin
Lup001829.1	3	IPR004709; Na+/H+ exchanger	IPR006153; Cation/H+ exchanger	IPR018422; Cation/H+ exchanger, CPA1 family
Lup001831.2	3	IPR001254; Peptidase S1/S6, chymotrypsin/Hap	IPR001940; Peptidase S1C, HrtA/DegP2/Q/S	IPR015724; Serine endopeptidase DegP2
Lup001832.1	3	IPR002198; Short-chain dehydrogenase/reductase SDR	IPR002347; Glucose/ribitol dehydrogenase	IPR020904; Short-chain dehydrogenase/reductase, conserved site
Lup001833.1	3	IPR000690; Zinc finger, C2H2-type matrin	IPR003604; Zinc finger, U1-type	IPR013085; Zinc finger, U1-C type
Lup001834.1	2	IPR002067; Mitochondrial carrier protein	IPR018108; Mitochondrial substrate/solute carrier
Lup001836.1	3	IPR000823; Plant peroxidase	IPR002016; Haem peroxidase, plant/fungal/bacterial	IPR019793; Peroxidases heam-ligand binding site
Lup001837.1	4	IPR001680; WD40 repeat	IPR017986; WD40-repeat-containing domain	IPR018983; U3 small nucleolar RNA-associated protein 15, C-terminal	IPR020472; G-protein beta WD-40 repeat
Lup001838.3	2	IPR004843; Metallophosphoesterase domain	IPR006186; Serine/threonine-specific protein phosphatase/bis(5-nucleosyl)-tetraphosphatase
Lup001839.1	2	IPR002168; Lipase, GDXG, active site	IPR013094; Alpha/beta hydrolase fold-3
Lup001840.1	2	IPR001680; WD40 repeat	IPR017986; WD40-repeat-containing domain
Lup001841.2	6	IPR000719; Protein kinase, catalytic domain	IPR002290; Serine/threonine- / dual-specificity protein kinase, catalytic  domain	IPR008207; Signal transduction histidine kinase, phosphotransfer (Hpt) domain	IPR008271; Serine/threonine-protein kinase, active site	IPR017441; Protein kinase, ATP binding site	IPR020635; Tyrosine-protein kinase, catalytic domain
Lup001842.1	5	IPR000719; Protein kinase, catalytic domain	IPR002290; Serine/threonine- / dual-specificity protein kinase, catalytic  domain	IPR008271; Serine/threonine-protein kinase, active site	IPR017441; Protein kinase, ATP binding site	IPR020635; Tyrosine-protein kinase, catalytic domain
Lup001843.1	1	IPR005135; Endonuclease/exonuclease/phosphatase
Lup001844.1	1	IPR001841; Zinc finger, RING-type
Lup001845.1	1	IPR005607; BSD
Lup001846.1	1	IPR005123; Oxoglutarate/iron-dependent oxygenase
Lup001847.1	5	IPR000210; BTB/POZ-like	IPR001163; Like-Sm ribonucleoprotein (LSM) domain	IPR002083; MATH	IPR006649; Like-Sm ribonucleoprotein (LSM) domain, eukaryotic/archaea-type	IPR013069; BTB/POZ
Lup001848.1	2	IPR000313; PWWP	IPR006569; RNA polymerase II, large subunit, CTD
Lup001849.1	1	IPR000889; Glutathione peroxidase
Lup001851.1	1	IPR021099; Plant organelle RNA recognition domain
Lup001855.2	2	IPR006845; Pex, N-terminal	IPR017375; Peroxisome assembly protein 12
Lup001856.1	1	IPR004839; Aminotransferase, class I/classII
Lup001857.1	1	IPR003409; MORN motif
Lup001858.1	1	IPR000620; Drug/metabolite transporter
Lup001861.1	1	IPR006016; UspA
Lup001862.1	2	IPR000620; Drug/metabolite transporter	IPR004853; Domain of unknown function DUF250
Lup001863.1	1	IPR006941; Ribonuclease CAF1
Lup001865.1	1	IPR008587; Protein of unknown function DUF869, plant
Lup001866.1	1	IPR001841; Zinc finger, RING-type
Lup001867.1	1	IPR001789; Signal transduction response regulator, receiver domain
Lup001868.1	1	IPR012394; Aldehyde dehydrogenase NAD(P)-dependent
Lup001869.1	3	IPR012394; Aldehyde dehydrogenase NAD(P)-dependent	IPR015590; Aldehyde dehydrogenase domain	IPR016160; Aldehyde dehydrogenase, conserved site
Lup001870.1	1	IPR013057; Amino acid transporter, transmembrane
Lup001871.1	1	IPR002504; Inorganic polyphosphate/ATP-NAD kinase, predicted
Lup001872.1	1	IPR000571; Zinc finger, CCCH-type
Lup001874.1	4	IPR002048; Calcium-binding EF-hand	IPR018247; EF-Hand 1, calcium-binding site	IPR018248; EF-hand	IPR018249; EF-HAND 2
Lup001875.1	4	IPR002085; Alcohol dehydrogenase superfamily, zinc-type	IPR002328; Alcohol dehydrogenase, zinc-type, conserved site	IPR013149; Alcohol dehydrogenase, C-terminal	IPR013154; Alcohol dehydrogenase GroES-like
Lup001876.1	4	IPR002085; Alcohol dehydrogenase superfamily, zinc-type	IPR002328; Alcohol dehydrogenase, zinc-type, conserved site	IPR013149; Alcohol dehydrogenase, C-terminal	IPR013154; Alcohol dehydrogenase GroES-like
Lup001877.1	4	IPR001841; Zinc finger, RING-type	IPR001965; Zinc finger, PHD-type	IPR019786; Zinc finger, PHD-type, conserved site	IPR019787; Zinc finger, PHD-finger
Lup001878.1	2	IPR013026; Tetratricopeptide repeat-containing domain	IPR019734; Tetratricopeptide repeat
Lup001881.1	1	IPR005123; Oxoglutarate/iron-dependent oxygenase
Lup001882.1	2	IPR003957; Transcription factor, CBFA/NFYB, DNA topoisomerase	IPR003958; Transcription factor CBF/NF-Y/archaeal histone
Lup001883.2	1	IPR012876; Protein of unknown function DUF1677, plant
Lup001884.1	2	IPR002921; Lipase, class 3	IPR005592; Mono-/di-acylglycerol lipase, N-terminal
Lup001885.1	1	IPR002838; Mitochondrial biogenesis protein AIM24
Lup001887.2	2	IPR001163; Like-Sm ribonucleoprotein (LSM) domain	IPR006649; Like-Sm ribonucleoprotein (LSM) domain, eukaryotic/archaea-type
Lup001888.1	1	IPR009637; Transmembrane receptor, eukaryota
Lup001889.1	1	IPR004140; Exo70 exocyst complex subunit
Lup001890.1	4	IPR000719; Protein kinase, catalytic domain	IPR002290; Serine/threonine- / dual-specificity protein kinase, catalytic  domain	IPR013210; Leucine-rich repeat-containing N-terminal, type 2	IPR020635; Tyrosine-protein kinase, catalytic domain
Lup001891.1	2	IPR010399; Tify	IPR018467; CO/COL/TOC1, conserved site
Lup001892.1	3	IPR013026; Tetratricopeptide repeat-containing domain	IPR019734; Tetratricopeptide repeat	IPR024816; Tetrapyrrole biosynthesis regulator FLU
Lup001893.1	2	IPR010399; Tify	IPR018467; CO/COL/TOC1, conserved site
Lup001894.1	3	IPR013026; Tetratricopeptide repeat-containing domain	IPR019734; Tetratricopeptide repeat	IPR024816; Tetrapyrrole biosynthesis regulator FLU
Lup001895.1	1	IPR005345; PHF5-like
Lup001897.1	2	IPR001388; Synaptobrevin	IPR010908; Longin
Lup001899.1	1	IPR004274; NLI interacting factor
Lup001900.1	1	IPR007308; Protein of unknown function DUF408
Lup001903.1	8	IPR000719; Protein kinase, catalytic domain	IPR002048; Calcium-binding EF-hand	IPR002290; Serine/threonine- / dual-specificity protein kinase, catalytic  domain	IPR008271; Serine/threonine-protein kinase, active site	IPR017441; Protein kinase, ATP binding site	IPR018247; EF-Hand 1, calcium-binding site	IPR018249; EF-HAND 2	IPR020635; Tyrosine-protein kinase, catalytic domain
Lup001904.1	1	IPR002885; Pentatricopeptide repeat
Lup001905.1	3	IPR001623; Heat shock protein DnaJ, N-terminal	IPR004640; Co-chaperone Hsc20	IPR009073; Heat shock cognate protein B, C-terminal oligomerisation
Lup001906.1	3	IPR001680; WD40 repeat	IPR017986; WD40-repeat-containing domain	IPR020472; G-protein beta WD-40 repeat
Lup001907.1	2	IPR006380; Sucrose-phosphate synthase	IPR013679; Sucrose-6-phosphate phosphohydrolase C-terminal
Lup001910.2	4	IPR003439; ABC transporter-like	IPR003593; AAA+ ATPase domain	IPR013525; ABC-2 type transporter	IPR017871; ABC transporter, conserved site
Lup001911.1	8	IPR000719; Protein kinase, catalytic domain	IPR002048; Calcium-binding EF-hand	IPR002290; Serine/threonine- / dual-specificity protein kinase, catalytic  domain	IPR008271; Serine/threonine-protein kinase, active site	IPR017441; Protein kinase, ATP binding site	IPR018247; EF-Hand 1, calcium-binding site	IPR018249; EF-HAND 2	IPR020635; Tyrosine-protein kinase, catalytic domain
Lup001912.1	1	IPR007656; Zein-binding domain
Lup001913.1	1	IPR002083; MATH
Lup001914.1	2	IPR002052; DNA methylase, N-6 adenine-specific, conserved site	IPR019369; DNA methylase, N-6 adenine-specific, eukaryotic
Lup001916.1	2	IPR006015; Universal stress protein A	IPR006016; UspA
Lup001917.1	1	IPR002083; MATH
Lup001918.1	4	IPR002194; Chaperonin TCP-1, conserved site	IPR002423; Chaperonin Cpn60/TCP-1	IPR012721; T-complex protein 1, theta subunit	IPR017998; Chaperone, tailless complex polypeptide 1
Lup001919.1	1	IPR005570; RNA polymerase, Rpb8
Lup001920.1	2	IPR000717; Proteasome component (PCI) domain	IPR008905; Eukaryotic translation initiation factor 3 subunit 8, N-terminal
Lup001921.3	1	IPR000504; RNA recognition motif domain
Lup001922.2	1	IPR002083; MATH
Lup001924.1	4	IPR001650; Helicase, C-terminal	IPR011545; DNA/RNA helicase, DEAD/DEAH box type, N-terminal	IPR014001; Helicase, superfamily 1/2, ATP-binding domain	IPR014014; RNA helicase, DEAD-box type, Q motif
Lup001925.1	1	IPR006553; Leucine-rich repeat, cysteine-containing subtype
Lup001926.1	1	IPR006553; Leucine-rich repeat, cysteine-containing subtype
Lup001927.1	5	IPR000209; Peptidase S8/S53, subtilisin/kexin/sedolisin	IPR003137; Protease-associated domain, PA	IPR010259; Proteinase inhibitor I9	IPR015500; Peptidase S8, subtilisin-related	IPR023828; Peptidase S8, subtilisin, Ser-active site
Lup001928.1	1	IPR005135; Endonuclease/exonuclease/phosphatase
Lup001929.1	1	IPR005123; Oxoglutarate/iron-dependent oxygenase
Lup001931.1	1	IPR005123; Oxoglutarate/iron-dependent oxygenase
Lup001932.1	1	IPR005123; Oxoglutarate/iron-dependent oxygenase
Lup001933.1	1	IPR005123; Oxoglutarate/iron-dependent oxygenase
Lup001934.1	4	IPR003034; DNA-binding SAP	IPR004808; Exodeoxyribonuclease III xth	IPR005135; Endonuclease/exonuclease/phosphatase	IPR020847; AP endonuclease, family 1, binding site
Lup001935.1	3	IPR004808; Exodeoxyribonuclease III xth	IPR005135; Endonuclease/exonuclease/phosphatase	IPR020848; AP endonuclease, family 1, conserved site
Lup001937.1	2	IPR002627; tRNA isopentenyltransferase	IPR003714; PhoH-like protein
Lup001939.1	1	IPR001461; Peptidase A1
Lup001940.1	1	IPR001461; Peptidase A1
Lup001942.1	1	IPR021410; Protein of unknown function DUF3049
Lup001943.1	1	IPR006073; GTP binding domain
Lup001945.1	1	IPR002641; Patatin/Phospholipase A2-related
Lup001946.1	2	IPR002661; Ribosome recycling factor	IPR023584; Ribosome recycling factor domain
Lup001948.1	1	IPR000182; GNAT domain
Lup001949.1	3	IPR003648; Splicing factor motif	IPR004098; Prp18	IPR014906; Pre-mRNA processing factor 4 (PRP4)-like
Lup001950.1	1	IPR008586; Protein of unknown function DUF868, plant
Lup001951.1	3	IPR001965; Zinc finger, PHD-type	IPR017956; AT hook, DNA-binding motif	IPR019787; Zinc finger, PHD-finger
Lup001952.1	1	IPR006458; Ovate  protein family, C-terminal
Lup001953.1	1	IPR007011; Seed maturation protein
Lup001955.1	1	IPR011684; KIP1-like
Lup001956.1	2	IPR002645; Sulphate transporter/antisigma-factor antagonist STAS	IPR011547; Sulphate transporter
Lup001958.1	3	IPR002645; Sulphate transporter/antisigma-factor antagonist STAS	IPR011547; Sulphate transporter	IPR018045; Sulphate anion transporter, conserved site
Lup001960.1	2	IPR008546; Domain of unknown function DUF828	IPR013666; Pleckstrin-like, plant
Lup001961.1	1	IPR006214; Inhibitor of apoptosis-promoting Bax1-related
Lup001962.1	1	IPR003347; JmjC domain
Lup001963.1	4	IPR000409; BEACH domain	IPR001680; WD40 repeat	IPR017986; WD40-repeat-containing domain	IPR019775; WD40 repeat, conserved site
Lup001965.2	1	IPR013216; Methyltransferase type 11
Lup001966.1	2	IPR002119; Histone H2A	IPR007125; Histone core
Lup001967.1	1	IPR011598; Helix-loop-helix DNA-binding
Lup001968.1	1	IPR000424; Primosome PriB/single-strand DNA-binding
Lup001969.1	1	IPR003311; AUX/IAA protein
Lup001970.1	1	IPR001810; F-box domain, cyclin-like
Lup001972.1	2	IPR003657; DNA-binding WRKY	IPR018872; Zn-cluster domain
Lup001973.2	2	IPR004087; K Homology domain	IPR004088; K Homology domain, type 1
Lup001974.1	1	IPR011611; Carbohydrate/purine kinase
Lup001975.1	2	IPR000808; Mrp, conserved site	IPR019591; ATPase-like, ParA/MinD
Lup001976.1	2	IPR001128; Cytochrome P450	IPR002401; Cytochrome P450, E-class, group I
Lup001977.1	2	IPR007087; Zinc finger, C2H2	IPR015880; Zinc finger, C2H2-like
Lup001978.1	1	IPR004883; Lateral organ boundaries, LOB
Lup001979.1	1	IPR004883; Lateral organ boundaries, LOB
Lup001980.1	4	IPR003347; JmjC domain	IPR003349; Transcription factor jumonji, JmjN	IPR007087; Zinc finger, C2H2	IPR015880; Zinc finger, C2H2-like
Lup001981.1	1	IPR001106; Aromatic amino acid lyase
Lup001982.1	1	IPR001106; Aromatic amino acid lyase
Lup001983.1	6	IPR000008; C2 calcium-dependent membrane targeting	IPR002913; Lipid-binding START	IPR007676; Ribophorin I	IPR009769; Domain of unknown function DUF1336	IPR018029; C2 membrane targeting protein	IPR020477; C2 domain
Lup001984.1	1	IPR000679; Zinc finger, GATA-type
Lup001985.1	2	IPR003340; B3 DNA binding domain	IPR010525; Auxin response factor
Lup001986.1	4	IPR005841; Alpha-D-phosphohexomutase superfamily	IPR005844; Alpha-D-phosphohexomutase, alpha/beta/alpha domain I	IPR005845; Alpha-D-phosphohexomutase, alpha/beta/alpha domain II	IPR005846; Alpha-D-phosphohexomutase, alpha/beta/alpha domain III
Lup001987.2	3	IPR000182; GNAT domain	IPR000477; Reverse transcriptase	IPR024937; Domain X
Lup001988.1	2	IPR000425; Major intrinsic protein	IPR022357; Major intrinsic protein, conserved site
Lup001989.1	1	IPR002641; Patatin/Phospholipase A2-related
Lup001990.1	2	IPR000453; Chorismate synthase	IPR020541; Chorismate synthase, conserved site
Lup001991.1	3	IPR006805; Anthranilate synthase component I, N-terminal	IPR015890; Chorismate binding, C-terminal	IPR017926; Glutamine amidotransferase type 1
Lup001992.1	1	IPR002885; Pentatricopeptide repeat
Lup001993.1	2	IPR004147; ABC-1	IPR013861; Protein of unknown function DUF1751, integral membrane, eukaryotic
Lup001994.2	2	IPR000608; Ubiquitin-conjugating enzyme, E2	IPR023313; Ubiquitin-conjugating enzyme, active site
Lup001995.1	2	IPR001841; Zinc finger, RING-type	IPR002035; von Willebrand factor, type A
Lup001996.1	2	IPR000301; Tetraspanin, subgroup	IPR018499; Tetraspanin
Lup001997.1	2	IPR001005; SANT/Myb domain	IPR017884; SANT domain
Lup002000.2	1	IPR019132; Taxilin
Lup002001.1	3	IPR000795; Protein synthesis factor, GTP-binding	IPR004160; Translation elongation factor EFTu/EF1A, C-terminal	IPR004161; Translation elongation factor EFTu/EF1A, domain 2
Lup002003.1	1	IPR000048; IQ motif, EF-hand binding site
Lup002004.1	3	IPR018108; Mitochondrial substrate/solute carrier	IPR018247; EF-Hand 1, calcium-binding site	IPR018249; EF-HAND 2
Lup002005.1	1	IPR008689; ATPase, F0 complex, subunit D, mitochondrial
Lup002006.1	1	IPR004883; Lateral organ boundaries, LOB
Lup002007.1	1	IPR024746; Glycosyl hydrolase family 100
Lup002008.1	1	IPR000504; RNA recognition motif domain
Lup002010.1	4	IPR000089; Biotin/lipoyl attachment	IPR001078; 2-oxoacid dehydrogenase acyltransferase, catalytic domain	IPR003016; 2-oxo acid dehydrogenase, lipoyl-binding site	IPR004167; E3 binding
Lup002011.1	1	IPR006852; Protein of unknown function DUF616
Lup002012.1	1	IPR003441; No apical meristem (NAM) protein
Lup002013.1	1	IPR015414; SNARE associated Golgi protein
Lup002014.1	8	IPR000719; Protein kinase, catalytic domain	IPR002048; Calcium-binding EF-hand	IPR002290; Serine/threonine- / dual-specificity protein kinase, catalytic  domain	IPR008271; Serine/threonine-protein kinase, active site	IPR017441; Protein kinase, ATP binding site	IPR018247; EF-Hand 1, calcium-binding site	IPR018249; EF-HAND 2	IPR020635; Tyrosine-protein kinase, catalytic domain
Lup002015.1	1	IPR011598; Helix-loop-helix DNA-binding
Lup002016.1	3	IPR003439; ABC transporter-like	IPR003593; AAA+ ATPase domain	IPR013525; ABC-2 type transporter
Lup002017.1	1	IPR007789; Protein of unknown function DUF688
Lup002018.1	2	IPR001841; Zinc finger, RING-type	IPR003137; Protease-associated domain, PA
Lup002019.1	4	IPR005746; Thioredoxin	IPR012336; Thioredoxin-like fold	IPR013766; Thioredoxin domain	IPR017937; Thioredoxin, conserved site
Lup002020.1	1	IPR001503; Glycosyl transferase, family 10
Lup002021.1	1	IPR005828; General substrate transporter
Lup002022.1	1	IPR004263; Exostosin-like
Lup002023.1	7	IPR000719; Protein kinase, catalytic domain	IPR001611; Leucine-rich repeat	IPR002290; Serine/threonine- / dual-specificity protein kinase, catalytic  domain	IPR008271; Serine/threonine-protein kinase, active site	IPR013210; Leucine-rich repeat-containing N-terminal, type 2	IPR017441; Protein kinase, ATP binding site	IPR020635; Tyrosine-protein kinase, catalytic domain
Lup002024.1	5	IPR001117; Multicopper oxidase, type 1	IPR002355; Multicopper oxidase, copper-binding site	IPR011706; Multicopper oxidase, type 2	IPR011707; Multicopper oxidase, type 3	IPR017761; Laccase
Lup002025.1	1	IPR000504; RNA recognition motif domain
Lup002026.2	1	IPR009943; Protein of unknown function DUF1475
Lup002027.1	1	IPR000836; Phosphoribosyltransferase
Lup002028.1	8	IPR000719; Protein kinase, catalytic domain	IPR001611; Leucine-rich repeat	IPR002290; Serine/threonine- / dual-specificity protein kinase, catalytic  domain	IPR003591; Leucine-rich repeat, typical subtype	IPR008271; Serine/threonine-protein kinase, active site	IPR013210; Leucine-rich repeat-containing N-terminal, type 2	IPR017441; Protein kinase, ATP binding site	IPR020635; Tyrosine-protein kinase, catalytic domain
Lup002029.1	1	IPR000156; Ran binding domain
Lup002031.1	1	IPR002573; Choline/ethanolamine kinase
Lup002032.1	2	IPR002067; Mitochondrial carrier protein	IPR018108; Mitochondrial substrate/solute carrier
Lup002033.2	1	IPR000834; Peptidase M14, carboxypeptidase A
Lup002035.1	2	IPR001892; Ribosomal protein S13	IPR018269; Ribosomal protein S13, conserved site
Lup002038.1	5	IPR000719; Protein kinase, catalytic domain	IPR002290; Serine/threonine- / dual-specificity protein kinase, catalytic  domain	IPR008271; Serine/threonine-protein kinase, active site	IPR017441; Protein kinase, ATP binding site	IPR020635; Tyrosine-protein kinase, catalytic domain
Lup002039.1	8	IPR000719; Protein kinase, catalytic domain	IPR001214; SET domain	IPR002290; Serine/threonine- / dual-specificity protein kinase, catalytic  domain	IPR003616; Post-SET domain	IPR006560; AWS	IPR008271; Serine/threonine-protein kinase, active site	IPR017441; Protein kinase, ATP binding site	IPR020635; Tyrosine-protein kinase, catalytic domain
Lup002040.1	1	IPR006501; Pectinesterase inhibitor
Lup002041.1	1	IPR000504; RNA recognition motif domain
Lup002042.1	2	IPR000597; Ribosomal protein L3	IPR019926; Ribosomal protein L3, conserved site
Lup002043.1	4	IPR005746; Thioredoxin	IPR012336; Thioredoxin-like fold	IPR013766; Thioredoxin domain	IPR017937; Thioredoxin, conserved site
Lup002044.1	2	IPR001892; Ribosomal protein S13	IPR018269; Ribosomal protein S13, conserved site
Lup002045.1	1	IPR003496; ABA/WDS induced protein
Lup002048.1	1	IPR005174; Protein of unknown function DUF295
Lup002049.1	2	IPR003903; Ubiquitin interacting motif	IPR025257; Domain of unknown function DUF4205
Lup002050.1	2	IPR004827; Basic-leucine zipper domain	IPR011616; bZIP transcription factor, bZIP-1
Lup002051.1	1	IPR006706; Extensin repeat
Lup002052.1	5	IPR000306; Zinc finger, FYVE-type	IPR000408; Regulator of chromosome condensation, RCC1	IPR001878; Zinc finger, CCHC-type	IPR013591; Brevis radix-like domain	IPR017455; Zinc finger, FYVE-related
Lup002053.1	6	IPR000217; Tubulin	IPR002453; Beta tubulin	IPR003008; Tubulin/FtsZ, GTPase domain	IPR013838; Beta tubulin, autoregulation binding site	IPR017975; Tubulin, conserved site	IPR018316; Tubulin/FtsZ, 2-layer sandwich domain
Lup002054.1	5	IPR000209; Peptidase S8/S53, subtilisin/kexin/sedolisin	IPR015500; Peptidase S8, subtilisin-related	IPR022229; Peptidase S8A, tripeptidyl peptidase II	IPR022398; Peptidase S8, subtilisin, His-active site	IPR023828; Peptidase S8, subtilisin, Ser-active site
Lup002055.1	1	IPR004963; Pectinacetylesterase
Lup002056.1	2	IPR000270; Phox/Bem1p	IPR003035; Plant regulator RWP-RK
Lup002057.2	1	IPR000509; Ribosomal protein L36e
Lup002058.1	2	IPR002921; Lipase, class 3	IPR005592; Mono-/di-acylglycerol lipase, N-terminal
Lup002059.2	4	IPR002198; Short-chain dehydrogenase/reductase SDR	IPR002347; Glucose/ribitol dehydrogenase	IPR007087; Zinc finger, C2H2	IPR015880; Zinc finger, C2H2-like
Lup002060.1	4	IPR000719; Protein kinase, catalytic domain	IPR002290; Serine/threonine- / dual-specificity protein kinase, catalytic  domain	IPR017441; Protein kinase, ATP binding site	IPR020635; Tyrosine-protein kinase, catalytic domain
Lup002061.1	1	IPR003369; Twin-arginine translocation protein TatA/B/E
Lup002062.1	2	IPR002052; DNA methylase, N-6 adenine-specific, conserved site	IPR007757; MT-A70
Lup002063.1	1	IPR007749; Protein of unknown function DUF677
Lup002064.1	6	IPR002314; Aminoacyl-tRNA synthetase, class II (G/ H/ P/ S), conserved domain	IPR002316; Prolyl-tRNA synthetase, class IIa	IPR004154; Anticodon-binding	IPR004499; Prolyl-tRNA synthetase, class IIa, archaeal-type	IPR006195; Aminoacyl-tRNA synthetase, class II	IPR016061; Prolyl-tRNA synthetase, class II, C-terminal
Lup002065.1	7	IPR000719; Protein kinase, catalytic domain	IPR001245; Serine-threonine/tyrosine-protein kinase catalytic domain	IPR002290; Serine/threonine- / dual-specificity protein kinase, catalytic  domain	IPR008271; Serine/threonine-protein kinase, active site	IPR017441; Protein kinase, ATP binding site	IPR020635; Tyrosine-protein kinase, catalytic domain	IPR024788; Malectin-like carbohydrate-binding domain
Lup002067.1	1	IPR000743; Glycoside hydrolase, family 28
Lup002068.1	1	IPR006121; Heavy metal-associated domain, HMA
Lup002069.1	1	IPR003462; Ornithine cyclodeaminase/mu-crystallin
Lup002070.1	3	IPR003439; ABC transporter-like	IPR003593; AAA+ ATPase domain	IPR013525; ABC-2 type transporter
Lup002072.1	1	IPR003388; Reticulon
Lup002073.1	1	IPR001810; F-box domain, cyclin-like
Lup002074.1	1	IPR004695; C4-dicarboxylate transporter/malic acid transport protein
Lup002076.1	2	IPR003675; CAAX amino terminal protease	IPR019448; EEIG1/EHBP1 N-terminal domain
Lup002077.1	2	IPR005516; Remorin, C-terminal	IPR005518; Remorin, N-terminal
Lup002078.1	3	IPR001005; SANT/Myb domain	IPR015495; Myb transcription factor	IPR017930; Myb domain, DNA-binding
Lup002079.1	3	IPR001005; SANT/Myb domain	IPR015495; Myb transcription factor	IPR017930; Myb domain, DNA-binding
Lup002080.1	1	IPR001199; Cytochrome b5
Lup002083.1	9	IPR000719; Protein kinase, catalytic domain	IPR001245; Serine-threonine/tyrosine-protein kinase catalytic domain	IPR001611; Leucine-rich repeat	IPR002290; Serine/threonine- / dual-specificity protein kinase, catalytic  domain	IPR003591; Leucine-rich repeat, typical subtype	IPR008271; Serine/threonine-protein kinase, active site	IPR013210; Leucine-rich repeat-containing N-terminal, type 2	IPR017441; Protein kinase, ATP binding site	IPR020635; Tyrosine-protein kinase, catalytic domain
Lup002084.1	3	IPR001356; Homeodomain	IPR002913; Lipid-binding START	IPR017970; Homeobox, conserved site
Lup002085.1	1	IPR004159; Putative S-adenosyl-L-methionine-dependent methyltransferase
Lup002086.1	1	IPR000192; Aminotransferase, class V/Cysteine desulfurase
Lup002087.1	2	IPR005333; Transcription factor, TCP	IPR017887; Transcription factor TCP subgroup
Lup002088.2	1	IPR002487; Transcription factor, K-box
Lup002089.1	1	IPR025486; Domain of unknown function DUF4378
Lup002090.1	1	IPR019378; GDP-fucose protein O-fucosyltransferase
Lup002091.1	6	IPR005841; Alpha-D-phosphohexomutase superfamily	IPR005843; Alpha-D-phosphohexomutase, C-terminal	IPR005844; Alpha-D-phosphohexomutase, alpha/beta/alpha domain I	IPR005845; Alpha-D-phosphohexomutase, alpha/beta/alpha domain II	IPR005846; Alpha-D-phosphohexomutase, alpha/beta/alpha domain III	IPR016066; Alpha-D-phosphohexomutase, conserved site
Lup002092.2	5	IPR000719; Protein kinase, catalytic domain	IPR002290; Serine/threonine- / dual-specificity protein kinase, catalytic  domain	IPR008271; Serine/threonine-protein kinase, active site	IPR013094; Alpha/beta hydrolase fold-3	IPR020635; Tyrosine-protein kinase, catalytic domain
Lup002093.1	5	IPR000209; Peptidase S8/S53, subtilisin/kexin/sedolisin	IPR003137; Protease-associated domain, PA	IPR010259; Proteinase inhibitor I9	IPR015500; Peptidase S8, subtilisin-related	IPR023828; Peptidase S8, subtilisin, Ser-active site
Lup002094.1	2	IPR013601; FAE1/Type III polyketide synthase-like protein	IPR013747; 3-Oxoacyl-[acyl-carrier-protein (ACP)] synthase III C-terminal
Lup002095.1	2	IPR000933; Glycoside hydrolase, family 29	IPR016286; Glycoside hydrolase, family 29, bacteria/metazoa/fungi
Lup002096.1	2	IPR001128; Cytochrome P450	IPR002401; Cytochrome P450, E-class, group I
Lup002097.1	1	IPR004263; Exostosin-like
Lup002098.2	1	IPR007051; Cysteine/histidine-rich domain
Lup002099.1	1	IPR024951; Sulphate adenylyltransferase catalytic domain
Lup002102.1	4	IPR000672; Tetrahydrofolate dehydrogenase/cyclohydrolase	IPR020630; Tetrahydrofolate dehydrogenase/cyclohydrolase, catalytic domain	IPR020631; Tetrahydrofolate dehydrogenase/cyclohydrolase, NAD(P)-binding domain	IPR020867; Tetrahydrofolate dehydrogenase/cyclohydrolase, conserved site
Lup002103.1	2	IPR006124; Metalloenzyme	IPR011258; BPG-independent PGAM, N-terminal
Lup002104.1	2	IPR004843; Metallophosphoesterase domain	IPR006186; Serine/threonine-specific protein phosphatase/bis(5-nucleosyl)-tetraphosphatase
Lup002105.1	1	IPR004864; Late embryogenesis abundant protein, LEA-14
Lup002107.1	3	IPR002048; Calcium-binding EF-hand	IPR018247; EF-Hand 1, calcium-binding site	IPR018249; EF-HAND 2
Lup002108.1	3	IPR002110; Ankyrin repeat	IPR020683; Ankyrin repeat-containing domain	IPR024557; CCR4-Not complex, Not1 subunit, domain of unknown function DUF3819
Lup002110.1	1	IPR002213; UDP-glucuronosyl/UDP-glucosyltransferase
Lup002111.1	1	IPR005519; Acid phosphatase (Class B)
Lup002114.2	2	IPR004468; CTP synthase	IPR017926; Glutamine amidotransferase type 1
Lup002115.1	1	IPR007196; CCR4-Not complex component, Not1, C-terminal
Lup002116.1	1	IPR022742; Alpha/beta hydrolase, N-terminal
Lup002117.1	1	IPR001019; Guanine nucleotide binding protein (G-protein), alpha subunit
Lup002118.1	1	IPR003613; U box domain
Lup002119.1	1	IPR008417; B-cell receptor-associated 31-like
Lup002120.1	3	IPR000008; C2 calcium-dependent membrane targeting	IPR018029; C2 membrane targeting protein	IPR020477; C2 domain
Lup002121.1	1	IPR004776; Auxin efflux carrier
Lup002124.1	1	IPR005377; Vacuolar protein sorting-associated protein 26
Lup002125.1	2	IPR008183; Aldose 1-/Glucose-6-phosphate 1-epimerase	IPR015443; Aldose 1-epimerase
Lup002126.1	1	IPR016140; Bifunctional inhibitor/plant lipid transfer protein/seed storage helical domain
Lup002129.1	1	IPR004864; Late embryogenesis abundant protein, LEA-14
Lup002130.1	1	IPR004864; Late embryogenesis abundant protein, LEA-14
Lup002131.2	2	IPR000086; NUDIX hydrolase domain	IPR020084; NUDIX hydrolase, conserved site
Lup002132.1	2	IPR008146; Glutamine synthetase, catalytic domain	IPR008147; Glutamine synthetase, beta-Grasp
Lup002133.1	2	IPR005540; KNOX1	IPR005541; KNOX2
Lup002134.1	1	IPR001876; Zinc finger, RanBP2-type
Lup002135.1	5	IPR001806; Small GTPase superfamily	IPR002041; Ran GTPase	IPR003578; Small GTPase superfamily, Rho type	IPR003579; Small GTPase superfamily, Rab type	IPR020849; Small GTPase superfamily, Ras type
Lup002136.1	5	IPR000719; Protein kinase, catalytic domain	IPR002290; Serine/threonine- / dual-specificity protein kinase, catalytic  domain	IPR003527; MAP kinase, conserved site	IPR017441; Protein kinase, ATP binding site	IPR020635; Tyrosine-protein kinase, catalytic domain
Lup002138.1	6	IPR006084; DNA repair protein (XPGC)/yeast Rad	IPR006085; XPG N-terminal	IPR006086; XPG/RAD2 endonuclease	IPR008918; Helix-hairpin-helix motif, class 2	IPR019734; Tetratricopeptide repeat	IPR019974; XPG conserved site
Lup002139.1	4	IPR001680; WD40 repeat	IPR017986; WD40-repeat-containing domain	IPR019775; WD40 repeat, conserved site	IPR020472; G-protein beta WD-40 repeat
Lup002140.1	1	IPR019448; EEIG1/EHBP1 N-terminal domain
Lup002141.1	3	IPR004045; Glutathione S-transferase, N-terminal	IPR004046; Glutathione S-transferase, C-terminal	IPR017933; Glutathione S-transferase/chloride channel, C-terminal
Lup002142.1	5	IPR000719; Protein kinase, catalytic domain	IPR002290; Serine/threonine- / dual-specificity protein kinase, catalytic  domain	IPR008271; Serine/threonine-protein kinase, active site	IPR017441; Protein kinase, ATP binding site	IPR020635; Tyrosine-protein kinase, catalytic domain
Lup002143.1	1	IPR002528; Multi antimicrobial extrusion protein
Lup002144.1	4	IPR002194; Chaperonin TCP-1, conserved site	IPR002423; Chaperonin Cpn60/TCP-1	IPR012717; T-complex protein 1, delta subunit	IPR017998; Chaperone, tailless complex polypeptide 1
Lup002145.1	1	IPR002885; Pentatricopeptide repeat
Lup002146.2	1	IPR001841; Zinc finger, RING-type
Lup002147.1	5	IPR000719; Protein kinase, catalytic domain	IPR002290; Serine/threonine- / dual-specificity protein kinase, catalytic  domain	IPR008271; Serine/threonine-protein kinase, active site	IPR017441; Protein kinase, ATP binding site	IPR020635; Tyrosine-protein kinase, catalytic domain
Lup002148.1	1	IPR008507; Protein of unknown function DUF789
Lup002149.1	3	IPR001752; Kinesin, motor domain	IPR019821; Kinesin, motor region, conserved site	IPR021881; Protein of unknown function DUF3490
Lup002150.1	5	IPR000719; Protein kinase, catalytic domain	IPR002290; Serine/threonine- / dual-specificity protein kinase, catalytic  domain	IPR008271; Serine/threonine-protein kinase, active site	IPR017441; Protein kinase, ATP binding site	IPR020635; Tyrosine-protein kinase, catalytic domain
Lup002151.1	1	IPR003406; Glycosyl transferase, family 14
Lup002152.1	1	IPR002553; Clathrin/coatomer adaptor, adaptin-like, N-terminal
Lup002153.1	1	IPR012438; Protein of unknown function DUF1639
Lup002154.1	1	IPR000554; Ribosomal protein S7e
Lup002155.1	1	IPR006927; Protein of unknown function DUF639
Lup002156.1	2	IPR000008; C2 calcium-dependent membrane targeting	IPR018029; C2 membrane targeting protein
Lup002157.1	1	IPR001890; RNA-binding, CRM domain
Lup002158.1	1	IPR001890; RNA-binding, CRM domain
Lup002159.1	1	IPR000073; Alpha/beta hydrolase fold-1
Lup002160.1	2	IPR008195; Ribosomal protein L34Ae	IPR012870; Protein of unknown function DUF1666
Lup002161.1	2	IPR001623; Heat shock protein DnaJ, N-terminal	IPR003095; Heat shock protein DnaJ
Lup002162.1	2	IPR001348; ATP phosphoribosyltransferase HisG	IPR013820; ATP phosphoribosyltransferase, catalytic domain
Lup002163.1	4	IPR001348; ATP phosphoribosyltransferase HisG	IPR013115; Histidine biosynthesis HisG, C-terminal	IPR013820; ATP phosphoribosyltransferase, catalytic domain	IPR018198; ATP phosphoribosyltransferase, conserved site
Lup002164.1	1	IPR004938; Xyloglucan fucosyltransferase
Lup002165.1	1	IPR004938; Xyloglucan fucosyltransferase
Lup002166.1	3	IPR000048; IQ motif, EF-hand binding site	IPR000595; Cyclic nucleotide-binding domain	IPR005821; Ion transport
Lup002167.1	1	IPR013751; 3-Oxoacyl-[acyl-carrier-protein (ACP)] synthase III
Lup002168.1	1	IPR003657; DNA-binding WRKY
Lup002169.1	7	IPR000719; Protein kinase, catalytic domain	IPR002290; Serine/threonine- / dual-specificity protein kinase, catalytic  domain	IPR004041; NAF domain	IPR008271; Serine/threonine-protein kinase, active site	IPR017441; Protein kinase, ATP binding site	IPR018451; NAF/FISL domain	IPR020635; Tyrosine-protein kinase, catalytic domain
Lup002171.1	5	IPR000530; Ribosomal protein S12e	IPR004038; Ribosomal protein L7Ae/L30e/S12e/Gadd45	IPR005379; Uncharacterised domain XH	IPR005380; XS domain	IPR005381; Zinc finger-XS domain
Lup002172.1	2	IPR000425; Major intrinsic protein	IPR022357; Major intrinsic protein, conserved site
Lup002173.1	2	IPR021914; Transcriptional factor DELLA, N-terminal	IPR023601; Golgi SNAP receptor complex, subunit 1
Lup002174.1	1	IPR007087; Zinc finger, C2H2
Lup002175.1	1	IPR003428; Mitochondrial glycoprotein
Lup002176.1	3	IPR008195; Ribosomal protein L34Ae	IPR008580; Domain of unknown function DUF862, eukaryotic	IPR012870; Protein of unknown function DUF1666
Lup002177.1	3	IPR001680; WD40 repeat	IPR017986; WD40-repeat-containing domain	IPR020472; G-protein beta WD-40 repeat
Lup002178.1	1	IPR001471; AP2/ERF domain
Lup002179.1	6	IPR000695; ATPase, P-type, H+ transporting proton pump	IPR001757; ATPase, P-type, K/Mg/Cd/Cu/Zn/Na/Ca/Na/H-transporter	IPR005834; Haloacid dehalogenase-like hydrolase	IPR006534; ATPase, P-type, plasma-membrane proton-efflux	IPR008250; ATPase, P-type, ATPase-associated domain	IPR018303; ATPase, P-type phosphorylation site
Lup002183.1	1	IPR002885; Pentatricopeptide repeat
Lup002184.1	1	IPR002885; Pentatricopeptide repeat
Lup002185.1	5	IPR000577; Carbohydrate kinase, FGGY	IPR005999; Glycerol kinase	IPR018483; Carbohydrate kinase, FGGY, conserved site	IPR018484; Carbohydrate kinase, FGGY, N-terminal	IPR018485; Carbohydrate kinase, FGGY, C-terminal
Lup002186.1	3	IPR002171; Ribosomal protein L2	IPR022669; Ribosomal protein L2, C-terminal	IPR022671; Ribosomal protein L2, conserved site
Lup002187.1	1	IPR008676; MRG
Lup002192.1	1	IPR011598; Helix-loop-helix DNA-binding
Lup002193.1	1	IPR000589; Ribosomal protein S15
Lup002194.1	1	IPR001509; NAD-dependent epimerase/dehydratase
Lup002195.1	1	IPR006553; Leucine-rich repeat, cysteine-containing subtype
Lup002196.1	1	IPR002885; Pentatricopeptide repeat
Lup002197.1	1	IPR006553; Leucine-rich repeat, cysteine-containing subtype
Lup002198.1	4	IPR000897; Signal recognition particle, SRP54 subunit, GTPase	IPR003593; AAA+ ATPase domain	IPR004125; Signal recognition particle, SRP54 subunit, M-domain	IPR013822; Signal recognition particle, SRP54 subunit, helical bundle
Lup002199.2	1	IPR003892; Ubiquitin system component Cue
Lup002200.1	5	IPR000719; Protein kinase, catalytic domain	IPR001245; Serine-threonine/tyrosine-protein kinase catalytic domain	IPR002290; Serine/threonine- / dual-specificity protein kinase, catalytic  domain	IPR008266; Tyrosine-protein kinase, active site	IPR020635; Tyrosine-protein kinase, catalytic domain
Lup002202.1	1	IPR007612; LURP1-like domain
Lup002203.1	1	IPR003245; Plastocyanin-like
Lup002204.1	1	IPR000490; Glycoside hydrolase, family 17
Lup002205.1	2	IPR004561; Isochorismate synthase	IPR015890; Chorismate binding, C-terminal
Lup002206.1	1	IPR001025; Bromo adjacent homology (BAH) domain
Lup002207.1	1	IPR001025; Bromo adjacent homology (BAH) domain
Lup002208.1	5	IPR000048; IQ motif, EF-hand binding site	IPR001025; Bromo adjacent homology (BAH) domain	IPR001965; Zinc finger, PHD-type	IPR019786; Zinc finger, PHD-type, conserved site	IPR019787; Zinc finger, PHD-finger
Lup002209.1	4	IPR003439; ABC transporter-like	IPR003593; AAA+ ATPase domain	IPR013525; ABC-2 type transporter	IPR017871; ABC transporter, conserved site
Lup002210.1	3	IPR000182; GNAT domain	IPR001965; Zinc finger, PHD-type	IPR019787; Zinc finger, PHD-finger
Lup002211.1	4	IPR013026; Tetratricopeptide repeat-containing domain	IPR013105; Tetratricopeptide TPR2	IPR013766; Thioredoxin domain	IPR019734; Tetratricopeptide repeat
Lup002212.1	2	IPR000608; Ubiquitin-conjugating enzyme, E2	IPR023313; Ubiquitin-conjugating enzyme, active site
Lup002213.1	1	IPR006041; Pollen Ole e 1 allergen/extensin
Lup002214.1	2	IPR018129; Phosphoenolpyruvate carboxylase, active site	IPR021135; Phosphoenolpyruvate carboxylase
Lup002215.1	3	IPR001480; Bulb-type lectin domain	IPR003609; Apple-like	IPR013227; PAN-2 domain
Lup002216.1	1	IPR006936; Domain of unknown function DUF640
Lup002217.1	1	IPR004182; GRAM
Lup002218.1	1	IPR018793; Cytochrome c oxidase assembly protein PET191
Lup002219.1	2	IPR007087; Zinc finger, C2H2	IPR015880; Zinc finger, C2H2-like
Lup002221.1	5	IPR001806; Small GTPase superfamily	IPR002041; Ran GTPase	IPR003578; Small GTPase superfamily, Rho type	IPR003579; Small GTPase superfamily, Rab type	IPR020849; Small GTPase superfamily, Ras type
Lup002222.1	1	IPR006943; Domain of unknown function DUF641, plant
Lup002223.1	1	IPR001258; NHL repeat
Lup002224.1	1	IPR000467; G-patch domain
Lup002226.1	1	IPR019038; DNA polymerase subunit Cdc27
Lup002227.1	2	IPR011697; Peptidase C26	IPR015527; Peptidase C26, gamma-glutamyl hydrolase
Lup002228.1	2	IPR001830; Glycosyl transferase, family 20	IPR003337; Trehalose-phosphatase
Lup002229.2	1	IPR002504; Inorganic polyphosphate/ATP-NAD kinase, predicted
Lup002230.1	1	IPR000315; Zinc finger, B-box
Lup002231.1	1	IPR002794; Protein of unknown function DUF92, TMEM19
Lup002232.1	1	IPR007175; RNAse P, Rpr2/Rpp21 subunit
Lup002233.1	1	IPR008540; BZR1, transcriptional repressor
Lup002234.1	2	IPR000157; Toll/interleukin-1 receptor homology (TIR) domain	IPR002109; Glutaredoxin
Lup002235.1	1	IPR005123; Oxoglutarate/iron-dependent oxygenase
Lup002236.1	1	IPR012946; X8
Lup002237.1	1	IPR007109; Brix domain
Lup002238.1	3	IPR000092; Polyprenyl synthetase	IPR014120; Solanesyl diphosphate synthase	IPR017446; Polyprenyl synthetase-related
Lup002240.2	1	IPR021138; Ribosomal protein L18a
Lup002241.1	3	IPR000008; C2 calcium-dependent membrane targeting	IPR018029; C2 membrane targeting protein	IPR020477; C2 domain
Lup002242.1	1	IPR003440; Glycosyl transferase, family 48
Lup002243.1	2	IPR000767; Disease resistance protein	IPR002182; NB-ARC
Lup002245.1	2	IPR002283; Isopenicillin N synthase	IPR005123; Oxoglutarate/iron-dependent oxygenase
Lup002246.1	1	IPR007590; CWC16 protein
Lup002247.1	3	IPR000209; Peptidase S8/S53, subtilisin/kexin/sedolisin	IPR015500; Peptidase S8, subtilisin-related	IPR023828; Peptidase S8, subtilisin, Ser-active site
Lup002248.1	1	IPR004294; Carotenoid oxygenase
Lup002250.1	3	IPR001844; Chaperonin Cpn60	IPR002423; Chaperonin Cpn60/TCP-1	IPR018370; Chaperonin Cpn60, conserved site
Lup002251.1	1	IPR006760; Endosulphine
Lup002252.1	3	IPR001623; Heat shock protein DnaJ, N-terminal	IPR003095; Heat shock protein DnaJ	IPR018253; Heat shock protein DnaJ, conserved site
Lup002253.1	1	IPR001245; Serine-threonine/tyrosine-protein kinase catalytic domain
Lup002254.1	1	IPR003441; No apical meristem (NAM) protein
Lup002255.1	1	IPR002885; Pentatricopeptide repeat
Lup002256.1	1	IPR001938; Thaumatin, pathogenesis-related
Lup002259.1	1	IPR000504; RNA recognition motif domain
Lup002260.1	2	IPR004394; Ribosome-associated, Iojap-like	IPR025656; Oligomerisation domain
Lup002264.1	1	IPR003480; Transferase
Lup002265.1	8	IPR000719; Protein kinase, catalytic domain	IPR001611; Leucine-rich repeat	IPR002290; Serine/threonine- / dual-specificity protein kinase, catalytic  domain	IPR003591; Leucine-rich repeat, typical subtype	IPR008271; Serine/threonine-protein kinase, active site	IPR013210; Leucine-rich repeat-containing N-terminal, type 2	IPR017441; Protein kinase, ATP binding site	IPR020635; Tyrosine-protein kinase, catalytic domain
Lup002266.1	4	IPR000640; Translation elongation factor EFG/EF2, C-terminal	IPR000795; Protein synthesis factor, GTP-binding	IPR004161; Translation elongation factor EFTu/EF1A, domain 2	IPR005517; Translation elongation factor EFG/EF2, domain IV
Lup002267.1	1	IPR003441; No apical meristem (NAM) protein
Lup002268.1	1	IPR005123; Oxoglutarate/iron-dependent oxygenase
Lup002269.1	1	IPR004883; Lateral organ boundaries, LOB
Lup002270.1	4	IPR004367; Cyclin, C-terminal	IPR006671; Cyclin, N-terminal	IPR013763; Cyclin-like	IPR015429; Cyclin C/H/T/L
Lup002271.1	1	IPR003676; Auxin responsive SAUR protein
Lup002273.1	4	IPR000626; Ubiquitin	IPR019954; Ubiquitin conserved site	IPR019955; Ubiquitin supergroup	IPR019956; Ubiquitin subgroup
Lup002274.1	3	IPR001005; SANT/Myb domain	IPR015495; Myb transcription factor	IPR017930; Myb domain, DNA-binding
Lup002275.1	1	IPR001461; Peptidase A1
Lup002276.1	1	IPR001461; Peptidase A1
Lup002277.1	7	IPR000270; Phox/Bem1p	IPR000719; Protein kinase, catalytic domain	IPR001245; Serine-threonine/tyrosine-protein kinase catalytic domain	IPR002290; Serine/threonine- / dual-specificity protein kinase, catalytic  domain	IPR008271; Serine/threonine-protein kinase, active site	IPR017441; Protein kinase, ATP binding site	IPR020635; Tyrosine-protein kinase, catalytic domain
Lup002278.1	3	IPR001232; SKP1 component	IPR016072; SKP1 component, dimerisation	IPR016073; SKP1 component, POZ
Lup002279.1	2	IPR001576; Phosphoglycerate kinase	IPR015911; Phosphoglycerate kinase, conserved site
Lup002280.1	1	IPR008258; Lytic transglycosylase-like, catalytic
Lup002281.1	2	IPR005176; Potentiating neddylation domain	IPR014764; Defective-in-cullin neddylation protein
Lup002282.1	2	IPR002524; Cation efflux protein	IPR018790; Protein of unknown function DUF2358
Lup002283.1	1	IPR003689; Zinc/iron permease
Lup002284.1	1	IPR005045; Protein of unknown function DUF284, transmembrane eukaryotic
Lup002285.1	2	IPR015590; Aldehyde dehydrogenase domain	IPR016160; Aldehyde dehydrogenase, conserved site
Lup002286.1	1	IPR009291; Vacuolar protein sorting-associated protein 62
Lup002287.1	2	IPR001005; SANT/Myb domain	IPR017930; Myb domain, DNA-binding
Lup002288.1	1	IPR011598; Helix-loop-helix DNA-binding
Lup002289.1	3	IPR001965; Zinc finger, PHD-type	IPR019786; Zinc finger, PHD-type, conserved site	IPR019787; Zinc finger, PHD-finger
Lup002290.1	6	IPR000823; Plant peroxidase	IPR002016; Haem peroxidase, plant/fungal/bacterial	IPR005749; Ribosomal protein L15, bacterial-type	IPR019793; Peroxidases heam-ligand binding site	IPR019794; Peroxidase, active site	IPR021131; Ribosomal protein L18e/L15P
Lup002291.1	1	IPR001461; Peptidase A1
Lup002292.1	1	IPR013650; ATP-grasp fold, succinyl-CoA synthetase-type
Lup002293.1	5	IPR000719; Protein kinase, catalytic domain	IPR000961; AGC-kinase, C-terminal	IPR002290; Serine/threonine- / dual-specificity protein kinase, catalytic  domain	IPR008271; Serine/threonine-protein kinase, active site	IPR020635; Tyrosine-protein kinase, catalytic domain
Lup002294.1	5	IPR004468; CTP synthase	IPR017456; CTP synthase, N-terminal	IPR017926; Glutamine amidotransferase type 1	IPR019818; Isocitrate/isopropylmalate dehydrogenase, conserved site	IPR024084; Isopropylmalate dehydrogenase-like domain
Lup002295.1	5	IPR000048; IQ motif, EF-hand binding site	IPR001609; Myosin head, motor domain	IPR002710; Dilute	IPR004009; Myosin, N-terminal, SH3-like	IPR018444; Dil domain
Lup002296.1	2	IPR004314; Domain of unknown function DUF239	IPR025521; Domain of unknown function DUF4409
Lup002297.1	2	IPR000528; Plant lipid transfer protein/Par allergen	IPR016140; Bifunctional inhibitor/plant lipid transfer protein/seed storage helical domain
Lup002298.1	3	IPR001540; Glycoside hydrolase, family 20	IPR015882; Acetylhexosaminidase, subunit a/b	IPR015883; Glycoside hydrolase, family 20, catalytic core
Lup002299.1	1	IPR009291; Vacuolar protein sorting-associated protein 62
Lup002300.1	1	IPR010369; Protein of unknown function DUF966
Lup002301.1	3	IPR002020; Citrate synthase-like	IPR008889; VQ	IPR019810; Citrate synthase active site
Lup002302.1	1	IPR006073; GTP binding domain
Lup002303.1	1	IPR001708; Membrane insertion protein, OxaA/YidC
Lup002304.1	3	IPR004367; Cyclin, C-terminal	IPR006671; Cyclin, N-terminal	IPR013763; Cyclin-like
Lup002305.2	1	IPR001841; Zinc finger, RING-type
Lup002306.2	4	IPR000719; Protein kinase, catalytic domain	IPR002290; Serine/threonine- / dual-specificity protein kinase, catalytic  domain	IPR008271; Serine/threonine-protein kinase, active site	IPR020635; Tyrosine-protein kinase, catalytic domain
Lup002307.1	1	IPR002213; UDP-glucuronosyl/UDP-glucosyltransferase
Lup002308.1	2	IPR001563; Peptidase S10, serine carboxypeptidase	IPR018202; Peptidase S10, serine carboxypeptidase, active site
Lup002309.1	3	IPR000008; C2 calcium-dependent membrane targeting	IPR013583; Phosphoribosyltransferase C-terminal	IPR018029; C2 membrane targeting protein
Lup002310.1	2	IPR000915; Ribosomal protein L6E	IPR005568; Ribosomal protein L6, N-terminal
Lup002311.1	3	IPR000008; C2 calcium-dependent membrane targeting	IPR013583; Phosphoribosyltransferase C-terminal	IPR018029; C2 membrane targeting protein
Lup002312.2	6	IPR001305; Heat shock protein DnaJ, cysteine-rich domain	IPR001623; Heat shock protein DnaJ, N-terminal	IPR002939; Chaperone DnaJ, C-terminal	IPR003095; Heat shock protein DnaJ	IPR012724; Chaperone DnaJ	IPR018253; Heat shock protein DnaJ, conserved site
Lup002313.2	2	IPR003465; Proteinase inhibitor I20, Pin2	IPR016140; Bifunctional inhibitor/plant lipid transfer protein/seed storage helical domain
Lup002314.1	3	IPR007967; Protein of unknown function DUF727	IPR013026; Tetratricopeptide repeat-containing domain	IPR019734; Tetratricopeptide repeat
Lup002316.1	3	IPR000571; Zinc finger, CCCH-type	IPR001841; Zinc finger, RING-type	IPR017907; Zinc finger, RING-type, conserved site
Lup002317.2	3	IPR000571; Zinc finger, CCCH-type	IPR001841; Zinc finger, RING-type	IPR017907; Zinc finger, RING-type, conserved site
Lup002318.1	3	IPR001005; SANT/Myb domain	IPR015495; Myb transcription factor	IPR017930; Myb domain, DNA-binding
Lup002321.1	1	IPR002528; Multi antimicrobial extrusion protein
Lup002322.1	2	IPR001841; Zinc finger, RING-type	IPR005150; Cellulose synthase
Lup002323.1	3	IPR001128; Cytochrome P450	IPR002401; Cytochrome P450, E-class, group I	IPR017972; Cytochrome P450, conserved site
Lup002324.1	3	IPR001128; Cytochrome P450	IPR002401; Cytochrome P450, E-class, group I	IPR017972; Cytochrome P450, conserved site
Lup002325.1	2	IPR004294; Carotenoid oxygenase	IPR004938; Xyloglucan fucosyltransferase
Lup002326.1	2	IPR000743; Glycoside hydrolase, family 28	IPR006153; Cation/H+ exchanger
Lup002328.1	2	IPR013216; Methyltransferase type 11	IPR013705; Sterol methyltransferase C-terminal
Lup002329.1	2	IPR001611; Leucine-rich repeat	IPR003591; Leucine-rich repeat, typical subtype
Lup002330.1	7	IPR000719; Protein kinase, catalytic domain	IPR000961; AGC-kinase, C-terminal	IPR002290; Serine/threonine- / dual-specificity protein kinase, catalytic  domain	IPR008271; Serine/threonine-protein kinase, active site	IPR017441; Protein kinase, ATP binding site	IPR017892; Protein kinase, C-terminal	IPR020635; Tyrosine-protein kinase, catalytic domain
Lup002331.1	1	IPR003441; No apical meristem (NAM) protein
Lup002332.1	1	IPR006936; Domain of unknown function DUF640
Lup002333.1	2	IPR004155; PBS lyase HEAT-like repeat	IPR021133; HEAT, type 2
Lup002334.1	2	IPR000727; Target SNARE coiled-coil domain	IPR006652; Kelch repeat type 1
Lup002335.1	2	IPR004087; K Homology domain	IPR004088; K Homology domain, type 1
Lup002336.1	1	IPR011684; KIP1-like
Lup002337.1	2	IPR001906; Terpene synthase-like	IPR005630; Terpene synthase, metal-binding domain
Lup002338.1	2	IPR001906; Terpene synthase-like	IPR005630; Terpene synthase, metal-binding domain
Lup002340.1	1	IPR000889; Glutathione peroxidase
Lup002342.1	4	IPR000795; Protein synthesis factor, GTP-binding	IPR004160; Translation elongation factor EFTu/EF1A, C-terminal	IPR004161; Translation elongation factor EFTu/EF1A, domain 2	IPR004541; Translation elongation factor EFTu/EF1A, bacterial/organelle
Lup002343.1	7	IPR000719; Protein kinase, catalytic domain	IPR001245; Serine-threonine/tyrosine-protein kinase catalytic domain	IPR002290; Serine/threonine- / dual-specificity protein kinase, catalytic  domain	IPR008271; Serine/threonine-protein kinase, active site	IPR017441; Protein kinase, ATP binding site	IPR020635; Tyrosine-protein kinase, catalytic domain	IPR024788; Malectin-like carbohydrate-binding domain
Lup002344.1	3	IPR003956; Transcription factor, NFYB/HAP3, conserved site	IPR003957; Transcription factor, CBFA/NFYB, DNA topoisomerase	IPR003958; Transcription factor CBF/NF-Y/archaeal histone
Lup002345.1	1	IPR002885; Pentatricopeptide repeat
Lup002347.1	1	IPR006032; Ribosomal protein S12/S23
Lup002349.1	2	IPR000048; IQ motif, EF-hand binding site	IPR025064; Domain of unknown function DUF4005
Lup002350.1	1	IPR000326; Phosphatidic acid phosphatase type 2/haloperoxidase
Lup002351.1	1	IPR011016; Zinc finger, RING-CH-type
Lup002354.1	2	IPR005804; Fatty acid desaturase, type 1	IPR021863; Protein of unknown function DUF3474
Lup002355.1	1	IPR013766; Thioredoxin domain
Lup002356.1	3	IPR001128; Cytochrome P450	IPR002401; Cytochrome P450, E-class, group I	IPR017972; Cytochrome P450, conserved site
Lup002357.1	1	IPR000407; Nucleoside phosphatase GDA1/CD39
Lup002358.1	1	IPR003441; No apical meristem (NAM) protein
Lup002359.1	1	IPR006565; Bromodomain transcription factor
Lup002360.1	2	IPR001128; Cytochrome P450	IPR002401; Cytochrome P450, E-class, group I
Lup002361.1	1	IPR007379; Membrane transporter, Tim44-related/Ribosomal protein L45
Lup002362.1	2	IPR007087; Zinc finger, C2H2	IPR015880; Zinc finger, C2H2-like
Lup002364.2	1	IPR002813; Arginine biosynthesis protein ArgJ
Lup002365.3	1	IPR001147; Ribosomal protein L21e
Lup002367.1	1	IPR001164; Arf GTPase activating protein
Lup002368.1	3	IPR001951; Histone H4	IPR007125; Histone core	IPR019809; Histone H4, conserved site
Lup002370.1	3	IPR008528; Protein of unknown function DUF810	IPR014770; Munc13 homology 1	IPR014772; Mammalian uncoordinated homology 13, domain 2
Lup002371.1	1	IPR002100; Transcription factor, MADS-box
Lup002373.1	1	IPR008797; Photosystem II PsbQ, oxygen evolving complex
Lup002374.1	2	IPR018249; EF-HAND 2	IPR025224; DBC1/CARP1
Lup002376.1	1	IPR019315; Kinase phosphorylation domain
Lup002377.1	1	IPR019378; GDP-fucose protein O-fucosyltransferase
Lup002378.1	1	IPR021503; Protein of unknown function DUF3110
Lup002379.1	2	IPR000727; Target SNARE coiled-coil domain	IPR007705; Vesicle transport v-SNARE, N-terminal
Lup002380.1	1	IPR004127; Prefoldin subunit
Lup002381.1	1	IPR009769; Domain of unknown function DUF1336
Lup002382.1	1	IPR001048; Aspartate/glutamate/uridylate kinase
Lup002383.1	4	IPR001884; Translation elongation factor IF5A	IPR005824; KOW	IPR019769; Translation elongation factor, IF5A, hypusine site	IPR020189; Translation elongation factor, IF5A C-terminal
Lup002384.1	3	IPR001680; WD40 repeat	IPR017986; WD40-repeat-containing domain	IPR019775; WD40 repeat, conserved site
Lup002386.1	1	IPR003734; Protein of unknown function DUF155
Lup002387.1	1	IPR007493; Protein of unknown function DUF538
Lup002388.1	1	IPR008581; Protein of unknown function DUF863, plant
Lup002389.1	2	IPR002110; Ankyrin repeat	IPR020683; Ankyrin repeat-containing domain
Lup002390.1	2	IPR001841; Zinc finger, RING-type	IPR017907; Zinc finger, RING-type, conserved site
Lup002391.1	1	IPR005199; Glycoside hydrolase, family 79
Lup002392.1	1	IPR002885; Pentatricopeptide repeat
Lup002393.1	2	IPR001611; Leucine-rich repeat	IPR003591; Leucine-rich repeat, typical subtype
Lup002394.1	1	IPR000727; Target SNARE coiled-coil domain
Lup002395.1	1	IPR003657; DNA-binding WRKY
Lup002396.1	2	IPR007087; Zinc finger, C2H2	IPR015880; Zinc finger, C2H2-like
Lup002397.1	3	IPR001732; UDP-glucose/GDP-mannose dehydrogenase, N-terminal	IPR014026; UDP-glucose/GDP-mannose dehydrogenase, dimerisation	IPR014027; UDP-glucose/GDP-mannose dehydrogenase, C-terminal
Lup002398.1	3	IPR000971; Globin, subset	IPR001032; Leghaemoglobin	IPR019824; Leghaemoglobin, iron-binding site
Lup002399.1	1	IPR002885; Pentatricopeptide repeat
Lup002400.1	3	IPR000308; 14-3-3 protein	IPR023409; 14-3-3 protein, conserved site	IPR023410; 14-3-3 domain
Lup002401.1	1	IPR012423; Chromatin modification-related protein EAF7
Lup002402.1	2	IPR000620; Drug/metabolite transporter	IPR004853; Domain of unknown function DUF250
Lup002403.1	1	IPR002885; Pentatricopeptide repeat
Lup002404.1	1	IPR012946; X8
Lup002405.1	2	IPR000073; Alpha/beta hydrolase fold-1	IPR000639; Epoxide hydrolase-like
Lup002406.1	1	IPR009834; Ureide permease
Lup002407.1	1	IPR002885; Pentatricopeptide repeat
Lup002408.2	4	IPR001450; 4Fe-4S binding domain	IPR006968; Protein of unknown function DUF647	IPR017896; 4Fe-4S ferredoxin-type, iron-sulpur binding domain	IPR017900; 4Fe-4S ferredoxin, iron-sulphur binding, conserved site
Lup002409.1	1	IPR002885; Pentatricopeptide repeat
Lup002410.1	1	IPR002523; Mg2+ transporter protein, CorA-like/Zinc transport protein ZntB
Lup002411.1	1	IPR008480; Protein of unknown function DUF761, plant
Lup002412.1	1	IPR003728; Ribosome maturation factor RimP
Lup002413.1	2	IPR000489; Pterin-binding	IPR000550; 7,8-Dihydro-6-hydroxymethylpterin-pyrophosphokinase, HPPK
Lup002414.1	1	IPR000504; RNA recognition motif domain
Lup002415.1	1	IPR001128; Cytochrome P450
Lup002416.1	2	IPR001128; Cytochrome P450	IPR002401; Cytochrome P450, E-class, group I
Lup002417.1	2	IPR001128; Cytochrome P450	IPR017972; Cytochrome P450, conserved site
Lup002418.1	4	IPR000194; ATPase, F1/V1/A1 complex, alpha/beta subunit, nucleotide-binding domain	IPR000793; ATPase, F1/V1/A1 complex, alpha/beta subunit, C-terminal	IPR004100; ATPase, F1/V1/A1 complex, alpha/beta subunit, N-terminal	IPR020003; ATPase, alpha/beta subunit, nucleotide-binding domain, active site
Lup002419.1	4	IPR000194; ATPase, F1/V1/A1 complex, alpha/beta subunit, nucleotide-binding domain	IPR000793; ATPase, F1/V1/A1 complex, alpha/beta subunit, C-terminal	IPR004100; ATPase, F1/V1/A1 complex, alpha/beta subunit, N-terminal	IPR020003; ATPase, alpha/beta subunit, nucleotide-binding domain, active site
Lup002420.1	1	IPR006843; Plastid lipid-associated protein/fibrillin conserved domain
Lup002421.1	2	IPR008195; Ribosomal protein L34Ae	IPR012870; Protein of unknown function DUF1666
Lup002422.1	2	IPR002067; Mitochondrial carrier protein	IPR018108; Mitochondrial substrate/solute carrier
Lup002423.2	1	IPR004131; Pyrophosphate-energised proton pump
Lup002424.1	2	IPR000504; RNA recognition motif domain	IPR007201; RNA recognition motif 2
Lup002425.1	4	IPR000008; C2 calcium-dependent membrane targeting	IPR002035; von Willebrand factor, type A	IPR010734; Copine	IPR018029; C2 membrane targeting protein
Lup002426.1	2	IPR001585; Transaldolase	IPR018225; Transaldolase, active site
Lup002427.1	2	IPR002198; Short-chain dehydrogenase/reductase SDR	IPR002347; Glucose/ribitol dehydrogenase
Lup002428.1	5	IPR002048; Calcium-binding EF-hand	IPR002067; Mitochondrial carrier protein	IPR018108; Mitochondrial substrate/solute carrier	IPR018247; EF-Hand 1, calcium-binding site	IPR018249; EF-HAND 2
Lup002429.1	2	IPR001580; Calreticulin/calnexin	IPR018124; Calreticulin/calnexin, conserved site
Lup002430.1	1	IPR008889; VQ
Lup002431.1	3	IPR004022; DDT domain	IPR018500; DDT domain, subgroup	IPR018501; DDT domain superfamily
Lup002433.1	4	IPR002498; Phosphatidylinositol-4-phosphate 5-kinase, core	IPR003409; MORN motif	IPR016034; Phosphatidylinositol-4-phosphate 5-kinase, core, subgroup	IPR023610; Phosphatidylinositol-4-phosphate 5-kinase
Lup002434.1	6	IPR000719; Protein kinase, catalytic domain	IPR002290; Serine/threonine- / dual-specificity protein kinase, catalytic  domain	IPR008271; Serine/threonine-protein kinase, active site	IPR013210; Leucine-rich repeat-containing N-terminal, type 2	IPR017441; Protein kinase, ATP binding site	IPR020635; Tyrosine-protein kinase, catalytic domain
Lup002436.1	1	IPR003441; No apical meristem (NAM) protein
Lup002437.1	2	IPR001944; Glycoside hydrolase, family 35	IPR019801; Glycoside hydrolase, family 35, conserved site
Lup002438.1	1	IPR022203; Protein of unknown function DUF3727
Lup002439.1	1	IPR013057; Amino acid transporter, transmembrane
Lup002442.1	2	IPR002035; von Willebrand factor, type A	IPR010734; Copine
Lup002443.1	2	IPR002283; Isopenicillin N synthase	IPR005123; Oxoglutarate/iron-dependent oxygenase
Lup002444.1	3	IPR003956; Transcription factor, NFYB/HAP3, conserved site	IPR003957; Transcription factor, CBFA/NFYB, DNA topoisomerase	IPR003958; Transcription factor CBF/NF-Y/archaeal histone
Lup002445.1	2	IPR002283; Isopenicillin N synthase	IPR005123; Oxoglutarate/iron-dependent oxygenase
Lup002446.1	1	IPR004159; Putative S-adenosyl-L-methionine-dependent methyltransferase
Lup002448.1	4	IPR003439; ABC transporter-like	IPR003593; AAA+ ATPase domain	IPR013525; ABC-2 type transporter	IPR017871; ABC transporter, conserved site
Lup002449.1	1	IPR011598; Helix-loop-helix DNA-binding
Lup002450.1	1	IPR008889; VQ
Lup002451.1	2	IPR001048; Aspartate/glutamate/uridylate kinase	IPR011817; Uridylate kinase
Lup002453.1	5	IPR001440; Tetratricopeptide TPR-1	IPR003590; Leucine-rich repeat, ribonuclease inhibitor subtype	IPR013026; Tetratricopeptide repeat-containing domain	IPR019734; Tetratricopeptide repeat	IPR024813; TONSOKU
Lup002454.1	1	IPR018731; Autophagy-related protein 13
Lup002455.1	1	IPR001841; Zinc finger, RING-type
Lup002456.1	1	IPR001841; Zinc finger, RING-type
Lup002457.1	1	IPR001841; Zinc finger, RING-type
Lup002458.1	3	IPR000048; IQ motif, EF-hand binding site	IPR000225; Armadillo	IPR001715; Calponin homology domain
Lup002459.1	6	IPR000823; Plant peroxidase	IPR002016; Haem peroxidase, plant/fungal/bacterial	IPR003402; tRNA transferase Trm5/Tyw2	IPR003827; tRNA wybutosine-synthesizing protein	IPR006652; Kelch repeat type 1	IPR011498; Kelch repeat type 2
Lup002460.1	1	IPR001841; Zinc finger, RING-type
Lup002461.1	1	IPR008796; Photosystem I PsaN, reaction centre subunit N
Lup002462.1	3	IPR004000; Actin-like	IPR004001; Actin, conserved site	IPR020902; Actin/actin-like conserved site
Lup002463.1	2	IPR000164; Histone H3	IPR007125; Histone core
Lup002464.1	2	IPR002474; Carbamoyl-phosphate synthase, small subunit N-terminal domain	IPR017926; Glutamine amidotransferase type 1
Lup002465.1	1	IPR002634; BolA protein
Lup002468.1	1	IPR024752; Myb/SANT-like domain
Lup002469.1	2	IPR001841; Zinc finger, RING-type	IPR005150; Cellulose synthase
Lup002471.1	1	IPR000504; RNA recognition motif domain
Lup002472.1	3	IPR000788; Ribonucleotide reductase large subunit, C-terminal	IPR005144; ATP-cone	IPR013509; Ribonucleotide reductase large subunit, N-terminal
Lup002473.1	1	IPR001471; AP2/ERF domain
Lup002474.1	1	IPR000717; Proteasome component (PCI) domain
Lup002475.1	2	IPR001394; Peptidase C19, ubiquitin carboxyl-terminal hydrolase 2	IPR018200; Peptidase C19, ubiquitin carboxyl-terminal hydrolase 2, conserved site
Lup002477.1	1	IPR001087; Lipase, GDSL
Lup002479.1	1	IPR001087; Lipase, GDSL
Lup002480.1	3	IPR001929; Germin	IPR006045; Cupin 1	IPR019780; Germin, manganese binding site
Lup002481.1	3	IPR001929; Germin	IPR006045; Cupin 1	IPR019780; Germin, manganese binding site
Lup002482.1	3	IPR001929; Germin	IPR006045; Cupin 1	IPR019780; Germin, manganese binding site
Lup002483.1	3	IPR001929; Germin	IPR006045; Cupin 1	IPR019780; Germin, manganese binding site
Lup002485.1	4	IPR000719; Protein kinase, catalytic domain	IPR002290; Serine/threonine- / dual-specificity protein kinase, catalytic  domain	IPR008271; Serine/threonine-protein kinase, active site	IPR020635; Tyrosine-protein kinase, catalytic domain
Lup002486.1	1	IPR001810; F-box domain, cyclin-like
Lup002488.1	1	IPR007271; Nucleotide-sugar transporter
Lup002489.2	5	IPR000217; Tubulin	IPR002454; Gamma tubulin	IPR003008; Tubulin/FtsZ, GTPase domain	IPR017975; Tubulin, conserved site	IPR018316; Tubulin/FtsZ, 2-layer sandwich domain
Lup002490.1	2	IPR002067; Mitochondrial carrier protein	IPR018108; Mitochondrial substrate/solute carrier
Lup002491.1	1	IPR000608; Ubiquitin-conjugating enzyme, E2
Lup002493.1	1	IPR008183; Aldose 1-/Glucose-6-phosphate 1-epimerase
Lup002494.1	3	IPR004827; Basic-leucine zipper domain	IPR011616; bZIP transcription factor, bZIP-1	IPR012900; G-box binding, MFMR
Lup002495.1	1	IPR001087; Lipase, GDSL
Lup002496.1	1	IPR001087; Lipase, GDSL
Lup002497.1	1	IPR025564; Domain of unknown function DUF4308
Lup002498.1	3	IPR000210; BTB/POZ-like	IPR011705; BTB/Kelch-associated	IPR013069; BTB/POZ
Lup002499.1	1	IPR002885; Pentatricopeptide repeat
Lup002500.1	2	IPR002067; Mitochondrial carrier protein	IPR018108; Mitochondrial substrate/solute carrier
Lup002501.1	1	IPR004993; GH3 auxin-responsive promoter
Lup002502.1	1	IPR010264; Plant self-incompatibility S1
Lup002503.1	1	IPR006843; Plastid lipid-associated protein/fibrillin conserved domain
Lup002505.1	1	IPR021480; Protein of unknown function DUF3133
Lup002507.1	3	IPR000571; Zinc finger, CCCH-type	IPR001841; Zinc finger, RING-type	IPR017907; Zinc finger, RING-type, conserved site
Lup002508.1	2	IPR001223; Glycoside hydrolase, family 18, catalytic domain	IPR011583; Chitinase II
Lup002509.1	3	IPR000048; IQ motif, EF-hand binding site	IPR000595; Cyclic nucleotide-binding domain	IPR005821; Ion transport
Lup002510.1	2	IPR000626; Ubiquitin	IPR024974; Sde2 N-terminal domain
Lup002511.1	3	IPR004877; Cytochrome b561, eukaryote	IPR005018; DOMON domain	IPR006593; Cytochrome b561/ferric reductase transmembrane
Lup002512.1	1	IPR003832; Acid phosphatase/vanadium-dependent haloperoxidase-related
Lup002513.1	1	IPR000403; Phosphatidylinositol 3-/4-kinase, catalytic domain
Lup002514.1	4	IPR001841; Zinc finger, RING-type	IPR004162; Seven-in-absentia protein, sina	IPR013010; Zinc finger, SIAH-type	IPR018121; Seven-in-absentia protein, TRAF-like domain
Lup002515.1	3	IPR001841; Zinc finger, RING-type	IPR003347; JmjC domain	IPR014977; WRC
Lup002516.1	4	IPR003311; AUX/IAA protein	IPR003340; B3 DNA binding domain	IPR010525; Auxin response factor	IPR011525; Aux/IAA-ARF-dimerisation
Lup002517.1	2	IPR003311; AUX/IAA protein	IPR011525; Aux/IAA-ARF-dimerisation
Lup002518.1	1	IPR004140; Exo70 exocyst complex subunit
Lup002519.1	1	IPR007053; LRAT-like domain
Lup002520.1	4	IPR006204; GHMP kinase N-terminal domain	IPR006206; Mevalonate/galactokinase	IPR012887; L-fucokinase	IPR013750; GHMP kinase, C-terminal domain
Lup002521.1	1	IPR000504; RNA recognition motif domain
Lup002522.1	2	IPR000225; Armadillo	IPR003613; U box domain
Lup002524.1	1	IPR003676; Auxin responsive SAUR protein
Lup002525.1	5	IPR000719; Protein kinase, catalytic domain	IPR002290; Serine/threonine- / dual-specificity protein kinase, catalytic  domain	IPR008271; Serine/threonine-protein kinase, active site	IPR017441; Protein kinase, ATP binding site	IPR020635; Tyrosine-protein kinase, catalytic domain
Lup002526.1	2	IPR000095; PAK-box/P21-Rho-binding	IPR000198; Rho GTPase-activating protein domain
Lup002527.1	2	IPR000988; Ribosomal protein L24e-related	IPR023442; Ribosomal protein L24e, conserved site
Lup002528.1	2	IPR013601; FAE1/Type III polyketide synthase-like protein	IPR013747; 3-Oxoacyl-[acyl-carrier-protein (ACP)] synthase III C-terminal
Lup002529.1	2	IPR001789; Signal transduction response regulator, receiver domain	IPR010402; CCT domain
Lup002530.1	1	IPR002182; NB-ARC
Lup002531.1	2	IPR000767; Disease resistance protein	IPR002182; NB-ARC
Lup002532.1	7	IPR000999; Ribonuclease III domain	IPR001159; Double-stranded RNA-binding	IPR001650; Helicase, C-terminal	IPR003100; Argonaute/Dicer protein, PAZ	IPR005034; Dicer double-stranded RNA-binding fold	IPR011545; DNA/RNA helicase, DEAD/DEAH box type, N-terminal	IPR014001; Helicase, superfamily 1/2, ATP-binding domain
Lup002533.1	2	IPR000767; Disease resistance protein	IPR002182; NB-ARC
Lup002534.1	2	IPR000767; Disease resistance protein	IPR002182; NB-ARC
Lup002535.1	1	IPR004328; BRO1 domain
Lup002536.1	1	IPR013169; mRNA splicing factor, Cwf18
Lup002538.1	1	IPR019411; Domain of unknown function DUF2404
Lup002539.1	1	IPR008507; Protein of unknown function DUF789
Lup002540.2	1	IPR013261; Mitochondrial inner membrane translocase complex, subunit Tim21
Lup002541.1	1	IPR004158; Protein of unknown function DUF247, plant
Lup002543.1	1	IPR004158; Protein of unknown function DUF247, plant
Lup002545.1	1	IPR002769; Translation initiation factor IF6
Lup002546.1	1	IPR013951; Histone deacetylation protein Rxt3
Lup002547.1	2	IPR001077; O-methyltransferase, family 2	IPR012967; Plant methyltransferase dimerisation
Lup002549.1	3	IPR001680; WD40 repeat	IPR017986; WD40-repeat-containing domain	IPR019775; WD40 repeat, conserved site
Lup002550.1	2	IPR000447; FAD-dependent glycerol-3-phosphate dehydrogenase	IPR006076; FAD dependent oxidoreductase
Lup002551.3	7	IPR001680; WD40 repeat	IPR006594; LisH dimerisation motif	IPR008116; Sequence-specific single-strand DNA-binding protein	IPR013720; LisH dimerisation motif, subgroup	IPR017986; WD40-repeat-containing domain	IPR019775; WD40 repeat, conserved site	IPR020472; G-protein beta WD-40 repeat
Lup002552.1	3	IPR000788; Ribonucleotide reductase large subunit, C-terminal	IPR005144; ATP-cone	IPR013509; Ribonucleotide reductase large subunit, N-terminal
Lup002553.1	2	IPR000608; Ubiquitin-conjugating enzyme, E2	IPR023313; Ubiquitin-conjugating enzyme, active site
Lup002554.1	2	IPR010259; Proteinase inhibitor I9	IPR015500; Peptidase S8, subtilisin-related
Lup002556.1	1	IPR007789; Protein of unknown function DUF688
Lup002558.1	1	IPR007317; Uncharacterised protein family UPF0363
Lup002559.1	3	IPR000795; Protein synthesis factor, GTP-binding	IPR004160; Translation elongation factor EFTu/EF1A, C-terminal	IPR004161; Translation elongation factor EFTu/EF1A, domain 2
Lup002560.1	1	IPR003340; B3 DNA binding domain
Lup002562.1	1	IPR010334; Dcp1-like decapping
Lup002563.1	3	IPR006597; Sel1-like	IPR013026; Tetratricopeptide repeat-containing domain	IPR019734; Tetratricopeptide repeat
Lup002564.1	1	IPR007262; Vacuolar protein sorting 55
Lup002565.1	1	IPR007608; Senescence regulator
Lup002566.1	5	IPR000626; Ubiquitin	IPR001975; Ribosomal protein L40e	IPR019954; Ubiquitin conserved site	IPR019955; Ubiquitin supergroup	IPR019956; Ubiquitin subgroup
Lup002567.1	3	IPR001362; Glycoside hydrolase, family 32	IPR013148; Glycosyl hydrolases family 32, N-terminal	IPR013189; Glycosyl hydrolase family 32, C-terminal
Lup002568.1	2	IPR001752; Kinesin, motor domain	IPR019821; Kinesin, motor region, conserved site
Lup002570.1	2	IPR001163; Like-Sm ribonucleoprotein (LSM) domain	IPR006649; Like-Sm ribonucleoprotein (LSM) domain, eukaryotic/archaea-type
Lup002571.1	1	IPR001810; F-box domain, cyclin-like
Lup002572.1	1	IPR002109; Glutaredoxin
Lup002573.1	1	IPR025322; Protein of unknown function DUF4228
Lup002574.2	2	IPR000182; GNAT domain	IPR006917; SOUL haem-binding protein
Lup002575.2	5	IPR000158; Cell division protein FtsZ	IPR003008; Tubulin/FtsZ, GTPase domain	IPR018316; Tubulin/FtsZ, 2-layer sandwich domain	IPR020805; Cell division protein FtsZ, conserved site	IPR024757; Cell division protein FtsZ, C-terminal
Lup002576.1	2	IPR004827; Basic-leucine zipper domain	IPR011616; bZIP transcription factor, bZIP-1
Lup002577.1	2	IPR001858; Phosphatidylethanolamine-binding, conserved site	IPR008914; Phosphatidylethanolamine-binding protein PEBP
Lup002578.1	1	IPR006977; Yip1 domain
Lup002579.1	1	IPR004843; Metallophosphoesterase domain
Lup002580.1	2	IPR001910; Inosine/uridine-preferring nucleoside hydrolase domain	IPR023186; Inosine/uridine-preferring nucleoside hydrolase
Lup002581.1	1	IPR001087; Lipase, GDSL
Lup002583.2	2	IPR000210; BTB/POZ-like	IPR011705; BTB/Kelch-associated
Lup002584.1	3	IPR001623; Heat shock protein DnaJ, N-terminal	IPR003095; Heat shock protein DnaJ	IPR004179; Sec63 domain
Lup002586.1	1	IPR004158; Protein of unknown function DUF247, plant
Lup002587.1	1	IPR008586; Protein of unknown function DUF868, plant
Lup002588.1	3	IPR006569; RNA polymerase II, large subunit, CTD	IPR006903; RNA polymerase II-binding domain	IPR007087; Zinc finger, C2H2
Lup002589.1	2	IPR003265; HhH-GPD domain	IPR003651; Endonuclease III-like, iron-sulphur cluster loop motif
Lup002590.1	4	IPR000941; Enolase	IPR020809; Enolase, conserved site	IPR020810; Enolase, C-terminal	IPR020811; Enolase, N-terminal
Lup002591.1	2	IPR012336; Thioredoxin-like fold	IPR013740; Redoxin
Lup002592.1	1	IPR002885; Pentatricopeptide repeat
Lup002594.1	4	IPR000719; Protein kinase, catalytic domain	IPR001611; Leucine-rich repeat	IPR002290; Serine/threonine- / dual-specificity protein kinase, catalytic  domain	IPR020635; Tyrosine-protein kinase, catalytic domain
Lup002595.1	3	IPR001697; Pyruvate kinase	IPR015793; Pyruvate kinase, barrel	IPR015795; Pyruvate kinase, C-terminal
Lup002598.1	1	IPR001810; F-box domain, cyclin-like
Lup002599.1	3	IPR000988; Ribosomal protein L24e-related	IPR011017; TRASH	IPR023442; Ribosomal protein L24e, conserved site
Lup002600.1	1	IPR002781; Protein of unknown function DUF81
Lup002601.1	1	IPR004238; Late embryogenesis abundant protein, LEA-3
Lup002602.1	1	IPR004263; Exostosin-like
Lup002603.1	2	IPR000569; HECT	IPR006041; Pollen Ole e 1 allergen/extensin
Lup002604.1	1	IPR002213; UDP-glucuronosyl/UDP-glucosyltransferase
Lup002605.1	1	IPR002213; UDP-glucuronosyl/UDP-glucosyltransferase
Lup002606.1	1	IPR002213; UDP-glucuronosyl/UDP-glucosyltransferase
Lup002607.1	5	IPR001680; WD40 repeat	IPR007148; Small-subunit processome, Utp12	IPR017986; WD40-repeat-containing domain	IPR019775; WD40 repeat, conserved site	IPR020472; G-protein beta WD-40 repeat
Lup002608.1	4	IPR002498; Phosphatidylinositol-4-phosphate 5-kinase, core	IPR003409; MORN motif	IPR016034; Phosphatidylinositol-4-phosphate 5-kinase, core, subgroup	IPR023610; Phosphatidylinositol-4-phosphate 5-kinase
Lup002609.1	6	IPR001806; Small GTPase superfamily	IPR002041; Ran GTPase	IPR003578; Small GTPase superfamily, Rho type	IPR003579; Small GTPase superfamily, Rab type	IPR020849; Small GTPase superfamily, Ras type	IPR024156; Small GTPase superfamily, ARF type
Lup002610.1	2	IPR007087; Zinc finger, C2H2	IPR015880; Zinc finger, C2H2-like
Lup002611.1	2	IPR000425; Major intrinsic protein	IPR022357; Major intrinsic protein, conserved site
Lup002612.1	2	IPR000652; Triosephosphate isomerase	IPR020861; Triosephosphate isomerase, active site
Lup002614.1	1	IPR002912; Amino acid-binding ACT
Lup002615.1	5	IPR002133; S-adenosylmethionine synthetase	IPR022628; S-adenosylmethionine synthetase, N-terminal	IPR022629; S-adenosylmethionine synthetase, central domain	IPR022630; S-adenosylmethionine synthetase, C-terminal	IPR022631; S-adenosylmethionine synthetase, conserved site
Lup002616.1	5	IPR001140; ABC transporter, transmembrane domain	IPR003439; ABC transporter-like	IPR003593; AAA+ ATPase domain	IPR017871; ABC transporter, conserved site	IPR017940; ABC transporter, integral membrane type 1
Lup002617.1	3	IPR004154; Anticodon-binding	IPR004516; Histidyl-tRNA synthetase, class IIa	IPR006195; Aminoacyl-tRNA synthetase, class II
Lup002618.1	1	IPR006121; Heavy metal-associated domain, HMA
Lup002619.1	1	IPR003676; Auxin responsive SAUR protein
Lup002620.1	1	IPR003676; Auxin responsive SAUR protein
Lup002623.1	1	IPR003676; Auxin responsive SAUR protein
Lup002625.1	2	IPR001106; Aromatic amino acid lyase	IPR022313; Phenylalanine/histidine ammonia-lyases, active site
Lup002627.1	2	IPR001106; Aromatic amino acid lyase	IPR022313; Phenylalanine/histidine ammonia-lyases, active site
Lup002628.1	1	IPR005269; Cytokinin riboside 5'-monophosphate phosphoribohydrolase LOG
Lup002629.1	1	IPR007608; Senescence regulator
Lup002630.2	2	IPR000425; Major intrinsic protein	IPR022357; Major intrinsic protein, conserved site
Lup002632.1	1	IPR011016; Zinc finger, RING-CH-type
Lup002633.1	2	IPR001680; WD40 repeat	IPR017986; WD40-repeat-containing domain
Lup002634.1	2	IPR005818; Histone H1/H5	IPR005819; Histone H5
Lup002636.1	1	IPR000225; Armadillo
Lup002637.1	2	IPR000743; Glycoside hydrolase, family 28	IPR006626; Parallel beta-helix repeat
Lup002639.1	3	IPR001128; Cytochrome P450	IPR002401; Cytochrome P450, E-class, group I	IPR017972; Cytochrome P450, conserved site
Lup002640.1	3	IPR001128; Cytochrome P450	IPR002401; Cytochrome P450, E-class, group I	IPR017972; Cytochrome P450, conserved site
Lup002641.1	3	IPR001128; Cytochrome P450	IPR002401; Cytochrome P450, E-class, group I	IPR017972; Cytochrome P450, conserved site
Lup002642.1	1	IPR001471; AP2/ERF domain
Lup002643.1	2	IPR000196; Ribosomal protein L19/L19e	IPR023638; Ribosomal protein L19/L19e conserved site
Lup002644.1	5	IPR003018; GAF domain	IPR003594; ATPase-like, ATP-binding domain	IPR003661; Signal transduction histidine kinase, subgroup 1, dimerisation/phosphoacceptor domain	IPR004358; Signal transduction histidine kinase-related protein, C-terminal	IPR005467; Signal transduction histidine kinase, core
Lup002645.1	4	IPR000362; Fumarate lyase	IPR018951; Fumarase C, C-terminal	IPR020557; Fumarate lyase, conserved site	IPR022761; Lyase 1, N-terminal
Lup002646.1	2	IPR000743; Glycoside hydrolase, family 28	IPR006626; Parallel beta-helix repeat
Lup002647.1	2	IPR001715; Calponin homology domain	IPR001752; Kinesin, motor domain
Lup002648.3	1	IPR018108; Mitochondrial substrate/solute carrier
Lup002649.1	1	IPR008507; Protein of unknown function DUF789
Lup002651.1	1	IPR005818; Histone H1/H5
Lup002652.1	3	IPR001176; 1-aminocyclopropane-1-carboxylate synthase	IPR004838; Aminotransferases, class-I, pyridoxal-phosphate-binding site	IPR004839; Aminotransferase, class I/classII
Lup002653.1	1	IPR012429; Protein of unknown function DUF1624
Lup002654.1	1	IPR021899; Protein of unknown function DUF3511
Lup002655.1	1	IPR008480; Protein of unknown function DUF761, plant
Lup002657.1	5	IPR005746; Thioredoxin	IPR011679; Endoplasmic reticulum, protein ERp29, C-terminal	IPR012336; Thioredoxin-like fold	IPR013766; Thioredoxin domain	IPR017937; Thioredoxin, conserved site
Lup002658.1	1	IPR002921; Lipase, class 3
Lup002659.1	1	IPR025423; Domain of unknown function DUF4149
Lup002660.1	2	IPR001623; Heat shock protein DnaJ, N-terminal	IPR019734; Tetratricopeptide repeat
Lup002661.1	2	IPR006015; Universal stress protein A	IPR006016; UspA
Lup002662.1	2	IPR011016; Zinc finger, RING-CH-type	IPR022143; Protein of unknown function DUF3675
Lup002663.1	5	IPR001789; Signal transduction response regulator, receiver domain	IPR003594; ATPase-like, ATP-binding domain	IPR003661; Signal transduction histidine kinase, subgroup 1, dimerisation/phosphoacceptor domain	IPR004358; Signal transduction histidine kinase-related protein, C-terminal	IPR005467; Signal transduction histidine kinase, core
Lup002664.1	3	IPR001680; WD40 repeat	IPR017986; WD40-repeat-containing domain	IPR019775; WD40 repeat, conserved site
Lup002665.1	2	IPR004827; Basic-leucine zipper domain	IPR011616; bZIP transcription factor, bZIP-1
Lup002666.1	1	IPR003823; Domain of unknown function CP12
Lup002667.1	1	IPR008432; Cytochrome c oxidase subunit Vc
Lup002669.1	1	IPR013658; SMP-30/Gluconolaconase/LRE-like region
Lup002671.1	1	IPR003657; DNA-binding WRKY
Lup002672.1	4	IPR001907; Peptidase S14, ClpP	IPR018215; Peptidase S14, ClpP, active site	IPR019020; Cytochrome c-552/DMSO reductase-like, haem-binding domain	IPR023562; Peptidase S14/S49
Lup002673.1	1	IPR003657; DNA-binding WRKY
Lup002674.1	2	IPR000070; Pectinesterase, catalytic	IPR018040; Pectinesterase, active site
Lup002675.1	3	IPR001005; SANT/Myb domain	IPR015495; Myb transcription factor	IPR017930; Myb domain, DNA-binding
Lup002676.1	4	IPR003579; Small GTPase superfamily, Rab type	IPR006687; Small GTPase superfamily, SAR1-type	IPR006689; Small GTPase superfamily, ARF/SAR type	IPR024156; Small GTPase superfamily, ARF type
Lup002677.1	3	IPR000222; Protein phosphatase 2C, manganese/magnesium aspartate binding site	IPR001932; Protein phosphatase 2C-like	IPR015655; Protein phosphatase 2C
Lup002678.1	1	IPR004241; Autophagy protein Atg8 ubiquitin-like
Lup002679.1	1	IPR004333; Transcription factor, SBP-box
Lup002680.1	6	IPR000719; Protein kinase, catalytic domain	IPR001245; Serine-threonine/tyrosine-protein kinase catalytic domain	IPR002290; Serine/threonine- / dual-specificity protein kinase, catalytic  domain	IPR008271; Serine/threonine-protein kinase, active site	IPR017441; Protein kinase, ATP binding site	IPR020635; Tyrosine-protein kinase, catalytic domain
Lup002681.1	3	IPR000070; Pectinesterase, catalytic	IPR006501; Pectinesterase inhibitor	IPR018040; Pectinesterase, active site
Lup002682.1	5	IPR001140; ABC transporter, transmembrane domain	IPR003439; ABC transporter-like	IPR003593; AAA+ ATPase domain	IPR017871; ABC transporter, conserved site	IPR017940; ABC transporter, integral membrane type 1
Lup002683.1	1	IPR001594; Zinc finger, DHHC-type, palmitoyltransferase
Lup002684.1	1	IPR000726; Glycoside hydrolase, family 19, catalytic
Lup002685.1	2	IPR003311; AUX/IAA protein	IPR011525; Aux/IAA-ARF-dimerisation
Lup002686.1	1	IPR002937; Amine oxidase
Lup002688.1	1	IPR010756; Hepatocellular carcinoma-associated antigen 59
Lup002689.1	7	IPR000629; RNA helicase, ATP-dependent, DEAD-box, conserved site	IPR001650; Helicase, C-terminal	IPR001878; Zinc finger, CCHC-type	IPR011545; DNA/RNA helicase, DEAD/DEAH box type, N-terminal	IPR012562; GUCT	IPR014001; Helicase, superfamily 1/2, ATP-binding domain	IPR014014; RNA helicase, DEAD-box type, Q motif
Lup002691.1	11	IPR000014; PAS	IPR001294; Phytochrome	IPR003018; GAF domain	IPR003594; ATPase-like, ATP-binding domain	IPR003661; Signal transduction histidine kinase, subgroup 1, dimerisation/phosphoacceptor domain	IPR005467; Signal transduction histidine kinase, core	IPR013515; Phytochrome, central region	IPR013516; Phytochrome chromophore binding site	IPR013654; PAS fold-2	IPR013767; PAS fold	IPR016132; Phytochrome chromophore attachment domain
Lup002692.1	5	IPR000924; Glutamyl/glutaminyl-tRNA synthetase, class Ib	IPR001412; Aminoacyl-tRNA synthetase, class I, conserved site	IPR004046; Glutathione S-transferase, C-terminal	IPR020058; Glutamyl/glutaminyl-tRNA synthetase, class Ib, catalytic domain	IPR020059; Glutamyl/glutaminyl-tRNA synthetase, class Ib, anti-codon binding domain
Lup002693.1	1	IPR002913; Lipid-binding START
Lup002694.1	1	IPR000109; Oligopeptide transporter
Lup002695.1	3	IPR001005; SANT/Myb domain	IPR015495; Myb transcription factor	IPR017930; Myb domain, DNA-binding
Lup002697.1	1	IPR000612; Proteolipid membrane potential modulator
Lup002698.1	2	IPR001841; Zinc finger, RING-type	IPR024991; Anaphase-promoting complex subunit 11
Lup002699.1	1	IPR002100; Transcription factor, MADS-box
Lup002702.1	5	IPR001461; Peptidase A1	IPR001969; Peptidase aspartic, active site	IPR007856; Saposin-like type B, 1	IPR008138; Saposin-like type B, 2	IPR008139; Saposin B
Lup002704.1	4	IPR004332; Transposase, MuDR, plant	IPR006564; Zinc finger, PMZ-type	IPR007527; Zinc finger, SWIM-type	IPR018289; MULE transposase domain
Lup002706.1	1	IPR012946; X8
Lup002707.1	5	IPR002133; S-adenosylmethionine synthetase	IPR022628; S-adenosylmethionine synthetase, N-terminal	IPR022629; S-adenosylmethionine synthetase, central domain	IPR022630; S-adenosylmethionine synthetase, C-terminal	IPR022631; S-adenosylmethionine synthetase, conserved site
Lup002709.1	2	IPR000816; Peptidase C15, pyroglutamyl peptidase I	IPR016125; Peptidase C15, pyroglutamyl peptidase I-like
Lup002710.1	1	IPR000620; Drug/metabolite transporter
Lup002711.1	3	IPR006687; Small GTPase superfamily, SAR1-type	IPR006689; Small GTPase superfamily, ARF/SAR type	IPR024156; Small GTPase superfamily, ARF type
Lup002712.1	1	IPR024746; Glycosyl hydrolase family 100
Lup002713.1	2	IPR008395; Agenet	IPR014002; Tudor-like, plant
Lup002714.1	2	IPR008395; Agenet	IPR014002; Tudor-like, plant
Lup002715.1	1	IPR007493; Protein of unknown function DUF538
Lup002716.1	2	IPR001763; Rhodanese-like	IPR005645; Serine hydrolase FSH
Lup002718.1	1	IPR011598; Helix-loop-helix DNA-binding
Lup002720.1	2	IPR000070; Pectinesterase, catalytic	IPR018040; Pectinesterase, active site
Lup002721.1	2	IPR000070; Pectinesterase, catalytic	IPR018040; Pectinesterase, active site
Lup002723.1	6	IPR001356; Homeodomain	IPR005539; ELK	IPR005540; KNOX1	IPR005541; KNOX2	IPR008422; Homeobox KN domain	IPR017970; Homeobox, conserved site
Lup002724.1	1	IPR004298; Nicotianamine synthase
Lup002725.1	5	IPR003111; Peptidase S16, lon N-terminal	IPR003593; AAA+ ATPase domain	IPR003959; ATPase, AAA-type, core	IPR008268; Peptidase S16, active site	IPR008269; Peptidase S16, Lon C-terminal
Lup002726.1	2	IPR008268; Peptidase S16, active site	IPR008269; Peptidase S16, Lon C-terminal
Lup002727.1	2	IPR001580; Calreticulin/calnexin	IPR018124; Calreticulin/calnexin, conserved site
Lup002728.1	2	IPR006015; Universal stress protein A	IPR006016; UspA
Lup002729.1	1	IPR002562; 3'-5' exonuclease domain
Lup002730.1	3	IPR000727; Target SNARE coiled-coil domain	IPR006011; Syntaxin, N-terminal	IPR006012; Syntaxin/epimorphin, conserved site
Lup002731.1	1	IPR008598; Drought induced 19/ RING finger protein 114
Lup002732.1	2	IPR001715; Calponin homology domain	IPR001752; Kinesin, motor domain
Lup002734.1	2	IPR005037; Pre-mRNA-splicing factor 38	IPR024767; Pre-mRNA-splicing factor 38, C-terminal
Lup002735.1	10	IPR001680; WD40 repeat	IPR001736; Phospholipase D/Transphosphatidylase	IPR001849; Pleckstrin homology domain	IPR006594; LisH dimerisation motif	IPR006595; CTLH, C-terminal LisH motif	IPR015679; Phospholipase D	IPR017986; WD40-repeat-containing domain	IPR018391; Pyrrolo-quinoline quinone beta-propeller repeat	IPR019775; WD40 repeat, conserved site	IPR025202; Phospholipase D-like domain
Lup002736.1	1	IPR002100; Transcription factor, MADS-box
Lup002737.1	3	IPR000070; Pectinesterase, catalytic	IPR006501; Pectinesterase inhibitor	IPR018040; Pectinesterase, active site
Lup002738.1	3	IPR000070; Pectinesterase, catalytic	IPR006501; Pectinesterase inhibitor	IPR018040; Pectinesterase, active site
Lup002739.1	3	IPR000070; Pectinesterase, catalytic	IPR006501; Pectinesterase inhibitor	IPR018040; Pectinesterase, active site
Lup002740.1	2	IPR000039; Ribosomal protein L18e	IPR021131; Ribosomal protein L18e/L15P
Lup002741.2	1	IPR008406; Dormancyauxin associated
Lup002742.1	1	IPR007667; Hypoxia induced protein, domain
Lup002743.1	2	IPR018103; Translationally controlled tumour protein, conserved site	IPR018105; Translationally controlled tumour protein
Lup002744.1	3	IPR003593; AAA+ ATPase domain	IPR003959; ATPase, AAA-type, core	IPR003960; ATPase, AAA-type, conserved site
Lup002745.1	1	IPR006121; Heavy metal-associated domain, HMA
Lup002746.1	5	IPR001650; Helicase, C-terminal	IPR004589; DNA helicase, ATP-dependent, RecQ type	IPR011545; DNA/RNA helicase, DEAD/DEAH box type, N-terminal	IPR014001; Helicase, superfamily 1/2, ATP-binding domain	IPR015940; Ubiquitin-associated/translation elongation factor EF1B, N-terminal, eukaryote
Lup002747.1	1	IPR001680; WD40 repeat
Lup002748.1	1	IPR002683; Photosystem II PsbP, oxygen evolving complex
Lup002749.1	2	IPR007087; Zinc finger, C2H2	IPR015880; Zinc finger, C2H2-like
Lup002750.1	1	IPR002683; Photosystem II PsbP, oxygen evolving complex
Lup002751.1	2	IPR007087; Zinc finger, C2H2	IPR015880; Zinc finger, C2H2-like
Lup002752.1	2	IPR003957; Transcription factor, CBFA/NFYB, DNA topoisomerase	IPR003958; Transcription factor CBF/NF-Y/archaeal histone
Lup002754.1	1	IPR004265; Plant disease resistance response protein
Lup002755.1	1	IPR004265; Plant disease resistance response protein
Lup002756.1	1	IPR009818; Ataxin-2, C-terminal
Lup002758.1	1	IPR001471; AP2/ERF domain
Lup002759.1	2	IPR005828; General substrate transporter	IPR020846; Major facilitator superfamily domain
Lup002760.1	1	IPR021715; Pre-mRNA splicing Prp18-interacting factor
Lup002761.1	1	IPR007087; Zinc finger, C2H2
Lup002762.1	1	IPR007087; Zinc finger, C2H2
Lup002764.1	2	IPR000644; Cystathionine beta-synthase, core	IPR001347; Sugar isomerase (SIS)
Lup002765.1	3	IPR003347; JmjC domain	IPR003349; Transcription factor jumonji, JmjN	IPR004198; Zinc finger, C5HC2-type
Lup002766.1	7	IPR000719; Protein kinase, catalytic domain	IPR000961; AGC-kinase, C-terminal	IPR002290; Serine/threonine- / dual-specificity protein kinase, catalytic  domain	IPR008271; Serine/threonine-protein kinase, active site	IPR017441; Protein kinase, ATP binding site	IPR017892; Protein kinase, C-terminal	IPR020635; Tyrosine-protein kinase, catalytic domain
Lup002767.2	5	IPR000719; Protein kinase, catalytic domain	IPR002290; Serine/threonine- / dual-specificity protein kinase, catalytic  domain	IPR008271; Serine/threonine-protein kinase, active site	IPR017441; Protein kinase, ATP binding site	IPR020635; Tyrosine-protein kinase, catalytic domain
Lup002768.1	2	IPR001611; Leucine-rich repeat	IPR013210; Leucine-rich repeat-containing N-terminal, type 2
Lup002769.1	2	IPR000172; Glucose-methanol-choline oxidoreductase, N-terminal	IPR007867; Glucose-methanol-choline oxidoreductase, C-terminal
Lup002770.1	2	IPR013026; Tetratricopeptide repeat-containing domain	IPR019734; Tetratricopeptide repeat
Lup002771.1	1	IPR003386; Lecithin:cholesterol/phospholipid:diacylglycerol acyltransferase
Lup002772.1	1	IPR001357; BRCT domain
Lup002773.1	2	IPR000218; Ribosomal protein L14b/L23e	IPR019972; Ribosomal protein L14 conserved site
Lup002774.1	1	IPR002902; Gnk2-homologous domain
Lup002775.1	2	IPR003107; RNA-processing protein, HAT helix	IPR013026; Tetratricopeptide repeat-containing domain
Lup002776.1	1	IPR021714; Ribosome 60S biogenesis N-terminal
Lup002777.2	2	IPR006175; YjgF/Yer057p/UK114 family	IPR019897; YjgF-like protein, conserved site
Lup002778.1	2	IPR000743; Glycoside hydrolase, family 28	IPR006626; Parallel beta-helix repeat
Lup002779.1	2	IPR000070; Pectinesterase, catalytic	IPR018040; Pectinesterase, active site
Lup002780.1	1	IPR000740; GrpE nucleotide exchange factor
Lup002781.1	1	IPR007145; Microtubule-associated protein, MAP65/ASE1-type
Lup002782.1	1	IPR007145; Microtubule-associated protein, MAP65/ASE1-type
Lup002785.1	4	IPR001965; Zinc finger, PHD-type	IPR002219; Protein kinase C-like, phorbol ester/diacylglycerol binding	IPR019786; Zinc finger, PHD-type, conserved site	IPR019787; Zinc finger, PHD-finger
Lup002786.1	2	IPR002562; 3'-5' exonuclease domain	IPR002782; Protein of unknown function DUF82
Lup002787.1	1	IPR024553; Domain of unknown function DUF2828
Lup002788.1	2	IPR003340; B3 DNA binding domain	IPR010525; Auxin response factor
Lup002791.1	1	IPR018791; UV radiation resistance protein/autophagy-related protein 14
Lup002793.1	3	IPR002645; Sulphate transporter/antisigma-factor antagonist STAS	IPR011547; Sulphate transporter	IPR018045; Sulphate anion transporter, conserved site
Lup002794.1	1	IPR007650; Protein of unknown function DUF581
Lup002795.1	1	IPR001547; Glycoside hydrolase, family 5
Lup002796.1	1	IPR001471; AP2/ERF domain
Lup002798.1	1	IPR008889; VQ
Lup002799.1	4	IPR001464; Annexin	IPR009118; Annexin, plant	IPR018252; Annexin repeat, conserved site	IPR018502; Annexin repeat
Lup002802.1	5	IPR002081; Cryptochrome/DNA photolyase, class 1	IPR005101; DNA photolyase, FAD-binding/Cryptochrome, C-terminal	IPR006050; DNA photolyase, N-terminal	IPR018394; Cryptochrome/DNA photolyase, class 1 conserved site, C-terminal	IPR020978; Cryptochrome C-terminal
Lup002803.1	1	IPR000073; Alpha/beta hydrolase fold-1
Lup002804.1	1	IPR000504; RNA recognition motif domain
Lup002805.1	1	IPR002213; UDP-glucuronosyl/UDP-glucosyltransferase
Lup002806.1	1	IPR006766; Phosphate-induced protein 1
Lup002808.1	1	IPR002480; DAHP synthetase, class II
Lup002810.1	5	IPR000719; Protein kinase, catalytic domain	IPR002290; Serine/threonine- / dual-specificity protein kinase, catalytic  domain	IPR008271; Serine/threonine-protein kinase, active site	IPR017441; Protein kinase, ATP binding site	IPR020635; Tyrosine-protein kinase, catalytic domain
Lup002811.1	3	IPR000308; 14-3-3 protein	IPR023409; 14-3-3 protein, conserved site	IPR023410; 14-3-3 domain
Lup002813.1	1	IPR002293; Amino acid/polyamine transporter I
Lup002814.1	1	IPR002293; Amino acid/polyamine transporter I
Lup002816.1	2	IPR000620; Drug/metabolite transporter	IPR004853; Domain of unknown function DUF250
Lup002819.1	5	IPR001214; SET domain	IPR003105; SRA-YDG	IPR003606; Pre-SET zinc-binding sub-group	IPR003616; Post-SET domain	IPR007728; Pre-SET domain
Lup002825.2	3	IPR003029; Ribosomal protein S1, RNA-binding domain	IPR017072; Transcription elongation factor Spt6	IPR022967; RNA-binding domain, S1
Lup002826.1	6	IPR000719; Protein kinase, catalytic domain	IPR001245; Serine-threonine/tyrosine-protein kinase catalytic domain	IPR002290; Serine/threonine- / dual-specificity protein kinase, catalytic  domain	IPR002902; Gnk2-homologous domain	IPR020635; Tyrosine-protein kinase, catalytic domain	IPR021820; S-locus receptor kinase, C-terminal
Lup002828.1	2	IPR000767; Disease resistance protein	IPR002182; NB-ARC
Lup002829.2	3	IPR001128; Cytochrome P450	IPR002403; Cytochrome P450, E-class, group IV	IPR017972; Cytochrome P450, conserved site
Lup002830.1	1	IPR013989; Development/cell death domain
Lup002831.1	1	IPR005484; Ribosomal protein L18/L5
Lup002832.1	1	IPR002573; Choline/ethanolamine kinase
Lup002833.1	4	IPR001002; Chitin-binding, type 1	IPR001153; Barwin	IPR018226; Barwin, conserved site	IPR018371; Chitin-binding, type 1, conserved site
Lup002834.1	1	IPR009755; Colon cancer-associated Mic1-like
Lup002835.1	2	IPR001752; Kinesin, motor domain	IPR019821; Kinesin, motor region, conserved site
Lup002836.1	1	IPR007087; Zinc finger, C2H2
Lup002841.1	6	IPR000719; Protein kinase, catalytic domain	IPR001245; Serine-threonine/tyrosine-protein kinase catalytic domain	IPR002290; Serine/threonine- / dual-specificity protein kinase, catalytic  domain	IPR008266; Tyrosine-protein kinase, active site	IPR017441; Protein kinase, ATP binding site	IPR020635; Tyrosine-protein kinase, catalytic domain
Lup002842.1	1	IPR001087; Lipase, GDSL
Lup002845.1	2	IPR001841; Zinc finger, RING-type	IPR017907; Zinc finger, RING-type, conserved site
Lup002846.1	1	IPR014977; WRC
Lup002848.1	3	IPR004000; Actin-like	IPR004001; Actin, conserved site	IPR020902; Actin/actin-like conserved site
Lup002849.1	2	IPR007185; DNA polymerase alpha/epsilon, subunit B	IPR024826; DNA polymerase delta/II small subunit family
Lup002850.1	2	IPR005804; Fatty acid desaturase, type 1	IPR021863; Protein of unknown function DUF3474
Lup002851.1	1	IPR005513; Late embryogenesis abundant protein, LEA-25/LEA-D113
Lup002852.1	3	IPR000571; Zinc finger, CCCH-type	IPR004087; K Homology domain	IPR004088; K Homology domain, type 1
Lup002853.1	1	IPR008480; Protein of unknown function DUF761, plant
Lup002854.1	1	IPR001005; SANT/Myb domain
Lup002856.1	1	IPR000504; RNA recognition motif domain
Lup002857.1	1	IPR003397; Mitochondrial inner membrane translocase subunit Tim17/Tim22/Tim23/peroxisomal protein PMP24
Lup002858.1	3	IPR006599; CARP motif	IPR012945; Tubulin binding cofactor C	IPR017901; C-CAP/cofactor C-like domain
Lup002861.1	3	IPR000008; C2 calcium-dependent membrane targeting	IPR013583; Phosphoribosyltransferase C-terminal	IPR018029; C2 membrane targeting protein
Lup002862.1	1	IPR007087; Zinc finger, C2H2
Lup002864.1	6	IPR001806; Small GTPase superfamily	IPR002041; Ran GTPase	IPR003578; Small GTPase superfamily, Rho type	IPR003579; Small GTPase superfamily, Rab type	IPR020849; Small GTPase superfamily, Ras type	IPR024156; Small GTPase superfamily, ARF type
Lup002866.1	2	IPR000504; RNA recognition motif domain	IPR002343; Paraneoplastic encephalomyelitis antigen
Lup002867.1	3	IPR002198; Short-chain dehydrogenase/reductase SDR	IPR002347; Glucose/ribitol dehydrogenase	IPR020904; Short-chain dehydrogenase/reductase, conserved site
Lup002868.1	4	IPR003311; AUX/IAA protein	IPR003340; B3 DNA binding domain	IPR010525; Auxin response factor	IPR011525; Aux/IAA-ARF-dimerisation
Lup002869.1	2	IPR000103; Pyridine nucleotide-disulphide oxidoreductase, class-II	IPR013027; FAD-dependent pyridine nucleotide-disulphide oxidoreductase
Lup002870.1	2	IPR001810; F-box domain, cyclin-like	IPR006553; Leucine-rich repeat, cysteine-containing subtype
Lup002871.1	1	IPR000315; Zinc finger, B-box
Lup002872.1	1	IPR019955; Ubiquitin supergroup
Lup002873.1	2	IPR002109; Glutaredoxin	IPR014025; Glutaredoxin subgroup
Lup002874.1	2	IPR002109; Glutaredoxin	IPR014025; Glutaredoxin subgroup
Lup002876.1	1	IPR011124; Zinc finger, CW-type
Lup002879.1	1	IPR006121; Heavy metal-associated domain, HMA
Lup002880.1	4	IPR000672; Tetrahydrofolate dehydrogenase/cyclohydrolase	IPR020630; Tetrahydrofolate dehydrogenase/cyclohydrolase, catalytic domain	IPR020631; Tetrahydrofolate dehydrogenase/cyclohydrolase, NAD(P)-binding domain	IPR020867; Tetrahydrofolate dehydrogenase/cyclohydrolase, conserved site
Lup002881.1	1	IPR008801; Rapid ALkalinization Factor
Lup002882.1	1	IPR009643; Heat shock factor binding 1
Lup002888.1	1	IPR011084; DNA repair metallo-beta-lactamase
Lup002889.1	1	IPR006904; Protein of unknown function DUF716, TMEM45
Lup002890.2	2	IPR000727; Target SNARE coiled-coil domain	IPR006011; Syntaxin, N-terminal
Lup002893.1	2	IPR000315; Zinc finger, B-box	IPR006734; Protein of unknown function DUF597
Lup002894.1	1	IPR006943; Domain of unknown function DUF641, plant
Lup002895.1	1	IPR006501; Pectinesterase inhibitor
Lup002897.1	1	IPR021099; Plant organelle RNA recognition domain
Lup002898.1	7	IPR000719; Protein kinase, catalytic domain	IPR001245; Serine-threonine/tyrosine-protein kinase catalytic domain	IPR001611; Leucine-rich repeat	IPR002290; Serine/threonine- / dual-specificity protein kinase, catalytic  domain	IPR003591; Leucine-rich repeat, typical subtype	IPR013210; Leucine-rich repeat-containing N-terminal, type 2	IPR020635; Tyrosine-protein kinase, catalytic domain
Lup002899.1	3	IPR001680; WD40 repeat	IPR017986; WD40-repeat-containing domain	IPR019775; WD40 repeat, conserved site
Lup002900.1	1	IPR010865; Protein of unknown function DUF1499
Lup002901.1	1	IPR007145; Microtubule-associated protein, MAP65/ASE1-type
Lup002902.1	2	IPR013026; Tetratricopeptide repeat-containing domain	IPR019734; Tetratricopeptide repeat
Lup002904.1	1	IPR002885; Pentatricopeptide repeat
Lup002905.1	2	IPR000904; SEC7-like	IPR015403; Domain of unknown function DUF1981, SEC7 associated
Lup002906.1	2	IPR000757; Glycoside hydrolase, family 16	IPR008263; Glycoside hydrolase, family 16, active site
Lup002907.1	1	IPR003397; Mitochondrial inner membrane translocase subunit Tim17/Tim22/Tim23/peroxisomal protein PMP24
Lup002908.1	2	IPR002130; Cyclophilin-like peptidyl-prolyl cis-trans isomerase domain	IPR020892; Cyclophilin-type peptidyl-prolyl cis-trans isomerase, conserved site
Lup002909.2	2	IPR002625; Smr protein/MutS2 C-terminal	IPR013899; Domain of unknown function DUF1771
Lup002910.3	2	IPR007052; CS-like domain	IPR017447; CS domain
Lup002912.1	3	IPR003107; RNA-processing protein, HAT helix	IPR013026; Tetratricopeptide repeat-containing domain	IPR019734; Tetratricopeptide repeat
Lup002913.1	3	IPR001005; SANT/Myb domain	IPR015495; Myb transcription factor	IPR017930; Myb domain, DNA-binding
Lup002916.1	1	IPR008429; Cleft lip and palate transmembrane 1
Lup002917.1	1	IPR007087; Zinc finger, C2H2
Lup002918.1	3	IPR001128; Cytochrome P450	IPR002401; Cytochrome P450, E-class, group I	IPR017972; Cytochrome P450, conserved site
Lup002919.1	1	IPR012926; TMPIT-like
Lup002921.1	1	IPR012921; Spen paralogue and orthologue SPOC, C-terminal
Lup002923.1	1	IPR002885; Pentatricopeptide repeat
Lup002924.1	4	IPR000269; Copper amine oxidase	IPR015798; Copper amine oxidase, C-terminal	IPR015800; Copper amine oxidase, N2-terminal	IPR015802; Copper amine oxidase, N3-terminal
Lup002925.1	3	IPR001005; SANT/Myb domain	IPR015495; Myb transcription factor	IPR017930; Myb domain, DNA-binding
Lup002926.1	1	IPR007751; Domain of unknown function DUF676, lipase-like
Lup002928.1	3	IPR001005; SANT/Myb domain	IPR017884; SANT domain	IPR017930; Myb domain, DNA-binding
Lup002929.1	2	IPR010259; Proteinase inhibitor I9	IPR015500; Peptidase S8, subtilisin-related
Lup002930.1	2	IPR002051; Haem oxygenase	IPR016053; Haem oxygenase-like
Lup002931.2	1	IPR021827; Protein of unknown function DUF3414
Lup002932.1	1	IPR000571; Zinc finger, CCCH-type
Lup002934.2	3	IPR001431; Peptidase M16, zinc-binding site	IPR007863; Peptidase M16, C-terminal	IPR011765; Peptidase M16, N-terminal
Lup002935.1	2	IPR002097; Profilin/allergen	IPR005455; Profilin, plant
Lup002936.1	2	IPR002097; Profilin/allergen	IPR005455; Profilin, plant
Lup002937.2	2	IPR000490; Glycoside hydrolase, family 17	IPR012946; X8
Lup002938.1	2	IPR000070; Pectinesterase, catalytic	IPR018040; Pectinesterase, active site
Lup002940.1	3	IPR001199; Cytochrome b5	IPR002365; Terpene synthase, conserved site	IPR018506; Cytochrome b5, heme-binding site
Lup002942.1	1	IPR002528; Multi antimicrobial extrusion protein
Lup002943.1	4	IPR001312; Hexokinase	IPR019807; Hexokinase, conserved site	IPR022672; Hexokinase, N-terminal	IPR022673; Hexokinase, C-terminal
Lup002944.1	2	IPR006115; 6-phosphogluconate dehydrogenase, NADP-binding	IPR015815; 3-hydroxyacid dehydrogenase/reductase
Lup002945.1	2	IPR001537; tRNA/rRNA methyltransferase, SpoU	IPR013123; RNA 2-O ribose methyltransferase, substrate binding
Lup002947.1	1	IPR005175; Domain of unknown function DUF296
Lup002948.1	4	IPR001392; Clathrin adaptor, mu subunit	IPR008968; Clathrin adaptor, mu subunit, C-terminal	IPR015629; Clathrin coat associated protein AP-50	IPR018240; Clathrin adaptor, mu subunit, conserved site
Lup002949.2	1	IPR005735; Zinc finger, LSD1-type
Lup002950.3	1	IPR001841; Zinc finger, RING-type
Lup002951.1	1	IPR002930; Glycine cleavage H-protein
Lup002953.1	4	IPR000719; Protein kinase, catalytic domain	IPR001245; Serine-threonine/tyrosine-protein kinase catalytic domain	IPR002290; Serine/threonine- / dual-specificity protein kinase, catalytic  domain	IPR020635; Tyrosine-protein kinase, catalytic domain
Lup002954.2	1	IPR001375; Peptidase S9, prolyl oligopeptidase, catalytic domain
Lup002956.1	1	IPR000109; Oligopeptide transporter
Lup002957.1	2	IPR000836; Phosphoribosyltransferase	IPR000842; Phosphoribosyl pyrophosphate synthetase, conserved site
Lup002958.1	1	IPR018499; Tetraspanin
Lup002959.1	3	IPR001005; SANT/Myb domain	IPR001789; Signal transduction response regulator, receiver domain	IPR017930; Myb domain, DNA-binding
Lup002960.1	6	IPR000375; Dynamin central domain	IPR001401; Dynamin, GTPase domain	IPR003130; Dynamin GTPase effector	IPR019762; Dynamin, GTPase region, conserved site	IPR020850; GTPase effector domain, GED	IPR022812; Dynamin
Lup002961.1	1	IPR006501; Pectinesterase inhibitor
Lup002963.1	1	IPR007650; Protein of unknown function DUF581
Lup002964.1	1	IPR001841; Zinc finger, RING-type
Lup002965.1	1	IPR006501; Pectinesterase inhibitor
Lup002967.1	2	IPR001360; Glycoside hydrolase, family 1	IPR018120; Glycoside hydrolase, family 1, active site
Lup002968.1	1	IPR000504; RNA recognition motif domain
Lup002969.1	1	IPR005202; Transcription factor GRAS
Lup002970.1	5	IPR000719; Protein kinase, catalytic domain	IPR001245; Serine-threonine/tyrosine-protein kinase catalytic domain	IPR002290; Serine/threonine- / dual-specificity protein kinase, catalytic  domain	IPR008271; Serine/threonine-protein kinase, active site	IPR020635; Tyrosine-protein kinase, catalytic domain
Lup002971.1	1	IPR007087; Zinc finger, C2H2
Lup002972.1	2	IPR002119; Histone H2A	IPR007125; Histone core
Lup002973.1	2	IPR003104; Actin-binding FH2/DRF autoregulatory	IPR015425; Actin-binding FH2
Lup002974.1	1	IPR002068; Heat shock protein Hsp20
Lup002975.2	2	IPR001680; WD40 repeat	IPR022175; Breast carcinoma amplified sequence 3
Lup002976.1	2	IPR007194; Transport protein particle (TRAPP) component	IPR016721; TRAPP I complex, Bet3
Lup002977.1	1	IPR002922; Thiamine biosynthesis Thi4 protein
Lup002979.1	1	IPR000195; Rab-GTPase-TBC domain
Lup002980.1	3	IPR014730; Electron transfer flavoprotein, alpha/beta-subunit, N-terminal	IPR014731; Electron transfer flavoprotein, alpha subunit, C-terminal	IPR018206; Electron transfer flavoprotein, alpha subunit, C-terminal, conserved site
Lup002981.1	2	IPR000172; Glucose-methanol-choline oxidoreductase, N-terminal	IPR007867; Glucose-methanol-choline oxidoreductase, C-terminal
Lup002982.1	1	IPR001841; Zinc finger, RING-type
Lup002983.1	4	IPR001080; 3Fe-4S ferredoxin	IPR001623; Heat shock protein DnaJ, N-terminal	IPR003095; Heat shock protein DnaJ	IPR017896; 4Fe-4S ferredoxin-type, iron-sulpur binding domain
Lup002984.1	5	IPR001806; Small GTPase superfamily	IPR002041; Ran GTPase	IPR003578; Small GTPase superfamily, Rho type	IPR003579; Small GTPase superfamily, Rab type	IPR020849; Small GTPase superfamily, Ras type
Lup002985.1	2	IPR001830; Glycosyl transferase, family 20	IPR003337; Trehalose-phosphatase
Lup002986.1	5	IPR000719; Protein kinase, catalytic domain	IPR002290; Serine/threonine- / dual-specificity protein kinase, catalytic  domain	IPR008271; Serine/threonine-protein kinase, active site	IPR017441; Protein kinase, ATP binding site	IPR020635; Tyrosine-protein kinase, catalytic domain
Lup002987.1	1	IPR002143; Ribosomal protein L1
Lup002988.1	1	IPR012864; Cysteamine dioxygenase
Lup002989.1	2	IPR001005; SANT/Myb domain	IPR017930; Myb domain, DNA-binding
Lup002990.1	1	IPR007789; Protein of unknown function DUF688
Lup002992.1	1	IPR006946; Protein of unknown function DUF642
Lup002993.2	5	IPR000719; Protein kinase, catalytic domain	IPR002290; Serine/threonine- / dual-specificity protein kinase, catalytic  domain	IPR008271; Serine/threonine-protein kinase, active site	IPR017441; Protein kinase, ATP binding site	IPR020635; Tyrosine-protein kinase, catalytic domain
Lup002994.1	1	IPR006553; Leucine-rich repeat, cysteine-containing subtype
Lup002996.1	2	IPR018129; Phosphoenolpyruvate carboxylase, active site	IPR021135; Phosphoenolpyruvate carboxylase
Lup002998.1	2	IPR008395; Agenet	IPR014002; Tudor-like, plant
Lup002999.1	4	IPR000169; Peptidase, cysteine peptidase active site	IPR000668; Peptidase C1A, papain C-terminal	IPR013128; Peptidase C1A, papain	IPR013201; Proteinase inhibitor I29, cathepsin propeptide
Lup003004.1	1	IPR001487; Bromodomain
Lup003006.1	2	IPR005333; Transcription factor, TCP	IPR017887; Transcription factor TCP subgroup
Lup003007.1	1	IPR012946; X8
Lup003010.1	2	IPR004827; Basic-leucine zipper domain	IPR011700; Basic leucine zipper
Lup003011.1	4	IPR000169; Peptidase, cysteine peptidase active site	IPR000668; Peptidase C1A, papain C-terminal	IPR013128; Peptidase C1A, papain	IPR013201; Proteinase inhibitor I29, cathepsin propeptide
Lup003013.1	1	IPR002885; Pentatricopeptide repeat
Lup003014.1	5	IPR001806; Small GTPase superfamily	IPR002041; Ran GTPase	IPR003578; Small GTPase superfamily, Rho type	IPR003579; Small GTPase superfamily, Rab type	IPR020849; Small GTPase superfamily, Ras type
Lup003015.1	3	IPR002655; Acyl-CoA oxidase, C-terminal	IPR006090; Acyl-CoA oxidase/dehydrogenase, type 1	IPR006091; Acyl-CoA oxidase/dehydrogenase, central domain
Lup003016.1	4	IPR006093; Oxygen oxidoreductase covalent FAD-binding site	IPR006094; FAD linked oxidase, N-terminal	IPR012951; Berberine/berberine-like	IPR016166; FAD-binding, type 2
Lup003017.1	1	IPR010754; Optic atrophy 3-like
Lup003019.1	1	IPR007087; Zinc finger, C2H2
Lup003020.1	1	IPR003441; No apical meristem (NAM) protein
Lup003021.1	8	IPR000719; Protein kinase, catalytic domain	IPR001611; Leucine-rich repeat	IPR002290; Serine/threonine- / dual-specificity protein kinase, catalytic  domain	IPR003591; Leucine-rich repeat, typical subtype	IPR008271; Serine/threonine-protein kinase, active site	IPR013210; Leucine-rich repeat-containing N-terminal, type 2	IPR017441; Protein kinase, ATP binding site	IPR020635; Tyrosine-protein kinase, catalytic domain
Lup003022.1	1	IPR007770; Protein of unknown function DUF679
Lup003023.2	2	IPR002015; Proteasome/cyclosome, regulatory subunit	IPR016643; 26S proteasome regulatory complex, non-ATPase subcomplex, Rpn1 subunit
Lup003025.1	2	IPR001077; O-methyltransferase, family 2	IPR012967; Plant methyltransferase dimerisation
Lup003028.2	1	IPR007248; Mpv17/PMP22
Lup003029.1	1	IPR003388; Reticulon
Lup003030.1	1	IPR001471; AP2/ERF domain
Lup003031.1	1	IPR000571; Zinc finger, CCCH-type
Lup003032.1	2	IPR009675; Xklp2 targeting protein	IPR022021; Cell cycle regulated microtubule associated protein
Lup003033.1	1	IPR005162; Retrotransposon gag protein
Lup003034.1	3	IPR002067; Mitochondrial carrier protein	IPR002113; Adenine nucleotide translocator 1	IPR018108; Mitochondrial substrate/solute carrier
Lup003035.1	1	IPR001611; Leucine-rich repeat
Lup003036.1	2	IPR001841; Zinc finger, RING-type	IPR011016; Zinc finger, RING-CH-type
Lup003037.1	1	IPR004127; Prefoldin subunit
Lup003038.1	1	IPR003245; Plastocyanin-like
Lup003039.1	1	IPR006502; Protein of unknown function DUF506, plant
Lup003040.1	5	IPR000719; Protein kinase, catalytic domain	IPR002290; Serine/threonine- / dual-specificity protein kinase, catalytic  domain	IPR008271; Serine/threonine-protein kinase, active site	IPR017441; Protein kinase, ATP binding site	IPR020635; Tyrosine-protein kinase, catalytic domain
Lup003042.1	1	IPR001547; Glycoside hydrolase, family 5
Lup003043.1	1	IPR003440; Glycosyl transferase, family 48
Lup003044.1	1	IPR010820; Protein of unknown function DUF1421
Lup003045.1	1	IPR006702; Uncharacterised protein family UPF0497, trans-membrane plant
Lup003046.2	1	IPR001783; Lumazine-binding protein
Lup003048.1	2	IPR001841; Zinc finger, RING-type	IPR017907; Zinc finger, RING-type, conserved site
Lup003051.1	5	IPR005795; Major pollen allergen Lol pI	IPR007112; Expansin/pollen allergen, DPBB domain	IPR007117; Pollen allergen/expansin, C-terminal	IPR007118; Expansin/Lol pI	IPR009009; Barwin-related endoglucanase
Lup003052.1	1	IPR000996; Clathrin light chain
Lup003054.1	1	IPR000639; Epoxide hydrolase-like
Lup003056.1	1	IPR000639; Epoxide hydrolase-like
Lup003057.1	4	IPR003663; Sugar/inositol transporter	IPR005828; General substrate transporter	IPR005829; Sugar transporter, conserved site	IPR020846; Major facilitator superfamily domain
Lup003058.1	1	IPR001471; AP2/ERF domain
Lup003059.1	1	IPR005061; Domain of unknown function DUF292, eukaryotic
Lup003060.1	1	IPR006816; Engulfment/cell motility, ELMO
Lup003062.1	1	IPR008507; Protein of unknown function DUF789
Lup003063.1	2	IPR001932; Protein phosphatase 2C-like	IPR015655; Protein phosphatase 2C
Lup003064.1	1	IPR007273; SCAMP
Lup003065.1	1	IPR007504; H/ACA ribonucleoprotein complex, subunit Gar1/Naf1
Lup003066.1	2	IPR000770; SAND domain	IPR020533; Developmental regulator, ULTRAPETALA
Lup003067.1	1	IPR003406; Glycosyl transferase, family 14
Lup003070.1	5	IPR002048; Calcium-binding EF-hand	IPR013027; FAD-dependent pyridine nucleotide-disulphide oxidoreductase	IPR018247; EF-Hand 1, calcium-binding site	IPR018249; EF-HAND 2	IPR023753; Pyridine nucleotide-disulphide oxidoreductase, FAD/NAD(P)-binding domain
Lup003071.1	5	IPR002048; Calcium-binding EF-hand	IPR013027; FAD-dependent pyridine nucleotide-disulphide oxidoreductase	IPR018247; EF-Hand 1, calcium-binding site	IPR018249; EF-HAND 2	IPR023753; Pyridine nucleotide-disulphide oxidoreductase, FAD/NAD(P)-binding domain
Lup003072.1	1	IPR000535; Major sperm protein
Lup003073.1	1	IPR022251; Protein of unknown function wound-induced
Lup003074.1	1	IPR022251; Protein of unknown function wound-induced
Lup003075.1	2	IPR000756; Diacylglycerol kinase, accessory domain	IPR001206; Diacylglycerol kinase, catalytic domain
Lup003076.1	3	IPR001005; SANT/Myb domain	IPR015495; Myb transcription factor	IPR017930; Myb domain, DNA-binding
Lup003079.1	3	IPR001005; SANT/Myb domain	IPR015495; Myb transcription factor	IPR017930; Myb domain, DNA-binding
Lup003080.1	3	IPR001005; SANT/Myb domain	IPR015495; Myb transcription factor	IPR017930; Myb domain, DNA-binding
Lup003082.2	10	IPR000719; Protein kinase, catalytic domain	IPR000858; S-locus glycoprotein	IPR001480; Bulb-type lectin domain	IPR002290; Serine/threonine- / dual-specificity protein kinase, catalytic  domain	IPR003609; Apple-like	IPR008271; Serine/threonine-protein kinase, active site	IPR011084; DNA repair metallo-beta-lactamase	IPR013227; PAN-2 domain	IPR017441; Protein kinase, ATP binding site	IPR020635; Tyrosine-protein kinase, catalytic domain
Lup003083.1	1	IPR000315; Zinc finger, B-box
Lup003084.1	1	IPR004993; GH3 auxin-responsive promoter
Lup003085.1	1	IPR001810; F-box domain, cyclin-like
Lup003086.1	2	IPR003104; Actin-binding FH2/DRF autoregulatory	IPR015425; Actin-binding FH2
Lup003087.1	1	IPR009606; Protein of unknown function DUF1218
Lup003089.1	3	IPR001106; Aromatic amino acid lyase	IPR008913; Zinc finger, CHY-type	IPR017921; Zinc finger, CTCHY-type
Lup003090.1	3	IPR000210; BTB/POZ-like	IPR004249; NPH3	IPR013069; BTB/POZ
Lup003091.1	3	IPR000757; Glycoside hydrolase, family 16	IPR008264; Beta-glucanase	IPR010713; Xyloglucan endo-transglycosylase, C-terminal
Lup003092.1	1	IPR002902; Gnk2-homologous domain
Lup003093.1	1	IPR002902; Gnk2-homologous domain
Lup003094.1	1	IPR006740; Protein of unknown function DUF604
Lup003095.1	1	IPR004342; EXS, C-terminal
Lup003096.1	5	IPR001395; Aldo/keto reductase	IPR002816; Pheromone shutdown, TraB	IPR018170; Aldo/keto reductase, conserved site	IPR020471; Aldo/keto reductase subgroup	IPR023210; NADP-dependent oxidoreductase domain
Lup003097.1	4	IPR000823; Plant peroxidase	IPR002016; Haem peroxidase, plant/fungal/bacterial	IPR019793; Peroxidases heam-ligand binding site	IPR019794; Peroxidase, active site
Lup003098.1	2	IPR000626; Ubiquitin	IPR019955; Ubiquitin supergroup
Lup003099.1	1	IPR001950; Translation initiation factor SUI1
Lup003100.1	3	IPR000918; Isocitrate lyase/phosphorylmutase	IPR006254; Isocitrate lyase	IPR018523; Isocitrate lyase/phosphorylmutase, conserved site
Lup003102.1	2	IPR001841; Zinc finger, RING-type	IPR024766; Zinc finger, RING-H2-type
Lup003103.1	3	IPR001356; Homeodomain	IPR002913; Lipid-binding START	IPR017970; Homeobox, conserved site
Lup003104.1	1	IPR016964; Transmembrane protein 6/97
Lup003106.1	5	IPR000573; Aconitase A/isopropylmalate dehydratase small subunit, swivel	IPR001030; Aconitase/3-isopropylmalate dehydratase large subunit, alpha/beta/alpha	IPR015934; Aconitase/Iron regulatory protein 2/2-methylisocitrate dehydratase	IPR015937; Aconitase/isopropylmalate dehydratase	IPR018136; Aconitase family, 4Fe-4S cluster binding site
Lup003107.1	2	IPR002659; Glycosyl transferase, family 31	IPR025298; Domain of unknown function DUF4094
Lup003108.1	1	IPR004241; Autophagy protein Atg8 ubiquitin-like
Lup003110.1	2	IPR001478; PDZ domain	IPR008915; Peptidase M50
Lup003111.1	3	IPR001117; Multicopper oxidase, type 1	IPR011706; Multicopper oxidase, type 2	IPR011707; Multicopper oxidase, type 3
Lup003112.1	1	IPR008417; B-cell receptor-associated 31-like
Lup003113.1	1	IPR004265; Plant disease resistance response protein
Lup003114.1	1	IPR004695; C4-dicarboxylate transporter/malic acid transport protein
Lup003115.1	5	IPR000719; Protein kinase, catalytic domain	IPR002290; Serine/threonine- / dual-specificity protein kinase, catalytic  domain	IPR008271; Serine/threonine-protein kinase, active site	IPR017441; Protein kinase, ATP binding site	IPR020635; Tyrosine-protein kinase, catalytic domain
Lup003116.1	1	IPR003657; DNA-binding WRKY
Lup003117.2	2	IPR005150; Cellulose synthase	IPR010471; Protein of unknown function DUF1068
Lup003118.1	1	IPR022816; Condensin complex subunit 2/barren
Lup003119.2	1	IPR003832; Acid phosphatase/vanadium-dependent haloperoxidase-related
Lup003120.1	3	IPR013026; Tetratricopeptide repeat-containing domain	IPR019734; Tetratricopeptide repeat	IPR023566; Peptidyl-prolyl cis-trans isomerase, FKBP-type
Lup003121.1	1	IPR001841; Zinc finger, RING-type
Lup003122.1	1	IPR000782; FAS1 domain
Lup003123.2	1	IPR013725; DNA replication factor RFC1, C-terminal
Lup003126.1	1	IPR018119; Strictosidine synthase, conserved region
Lup003127.1	1	IPR006780; YABBY protein
Lup003128.1	1	IPR001394; Peptidase C19, ubiquitin carboxyl-terminal hydrolase 2
Lup003129.1	2	IPR001394; Peptidase C19, ubiquitin carboxyl-terminal hydrolase 2	IPR018200; Peptidase C19, ubiquitin carboxyl-terminal hydrolase 2, conserved site
Lup003131.1	5	IPR001305; Heat shock protein DnaJ, cysteine-rich domain	IPR001623; Heat shock protein DnaJ, N-terminal	IPR002939; Chaperone DnaJ, C-terminal	IPR003095; Heat shock protein DnaJ	IPR018253; Heat shock protein DnaJ, conserved site
Lup003132.1	1	IPR000048; IQ motif, EF-hand binding site
Lup003134.1	1	IPR006073; GTP binding domain
Lup003135.1	3	IPR004843; Metallophosphoesterase domain	IPR006186; Serine/threonine-specific protein phosphatase/bis(5-nucleosyl)-tetraphosphatase	IPR011498; Kelch repeat type 2
Lup003136.1	1	IPR021410; Protein of unknown function DUF3049
Lup003137.1	1	IPR003613; U box domain
Lup003139.1	3	IPR001356; Homeodomain	IPR006563; POX	IPR008422; Homeobox KN domain
Lup003140.1	2	IPR011598; Helix-loop-helix DNA-binding	IPR025610; Transcription factor MYC/MYB N-terminal
Lup003141.1	1	IPR020966; Malate transporter, aliminium toerance
Lup003142.1	1	IPR020966; Malate transporter, aliminium toerance
Lup003143.1	2	IPR013027; FAD-dependent pyridine nucleotide-disulphide oxidoreductase	IPR023753; Pyridine nucleotide-disulphide oxidoreductase, FAD/NAD(P)-binding domain
Lup003144.1	5	IPR000719; Protein kinase, catalytic domain	IPR002290; Serine/threonine- / dual-specificity protein kinase, catalytic  domain	IPR008271; Serine/threonine-protein kinase, active site	IPR017441; Protein kinase, ATP binding site	IPR020635; Tyrosine-protein kinase, catalytic domain
Lup003145.1	1	IPR004864; Late embryogenesis abundant protein, LEA-14
Lup003146.1	2	IPR003316; Transcription factor E2F/dimerisation partner (TDP)	IPR015633; E2F Family
Lup003147.1	1	IPR009688; Domain of unknown function DUF1279
Lup003148.1	1	IPR006458; Ovate  protein family, C-terminal
Lup003149.1	1	IPR006941; Ribonuclease CAF1
Lup003150.1	2	IPR000132; Nitrilase/cyanide hydratase, conserved site	IPR003010; Nitrilase/cyanide hydratase
Lup003154.1	1	IPR004864; Late embryogenesis abundant protein, LEA-14
Lup003155.1	3	IPR006094; FAD linked oxidase, N-terminal	IPR007173; D-arabinono-1,4-lactone oxidase	IPR016166; FAD-binding, type 2
Lup003156.1	3	IPR006094; FAD linked oxidase, N-terminal	IPR007173; D-arabinono-1,4-lactone oxidase	IPR016166; FAD-binding, type 2
Lup003158.1	2	IPR008710; Nicastrin	IPR018247; EF-Hand 1, calcium-binding site
Lup003160.1	1	IPR001841; Zinc finger, RING-type
Lup003163.1	1	IPR009367; Mitochondrial fission ELM1-like
Lup003164.1	1	IPR010908; Longin
Lup003165.1	2	IPR006041; Pollen Ole e 1 allergen/extensin	IPR007608; Senescence regulator
Lup003166.1	2	IPR004864; Late embryogenesis abundant protein, LEA-14	IPR013990; Water stress and hypersensitive response domain
Lup003168.1	1	IPR021410; Protein of unknown function DUF3049
Lup003169.1	1	IPR000198; Rho GTPase-activating protein domain
Lup003170.1	2	IPR000095; PAK-box/P21-Rho-binding	IPR000198; Rho GTPase-activating protein domain
Lup003171.1	3	IPR006895; Zinc finger, Sec23/Sec24-type	IPR006896; Sec23/Sec24, trunk domain	IPR006900; Sec23/Sec24, helical domain
Lup003174.1	2	IPR001041; 2Fe-2S ferredoxin-type domain	IPR006058; 2Fe-2S ferredoxin, iron-sulphur binding site
Lup003175.1	2	IPR001005; SANT/Myb domain	IPR017930; Myb domain, DNA-binding
Lup003176.1	1	IPR004240; Nonaspanin (TM9SF)
Lup003178.1	2	IPR007087; Zinc finger, C2H2	IPR015880; Zinc finger, C2H2-like
Lup003179.1	1	IPR001675; Glycosyl transferase, family 29
Lup003181.1	1	IPR004327; Phosphotyrosyl phosphatase activator, PTPA
Lup003182.1	4	IPR001680; WD40 repeat	IPR011494; TUP1-like enhancer of split	IPR017986; WD40-repeat-containing domain	IPR019775; WD40 repeat, conserved site
Lup003183.1	1	IPR013120; Male sterility, NAD-binding
Lup003184.1	2	IPR001128; Cytochrome P450	IPR002401; Cytochrome P450, E-class, group I
Lup003185.1	1	IPR001813; Ribosomal protein 60S
Lup003186.1	1	IPR003177; Cytochrome c oxidase, subunit VIIa
Lup003187.1	1	IPR007033; Golgin, RAB6-interacting
Lup003188.1	1	IPR002627; tRNA isopentenyltransferase
Lup003189.1	1	IPR013097; Stress responsive alpha-beta barrel
Lup003190.1	1	IPR008586; Protein of unknown function DUF868, plant
Lup003191.1	3	IPR000988; Ribosomal protein L24e-related	IPR011017; TRASH	IPR023442; Ribosomal protein L24e, conserved site
Lup003192.1	1	IPR006043; Xanthine/uracil/vitamin C permease
Lup003193.1	2	IPR001086; Prephenate dehydratase	IPR018528; Prephenate dehydratase, conserved site
Lup003196.1	1	IPR013057; Amino acid transporter, transmembrane
Lup003197.1	6	IPR001965; Zinc finger, PHD-type	IPR004022; DDT domain	IPR018500; DDT domain, subgroup	IPR018501; DDT domain superfamily	IPR019786; Zinc finger, PHD-type, conserved site	IPR019787; Zinc finger, PHD-finger
Lup003198.1	1	IPR001509; NAD-dependent epimerase/dehydratase
Lup003199.1	1	IPR004365; Nucleic acid binding, OB-fold, tRNA/helicase-type
Lup003200.2	1	IPR001461; Peptidase A1
Lup003201.1	3	IPR003100; Argonaute/Dicer protein, PAZ	IPR003165; Stem cell self-renewal protein Piwi	IPR014811; Domain of unknown function DUF1785
Lup003202.1	3	IPR000547; Clathrin, heavy chain/VPS, 7-fold repeat	IPR001680; WD40 repeat	IPR001841; Zinc finger, RING-type
Lup003203.1	2	IPR001563; Peptidase S10, serine carboxypeptidase	IPR018202; Peptidase S10, serine carboxypeptidase, active site
Lup003204.1	1	IPR006734; Protein of unknown function DUF597
Lup003206.1	1	IPR001841; Zinc finger, RING-type
Lup003207.2	4	IPR000789; Cyclin-dependent kinase, regulatory subunit	IPR001965; Zinc finger, PHD-type	IPR019786; Zinc finger, PHD-type, conserved site	IPR019787; Zinc finger, PHD-finger
Lup003209.1	2	IPR000558; Histone H2B	IPR007125; Histone core
Lup003210.1	2	IPR007087; Zinc finger, C2H2	IPR015880; Zinc finger, C2H2-like
Lup003211.1	3	IPR000244; Ribosomal protein L9	IPR020069; Ribosomal protein L9, C-terminal	IPR020070; Ribosomal protein L9, N-terminal
Lup003212.1	2	IPR007087; Zinc finger, C2H2	IPR015880; Zinc finger, C2H2-like
Lup003213.1	3	IPR001424; Superoxide dismutase, copper/zinc binding domain	IPR018152; Superoxide dismutase, copper/zinc, binding site	IPR024134; Superoxide dismutase (Cu/Zn) / chaperones
Lup003214.1	4	IPR008913; Zinc finger, CHY-type	IPR012310; DNA ligase, ATP-dependent, central	IPR016059; DNA ligase, ATP-dependent, conserved site	IPR017921; Zinc finger, CTCHY-type
Lup003215.2	3	IPR000719; Protein kinase, catalytic domain	IPR002290; Serine/threonine- / dual-specificity protein kinase, catalytic  domain	IPR008271; Serine/threonine-protein kinase, active site
Lup003216.1	3	IPR001356; Homeodomain	IPR006563; POX	IPR008422; Homeobox KN domain
Lup003217.1	1	IPR006869; Domain of unknown function DUF547
Lup003218.1	4	IPR003439; ABC transporter-like	IPR003593; AAA+ ATPase domain	IPR013525; ABC-2 type transporter	IPR017871; ABC transporter, conserved site
Lup003220.1	1	IPR006828; 5-AMP-activated protein kinase, beta subunit, interaction domain
Lup003221.1	2	IPR011701; Major facilitator superfamily	IPR020846; Major facilitator superfamily domain
Lup003223.1	1	IPR000374; Phosphatidate cytidylyltransferase
Lup003224.1	2	IPR004360; Glyoxalase/fosfomycin resistance/dioxygenase	IPR018146; Glyoxalase I, conserved site
Lup003225.1	3	IPR001005; SANT/Myb domain	IPR015495; Myb transcription factor	IPR017930; Myb domain, DNA-binding
Lup003226.1	2	IPR005024; Snf7	IPR019410; Nicotinamide N-methyltransferase, putative
Lup003227.1	1	IPR004263; Exostosin-like
Lup003228.1	1	IPR012862; Protein of unknown function DUF1635
Lup003230.1	1	IPR002202; Hydroxymethylglutaryl-CoA reductase, class I/II
Lup003232.1	2	IPR001841; Zinc finger, RING-type	IPR002035; von Willebrand factor, type A
Lup003233.2	5	IPR000719; Protein kinase, catalytic domain	IPR002290; Serine/threonine- / dual-specificity protein kinase, catalytic  domain	IPR008271; Serine/threonine-protein kinase, active site	IPR017441; Protein kinase, ATP binding site	IPR020635; Tyrosine-protein kinase, catalytic domain
Lup003234.1	2	IPR001247; Exoribonuclease, phosphorolytic domain 1	IPR015847; Exoribonuclease, phosphorolytic domain 2
Lup003235.1	1	IPR001173; Glycosyl transferase, family 2
Lup003236.1	1	IPR007587; SIT4 phosphatase-associated protein family
Lup003237.1	1	IPR006702; Uncharacterised protein family UPF0497, trans-membrane plant
Lup003238.2	3	IPR001356; Homeodomain	IPR002913; Lipid-binding START	IPR013978; MEKHLA
Lup003239.1	2	IPR001159; Double-stranded RNA-binding	IPR011907; Ribonuclease III, bacterial
Lup003240.1	4	IPR000911; Ribosomal protein L11	IPR020783; Ribosomal protein L11, C-terminal	IPR020784; Ribosomal protein L11, N-terminal	IPR020785; Ribosomal protein L11, conserved site
Lup003241.1	2	IPR000425; Major intrinsic protein	IPR022357; Major intrinsic protein, conserved site
Lup003242.1	4	IPR005746; Thioredoxin	IPR012336; Thioredoxin-like fold	IPR013766; Thioredoxin domain	IPR017937; Thioredoxin, conserved site
Lup003244.1	1	IPR004588; 4-hydroxy-3-methylbut-2-en-1-yl diphosphate synthase, bacterial-type
Lup003245.1	1	IPR011016; Zinc finger, RING-CH-type
Lup003246.1	2	IPR005819; Histone H5	IPR009646; Root cap
Lup003247.2	5	IPR000719; Protein kinase, catalytic domain	IPR002290; Serine/threonine- / dual-specificity protein kinase, catalytic  domain	IPR008271; Serine/threonine-protein kinase, active site	IPR020635; Tyrosine-protein kinase, catalytic domain	IPR020636; Calcium/calmodulin-dependent/calcium-dependent protein kinase
Lup003248.1	1	IPR009646; Root cap
Lup003249.1	1	IPR000922; D-galactoside/L-rhamnose binding SUEL lectin domain
Lup003250.1	3	IPR000922; D-galactoside/L-rhamnose binding SUEL lectin domain	IPR001944; Glycoside hydrolase, family 35	IPR019801; Glycoside hydrolase, family 35, conserved site
Lup003251.1	1	IPR000782; FAS1 domain
Lup003252.1	1	IPR000782; FAS1 domain
Lup003253.1	1	IPR000782; FAS1 domain
Lup003254.1	2	IPR002195; Dihydroorotase, conserved site	IPR006680; Amidohydrolase 1
Lup003255.1	4	IPR003311; AUX/IAA protein	IPR003340; B3 DNA binding domain	IPR010525; Auxin response factor	IPR011525; Aux/IAA-ARF-dimerisation
Lup003256.1	4	IPR006089; Acyl-CoA dehydrogenase, conserved site	IPR006090; Acyl-CoA oxidase/dehydrogenase, type 1	IPR006091; Acyl-CoA oxidase/dehydrogenase, central domain	IPR006092; Acyl-CoA dehydrogenase, N-terminal
Lup003257.1	5	IPR001965; Zinc finger, PHD-type	IPR003034; DNA-binding SAP	IPR004181; Zinc finger, MIZ-type	IPR019786; Zinc finger, PHD-type, conserved site	IPR019787; Zinc finger, PHD-finger
Lup003258.1	4	IPR001353; Proteasome, subunit alpha/beta	IPR002885; Pentatricopeptide repeat	IPR016050; Proteasome, beta-type subunit, conserved site	IPR023333; Proteasome B-type subunit
Lup003260.1	1	IPR019190; Defects-in-morphology protein 1-like, mitochondrial
Lup003263.1	1	IPR004883; Lateral organ boundaries, LOB
Lup003264.1	2	IPR010492; GINS complex, subunit Psf3	IPR021151; GINS complex
Lup003265.1	2	IPR000301; Tetraspanin, subgroup	IPR018499; Tetraspanin
Lup003267.1	1	IPR003851; Zinc finger, Dof-type
Lup003268.1	7	IPR000719; Protein kinase, catalytic domain	IPR002290; Serine/threonine- / dual-specificity protein kinase, catalytic  domain	IPR003527; MAP kinase, conserved site	IPR008271; Serine/threonine-protein kinase, active site	IPR008351; JNK MAP kinase	IPR017441; Protein kinase, ATP binding site	IPR020635; Tyrosine-protein kinase, catalytic domain
Lup003269.1	4	IPR002016; Haem peroxidase, plant/fungal/bacterial	IPR002207; Plant ascorbate peroxidase	IPR019793; Peroxidases heam-ligand binding site	IPR019794; Peroxidase, active site
Lup003270.1	6	IPR000719; Protein kinase, catalytic domain	IPR002290; Serine/threonine- / dual-specificity protein kinase, catalytic  domain	IPR003527; MAP kinase, conserved site	IPR008271; Serine/threonine-protein kinase, active site	IPR017441; Protein kinase, ATP binding site	IPR020635; Tyrosine-protein kinase, catalytic domain
Lup003271.1	1	IPR006740; Protein of unknown function DUF604
Lup003272.1	1	IPR000210; BTB/POZ-like
Lup003273.1	1	IPR010402; CCT domain
Lup003274.1	3	IPR001951; Histone H4	IPR007125; Histone core	IPR019809; Histone H4, conserved site
Lup003275.1	1	IPR007282; NOT2/NOT3/NOT5
Lup003276.1	3	IPR001951; Histone H4	IPR007125; Histone core	IPR019809; Histone H4, conserved site
Lup003277.1	2	IPR002110; Ankyrin repeat	IPR020683; Ankyrin repeat-containing domain
Lup003278.1	1	IPR000086; NUDIX hydrolase domain
Lup003279.1	1	IPR004140; Exo70 exocyst complex subunit
Lup003280.1	3	IPR001128; Cytochrome P450	IPR002401; Cytochrome P450, E-class, group I	IPR017972; Cytochrome P450, conserved site
Lup003281.1	3	IPR001128; Cytochrome P450	IPR002401; Cytochrome P450, E-class, group I	IPR017972; Cytochrome P450, conserved site
Lup003282.1	3	IPR001014; Ribosomal protein L23/L25, conserved site	IPR005633; Ribosomal protein L23/L25, N-terminal	IPR013025; Ribosomal protein L25/L23
Lup003283.1	1	IPR012862; Protein of unknown function DUF1635
Lup003285.1	3	IPR001005; SANT/Myb domain	IPR015495; Myb transcription factor	IPR017930; Myb domain, DNA-binding
Lup003286.1	1	IPR010369; Protein of unknown function DUF966
Lup003287.1	5	IPR001806; Small GTPase superfamily	IPR002041; Ran GTPase	IPR003578; Small GTPase superfamily, Rho type	IPR003579; Small GTPase superfamily, Rab type	IPR020849; Small GTPase superfamily, Ras type
Lup003288.1	2	IPR000558; Histone H2B	IPR007125; Histone core
Lup003289.1	2	IPR000558; Histone H2B	IPR007125; Histone core
Lup003290.1	1	IPR001509; NAD-dependent epimerase/dehydratase
Lup003292.1	1	IPR001251; CRAL-TRIO domain
Lup003293.1	1	IPR001708; Membrane insertion protein, OxaA/YidC
Lup003294.1	1	IPR001356; Homeodomain
Lup003295.1	3	IPR001023; Heat shock protein Hsp70	IPR013126; Heat shock protein 70	IPR018181; Heat shock protein 70, conserved site
Lup003296.1	1	IPR003851; Zinc finger, Dof-type
Lup003298.1	1	IPR000225; Armadillo
Lup003299.1	3	IPR001841; Zinc finger, RING-type	IPR002110; Ankyrin repeat	IPR020683; Ankyrin repeat-containing domain
Lup003301.1	3	IPR004000; Actin-like	IPR004001; Actin, conserved site	IPR020902; Actin/actin-like conserved site
Lup003302.1	2	IPR001026; Epsin domain, N-terminal	IPR013809; Epsin-like, N-terminal
Lup003303.1	2	IPR001932; Protein phosphatase 2C-like	IPR015655; Protein phosphatase 2C
Lup003304.1	1	IPR004217; Mitochondrial inner membrane translocase complex, Tim8/9/10/13-zinc finger-like
Lup003305.1	6	IPR000719; Protein kinase, catalytic domain	IPR001245; Serine-threonine/tyrosine-protein kinase catalytic domain	IPR002290; Serine/threonine- / dual-specificity protein kinase, catalytic  domain	IPR008271; Serine/threonine-protein kinase, active site	IPR017441; Protein kinase, ATP binding site	IPR020635; Tyrosine-protein kinase, catalytic domain
Lup003306.1	1	IPR005380; XS domain
Lup003307.1	7	IPR002610; Peptidase S54, rhomboid	IPR002963; Expansin	IPR007112; Expansin/pollen allergen, DPBB domain	IPR007117; Pollen allergen/expansin, C-terminal	IPR007118; Expansin/Lol pI	IPR009009; Barwin-related endoglucanase	IPR022764; Peptidase S54, rhomboid domain
Lup003308.1	1	IPR010742; Rab5-interacting
Lup003309.1	1	IPR006740; Protein of unknown function DUF604
Lup003310.1	2	IPR000648; Oxysterol-binding protein	IPR018494; Oxysterol-binding protein, conserved site
Lup003311.1	2	IPR001005; SANT/Myb domain	IPR017930; Myb domain, DNA-binding
Lup003312.1	1	IPR005202; Transcription factor GRAS
Lup003313.1	1	IPR019324; M-phase phosphoprotein 6
Lup003314.1	1	IPR004854; Ubiquitin fusion degradation protein UFD1
Lup003315.1	5	IPR000642; Peptidase M41	IPR003593; AAA+ ATPase domain	IPR003959; ATPase, AAA-type, core	IPR003960; ATPase, AAA-type, conserved site	IPR011546; Peptidase M41, FtsH extracellular
Lup003316.1	1	IPR012552; DVL
Lup003317.1	2	IPR001841; Zinc finger, RING-type	IPR010543; Domain of unknown function DUF1117
Lup003318.1	1	IPR002885; Pentatricopeptide repeat
Lup003320.1	4	IPR003663; Sugar/inositol transporter	IPR005828; General substrate transporter	IPR005829; Sugar transporter, conserved site	IPR020846; Major facilitator superfamily domain
Lup003321.1	1	IPR004855; Transcription factor IIA, alpha/beta subunit
Lup003322.2	1	IPR002483; Splicing factor PWI
Lup003323.1	5	IPR000719; Protein kinase, catalytic domain	IPR001245; Serine-threonine/tyrosine-protein kinase catalytic domain	IPR002290; Serine/threonine- / dual-specificity protein kinase, catalytic  domain	IPR002524; Cation efflux protein	IPR020635; Tyrosine-protein kinase, catalytic domain
Lup003324.1	1	IPR001898; Sodium/sulphate symporter
Lup003325.1	3	IPR006073; GTP binding domain	IPR010674; Nucleolar GTP-binding protein 1, Rossman-fold domain	IPR012973; NOG, C-terminal
Lup003326.2	2	IPR006073; GTP binding domain	IPR016484; GTP-binding protein EngA
Lup003327.1	2	IPR012394; Aldehyde dehydrogenase NAD(P)-dependent	IPR015590; Aldehyde dehydrogenase domain
Lup003329.1	4	IPR000823; Plant peroxidase	IPR002016; Haem peroxidase, plant/fungal/bacterial	IPR019793; Peroxidases heam-ligand binding site	IPR019794; Peroxidase, active site
Lup003332.1	2	IPR000058; Zinc finger, AN1-type	IPR002653; Zinc finger, A20-type
Lup003333.1	2	IPR000719; Protein kinase, catalytic domain	IPR000961; AGC-kinase, C-terminal
Lup003334.1	1	IPR012878; Protein of unknown function DUF1680
Lup003335.1	2	IPR001611; Leucine-rich repeat	IPR013210; Leucine-rich repeat-containing N-terminal, type 2
Lup003336.1	1	IPR011598; Helix-loop-helix DNA-binding
Lup003337.1	2	IPR001680; WD40 repeat	IPR017986; WD40-repeat-containing domain
Lup003339.1	7	IPR000873; AMP-dependent synthetase/ligase	IPR001451; Bacterial transferase hexapeptide repeat	IPR006162; Phosphopantetheine attachment site	IPR006163; Phosphopantetheine-binding	IPR009081; Acyl carrier protein-like	IPR020806; Polyketide synthase, phosphopantetheine-binding	IPR020845; AMP-binding, conserved site
Lup003340.1	6	IPR000907; Lipoxygenase	IPR001024; Lipoxygenase, LH2	IPR001246; Lipoxygenase, plant	IPR013819; Lipoxygenase, C-terminal	IPR020833; Lipoxygenase, iron binding site	IPR020834; Lipoxygenase, conserved site
Lup003341.1	6	IPR000907; Lipoxygenase	IPR001024; Lipoxygenase, LH2	IPR001246; Lipoxygenase, plant	IPR013819; Lipoxygenase, C-terminal	IPR020833; Lipoxygenase, iron binding site	IPR020834; Lipoxygenase, conserved site
Lup003342.1	2	IPR001360; Glycoside hydrolase, family 1	IPR018120; Glycoside hydrolase, family 1, active site
Lup003343.2	2	IPR001360; Glycoside hydrolase, family 1	IPR018120; Glycoside hydrolase, family 1, active site
Lup003344.1	3	IPR001841; Zinc finger, RING-type	IPR001876; Zinc finger, RanBP2-type	IPR002867; Zinc finger, C6HC-type
Lup003345.1	8	IPR000719; Protein kinase, catalytic domain	IPR002048; Calcium-binding EF-hand	IPR002290; Serine/threonine- / dual-specificity protein kinase, catalytic  domain	IPR008271; Serine/threonine-protein kinase, active site	IPR017441; Protein kinase, ATP binding site	IPR018247; EF-Hand 1, calcium-binding site	IPR018249; EF-HAND 2	IPR020635; Tyrosine-protein kinase, catalytic domain
Lup003347.1	1	IPR008629; GUN4-like
Lup003348.1	3	IPR001680; WD40 repeat	IPR017986; WD40-repeat-containing domain	IPR019775; WD40 repeat, conserved site
Lup003350.1	3	IPR002048; Calcium-binding EF-hand	IPR018247; EF-Hand 1, calcium-binding site	IPR018249; EF-HAND 2
Lup003352.1	1	IPR001890; RNA-binding, CRM domain
Lup003353.1	3	IPR002139; Ribokinase	IPR002173; Carbohydrate/puine kinase, PfkB, conserved site	IPR011611; Carbohydrate/purine kinase
Lup003354.1	1	IPR000315; Zinc finger, B-box
Lup003355.1	1	IPR022764; Peptidase S54, rhomboid domain
Lup003356.1	2	IPR001849; Pleckstrin homology domain	IPR009769; Domain of unknown function DUF1336
Lup003357.1	4	IPR001279; Beta-lactamase-like	IPR001580; Calreticulin/calnexin	IPR010341; Protein of unknown function DUF936, plant	IPR018124; Calreticulin/calnexin, conserved site
Lup003358.1	1	IPR002675; Ribosomal protein L38e
Lup003360.1	2	IPR001179; Peptidyl-prolyl cis-trans isomerase, FKBP-type, domain	IPR023566; Peptidyl-prolyl cis-trans isomerase, FKBP-type
Lup003361.1	1	IPR007157; PspA/IM30
Lup003363.3	1	IPR003340; B3 DNA binding domain
Lup003364.1	1	IPR001019; Guanine nucleotide binding protein (G-protein), alpha subunit
Lup003365.1	1	IPR001019; Guanine nucleotide binding protein (G-protein), alpha subunit
Lup003366.1	3	IPR001680; WD40 repeat	IPR017986; WD40-repeat-containing domain	IPR020472; G-protein beta WD-40 repeat
Lup003367.1	2	IPR001128; Cytochrome P450	IPR002403; Cytochrome P450, E-class, group IV
Lup003368.1	1	IPR008892; Cold acclimation WCOR413
Lup003370.1	1	IPR002885; Pentatricopeptide repeat
Lup003371.1	1	IPR004146; DC1
Lup003372.1	1	IPR025322; Protein of unknown function DUF4228
Lup003374.4	2	IPR001841; Zinc finger, RING-type	IPR002867; Zinc finger, C6HC-type
Lup003376.1	1	IPR003451; LytB protein
Lup003377.3	6	IPR001680; WD40 repeat	IPR013535; PUL	IPR015155; PLAA family ubiquitin binding, PFU	IPR017986; WD40-repeat-containing domain	IPR019775; WD40 repeat, conserved site	IPR020472; G-protein beta WD-40 repeat
Lup003378.1	1	IPR007749; Protein of unknown function DUF677
Lup003379.1	1	IPR005013; Oligosaccharyl transferase complex, subunit Wbp1
Lup003381.1	2	IPR003388; Reticulon	IPR005069; Nucleotide-diphospho-sugar transferase
Lup003382.1	4	IPR003663; Sugar/inositol transporter	IPR005828; General substrate transporter	IPR005829; Sugar transporter, conserved site	IPR020846; Major facilitator superfamily domain
Lup003383.1	4	IPR000433; Zinc finger, ZZ-type	IPR001005; SANT/Myb domain	IPR007526; SWIRM domain	IPR017884; SANT domain
Lup003384.1	5	IPR001806; Small GTPase superfamily	IPR002041; Ran GTPase	IPR003578; Small GTPase superfamily, Rho type	IPR003579; Small GTPase superfamily, Rab type	IPR020849; Small GTPase superfamily, Ras type
Lup003385.1	3	IPR002553; Clathrin/coatomer adaptor, adaptin-like, N-terminal	IPR014863; Coatomer, gamma subunit , appendage	IPR017106; Coatomer gamma subunit
Lup003386.1	5	IPR001632; G-protein, beta subunit	IPR001680; WD40 repeat	IPR017986; WD40-repeat-containing domain	IPR019775; WD40 repeat, conserved site	IPR020472; G-protein beta WD-40 repeat
Lup003387.1	5	IPR000719; Protein kinase, catalytic domain	IPR002290; Serine/threonine- / dual-specificity protein kinase, catalytic  domain	IPR008271; Serine/threonine-protein kinase, active site	IPR017441; Protein kinase, ATP binding site	IPR020635; Tyrosine-protein kinase, catalytic domain
Lup003389.1	2	IPR002319; Phenylalanyl-tRNA synthetase	IPR006195; Aminoacyl-tRNA synthetase, class II
Lup003390.1	1	IPR003690; Mitochodrial transcription termination factor-related
Lup003391.1	1	IPR000504; RNA recognition motif domain
Lup003393.1	1	IPR011598; Helix-loop-helix DNA-binding
Lup003394.1	1	IPR008030; NmrA-like
Lup003395.2	4	IPR002877; Ribosomal RNA methyltransferase RrmJ/FtsJ	IPR012920; Ribosomal RNA methyltransferase, Spb1, C-terminal	IPR015507; Ribosomal RNA large subunit methyltransferase E	IPR024576; Ribosomal RNA methyltransferase Spb1, domain of unknown function DUF3381
Lup003397.1	2	IPR005835; Nucleotidyl transferase	IPR005836; ADP-glucose pyrophosphorylase, conserved site
Lup003399.1	2	IPR005835; Nucleotidyl transferase	IPR005836; ADP-glucose pyrophosphorylase, conserved site
Lup003400.1	1	IPR004320; Protein of unknown function DUF241, plant
Lup003401.1	4	IPR001251; CRAL-TRIO domain	IPR004320; Protein of unknown function DUF241, plant	IPR004977; Ribosomal protein S25	IPR011074; CRAL/TRIO, N-terminal domain
Lup003402.1	3	IPR002687; Pre-mRNA processing ribonucleoprotein, snoRNA-binding domain	IPR012974; NOP5, N-terminal	IPR012976; NOSIC
Lup003403.1	1	IPR002885; Pentatricopeptide repeat
Lup003404.1	7	IPR000719; Protein kinase, catalytic domain	IPR001611; Leucine-rich repeat	IPR002290; Serine/threonine- / dual-specificity protein kinase, catalytic  domain	IPR003591; Leucine-rich repeat, typical subtype	IPR008271; Serine/threonine-protein kinase, active site	IPR013210; Leucine-rich repeat-containing N-terminal, type 2	IPR020635; Tyrosine-protein kinase, catalytic domain
Lup003405.1	1	IPR002715; Nascent polypeptide-associated complex NAC
Lup003407.1	1	IPR012417; Calmodulin-binding domain, plant
Lup003408.1	5	IPR001208; Mini-chromosome maintenance, DNA-dependent ATPase	IPR002490; ATPase, V0/A0 complex, 116kDa subunit	IPR003593; AAA+ ATPase domain	IPR008047; Mini-chromosome maintenance complex protein 4	IPR018525; Mini-chromosome maintenance, conserved site
Lup003410.2	2	IPR001752; Kinesin, motor domain	IPR019821; Kinesin, motor region, conserved site
Lup003411.1	1	IPR007201; RNA recognition motif 2
Lup003412.1	1	IPR000679; Zinc finger, GATA-type
Lup003413.1	2	IPR001701; Glycoside hydrolase, family 9	IPR018221; Glycoside hydrolase, family 9, active site
Lup003414.1	1	IPR000741; Fructose-bisphosphate aldolase, class-I
Lup003415.1	3	IPR001752; Kinesin, motor domain	IPR019821; Kinesin, motor region, conserved site	IPR021881; Protein of unknown function DUF3490
Lup003416.4	2	IPR010099; Sugar nucleotide epimerase YfcH, putative	IPR013549; Domain of unknown function DUF1731, C-terminal
Lup003417.1	2	IPR000245; ATPase, V0 complex, proteolipid subunit C	IPR002379; ATPase, F0/V0 complex, subunit C
Lup003418.1	2	IPR004827; Basic-leucine zipper domain	IPR011700; Basic leucine zipper
Lup003419.1	3	IPR000836; Phosphoribosyltransferase	IPR005854; Amidophosphoribosyl transferase	IPR017932; Glutamine amidotransferase, type II
Lup003421.1	1	IPR003676; Auxin responsive SAUR protein
Lup003422.1	1	IPR003676; Auxin responsive SAUR protein
Lup003423.1	1	IPR003676; Auxin responsive SAUR protein
Lup003424.1	1	IPR003676; Auxin responsive SAUR protein
Lup003425.1	1	IPR003676; Auxin responsive SAUR protein
Lup003426.1	1	IPR011541; Nickel/cobalt transporter, high-affinity
Lup003427.1	1	IPR000462; CDP-alcohol phosphatidyltransferase
Lup003429.1	2	IPR004827; Basic-leucine zipper domain	IPR011700; Basic leucine zipper
Lup003430.1	4	IPR001806; Small GTPase superfamily	IPR003578; Small GTPase superfamily, Rho type	IPR003579; Small GTPase superfamily, Rab type	IPR020849; Small GTPase superfamily, Ras type
Lup003431.1	1	IPR000569; HECT
Lup003432.1	3	IPR000008; C2 calcium-dependent membrane targeting	IPR018029; C2 membrane targeting protein	IPR020477; C2 domain
Lup003433.1	1	IPR001220; Legume lectin domain
Lup003434.1	1	IPR010719; Putative rRNA methylase
Lup003435.1	1	IPR001461; Peptidase A1
Lup003436.1	1	IPR001461; Peptidase A1
Lup003437.1	1	IPR000407; Nucleoside phosphatase GDA1/CD39
Lup003438.1	1	IPR003441; No apical meristem (NAM) protein
Lup003439.1	1	IPR018249; EF-HAND 2
Lup003440.1	1	IPR000504; RNA recognition motif domain
Lup003441.1	3	IPR005746; Thioredoxin	IPR012336; Thioredoxin-like fold	IPR013766; Thioredoxin domain
Lup003442.1	2	IPR007207; Not CCR4-Not complex component, N-terminal	IPR007282; NOT2/NOT3/NOT5
Lup003443.1	1	IPR001841; Zinc finger, RING-type
Lup003445.1	2	IPR013032; EGF-like region, conserved site	IPR021910; Protein of unknown function DUF3522
Lup003446.1	6	IPR000719; Protein kinase, catalytic domain	IPR001245; Serine-threonine/tyrosine-protein kinase catalytic domain	IPR002290; Serine/threonine- / dual-specificity protein kinase, catalytic  domain	IPR008271; Serine/threonine-protein kinase, active site	IPR017441; Protein kinase, ATP binding site	IPR020635; Tyrosine-protein kinase, catalytic domain
Lup003447.1	2	IPR000608; Ubiquitin-conjugating enzyme, E2	IPR023313; Ubiquitin-conjugating enzyme, active site
Lup003449.1	2	IPR000608; Ubiquitin-conjugating enzyme, E2	IPR023313; Ubiquitin-conjugating enzyme, active site
Lup003450.2	2	IPR000949; ELM2 domain	IPR001606; ARID/BRIGHT DNA-binding domain
Lup003451.1	2	IPR000608; Ubiquitin-conjugating enzyme, E2	IPR023313; Ubiquitin-conjugating enzyme, active site
Lup003452.1	5	IPR000330; SNF2-related	IPR001487; Bromodomain	IPR001650; Helicase, C-terminal	IPR014001; Helicase, superfamily 1/2, ATP-binding domain	IPR014978; Glutamine-Leucine-Glutamine, QLQ
Lup003454.1	1	IPR001926; Pyridoxal phosphate-dependent enzyme, beta subunit
Lup003456.1	3	IPR001128; Cytochrome P450	IPR002401; Cytochrome P450, E-class, group I	IPR017972; Cytochrome P450, conserved site
Lup003457.1	2	IPR011701; Major facilitator superfamily	IPR020846; Major facilitator superfamily domain
Lup003458.1	1	IPR002123; Phospholipid/glycerol acyltransferase
Lup003459.1	3	IPR001232; SKP1 component	IPR016072; SKP1 component, dimerisation	IPR016073; SKP1 component, POZ
Lup003460.1	3	IPR003137; Protease-associated domain, PA	IPR006639; Peptidase A22, presenilin signal peptide	IPR007369; Peptidase A22B, signal peptide peptidase
Lup003461.1	6	IPR000719; Protein kinase, catalytic domain	IPR002290; Serine/threonine- / dual-specificity protein kinase, catalytic  domain	IPR003613; U box domain	IPR008271; Serine/threonine-protein kinase, active site	IPR017441; Protein kinase, ATP binding site	IPR020635; Tyrosine-protein kinase, catalytic domain
Lup003465.1	1	IPR012417; Calmodulin-binding domain, plant
Lup003466.1	1	IPR006502; Protein of unknown function DUF506, plant
Lup003467.1	2	IPR001179; Peptidyl-prolyl cis-trans isomerase, FKBP-type, domain	IPR023566; Peptidyl-prolyl cis-trans isomerase, FKBP-type
Lup003468.1	1	IPR000225; Armadillo
Lup003469.1	1	IPR003676; Auxin responsive SAUR protein
Lup003470.1	1	IPR003676; Auxin responsive SAUR protein
Lup003471.2	3	IPR001041; 2Fe-2S ferredoxin-type domain	IPR001055; Adrenodoxin	IPR018298; Adrenodoxin, iron-sulphur binding site
Lup003472.1	2	IPR000866; Alkyl hydroperoxide reductase subunit C/ Thiol specific antioxidant	IPR012336; Thioredoxin-like fold
Lup003473.1	2	IPR000866; Alkyl hydroperoxide reductase subunit C/ Thiol specific antioxidant	IPR012336; Thioredoxin-like fold
Lup003474.1	1	IPR020946; Flavin monooxygenase-like
Lup003475.1	1	IPR012978; Uncharacterised domain NUC173
Lup003476.3	5	IPR000794; Beta-ketoacyl synthase	IPR014030; Beta-ketoacyl synthase, N-terminal	IPR014031; Beta-ketoacyl synthase, C-terminal	IPR018201; Beta-ketoacyl synthase, active site	IPR020841; Polyketide synthase, beta-ketoacyl synthase domain
Lup003477.1	4	IPR003311; AUX/IAA protein	IPR003340; B3 DNA binding domain	IPR010525; Auxin response factor	IPR011525; Aux/IAA-ARF-dimerisation
Lup003478.1	2	IPR018369; Chaperonin Cpn10, conserved site	IPR020818; Chaperonin Cpn10
Lup003479.1	2	IPR000504; RNA recognition motif domain	IPR003954; RNA recognition motif domain, eukaryote
Lup003480.1	2	IPR010399; Tify	IPR018467; CO/COL/TOC1, conserved site
Lup003481.1	2	IPR000743; Glycoside hydrolase, family 28	IPR006626; Parallel beta-helix repeat
Lup003482.1	1	IPR013718; COQ9
Lup003484.1	1	IPR012876; Protein of unknown function DUF1677, plant
Lup003485.1	1	IPR015898; G-protein gamma-like domain
Lup003486.1	5	IPR000719; Protein kinase, catalytic domain	IPR001245; Serine-threonine/tyrosine-protein kinase catalytic domain	IPR002290; Serine/threonine- / dual-specificity protein kinase, catalytic  domain	IPR008271; Serine/threonine-protein kinase, active site	IPR020635; Tyrosine-protein kinase, catalytic domain
Lup003487.1	4	IPR000169; Peptidase, cysteine peptidase active site	IPR000668; Peptidase C1A, papain C-terminal	IPR013128; Peptidase C1A, papain	IPR013201; Proteinase inhibitor I29, cathepsin propeptide
Lup003490.1	1	IPR019378; GDP-fucose protein O-fucosyltransferase
Lup003491.1	1	IPR007087; Zinc finger, C2H2
Lup003492.1	1	IPR001155; NADH:flavin oxidoreductase/NADH oxidase, N-terminal
Lup003493.2	1	IPR001194; DENN
Lup003494.1	2	IPR014977; WRC	IPR014978; Glutamine-Leucine-Glutamine, QLQ
Lup003495.2	1	IPR007811; RNA polymerase III Rpc4
Lup003496.1	1	IPR007264; H/ACA ribonucleoprotein complex, subunit Nop10
Lup003497.1	1	IPR013097; Stress responsive alpha-beta barrel
Lup003498.1	4	IPR001351; Ribosomal protein S3, C-terminal	IPR004044; K Homology domain, type 2	IPR004087; K Homology domain	IPR018280; Ribosomal protein S3, conserved site
Lup003500.1	1	IPR013591; Brevis radix-like domain
Lup003501.1	1	IPR003386; Lecithin:cholesterol/phospholipid:diacylglycerol acyltransferase
Lup003502.1	4	IPR001965; Zinc finger, PHD-type	IPR019786; Zinc finger, PHD-type, conserved site	IPR019787; Zinc finger, PHD-finger	IPR021998; Protein of unknown function DUF3594
Lup003503.1	1	IPR021261; Protein of unknown function DUF2838
Lup003504.1	5	IPR000048; IQ motif, EF-hand binding site	IPR001609; Myosin head, motor domain	IPR002710; Dilute	IPR004009; Myosin, N-terminal, SH3-like	IPR018444; Dil domain
Lup003506.1	1	IPR014371; Sterol O-acyltransferase, ACAT/DAG/ARE types
Lup003507.1	1	IPR021899; Protein of unknown function DUF3511
Lup003508.1	5	IPR000719; Protein kinase, catalytic domain	IPR002290; Serine/threonine- / dual-specificity protein kinase, catalytic  domain	IPR008271; Serine/threonine-protein kinase, active site	IPR017441; Protein kinase, ATP binding site	IPR020635; Tyrosine-protein kinase, catalytic domain
Lup003510.1	1	IPR002164; Nucleosome assembly protein (NAP)
Lup003511.1	1	IPR002164; Nucleosome assembly protein (NAP)
Lup003512.1	5	IPR003593; AAA+ ATPase domain	IPR013765; DNA recombination and repair protein RecA	IPR020584; DNA recombination/repair protein RecA, conserved site	IPR020587; DNA recombination/repair protein RecA, monomer-monomer interface	IPR020588; DNA recombination/repair protein RecA/RadB, ATP-binding domain
Lup003515.1	7	IPR000719; Protein kinase, catalytic domain	IPR001245; Serine-threonine/tyrosine-protein kinase catalytic domain	IPR002290; Serine/threonine- / dual-specificity protein kinase, catalytic  domain	IPR007915; Uncharacterised protein family UPF0197	IPR008271; Serine/threonine-protein kinase, active site	IPR017441; Protein kinase, ATP binding site	IPR020635; Tyrosine-protein kinase, catalytic domain
Lup003516.1	3	IPR001680; WD40 repeat	IPR017986; WD40-repeat-containing domain	IPR022052; Histone-binding protein RBBP4
Lup003517.1	1	IPR002937; Amine oxidase
Lup003518.1	1	IPR000679; Zinc finger, GATA-type
Lup003519.1	2	IPR000717; Proteasome component (PCI) domain	IPR013143; PCI/PINT associated module
Lup003520.1	1	IPR010301; Nucleolar, Nop52
Lup003521.1	4	IPR000757; Glycoside hydrolase, family 16	IPR008263; Glycoside hydrolase, family 16, active site	IPR008264; Beta-glucanase	IPR010713; Xyloglucan endo-transglycosylase, C-terminal
Lup003524.1	3	IPR001356; Homeodomain	IPR003106; Leucine zipper, homeobox-associated	IPR017970; Homeobox, conserved site
Lup003526.1	4	IPR001912; Ribosomal protein S4/S9, N-terminal	IPR002942; RNA-binding S4 domain	IPR018079; Ribosomal protein S4, conserved site	IPR022801; Ribosomal protein S4/S9
Lup003527.1	6	IPR000194; ATPase, F1/V1/A1 complex, alpha/beta subunit, nucleotide-binding domain	IPR000454; ATPase, F0 complex, subunit C	IPR000793; ATPase, F1/V1/A1 complex, alpha/beta subunit, C-terminal	IPR002379; ATPase, F0/V0 complex, subunit C	IPR004100; ATPase, F1/V1/A1 complex, alpha/beta subunit, N-terminal	IPR020003; ATPase, alpha/beta subunit, nucleotide-binding domain, active site
Lup003528.1	2	IPR000568; ATPase, F0 complex, subunit A	IPR023011; ATPase, F0 complex, subunit A, active site
Lup003529.1	3	IPR001865; Ribosomal protein S2	IPR005706; Ribosomal protein S2, bacteria/mitochondria/plastid	IPR018130; Ribosomal protein S2, conserved site
Lup003530.1	1	IPR006045; Cupin 1
Lup003531.1	1	IPR018865; Serine-threonine protein kinase 19
Lup003532.1	1	IPR004159; Putative S-adenosyl-L-methionine-dependent methyltransferase
Lup003533.1	7	IPR000719; Protein kinase, catalytic domain	IPR000961; AGC-kinase, C-terminal	IPR002290; Serine/threonine- / dual-specificity protein kinase, catalytic  domain	IPR008271; Serine/threonine-protein kinase, active site	IPR017441; Protein kinase, ATP binding site	IPR017892; Protein kinase, C-terminal	IPR020635; Tyrosine-protein kinase, catalytic domain
Lup003534.1	3	IPR000719; Protein kinase, catalytic domain	IPR002290; Serine/threonine- / dual-specificity protein kinase, catalytic  domain	IPR008271; Serine/threonine-protein kinase, active site
Lup003536.1	1	IPR000195; Rab-GTPase-TBC domain
Lup003538.1	1	IPR000095; PAK-box/P21-Rho-binding
Lup003539.1	5	IPR005809; Succinyl-CoA synthetase, beta subunit	IPR005811; ATP-citrate lyase/succinyl-CoA ligase	IPR011761; ATP-grasp fold	IPR013650; ATP-grasp fold, succinyl-CoA synthetase-type	IPR017866; Succinyl-CoA synthetase, beta subunit, conserved site
Lup003540.1	3	IPR000222; Protein phosphatase 2C, manganese/magnesium aspartate binding site	IPR001932; Protein phosphatase 2C-like	IPR015655; Protein phosphatase 2C
Lup003542.1	1	IPR000406; RHO protein GDP dissociation inhibitor
Lup003543.1	1	IPR002885; Pentatricopeptide repeat
Lup003544.1	2	IPR001005; SANT/Myb domain	IPR017930; Myb domain, DNA-binding
Lup003545.1	2	IPR000218; Ribosomal protein L14b/L23e	IPR019972; Ribosomal protein L14 conserved site
Lup003546.1	1	IPR017933; Glutathione S-transferase/chloride channel, C-terminal
Lup003547.1	4	IPR001214; SET domain	IPR003606; Pre-SET zinc-binding sub-group	IPR007728; Pre-SET domain	IPR018848; WIYLD domain
Lup003548.1	3	IPR000504; RNA recognition motif domain	IPR002075; Nuclear transport factor 2	IPR018222; Nuclear transport factor 2, Eukaryote
Lup003549.1	8	IPR000719; Protein kinase, catalytic domain	IPR001611; Leucine-rich repeat	IPR002290; Serine/threonine- / dual-specificity protein kinase, catalytic  domain	IPR003591; Leucine-rich repeat, typical subtype	IPR008271; Serine/threonine-protein kinase, active site	IPR013210; Leucine-rich repeat-containing N-terminal, type 2	IPR017441; Protein kinase, ATP binding site	IPR020635; Tyrosine-protein kinase, catalytic domain
Lup003550.1	1	IPR005610; Photosystem II Psb28, class 1
Lup003552.1	4	IPR001140; ABC transporter, transmembrane domain	IPR003439; ABC transporter-like	IPR003593; AAA+ ATPase domain	IPR017940; ABC transporter, integral membrane type 1
Lup003553.1	5	IPR000794; Beta-ketoacyl synthase	IPR014030; Beta-ketoacyl synthase, N-terminal	IPR014031; Beta-ketoacyl synthase, C-terminal	IPR018201; Beta-ketoacyl synthase, active site	IPR020841; Polyketide synthase, beta-ketoacyl synthase domain
Lup003554.1	5	IPR001680; WD40 repeat	IPR006594; LisH dimerisation motif	IPR006595; CTLH, C-terminal LisH motif	IPR017986; WD40-repeat-containing domain	IPR019775; WD40 repeat, conserved site
Lup003555.1	4	IPR002963; Expansin	IPR007112; Expansin/pollen allergen, DPBB domain	IPR007117; Pollen allergen/expansin, C-terminal	IPR007118; Expansin/Lol pI
Lup003557.1	2	IPR002173; Carbohydrate/puine kinase, PfkB, conserved site	IPR011611; Carbohydrate/purine kinase
Lup003558.1	3	IPR000217; Tubulin	IPR001000; Glycoside hydrolase, family 10	IPR003008; Tubulin/FtsZ, GTPase domain
Lup003559.1	1	IPR011545; DNA/RNA helicase, DEAD/DEAH box type, N-terminal
Lup003560.1	1	IPR013057; Amino acid transporter, transmembrane
Lup003561.1	1	IPR013057; Amino acid transporter, transmembrane
Lup003563.1	6	IPR001680; WD40 repeat	IPR006692; Coatomer, WD associated region	IPR010714; Coatomer, alpha subunit, C-terminal	IPR017986; WD40-repeat-containing domain	IPR019775; WD40 repeat, conserved site	IPR020472; G-protein beta WD-40 repeat
Lup003564.1	1	IPR012438; Protein of unknown function DUF1639
Lup003565.1	4	IPR000823; Plant peroxidase	IPR002016; Haem peroxidase, plant/fungal/bacterial	IPR019793; Peroxidases heam-ligand binding site	IPR019794; Peroxidase, active site
Lup003567.1	1	IPR010658; Nodulin-like
Lup003568.1	2	IPR000504; RNA recognition motif domain	IPR001878; Zinc finger, CCHC-type
Lup003571.1	2	IPR001563; Peptidase S10, serine carboxypeptidase	IPR018202; Peptidase S10, serine carboxypeptidase, active site
Lup003572.1	1	IPR019320; Uncharacterised protein family UPF0402
Lup003573.1	2	IPR002937; Amine oxidase	IPR007526; SWIRM domain
Lup003574.2	8	IPR001680; WD40 repeat	IPR002885; Pentatricopeptide repeat	IPR006594; LisH dimerisation motif	IPR008116; Sequence-specific single-strand DNA-binding protein	IPR013720; LisH dimerisation motif, subgroup	IPR017986; WD40-repeat-containing domain	IPR019775; WD40 repeat, conserved site	IPR020472; G-protein beta WD-40 repeat
Lup003575.2	2	IPR000608; Ubiquitin-conjugating enzyme, E2	IPR023313; Ubiquitin-conjugating enzyme, active site
Lup003576.1	1	IPR015414; SNARE associated Golgi protein
Lup003579.1	6	IPR000719; Protein kinase, catalytic domain	IPR002290; Serine/threonine- / dual-specificity protein kinase, catalytic  domain	IPR006016; UspA	IPR008271; Serine/threonine-protein kinase, active site	IPR017441; Protein kinase, ATP binding site	IPR020635; Tyrosine-protein kinase, catalytic domain
Lup003580.1	1	IPR001810; F-box domain, cyclin-like
Lup003581.1	1	IPR005024; Snf7
Lup003582.1	1	IPR003173; Transcriptional coactivator p15
Lup003583.2	1	IPR002683; Photosystem II PsbP, oxygen evolving complex
Lup003584.1	1	IPR002293; Amino acid/polyamine transporter I
Lup003585.1	1	IPR000408; Regulator of chromosome condensation, RCC1
Lup003587.1	1	IPR013057; Amino acid transporter, transmembrane
Lup003588.2	4	IPR003311; AUX/IAA protein	IPR003340; B3 DNA binding domain	IPR010525; Auxin response factor	IPR011525; Aux/IAA-ARF-dimerisation
Lup003589.1	2	IPR001563; Peptidase S10, serine carboxypeptidase	IPR018202; Peptidase S10, serine carboxypeptidase, active site
Lup003591.2	6	IPR002646; Poly A polymerase, head domain	IPR003231; Acyl carrier protein (ACP)	IPR006162; Phosphopantetheine attachment site	IPR006163; Phosphopantetheine-binding	IPR009081; Acyl carrier protein-like	IPR020806; Polyketide synthase, phosphopantetheine-binding
Lup003592.1	1	IPR022203; Protein of unknown function DUF3727
Lup003594.1	1	IPR000322; Glycoside hydrolase, family 31
Lup003595.1	1	IPR002885; Pentatricopeptide repeat
Lup003596.1	1	IPR002885; Pentatricopeptide repeat
Lup003601.1	1	IPR002885; Pentatricopeptide repeat
Lup003602.1	1	IPR005818; Histone H1/H5
Lup003603.1	1	IPR002885; Pentatricopeptide repeat
Lup003606.1	1	IPR002007; Haem peroxidase, animal
Lup003607.1	4	IPR001680; WD40 repeat	IPR017986; WD40-repeat-containing domain	IPR019775; WD40 repeat, conserved site	IPR020472; G-protein beta WD-40 repeat
Lup003608.1	1	IPR006966; Peroxin-3
Lup003609.1	1	IPR008409; Breast carcinoma amplified sequence 2
Lup003610.1	3	IPR000795; Protein synthesis factor, GTP-binding	IPR004160; Translation elongation factor EFTu/EF1A, C-terminal	IPR004161; Translation elongation factor EFTu/EF1A, domain 2
Lup003612.1	1	IPR002528; Multi antimicrobial extrusion protein
Lup003614.1	1	IPR009542; Microsomal signal peptidase 12kDa subunit
Lup003615.1	3	IPR001063; Ribosomal protein L22/L17	IPR005721; Ribosomal protein L22/L17, eukaryotic/archaeal	IPR018260; Ribosomal protein L22/L17, conserved site
Lup003617.1	1	IPR007484; Peptidase M28
Lup003619.1	1	IPR002935; O-methyltransferase, family 3
Lup003621.1	1	IPR006155; Machado-Joseph disease protein MJD
Lup003622.1	1	IPR004853; Domain of unknown function DUF250
Lup003625.1	1	IPR019378; GDP-fucose protein O-fucosyltransferase
Lup003626.1	1	IPR006917; SOUL haem-binding protein
Lup003627.1	1	IPR019349; Ribosomal protein S24/S35, mitochondrial, conserved domain
Lup003628.1	5	IPR000719; Protein kinase, catalytic domain	IPR001245; Serine-threonine/tyrosine-protein kinase catalytic domain	IPR002290; Serine/threonine- / dual-specificity protein kinase, catalytic  domain	IPR008271; Serine/threonine-protein kinase, active site	IPR020635; Tyrosine-protein kinase, catalytic domain
Lup003629.1	1	IPR007656; Zein-binding domain
Lup003631.1	1	IPR019308; Protein of unknown function DUF2359, TMEM214
Lup003634.1	2	IPR001857; Ribosomal protein L19	IPR020971; ATP synthase, F1 beta subunit
Lup003635.1	1	IPR000315; Zinc finger, B-box
Lup003636.2	1	IPR003402; tRNA transferase Trm5/Tyw2
Lup003637.1	3	IPR001005; SANT/Myb domain	IPR015495; Myb transcription factor	IPR017930; Myb domain, DNA-binding
Lup003638.1	1	IPR022251; Protein of unknown function wound-induced
Lup003639.1	1	IPR022251; Protein of unknown function wound-induced
Lup003640.1	1	IPR000535; Major sperm protein
Lup003641.1	1	IPR010634; Protein of unknown function DUF1223
Lup003642.1	1	IPR000595; Cyclic nucleotide-binding domain
Lup003643.1	2	IPR008480; Protein of unknown function DUF761, plant	IPR025520; Domain of unknown function DUF4408
Lup003644.1	2	IPR000528; Plant lipid transfer protein/Par allergen	IPR016140; Bifunctional inhibitor/plant lipid transfer protein/seed storage helical domain
Lup003646.1	7	IPR000719; Protein kinase, catalytic domain	IPR001245; Serine-threonine/tyrosine-protein kinase catalytic domain	IPR002290; Serine/threonine- / dual-specificity protein kinase, catalytic  domain	IPR008271; Serine/threonine-protein kinase, active site	IPR017441; Protein kinase, ATP binding site	IPR020635; Tyrosine-protein kinase, catalytic domain	IPR024788; Malectin-like carbohydrate-binding domain
Lup003647.1	1	IPR013216; Methyltransferase type 11
Lup003648.1	2	IPR021773; Foie gras liver health family 1	IPR022233; TRAPP II complex, TRAPPC10
Lup003650.1	3	IPR006073; GTP binding domain	IPR012971; Nucleolar GTP-binding protein 2, N-terminal domain	IPR024929; Nucleolar GTP-binding protein 2
Lup003651.1	1	IPR000408; Regulator of chromosome condensation, RCC1
Lup003652.1	1	IPR000644; Cystathionine beta-synthase, core
Lup003653.1	1	IPR009606; Protein of unknown function DUF1218
Lup003654.1	4	IPR003439; ABC transporter-like	IPR003593; AAA+ ATPase domain	IPR013525; ABC-2 type transporter	IPR017871; ABC transporter, conserved site
Lup003655.1	1	IPR003441; No apical meristem (NAM) protein
Lup003656.1	4	IPR005746; Thioredoxin	IPR012336; Thioredoxin-like fold	IPR013766; Thioredoxin domain	IPR017937; Thioredoxin, conserved site
Lup003657.1	1	IPR021319; Protein of unknown function DUF2921
Lup003658.1	2	IPR018094; Thymidylate kinase	IPR018095; Thymidylate kinase, conserved site
Lup003659.1	1	IPR018094; Thymidylate kinase
Lup003661.1	1	IPR006852; Protein of unknown function DUF616
Lup003662.2	1	IPR003406; Glycosyl transferase, family 14
Lup003663.1	2	IPR001401; Dynamin, GTPase domain	IPR022812; Dynamin
Lup003664.1	1	IPR008889; VQ
Lup003665.1	2	IPR001303; Class II aldolase/adducin N-terminal	IPR017714; Methylthioribulose-1-phosphate dehydratase
Lup003667.1	3	IPR000222; Protein phosphatase 2C, manganese/magnesium aspartate binding site	IPR001932; Protein phosphatase 2C-like	IPR015655; Protein phosphatase 2C
Lup003668.1	4	IPR000719; Protein kinase, catalytic domain	IPR002290; Serine/threonine- / dual-specificity protein kinase, catalytic  domain	IPR017441; Protein kinase, ATP binding site	IPR020635; Tyrosine-protein kinase, catalytic domain
Lup003670.2	1	IPR001841; Zinc finger, RING-type
Lup003671.1	4	IPR001025; Bromo adjacent homology (BAH) domain	IPR001965; Zinc finger, PHD-type	IPR019786; Zinc finger, PHD-type, conserved site	IPR019787; Zinc finger, PHD-finger
Lup003672.1	1	IPR002562; 3'-5' exonuclease domain
Lup003673.1	2	IPR018247; EF-Hand 1, calcium-binding site	IPR018249; EF-HAND 2
Lup003674.1	1	IPR000048; IQ motif, EF-hand binding site
Lup003676.1	1	IPR002818; ThiJ/PfpI
Lup003677.1	2	IPR008906; HAT dimerisation	IPR025525; Domain of unknown function DUF4413
Lup003679.1	1	IPR002659; Glycosyl transferase, family 31
Lup003680.1	4	IPR001440; Tetratricopeptide TPR-1	IPR013026; Tetratricopeptide repeat-containing domain	IPR013766; Thioredoxin domain	IPR019734; Tetratricopeptide repeat
Lup003681.1	1	IPR006041; Pollen Ole e 1 allergen/extensin
Lup003682.1	2	IPR001387; Helix-turn-helix type 3	IPR013729; Multiprotein bridging factor 1, N-terminal
Lup003683.1	3	IPR000007; Tubby, C-terminal	IPR001810; F-box domain, cyclin-like	IPR018066; Tubby, C-terminal, conserved site
Lup003684.1	1	IPR001296; Glycosyl transferase, family 1
Lup003685.1	1	IPR006943; Domain of unknown function DUF641, plant
Lup003686.1	2	IPR002208; SecY protein	IPR019561; Translocon Sec61/SecY, plug domain
Lup003689.1	1	IPR001611; Leucine-rich repeat
Lup003690.1	5	IPR000719; Protein kinase, catalytic domain	IPR002290; Serine/threonine- / dual-specificity protein kinase, catalytic  domain	IPR008271; Serine/threonine-protein kinase, active site	IPR020635; Tyrosine-protein kinase, catalytic domain	IPR021720; Malectin
Lup003692.1	1	IPR002794; Protein of unknown function DUF92, TMEM19
Lup003693.1	1	IPR002794; Protein of unknown function DUF92, TMEM19
Lup003694.1	1	IPR000315; Zinc finger, B-box
Lup003695.1	2	IPR001830; Glycosyl transferase, family 20	IPR003337; Trehalose-phosphatase
Lup003696.1	2	IPR001509; NAD-dependent epimerase/dehydratase	IPR005913; dTDP-4-dehydrorhamnose reductase
Lup003697.1	1	IPR004316; RAG1-activating protein-1-related
Lup003698.1	1	IPR002657; Bile acid:sodium symporter
Lup003699.1	1	IPR005123; Oxoglutarate/iron-dependent oxygenase
Lup003700.1	5	IPR000719; Protein kinase, catalytic domain	IPR002290; Serine/threonine- / dual-specificity protein kinase, catalytic  domain	IPR003527; MAP kinase, conserved site	IPR017441; Protein kinase, ATP binding site	IPR020635; Tyrosine-protein kinase, catalytic domain
Lup003701.1	1	IPR003466; Chalcone isomerase, subgroup
Lup003702.1	3	IPR000092; Polyprenyl synthetase	IPR014120; Solanesyl diphosphate synthase	IPR017446; Polyprenyl synthetase-related
Lup003703.1	3	IPR000223; Peptidase S26A, signal peptidase I	IPR019533; Peptidase S26	IPR019759; Peptidase S24/S26A/S26B
Lup003704.1	3	IPR001128; Cytochrome P450	IPR002401; Cytochrome P450, E-class, group I	IPR017972; Cytochrome P450, conserved site
Lup003705.1	3	IPR001128; Cytochrome P450	IPR002401; Cytochrome P450, E-class, group I	IPR017972; Cytochrome P450, conserved site
Lup003708.1	1	IPR005062; SAC3/GANP/Nin1/mts3/eIF-3 p25
Lup003709.1	4	IPR003439; ABC transporter-like	IPR003593; AAA+ ATPase domain	IPR013525; ABC-2 type transporter	IPR017871; ABC transporter, conserved site
Lup003710.1	2	IPR010541; Domain of unknown function DUF1115	IPR013881; Pre-mRNA-splicing factor 3
Lup003711.1	3	IPR000823; Plant peroxidase	IPR002016; Haem peroxidase, plant/fungal/bacterial	IPR019794; Peroxidase, active site
Lup003714.1	2	IPR002110; Ankyrin repeat	IPR020683; Ankyrin repeat-containing domain
Lup003715.1	2	IPR002022; Pectate lyase/Amb allergen	IPR018082; AmbAllergen
Lup003716.1	1	IPR001854; Ribosomal protein L29
Lup003717.1	3	IPR000073; Alpha/beta hydrolase fold-1	IPR004265; Plant disease resistance response protein	IPR022742; Alpha/beta hydrolase, N-terminal
Lup003718.1	2	IPR004045; Glutathione S-transferase, N-terminal	IPR017933; Glutathione S-transferase/chloride channel, C-terminal
Lup003719.1	3	IPR001540; Glycoside hydrolase, family 20	IPR015882; Acetylhexosaminidase, subunit a/b	IPR015883; Glycoside hydrolase, family 20, catalytic core
Lup003720.1	1	IPR002683; Photosystem II PsbP, oxygen evolving complex
Lup003721.1	2	IPR000425; Major intrinsic protein	IPR022357; Major intrinsic protein, conserved site
Lup003722.1	1	IPR001810; F-box domain, cyclin-like
Lup003723.1	2	IPR007087; Zinc finger, C2H2	IPR015880; Zinc finger, C2H2-like
Lup003724.1	1	IPR001356; Homeodomain
Lup003725.1	1	IPR006849; IKI3
Lup003726.1	1	IPR006702; Uncharacterised protein family UPF0497, trans-membrane plant
Lup003727.1	1	IPR006927; Protein of unknown function DUF639
Lup003728.1	3	IPR001375; Peptidase S9, prolyl oligopeptidase, catalytic domain	IPR002470; Peptidase S9A, prolyl oligopeptidase	IPR004106; Peptidase S9A/B/C, oligopeptidase, N-terminal beta-propeller
Lup003729.1	3	IPR001611; Leucine-rich repeat	IPR003591; Leucine-rich repeat, typical subtype	IPR013210; Leucine-rich repeat-containing N-terminal, type 2
Lup003732.1	2	IPR001606; ARID/BRIGHT DNA-binding domain	IPR009071; High mobility group, superfamily
Lup003733.1	4	IPR000719; Protein kinase, catalytic domain	IPR002290; Serine/threonine- / dual-specificity protein kinase, catalytic  domain	IPR008271; Serine/threonine-protein kinase, active site	IPR017441; Protein kinase, ATP binding site
Lup003737.1	1	IPR006456; ZF-HD homeobox protein, Cys/His-rich dimerisation domain
Lup003738.1	2	IPR000915; Ribosomal protein L6E	IPR005568; Ribosomal protein L6, N-terminal
Lup003743.1	1	IPR002213; UDP-glucuronosyl/UDP-glucosyltransferase
Lup003745.1	1	IPR002213; UDP-glucuronosyl/UDP-glucosyltransferase
Lup003746.1	1	IPR001471; AP2/ERF domain
Lup003747.1	2	IPR001841; Zinc finger, RING-type	IPR017907; Zinc finger, RING-type, conserved site
Lup003748.1	2	IPR001099; Chalcone/stilbene synthase, N-terminal	IPR012328; Chalcone/stilbene synthase, C-terminal
Lup003749.1	1	IPR002885; Pentatricopeptide repeat
Lup003750.1	3	IPR000330; SNF2-related	IPR001650; Helicase, C-terminal	IPR014001; Helicase, superfamily 1/2, ATP-binding domain
Lup003751.1	1	IPR004294; Carotenoid oxygenase
Lup003752.1	1	IPR012866; Protein of unknown function DUF1644
Lup003753.1	1	IPR002092; DNA-directed RNA polymerase, phage-type
Lup003754.1	5	IPR000719; Protein kinase, catalytic domain	IPR002290; Serine/threonine- / dual-specificity protein kinase, catalytic  domain	IPR008271; Serine/threonine-protein kinase, active site	IPR017441; Protein kinase, ATP binding site	IPR020635; Tyrosine-protein kinase, catalytic domain
Lup003755.1	2	IPR007087; Zinc finger, C2H2	IPR015880; Zinc finger, C2H2-like
Lup003756.1	2	IPR001810; F-box domain, cyclin-like	IPR004000; Actin-like
Lup003757.1	1	IPR002885; Pentatricopeptide repeat
Lup003758.1	3	IPR004827; Basic-leucine zipper domain	IPR011616; bZIP transcription factor, bZIP-1	IPR012900; G-box binding, MFMR
Lup003759.1	1	IPR008545; Protein of unknown function DUF827, plant
Lup003760.2	5	IPR000953; Chromo domain/shadow	IPR001025; Bromo adjacent homology (BAH) domain	IPR001525; C-5 cytosine methyltransferase	IPR018117; DNA methylase, C-5 cytosine-specific, active site	IPR023780; Chromo domain
Lup003761.3	5	IPR000061; SWAP/Surp	IPR000504; RNA recognition motif domain	IPR003034; DNA-binding SAP	IPR006569; RNA polymerase II, large subunit, CTD	IPR013170; mRNA splicing factor, Cwf21
Lup003762.1	3	IPR004468; CTP synthase	IPR017456; CTP synthase, N-terminal	IPR017926; Glutamine amidotransferase type 1
Lup003763.1	2	IPR001193; Peptidase M50, mammalian sterol-regulatory element binding protein	IPR008915; Peptidase M50
Lup003764.1	3	IPR001012; UBX	IPR003903; Ubiquitin interacting motif	IPR006577; UAS
Lup003765.1	4	IPR001214; SET domain	IPR003105; SRA-YDG	IPR003606; Pre-SET zinc-binding sub-group	IPR007728; Pre-SET domain
Lup003766.1	1	IPR011598; Helix-loop-helix DNA-binding
Lup003767.1	3	IPR002048; Calcium-binding EF-hand	IPR018247; EF-Hand 1, calcium-binding site	IPR018249; EF-HAND 2
Lup003768.1	1	IPR000620; Drug/metabolite transporter
Lup003769.1	1	IPR000620; Drug/metabolite transporter
Lup003771.1	1	IPR004963; Pectinacetylesterase
Lup003772.1	1	IPR004963; Pectinacetylesterase
Lup003774.1	1	IPR002885; Pentatricopeptide repeat
Lup003775.1	1	IPR010658; Nodulin-like
Lup003776.1	3	IPR013026; Tetratricopeptide repeat-containing domain	IPR013105; Tetratricopeptide TPR2	IPR019734; Tetratricopeptide repeat
Lup003777.1	1	IPR004159; Putative S-adenosyl-L-methionine-dependent methyltransferase
Lup003778.1	2	IPR000872; Tafazzin	IPR002123; Phospholipid/glycerol acyltransferase
Lup003779.1	5	IPR000209; Peptidase S8/S53, subtilisin/kexin/sedolisin	IPR003137; Protease-associated domain, PA	IPR010259; Proteinase inhibitor I9	IPR015500; Peptidase S8, subtilisin-related	IPR023828; Peptidase S8, subtilisin, Ser-active site
Lup003780.1	2	IPR002202; Hydroxymethylglutaryl-CoA reductase, class I/II	IPR023076; Hydroxymethylglutaryl-CoA reductase, class I/II, conserved site
Lup003781.1	1	IPR013238; RNA polymerase III, subunit Rpc25
Lup003782.1	2	IPR012880; Domain of unknown function DUF1683, C-terminal	IPR021773; Foie gras liver health family 1
Lup003783.1	1	IPR007991; RNA polymerase I specific transcription initiation factor RRN3
Lup003784.1	1	IPR004326; Mlo-related protein
Lup003785.1	4	IPR001320; Ionotropic glutamate receptor	IPR001638; Extracellular solute-binding protein, family 3	IPR001828; Extracellular ligand-binding receptor	IPR002455; GPCR, family 3, gamma-aminobutyric acid receptor, type B
Lup003786.1	5	IPR000719; Protein kinase, catalytic domain	IPR002290; Serine/threonine- / dual-specificity protein kinase, catalytic  domain	IPR008271; Serine/threonine-protein kinase, active site	IPR017441; Protein kinase, ATP binding site	IPR020635; Tyrosine-protein kinase, catalytic domain
Lup003788.1	1	IPR002013; Synaptojanin, N-terminal
Lup003790.1	1	IPR005351; Uncharacterised protein family UPF0139
Lup003791.1	3	IPR001804; Isocitrate/isopropylmalate dehydrogenase	IPR004434; Isocitrate dehydrogenase NAD-dependent	IPR024084; Isopropylmalate dehydrogenase-like domain
Lup003792.1	3	IPR000222; Protein phosphatase 2C, manganese/magnesium aspartate binding site	IPR001932; Protein phosphatase 2C-like	IPR015655; Protein phosphatase 2C
Lup003793.1	1	IPR003864; Domain of unknown function DUF221
Lup003794.1	2	IPR001461; Peptidase A1	IPR001969; Peptidase aspartic, active site
Lup003795.1	3	IPR001232; SKP1 component	IPR016072; SKP1 component, dimerisation	IPR016073; SKP1 component, POZ
Lup003796.1	1	IPR001810; F-box domain, cyclin-like
Lup003797.2	1	IPR001087; Lipase, GDSL
Lup003798.1	1	IPR004582; Checkpoint protein Rad24
Lup003799.1	4	IPR001440; Tetratricopeptide TPR-1	IPR013026; Tetratricopeptide repeat-containing domain	IPR013105; Tetratricopeptide TPR2	IPR019734; Tetratricopeptide repeat
Lup003800.1	1	IPR016140; Bifunctional inhibitor/plant lipid transfer protein/seed storage helical domain
Lup003802.1	3	IPR002048; Calcium-binding EF-hand	IPR018247; EF-Hand 1, calcium-binding site	IPR018249; EF-HAND 2
Lup003803.1	1	IPR001841; Zinc finger, RING-type
Lup003804.1	1	IPR008630; Galactosyl transferase
Lup003805.1	1	IPR007087; Zinc finger, C2H2
Lup003806.1	2	IPR002168; Lipase, GDXG, active site	IPR013094; Alpha/beta hydrolase fold-3
Lup003807.2	1	IPR001509; NAD-dependent epimerase/dehydratase
Lup003808.1	1	IPR003340; B3 DNA binding domain
Lup003810.1	1	IPR021602; Protein of unknown function DUF3223
Lup003811.1	1	IPR011598; Helix-loop-helix DNA-binding
Lup003813.1	1	IPR001155; NADH:flavin oxidoreductase/NADH oxidase, N-terminal
Lup003814.1	1	IPR001155; NADH:flavin oxidoreductase/NADH oxidase, N-terminal
Lup003815.1	1	IPR001155; NADH:flavin oxidoreductase/NADH oxidase, N-terminal
Lup003816.1	1	IPR006565; Bromodomain transcription factor
Lup003818.1	1	IPR022775; AP complex, mu/sigma subunit
Lup003822.1	1	IPR016140; Bifunctional inhibitor/plant lipid transfer protein/seed storage helical domain
Lup003824.1	1	IPR004837; Sodium/calcium exchanger membrane region
Lup003825.2	6	IPR001247; Exoribonuclease, phosphorolytic domain 1	IPR004087; K Homology domain	IPR004088; K Homology domain, type 1	IPR012162; Polyribonucleotide nucleotidyltransferase	IPR015847; Exoribonuclease, phosphorolytic domain 2	IPR022967; RNA-binding domain, S1
Lup003826.1	1	IPR019378; GDP-fucose protein O-fucosyltransferase
Lup003827.1	2	IPR001360; Glycoside hydrolase, family 1	IPR018120; Glycoside hydrolase, family 1, active site
Lup003828.1	4	IPR000719; Protein kinase, catalytic domain	IPR002290; Serine/threonine- / dual-specificity protein kinase, catalytic  domain	IPR008271; Serine/threonine-protein kinase, active site	IPR020635; Tyrosine-protein kinase, catalytic domain
Lup003829.1	1	IPR005491; EMSY N-terminal
Lup003830.1	4	IPR001356; Homeodomain	IPR003106; Leucine zipper, homeobox-associated	IPR006712; HD-ZIP protein, N-terminal	IPR017970; Homeobox, conserved site
Lup003831.1	1	IPR001841; Zinc finger, RING-type
Lup003832.1	1	IPR005522; Inositol polyphosphate kinase
Lup003833.1	4	IPR002085; Alcohol dehydrogenase superfamily, zinc-type	IPR013149; Alcohol dehydrogenase, C-terminal	IPR013154; Alcohol dehydrogenase GroES-like	IPR020843; Polyketide synthase, enoylreductase
Lup003834.1	3	IPR001005; SANT/Myb domain	IPR015495; Myb transcription factor	IPR017930; Myb domain, DNA-binding
Lup003836.1	1	IPR003883; Repetitive proline-rich cell wall protein repeat
Lup003837.1	1	IPR001841; Zinc finger, RING-type
Lup003840.1	7	IPR000375; Dynamin central domain	IPR001401; Dynamin, GTPase domain	IPR001849; Pleckstrin homology domain	IPR003130; Dynamin GTPase effector	IPR019762; Dynamin, GTPase region, conserved site	IPR020850; GTPase effector domain, GED	IPR022812; Dynamin
Lup003841.1	2	IPR000719; Protein kinase, catalytic domain	IPR002290; Serine/threonine- / dual-specificity protein kinase, catalytic  domain
Lup003842.1	3	IPR000823; Plant peroxidase	IPR002016; Haem peroxidase, plant/fungal/bacterial	IPR019793; Peroxidases heam-ligand binding site
Lup003843.1	6	IPR001789; Signal transduction response regulator, receiver domain	IPR003018; GAF domain	IPR003594; ATPase-like, ATP-binding domain	IPR003661; Signal transduction histidine kinase, subgroup 1, dimerisation/phosphoacceptor domain	IPR004358; Signal transduction histidine kinase-related protein, C-terminal	IPR005467; Signal transduction histidine kinase, core
Lup003844.1	1	IPR002885; Pentatricopeptide repeat
Lup003845.1	1	IPR004853; Domain of unknown function DUF250
Lup003846.2	3	IPR000286; Histone deacetylase superfamily	IPR003084; Histone deacetylase	IPR023801; Histone deacetylase domain
Lup003847.1	3	IPR001810; F-box domain, cyclin-like	IPR006566; FBD	IPR013101; Leucine-rich repeat 2
Lup003848.2	1	IPR009071; High mobility group, superfamily
Lup003849.1	5	IPR002226; Catalase haem-binding site	IPR010582; Catalase immune-responsive domain	IPR011614; Catalase core domain	IPR018028; Catalase, mono-functional, haem-containing	IPR024708; Catalase active site
Lup003850.1	1	IPR002885; Pentatricopeptide repeat
Lup003851.1	1	IPR008479; Protein of unknown function DUF760
Lup003852.1	2	IPR000772; Ricin B lectin domain	IPR003305; Carbohydrate-binding, CenC-like
Lup003854.1	1	IPR003676; Auxin responsive SAUR protein
Lup003856.1	1	IPR000167; Dehydrin
Lup003857.1	2	IPR000626; Ubiquitin	IPR019955; Ubiquitin supergroup
Lup003858.1	3	IPR001117; Multicopper oxidase, type 1	IPR011706; Multicopper oxidase, type 2	IPR011707; Multicopper oxidase, type 3
Lup003859.1	3	IPR001117; Multicopper oxidase, type 1	IPR011706; Multicopper oxidase, type 2	IPR011707; Multicopper oxidase, type 3
Lup003860.1	5	IPR006046; Glycoside hydrolase, family 13	IPR006047; Glycosyl hydrolase, family 13, catalytic domain	IPR006589; Glycosyl hydrolase, family 13, subfamily, catalytic domain	IPR012850; Alpha-amylase, C-terminal beta-sheet	IPR015902; Alpha amylase
Lup003861.1	1	IPR003441; No apical meristem (NAM) protein
Lup003862.1	2	IPR007087; Zinc finger, C2H2	IPR015880; Zinc finger, C2H2-like
Lup003863.1	4	IPR000702; Ribosomal protein L6	IPR002358; Ribosomal protein L6, conserved site	IPR019906; Ribosomal protein L6, bacterial-type	IPR020040; Ribosomal protein L6, alpha-beta domain
Lup003864.2	3	IPR004193; Glycoside hydrolase, family 13, N-terminal	IPR015902; Alpha amylase	IPR024561; Alpha-1,6-glucosidases, pullulanase-type, C-terminal
Lup003866.1	2	IPR007658; Protein of unknown function DUF594	IPR025315; Domain of unknown function DUF4220
Lup003867.1	1	IPR024561; Alpha-1,6-glucosidases, pullulanase-type, C-terminal
Lup003869.1	1	IPR011515; Shugoshin, C-terminal
Lup003870.1	3	IPR001412; Aminoacyl-tRNA synthetase, class I, conserved site	IPR002305; Aminoacyl-tRNA synthetase, class Ic	IPR002306; Tryptophanyl-tRNA synthetase
Lup003872.1	1	IPR004176; Clp, N-terminal
Lup003873.1	1	IPR004140; Exo70 exocyst complex subunit
Lup003874.1	1	IPR001296; Glycosyl transferase, family 1
Lup003875.1	1	IPR005024; Snf7
Lup003876.1	1	IPR003245; Plastocyanin-like
Lup003877.1	1	IPR002109; Glutaredoxin
Lup003878.1	1	IPR001104; 3-oxo-5-alpha-steroid 4-dehydrogenase, C-terminal
Lup003882.1	4	IPR001394; Peptidase C19, ubiquitin carboxyl-terminal hydrolase 2	IPR002083; MATH	IPR018200; Peptidase C19, ubiquitin carboxyl-terminal hydrolase 2, conserved site	IPR024729; Peptidase C19  domain
Lup003883.1	1	IPR000136; Oleosin
Lup003884.1	1	IPR003245; Plastocyanin-like
Lup003885.1	2	IPR013601; FAE1/Type III polyketide synthase-like protein	IPR013747; 3-Oxoacyl-[acyl-carrier-protein (ACP)] synthase III C-terminal
Lup003887.1	3	IPR001844; Chaperonin Cpn60	IPR002423; Chaperonin Cpn60/TCP-1	IPR018370; Chaperonin Cpn60, conserved site
Lup003888.1	1	IPR002885; Pentatricopeptide repeat
Lup003889.1	1	IPR005607; BSD
Lup003890.1	2	IPR004045; Glutathione S-transferase, N-terminal	IPR017933; Glutathione S-transferase/chloride channel, C-terminal
Lup003892.1	7	IPR000270; Phox/Bem1p	IPR000719; Protein kinase, catalytic domain	IPR001245; Serine-threonine/tyrosine-protein kinase catalytic domain	IPR002290; Serine/threonine- / dual-specificity protein kinase, catalytic  domain	IPR008271; Serine/threonine-protein kinase, active site	IPR017441; Protein kinase, ATP binding site	IPR020635; Tyrosine-protein kinase, catalytic domain
Lup003894.1	2	IPR006775; Glucosylceramidase	IPR024462; Beta-glucosidase, GBA2 type, N-terminal
Lup003895.1	4	IPR004099; Pyridine nucleotide-disulphide oxidoreductase, dimerisation	IPR012999; Pyridine nucleotide-disulphide oxidoreductase, class I, active site	IPR013027; FAD-dependent pyridine nucleotide-disulphide oxidoreductase	IPR023753; Pyridine nucleotide-disulphide oxidoreductase, FAD/NAD(P)-binding domain
Lup003896.1	4	IPR001680; WD40 repeat	IPR017986; WD40-repeat-containing domain	IPR019775; WD40 repeat, conserved site	IPR020472; G-protein beta WD-40 repeat
Lup003897.1	3	IPR003956; Transcription factor, NFYB/HAP3, conserved site	IPR003957; Transcription factor, CBFA/NFYB, DNA topoisomerase	IPR003958; Transcription factor CBF/NF-Y/archaeal histone
Lup003901.1	1	IPR003175; Cyclin-dependent kinase inhibitor
Lup003902.1	1	IPR005123; Oxoglutarate/iron-dependent oxygenase
Lup003903.1	1	IPR002885; Pentatricopeptide repeat
Lup003904.1	3	IPR001005; SANT/Myb domain	IPR015495; Myb transcription factor	IPR017930; Myb domain, DNA-binding
Lup003905.1	1	IPR000008; C2 calcium-dependent membrane targeting
Lup003907.1	1	IPR002902; Gnk2-homologous domain
Lup003908.1	1	IPR010402; CCT domain
Lup003909.1	1	IPR021916; Protein of unknown function DUF3527
Lup003910.1	1	IPR005519; Acid phosphatase (Class B)
Lup003911.1	1	IPR005519; Acid phosphatase (Class B)
Lup003914.1	1	IPR000504; RNA recognition motif domain
Lup003915.1	1	IPR003333; Mycolic acid cyclopropane synthase
Lup003916.1	3	IPR008528; Protein of unknown function DUF810	IPR014770; Munc13 homology 1	IPR014772; Mammalian uncoordinated homology 13, domain 2
Lup003917.1	1	IPR002083; MATH
Lup003918.1	1	IPR007087; Zinc finger, C2H2
Lup003919.1	1	IPR001789; Signal transduction response regulator, receiver domain
Lup003920.1	1	IPR005175; Domain of unknown function DUF296
Lup003921.1	2	IPR007700; Protein of unknown function DUF668	IPR021864; Protein of unknown function DUF3475
Lup003923.1	1	IPR008637; HR-like lesion-inducer
Lup003924.1	1	IPR006702; Uncharacterised protein family UPF0497, trans-membrane plant
Lup003925.1	1	IPR001841; Zinc finger, RING-type
Lup003926.1	2	IPR005828; General substrate transporter	IPR020846; Major facilitator superfamily domain
Lup003928.1	1	IPR001890; RNA-binding, CRM domain
Lup003930.1	1	IPR001890; RNA-binding, CRM domain
Lup003931.1	1	IPR009675; Xklp2 targeting protein
Lup003932.2	1	IPR002933; Peptidase M20
Lup003933.1	1	IPR000864; Proteinase inhibitor I13, potato inhibitor I
Lup003934.1	1	IPR000864; Proteinase inhibitor I13, potato inhibitor I
Lup003935.1	1	IPR000864; Proteinase inhibitor I13, potato inhibitor I
Lup003938.1	2	IPR007087; Zinc finger, C2H2	IPR015880; Zinc finger, C2H2-like
Lup003940.1	2	IPR000477; Reverse transcriptase	IPR024937; Domain X
Lup003942.2	1	IPR007248; Mpv17/PMP22
Lup003943.1	2	IPR004331; SPX, N-terminal	IPR004342; EXS, C-terminal
Lup003944.1	1	IPR006843; Plastid lipid-associated protein/fibrillin conserved domain
Lup003945.1	1	IPR001752; Kinesin, motor domain
Lup003949.1	1	IPR008689; ATPase, F0 complex, subunit D, mitochondrial
Lup003950.1	1	IPR007317; Uncharacterised protein family UPF0363
Lup003951.1	1	IPR024746; Glycosyl hydrolase family 100
Lup003953.1	1	IPR005202; Transcription factor GRAS
Lup003954.1	3	IPR001623; Heat shock protein DnaJ, N-terminal	IPR003095; Heat shock protein DnaJ	IPR022226; Protein of unknown function DUF3752
Lup003955.1	1	IPR003441; No apical meristem (NAM) protein
Lup003956.1	1	IPR015414; SNARE associated Golgi protein
Lup003957.1	2	IPR001787; Ribosomal protein L21	IPR018258; Ribosomal protein L21, conserved site
Lup003958.1	8	IPR000719; Protein kinase, catalytic domain	IPR002048; Calcium-binding EF-hand	IPR002290; Serine/threonine- / dual-specificity protein kinase, catalytic  domain	IPR008271; Serine/threonine-protein kinase, active site	IPR017441; Protein kinase, ATP binding site	IPR018247; EF-Hand 1, calcium-binding site	IPR018249; EF-HAND 2	IPR020635; Tyrosine-protein kinase, catalytic domain
Lup003960.1	3	IPR003439; ABC transporter-like	IPR003593; AAA+ ATPase domain	IPR013525; ABC-2 type transporter
Lup003961.1	1	IPR007789; Protein of unknown function DUF688
Lup003962.2	2	IPR001841; Zinc finger, RING-type	IPR003137; Protease-associated domain, PA
Lup003963.1	1	IPR005828; General substrate transporter
Lup003964.2	2	IPR007700; Protein of unknown function DUF668	IPR021864; Protein of unknown function DUF3475
Lup003965.1	1	IPR004263; Exostosin-like
Lup003966.1	4	IPR002423; Chaperonin Cpn60/TCP-1	IPR002498; Phosphatidylinositol-4-phosphate 5-kinase, core	IPR016034; Phosphatidylinositol-4-phosphate 5-kinase, core, subgroup	IPR023610; Phosphatidylinositol-4-phosphate 5-kinase
Lup003967.1	1	IPR003441; No apical meristem (NAM) protein
Lup003968.1	1	IPR006694; Fatty acid hydroxylase
Lup003969.1	2	IPR001698; WASH complex, F-actin capping protein, beta subunit	IPR019771; F-actin capping protein, beta subunit, conserved site
Lup003970.1	2	IPR001406; Pseudouridine synthase I, TruA	IPR020097; Pseudouridine synthase I, TruA, alpha/beta domain
Lup003971.1	2	IPR001406; Pseudouridine synthase I, TruA	IPR020097; Pseudouridine synthase I, TruA, alpha/beta domain
Lup003973.1	8	IPR000719; Protein kinase, catalytic domain	IPR001611; Leucine-rich repeat	IPR002290; Serine/threonine- / dual-specificity protein kinase, catalytic  domain	IPR003591; Leucine-rich repeat, typical subtype	IPR008271; Serine/threonine-protein kinase, active site	IPR013210; Leucine-rich repeat-containing N-terminal, type 2	IPR017441; Protein kinase, ATP binding site	IPR020635; Tyrosine-protein kinase, catalytic domain
Lup003976.1	1	IPR021899; Protein of unknown function DUF3511
Lup003977.1	1	IPR001471; AP2/ERF domain
Lup003978.1	1	IPR000504; RNA recognition motif domain
Lup003979.1	2	IPR000597; Ribosomal protein L3	IPR019926; Ribosomal protein L3, conserved site
Lup003980.1	3	IPR001630; cAMP response element binding (CREB) protein	IPR004827; Basic-leucine zipper domain	IPR011616; bZIP transcription factor, bZIP-1
Lup003981.1	2	IPR002213; UDP-glucuronosyl/UDP-glucosyltransferase	IPR004276; Glycosyl transferase, family 28
Lup003982.1	1	IPR002068; Heat shock protein Hsp20
Lup003983.1	1	IPR008511; Protein BYPASS-related
Lup003984.1	3	IPR000007; Tubby, C-terminal	IPR001810; F-box domain, cyclin-like	IPR018066; Tubby, C-terminal, conserved site
Lup003985.1	2	IPR001005; SANT/Myb domain	IPR017877; Myb-like domain
Lup003986.1	2	IPR001005; SANT/Myb domain	IPR017877; Myb-like domain
Lup003988.1	4	IPR000306; Zinc finger, FYVE-type	IPR000408; Regulator of chromosome condensation, RCC1	IPR013591; Brevis radix-like domain	IPR017455; Zinc finger, FYVE-related
Lup003989.1	5	IPR001140; ABC transporter, transmembrane domain	IPR003439; ABC transporter-like	IPR003593; AAA+ ATPase domain	IPR017871; ABC transporter, conserved site	IPR017940; ABC transporter, integral membrane type 1
Lup003990.1	2	IPR001223; Glycoside hydrolase, family 18, catalytic domain	IPR001579; Glycoside hydrolase, chitinase active site
Lup003991.1	2	IPR001223; Glycoside hydrolase, family 18, catalytic domain	IPR001579; Glycoside hydrolase, chitinase active site
Lup003992.1	2	IPR001223; Glycoside hydrolase, family 18, catalytic domain	IPR001579; Glycoside hydrolase, chitinase active site
Lup003993.1	11	IPR000719; Protein kinase, catalytic domain	IPR000858; S-locus glycoprotein	IPR001480; Bulb-type lectin domain	IPR001697; Pyruvate kinase	IPR002290; Serine/threonine- / dual-specificity protein kinase, catalytic  domain	IPR008271; Serine/threonine-protein kinase, active site	IPR015793; Pyruvate kinase, barrel	IPR015795; Pyruvate kinase, C-terminal	IPR017441; Protein kinase, ATP binding site	IPR018209; Pyruvate kinase, active site	IPR020635; Tyrosine-protein kinase, catalytic domain
Lup003994.1	1	IPR003675; CAAX amino terminal protease
Lup003996.1	6	IPR001440; Tetratricopeptide TPR-1	IPR007052; CS-like domain	IPR007699; SGS	IPR013026; Tetratricopeptide repeat-containing domain	IPR017447; CS domain	IPR019734; Tetratricopeptide repeat
Lup003999.1	7	IPR001680; WD40 repeat	IPR003648; Splicing factor motif	IPR005326; Plectin/S10, N-terminal	IPR014906; Pre-mRNA processing factor 4 (PRP4)-like	IPR017986; WD40-repeat-containing domain	IPR019775; WD40 repeat, conserved site	IPR020472; G-protein beta WD-40 repeat
Lup004002.1	1	IPR002528; Multi antimicrobial extrusion protein
Lup004003.1	2	IPR002052; DNA methylase, N-6 adenine-specific, conserved site	IPR007757; MT-A70
Lup004004.1	4	IPR000719; Protein kinase, catalytic domain	IPR002290; Serine/threonine- / dual-specificity protein kinase, catalytic  domain	IPR017441; Protein kinase, ATP binding site	IPR020635; Tyrosine-protein kinase, catalytic domain
Lup004007.3	6	IPR000719; Protein kinase, catalytic domain	IPR001245; Serine-threonine/tyrosine-protein kinase catalytic domain	IPR002290; Serine/threonine- / dual-specificity protein kinase, catalytic  domain	IPR003613; U box domain	IPR017441; Protein kinase, ATP binding site	IPR020635; Tyrosine-protein kinase, catalytic domain
Lup004008.1	1	IPR000509; Ribosomal protein L36e
Lup004009.1	6	IPR000270; Phox/Bem1p	IPR001128; Cytochrome P450	IPR002401; Cytochrome P450, E-class, group I	IPR006639; Peptidase A22, presenilin signal peptide	IPR007369; Peptidase A22B, signal peptide peptidase	IPR017972; Cytochrome P450, conserved site
Lup004010.1	1	IPR001878; Zinc finger, CCHC-type
Lup004012.1	1	IPR002885; Pentatricopeptide repeat
Lup004013.1	3	IPR001005; SANT/Myb domain	IPR015495; Myb transcription factor	IPR017930; Myb domain, DNA-binding
Lup004014.1	1	IPR016706; Cleavage/polyadenylation specificity factor, 25kDa subunit
Lup004015.1	1	IPR007062; Protein phosphatase inhibitor 2 (IPP-2)
Lup004016.1	4	IPR001841; Zinc finger, RING-type	IPR002110; Ankyrin repeat	IPR017907; Zinc finger, RING-type, conserved site	IPR020683; Ankyrin repeat-containing domain
Lup004017.1	3	IPR001356; Homeodomain	IPR002913; Lipid-binding START	IPR017970; Homeobox, conserved site
Lup004018.1	1	IPR025064; Domain of unknown function DUF4005
Lup004019.1	3	IPR006110; RNA polymerase, subunit omega/K/RPABC2	IPR006111; DNA-directed RNA polymerase, subunit K/RPABC2	IPR020708; DNA-directed RNA polymerase, 14-18kDa subunit, conserved site
Lup004020.1	3	IPR000846; Dihydrodipicolinate reductase, N-terminal	IPR011770; Dihydrodipicolinate reductase, bacterial/plant	IPR022663; Dihydrodipicolinate reductase, C-terminal
Lup004021.1	1	IPR000504; RNA recognition motif domain
Lup004022.1	1	IPR001471; AP2/ERF domain
Lup004023.1	1	IPR001471; AP2/ERF domain
Lup004024.1	1	IPR025486; Domain of unknown function DUF4378
Lup004026.1	5	IPR000209; Peptidase S8/S53, subtilisin/kexin/sedolisin	IPR003137; Protease-associated domain, PA	IPR010259; Proteinase inhibitor I9	IPR015500; Peptidase S8, subtilisin-related	IPR023828; Peptidase S8, subtilisin, Ser-active site
Lup004027.1	2	IPR000933; Glycoside hydrolase, family 29	IPR016286; Glycoside hydrolase, family 29, bacteria/metazoa/fungi
Lup004028.1	8	IPR000719; Protein kinase, catalytic domain	IPR001611; Leucine-rich repeat	IPR002290; Serine/threonine- / dual-specificity protein kinase, catalytic  domain	IPR003591; Leucine-rich repeat, typical subtype	IPR008271; Serine/threonine-protein kinase, active site	IPR013210; Leucine-rich repeat-containing N-terminal, type 2	IPR017441; Protein kinase, ATP binding site	IPR020635; Tyrosine-protein kinase, catalytic domain
Lup004029.1	1	IPR007789; Protein of unknown function DUF688
Lup004030.1	8	IPR000719; Protein kinase, catalytic domain	IPR001611; Leucine-rich repeat	IPR002290; Serine/threonine- / dual-specificity protein kinase, catalytic  domain	IPR003591; Leucine-rich repeat, typical subtype	IPR008271; Serine/threonine-protein kinase, active site	IPR013210; Leucine-rich repeat-containing N-terminal, type 2	IPR017441; Protein kinase, ATP binding site	IPR020635; Tyrosine-protein kinase, catalytic domain
Lup004031.1	1	IPR007789; Protein of unknown function DUF688
Lup004032.1	3	IPR003100; Argonaute/Dicer protein, PAZ	IPR003165; Stem cell self-renewal protein Piwi	IPR014811; Domain of unknown function DUF1785
Lup004033.1	1	IPR002885; Pentatricopeptide repeat
Lup004034.1	3	IPR013632; DNA recombination and repair protein Rad51, C-terminal	IPR020587; DNA recombination/repair protein RecA, monomer-monomer interface	IPR020588; DNA recombination/repair protein RecA/RadB, ATP-binding domain
Lup004035.1	1	IPR024286; Domain of unknown function DUF3700
Lup004036.1	1	IPR022796; Chlorophyll A-B binding protein
Lup004037.1	2	IPR010399; Tify	IPR018467; CO/COL/TOC1, conserved site
Lup004038.1	1	IPR011684; KIP1-like
Lup004039.1	2	IPR000300; Inositol polyphosphate-related phosphatase	IPR005135; Endonuclease/exonuclease/phosphatase
Lup004041.2	1	IPR007011; Seed maturation protein
Lup004042.1	1	IPR006458; Ovate  protein family, C-terminal
Lup004043.1	1	IPR012474; Frigida-like
Lup004044.1	3	IPR001965; Zinc finger, PHD-type	IPR019786; Zinc finger, PHD-type, conserved site	IPR019787; Zinc finger, PHD-finger
Lup004045.1	4	IPR000719; Protein kinase, catalytic domain	IPR002290; Serine/threonine- / dual-specificity protein kinase, catalytic  domain	IPR008271; Serine/threonine-protein kinase, active site	IPR020635; Tyrosine-protein kinase, catalytic domain
Lup004047.1	4	IPR003663; Sugar/inositol transporter	IPR005828; General substrate transporter	IPR005829; Sugar transporter, conserved site	IPR020846; Major facilitator superfamily domain
Lup004048.1	1	IPR003245; Plastocyanin-like
Lup004049.3	2	IPR000873; AMP-dependent synthetase/ligase	IPR020845; AMP-binding, conserved site
Lup004051.1	1	IPR001206; Diacylglycerol kinase, catalytic domain
Lup004052.1	1	IPR002762; Cobalamin (vitamin B12) biosynthesis CbiX
Lup004053.1	3	IPR004790; Isocitrate dehydrogenase NADP-dependent, eukaryotic-type	IPR019818; Isocitrate/isopropylmalate dehydrogenase, conserved site	IPR024084; Isopropylmalate dehydrogenase-like domain
Lup004054.1	6	IPR000629; RNA helicase, ATP-dependent, DEAD-box, conserved site	IPR001202; WW/Rsp5/WWP	IPR001650; Helicase, C-terminal	IPR011545; DNA/RNA helicase, DEAD/DEAH box type, N-terminal	IPR014001; Helicase, superfamily 1/2, ATP-binding domain	IPR014014; RNA helicase, DEAD-box type, Q motif
Lup004055.1	3	IPR001005; SANT/Myb domain	IPR015495; Myb transcription factor	IPR017930; Myb domain, DNA-binding
Lup004056.1	3	IPR001327; Pyridine nucleotide-disulphide oxidoreductase, NAD-binding domain	IPR013027; FAD-dependent pyridine nucleotide-disulphide oxidoreductase	IPR023753; Pyridine nucleotide-disulphide oxidoreductase, FAD/NAD(P)-binding domain
Lup004057.1	2	IPR006015; Universal stress protein A	IPR006016; UspA
Lup004059.1	1	IPR012442; Protein of unknown function DUF1645
Lup004060.1	2	IPR001765; Carbonic anhydrase	IPR015892; Carbonic anhydrase, prokaryotic-like, conserved site
Lup004061.1	2	IPR001478; PDZ domain	IPR001940; Peptidase S1C, HrtA/DegP2/Q/S
Lup004062.1	1	IPR001087; Lipase, GDSL
Lup004063.1	1	IPR006702; Uncharacterised protein family UPF0497, trans-membrane plant
Lup004065.1	1	IPR002130; Cyclophilin-like peptidyl-prolyl cis-trans isomerase domain
Lup004066.2	6	IPR001487; Bromodomain	IPR001739; Methyl-CpG DNA binding	IPR001965; Zinc finger, PHD-type	IPR003888; FY-rich, N-terminal	IPR019786; Zinc finger, PHD-type, conserved site	IPR019787; Zinc finger, PHD-finger
Lup004067.1	1	IPR024395; CLASP N-terminal domain
Lup004068.1	1	IPR001841; Zinc finger, RING-type
Lup004069.1	1	IPR003855; K+ potassium transporter
Lup004070.1	1	IPR001258; NHL repeat
Lup004071.1	1	IPR001841; Zinc finger, RING-type
Lup004073.1	3	IPR001025; Bromo adjacent homology (BAH) domain	IPR003617; Transcription elongation factor, TFIIS/CRSP70, N-terminal, sub-type	IPR017923; Transcription factor IIS, N-terminal
Lup004074.1	1	IPR006121; Heavy metal-associated domain, HMA
Lup004075.1	1	IPR003854; Gibberellin regulated protein
Lup004076.1	1	IPR002921; Lipase, class 3
Lup004077.1	2	IPR000823; Plant peroxidase	IPR002016; Haem peroxidase, plant/fungal/bacterial
Lup004078.1	2	IPR000225; Armadillo	IPR003613; U box domain
Lup004079.1	1	IPR000058; Zinc finger, AN1-type
Lup004080.1	2	IPR000225; Armadillo	IPR003613; U box domain
Lup004081.1	1	IPR000058; Zinc finger, AN1-type
Lup004082.2	1	IPR004209; Ferredoxin thioredoxin reductase beta subunit, domain
Lup004083.1	1	IPR019329; NADH:ubiquinone oxidoreductase, ESSS subunit
Lup004084.1	1	IPR002885; Pentatricopeptide repeat
Lup004085.1	2	IPR001451; Bacterial transferase hexapeptide repeat	IPR005835; Nucleotidyl transferase
Lup004086.1	1	IPR002495; Glycosyl transferase, family 8
Lup004087.1	2	IPR003822; Paired amphipathic helix	IPR013194; Histone deacetylase interacting
Lup004089.1	6	IPR000719; Protein kinase, catalytic domain	IPR001245; Serine-threonine/tyrosine-protein kinase catalytic domain	IPR001611; Leucine-rich repeat	IPR002290; Serine/threonine- / dual-specificity protein kinase, catalytic  domain	IPR013210; Leucine-rich repeat-containing N-terminal, type 2	IPR020635; Tyrosine-protein kinase, catalytic domain
Lup004090.1	1	IPR004398; RNA methyltransferase, RsmD
Lup004091.1	1	IPR009769; Domain of unknown function DUF1336
Lup004092.1	3	IPR001128; Cytochrome P450	IPR002401; Cytochrome P450, E-class, group I	IPR017972; Cytochrome P450, conserved site
Lup004093.1	1	IPR002213; UDP-glucuronosyl/UDP-glucosyltransferase
Lup004094.1	6	IPR003338; CDC48, N-terminal subdomain	IPR003593; AAA+ ATPase domain	IPR003959; ATPase, AAA-type, core	IPR003960; ATPase, AAA-type, conserved site	IPR004201; CDC48, domain 2	IPR005938; ATPase, AAA-type, CDC48
Lup004095.1	1	IPR003480; Transferase
Lup004096.1	3	IPR000560; Histidine phosphatase superfamily, clade-2	IPR011761; ATP-grasp fold	IPR013651; ATP-grasp fold, RimK-type
Lup004097.1	1	IPR001925; Porin, eukaryotic type
Lup004098.1	1	IPR004776; Auxin efflux carrier
Lup004099.1	3	IPR002022; Pectate lyase/Amb allergen	IPR007524; Pectate lyase, N-terminal	IPR018082; AmbAllergen
Lup004100.1	5	IPR001680; WD40 repeat	IPR001810; F-box domain, cyclin-like	IPR017986; WD40-repeat-containing domain	IPR019775; WD40 repeat, conserved site	IPR020472; G-protein beta WD-40 repeat
Lup004101.1	2	IPR002843; ATPase, V0/A0 complex, subunit C/D	IPR016727; ATPase, V0 complex, subunit D
Lup004102.1	1	IPR012864; Cysteamine dioxygenase
Lup004103.1	1	IPR003657; DNA-binding WRKY
Lup004104.1	1	IPR002812; 3-dehydroquinate synthase, prokaryotic-type
Lup004105.1	1	IPR002109; Glutaredoxin
Lup004106.1	1	IPR011598; Helix-loop-helix DNA-binding
Lup004107.1	2	IPR003698; Lipoate synthase	IPR004207; Ferredoxin thioredoxin reductase, alpha chain
Lup004108.1	4	IPR001697; Pyruvate kinase	IPR015793; Pyruvate kinase, barrel	IPR015795; Pyruvate kinase, C-terminal	IPR018209; Pyruvate kinase, active site
Lup004110.1	3	IPR004000; Actin-like	IPR004001; Actin, conserved site	IPR020902; Actin/actin-like conserved site
Lup004112.1	4	IPR000399; TPP-binding enzyme, conserved site	IPR011766; Thiamine pyrophosphate enzyme, C-terminal TPP-binding	IPR012000; Thiamine pyrophosphate enzyme, central domain	IPR012001; Thiamine pyrophosphate enzyme, N-terminal TPP-binding domain
Lup004114.1	1	IPR003958; Transcription factor CBF/NF-Y/archaeal histone
Lup004115.1	1	IPR006594; LisH dimerisation motif
Lup004116.1	1	IPR016140; Bifunctional inhibitor/plant lipid transfer protein/seed storage helical domain
Lup004117.1	2	IPR011697; Peptidase C26	IPR017926; Glutamine amidotransferase type 1
Lup004118.1	1	IPR010264; Plant self-incompatibility S1
Lup004119.1	1	IPR010264; Plant self-incompatibility S1
Lup004120.1	5	IPR000719; Protein kinase, catalytic domain	IPR002290; Serine/threonine- / dual-specificity protein kinase, catalytic  domain	IPR008271; Serine/threonine-protein kinase, active site	IPR015784; Serine/threonine-protein kinase, ATN1-like	IPR020635; Tyrosine-protein kinase, catalytic domain
Lup004121.1	2	IPR006204; GHMP kinase N-terminal domain	IPR006206; Mevalonate/galactokinase
Lup004122.1	2	IPR006813; Glycosyl transferase, family 17	IPR008183; Aldose 1-/Glucose-6-phosphate 1-epimerase
Lup004123.1	3	IPR001128; Cytochrome P450	IPR002401; Cytochrome P450, E-class, group I	IPR017972; Cytochrome P450, conserved site
Lup004124.1	1	IPR000504; RNA recognition motif domain
Lup004125.1	1	IPR002842; ATPase, V1/A1 complex, subunit E
Lup004126.1	1	IPR003343; Bacterial Ig-like, group 2
Lup004127.1	1	IPR010264; Plant self-incompatibility S1
Lup004129.1	2	IPR001357; BRCT domain	IPR010613; Pescadillo
Lup004130.1	4	IPR001680; WD40 repeat	IPR017986; WD40-repeat-containing domain	IPR019775; WD40 repeat, conserved site	IPR020472; G-protein beta WD-40 repeat
Lup004131.1	6	IPR000719; Protein kinase, catalytic domain	IPR002290; Serine/threonine- / dual-specificity protein kinase, catalytic  domain	IPR008271; Serine/threonine-protein kinase, active site	IPR017441; Protein kinase, ATP binding site	IPR018222; Nuclear transport factor 2, Eukaryote	IPR020635; Tyrosine-protein kinase, catalytic domain
Lup004132.1	1	IPR004883; Lateral organ boundaries, LOB
Lup004133.1	1	IPR000136; Oleosin
Lup004134.1	2	IPR000504; RNA recognition motif domain	IPR000571; Zinc finger, CCCH-type
Lup004135.1	1	IPR010820; Protein of unknown function DUF1421
Lup004136.1	1	IPR008811; Raffinose synthase
Lup004137.1	1	IPR003406; Glycosyl transferase, family 14
Lup004138.1	6	IPR001247; Exoribonuclease, phosphorolytic domain 1	IPR003029; Ribosomal protein S1, RNA-binding domain	IPR012162; Polyribonucleotide nucleotidyltransferase	IPR015847; Exoribonuclease, phosphorolytic domain 2	IPR015848; Polynucleotide phosphorylase, phosphorolytic RNA-binding, bacterial/organelle-type	IPR022967; RNA-binding domain, S1
Lup004139.1	1	IPR001525; C-5 cytosine methyltransferase
Lup004140.1	3	IPR001005; SANT/Myb domain	IPR015495; Myb transcription factor	IPR017930; Myb domain, DNA-binding
Lup004141.1	2	IPR013027; FAD-dependent pyridine nucleotide-disulphide oxidoreductase	IPR023753; Pyridine nucleotide-disulphide oxidoreductase, FAD/NAD(P)-binding domain
Lup004142.1	1	IPR013823; Ribosomal protein L7/L12, C-terminal
Lup004143.1	2	IPR000313; PWWP	IPR015815; 3-hydroxyacid dehydrogenase/reductase
Lup004145.1	1	IPR002225; 3-beta hydroxysteroid dehydrogenase/isomerase
Lup004146.1	4	IPR000719; Protein kinase, catalytic domain	IPR002290; Serine/threonine- / dual-specificity protein kinase, catalytic  domain	IPR017441; Protein kinase, ATP binding site	IPR020635; Tyrosine-protein kinase, catalytic domain
Lup004147.1	3	IPR001757; ATPase, P-type, K/Mg/Cd/Cu/Zn/Na/Ca/Na/H-transporter	IPR008250; ATPase, P-type, ATPase-associated domain	IPR018303; ATPase, P-type phosphorylation site
Lup004148.1	1	IPR012442; Protein of unknown function DUF1645
Lup004150.1	3	IPR003953; Fumarate reductase/succinate dehydrogenase flavoprotein, N-terminal	IPR013027; FAD-dependent pyridine nucleotide-disulphide oxidoreductase	IPR015939; Fumarate reductase/succinate dehydrogenase flavoprotein-like, C-terminal
Lup004151.1	2	IPR013026; Tetratricopeptide repeat-containing domain	IPR019734; Tetratricopeptide repeat
Lup004152.1	5	IPR000719; Protein kinase, catalytic domain	IPR001245; Serine-threonine/tyrosine-protein kinase catalytic domain	IPR002290; Serine/threonine- / dual-specificity protein kinase, catalytic  domain	IPR008271; Serine/threonine-protein kinase, active site	IPR020635; Tyrosine-protein kinase, catalytic domain
Lup004153.1	2	IPR002130; Cyclophilin-like peptidyl-prolyl cis-trans isomerase domain	IPR004316; RAG1-activating protein-1-related
Lup004154.1	4	IPR000047; Helix-turn-helix motif	IPR001356; Homeodomain	IPR003106; Leucine zipper, homeobox-associated	IPR017970; Homeobox, conserved site
Lup004155.3	5	IPR001487; Bromodomain	IPR001739; Methyl-CpG DNA binding	IPR001965; Zinc finger, PHD-type	IPR019786; Zinc finger, PHD-type, conserved site	IPR019787; Zinc finger, PHD-finger
Lup004156.1	1	IPR010264; Plant self-incompatibility S1
Lup004157.1	1	IPR010264; Plant self-incompatibility S1
Lup004159.1	2	IPR002007; Haem peroxidase, animal	IPR005343; Uncharacterised protein family UPF0120
Lup004160.1	3	IPR001025; Bromo adjacent homology (BAH) domain	IPR003617; Transcription elongation factor, TFIIS/CRSP70, N-terminal, sub-type	IPR017923; Transcription factor IIS, N-terminal
Lup004162.1	1	IPR003854; Gibberellin regulated protein
Lup004163.1	3	IPR000426; Proteasome, alpha-subunit, N-terminal domain	IPR001353; Proteasome, subunit alpha/beta	IPR023332; Proteasome A-type subunit
Lup004164.1	1	IPR004209; Ferredoxin thioredoxin reductase beta subunit, domain
Lup004165.1	1	IPR001890; RNA-binding, CRM domain
Lup004167.1	2	IPR001451; Bacterial transferase hexapeptide repeat	IPR005835; Nucleotidyl transferase
Lup004168.1	3	IPR000602; Glycoside hydrolase, family 38, core	IPR011682; Glycosyl hydrolases 38, C-terminal	IPR015341; Glycoside hydrolase, family 38, central domain
Lup004169.1	1	IPR008479; Protein of unknown function DUF760
Lup004170.1	3	IPR000602; Glycoside hydrolase, family 38, core	IPR011682; Glycosyl hydrolases 38, C-terminal	IPR015341; Glycoside hydrolase, family 38, central domain
Lup004171.1	1	IPR008479; Protein of unknown function DUF760
Lup004172.1	2	IPR003822; Paired amphipathic helix	IPR013194; Histone deacetylase interacting
Lup004173.1	5	IPR001140; ABC transporter, transmembrane domain	IPR003439; ABC transporter-like	IPR003593; AAA+ ATPase domain	IPR017871; ABC transporter, conserved site	IPR017940; ABC transporter, integral membrane type 1
Lup004175.1	5	IPR000719; Protein kinase, catalytic domain	IPR001245; Serine-threonine/tyrosine-protein kinase catalytic domain	IPR001611; Leucine-rich repeat	IPR002290; Serine/threonine- / dual-specificity protein kinase, catalytic  domain	IPR020635; Tyrosine-protein kinase, catalytic domain
Lup004176.1	1	IPR009769; Domain of unknown function DUF1336
Lup004178.1	3	IPR001005; SANT/Myb domain	IPR015495; Myb transcription factor	IPR017930; Myb domain, DNA-binding
Lup004179.1	3	IPR003582; Metridin-like ShK toxin	IPR005123; Oxoglutarate/iron-dependent oxygenase	IPR006620; Prolyl 4-hydroxylase, alpha subunit
Lup004180.1	6	IPR003338; CDC48, N-terminal subdomain	IPR003593; AAA+ ATPase domain	IPR003959; ATPase, AAA-type, core	IPR003960; ATPase, AAA-type, conserved site	IPR004201; CDC48, domain 2	IPR005938; ATPase, AAA-type, CDC48
Lup004181.1	3	IPR003593; AAA+ ATPase domain	IPR003959; ATPase, AAA-type, core	IPR003960; ATPase, AAA-type, conserved site
Lup004182.1	1	IPR003406; Glycosyl transferase, family 14
Lup004183.1	2	IPR004792; Conserved hypothetical protein CHP00275, flavoprotein HI0933-like	IPR007679; Protein of unknown function DUF569
Lup004185.1	2	IPR000560; Histidine phosphatase superfamily, clade-2	IPR013651; ATP-grasp fold, RimK-type
Lup004186.1	5	IPR000719; Protein kinase, catalytic domain	IPR002290; Serine/threonine- / dual-specificity protein kinase, catalytic  domain	IPR008271; Serine/threonine-protein kinase, active site	IPR017441; Protein kinase, ATP binding site	IPR020635; Tyrosine-protein kinase, catalytic domain
Lup004187.1	2	IPR001107; Band 7 protein	IPR001972; Stomatin
Lup004188.1	1	IPR001925; Porin, eukaryotic type
Lup004189.1	6	IPR002022; Pectate lyase/Amb allergen	IPR007524; Pectate lyase, N-terminal	IPR009071; High mobility group, superfamily	IPR013719; Domain of unknown function DUF1747	IPR018082; AmbAllergen	IPR024954; SSRP1 domain
Lup004190.1	1	IPR012864; Cysteamine dioxygenase
Lup004191.1	4	IPR000047; Helix-turn-helix motif	IPR001356; Homeodomain	IPR003106; Leucine zipper, homeobox-associated	IPR017970; Homeobox, conserved site
Lup004192.1	1	IPR002109; Glutaredoxin
Lup004193.1	1	IPR011598; Helix-loop-helix DNA-binding
Lup004194.1	1	IPR019442; Domain of unknown function DUF2428, death-receptor-like
Lup004197.1	2	IPR008195; Ribosomal protein L34Ae	IPR012870; Protein of unknown function DUF1666
Lup004198.1	3	IPR001005; SANT/Myb domain	IPR015495; Myb transcription factor	IPR017930; Myb domain, DNA-binding
Lup004199.1	1	IPR006456; ZF-HD homeobox protein, Cys/His-rich dimerisation domain
Lup004200.1	1	IPR006456; ZF-HD homeobox protein, Cys/His-rich dimerisation domain
Lup004201.1	1	IPR003854; Gibberellin regulated protein
Lup004202.1	5	IPR000449; Ubiquitin-associated/translation elongation factor EF1B, N-terminal	IPR001394; Peptidase C19, ubiquitin carboxyl-terminal hydrolase 2	IPR001607; Zinc finger, UBP-type	IPR015940; Ubiquitin-associated/translation elongation factor EF1B, N-terminal, eukaryote	IPR018200; Peptidase C19, ubiquitin carboxyl-terminal hydrolase 2, conserved site
Lup004203.1	1	IPR008195; Ribosomal protein L34Ae
Lup004204.1	1	IPR003851; Zinc finger, Dof-type
Lup004205.1	1	IPR003388; Reticulon
Lup004206.1	2	IPR004087; K Homology domain	IPR004088; K Homology domain, type 1
Lup004207.1	1	IPR003441; No apical meristem (NAM) protein
Lup004208.1	3	IPR001005; SANT/Myb domain	IPR015495; Myb transcription factor	IPR017930; Myb domain, DNA-binding
Lup004209.1	1	IPR009038; GOLD
Lup004210.1	2	IPR000070; Pectinesterase, catalytic	IPR018040; Pectinesterase, active site
Lup004211.1	1	IPR002885; Pentatricopeptide repeat
Lup004213.2	1	IPR018971; Protein of unknown function DUF1997
Lup004214.1	1	IPR007705; Vesicle transport v-SNARE, N-terminal
Lup004215.1	8	IPR000449; Ubiquitin-associated/translation elongation factor EF1B, N-terminal	IPR000719; Protein kinase, catalytic domain	IPR001772; Kinase-associated KA1	IPR002290; Serine/threonine- / dual-specificity protein kinase, catalytic  domain	IPR008271; Serine/threonine-protein kinase, active site	IPR015940; Ubiquitin-associated/translation elongation factor EF1B, N-terminal, eukaryote	IPR017441; Protein kinase, ATP binding site	IPR020635; Tyrosine-protein kinase, catalytic domain
Lup004216.1	1	IPR009769; Domain of unknown function DUF1336
Lup004217.1	5	IPR000719; Protein kinase, catalytic domain	IPR002290; Serine/threonine- / dual-specificity protein kinase, catalytic  domain	IPR008271; Serine/threonine-protein kinase, active site	IPR017441; Protein kinase, ATP binding site	IPR020635; Tyrosine-protein kinase, catalytic domain
Lup004218.1	1	IPR007150; Hus1-like protein
Lup004219.1	2	IPR008238; Chorismate mutase, AroQ class, eukaryotic type	IPR020822; Chorismate mutase, type II
Lup004220.1	2	IPR001841; Zinc finger, RING-type	IPR017907; Zinc finger, RING-type, conserved site
Lup004221.1	1	IPR025638; Protein of unknown function DUF4336
Lup004222.1	1	IPR012417; Calmodulin-binding domain, plant
Lup004225.1	1	IPR002495; Glycosyl transferase, family 8
Lup004226.1	2	IPR002022; Pectate lyase/Amb allergen	IPR018082; AmbAllergen
Lup004227.1	1	IPR001854; Ribosomal protein L29
Lup004229.1	3	IPR004045; Glutathione S-transferase, N-terminal	IPR005955; Maleylacetoacetate isomerase	IPR017933; Glutathione S-transferase/chloride channel, C-terminal
Lup004232.1	1	IPR004837; Sodium/calcium exchanger membrane region
Lup004233.1	1	IPR002523; Mg2+ transporter protein, CorA-like/Zinc transport protein ZntB
Lup004234.1	1	IPR002885; Pentatricopeptide repeat
Lup004235.1	5	IPR001140; ABC transporter, transmembrane domain	IPR003439; ABC transporter-like	IPR003593; AAA+ ATPase domain	IPR017871; ABC transporter, conserved site	IPR017940; ABC transporter, integral membrane type 1
Lup004236.1	2	IPR013747; 3-Oxoacyl-[acyl-carrier-protein (ACP)] synthase III C-terminal	IPR013751; 3-Oxoacyl-[acyl-carrier-protein (ACP)] synthase III
Lup004237.1	2	IPR001005; SANT/Myb domain	IPR017930; Myb domain, DNA-binding
Lup004238.1	1	IPR002885; Pentatricopeptide repeat
Lup004239.1	4	IPR005474; Transketolase, N-terminal	IPR005475; Transketolase-like, pyrimidine-binding domain	IPR005476; Transketolase, C-terminal	IPR020826; Transketolase binding site
Lup004240.1	1	IPR003613; U box domain
Lup004241.1	3	IPR004843; Metallophosphoesterase domain	IPR006186; Serine/threonine-specific protein phosphatase/bis(5-nucleosyl)-tetraphosphatase	IPR011498; Kelch repeat type 2
Lup004242.1	1	IPR006780; YABBY protein
Lup004243.1	1	IPR018119; Strictosidine synthase, conserved region
Lup004244.1	1	IPR000425; Major intrinsic protein
Lup004246.1	3	IPR001005; SANT/Myb domain	IPR015495; Myb transcription factor	IPR017930; Myb domain, DNA-binding
Lup004247.1	3	IPR002085; Alcohol dehydrogenase superfamily, zinc-type	IPR013149; Alcohol dehydrogenase, C-terminal	IPR020843; Polyketide synthase, enoylreductase
Lup004248.1	4	IPR001320; Ionotropic glutamate receptor	IPR001638; Extracellular solute-binding protein, family 3	IPR001828; Extracellular ligand-binding receptor	IPR002455; GPCR, family 3, gamma-aminobutyric acid receptor, type B
Lup004249.1	2	IPR000727; Target SNARE coiled-coil domain	IPR006011; Syntaxin, N-terminal
Lup004250.1	3	IPR001005; SANT/Myb domain	IPR015495; Myb transcription factor	IPR017930; Myb domain, DNA-binding
Lup004251.1	1	IPR023342; APO domain
Lup004252.1	2	IPR000626; Ubiquitin	IPR019955; Ubiquitin supergroup
Lup004253.1	1	IPR006740; Protein of unknown function DUF604
Lup004254.1	1	IPR002902; Gnk2-homologous domain
Lup004255.1	5	IPR000719; Protein kinase, catalytic domain	IPR001245; Serine-threonine/tyrosine-protein kinase catalytic domain	IPR002290; Serine/threonine- / dual-specificity protein kinase, catalytic  domain	IPR008271; Serine/threonine-protein kinase, active site	IPR020635; Tyrosine-protein kinase, catalytic domain
Lup004256.1	3	IPR002625; Smr protein/MutS2 C-terminal	IPR009818; Ataxin-2, C-terminal	IPR013899; Domain of unknown function DUF1771
Lup004258.1	3	IPR001394; Peptidase C19, ubiquitin carboxyl-terminal hydrolase 2	IPR002893; Zinc finger, MYND-type	IPR018200; Peptidase C19, ubiquitin carboxyl-terminal hydrolase 2, conserved site
Lup004260.1	2	IPR005746; Thioredoxin	IPR013766; Thioredoxin domain
Lup004262.1	2	IPR001005; SANT/Myb domain	IPR017930; Myb domain, DNA-binding
Lup004264.1	3	IPR002067; Mitochondrial carrier protein	IPR002167; Graves disease carrier protein	IPR018108; Mitochondrial substrate/solute carrier
Lup004265.2	2	IPR004142; Ndr	IPR015511; Pollen specific protein SF21
Lup004266.1	1	IPR010456; Ribosomal L11 methyltransferase, PrmA
Lup004267.1	1	IPR006808; ATPase, F0 complex, subunit G, mitochondrial
Lup004268.1	1	IPR005061; Domain of unknown function DUF292, eukaryotic
Lup004269.1	2	IPR000054; Ribosomal protein L31e	IPR020052; Ribosomal protein L31e, conserved site
Lup004270.1	7	IPR000738; WHEP-TRS	IPR002312; Aspartyl/Asparaginyl-tRNA synthetase, class IIb	IPR004364; Aminoacyl-tRNA synthetase, class II (D/K/N)	IPR004365; Nucleic acid binding, OB-fold, tRNA/helicase-type	IPR004522; Asparaginyl-tRNA synthetase, class IIb	IPR006195; Aminoacyl-tRNA synthetase, class II	IPR018150; Aminoacyl-tRNA synthetase, class II (D/K/N)-like
Lup004271.1	1	IPR005024; Snf7
Lup004272.1	1	IPR009424; Arabinogalactan peptide, AGP
Lup004273.1	1	IPR005647; Meiotic nuclear division protein 1
Lup004274.1	7	IPR000719; Protein kinase, catalytic domain	IPR001245; Serine-threonine/tyrosine-protein kinase catalytic domain	IPR002290; Serine/threonine- / dual-specificity protein kinase, catalytic  domain	IPR008271; Serine/threonine-protein kinase, active site	IPR017441; Protein kinase, ATP binding site	IPR020635; Tyrosine-protein kinase, catalytic domain	IPR024788; Malectin-like carbohydrate-binding domain
Lup004275.1	1	IPR000571; Zinc finger, CCCH-type
Lup004276.1	2	IPR000023; Phosphofructokinase domain	IPR022953; Phosphofructokinase
Lup004277.1	2	IPR001611; Leucine-rich repeat	IPR013210; Leucine-rich repeat-containing N-terminal, type 2
Lup004278.1	1	IPR005202; Transcription factor GRAS
Lup004279.2	2	IPR000652; Triosephosphate isomerase	IPR020861; Triosephosphate isomerase, active site
Lup004280.1	1	IPR025486; Domain of unknown function DUF4378
Lup004281.1	3	IPR001841; Zinc finger, RING-type	IPR002110; Ankyrin repeat	IPR020683; Ankyrin repeat-containing domain
Lup004282.1	2	IPR002119; Histone H2A	IPR007125; Histone core
Lup004283.1	2	IPR000558; Histone H2B	IPR007125; Histone core
Lup004284.1	5	IPR001806; Small GTPase superfamily	IPR003578; Small GTPase superfamily, Rho type	IPR003579; Small GTPase superfamily, Rab type	IPR013657; UAA transporter	IPR020849; Small GTPase superfamily, Ras type
Lup004285.3	1	IPR001356; Homeodomain
Lup004286.1	2	IPR006044; 11-S seed storage protein, plant	IPR006045; Cupin 1
Lup004287.1	2	IPR013601; FAE1/Type III polyketide synthase-like protein	IPR013747; 3-Oxoacyl-[acyl-carrier-protein (ACP)] synthase III C-terminal
Lup004288.1	2	IPR002110; Ankyrin repeat	IPR020683; Ankyrin repeat-containing domain
Lup004289.1	2	IPR002110; Ankyrin repeat	IPR020683; Ankyrin repeat-containing domain
Lup004290.1	2	IPR000677; 2S globulin	IPR001223; Glycoside hydrolase, family 18, catalytic domain
Lup004291.1	2	IPR001752; Kinesin, motor domain	IPR019821; Kinesin, motor region, conserved site
Lup004292.1	1	IPR024867; Nuclear factor related to kappa-B-binding protein
Lup004293.1	1	IPR006740; Protein of unknown function DUF604
Lup004294.1	5	IPR000719; Protein kinase, catalytic domain	IPR002290; Serine/threonine- / dual-specificity protein kinase, catalytic  domain	IPR008271; Serine/threonine-protein kinase, active site	IPR017441; Protein kinase, ATP binding site	IPR020635; Tyrosine-protein kinase, catalytic domain
Lup004296.2	1	IPR002490; ATPase, V0/A0 complex, 116kDa subunit
Lup004297.1	1	IPR003851; Zinc finger, Dof-type
Lup004298.1	6	IPR005479; Carbamoyl-phosphate synthetase, large subunit, ATP-binding	IPR005480; Carbamoyl-phosphate synthetase, large subunit oligomerisation domain	IPR005481; Carbamoyl-phosphate synthase, large subunit, N-terminal	IPR005483; Carbamoyl-phosphate synthase, large subunit, CPS-domain	IPR011607; Methylglyoxal synthase-like domain	IPR011761; ATP-grasp fold
Lup004299.1	1	IPR006045; Cupin 1
Lup004300.1	2	IPR000194; ATPase, F1/V1/A1 complex, alpha/beta subunit, nucleotide-binding domain	IPR020003; ATPase, alpha/beta subunit, nucleotide-binding domain, active site
Lup004301.1	4	IPR001965; Zinc finger, PHD-type	IPR003034; DNA-binding SAP	IPR004181; Zinc finger, MIZ-type	IPR019786; Zinc finger, PHD-type, conserved site
Lup004302.1	3	IPR007087; Zinc finger, C2H2	IPR015880; Zinc finger, C2H2-like	IPR022755; Zinc finger, double-stranded RNA binding
Lup004303.2	6	IPR000719; Protein kinase, catalytic domain	IPR002290; Serine/threonine- / dual-specificity protein kinase, catalytic  domain	IPR008271; Serine/threonine-protein kinase, active site	IPR017441; Protein kinase, ATP binding site	IPR020635; Tyrosine-protein kinase, catalytic domain	IPR020636; Calcium/calmodulin-dependent/calcium-dependent protein kinase
Lup004304.1	1	IPR001841; Zinc finger, RING-type
Lup004306.1	4	IPR000911; Ribosomal protein L11	IPR020783; Ribosomal protein L11, C-terminal	IPR020784; Ribosomal protein L11, N-terminal	IPR020785; Ribosomal protein L11, conserved site
Lup004307.1	2	IPR004353; Vacuolar fusion protein MON1	IPR007587; SIT4 phosphatase-associated protein family
Lup004308.1	4	IPR003311; AUX/IAA protein	IPR003340; B3 DNA binding domain	IPR010525; Auxin response factor	IPR011525; Aux/IAA-ARF-dimerisation
Lup004309.1	1	IPR000679; Zinc finger, GATA-type
Lup004310.1	3	IPR001849; Pleckstrin homology domain	IPR002913; Lipid-binding START	IPR009769; Domain of unknown function DUF1336
Lup004311.1	2	IPR001841; Zinc finger, RING-type	IPR002035; von Willebrand factor, type A
Lup004312.1	3	IPR001356; Homeodomain	IPR006563; POX	IPR008422; Homeobox KN domain
Lup004313.1	2	IPR005333; Transcription factor, TCP	IPR017887; Transcription factor TCP subgroup
Lup004315.1	3	IPR003439; ABC transporter-like	IPR003593; AAA+ ATPase domain	IPR013525; ABC-2 type transporter
Lup004316.1	3	IPR003439; ABC transporter-like	IPR003593; AAA+ ATPase domain	IPR017871; ABC transporter, conserved site
Lup004317.1	1	IPR006121; Heavy metal-associated domain, HMA
Lup004318.1	3	IPR000873; AMP-dependent synthetase/ligase	IPR020845; AMP-binding, conserved site	IPR025110; Domain of unknown function DUF4009
Lup004319.1	1	IPR010369; Protein of unknown function DUF966
Lup004320.1	1	IPR011598; Helix-loop-helix DNA-binding
Lup004321.1	2	IPR007087; Zinc finger, C2H2	IPR015880; Zinc finger, C2H2-like
Lup004322.1	2	IPR007087; Zinc finger, C2H2	IPR015880; Zinc finger, C2H2-like
Lup004323.1	4	IPR000558; Histone H2B	IPR001563; Peptidase S10, serine carboxypeptidase	IPR007125; Histone core	IPR018202; Peptidase S10, serine carboxypeptidase, active site
Lup004324.2	1	IPR001965; Zinc finger, PHD-type
Lup004325.1	3	IPR000547; Clathrin, heavy chain/VPS, 7-fold repeat	IPR001680; WD40 repeat	IPR001841; Zinc finger, RING-type
Lup004326.1	1	IPR008758; Peptidase S28
Lup004328.1	5	IPR000719; Protein kinase, catalytic domain	IPR002290; Serine/threonine- / dual-specificity protein kinase, catalytic  domain	IPR008271; Serine/threonine-protein kinase, active site	IPR017441; Protein kinase, ATP binding site	IPR020635; Tyrosine-protein kinase, catalytic domain
Lup004329.1	1	IPR002523; Mg2+ transporter protein, CorA-like/Zinc transport protein ZntB
Lup004331.1	1	IPR004249; NPH3
Lup004332.1	1	IPR021825; Protein of unknown function DUF3411
Lup004333.1	3	IPR002553; Clathrin/coatomer adaptor, adaptin-like, N-terminal	IPR003164; Clathrin adaptor, alpha-adaptin, appendage, C-terminal subdomain	IPR008152; Clathrin adaptor, alpha/beta/gamma-adaptin, appendage, Ig-like subdomain
Lup004335.1	3	IPR005175; Domain of unknown function DUF296	IPR017956; AT hook, DNA-binding motif	IPR020478; AT hook-like
Lup004337.1	4	IPR000504; RNA recognition motif domain	IPR000571; Zinc finger, CCCH-type	IPR003954; RNA recognition motif domain, eukaryote	IPR009145; U2 auxiliary factor small subunit
Lup004338.1	1	IPR007087; Zinc finger, C2H2
Lup004340.1	1	IPR009438; Phytosulfokine
Lup004341.1	2	IPR001086; Prephenate dehydratase	IPR018528; Prephenate dehydratase, conserved site
Lup004342.1	1	IPR001813; Ribosomal protein 60S
Lup004343.1	1	IPR002885; Pentatricopeptide repeat
Lup004344.1	5	IPR000719; Protein kinase, catalytic domain	IPR001245; Serine-threonine/tyrosine-protein kinase catalytic domain	IPR002290; Serine/threonine- / dual-specificity protein kinase, catalytic  domain	IPR008271; Serine/threonine-protein kinase, active site	IPR020635; Tyrosine-protein kinase, catalytic domain
Lup004346.1	1	IPR011598; Helix-loop-helix DNA-binding
Lup004347.1	4	IPR001804; Isocitrate/isopropylmalate dehydrogenase	IPR004429; Isopropylmalate dehydrogenase	IPR019818; Isocitrate/isopropylmalate dehydrogenase, conserved site	IPR024084; Isopropylmalate dehydrogenase-like domain
Lup004348.1	1	IPR002885; Pentatricopeptide repeat
Lup004350.1	3	IPR001607; Zinc finger, UBP-type	IPR001841; Zinc finger, RING-type	IPR011422; BRCA1-associated 2
Lup004351.1	5	IPR001680; WD40 repeat	IPR006594; LisH dimerisation motif	IPR006595; CTLH, C-terminal LisH motif	IPR017986; WD40-repeat-containing domain	IPR019775; WD40 repeat, conserved site
Lup004352.3	3	IPR002048; Calcium-binding EF-hand	IPR018247; EF-Hand 1, calcium-binding site	IPR018249; EF-HAND 2
Lup004353.1	1	IPR002023; NADH:ubiquinone oxidoreductase, 24kDa subunit
Lup004354.1	1	IPR013026; Tetratricopeptide repeat-containing domain
Lup004355.1	1	IPR001683; Phox homologous domain
Lup004356.1	1	IPR003892; Ubiquitin system component Cue
Lup004357.1	1	IPR000644; Cystathionine beta-synthase, core
Lup004358.1	1	IPR007612; LURP1-like domain
Lup004360.1	3	IPR001736; Phospholipase D/Transphosphatidylase	IPR015679; Phospholipase D	IPR025202; Phospholipase D-like domain
Lup004361.1	1	IPR001471; AP2/ERF domain
Lup004362.1	1	IPR010417; Embryo-specific 3
Lup004363.1	2	IPR002610; Peptidase S54, rhomboid	IPR022764; Peptidase S54, rhomboid domain
Lup004364.3	1	IPR007263; Putative thiol-disulphide oxidoreductase DCC
Lup004365.4	1	IPR002885; Pentatricopeptide repeat
Lup004367.1	2	IPR000743; Glycoside hydrolase, family 28	IPR006626; Parallel beta-helix repeat
Lup004368.1	2	IPR005339; GINS complex, subunit Psf1	IPR021151; GINS complex
Lup004369.1	1	IPR015942; Asp/Glu/hydantoin racemase
Lup004370.1	1	IPR000089; Biotin/lipoyl attachment
Lup004371.2	2	IPR002109; Glutaredoxin	IPR004480; Monothiol glutaredoxin-related
Lup004372.1	1	IPR002124; Cytochrome c oxidase, subunit Vb
Lup004373.1	1	IPR006946; Protein of unknown function DUF642
Lup004374.1	2	IPR003020; Bicarbonate transporter, eukaryotic	IPR011531; Bicarbonate transporter, C-terminal
Lup004375.1	2	IPR000639; Epoxide hydrolase-like	IPR019498; MENTAL domain
Lup004376.1	1	IPR004249; NPH3
Lup004378.1	4	IPR003593; AAA+ ATPase domain	IPR003959; ATPase, AAA-type, core	IPR003960; ATPase, AAA-type, conserved site	IPR015415; Vps4 oligomerisation, C-terminal
Lup004379.3	3	IPR004367; Cyclin, C-terminal	IPR006671; Cyclin, N-terminal	IPR013763; Cyclin-like
Lup004380.1	2	IPR003311; AUX/IAA protein	IPR011525; Aux/IAA-ARF-dimerisation
Lup004381.1	1	IPR001357; BRCT domain
Lup004382.1	1	IPR018545; Btz domain
Lup004383.1	2	IPR000156; Ran binding domain	IPR015007; Nuclear pore complex, NUP2/50/61
Lup004384.1	4	IPR001680; WD40 repeat	IPR006692; Coatomer, WD associated region	IPR017986; WD40-repeat-containing domain	IPR020472; G-protein beta WD-40 repeat
Lup004385.1	4	IPR001680; WD40 repeat	IPR017986; WD40-repeat-containing domain	IPR019775; WD40 repeat, conserved site	IPR020472; G-protein beta WD-40 repeat
Lup004386.1	3	IPR002645; Sulphate transporter/antisigma-factor antagonist STAS	IPR011547; Sulphate transporter	IPR018045; Sulphate anion transporter, conserved site
Lup004387.1	1	IPR007650; Protein of unknown function DUF581
Lup004388.1	1	IPR017877; Myb-like domain
Lup004389.1	1	IPR002885; Pentatricopeptide repeat
Lup004390.1	1	IPR001023; Heat shock protein Hsp70
Lup004391.1	2	IPR001023; Heat shock protein Hsp70	IPR013126; Heat shock protein 70
Lup004392.1	4	IPR006554; Helicase-like, DEXD box c2 type	IPR006555; ATP-dependent helicase, C-terminal	IPR010614; DEAD2	IPR014013; Helicase, superfamily 1/2, ATP-binding domain, DinG/Rad3-type
Lup004393.1	1	IPR006458; Ovate  protein family, C-terminal
Lup004394.1	1	IPR019410; Nicotinamide N-methyltransferase, putative
Lup004396.1	2	IPR001569; Ribosomal protein L37e	IPR018267; Ribosomal protein L37e, conserved site
Lup004397.1	1	IPR004864; Late embryogenesis abundant protein, LEA-14
Lup004398.1	1	IPR001372; Dynein light chain, type 1/2
Lup004399.1	1	IPR005512; Plant specific Rop nucleotide exchanger, PRONE
Lup004400.1	2	IPR000266; Ribosomal protein S17	IPR019979; Ribosomal protein S17, conserved site
Lup004401.1	4	IPR003663; Sugar/inositol transporter	IPR005828; General substrate transporter	IPR005829; Sugar transporter, conserved site	IPR020846; Major facilitator superfamily domain
Lup004402.1	1	IPR006461; Uncharacterised protein family Cys-rich
Lup004403.1	2	IPR003593; AAA+ ATPase domain	IPR010339; TIP49, C-terminal
Lup004407.1	2	IPR000425; Major intrinsic protein	IPR022357; Major intrinsic protein, conserved site
Lup004408.1	2	IPR002885; Pentatricopeptide repeat	IPR021869; Ribonuclease Zc3h12a-like
Lup004409.1	1	IPR001471; AP2/ERF domain
Lup004410.1	2	IPR001976; Ribosomal protein S24e	IPR018098; Ribosomal S24e conserved site
Lup004411.1	1	IPR003245; Plastocyanin-like
Lup004412.1	1	IPR012876; Protein of unknown function DUF1677, plant
Lup004413.1	1	IPR008480; Protein of unknown function DUF761, plant
Lup004414.1	1	IPR008480; Protein of unknown function DUF761, plant
Lup004415.1	4	IPR003439; ABC transporter-like	IPR003593; AAA+ ATPase domain	IPR013525; ABC-2 type transporter	IPR013581; Plant PDR ABC transporter associated
Lup004416.1	4	IPR001891; Malic oxidoreductase	IPR012301; Malic enzyme, N-terminal	IPR012302; Malic enzyme, NAD-binding	IPR015884; Malic enzyme, conserved site
Lup004417.1	1	IPR007133; RNA polymerase II-associated, Paf1
Lup004418.1	1	IPR003819; Taurine catabolism dioxygenase TauD/TfdA
Lup004419.1	7	IPR000719; Protein kinase, catalytic domain	IPR001245; Serine-threonine/tyrosine-protein kinase catalytic domain	IPR002290; Serine/threonine- / dual-specificity protein kinase, catalytic  domain	IPR002482; Peptidoglycan-binding Lysin subgroup	IPR008271; Serine/threonine-protein kinase, active site	IPR018392; Peptidoglycan-binding lysin domain	IPR020635; Tyrosine-protein kinase, catalytic domain
Lup004420.3	2	IPR003311; AUX/IAA protein	IPR011525; Aux/IAA-ARF-dimerisation
Lup004421.1	1	IPR025064; Domain of unknown function DUF4005
Lup004422.1	2	IPR002097; Profilin/allergen	IPR005455; Profilin, plant
Lup004424.1	1	IPR001087; Lipase, GDSL
Lup004425.1	1	IPR005377; Vacuolar protein sorting-associated protein 26
Lup004426.1	1	IPR011598; Helix-loop-helix DNA-binding
Lup004427.1	2	IPR002933; Peptidase M20	IPR011650; Peptidase M20, dimerisation
Lup004428.1	2	IPR002933; Peptidase M20	IPR011650; Peptidase M20, dimerisation
Lup004429.1	1	IPR002672; Ribosomal protein L28e
Lup004430.1	1	IPR000313; PWWP
Lup004431.1	1	IPR003851; Zinc finger, Dof-type
Lup004432.1	4	IPR000009; Protein phosphatase 2A, regulatory subunit PR55	IPR001680; WD40 repeat	IPR018067; Protein phosphatase 2A, regulatory subunit PR55, conserved site	IPR019775; WD40 repeat, conserved site
Lup004433.1	1	IPR016965; Phosphatase PHOSPHO-type
Lup004434.1	4	IPR001736; Phospholipase D/Transphosphatidylase	IPR004895; Prenylated rab acceptor PRA1	IPR015679; Phospholipase D	IPR024632; Phospholipase D, C-terminal
Lup004436.1	2	IPR001680; WD40 repeat	IPR017986; WD40-repeat-containing domain
Lup004437.1	2	IPR000172; Glucose-methanol-choline oxidoreductase, N-terminal	IPR007867; Glucose-methanol-choline oxidoreductase, C-terminal
Lup004438.1	2	IPR000157; Toll/interleukin-1 receptor homology (TIR) domain	IPR000504; RNA recognition motif domain
Lup004439.1	1	IPR022775; AP complex, mu/sigma subunit
Lup004441.1	1	IPR000048; IQ motif, EF-hand binding site
Lup004442.1	1	IPR002828; Survival protein SurE-like phosphatase/nucleotidase
Lup004443.1	3	IPR001757; ATPase, P-type, K/Mg/Cd/Cu/Zn/Na/Ca/Na/H-transporter	IPR008250; ATPase, P-type, ATPase-associated domain	IPR018303; ATPase, P-type phosphorylation site
Lup004444.1	5	IPR000629; RNA helicase, ATP-dependent, DEAD-box, conserved site	IPR001650; Helicase, C-terminal	IPR011545; DNA/RNA helicase, DEAD/DEAH box type, N-terminal	IPR014001; Helicase, superfamily 1/2, ATP-binding domain	IPR014014; RNA helicase, DEAD-box type, Q motif
Lup004445.1	6	IPR000907; Lipoxygenase	IPR001024; Lipoxygenase, LH2	IPR001246; Lipoxygenase, plant	IPR013819; Lipoxygenase, C-terminal	IPR020833; Lipoxygenase, iron binding site	IPR020834; Lipoxygenase, conserved site
Lup004446.1	1	IPR003397; Mitochondrial inner membrane translocase subunit Tim17/Tim22/Tim23/peroxisomal protein PMP24
Lup004447.1	5	IPR000719; Protein kinase, catalytic domain	IPR002290; Serine/threonine- / dual-specificity protein kinase, catalytic  domain	IPR006016; UspA	IPR008271; Serine/threonine-protein kinase, active site	IPR020635; Tyrosine-protein kinase, catalytic domain
Lup004448.1	1	IPR008480; Protein of unknown function DUF761, plant
Lup004449.1	2	IPR002067; Mitochondrial carrier protein	IPR018108; Mitochondrial substrate/solute carrier
Lup004450.1	4	IPR001965; Zinc finger, PHD-type	IPR019786; Zinc finger, PHD-type, conserved site	IPR019787; Zinc finger, PHD-finger	IPR021998; Protein of unknown function DUF3594
Lup004451.1	1	IPR009604; LsmAD domain
Lup004453.1	1	IPR000195; Rab-GTPase-TBC domain
Lup004455.1	1	IPR022228; Protein of unknown function DUF3755
Lup004456.1	1	IPR007374; ASCH domain
Lup004457.1	1	IPR010341; Protein of unknown function DUF936, plant
Lup004458.1	2	IPR004827; Basic-leucine zipper domain	IPR011616; bZIP transcription factor, bZIP-1
Lup004459.1	1	IPR009769; Domain of unknown function DUF1336
Lup004461.1	3	IPR002139; Ribokinase	IPR002173; Carbohydrate/puine kinase, PfkB, conserved site	IPR011611; Carbohydrate/purine kinase
Lup004463.1	3	IPR002048; Calcium-binding EF-hand	IPR018247; EF-Hand 1, calcium-binding site	IPR018249; EF-HAND 2
Lup004464.1	2	IPR007305; Vesicle transport protein, Got1/SFT2-like	IPR011691; Vesicle transport protein, SFT2-like
Lup004467.2	2	IPR000445; Helix-hairpin-helix motif	IPR003265; HhH-GPD domain
Lup004468.1	1	IPR002088; Protein prenyltransferase, alpha subunit
Lup004470.1	3	IPR001841; Zinc finger, RING-type	IPR001876; Zinc finger, RanBP2-type	IPR002867; Zinc finger, C6HC-type
Lup004474.1	1	IPR006957; Ethylene insensitive 3
Lup004477.1	5	IPR000719; Protein kinase, catalytic domain	IPR000961; AGC-kinase, C-terminal	IPR002290; Serine/threonine- / dual-specificity protein kinase, catalytic  domain	IPR008271; Serine/threonine-protein kinase, active site	IPR020635; Tyrosine-protein kinase, catalytic domain
Lup004478.2	2	IPR000058; Zinc finger, AN1-type	IPR002653; Zinc finger, A20-type
Lup004479.1	1	IPR003689; Zinc/iron permease
Lup004480.1	1	IPR007087; Zinc finger, C2H2
Lup004481.1	1	IPR000184; Bacterial surface antigen (D15)
Lup004483.1	1	IPR002123; Phospholipid/glycerol acyltransferase
Lup004484.1	2	IPR007087; Zinc finger, C2H2	IPR015880; Zinc finger, C2H2-like
Lup004485.1	1	IPR004217; Mitochondrial inner membrane translocase complex, Tim8/9/10/13-zinc finger-like
Lup004486.1	1	IPR021916; Protein of unknown function DUF3527
Lup004489.1	1	IPR002885; Pentatricopeptide repeat
Lup004490.1	2	IPR000184; Bacterial surface antigen (D15)	IPR010827; Surface antigen variable number
Lup004491.1	2	IPR001005; SANT/Myb domain	IPR017930; Myb domain, DNA-binding
Lup004492.1	2	IPR000490; Glycoside hydrolase, family 17	IPR012946; X8
Lup004493.1	5	IPR000719; Protein kinase, catalytic domain	IPR002290; Serine/threonine- / dual-specificity protein kinase, catalytic  domain	IPR008271; Serine/threonine-protein kinase, active site	IPR017441; Protein kinase, ATP binding site	IPR020635; Tyrosine-protein kinase, catalytic domain
Lup004496.1	2	IPR000070; Pectinesterase, catalytic	IPR018040; Pectinesterase, active site
Lup004497.1	1	IPR002528; Multi antimicrobial extrusion protein
Lup004498.1	8	IPR000719; Protein kinase, catalytic domain	IPR001611; Leucine-rich repeat	IPR002290; Serine/threonine- / dual-specificity protein kinase, catalytic  domain	IPR003591; Leucine-rich repeat, typical subtype	IPR008271; Serine/threonine-protein kinase, active site	IPR013210; Leucine-rich repeat-containing N-terminal, type 2	IPR017441; Protein kinase, ATP binding site	IPR020635; Tyrosine-protein kinase, catalytic domain
Lup004500.1	2	IPR002283; Isopenicillin N synthase	IPR005123; Oxoglutarate/iron-dependent oxygenase
Lup004501.1	1	IPR008480; Protein of unknown function DUF761, plant
Lup004502.1	1	IPR003674; Oligosaccharyl transferase, STT3 subunit
Lup004503.1	3	IPR008528; Protein of unknown function DUF810	IPR014770; Munc13 homology 1	IPR014772; Mammalian uncoordinated homology 13, domain 2
Lup004504.1	1	IPR001471; AP2/ERF domain
Lup004505.1	7	IPR000222; Protein phosphatase 2C, manganese/magnesium aspartate binding site	IPR000595; Cyclic nucleotide-binding domain	IPR000719; Protein kinase, catalytic domain	IPR001932; Protein phosphatase 2C-like	IPR002290; Serine/threonine- / dual-specificity protein kinase, catalytic  domain	IPR002373; cAMP/cGMP-dependent protein kinase	IPR015655; Protein phosphatase 2C
Lup004506.1	1	IPR001841; Zinc finger, RING-type
Lup004507.1	4	IPR004360; Glyoxalase/fosfomycin resistance/dioxygenase	IPR010675; Bicoid-interacting 3	IPR018146; Glyoxalase I, conserved site	IPR024160; Bin3-type S-adenosyl-L-methionine binding domain
Lup004508.1	5	IPR000719; Protein kinase, catalytic domain	IPR002290; Serine/threonine- / dual-specificity protein kinase, catalytic  domain	IPR008271; Serine/threonine-protein kinase, active site	IPR017441; Protein kinase, ATP binding site	IPR020635; Tyrosine-protein kinase, catalytic domain
Lup004509.1	1	IPR002052; DNA methylase, N-6 adenine-specific, conserved site
Lup004510.1	1	IPR006501; Pectinesterase inhibitor
Lup004511.1	1	IPR003311; AUX/IAA protein
Lup004512.1	1	IPR011598; Helix-loop-helix DNA-binding
Lup004513.1	3	IPR001680; WD40 repeat	IPR003613; U box domain	IPR017986; WD40-repeat-containing domain
Lup004514.1	2	IPR012336; Thioredoxin-like fold	IPR013740; Redoxin
Lup004515.1	1	IPR001876; Zinc finger, RanBP2-type
Lup004517.1	1	IPR005512; Plant specific Rop nucleotide exchanger, PRONE
Lup004518.1	1	IPR025486; Domain of unknown function DUF4378
Lup004519.1	1	IPR004864; Late embryogenesis abundant protein, LEA-14
Lup004520.1	6	IPR000719; Protein kinase, catalytic domain	IPR001245; Serine-threonine/tyrosine-protein kinase catalytic domain	IPR002290; Serine/threonine- / dual-specificity protein kinase, catalytic  domain	IPR008271; Serine/threonine-protein kinase, active site	IPR017441; Protein kinase, ATP binding site	IPR020635; Tyrosine-protein kinase, catalytic domain
Lup004523.1	3	IPR000103; Pyridine nucleotide-disulphide oxidoreductase, class-II	IPR013027; FAD-dependent pyridine nucleotide-disulphide oxidoreductase	IPR020946; Flavin monooxygenase-like
Lup004524.1	1	IPR005061; Domain of unknown function DUF292, eukaryotic
Lup004527.1	2	IPR004864; Late embryogenesis abundant protein, LEA-14	IPR009790; Protein of unknown function DUF1356, TMEM106
Lup004529.1	2	IPR015590; Aldehyde dehydrogenase domain	IPR016160; Aldehyde dehydrogenase, conserved site
Lup004530.1	2	IPR015590; Aldehyde dehydrogenase domain	IPR016160; Aldehyde dehydrogenase, conserved site
Lup004531.1	5	IPR000432; DNA mismatch repair protein MutS, C-terminal	IPR007695; DNA mismatch repair protein MutS-like, N-terminal	IPR007696; DNA mismatch repair protein MutS, core	IPR007860; DNA mismatch repair protein MutS, connector	IPR015536; DNA mismatch repair protein MutS-homologue MSH6
Lup004534.1	1	IPR013210; Leucine-rich repeat-containing N-terminal, type 2
Lup004535.1	1	IPR005016; TMS membrane protein/tumour differentially expressed protein
Lup004536.1	1	IPR001164; Arf GTPase activating protein
Lup004537.1	1	IPR006121; Heavy metal-associated domain, HMA
Lup004538.1	1	IPR007493; Protein of unknown function DUF538
Lup004539.1	1	IPR006693; Partial AB-hydrolase lipase domain
Lup004540.1	2	IPR012955; CASP, C-terminal	IPR020966; Malate transporter, aliminium toerance
Lup004541.1	1	IPR020966; Malate transporter, aliminium toerance
Lup004542.1	1	IPR000167; Dehydrin
Lup004545.1	2	IPR019377; NADH-ubiquinone oxidoreductase, subunit 10	IPR020163; Complex I subunit NDUFS6
Lup004547.1	1	IPR003441; No apical meristem (NAM) protein
Lup004549.1	2	IPR000008; C2 calcium-dependent membrane targeting	IPR018029; C2 membrane targeting protein
Lup004550.1	1	IPR008889; VQ
Lup004551.1	1	IPR011598; Helix-loop-helix DNA-binding
Lup004552.1	1	IPR000554; Ribosomal protein S7e
Lup004553.1	1	IPR000554; Ribosomal protein S7e
Lup004554.1	4	IPR001841; Zinc finger, RING-type	IPR008913; Zinc finger, CHY-type	IPR012312; Haemerythrin/HHE cation-binding motif	IPR017921; Zinc finger, CTCHY-type
Lup004555.1	1	IPR002553; Clathrin/coatomer adaptor, adaptin-like, N-terminal
Lup004556.1	1	IPR003406; Glycosyl transferase, family 14
Lup004557.1	1	IPR016140; Bifunctional inhibitor/plant lipid transfer protein/seed storage helical domain
Lup004559.1	1	IPR008507; Protein of unknown function DUF789
Lup004562.1	1	IPR000270; Phox/Bem1p
Lup004565.1	1	IPR006121; Heavy metal-associated domain, HMA
Lup004566.1	1	IPR004864; Late embryogenesis abundant protein, LEA-14
Lup004567.1	2	IPR005123; Oxoglutarate/iron-dependent oxygenase	IPR006620; Prolyl 4-hydroxylase, alpha subunit
Lup004569.1	1	IPR000620; Drug/metabolite transporter
Lup004570.1	5	IPR000719; Protein kinase, catalytic domain	IPR002290; Serine/threonine- / dual-specificity protein kinase, catalytic  domain	IPR008271; Serine/threonine-protein kinase, active site	IPR017441; Protein kinase, ATP binding site	IPR020635; Tyrosine-protein kinase, catalytic domain
Lup004571.1	4	IPR001680; WD40 repeat	IPR017986; WD40-repeat-containing domain	IPR019775; WD40 repeat, conserved site	IPR020472; G-protein beta WD-40 repeat
Lup004572.1	4	IPR001005; SANT/Myb domain	IPR015495; Myb transcription factor	IPR017877; Myb-like domain	IPR017930; Myb domain, DNA-binding
Lup004573.1	4	IPR001005; SANT/Myb domain	IPR015495; Myb transcription factor	IPR017877; Myb-like domain	IPR017930; Myb domain, DNA-binding
Lup004574.2	6	IPR000719; Protein kinase, catalytic domain	IPR001245; Serine-threonine/tyrosine-protein kinase catalytic domain	IPR002290; Serine/threonine- / dual-specificity protein kinase, catalytic  domain	IPR008271; Serine/threonine-protein kinase, active site	IPR017441; Protein kinase, ATP binding site	IPR020635; Tyrosine-protein kinase, catalytic domain
Lup004575.1	3	IPR005818; Histone H1/H5	IPR017956; AT hook, DNA-binding motif	IPR020478; AT hook-like
Lup004576.1	5	IPR000719; Protein kinase, catalytic domain	IPR002290; Serine/threonine- / dual-specificity protein kinase, catalytic  domain	IPR003527; MAP kinase, conserved site	IPR017441; Protein kinase, ATP binding site	IPR020635; Tyrosine-protein kinase, catalytic domain
Lup004577.1	1	IPR001356; Homeodomain
Lup004579.1	1	IPR012135; Dihydroorotate dehydrogenase, class 1/ 2
Lup004580.1	2	IPR005540; KNOX1	IPR005541; KNOX2
Lup004581.1	2	IPR008146; Glutamine synthetase, catalytic domain	IPR008147; Glutamine synthetase, beta-Grasp
Lup004582.2	2	IPR000086; NUDIX hydrolase domain	IPR020084; NUDIX hydrolase, conserved site
Lup004583.1	5	IPR001305; Heat shock protein DnaJ, cysteine-rich domain	IPR001623; Heat shock protein DnaJ, N-terminal	IPR002939; Chaperone DnaJ, C-terminal	IPR012724; Chaperone DnaJ	IPR018866; Zinc-finger domain of monoamine-oxidase A repressor R1
Lup004584.3	4	IPR000719; Protein kinase, catalytic domain	IPR002290; Serine/threonine- / dual-specificity protein kinase, catalytic  domain	IPR008271; Serine/threonine-protein kinase, active site	IPR020635; Tyrosine-protein kinase, catalytic domain
Lup004585.1	2	IPR010399; Tify	IPR018467; CO/COL/TOC1, conserved site
Lup004586.1	1	IPR002994; Surfeit locus 1
Lup004589.1	3	IPR000008; C2 calcium-dependent membrane targeting	IPR018029; C2 membrane targeting protein	IPR020477; C2 domain
Lup004590.1	3	IPR002109; Glutaredoxin	IPR004046; Glutathione S-transferase, C-terminal	IPR011767; Glutaredoxin active site
Lup004591.1	1	IPR008417; B-cell receptor-associated 31-like
Lup004592.1	1	IPR003613; U box domain
Lup004593.1	1	IPR001019; Guanine nucleotide binding protein (G-protein), alpha subunit
Lup004594.1	1	IPR006811; RNA polymerase II subunit A
Lup004595.1	1	IPR001005; SANT/Myb domain
Lup004596.1	1	IPR002885; Pentatricopeptide repeat
Lup004597.1	1	IPR000182; GNAT domain
Lup004598.1	1	IPR010409; GAGA binding-like
Lup004599.1	3	IPR007087; Zinc finger, C2H2	IPR015880; Zinc finger, C2H2-like	IPR019786; Zinc finger, PHD-type, conserved site
Lup004600.1	4	IPR001395; Aldo/keto reductase	IPR018170; Aldo/keto reductase, conserved site	IPR020471; Aldo/keto reductase subgroup	IPR023210; NADP-dependent oxidoreductase domain
Lup004602.1	1	IPR004240; Nonaspanin (TM9SF)
Lup004603.1	2	IPR007185; DNA polymerase alpha/epsilon, subunit B	IPR024639; DNA polymerase epsilon subunit B, N-terminal
Lup004605.1	2	IPR002129; Pyridoxal phosphate-dependent decarboxylase	IPR010107; Glutamate decarboxylase
Lup004606.1	1	IPR002885; Pentatricopeptide repeat
Lup004607.1	3	IPR001356; Homeodomain	IPR002913; Lipid-binding START	IPR017970; Homeobox, conserved site
Lup004608.1	2	IPR001005; SANT/Myb domain	IPR017930; Myb domain, DNA-binding
Lup004609.1	1	IPR000504; RNA recognition motif domain
Lup004610.1	1	IPR003441; No apical meristem (NAM) protein
Lup004611.2	4	IPR003100; Argonaute/Dicer protein, PAZ	IPR003165; Stem cell self-renewal protein Piwi	IPR014811; Domain of unknown function DUF1785	IPR024357; Argonaut, glycine-rich domain
Lup004612.1	1	IPR005069; Nucleotide-diphospho-sugar transferase
Lup004613.1	1	IPR011684; KIP1-like
Lup004614.1	1	IPR003245; Plastocyanin-like
Lup004615.1	5	IPR001140; ABC transporter, transmembrane domain	IPR003439; ABC transporter-like	IPR003593; AAA+ ATPase domain	IPR017871; ABC transporter, conserved site	IPR017940; ABC transporter, integral membrane type 1
Lup004616.3	4	IPR004403; Peptide chain release factor eRF1/aRF1	IPR005140; eRF1 domain 1/Pelota-like	IPR005141; eRF1 domain 2	IPR005142; eRF1 domain 3
Lup004617.1	2	IPR008480; Protein of unknown function DUF761, plant	IPR025520; Domain of unknown function DUF4408
Lup004618.1	1	IPR001164; Arf GTPase activating protein
Lup004619.1	1	IPR013906; Translation initiation factor eIF3 subunit
Lup004620.1	1	IPR002634; BolA protein
Lup004621.1	1	IPR002068; Heat shock protein Hsp20
Lup004624.1	1	IPR005150; Cellulose synthase
Lup004625.1	2	IPR000218; Ribosomal protein L14b/L23e	IPR019972; Ribosomal protein L14 conserved site
Lup004627.1	3	IPR001404; Heat shock protein Hsp90	IPR019805; Heat shock protein Hsp90, conserved site	IPR020575; Heat shock protein Hsp90, N-terminal
Lup004628.1	3	IPR000504; RNA recognition motif domain	IPR002075; Nuclear transport factor 2	IPR018222; Nuclear transport factor 2, Eukaryote
Lup004629.1	1	IPR004263; Exostosin-like
Lup004630.1	3	IPR001440; Tetratricopeptide TPR-1	IPR013026; Tetratricopeptide repeat-containing domain	IPR019734; Tetratricopeptide repeat
Lup004631.1	3	IPR001905; Ammonium transporter	IPR018047; Ammonium transporter, conserved site	IPR024041; Ammonium transporter AmtB-like
Lup004632.1	5	IPR000048; IQ motif, EF-hand binding site	IPR001609; Myosin head, motor domain	IPR002710; Dilute	IPR004009; Myosin, N-terminal, SH3-like	IPR018444; Dil domain
Lup004633.1	1	IPR003375; Photosystem I PsaE, reaction centre subunit IV
Lup004634.1	2	IPR022212; Protein of unknown function DUF3741	IPR025486; Domain of unknown function DUF4378
Lup004635.1	1	IPR018499; Tetraspanin
Lup004636.1	1	IPR011598; Helix-loop-helix DNA-binding
Lup004638.1	3	IPR003593; AAA+ ATPase domain	IPR003959; ATPase, AAA-type, core	IPR003960; ATPase, AAA-type, conserved site
Lup004639.1	3	IPR001023; Heat shock protein Hsp70	IPR013126; Heat shock protein 70	IPR018181; Heat shock protein 70, conserved site
Lup004642.1	4	IPR003663; Sugar/inositol transporter	IPR005828; General substrate transporter	IPR005829; Sugar transporter, conserved site	IPR020846; Major facilitator superfamily domain
Lup004643.1	4	IPR003663; Sugar/inositol transporter	IPR005828; General substrate transporter	IPR005829; Sugar transporter, conserved site	IPR020846; Major facilitator superfamily domain
Lup004644.1	5	IPR000907; Lipoxygenase	IPR001024; Lipoxygenase, LH2	IPR001246; Lipoxygenase, plant	IPR013819; Lipoxygenase, C-terminal	IPR020834; Lipoxygenase, conserved site
Lup004645.1	7	IPR000719; Protein kinase, catalytic domain	IPR000858; S-locus glycoprotein	IPR001480; Bulb-type lectin domain	IPR002290; Serine/threonine- / dual-specificity protein kinase, catalytic  domain	IPR008271; Serine/threonine-protein kinase, active site	IPR017441; Protein kinase, ATP binding site	IPR020635; Tyrosine-protein kinase, catalytic domain
Lup004646.1	1	IPR007011; Seed maturation protein
Lup004647.1	1	IPR004324; Biopterin transport-related protein BT1
Lup004648.1	1	IPR003726; Homocysteine S-methyltransferase
Lup004649.1	1	IPR019142; Dymeclin
Lup004650.1	1	IPR009038; GOLD
Lup004651.1	6	IPR000409; BEACH domain	IPR000719; Protein kinase, catalytic domain	IPR001680; WD40 repeat	IPR002290; Serine/threonine- / dual-specificity protein kinase, catalytic  domain	IPR017986; WD40-repeat-containing domain	IPR019775; WD40 repeat, conserved site
Lup004652.1	1	IPR024951; Sulphate adenylyltransferase catalytic domain
Lup004653.1	8	IPR000719; Protein kinase, catalytic domain	IPR001611; Leucine-rich repeat	IPR002290; Serine/threonine- / dual-specificity protein kinase, catalytic  domain	IPR003591; Leucine-rich repeat, typical subtype	IPR008271; Serine/threonine-protein kinase, active site	IPR013210; Leucine-rich repeat-containing N-terminal, type 2	IPR017441; Protein kinase, ATP binding site	IPR020635; Tyrosine-protein kinase, catalytic domain
Lup004654.1	1	IPR010417; Embryo-specific 3
Lup004655.1	2	IPR002283; Isopenicillin N synthase	IPR005123; Oxoglutarate/iron-dependent oxygenase
Lup004656.1	1	IPR019378; GDP-fucose protein O-fucosyltransferase
Lup004657.1	1	IPR002487; Transcription factor, K-box
Lup004658.1	3	IPR002139; Ribokinase	IPR002173; Carbohydrate/puine kinase, PfkB, conserved site	IPR011611; Carbohydrate/purine kinase
Lup004660.1	1	IPR006620; Prolyl 4-hydroxylase, alpha subunit
Lup004661.1	2	IPR005333; Transcription factor, TCP	IPR017887; Transcription factor TCP subgroup
Lup004662.1	1	IPR002885; Pentatricopeptide repeat
Lup004663.1	1	IPR000192; Aminotransferase, class V/Cysteine desulfurase
Lup004664.1	2	IPR000172; Glucose-methanol-choline oxidoreductase, N-terminal	IPR007867; Glucose-methanol-choline oxidoreductase, C-terminal
Lup004665.1	5	IPR000719; Protein kinase, catalytic domain	IPR002290; Serine/threonine- / dual-specificity protein kinase, catalytic  domain	IPR008271; Serine/threonine-protein kinase, active site	IPR017441; Protein kinase, ATP binding site	IPR020635; Tyrosine-protein kinase, catalytic domain
Lup004666.1	1	IPR001471; AP2/ERF domain
Lup004667.1	2	IPR000504; RNA recognition motif domain	IPR002816; Pheromone shutdown, TraB
Lup004668.1	2	IPR003103; BAG domain	IPR019955; Ubiquitin supergroup
Lup004670.1	3	IPR006110; RNA polymerase, subunit omega/K/RPABC2	IPR006111; DNA-directed RNA polymerase, subunit K/RPABC2	IPR020708; DNA-directed RNA polymerase, 14-18kDa subunit, conserved site
Lup004671.1	1	IPR019395; Transmembrane protein 161A/B
Lup004674.1	5	IPR000432; DNA mismatch repair protein MutS, C-terminal	IPR007695; DNA mismatch repair protein MutS-like, N-terminal	IPR007696; DNA mismatch repair protein MutS, core	IPR007860; DNA mismatch repair protein MutS, connector	IPR007861; DNA mismatch repair protein MutS, clamp
Lup004675.1	2	IPR000086; NUDIX hydrolase domain	IPR016706; Cleavage/polyadenylation specificity factor, 25kDa subunit
Lup004676.1	3	IPR001005; SANT/Myb domain	IPR015495; Myb transcription factor	IPR017930; Myb domain, DNA-binding
Lup004677.1	3	IPR001005; SANT/Myb domain	IPR015495; Myb transcription factor	IPR017930; Myb domain, DNA-binding
Lup004678.1	1	IPR005516; Remorin, C-terminal
Lup004679.1	2	IPR004877; Cytochrome b561, eukaryote	IPR006593; Cytochrome b561/ferric reductase transmembrane
Lup004680.1	1	IPR019448; EEIG1/EHBP1 N-terminal domain
Lup004681.1	6	IPR000217; Tubulin	IPR002453; Beta tubulin	IPR003008; Tubulin/FtsZ, GTPase domain	IPR013838; Beta tubulin, autoregulation binding site	IPR017975; Tubulin, conserved site	IPR018316; Tubulin/FtsZ, 2-layer sandwich domain
Lup004682.1	1	IPR008806; RNA polymerase III Rpc82, C -terminal
Lup004683.1	1	IPR004963; Pectinacetylesterase
Lup004684.1	1	IPR000509; Ribosomal protein L36e
Lup004685.1	1	IPR007087; Zinc finger, C2H2
Lup004687.1	2	IPR002198; Short-chain dehydrogenase/reductase SDR	IPR002347; Glucose/ribitol dehydrogenase
Lup004688.2	5	IPR000719; Protein kinase, catalytic domain	IPR002290; Serine/threonine- / dual-specificity protein kinase, catalytic  domain	IPR003653; Peptidase C48, SUMO/Sentrin/Ubl1	IPR017441; Protein kinase, ATP binding site	IPR020635; Tyrosine-protein kinase, catalytic domain
Lup004689.1	2	IPR003369; Twin-arginine translocation protein TatA/B/E	IPR003998; Twin-arginine translocation protein TatB-like
Lup004690.1	3	IPR001611; Leucine-rich repeat	IPR003591; Leucine-rich repeat, typical subtype	IPR013210; Leucine-rich repeat-containing N-terminal, type 2
Lup004691.1	3	IPR001611; Leucine-rich repeat	IPR003591; Leucine-rich repeat, typical subtype	IPR013210; Leucine-rich repeat-containing N-terminal, type 2
Lup004692.1	10	IPR000719; Protein kinase, catalytic domain	IPR001245; Serine-threonine/tyrosine-protein kinase catalytic domain	IPR001611; Leucine-rich repeat	IPR002290; Serine/threonine- / dual-specificity protein kinase, catalytic  domain	IPR003591; Leucine-rich repeat, typical subtype	IPR008271; Serine/threonine-protein kinase, active site	IPR013210; Leucine-rich repeat-containing N-terminal, type 2	IPR017441; Protein kinase, ATP binding site	IPR020635; Tyrosine-protein kinase, catalytic domain	IPR024788; Malectin-like carbohydrate-binding domain
Lup004694.1	1	IPR006694; Fatty acid hydroxylase
Lup004695.1	1	IPR000743; Glycoside hydrolase, family 28
Lup004696.1	1	IPR000743; Glycoside hydrolase, family 28
Lup004697.1	2	IPR000743; Glycoside hydrolase, family 28	IPR006626; Parallel beta-helix repeat
Lup004698.1	2	IPR000743; Glycoside hydrolase, family 28	IPR006626; Parallel beta-helix repeat
Lup004700.1	1	IPR006121; Heavy metal-associated domain, HMA
Lup004701.1	1	IPR002885; Pentatricopeptide repeat
Lup004702.1	2	IPR004331; SPX, N-terminal	IPR011701; Major facilitator superfamily
Lup004704.2	3	IPR001680; WD40 repeat	IPR017986; WD40-repeat-containing domain	IPR019775; WD40 repeat, conserved site
Lup004705.1	2	IPR006906; Timeless protein	IPR007725; Timeless C-terminal
Lup004706.1	2	IPR001223; Glycoside hydrolase, family 18, catalytic domain	IPR001579; Glycoside hydrolase, chitinase active site
Lup004708.1	5	IPR001140; ABC transporter, transmembrane domain	IPR003439; ABC transporter-like	IPR003593; AAA+ ATPase domain	IPR017871; ABC transporter, conserved site	IPR017940; ABC transporter, integral membrane type 1
Lup004709.1	5	IPR001140; ABC transporter, transmembrane domain	IPR003439; ABC transporter-like	IPR003593; AAA+ ATPase domain	IPR017871; ABC transporter, conserved site	IPR017940; ABC transporter, integral membrane type 1
Lup004710.1	8	IPR000719; Protein kinase, catalytic domain	IPR001220; Legume lectin domain	IPR001245; Serine-threonine/tyrosine-protein kinase catalytic domain	IPR002290; Serine/threonine- / dual-specificity protein kinase, catalytic  domain	IPR008271; Serine/threonine-protein kinase, active site	IPR017441; Protein kinase, ATP binding site	IPR019786; Zinc finger, PHD-type, conserved site	IPR020635; Tyrosine-protein kinase, catalytic domain
Lup004711.1	4	IPR000306; Zinc finger, FYVE-type	IPR000408; Regulator of chromosome condensation, RCC1	IPR013591; Brevis radix-like domain	IPR017455; Zinc finger, FYVE-related
Lup004713.3	4	IPR000795; Protein synthesis factor, GTP-binding	IPR004161; Translation elongation factor EFTu/EF1A, domain 2	IPR015760; Translation initiation factor IF- 2	IPR023115; Translation initiation factor IF- 2, domain 3
Lup004714.1	1	IPR021099; Plant organelle RNA recognition domain
Lup004715.1	2	IPR003903; Ubiquitin interacting motif	IPR025257; Domain of unknown function DUF4205
Lup004717.1	2	IPR001005; SANT/Myb domain	IPR017877; Myb-like domain
Lup004718.1	2	IPR001005; SANT/Myb domain	IPR017877; Myb-like domain
Lup004719.1	1	IPR008511; Protein BYPASS-related
Lup004720.1	2	IPR001892; Ribosomal protein S13	IPR018269; Ribosomal protein S13, conserved site
Lup004722.1	1	IPR007749; Protein of unknown function DUF677
Lup004724.1	2	IPR000597; Ribosomal protein L3	IPR019926; Ribosomal protein L3, conserved site
Lup004725.1	1	IPR000504; RNA recognition motif domain
Lup004726.1	1	IPR021899; Protein of unknown function DUF3511
Lup004729.1	2	IPR001892; Ribosomal protein S13	IPR018269; Ribosomal protein S13, conserved site
Lup004731.1	3	IPR000834; Peptidase M14, carboxypeptidase A	IPR005574; RNA polymerase II, Rpb4	IPR006590; RNA polymerase II, Rpb4, core
Lup004732.1	1	IPR002573; Choline/ethanolamine kinase
Lup004733.1	2	IPR000425; Major intrinsic protein	IPR022357; Major intrinsic protein, conserved site
Lup004734.1	2	IPR000300; Inositol polyphosphate-related phosphatase	IPR005135; Endonuclease/exonuclease/phosphatase
Lup004735.1	2	IPR003029; Ribosomal protein S1, RNA-binding domain	IPR022967; RNA-binding domain, S1
Lup004736.1	1	IPR000156; Ran binding domain
Lup004737.1	2	IPR001698; WASH complex, F-actin capping protein, beta subunit	IPR019771; F-actin capping protein, beta subunit, conserved site
Lup004739.1	3	IPR000504; RNA recognition motif domain	IPR002004; Polyadenylate-binding protein/Hyperplastic disc protein	IPR003954; RNA recognition motif domain, eukaryote
Lup004740.1	1	IPR006694; Fatty acid hydroxylase
Lup004741.1	1	IPR003441; No apical meristem (NAM) protein
Lup004742.1	3	IPR001128; Cytochrome P450	IPR002401; Cytochrome P450, E-class, group I	IPR017972; Cytochrome P450, conserved site
Lup004743.1	2	IPR006073; GTP binding domain	IPR019988; GTP-binding protein, riobosome biogenesis, YqeH
Lup004744.1	7	IPR000719; Protein kinase, catalytic domain	IPR001611; Leucine-rich repeat	IPR002290; Serine/threonine- / dual-specificity protein kinase, catalytic  domain	IPR008271; Serine/threonine-protein kinase, active site	IPR013210; Leucine-rich repeat-containing N-terminal, type 2	IPR017441; Protein kinase, ATP binding site	IPR020635; Tyrosine-protein kinase, catalytic domain
Lup004745.1	4	IPR002423; Chaperonin Cpn60/TCP-1	IPR002498; Phosphatidylinositol-4-phosphate 5-kinase, core	IPR016034; Phosphatidylinositol-4-phosphate 5-kinase, core, subgroup	IPR023610; Phosphatidylinositol-4-phosphate 5-kinase
Lup004746.1	4	IPR000242; Protein-tyrosine phosphatase, receptor/non-receptor type	IPR000387; Protein-tyrosine/Dual-specificity phosphatase	IPR003595; Protein-tyrosine phosphatase, catalytic	IPR016130; Protein-tyrosine phosphatase, active site
Lup004747.1	4	IPR000242; Protein-tyrosine phosphatase, receptor/non-receptor type	IPR000387; Protein-tyrosine/Dual-specificity phosphatase	IPR003595; Protein-tyrosine phosphatase, catalytic	IPR016130; Protein-tyrosine phosphatase, active site
Lup004748.1	2	IPR007700; Protein of unknown function DUF668	IPR021864; Protein of unknown function DUF3475
Lup004749.1	1	IPR005828; General substrate transporter
Lup004750.1	1	IPR002646; Poly A polymerase, head domain
Lup004751.1	4	IPR005746; Thioredoxin	IPR012336; Thioredoxin-like fold	IPR013766; Thioredoxin domain	IPR017937; Thioredoxin, conserved site
Lup004752.1	2	IPR001841; Zinc finger, RING-type	IPR003137; Protease-associated domain, PA
Lup004753.1	1	IPR006043; Xanthine/uracil/vitamin C permease
Lup004754.1	1	IPR007789; Protein of unknown function DUF688
Lup004756.1	8	IPR000719; Protein kinase, catalytic domain	IPR002048; Calcium-binding EF-hand	IPR002290; Serine/threonine- / dual-specificity protein kinase, catalytic  domain	IPR008271; Serine/threonine-protein kinase, active site	IPR017441; Protein kinase, ATP binding site	IPR018247; EF-Hand 1, calcium-binding site	IPR018249; EF-HAND 2	IPR020635; Tyrosine-protein kinase, catalytic domain
Lup004757.1	2	IPR001787; Ribosomal protein L21	IPR018258; Ribosomal protein L21, conserved site
Lup004758.1	1	IPR015414; SNARE associated Golgi protein
Lup004759.1	1	IPR003441; No apical meristem (NAM) protein
Lup004760.2	1	IPR003690; Mitochodrial transcription termination factor-related
Lup004761.1	1	IPR006852; Protein of unknown function DUF616
Lup004762.1	1	IPR005202; Transcription factor GRAS
Lup004763.1	2	IPR007087; Zinc finger, C2H2	IPR015880; Zinc finger, C2H2-like
Lup004764.1	1	IPR000504; RNA recognition motif domain
Lup004765.1	1	IPR024746; Glycosyl hydrolase family 100
Lup004767.1	1	IPR003837; Glu-tRNAGln amidotransferase, C subunit
Lup004769.1	1	IPR004883; Lateral organ boundaries, LOB
Lup004770.1	3	IPR018108; Mitochondrial substrate/solute carrier	IPR018247; EF-Hand 1, calcium-binding site	IPR018249; EF-HAND 2
Lup004771.1	1	IPR000048; IQ motif, EF-hand binding site
Lup004772.1	3	IPR000795; Protein synthesis factor, GTP-binding	IPR004160; Translation elongation factor EFTu/EF1A, C-terminal	IPR004161; Translation elongation factor EFTu/EF1A, domain 2
Lup004774.2	2	IPR006145; Pseudouridine synthase, RsuA and RluB/C/D/E/F	IPR006224; Pseudouridine synthase, RluC/RluD, conserved site
[truncated: 2,407,787 more chars]
