# Supplementary material for: A comprehensive draft genome sequence for lupin (Lupinus angustifolius), an emerging health food: insights into plant–microbe interactions and legume evolution
Source: Plant Biotechnol J. 2016 Sep 23;15(3):318–30. doi: 10.1111/pbi.12615 (PMC5316927; doi:10.1111/pbi.12615)
Supplement: Supplementary file 9 — Data S8 Functional annotations assigned to gene annotations of narrow‐leafed lupin. [file PBI-15-318-s010.gz › CCG.rebuild.gff.reorder.noisoforms.pep.iprscan]

Lup000013.2	259BB019730C2DC9	105	PatternScan	PS00678	WD_REPEATS_1	37	51	NA	T	06-Aug-2014	IPR019775	WD40 repeat, conserved site
Lup000030.1	B29837EC8CB315CC	591	PatternScan	PS00331	MALIC_ENZYMES	303	319	NA	T	06-Aug-2014	IPR015884	Malic enzyme, conserved site	Molecular Function: oxidoreductase activity (GO:0016491), Molecular Function: metal ion binding (GO:0046872), Biological Process: oxidation-reduction process (GO:0055114)
Lup000041.1	D3345AF6CE371F6E	500	PatternScan	PS00216	SUGAR_TRANSPORT_1	341	358	NA	T	06-Aug-2014	IPR005829	Sugar transporter, conserved site	Molecular Function: transporter activity (GO:0005215), Biological Process: transport (GO:0006810), Cellular Component: membrane (GO:0016020), Biological Process: transmembrane transport (GO:0055085)
Lup000042.1	8071B271B23FE817	510	PatternScan	PS00216	SUGAR_TRANSPORT_1	341	358	NA	T	06-Aug-2014	IPR005829	Sugar transporter, conserved site	Molecular Function: transporter activity (GO:0005215), Biological Process: transport (GO:0006810), Cellular Component: membrane (GO:0016020), Biological Process: transmembrane transport (GO:0055085)
Lup000042.1	8071B271B23FE817	510	PatternScan	PS00217	SUGAR_TRANSPORT_2	145	170	NA	T	06-Aug-2014	IPR005829	Sugar transporter, conserved site	Molecular Function: transporter activity (GO:0005215), Biological Process: transport (GO:0006810), Cellular Component: membrane (GO:0016020), Biological Process: transmembrane transport (GO:0055085)
Lup000043.1	908157B343517B81	335	PatternScan	PS00934	GLYOXALASE_I_1	74	95	NA	T	06-Aug-2014	IPR018146	Glyoxalase I, conserved site	Molecular Function: lactoylglutathione lyase activity (GO:0004462), Molecular Function: metal ion binding (GO:0046872)
Lup000043.1	908157B343517B81	335	PatternScan	PS00934	GLYOXALASE_I_1	204	225	NA	T	06-Aug-2014	IPR018146	Glyoxalase I, conserved site	Molecular Function: lactoylglutathione lyase activity (GO:0004462), Molecular Function: metal ion binding (GO:0046872)
Lup000044.1	41B55725076FACA9	289	PatternScan	PS01034	GLYCOSYL_HYDROL_F16	99	109	NA	T	06-Aug-2014	IPR008263	Glycoside hydrolase, family 16, active site	Molecular Function: hydrolase activity, hydrolyzing O-glycosyl compounds (GO:0004553), Biological Process: carbohydrate metabolic process (GO:0005975)
Lup000051.1	FAF544D3A846604A	238	PatternScan	PS00460	GLUTATHIONE_PEROXID_1	101	116	NA	T	06-Aug-2014	IPR000889	Glutathione peroxidase	Molecular Function: glutathione peroxidase activity (GO:0004602), Biological Process: response to oxidative stress (GO:0006979), Biological Process: oxidation-reduction process (GO:0055114)
Lup000051.1	FAF544D3A846604A	238	PatternScan	PS00763	GLUTATHIONE_PEROXID_2	138	145	NA	T	06-Aug-2014	IPR000889	Glutathione peroxidase	Molecular Function: glutathione peroxidase activity (GO:0004602), Biological Process: response to oxidative stress (GO:0006979), Biological Process: oxidation-reduction process (GO:0055114)
Lup000064.1	32C94BF98501E083	342	PatternScan	PS01071	GRPE	260	303	NA	T	06-Aug-2014	IPR000740	GrpE nucleotide exchange factor	Molecular Function: adenyl-nucleotide exchange factor activity (GO:0000774), Biological Process: protein folding (GO:0006457), Molecular Function: protein homodimerization activity (GO:0042803), Molecular Function: chaperone binding (GO:0051087)
Lup000074.1	EB76D1B4B1401A60	311	PatternScan	PS00036	BZIP_BASIC	259	274	NA	T	06-Aug-2014	IPR004827	Basic-leucine zipper domain	Molecular Function: sequence-specific DNA binding transcription factor activity (GO:0003700), Biological Process: regulation of transcription, DNA-dependent (GO:0006355), Molecular Function: sequence-specific DNA binding (GO:0043565)
Lup000085.1	329221539011E9BC	644	PatternScan	PS00211	ABC_TRANSPORTER_1	195	209	NA	T	06-Aug-2014	IPR017871	ABC transporter, conserved site	Molecular Function: ATP binding (GO:0005524), Molecular Function: ATPase activity (GO:0016887)
Lup000092.1	A56F77F68395F23A	666	PatternScan	PS00107	PROTEIN_KINASE_ATP	340	363	NA	T	06-Aug-2014	IPR017441	Protein kinase, ATP binding site	Molecular Function: ATP binding (GO:0005524)
Lup000092.1	A56F77F68395F23A	666	PatternScan	PS00108	PROTEIN_KINASE_ST	459	471	NA	T	06-Aug-2014	IPR008271	Serine/threonine-protein kinase, active site	Molecular Function: protein serine/threonine kinase activity (GO:0004674), Biological Process: protein phosphorylation (GO:0006468)
Lup000096.1	5264485CA7A2232C	342	PatternScan	PS00028	ZINC_FINGER_C2H2_1	15	37	NA	T	06-Aug-2014	IPR007087	Zinc finger, C2H2	Cellular Component: intracellular (GO:0005622), Molecular Function: zinc ion binding (GO:0008270)
Lup000099.1	006A266550A32425	277	PatternScan	PS00501	SPASE_I_1	131	138	NA	T	06-Aug-2014	IPR019756	Peptidase S26A, signal peptidase I, serine active site	Molecular Function: serine-type peptidase activity (GO:0008236), Cellular Component: integral to membrane (GO:0016021)
Lup000099.1	006A266550A32425	277	PatternScan	PS00761	SPASE_I_3	230	243	NA	T	06-Aug-2014	IPR019758	Peptidase S26A, signal peptidase I, conserved site	Molecular Function: serine-type peptidase activity (GO:0008236), Cellular Component: integral to membrane (GO:0016021)
Lup000007.1	B1F37A3E868DC5FA	270	FPrintScan	PR00367	ETHRSPELEMNT	39	50	9.1e-08	T	06-Aug-2014	IPR001471	AP2/ERF domain	Molecular Function: sequence-specific DNA binding transcription factor activity (GO:0003700), Biological Process: regulation of transcription, DNA-dependent (GO:0006355)
Lup000007.1	B1F37A3E868DC5FA	270	FPrintScan	PR00367	ETHRSPELEMNT	61	77	9.1e-08	T	06-Aug-2014	IPR001471	AP2/ERF domain	Molecular Function: sequence-specific DNA binding transcription factor activity (GO:0003700), Biological Process: regulation of transcription, DNA-dependent (GO:0006355)
Lup000011.1	28EC0A10AEDC3971	516	FPrintScan	PR01415	ANKYRIN	306	321	3.7e-06	T	06-Aug-2014	IPR002110	Ankyrin repeat	Molecular Function: protein binding (GO:0005515)
Lup000011.1	28EC0A10AEDC3971	516	FPrintScan	PR01415	ANKYRIN	408	422	3.7e-06	T	06-Aug-2014	IPR002110	Ankyrin repeat	Molecular Function: protein binding (GO:0005515)
Lup000030.1	B29837EC8CB315CC	591	FPrintScan	PR00072	MALOXRDTASE	122	146	3.8e-84	T	06-Aug-2014	IPR001891	Malic oxidoreductase	Molecular Function: malic enzyme activity (GO:0004470), Biological Process: malate metabolic process (GO:0006108), Molecular Function: malate dehydrogenase (oxaloacetate-decarboxylating) activity (GO:0016619), Biological Process: oxidation-reduction process (GO:0055114)
Lup000030.1	B29837EC8CB315CC	591	FPrintScan	PR00072	MALOXRDTASE	182	211	3.8e-84	T	06-Aug-2014	IPR001891	Malic oxidoreductase	Molecular Function: malic enzyme activity (GO:0004470), Biological Process: malate metabolic process (GO:0006108), Molecular Function: malate dehydrogenase (oxaloacetate-decarboxylating) activity (GO:0016619), Biological Process: oxidation-reduction process (GO:0055114)
Lup000030.1	B29837EC8CB315CC	591	FPrintScan	PR00072	MALOXRDTASE	218	240	3.8e-84	T	06-Aug-2014	IPR001891	Malic oxidoreductase	Molecular Function: malic enzyme activity (GO:0004470), Biological Process: malate metabolic process (GO:0006108), Molecular Function: malate dehydrogenase (oxaloacetate-decarboxylating) activity (GO:0016619), Biological Process: oxidation-reduction process (GO:0055114)
Lup000030.1	B29837EC8CB315CC	591	FPrintScan	PR00072	MALOXRDTASE	278	296	3.8e-84	T	06-Aug-2014	IPR001891	Malic oxidoreductase	Molecular Function: malic enzyme activity (GO:0004470), Biological Process: malate metabolic process (GO:0006108), Molecular Function: malate dehydrogenase (oxaloacetate-decarboxylating) activity (GO:0016619), Biological Process: oxidation-reduction process (GO:0055114)
Lup000030.1	B29837EC8CB315CC	591	FPrintScan	PR00072	MALOXRDTASE	303	319	3.8e-84	T	06-Aug-2014	IPR001891	Malic oxidoreductase	Molecular Function: malic enzyme activity (GO:0004470), Biological Process: malate metabolic process (GO:0006108), Molecular Function: malate dehydrogenase (oxaloacetate-decarboxylating) activity (GO:0016619), Biological Process: oxidation-reduction process (GO:0055114)
Lup000030.1	B29837EC8CB315CC	591	FPrintScan	PR00072	MALOXRDTASE	334	350	3.8e-84	T	06-Aug-2014	IPR001891	Malic oxidoreductase	Molecular Function: malic enzyme activity (GO:0004470), Biological Process: malate metabolic process (GO:0006108), Molecular Function: malate dehydrogenase (oxaloacetate-decarboxylating) activity (GO:0016619), Biological Process: oxidation-reduction process (GO:0055114)
Lup000030.1	B29837EC8CB315CC	591	FPrintScan	PR00072	MALOXRDTASE	437	453	3.8e-84	T	06-Aug-2014	IPR001891	Malic oxidoreductase	Molecular Function: malic enzyme activity (GO:0004470), Biological Process: malate metabolic process (GO:0006108), Molecular Function: malate dehydrogenase (oxaloacetate-decarboxylating) activity (GO:0016619), Biological Process: oxidation-reduction process (GO:0055114)
Lup000039.1	443169649C3DF1CC	239	FPrintScan	PR00367	ETHRSPELEMNT	60	71	6.2e-10	T	06-Aug-2014	IPR001471	AP2/ERF domain	Molecular Function: sequence-specific DNA binding transcription factor activity (GO:0003700), Biological Process: regulation of transcription, DNA-dependent (GO:0006355)
Lup000039.1	443169649C3DF1CC	239	FPrintScan	PR00367	ETHRSPELEMNT	82	98	6.2e-10	T	06-Aug-2014	IPR001471	AP2/ERF domain	Molecular Function: sequence-specific DNA binding transcription factor activity (GO:0003700), Biological Process: regulation of transcription, DNA-dependent (GO:0006355)
Lup000041.1	D3345AF6CE371F6E	500	FPrintScan	PR00171	SUGRTRNSPORT	37	47	7.6e-27	T	06-Aug-2014	IPR003663	Sugar/inositol transporter	Cellular Component: membrane (GO:0016020), Molecular Function: substrate-specific transmembrane transporter activity (GO:0022891), Biological Process: transmembrane transport (GO:0055085)
Lup000041.1	D3345AF6CE371F6E	500	FPrintScan	PR00171	SUGRTRNSPORT	140	159	7.6e-27	T	06-Aug-2014	IPR003663	Sugar/inositol transporter	Cellular Component: membrane (GO:0016020), Molecular Function: substrate-specific transmembrane transporter activity (GO:0022891), Biological Process: transmembrane transport (GO:0055085)
Lup000041.1	D3345AF6CE371F6E	500	FPrintScan	PR00171	SUGRTRNSPORT	297	307	7.6e-27	T	06-Aug-2014	IPR003663	Sugar/inositol transporter	Cellular Component: membrane (GO:0016020), Molecular Function: substrate-specific transmembrane transporter activity (GO:0022891), Biological Process: transmembrane transport (GO:0055085)
Lup000041.1	D3345AF6CE371F6E	500	FPrintScan	PR00171	SUGRTRNSPORT	391	412	7.6e-27	T	06-Aug-2014	IPR003663	Sugar/inositol transporter	Cellular Component: membrane (GO:0016020), Molecular Function: substrate-specific transmembrane transporter activity (GO:0022891), Biological Process: transmembrane transport (GO:0055085)
Lup000041.1	D3345AF6CE371F6E	500	FPrintScan	PR00171	SUGRTRNSPORT	414	426	7.6e-27	T	06-Aug-2014	IPR003663	Sugar/inositol transporter	Cellular Component: membrane (GO:0016020), Molecular Function: substrate-specific transmembrane transporter activity (GO:0022891), Biological Process: transmembrane transport (GO:0055085)
Lup000042.1	8071B271B23FE817	510	FPrintScan	PR00171	SUGRTRNSPORT	37	47	8.1e-29	T	06-Aug-2014	IPR003663	Sugar/inositol transporter	Cellular Component: membrane (GO:0016020), Molecular Function: substrate-specific transmembrane transporter activity (GO:0022891), Biological Process: transmembrane transport (GO:0055085)
Lup000042.1	8071B271B23FE817	510	FPrintScan	PR00171	SUGRTRNSPORT	140	159	8.1e-29	T	06-Aug-2014	IPR003663	Sugar/inositol transporter	Cellular Component: membrane (GO:0016020), Molecular Function: substrate-specific transmembrane transporter activity (GO:0022891), Biological Process: transmembrane transport (GO:0055085)
Lup000042.1	8071B271B23FE817	510	FPrintScan	PR00171	SUGRTRNSPORT	297	307	8.1e-29	T	06-Aug-2014	IPR003663	Sugar/inositol transporter	Cellular Component: membrane (GO:0016020), Molecular Function: substrate-specific transmembrane transporter activity (GO:0022891), Biological Process: transmembrane transport (GO:0055085)
Lup000042.1	8071B271B23FE817	510	FPrintScan	PR00171	SUGRTRNSPORT	391	412	8.1e-29	T	06-Aug-2014	IPR003663	Sugar/inositol transporter	Cellular Component: membrane (GO:0016020), Molecular Function: substrate-specific transmembrane transporter activity (GO:0022891), Biological Process: transmembrane transport (GO:0055085)
Lup000042.1	8071B271B23FE817	510	FPrintScan	PR00171	SUGRTRNSPORT	414	426	8.1e-29	T	06-Aug-2014	IPR003663	Sugar/inositol transporter	Cellular Component: membrane (GO:0016020), Molecular Function: substrate-specific transmembrane transporter activity (GO:0022891), Biological Process: transmembrane transport (GO:0055085)
Lup000051.1	FAF544D3A846604A	238	FPrintScan	PR01011	GLUTPROXDASE	99	116	4.2e-22	T	06-Aug-2014	IPR000889	Glutathione peroxidase	Molecular Function: glutathione peroxidase activity (GO:0004602), Biological Process: response to oxidative stress (GO:0006979), Biological Process: oxidation-reduction process (GO:0055114)
Lup000051.1	FAF544D3A846604A	238	FPrintScan	PR01011	GLUTPROXDASE	135	151	4.2e-22	T	06-Aug-2014	IPR000889	Glutathione peroxidase	Molecular Function: glutathione peroxidase activity (GO:0004602), Biological Process: response to oxidative stress (GO:0006979), Biological Process: oxidation-reduction process (GO:0055114)
Lup000051.1	FAF544D3A846604A	238	FPrintScan	PR01011	GLUTPROXDASE	200	209	4.2e-22	T	06-Aug-2014	IPR000889	Glutathione peroxidase	Molecular Function: glutathione peroxidase activity (GO:0004602), Biological Process: response to oxidative stress (GO:0006979), Biological Process: oxidation-reduction process (GO:0055114)
Lup000064.1	32C94BF98501E083	342	FPrintScan	PR00773	GRPEPROTEIN	174	190	7.1e-25	T	06-Aug-2014	IPR000740	GrpE nucleotide exchange factor	Molecular Function: adenyl-nucleotide exchange factor activity (GO:0000774), Biological Process: protein folding (GO:0006457), Molecular Function: protein homodimerization activity (GO:0042803), Molecular Function: chaperone binding (GO:0051087)
Lup000064.1	32C94BF98501E083	342	FPrintScan	PR00773	GRPEPROTEIN	202	217	7.1e-25	T	06-Aug-2014	IPR000740	GrpE nucleotide exchange factor	Molecular Function: adenyl-nucleotide exchange factor activity (GO:0000774), Biological Process: protein folding (GO:0006457), Molecular Function: protein homodimerization activity (GO:0042803), Molecular Function: chaperone binding (GO:0051087)
Lup000064.1	32C94BF98501E083	342	FPrintScan	PR00773	GRPEPROTEIN	257	272	7.1e-25	T	06-Aug-2014	IPR000740	GrpE nucleotide exchange factor	Molecular Function: adenyl-nucleotide exchange factor activity (GO:0000774), Biological Process: protein folding (GO:0006457), Molecular Function: protein homodimerization activity (GO:0042803), Molecular Function: chaperone binding (GO:0051087)
Lup000064.1	32C94BF98501E083	342	FPrintScan	PR00773	GRPEPROTEIN	284	303	7.1e-25	T	06-Aug-2014	IPR000740	GrpE nucleotide exchange factor	Molecular Function: adenyl-nucleotide exchange factor activity (GO:0000774), Biological Process: protein folding (GO:0006457), Molecular Function: protein homodimerization activity (GO:0042803), Molecular Function: chaperone binding (GO:0051087)
Lup000082.1	9FE202DAF536CC61	782	FPrintScan	PR00625	JDOMAIN	68	86	2.1e-07	T	06-Aug-2014	IPR003095	Heat shock protein DnaJ	Biological Process: protein folding (GO:0006457), Molecular Function: heat shock protein binding (GO:0031072), Molecular Function: unfolded protein binding (GO:0051082)
Lup000082.1	9FE202DAF536CC61	782	FPrintScan	PR00625	JDOMAIN	86	101	2.1e-07	T	06-Aug-2014	IPR003095	Heat shock protein DnaJ	Biological Process: protein folding (GO:0006457), Molecular Function: heat shock protein binding (GO:0031072), Molecular Function: unfolded protein binding (GO:0051082)
Lup000082.1	9FE202DAF536CC61	782	FPrintScan	PR00625	JDOMAIN	102	122	2.1e-07	T	06-Aug-2014	IPR003095	Heat shock protein DnaJ	Biological Process: protein folding (GO:0006457), Molecular Function: heat shock protein binding (GO:0031072), Molecular Function: unfolded protein binding (GO:0051082)
Lup000087.1	88334062AECA4F39	159	FPrintScan	PR01217	PRICHEXTENSN	51	63	8e-09	T	06-Aug-2014	NULL	NULL
Lup000087.1	88334062AECA4F39	159	FPrintScan	PR01217	PRICHEXTENSN	70	86	8e-09	T	06-Aug-2014	NULL	NULL
Lup000087.1	88334062AECA4F39	159	FPrintScan	PR01217	PRICHEXTENSN	91	103	8e-09	T	06-Aug-2014	NULL	NULL
Lup000087.1	88334062AECA4F39	159	FPrintScan	PR01217	PRICHEXTENSN	105	126	8e-09	T	06-Aug-2014	NULL	NULL
Lup000087.1	88334062AECA4F39	159	FPrintScan	PR01217	PRICHEXTENSN	127	143	8e-09	T	06-Aug-2014	NULL	NULL
Lup000099.1	006A266550A32425	277	FPrintScan	PR00727	LEADERPTASE	122	138	1.2e-17	T	06-Aug-2014	IPR000223	Peptidase S26A, signal peptidase I	Biological Process: proteolysis (GO:0006508), Molecular Function: serine-type peptidase activity (GO:0008236), Cellular Component: membrane (GO:0016020)
Lup000099.1	006A266550A32425	277	FPrintScan	PR00727	LEADERPTASE	181	193	1.2e-17	T	06-Aug-2014	IPR000223	Peptidase S26A, signal peptidase I	Biological Process: proteolysis (GO:0006508), Molecular Function: serine-type peptidase activity (GO:0008236), Cellular Component: membrane (GO:0016020)
Lup000099.1	006A266550A32425	277	FPrintScan	PR00727	LEADERPTASE	225	244	1.2e-17	T	06-Aug-2014	IPR000223	Peptidase S26A, signal peptidase I	Biological Process: proteolysis (GO:0006508), Molecular Function: serine-type peptidase activity (GO:0008236), Cellular Component: membrane (GO:0016020)
Lup000005.1	22B1316E2E110F2D	1088	ProfileScan	PS50166	IMPORTIN_B_NT	11	88	8.876	T	06-Aug-2014	IPR001494	Importin-beta, N-terminal	Biological Process: intracellular protein transport (GO:0006886), Molecular Function: protein transporter activity (GO:0008565)
Lup000007.1	B1F37A3E868DC5FA	270	ProfileScan	PS51032	AP2_ERF	38	95	19.585	T	06-Aug-2014	IPR001471	AP2/ERF domain	Molecular Function: sequence-specific DNA binding transcription factor activity (GO:0003700), Biological Process: regulation of transcription, DNA-dependent (GO:0006355)
Lup000009.1	870F76BAE6420DF9	247	ProfileScan	PS50102	RRM	4	78	10.275	T	06-Aug-2014	IPR000504	RNA recognition motif domain	Molecular Function: nucleic acid binding (GO:0003676)
Lup000011.1	28EC0A10AEDC3971	516	ProfileScan	PS50088	ANK_REPEAT	172	204	9.912	T	06-Aug-2014	IPR002110	Ankyrin repeat	Molecular Function: protein binding (GO:0005515)
Lup000011.1	28EC0A10AEDC3971	516	ProfileScan	PS50088	ANK_REPEAT	205	237	9.190	T	06-Aug-2014	IPR002110	Ankyrin repeat	Molecular Function: protein binding (GO:0005515)
Lup000011.1	28EC0A10AEDC3971	516	ProfileScan	PS50088	ANK_REPEAT	238	270	10.579	T	06-Aug-2014	IPR002110	Ankyrin repeat	Molecular Function: protein binding (GO:0005515)
Lup000011.1	28EC0A10AEDC3971	516	ProfileScan	PS50088	ANK_REPEAT	271	303	11.701	T	06-Aug-2014	IPR002110	Ankyrin repeat	Molecular Function: protein binding (GO:0005515)
Lup000011.1	28EC0A10AEDC3971	516	ProfileScan	PS50088	ANK_REPEAT	305	337	15.868	T	06-Aug-2014	IPR002110	Ankyrin repeat	Molecular Function: protein binding (GO:0005515)
Lup000011.1	28EC0A10AEDC3971	516	ProfileScan	PS50088	ANK_REPEAT	364	391	8.603	T	06-Aug-2014	IPR002110	Ankyrin repeat	Molecular Function: protein binding (GO:0005515)
Lup000011.1	28EC0A10AEDC3971	516	ProfileScan	PS50088	ANK_REPEAT	392	424	14.052	T	06-Aug-2014	IPR002110	Ankyrin repeat	Molecular Function: protein binding (GO:0005515)
Lup000011.1	28EC0A10AEDC3971	516	ProfileScan	PS50088	ANK_REPEAT	425	457	12.716	T	06-Aug-2014	IPR002110	Ankyrin repeat	Molecular Function: protein binding (GO:0005515)
Lup000011.1	28EC0A10AEDC3971	516	ProfileScan	PS50202	MSP	4	135	13.510	T	06-Aug-2014	IPR000535	Major sperm protein	Molecular Function: structural molecule activity (GO:0005198)
Lup000011.1	28EC0A10AEDC3971	516	ProfileScan	PS50297	ANK_REP_REGION	172	490	82.026	T	06-Aug-2014	IPR020683	Ankyrin repeat-containing domain
Lup000013.2	259BB019730C2DC9	105	ProfileScan	PS50082	WD_REPEATS_2	30	59	10.943	T	06-Aug-2014	IPR001680	WD40 repeat	Molecular Function: protein binding (GO:0005515)
Lup000013.2	259BB019730C2DC9	105	ProfileScan	PS50294	WD_REPEATS_REGION	18	101	14.714	T	06-Aug-2014	IPR017986	WD40-repeat-containing domain	Molecular Function: protein binding (GO:0005515)
Lup000015.1	A543B9489A14E475	783	ProfileScan	PS50011	PROTEIN_KINASE_DOM	477	752	22.351	T	06-Aug-2014	IPR000719	Protein kinase, catalytic domain	Molecular Function: protein kinase activity (GO:0004672), Molecular Function: ATP binding (GO:0005524), Biological Process: protein phosphorylation (GO:0006468)
Lup000015.1	A543B9489A14E475	783	ProfileScan	PS51450	LRR	128	150	4.901	T	06-Aug-2014	IPR001611	Leucine-rich repeat	Molecular Function: protein binding (GO:0005515)
Lup000015.1	A543B9489A14E475	783	ProfileScan	PS51450	LRR	200	222	7.188	T	06-Aug-2014	IPR001611	Leucine-rich repeat	Molecular Function: protein binding (GO:0005515)
Lup000015.1	A543B9489A14E475	783	ProfileScan	PS51450	LRR	244	266	4.809	T	06-Aug-2014	IPR001611	Leucine-rich repeat	Molecular Function: protein binding (GO:0005515)
Lup000015.1	A543B9489A14E475	783	ProfileScan	PS51450	LRR	292	313	4.516	T	06-Aug-2014	IPR001611	Leucine-rich repeat	Molecular Function: protein binding (GO:0005515)
Lup000021.1	C0D5A274BDF4942B	127	ProfileScan	PS51485	PHYTOCYANIN	30	127	31.154	T	06-Aug-2014	IPR003245	Plastocyanin-like	Molecular Function: copper ion binding (GO:0005507), Molecular Function: electron carrier activity (GO:0009055)
Lup000023.1	F43D3FC6A53BF843	117	ProfileScan	PS51485	PHYTOCYANIN	20	117	29.788	T	06-Aug-2014	IPR003245	Plastocyanin-like	Molecular Function: copper ion binding (GO:0005507), Molecular Function: electron carrier activity (GO:0009055)
Lup000024.1	C9A6D4DDB5FCF23E	393	ProfileScan	PS50089	ZF_RING_2	196	237	11.973	T	06-Aug-2014	IPR001841	Zinc finger, RING-type	Molecular Function: protein binding (GO:0005515), Molecular Function: zinc ion binding (GO:0008270)
Lup000027.2	A8A860782E61DE87	430	ProfileScan	PS51363	W2	265	430	25.872	T	06-Aug-2014	IPR003307	eIF4-gamma/eIF5/eIF2-epsilon	Molecular Function: binding (GO:0005488)
Lup000032.1	1540BFA1D11C61D2	129	ProfileScan	PS50011	PROTEIN_KINASE_DOM	9	129	10.464	T	06-Aug-2014	IPR000719	Protein kinase, catalytic domain	Molecular Function: protein kinase activity (GO:0004672), Molecular Function: ATP binding (GO:0005524), Biological Process: protein phosphorylation (GO:0006468)
Lup000034.1	696FB35EA5480573	360	ProfileScan	PS51375	PPR	75	109	11.466	T	06-Aug-2014	IPR002885	Pentatricopeptide repeat
Lup000034.1	696FB35EA5480573	360	ProfileScan	PS51375	PPR	44	74	5.766	T	06-Aug-2014	IPR002885	Pentatricopeptide repeat
Lup000034.1	696FB35EA5480573	360	ProfileScan	PS51375	PPR	178	212	11.893	T	06-Aug-2014	IPR002885	Pentatricopeptide repeat
Lup000034.1	696FB35EA5480573	360	ProfileScan	PS51375	PPR	147	177	9.065	T	06-Aug-2014	IPR002885	Pentatricopeptide repeat
Lup000034.1	696FB35EA5480573	360	ProfileScan	PS51375	PPR	110	145	6.741	T	06-Aug-2014	IPR002885	Pentatricopeptide repeat
Lup000034.1	696FB35EA5480573	360	ProfileScan	PS51375	PPR	249	279	7.859	T	06-Aug-2014	IPR002885	Pentatricopeptide repeat
Lup000034.1	696FB35EA5480573	360	ProfileScan	PS51375	PPR	213	243	6.029	T	06-Aug-2014	IPR002885	Pentatricopeptide repeat
Lup000034.1	696FB35EA5480573	360	ProfileScan	PS51375	PPR	281	311	6.796	T	06-Aug-2014	IPR002885	Pentatricopeptide repeat
Lup000034.1	696FB35EA5480573	360	ProfileScan	PS51375	PPR	315	349	6.873	T	06-Aug-2014	IPR002885	Pentatricopeptide repeat
Lup000035.1	824E3FFCD828D14A	182	ProfileScan	PS51450	LRR	40	62	6.996	T	06-Aug-2014	IPR001611	Leucine-rich repeat	Molecular Function: protein binding (GO:0005515)
Lup000035.1	824E3FFCD828D14A	182	ProfileScan	PS51450	LRR	63	86	5.587	T	06-Aug-2014	IPR001611	Leucine-rich repeat	Molecular Function: protein binding (GO:0005515)
Lup000035.1	824E3FFCD828D14A	182	ProfileScan	PS51450	LRR	90	111	7.535	T	06-Aug-2014	IPR001611	Leucine-rich repeat	Molecular Function: protein binding (GO:0005515)
Lup000035.1	824E3FFCD828D14A	182	ProfileScan	PS51450	LRR	112	133	5.587	T	06-Aug-2014	IPR001611	Leucine-rich repeat	Molecular Function: protein binding (GO:0005515)
Lup000035.1	824E3FFCD828D14A	182	ProfileScan	PS51450	LRR	135	156	6.488	T	06-Aug-2014	IPR001611	Leucine-rich repeat	Molecular Function: protein binding (GO:0005515)
Lup000036.1	563AC0D3958DBA48	172	ProfileScan	PS51450	LRR	21	41	6.811	T	06-Aug-2014	IPR001611	Leucine-rich repeat	Molecular Function: protein binding (GO:0005515)
Lup000036.1	563AC0D3958DBA48	172	ProfileScan	PS51450	LRR	42	63	6.226	T	06-Aug-2014	IPR001611	Leucine-rich repeat	Molecular Function: protein binding (GO:0005515)
Lup000036.1	563AC0D3958DBA48	172	ProfileScan	PS51450	LRR	64	85	9.090	T	06-Aug-2014	IPR001611	Leucine-rich repeat	Molecular Function: protein binding (GO:0005515)
Lup000036.1	563AC0D3958DBA48	172	ProfileScan	PS51450	LRR	86	107	9.398	T	06-Aug-2014	IPR001611	Leucine-rich repeat	Molecular Function: protein binding (GO:0005515)
Lup000036.1	563AC0D3958DBA48	172	ProfileScan	PS51450	LRR	108	129	8.367	T	06-Aug-2014	IPR001611	Leucine-rich repeat	Molecular Function: protein binding (GO:0005515)
Lup000037.1	99896857ACAFF62E	942	ProfileScan	PS51258	MHD1	499	641	23.668	T	06-Aug-2014	IPR014770	Munc13 homology 1
Lup000037.1	99896857ACAFF62E	942	ProfileScan	PS51259	MHD2	771	883	14.551	T	06-Aug-2014	IPR014772	Mammalian uncoordinated homology 13, domain 2
Lup000038.1	EB10B36B2051850E	694	ProfileScan	PS51375	PPR	21	55	6.960	T	06-Aug-2014	IPR002885	Pentatricopeptide repeat
Lup000038.1	EB10B36B2051850E	694	ProfileScan	PS51375	PPR	57	91	10.041	T	06-Aug-2014	IPR002885	Pentatricopeptide repeat
Lup000038.1	EB10B36B2051850E	694	ProfileScan	PS51375	PPR	119	153	11.115	T	06-Aug-2014	IPR002885	Pentatricopeptide repeat
Lup000038.1	EB10B36B2051850E	694	ProfileScan	PS51375	PPR	92	118	5.963	T	06-Aug-2014	IPR002885	Pentatricopeptide repeat
Lup000038.1	EB10B36B2051850E	694	ProfileScan	PS51375	PPR	220	254	13.011	T	06-Aug-2014	IPR002885	Pentatricopeptide repeat
Lup000038.1	EB10B36B2051850E	694	ProfileScan	PS51375	PPR	189	219	7.410	T	06-Aug-2014	IPR002885	Pentatricopeptide repeat
Lup000038.1	EB10B36B2051850E	694	ProfileScan	PS51375	PPR	255	285	7.881	T	06-Aug-2014	IPR002885	Pentatricopeptide repeat
Lup000038.1	EB10B36B2051850E	694	ProfileScan	PS51375	PPR	286	320	11.312	T	06-Aug-2014	IPR002885	Pentatricopeptide repeat
Lup000038.1	EB10B36B2051850E	694	ProfileScan	PS51375	PPR	321	355	5.393	T	06-Aug-2014	IPR002885	Pentatricopeptide repeat
Lup000038.1	EB10B36B2051850E	694	ProfileScan	PS51375	PPR	387	421	12.956	T	06-Aug-2014	IPR002885	Pentatricopeptide repeat
Lup000038.1	EB10B36B2051850E	694	ProfileScan	PS51375	PPR	356	386	7.300	T	06-Aug-2014	IPR002885	Pentatricopeptide repeat
Lup000038.1	EB10B36B2051850E	694	ProfileScan	PS51375	PPR	422	456	9.164	T	06-Aug-2014	IPR002885	Pentatricopeptide repeat
Lup000038.1	EB10B36B2051850E	694	ProfileScan	PS51375	PPR	457	487	7.245	T	06-Aug-2014	IPR002885	Pentatricopeptide repeat
Lup000038.1	EB10B36B2051850E	694	ProfileScan	PS51375	PPR	489	519	6.149	T	06-Aug-2014	IPR002885	Pentatricopeptide repeat
Lup000038.1	EB10B36B2051850E	694	ProfileScan	PS51375	PPR	523	557	6.303	T	06-Aug-2014	IPR002885	Pentatricopeptide repeat
Lup000039.1	443169649C3DF1CC	239	ProfileScan	PS51032	AP2_ERF	59	116	22.761	T	06-Aug-2014	IPR001471	AP2/ERF domain	Molecular Function: sequence-specific DNA binding transcription factor activity (GO:0003700), Biological Process: regulation of transcription, DNA-dependent (GO:0006355)
Lup000040.1	DA95D39AD3D02235	757	ProfileScan	PS51295	CRM	216	312	17.672	T	06-Aug-2014	IPR001890	RNA-binding, CRM domain	Molecular Function: RNA binding (GO:0003723)
Lup000040.1	DA95D39AD3D02235	757	ProfileScan	PS51295	CRM	334	430	16.826	T	06-Aug-2014	IPR001890	RNA-binding, CRM domain	Molecular Function: RNA binding (GO:0003723)
Lup000041.1	D3345AF6CE371F6E	500	ProfileScan	PS50850	MFS	29	478	43.918	T	06-Aug-2014	IPR020846	Major facilitator superfamily domain
Lup000042.1	8071B271B23FE817	510	ProfileScan	PS50850	MFS	29	478	46.449	T	06-Aug-2014	IPR020846	Major facilitator superfamily domain
Lup000051.1	FAF544D3A846604A	238	ProfileScan	PS51355	GLUTATHIONE_PEROXID_3	71	238	72.157	T	06-Aug-2014	IPR000889	Glutathione peroxidase	Molecular Function: glutathione peroxidase activity (GO:0004602), Biological Process: response to oxidative stress (GO:0006979), Biological Process: oxidation-reduction process (GO:0055114)
Lup000054.1	CDF96F74E8E4E6D0	535	ProfileScan	PS51375	PPR	95	129	5.930	T	06-Aug-2014	IPR002885	Pentatricopeptide repeat
Lup000054.1	CDF96F74E8E4E6D0	535	ProfileScan	PS51375	PPR	151	185	7.432	T	06-Aug-2014	IPR002885	Pentatricopeptide repeat
Lup000054.1	CDF96F74E8E4E6D0	535	ProfileScan	PS51375	PPR	186	220	8.320	T	06-Aug-2014	IPR002885	Pentatricopeptide repeat
Lup000054.1	CDF96F74E8E4E6D0	535	ProfileScan	PS51375	PPR	221	255	9.558	T	06-Aug-2014	IPR002885	Pentatricopeptide repeat
Lup000054.1	CDF96F74E8E4E6D0	535	ProfileScan	PS51375	PPR	293	327	10.457	T	06-Aug-2014	IPR002885	Pentatricopeptide repeat
Lup000054.1	CDF96F74E8E4E6D0	535	ProfileScan	PS51375	PPR	256	292	5.831	T	06-Aug-2014	IPR002885	Pentatricopeptide repeat
Lup000054.1	CDF96F74E8E4E6D0	535	ProfileScan	PS51375	PPR	328	362	12.101	T	06-Aug-2014	IPR002885	Pentatricopeptide repeat
Lup000054.1	CDF96F74E8E4E6D0	535	ProfileScan	PS51375	PPR	363	397	7.859	T	06-Aug-2014	IPR002885	Pentatricopeptide repeat
Lup000054.1	CDF96F74E8E4E6D0	535	ProfileScan	PS51375	PPR	398	432	8.331	T	06-Aug-2014	IPR002885	Pentatricopeptide repeat
Lup000054.1	CDF96F74E8E4E6D0	535	ProfileScan	PS51375	PPR	433	467	10.939	T	06-Aug-2014	IPR002885	Pentatricopeptide repeat
Lup000054.1	CDF96F74E8E4E6D0	535	ProfileScan	PS51375	PPR	468	502	10.457	T	06-Aug-2014	IPR002885	Pentatricopeptide repeat
Lup000054.1	CDF96F74E8E4E6D0	535	ProfileScan	PS51375	PPR	503	535	7.629	T	06-Aug-2014	IPR002885	Pentatricopeptide repeat
Lup000055.1	56350140A72620E0	146	ProfileScan	PS50127	UBIQUITIN_CONJUGAT_2	16	133	16.198	T	06-Aug-2014	IPR000608	Ubiquitin-conjugating enzyme, E2	Molecular Function: acid-amino acid ligase activity (GO:0016881)
Lup000056.1	6DC9DC1B177F0237	609	ProfileScan	PS50102	RRM	1	71	12.646	T	06-Aug-2014	IPR000504	RNA recognition motif domain	Molecular Function: nucleic acid binding (GO:0003676)
Lup000058.1	4204ED96193B9FC2	349	ProfileScan	PS50863	B3	95	203	13.944	T	06-Aug-2014	IPR003340	B3 DNA binding domain	Molecular Function: DNA binding (GO:0003677), Biological Process: regulation of transcription, DNA-dependent (GO:0006355)
Lup000068.1	D3AF24C4C6408B2B	322	ProfileScan	PS50191	CRAL_TRIO	78	242	17.427	T	06-Aug-2014	IPR001251	CRAL-TRIO domain
Lup000074.1	EB76D1B4B1401A60	311	ProfileScan	PS50217	BZIP	254	299	11.519	T	06-Aug-2014	IPR004827	Basic-leucine zipper domain	Molecular Function: sequence-specific DNA binding transcription factor activity (GO:0003700), Biological Process: regulation of transcription, DNA-dependent (GO:0006355), Molecular Function: sequence-specific DNA binding (GO:0043565)
Lup000080.1	49E8017C49869EDA	347	ProfileScan	PS50865	ZF_MYND_2	280	322	11.024	T	06-Aug-2014	IPR002893	Zinc finger, MYND-type	Molecular Function: zinc ion binding (GO:0008270)
Lup000082.1	9FE202DAF536CC61	782	ProfileScan	PS50076	DNAJ_2	66	130	14.606	T	06-Aug-2014	IPR001623	Heat shock protein DnaJ, N-terminal	Molecular Function: heat shock protein binding (GO:0031072)
Lup000085.1	329221539011E9BC	644	ProfileScan	PS50893	ABC_TRANSPORTER_2	43	295	19.395	T	06-Aug-2014	IPR003439	ABC transporter-like	Molecular Function: ATP binding (GO:0005524), Molecular Function: ATPase activity (GO:0016887)
Lup000091.1	DF07E57887D9B237	298	ProfileScan	PS51471	FE2OG_OXY	147	249	9.900	T	06-Aug-2014	IPR005123	Oxoglutarate/iron-dependent oxygenase	Molecular Function: oxidoreductase activity (GO:0016491), Molecular Function: oxidoreductase activity, acting on paired donors, with incorporation or reduction of molecular oxygen, 2-oxoglutarate as one donor, and incorporation of one atom each of oxygen into both donors (GO:0016706), Biological Process: oxidation-reduction process (GO:0055114)
Lup000092.1	A56F77F68395F23A	666	ProfileScan	PS50011	PROTEIN_KINASE_DOM	334	617	37.898	T	06-Aug-2014	IPR000719	Protein kinase, catalytic domain	Molecular Function: protein kinase activity (GO:0004672), Molecular Function: ATP binding (GO:0005524), Biological Process: protein phosphorylation (GO:0006468)
Lup000096.1	5264485CA7A2232C	342	ProfileScan	PS50157	ZINC_FINGER_C2H2_2	13	42	11.115	T	06-Aug-2014	IPR007087	Zinc finger, C2H2	Cellular Component: intracellular (GO:0005622), Molecular Function: zinc ion binding (GO:0008270)
Lup000016.2	6889C276FE2FBA81	265	BlastProDom	PD012503	Q3IZM8_RHOS4_Q3IZM8;	60	160	0.004	T	06-Aug-2014	IPR020055	Ribosomal protein L25, short-form	Molecular Function: structural constituent of ribosome (GO:0003735), Cellular Component: intracellular (GO:0005622), Cellular Component: ribosome (GO:0005840), Biological Process: translation (GO:0006412), Molecular Function: 5S rRNA binding (GO:0008097)
Lup000021.1	C0D5A274BDF4942B	127	BlastProDom	PD003122	Q53RK6_ORYSA_Q53RK6;	60	124	2e-12	T	06-Aug-2014	IPR003245	Plastocyanin-like	Molecular Function: copper ion binding (GO:0005507), Molecular Function: electron carrier activity (GO:0009055)
Lup000023.1	F43D3FC6A53BF843	117	BlastProDom	PD003122	Q53RK6_ORYSA_Q53RK6;	50	114	3e-11	T	06-Aug-2014	IPR003245	Plastocyanin-like	Molecular Function: copper ion binding (GO:0005507), Molecular Function: electron carrier activity (GO:0009055)
Lup000025.1	CF6DCC2FF061E1A3	402	BlastProDom	PD169947	Q49KT9_EUCGL_Q49KT9;	305	356	6e-12	T	06-Aug-2014	NULL	NULL
Lup000093.1	871792CACEB47E0F	81	BlastProDom	PD003584	PSBH_ATRBE_Q7FNS3;	23	78	1e-25	T	06-Aug-2014	IPR001056	Photosystem II PsbH, phosphoprotein	Cellular Component: photosystem II (GO:0009523), Biological Process: photosynthesis (GO:0015979), Cellular Component: membrane (GO:0016020), Molecular Function: phosphate ion binding (GO:0042301), Biological Process: protein stabilization (GO:0050821)
Lup000094.4	0CA5B29FE8A5C905	335	BlastProDom	PD001179	RPOA_PEA_P13911;	278	316	4e-12	T	06-Aug-2014	IPR011260	RNA polymerase, alpha subunit, C-terminal	Molecular Function: DNA binding (GO:0003677), Molecular Function: DNA-directed RNA polymerase activity (GO:0003899), Biological Process: transcription, DNA-dependent (GO:0006351)
Lup000001.1	A357D93D4981D9A2	214	HMMPfam	PF07797	DUF1639	139	188	3.7e-22	T	06-Aug-2014	IPR012438	Protein of unknown function DUF1639
Lup000004.1	43B009842BFD8F79	129	HMMPfam	PF00085	Thioredoxin	18	102	7.9e-05	T	06-Aug-2014	IPR013766	Thioredoxin domain	Biological Process: cell redox homeostasis (GO:0045454)
Lup000005.1	22B1316E2E110F2D	1088	HMMPfam	PF13646	HEAT_2	355	458	4.9e-07	T	06-Aug-2014	NULL	NULL
Lup000005.1	22B1316E2E110F2D	1088	HMMPfam	PF02985	HEAT	897	924	2.1e-05	T	06-Aug-2014	IPR000357	HEAT	Molecular Function: protein binding (GO:0005515)
Lup000005.1	22B1316E2E110F2D	1088	HMMPfam	PF13513	HEAT_EZ	491	546	0.0016	T	06-Aug-2014	NULL	NULL
Lup000005.1	22B1316E2E110F2D	1088	HMMPfam	PF03810	IBN_N	13	86	2.8e-05	T	06-Aug-2014	IPR001494	Importin-beta, N-terminal	Biological Process: intracellular protein transport (GO:0006886), Molecular Function: protein transporter activity (GO:0008565)
Lup000007.1	B1F37A3E868DC5FA	270	HMMPfam	PF00847	AP2	38	87	2.2e-15	T	06-Aug-2014	IPR001471	AP2/ERF domain	Molecular Function: sequence-specific DNA binding transcription factor activity (GO:0003700), Biological Process: regulation of transcription, DNA-dependent (GO:0006355)
Lup000009.1	870F76BAE6420DF9	247	HMMPfam	PF00076	RRM_1	8	66	1.5e-07	T	06-Aug-2014	IPR000504	RNA recognition motif domain	Molecular Function: nucleic acid binding (GO:0003676)
Lup000010.1	1F95F1BE3D91AE8F	763	HMMPfam	PF01717	Meth_synt_2	432	755	7.5e-146	T	06-Aug-2014	IPR002629	Methionine synthase, vitamin-B12 independent	Molecular Function: 5-methyltetrahydropteroyltriglutamate-homocysteine S-methyltransferase activity (GO:0003871), Biological Process: methionine biosynthetic process (GO:0009086)
Lup000010.1	1F95F1BE3D91AE8F	763	HMMPfam	PF08267	Meth_synt_1	3	317	9.1e-114	T	06-Aug-2014	IPR013215	Cobalamin (vitamin B12)-independent methionine synthase MetE, N-terminal	Molecular Function: 5-methyltetrahydropteroyltriglutamate-homocysteine S-methyltransferase activity (GO:0003871), Molecular Function: zinc ion binding (GO:0008270), Biological Process: cellular amino acid biosynthetic process (GO:0008652)
Lup000011.1	28EC0A10AEDC3971	516	HMMPfam	PF12796	Ank_2	210	302	8.9e-17	T	06-Aug-2014	IPR020683	Ankyrin repeat-containing domain
Lup000011.1	28EC0A10AEDC3971	516	HMMPfam	PF00023	Ank	306	337	1.6e-09	T	06-Aug-2014	IPR002110	Ankyrin repeat	Molecular Function: protein binding (GO:0005515)
Lup000011.1	28EC0A10AEDC3971	516	HMMPfam	PF13637	Ank_4	393	445	2e-14	T	06-Aug-2014	NULL	NULL
Lup000011.1	28EC0A10AEDC3971	516	HMMPfam	PF13606	Ank_3	173	199	9.9e-05	T	06-Aug-2014	NULL	NULL
Lup000011.1	28EC0A10AEDC3971	516	HMMPfam	PF00635	Motile_Sperm	5	106	4.5e-06	T	06-Aug-2014	IPR000535	Major sperm protein	Molecular Function: structural molecule activity (GO:0005198)
Lup000013.2	259BB019730C2DC9	105	HMMPfam	PF00400	WD40	26	50	0.0017	T	06-Aug-2014	IPR001680	WD40 repeat	Molecular Function: protein binding (GO:0005515)
Lup000013.2	259BB019730C2DC9	105	HMMPfam	PF00400	WD40	57	87	6.9e-06	T	06-Aug-2014	IPR001680	WD40 repeat	Molecular Function: protein binding (GO:0005515)
Lup000014.1	C38D5BF6A666FD6A	761	HMMPfam	PF01902	ATP_bind_4	1	54	4.9e-05	T	06-Aug-2014	IPR002761	Domain of unknown function DUF71, ATP-binding domain
Lup000014.1	C38D5BF6A666FD6A	761	HMMPfam	PF01902	ATP_bind_4	109	251	2.6e-26	T	06-Aug-2014	IPR002761	Domain of unknown function DUF71, ATP-binding domain
Lup000014.1	C38D5BF6A666FD6A	761	HMMPfam	PF01042	Ribonuc_L-PSP	350	419	1.2e-08	T	06-Aug-2014	IPR006175	YjgF/Yer057p/UK114 family
Lup000014.1	C38D5BF6A666FD6A	761	HMMPfam	PF01042	Ribonuc_L-PSP	449	577	8.7e-09	T	06-Aug-2014	IPR006175	YjgF/Yer057p/UK114 family
Lup000015.1	A543B9489A14E475	783	HMMPfam	PF07714	Pkinase_Tyr	486	748	2e-19	T	06-Aug-2014	IPR001245	Serine-threonine/tyrosine-protein kinase catalytic domain	Molecular Function: protein kinase activity (GO:0004672), Biological Process: protein phosphorylation (GO:0006468)
Lup000015.1	A543B9489A14E475	783	HMMPfam	PF00560	LRR_1	200	221	0.68	T	06-Aug-2014	IPR001611	Leucine-rich repeat	Molecular Function: protein binding (GO:0005515)
Lup000017.1	00E5E30CD2FCD479	638	HMMPfam	PF13520	AA_permease_2	44	426	1.6e-54	T	06-Aug-2014	NULL	NULL
Lup000017.1	00E5E30CD2FCD479	638	HMMPfam	PF13906	AA_permease_C	563	613	1.6e-20	T	06-Aug-2014	NULL	NULL
Lup000018.1	4DF2F9AE3316C6F9	242	HMMPfam	PF13906	AA_permease_C	167	217	4e-21	T	06-Aug-2014	NULL	NULL
Lup000019.2	24562C4C5BE54964	624	HMMPfam	PF13520	AA_permease_2	41	423	1.5e-51	T	06-Aug-2014	NULL	NULL
Lup000019.2	24562C4C5BE54964	624	HMMPfam	PF13906	AA_permease_C	553	603	8e-21	T	06-Aug-2014	NULL	NULL
Lup000020.1	D948AADB8B134DCB	560	HMMPfam	PF03936	Terpene_synth_C	237	505	1.6e-93	T	06-Aug-2014	IPR005630	Terpene synthase, metal-binding domain	Molecular Function: magnesium ion binding (GO:0000287), Molecular Function: terpene synthase activity (GO:0010333), Molecular Function: lyase activity (GO:0016829)
Lup000020.1	D948AADB8B134DCB	560	HMMPfam	PF01397	Terpene_synth	32	207	1.7e-54	T	06-Aug-2014	IPR001906	Terpene synthase-like	Biological Process: metabolic process (GO:0008152), Molecular Function: terpene synthase activity (GO:0010333), Molecular Function: lyase activity (GO:0016829)
Lup000021.1	C0D5A274BDF4942B	127	HMMPfam	PF02298	Cu_bind_like	42	119	2.1e-21	T	06-Aug-2014	IPR003245	Plastocyanin-like	Molecular Function: copper ion binding (GO:0005507), Molecular Function: electron carrier activity (GO:0009055)
Lup000023.1	F43D3FC6A53BF843	117	HMMPfam	PF02298	Cu_bind_like	32	109	2e-19	T	06-Aug-2014	IPR003245	Plastocyanin-like	Molecular Function: copper ion binding (GO:0005507), Molecular Function: electron carrier activity (GO:0009055)
Lup000024.1	C9A6D4DDB5FCF23E	393	HMMPfam	PF06547	DUF1117	268	377	1.7e-37	T	06-Aug-2014	IPR010543	Domain of unknown function DUF1117
Lup000024.1	C9A6D4DDB5FCF23E	393	HMMPfam	PF14369	zf-RING_3	6	38	1.5e-14	T	06-Aug-2014	NULL	NULL
Lup000024.1	C9A6D4DDB5FCF23E	393	HMMPfam	PF13639	zf-RING_2	195	238	6.4e-13	T	06-Aug-2014	NULL	NULL
Lup000025.1	CF6DCC2FF061E1A3	402	HMMPfam	PF10839	DUF2647	296	354	7.4e-30	T	06-Aug-2014	IPR022546	Uncharacterised protein family Ycf68
Lup000026.1	6DFBF5429AF8B6BF	596	HMMPfam	PF08719	DUF1768	428	582	2.4e-42	T	06-Aug-2014	IPR012816	Conserved hypothetical protein CHP02464
Lup000026.1	6DFBF5429AF8B6BF	596	HMMPfam	PF01872	RibD_C	190	392	7e-41	T	06-Aug-2014	IPR002734	Bacterial bifunctional deaminase-reductase, C-terminal	Molecular Function: 5-amino-6-(5-phosphoribosylamino)uracil reductase activity (GO:0008703), Biological Process: riboflavin biosynthetic process (GO:0009231), Biological Process: oxidation-reduction process (GO:0055114)
Lup000026.1	6DFBF5429AF8B6BF	596	HMMPfam	PF00383	dCMP_cyt_deam_1	34	130	4.2e-05	T	06-Aug-2014	IPR002125	CMP/dCMP deaminase, zinc-binding	Molecular Function: zinc ion binding (GO:0008270), Molecular Function: hydrolase activity (GO:0016787)
Lup000027.2	A8A860782E61DE87	430	HMMPfam	PF02020	W2	355	430	8.4e-21	T	06-Aug-2014	IPR003307	eIF4-gamma/eIF5/eIF2-epsilon	Molecular Function: binding (GO:0005488)
Lup000029.1	B08BB49C727E5232	473	HMMPfam	PF13506	Glyco_transf_21	90	197	3.4e-09	T	06-Aug-2014	NULL	NULL
Lup000030.1	B29837EC8CB315CC	591	HMMPfam	PF03949	Malic_M	307	560	1.2e-88	T	06-Aug-2014	IPR012302	Malic enzyme, NAD-binding	Molecular Function: oxidoreductase activity, acting on the CH-OH group of donors, NAD or NADP as acceptor (GO:0016616), Molecular Function: NAD binding (GO:0051287), Biological Process: oxidation-reduction process (GO:0055114)
Lup000030.1	B29837EC8CB315CC	591	HMMPfam	PF00390	malic	116	296	6.1e-79	T	06-Aug-2014	IPR012301	Malic enzyme, N-terminal	Molecular Function: oxidoreductase activity, acting on the CH-OH group of donors, NAD or NADP as acceptor (GO:0016616), Biological Process: oxidation-reduction process (GO:0055114)
Lup000032.1	1540BFA1D11C61D2	129	HMMPfam	PF00069	Pkinase	13	120	2.9e-12	T	06-Aug-2014	IPR000719	Protein kinase, catalytic domain	Molecular Function: protein kinase activity (GO:0004672), Molecular Function: ATP binding (GO:0005524), Biological Process: protein phosphorylation (GO:0006468)
Lup000034.1	696FB35EA5480573	360	HMMPfam	PF01535	PPR	52	70	0.27	T	06-Aug-2014	IPR002885	Pentatricopeptide repeat
Lup000034.1	696FB35EA5480573	360	HMMPfam	PF01535	PPR	253	277	0.00063	T	06-Aug-2014	IPR002885	Pentatricopeptide repeat
Lup000034.1	696FB35EA5480573	360	HMMPfam	PF13041	PPR_2	78	121	9.3e-10	T	06-Aug-2014	IPR002885	Pentatricopeptide repeat
Lup000034.1	696FB35EA5480573	360	HMMPfam	PF13041	PPR_2	178	225	9.3e-09	T	06-Aug-2014	IPR002885	Pentatricopeptide repeat
Lup000035.1	824E3FFCD828D14A	182	HMMPfam	PF00560	LRR_1	41	61	0.16	T	06-Aug-2014	IPR001611	Leucine-rich repeat	Molecular Function: protein binding (GO:0005515)
Lup000035.1	824E3FFCD828D14A	182	HMMPfam	PF00560	LRR_1	91	107	0.097	T	06-Aug-2014	IPR001611	Leucine-rich repeat	Molecular Function: protein binding (GO:0005515)
Lup000036.1	563AC0D3958DBA48	172	HMMPfam	PF12799	LRR_4	65	105	7.4e-11	T	06-Aug-2014	NULL	NULL
Lup000036.1	563AC0D3958DBA48	172	HMMPfam	PF13504	LRR_7	20	34	2.6	T	06-Aug-2014	NULL	NULL
Lup000036.1	563AC0D3958DBA48	172	HMMPfam	PF13504	LRR_7	108	122	3.9	T	06-Aug-2014	NULL	NULL
Lup000037.1	99896857ACAFF62E	942	HMMPfam	PF05664	DUF810	18	706	1.1e-235	T	06-Aug-2014	IPR008528	Protein of unknown function DUF810
Lup000038.1	EB10B36B2051850E	694	HMMPfam	PF13041	PPR_2	119	166	9.6e-09	T	06-Aug-2014	IPR002885	Pentatricopeptide repeat
Lup000038.1	EB10B36B2051850E	694	HMMPfam	PF13041	PPR_2	219	265	6.1e-14	T	06-Aug-2014	IPR002885	Pentatricopeptide repeat
Lup000038.1	EB10B36B2051850E	694	HMMPfam	PF13041	PPR_2	285	334	2.8e-10	T	06-Aug-2014	IPR002885	Pentatricopeptide repeat
Lup000038.1	EB10B36B2051850E	694	HMMPfam	PF13041	PPR_2	387	433	1.3e-11	T	06-Aug-2014	IPR002885	Pentatricopeptide repeat
Lup000038.1	EB10B36B2051850E	694	HMMPfam	PF01535	PPR	61	88	0.0016	T	06-Aug-2014	IPR002885	Pentatricopeptide repeat
Lup000038.1	EB10B36B2051850E	694	HMMPfam	PF01535	PPR	90	116	0.00033	T	06-Aug-2014	IPR002885	Pentatricopeptide repeat
Lup000038.1	EB10B36B2051850E	694	HMMPfam	PF01535	PPR	360	387	0.46	T	06-Aug-2014	IPR002885	Pentatricopeptide repeat
Lup000038.1	EB10B36B2051850E	694	HMMPfam	PF01535	PPR	461	484	0.03	T	06-Aug-2014	IPR002885	Pentatricopeptide repeat
Lup000038.1	EB10B36B2051850E	694	HMMPfam	PF01535	PPR	492	510	0.53	T	06-Aug-2014	IPR002885	Pentatricopeptide repeat
Lup000038.1	EB10B36B2051850E	694	HMMPfam	PF13812	PPR_3	25	50	0.72	T	06-Aug-2014	IPR002885	Pentatricopeptide repeat
Lup000038.1	EB10B36B2051850E	694	HMMPfam	PF14432	DYW_deaminase	570	683	1.9e-15	T	06-Aug-2014	NULL	NULL
Lup000039.1	443169649C3DF1CC	239	HMMPfam	PF00847	AP2	58	108	1.5e-14	T	06-Aug-2014	IPR001471	AP2/ERF domain	Molecular Function: sequence-specific DNA binding transcription factor activity (GO:0003700), Biological Process: regulation of transcription, DNA-dependent (GO:0006355)
Lup000040.1	DA95D39AD3D02235	757	HMMPfam	PF01985	CRS1_YhbY	218	301	7e-20	T	06-Aug-2014	IPR001890	RNA-binding, CRM domain	Molecular Function: RNA binding (GO:0003723)
Lup000040.1	DA95D39AD3D02235	757	HMMPfam	PF01985	CRS1_YhbY	336	419	2.4e-15	T	06-Aug-2014	IPR001890	RNA-binding, CRM domain	Molecular Function: RNA binding (GO:0003723)
Lup000041.1	D3345AF6CE371F6E	500	HMMPfam	PF00083	Sugar_tr	30	485	7.6e-111	T	06-Aug-2014	IPR005828	General substrate transporter	Cellular Component: integral to membrane (GO:0016021), Molecular Function: transmembrane transporter activity (GO:0022857), Biological Process: transmembrane transport (GO:0055085)
Lup000042.1	8071B271B23FE817	510	HMMPfam	PF00083	Sugar_tr	30	486	1.1e-114	T	06-Aug-2014	IPR005828	General substrate transporter	Cellular Component: integral to membrane (GO:0016021), Molecular Function: transmembrane transporter activity (GO:0022857), Biological Process: transmembrane transport (GO:0055085)
Lup000043.1	908157B343517B81	335	HMMPfam	PF00903	Glyoxalase	72	192	1.3e-24	T	06-Aug-2014	IPR004360	Glyoxalase/fosfomycin resistance/dioxygenase
Lup000043.1	908157B343517B81	335	HMMPfam	PF00903	Glyoxalase	204	321	1.2e-13	T	06-Aug-2014	IPR004360	Glyoxalase/fosfomycin resistance/dioxygenase
Lup000044.1	41B55725076FACA9	289	HMMPfam	PF00722	Glyco_hydro_16	28	205	5.7e-58	T	06-Aug-2014	IPR000757	Glycoside hydrolase, family 16	Molecular Function: hydrolase activity, hydrolyzing O-glycosyl compounds (GO:0004553), Biological Process: carbohydrate metabolic process (GO:0005975)
Lup000044.1	41B55725076FACA9	289	HMMPfam	PF06955	XET_C	234	284	1.1e-19	T	06-Aug-2014	IPR010713	Xyloglucan endo-transglycosylase, C-terminal	Cellular Component: cell wall (GO:0005618), Biological Process: cellular glucan metabolic process (GO:0006073), Molecular Function: xyloglucan:xyloglucosyl transferase activity (GO:0016762), Cellular Component: apoplast (GO:0048046)
Lup000045.1	C9B105503EDCBA85	627	HMMPfam	PF07250	Glyoxal_oxid_N	111	364	4.9e-83	T	06-Aug-2014	IPR009880	Glyoxal oxidase, N-terminal
Lup000045.1	C9B105503EDCBA85	627	HMMPfam	PF09118	DUF1929	519	626	2.9e-22	T	06-Aug-2014	IPR015202	Domain of unknown function DUF1929
Lup000048.1	C91F3C57ABD855E6	337	HMMPfam	PF03134	TB2_DP1_HVA22	68	154	2.3e-27	T	06-Aug-2014	IPR004345	TB2/DP1/HVA22-related protein
Lup000049.1	B7F3F320EFA7EC99	176	HMMPfam	PF04844	Ovate	100	158	1.1e-24	T	06-Aug-2014	IPR006458	Ovate protein family, C-terminal
Lup000050.1	11C3229318097107	254	HMMPfam	PF04844	Ovate	125	182	3.6e-23	T	06-Aug-2014	IPR006458	Ovate protein family, C-terminal
Lup000051.1	FAF544D3A846604A	238	HMMPfam	PF00255	GSHPx	81	189	2e-43	T	06-Aug-2014	IPR000889	Glutathione peroxidase	Molecular Function: glutathione peroxidase activity (GO:0004602), Biological Process: response to oxidative stress (GO:0006979), Biological Process: oxidation-reduction process (GO:0055114)
Lup000054.1	CDF96F74E8E4E6D0	535	HMMPfam	PF13041	PPR_2	188	234	1.2e-10	T	06-Aug-2014	IPR002885	Pentatricopeptide repeat
Lup000054.1	CDF96F74E8E4E6D0	535	HMMPfam	PF13041	PPR_2	432	481	2.5e-08	T	06-Aug-2014	IPR002885	Pentatricopeptide repeat
Lup000054.1	CDF96F74E8E4E6D0	535	HMMPfam	PF01535	PPR	506	532	0.91	T	06-Aug-2014	IPR002885	Pentatricopeptide repeat
Lup000054.1	CDF96F74E8E4E6D0	535	HMMPfam	PF12854	PPR_1	323	356	5.4e-08	T	06-Aug-2014	IPR002885	Pentatricopeptide repeat
Lup000055.1	56350140A72620E0	146	HMMPfam	PF00179	UQ_con	44	136	3.4e-15	T	06-Aug-2014	IPR000608	Ubiquitin-conjugating enzyme, E2	Molecular Function: acid-amino acid ligase activity (GO:0016881)
Lup000056.1	6DC9DC1B177F0237	609	HMMPfam	PF00076	RRM_1	3	64	4.8e-11	T	06-Aug-2014	IPR000504	RNA recognition motif domain	Molecular Function: nucleic acid binding (GO:0003676)
Lup000058.1	4204ED96193B9FC2	349	HMMPfam	PF02362	B3	95	203	1e-27	T	06-Aug-2014	IPR003340	B3 DNA binding domain	Molecular Function: DNA binding (GO:0003677), Biological Process: regulation of transcription, DNA-dependent (GO:0006355)
Lup000059.1	A70A8B2378D7E3CF	223	HMMPfam	PF01061	ABC2_membrane	39	181	1.2e-34	T	06-Aug-2014	IPR013525	ABC-2 type transporter	Cellular Component: membrane (GO:0016020)
Lup000060.1	715C73FF55F8EBDA	354	HMMPfam	PF13839	PC-Esterase	108	236	1.2e-29	T	06-Aug-2014	NULL	NULL
Lup000060.1	715C73FF55F8EBDA	354	HMMPfam	PF13839	PC-Esterase	240	340	2.2e-22	T	06-Aug-2014	NULL	NULL
Lup000060.1	715C73FF55F8EBDA	354	HMMPfam	PF14416	PMR5N	53	106	5.5e-20	T	06-Aug-2014	NULL	NULL
Lup000062.1	A159E321AD239F72	372	HMMPfam	PF00657	Lipase_GDSL	21	352	1.3e-38	T	06-Aug-2014	IPR001087	Lipase, GDSL	Biological Process: lipid metabolic process (GO:0006629), Molecular Function: hydrolase activity, acting on ester bonds (GO:0016788)
Lup000063.1	231E9BFF0EDBF063	491	HMMPfam	PF01554	MatE	41	201	4.2e-26	T	06-Aug-2014	IPR002528	Multi antimicrobial extrusion protein	Biological Process: drug transmembrane transport (GO:0006855), Molecular Function: drug transmembrane transporter activity (GO:0015238), Molecular Function: antiporter activity (GO:0015297), Cellular Component: membrane (GO:0016020), Biological Process: transmembrane transport (GO:0055085)
Lup000063.1	231E9BFF0EDBF063	491	HMMPfam	PF01554	MatE	264	423	8.1e-37	T	06-Aug-2014	IPR002528	Multi antimicrobial extrusion protein	Biological Process: drug transmembrane transport (GO:0006855), Molecular Function: drug transmembrane transporter activity (GO:0015238), Molecular Function: antiporter activity (GO:0015297), Cellular Component: membrane (GO:0016020), Biological Process: transmembrane transport (GO:0055085)
Lup000064.1	32C94BF98501E083	342	HMMPfam	PF01025	GrpE	145	304	5.6e-46	T	06-Aug-2014	IPR000740	GrpE nucleotide exchange factor	Molecular Function: adenyl-nucleotide exchange factor activity (GO:0000774), Biological Process: protein folding (GO:0006457), Molecular Function: protein homodimerization activity (GO:0042803), Molecular Function: chaperone binding (GO:0051087)
Lup000065.1	ED3BB0E857BCBB8F	497	HMMPfam	PF01554	MatE	42	201	1.3e-26	T	06-Aug-2014	IPR002528	Multi antimicrobial extrusion protein	Biological Process: drug transmembrane transport (GO:0006855), Molecular Function: drug transmembrane transporter activity (GO:0015238), Molecular Function: antiporter activity (GO:0015297), Cellular Component: membrane (GO:0016020), Biological Process: transmembrane transport (GO:0055085)
Lup000065.1	ED3BB0E857BCBB8F	497	HMMPfam	PF01554	MatE	264	423	9e-37	T	06-Aug-2014	IPR002528	Multi antimicrobial extrusion protein	Biological Process: drug transmembrane transport (GO:0006855), Molecular Function: drug transmembrane transporter activity (GO:0015238), Molecular Function: antiporter activity (GO:0015297), Cellular Component: membrane (GO:0016020), Biological Process: transmembrane transport (GO:0055085)
Lup000068.1	D3AF24C4C6408B2B	322	HMMPfam	PF00650	CRAL_TRIO	93	237	2.8e-32	T	06-Aug-2014	IPR001251	CRAL-TRIO domain
Lup000068.1	D3AF24C4C6408B2B	322	HMMPfam	PF03765	CRAL_TRIO_N	18	64	9.2e-05	T	06-Aug-2014	IPR011074	CRAL/TRIO, N-terminal domain
Lup000073.1	8DFF09276AFDD374	443	HMMPfam	PF03936	Terpene_synth_C	215	388	1e-53	T	06-Aug-2014	IPR005630	Terpene synthase, metal-binding domain	Molecular Function: magnesium ion binding (GO:0000287), Molecular Function: terpene synthase activity (GO:0010333), Molecular Function: lyase activity (GO:0016829)
Lup000073.1	8DFF09276AFDD374	443	HMMPfam	PF01397	Terpene_synth	1	163	4.5e-51	T	06-Aug-2014	IPR001906	Terpene synthase-like	Biological Process: metabolic process (GO:0008152), Molecular Function: terpene synthase activity (GO:0010333), Molecular Function: lyase activity (GO:0016829)
Lup000074.1	EB76D1B4B1401A60	311	HMMPfam	PF00170	bZIP_1	256	298	1.3e-12	T	06-Aug-2014	IPR011616	bZIP transcription factor, bZIP-1	Molecular Function: sequence-specific DNA binding transcription factor activity (GO:0003700), Biological Process: regulation of transcription, DNA-dependent (GO:0006355), Molecular Function: sequence-specific DNA binding (GO:0043565), Molecular Function: protein dimerization activity (GO:0046983)
Lup000075.1	1B2CBE4E241A5550	645	HMMPfam	PF06964	Alpha-L-AF_C	451	637	1.4e-40	T	06-Aug-2014	IPR010720	Alpha-L-arabinofuranosidase, C-terminal	Biological Process: L-arabinose metabolic process (GO:0046373), Molecular Function: alpha-N-arabinofuranosidase activity (GO:0046556)
Lup000077.1	A0AE7DAD46BE4D5F	566	HMMPfam	PF02201	SWIB	371	444	6.2e-12	T	06-Aug-2014	IPR003121	SWIB/MDM2 domain	Molecular Function: protein binding (GO:0005515)
Lup000078.1	6E2EAAB098D69D6B	576	HMMPfam	PF02201	SWIB	381	454	6.4e-12	T	06-Aug-2014	IPR003121	SWIB/MDM2 domain	Molecular Function: protein binding (GO:0005515)
Lup000079.1	90963ED2E25CF51B	192	HMMPfam	PF07258	HCaRG	23	182	4.1e-05	T	06-Aug-2014	IPR009886	HCaRG
Lup000080.1	49E8017C49869EDA	347	HMMPfam	PF01753	zf-MYND	283	322	4.9e-09	T	06-Aug-2014	IPR002893	Zinc finger, MYND-type	Molecular Function: zinc ion binding (GO:0008270)
Lup000080.1	49E8017C49869EDA	347	HMMPfam	PF08238	Sel1	98	114	1.1e+02	T	06-Aug-2014	IPR006597	Sel1-like
Lup000080.1	49E8017C49869EDA	347	HMMPfam	PF08238	Sel1	129	166	0.87	T	06-Aug-2014	IPR006597	Sel1-like
Lup000080.1	49E8017C49869EDA	347	HMMPfam	PF08238	Sel1	169	198	0.084	T	06-Aug-2014	IPR006597	Sel1-like
Lup000082.1	9FE202DAF536CC61	782	HMMPfam	PF11926	DUF3444	489	698	8.7e-75	T	06-Aug-2014	IPR024593	Domain of unknown function DUF3444
Lup000082.1	9FE202DAF536CC61	782	HMMPfam	PF00226	DnaJ	66	127	1.1e-14	T	06-Aug-2014	IPR001623	Heat shock protein DnaJ, N-terminal	Molecular Function: heat shock protein binding (GO:0031072)
Lup000083.1	08A608AC0D69D21B	124	HMMPfam	PF02201	SWIB	46	121	7.9e-30	T	06-Aug-2014	IPR003121	SWIB/MDM2 domain	Molecular Function: protein binding (GO:0005515)
Lup000084.1	664051BC9BEE2C3C	633	HMMPfam	PF10197	Cir_N	43	78	4.3e-07	T	06-Aug-2014	IPR019339	CBF1-interacting co-repressor CIR, N-terminal domain
Lup000085.1	329221539011E9BC	644	HMMPfam	PF01061	ABC2_membrane	382	588	1.3e-36	T	06-Aug-2014	IPR013525	ABC-2 type transporter	Cellular Component: membrane (GO:0016020)
Lup000085.1	329221539011E9BC	644	HMMPfam	PF00005	ABC_tran	97	223	9.7e-15	T	06-Aug-2014	IPR003439	ABC transporter-like	Molecular Function: ATP binding (GO:0005524), Molecular Function: ATPase activity (GO:0016887)
Lup000086.1	D041DB7FB4519C64	696	HMMPfam	PF06419	COG6	32	694	8.5e-145	T	06-Aug-2014	IPR010490	Conserved oligomeric Golgi complex, subunit 6	Molecular Function: protein binding (GO:0005515), Biological Process: intra-Golgi vesicle-mediated transport (GO:0006891), Cellular Component: Golgi transport complex (GO:0017119)
Lup000088.1	99D3D96029C458BA	388	HMMPfam	PF00892	EamA	27	143	2.6e-13	T	06-Aug-2014	IPR000620	Drug/metabolite transporter	Cellular Component: membrane (GO:0016020)
Lup000088.1	99D3D96029C458BA	388	HMMPfam	PF00892	EamA	222	343	1e-10	T	06-Aug-2014	IPR000620	Drug/metabolite transporter	Cellular Component: membrane (GO:0016020)
Lup000089.2	AB1918D81836CD21	561	HMMPfam	PF03055	RPE65	88	551	5.2e-128	T	06-Aug-2014	IPR004294	Carotenoid oxygenase
Lup000090.1	BAA9AD101CD428B8	599	HMMPfam	PF04884	DUF647	186	420	7.8e-80	T	06-Aug-2014	IPR006968	Protein of unknown function DUF647
Lup000091.1	DF07E57887D9B237	298	HMMPfam	PF03171	2OG-FeII_Oxy	149	246	1.8e-16	T	06-Aug-2014	IPR005123	Oxoglutarate/iron-dependent oxygenase	Molecular Function: oxidoreductase activity (GO:0016491), Molecular Function: oxidoreductase activity, acting on paired donors, with incorporation or reduction of molecular oxygen, 2-oxoglutarate as one donor, and incorporation of one atom each of oxygen into both donors (GO:0016706), Biological Process: oxidation-reduction process (GO:0055114)
Lup000091.1	DF07E57887D9B237	298	HMMPfam	PF14226	DIOX_N	5	75	1.9e-15	T	06-Aug-2014	NULL	NULL
Lup000092.1	A56F77F68395F23A	666	HMMPfam	PF00139	Lectin_legB	60	286	6.9e-57	T	06-Aug-2014	IPR001220	Legume lectin domain	Molecular Function: binding (GO:0005488)
Lup000092.1	A56F77F68395F23A	666	HMMPfam	PF00069	Pkinase	336	545	1.9e-50	T	06-Aug-2014	IPR000719	Protein kinase, catalytic domain	Molecular Function: protein kinase activity (GO:0004672), Molecular Function: ATP binding (GO:0005524), Biological Process: protein phosphorylation (GO:0006468)
Lup000093.1	871792CACEB47E0F	81	HMMPfam	PF00737	PsbH	24	75	1.7e-32	T	06-Aug-2014	IPR001056	Photosystem II PsbH, phosphoprotein	Cellular Component: photosystem II (GO:0009523), Biological Process: photosynthesis (GO:0015979), Cellular Component: membrane (GO:0016020), Molecular Function: phosphate ion binding (GO:0042301), Biological Process: protein stabilization (GO:0050821)
Lup000094.4	0CA5B29FE8A5C905	335	HMMPfam	PF00411	Ribosomal_S11	21	106	1.6e-35	T	06-Aug-2014	IPR001971	Ribosomal protein S11	Molecular Function: structural constituent of ribosome (GO:0003735), Cellular Component: intracellular (GO:0005622), Cellular Component: ribosome (GO:0005840), Biological Process: translation (GO:0006412)
Lup000094.4	0CA5B29FE8A5C905	335	HMMPfam	PF03118	RNA_pol_A_CTD	267	329	4.5e-21	T	06-Aug-2014	IPR011260	RNA polymerase, alpha subunit, C-terminal	Molecular Function: DNA binding (GO:0003677), Molecular Function: DNA-directed RNA polymerase activity (GO:0003899), Biological Process: transcription, DNA-dependent (GO:0006351)
Lup000094.4	0CA5B29FE8A5C905	335	HMMPfam	PF01193	RNA_pol_L	105	230	9.4e-18	T	06-Aug-2014	IPR011261	DNA-directed RNA polymerase, dimerisation	Molecular Function: DNA-directed RNA polymerase activity (GO:0003899), Biological Process: transcription, DNA-dependent (GO:0006351), Molecular Function: protein dimerization activity (GO:0046983)
Lup000096.1	5264485CA7A2232C	342	HMMPfam	PF00929	RNase_T	147	255	4.6e-10	T	06-Aug-2014	IPR013520	Exonuclease, RNase T/DNA polymerase III
Lup000097.1	1D704FC9973D2C5C	587	HMMPfam	PF00854	PTR2	89	489	9.3e-68	T	06-Aug-2014	IPR000109	Oligopeptide transporter	Molecular Function: transporter activity (GO:0005215), Biological Process: oligopeptide transport (GO:0006857), Cellular Component: membrane (GO:0016020)
Lup000098.1	4B096C4DE76DE07E	267	HMMPfam	PF04367	DUF502	109	211	9.8e-27	T	06-Aug-2014	IPR007462	Protein of unknown function DUF502
Lup000099.1	006A266550A32425	277	HMMPfam	PF10502	Peptidase_S26	158	259	9.5e-14	T	06-Aug-2014	IPR019533	Peptidase S26
Lup000100.1	A0702E1A4D1E1A0D	177	HMMPfam	PF04117	Mpv17_PMP22	89	154	1.1e-19	T	06-Aug-2014	IPR007248	Mpv17/PMP22	Cellular Component: integral to membrane (GO:0016021)
Lup000084.1	664051BC9BEE2C3C	633	HMMPanther	PTHR24015:SF12	SUBFAMILY NOT NAMED	13	295	3.5e-48	T	06-Aug-2014	NULL	NULL
Lup000084.1	664051BC9BEE2C3C	633	HMMPanther	PTHR24015	FAMILY NOT NAMED	13	295	3.5e-48	T	06-Aug-2014	NULL	NULL
Lup000011.1	28EC0A10AEDC3971	516	HMMPanther	PTHR24198:SF302	SUBFAMILY NOT NAMED	170	489	7e-46	T	06-Aug-2014	NULL	NULL
Lup000011.1	28EC0A10AEDC3971	516	HMMPanther	PTHR24198	FAMILY NOT NAMED	170	489	7e-46	T	06-Aug-2014	NULL	NULL
Lup000042.1	8071B271B23FE817	510	HMMPanther	PTHR24063:SF211	SUBFAMILY NOT NAMED	14	505	4.2e-300	T	06-Aug-2014	NULL	NULL
Lup000042.1	8071B271B23FE817	510	HMMPanther	PTHR24063	FAMILY NOT NAMED	14	505	4.2e-300	T	06-Aug-2014	NULL	NULL
Lup000092.1	A56F77F68395F23A	666	HMMPanther	PTHR24420:SF662	SUBFAMILY NOT NAMED	159	663	7e-196	T	06-Aug-2014	NULL	NULL
Lup000092.1	A56F77F68395F23A	666	HMMPanther	PTHR24420	FAMILY NOT NAMED	159	663	7e-196	T	06-Aug-2014	NULL	NULL
Lup000029.1	B08BB49C727E5232	473	HMMPanther	PTHR12726	FAMILY NOT NAMED	25	456	2.4e-71	T	06-Aug-2014	NULL	NULL
Lup000081.1	37184892481164CF	113	HMMPanther	PTHR10252:SF6	CCAAT-BINDING TRANSCRIPTION FACTOR	14	107	1.7e-22	T	06-Aug-2014	NULL	NULL
Lup000081.1	37184892481164CF	113	HMMPanther	PTHR10252	HISTONE-LIKE TRANSCRIPTION FACTOR CCAAT-RELATED	14	107	1.7e-22	T	06-Aug-2014	NULL	NULL
Lup000019.2	24562C4C5BE54964	624	HMMPanther	PTHR11785:SF53	CATIONIC AMINO ACID TRANSPORTER	20	604	7.2e-199	T	06-Aug-2014	IPR015606	Cationic amino acid transporter
Lup000019.2	24562C4C5BE54964	624	HMMPanther	PTHR11785	FAMILY NOT NAMED	20	604	7.2e-199	T	06-Aug-2014	IPR002293	Amino acid/polyamine transporter I	Biological Process: amino acid transmembrane transport (GO:0003333), Molecular Function: amino acid transmembrane transporter activity (GO:0015171), Cellular Component: membrane (GO:0016020)
Lup000013.2	259BB019730C2DC9	105	HMMPanther	PTHR22847:SF132	SUBFAMILY NOT NAMED	1	85	1.3e-48	T	06-Aug-2014	NULL	NULL
Lup000013.2	259BB019730C2DC9	105	HMMPanther	PTHR22847	FAMILY NOT NAMED	1	85	1.3e-48	T	06-Aug-2014	NULL	NULL
Lup000036.1	563AC0D3958DBA48	172	HMMPanther	PTHR10588	FAMILY NOT NAMED	10	167	1.8e-42	T	06-Aug-2014	NULL	NULL
Lup000017.1	00E5E30CD2FCD479	638	HMMPanther	PTHR11785:SF53	CATIONIC AMINO ACID TRANSPORTER	21	614	1.3e-202	T	06-Aug-2014	IPR015606	Cationic amino acid transporter
Lup000017.1	00E5E30CD2FCD479	638	HMMPanther	PTHR11785	FAMILY NOT NAMED	21	614	1.3e-202	T	06-Aug-2014	IPR002293	Amino acid/polyamine transporter I	Biological Process: amino acid transmembrane transport (GO:0003333), Molecular Function: amino acid transmembrane transporter activity (GO:0015171), Cellular Component: membrane (GO:0016020)
Lup000044.1	41B55725076FACA9	289	HMMPanther	PTHR10963:SF14	BETA-GLUCANASE	63	167	1.1e-13	T	06-Aug-2014	NULL	NULL
Lup000044.1	41B55725076FACA9	289	HMMPanther	PTHR10963	GLYCOSYL HYDROLASE-RELATED	63	167	1.1e-13	T	06-Aug-2014	NULL	NULL
Lup000083.1	08A608AC0D69D21B	124	HMMPanther	PTHR13844	FAMILY NOT NAMED	44	122	7.5e-33	T	06-Aug-2014	NULL	NULL
Lup000099.1	006A266550A32425	277	HMMPanther	PTHR12383:SF1	SIGNAL PEPTIDASE I	77	256	5.2e-75	T	06-Aug-2014	NULL	NULL
Lup000099.1	006A266550A32425	277	HMMPanther	PTHR12383	FAMILY NOT NAMED	77	256	5.2e-75	T	06-Aug-2014	NULL	NULL
Lup000090.1	BAA9AD101CD428B8	599	HMMPanther	PTHR12770:SF7	SUBFAMILY NOT NAMED	184	598	6.5e-260	T	06-Aug-2014	NULL	NULL
Lup000090.1	BAA9AD101CD428B8	599	HMMPanther	PTHR12770	FAMILY NOT NAMED	184	598	6.5e-260	T	06-Aug-2014	IPR006968	Protein of unknown function DUF647
Lup000032.1	1540BFA1D11C61D2	129	HMMPanther	PTHR24055:SF69	SUBFAMILY NOT NAMED	5	120	4.3e-47	T	06-Aug-2014	NULL	NULL
Lup000032.1	1540BFA1D11C61D2	129	HMMPanther	PTHR24055	FAMILY NOT NAMED	5	120	4.3e-47	T	06-Aug-2014	NULL	NULL
Lup000014.1	C38D5BF6A666FD6A	761	HMMPanther	PTHR12196	FAMILY NOT NAMED	2	633	5.6e-183	T	06-Aug-2014	NULL	NULL
Lup000030.1	B29837EC8CB315CC	591	HMMPanther	PTHR23406:SF2	MALIC ENZYME	18	591	0	T	06-Aug-2014	NULL	NULL
Lup000030.1	B29837EC8CB315CC	591	HMMPanther	PTHR23406	FAMILY NOT NAMED	18	591	0	T	06-Aug-2014	NULL	NULL
Lup000047.1	0C2F8FBAF4762CBA	201	HMMPanther	PTHR23125:SF210	SUBFAMILY NOT NAMED	1	127	1.3e-35	T	06-Aug-2014	NULL	NULL
Lup000047.1	0C2F8FBAF4762CBA	201	HMMPanther	PTHR23125	FAMILY NOT NAMED	1	127	1.3e-35	T	06-Aug-2014	NULL	NULL
Lup000055.1	56350140A72620E0	146	HMMPanther	PTHR24067:SF8	SUBFAMILY NOT NAMED	7	134	6.8e-63	T	06-Aug-2014	NULL	NULL
Lup000055.1	56350140A72620E0	146	HMMPanther	PTHR24067	FAMILY NOT NAMED	7	134	6.8e-63	T	06-Aug-2014	NULL	NULL
Lup000086.1	D041DB7FB4519C64	696	HMMPanther	PTHR21506	FAMILY NOT NAMED	2	696	3.7e-253	T	06-Aug-2014	IPR010490	Conserved oligomeric Golgi complex, subunit 6	Molecular Function: protein binding (GO:0005515), Biological Process: intra-Golgi vesicle-mediated transport (GO:0006891), Cellular Component: Golgi transport complex (GO:0017119)
Lup000027.2	A8A860782E61DE87	430	HMMPanther	PTHR14208	FAMILY NOT NAMED	342	430	6.1e-56	T	06-Aug-2014	NULL	NULL
Lup000034.1	696FB35EA5480573	360	HMMPanther	PTHR24015:SF76	SUBFAMILY NOT NAMED	1	355	2.4e-160	T	06-Aug-2014	NULL	NULL
Lup000034.1	696FB35EA5480573	360	HMMPanther	PTHR24015	FAMILY NOT NAMED	1	355	2.4e-160	T	06-Aug-2014	NULL	NULL
Lup000082.1	9FE202DAF536CC61	782	HMMPanther	PTHR24077:SF89	SUBFAMILY NOT NAMED	42	128	4.2e-14	T	06-Aug-2014	NULL	NULL
Lup000082.1	9FE202DAF536CC61	782	HMMPanther	PTHR24077	FAMILY NOT NAMED	42	128	4.2e-14	T	06-Aug-2014	NULL	NULL
Lup000074.1	EB76D1B4B1401A60	311	HMMPanther	PTHR22952:SF45	SUBFAMILY NOT NAMED	1	299	3.1e-86	T	06-Aug-2014	NULL	NULL
Lup000074.1	EB76D1B4B1401A60	311	HMMPanther	PTHR22952	FAMILY NOT NAMED	1	299	3.1e-86	T	06-Aug-2014	NULL	NULL
Lup000097.1	1D704FC9973D2C5C	587	HMMPanther	PTHR11654:SF57	SUBFAMILY NOT NAMED	1	586	4.1e-259	T	06-Aug-2014	NULL	NULL
Lup000097.1	1D704FC9973D2C5C	587	HMMPanther	PTHR11654	FAMILY NOT NAMED	1	586	4.1e-259	T	06-Aug-2014	NULL	NULL
Lup000048.1	C91F3C57ABD855E6	337	HMMPanther	PTHR12300:SF20	HVA22-LIKE PROTEIN	68	331	1.1e-68	T	06-Aug-2014	NULL	NULL
Lup000048.1	C91F3C57ABD855E6	337	HMMPanther	PTHR12300	FAMILY NOT NAMED	68	331	1.1e-68	T	06-Aug-2014	IPR004345	TB2/DP1/HVA22-related protein
Lup000054.1	CDF96F74E8E4E6D0	535	HMMPanther	PTHR24015	FAMILY NOT NAMED	66	530	1.9e-107	T	06-Aug-2014	NULL	NULL
Lup000096.1	5264485CA7A2232C	342	HMMPanther	PTHR12801:SF3	EXONUCLEASE-RELATED	1	342	1.5e-183	T	06-Aug-2014	NULL	NULL
Lup000096.1	5264485CA7A2232C	342	HMMPanther	PTHR12801	FAMILY NOT NAMED	1	342	1.5e-183	T	06-Aug-2014	NULL	NULL
Lup000035.1	824E3FFCD828D14A	182	HMMPanther	PTHR10588:SF23	LEUCINE RICH REPEAT FAMILY PROTEIN	1	168	5.4e-13	T	06-Aug-2014	NULL	NULL
Lup000035.1	824E3FFCD828D14A	182	HMMPanther	PTHR10588	FAMILY NOT NAMED	1	168	5.4e-13	T	06-Aug-2014	NULL	NULL
Lup000068.1	D3AF24C4C6408B2B	322	HMMPanther	PTHR10174:SF78	SEC14 CYTOSOLIC FACTOR FAMILY PROTEIN / PHOSPHOGLYCERIDE TRANSFER FAMILY PROTEIN	12	320	3.8e-87	T	06-Aug-2014	NULL	NULL
Lup000068.1	D3AF24C4C6408B2B	322	HMMPanther	PTHR10174	RETINALDEHYDE BINDING PROTEIN-RELATED	12	320	3.8e-87	T	06-Aug-2014	NULL	NULL
Lup000100.1	A0702E1A4D1E1A0D	177	HMMPanther	PTHR11266:SF4	SUBFAMILY NOT NAMED	21	173	1.6e-42	T	06-Aug-2014	NULL	NULL
Lup000100.1	A0702E1A4D1E1A0D	177	HMMPanther	PTHR11266	FAMILY NOT NAMED	21	173	1.6e-42	T	06-Aug-2014	IPR007248	Mpv17/PMP22	Cellular Component: integral to membrane (GO:0016021)
Lup000056.1	6DC9DC1B177F0237	609	HMMPanther	PTHR24011:SF258	OS02G0536400 PROTEIN	1	470	2.3e-18	T	06-Aug-2014	NULL	NULL
Lup000056.1	6DC9DC1B177F0237	609	HMMPanther	PTHR24011	FAMILY NOT NAMED	1	470	2.3e-18	T	06-Aug-2014	NULL	NULL
Lup000063.1	231E9BFF0EDBF063	491	HMMPanther	PTHR11206:SF9	MULTIDRUG RESISTANCE PUMP	1	491	9.6e-285	T	06-Aug-2014	NULL	NULL
Lup000063.1	231E9BFF0EDBF063	491	HMMPanther	PTHR11206	FAMILY NOT NAMED	1	491	9.6e-285	T	06-Aug-2014	IPR002528	Multi antimicrobial extrusion protein	Biological Process: drug transmembrane transport (GO:0006855), Molecular Function: drug transmembrane transporter activity (GO:0015238), Molecular Function: antiporter activity (GO:0015297), Cellular Component: membrane (GO:0016020), Biological Process: transmembrane transport (GO:0055085)
Lup000080.1	49E8017C49869EDA	347	HMMPanther	PTHR12298	FAMILY NOT NAMED	20	322	4.5e-72	T	06-Aug-2014	NULL	NULL
Lup000078.1	6E2EAAB098D69D6B	576	HMMPanther	PTHR13844	FAMILY NOT NAMED	220	576	2.2e-72	T	06-Aug-2014	NULL	NULL
Lup000043.1	908157B343517B81	335	HMMPanther	PTHR10374:SF0	LACTOYLGLUTATHIONE LYASE (GLYOXALASE I)	47	238	4.7e-82	T	06-Aug-2014	NULL	NULL
Lup000043.1	908157B343517B81	335	HMMPanther	PTHR10374	LACTOYLGLUTATHIONE LYASE (GLYOXALASE I)	47	238	4.7e-82	T	06-Aug-2014	NULL	NULL
Lup000010.1	1F95F1BE3D91AE8F	763	HMMPanther	PTHR19960:SF21	5-METHYLTETRAHYDROPTEROYLTRIGLUTAMATE--HOMOCYSTEINE METHYLTRANSFERASE	4	539	1.8e-19	T	06-Aug-2014	NULL	NULL
Lup000010.1	1F95F1BE3D91AE8F	763	HMMPanther	PTHR19960	FAMILY NOT NAMED	4	539	1.8e-19	T	06-Aug-2014	NULL	NULL
Lup000060.1	715C73FF55F8EBDA	354	HMMPanther	PTHR13533:SF3	SUBFAMILY NOT NAMED	53	231	5.5e-48	T	06-Aug-2014	NULL	NULL
Lup000060.1	715C73FF55F8EBDA	354	HMMPanther	PTHR13533	FAMILY NOT NAMED	53	231	5.5e-48	T	06-Aug-2014	NULL	NULL
Lup000085.1	329221539011E9BC	644	HMMPanther	PTHR19241:SF23	ATP-BINDING CASSETTE TRANSPORTER	11	644	0	T	06-Aug-2014	NULL	NULL
Lup000085.1	329221539011E9BC	644	HMMPanther	PTHR19241	FAMILY NOT NAMED	11	644	0	T	06-Aug-2014	NULL	NULL
Lup000064.1	32C94BF98501E083	342	HMMPanther	PTHR21237:SF4	GRPE PROTEIN (HEAT SHOCK PROTEIN) (CGE1)	108	318	1e-113	T	06-Aug-2014	NULL	NULL
Lup000064.1	32C94BF98501E083	342	HMMPanther	PTHR21237	FAMILY NOT NAMED	108	318	1e-113	T	06-Aug-2014	IPR000740	GrpE nucleotide exchange factor	Molecular Function: adenyl-nucleotide exchange factor activity (GO:0000774), Biological Process: protein folding (GO:0006457), Molecular Function: protein homodimerization activity (GO:0042803), Molecular Function: chaperone binding (GO:0051087)
Lup000059.1	A70A8B2378D7E3CF	223	HMMPanther	PTHR19241:SF10	ATP-BINDING CASSETTE TRANSPORTER (PDR)	38	179	9.5e-81	T	06-Aug-2014	NULL	NULL
Lup000059.1	A70A8B2378D7E3CF	223	HMMPanther	PTHR19241	FAMILY NOT NAMED	38	179	9.5e-81	T	06-Aug-2014	NULL	NULL
Lup000077.1	A0AE7DAD46BE4D5F	566	HMMPanther	PTHR13844	FAMILY NOT NAMED	210	566	2.2e-72	T	06-Aug-2014	NULL	NULL
Lup000065.1	ED3BB0E857BCBB8F	497	HMMPanther	PTHR11206:SF9	MULTIDRUG RESISTANCE PUMP	1	493	7.9e-285	T	06-Aug-2014	NULL	NULL
Lup000065.1	ED3BB0E857BCBB8F	497	HMMPanther	PTHR11206	FAMILY NOT NAMED	1	493	7.9e-285	T	06-Aug-2014	IPR002528	Multi antimicrobial extrusion protein	Biological Process: drug transmembrane transport (GO:0006855), Molecular Function: drug transmembrane transporter activity (GO:0015238), Molecular Function: antiporter activity (GO:0015297), Cellular Component: membrane (GO:0016020), Biological Process: transmembrane transport (GO:0055085)
Lup000015.1	A543B9489A14E475	783	HMMPanther	PTHR24420:SF465	SUBFAMILY NOT NAMED	5	779	2.5e-304	T	06-Aug-2014	NULL	NULL
Lup000015.1	A543B9489A14E475	783	HMMPanther	PTHR24420	FAMILY NOT NAMED	5	779	2.5e-304	T	06-Aug-2014	NULL	NULL
Lup000051.1	FAF544D3A846604A	238	HMMPanther	PTHR11592	FAMILY NOT NAMED	75	236	3.3e-97	T	06-Aug-2014	IPR000889	Glutathione peroxidase	Molecular Function: glutathione peroxidase activity (GO:0004602), Biological Process: response to oxidative stress (GO:0006979), Biological Process: oxidation-reduction process (GO:0055114)
Lup000094.4	0CA5B29FE8A5C905	335	HMMPanther	PTHR11759:SF3	30S RIBOSOMAL PROTEIN S11	12	106	4.9e-43	T	06-Aug-2014	NULL	NULL
Lup000094.4	0CA5B29FE8A5C905	335	HMMPanther	PTHR11759	FAMILY NOT NAMED	12	106	4.9e-43	T	06-Aug-2014	IPR001971	Ribosomal protein S11	Molecular Function: structural constituent of ribosome (GO:0003735), Cellular Component: intracellular (GO:0005622), Cellular Component: ribosome (GO:0005840), Biological Process: translation (GO:0006412)
Lup000022.1	6BF50609A8FED3F0	129	HMMPanther	PTHR10217:SF7	CYCLIC NUCLEOTIDE GATED CHANNEL	1	75	3.3e-21	T	06-Aug-2014	NULL	NULL
Lup000022.1	6BF50609A8FED3F0	129	HMMPanther	PTHR10217	VOLTAGE AND LIGAND GATED POTASSIUM CHANNEL	1	75	3.3e-21	T	06-Aug-2014	NULL	NULL
Lup000024.1	C9A6D4DDB5FCF23E	393	HMMPanther	PTHR22763	FAMILY NOT NAMED	1	369	8.2e-64	T	06-Aug-2014	NULL	NULL
Lup000041.1	D3345AF6CE371F6E	500	HMMPanther	PTHR24063:SF211	SUBFAMILY NOT NAMED	14	499	5.5e-290	T	06-Aug-2014	NULL	NULL
Lup000041.1	D3345AF6CE371F6E	500	HMMPanther	PTHR24063	FAMILY NOT NAMED	14	499	5.5e-290	T	06-Aug-2014	NULL	NULL
Lup000091.1	DF07E57887D9B237	298	HMMPanther	PTHR10209:SF55	OXIDOREDUCTASE, 2OG-FE(II) OXYGENASE FAMILY PROTEIN	4	297	1.1e-79	T	06-Aug-2014	NULL	NULL
Lup000091.1	DF07E57887D9B237	298	HMMPanther	PTHR10209	OXIDOREDUCTASE, 2OG-FE(II) OXYGENASE FAMILY PROTEIN	4	297	1.1e-79	T	06-Aug-2014	NULL	NULL
Lup000062.1	A159E321AD239F72	372	HMMPanther	PTHR22835:SF39	LATERAL SIGNALING TARGET PROTEIN 2	13	364	2.2e-108	T	06-Aug-2014	NULL	NULL
Lup000062.1	A159E321AD239F72	372	HMMPanther	PTHR22835	FAMILY NOT NAMED	13	364	2.2e-108	T	06-Aug-2014	NULL	NULL
Lup000089.2	AB1918D81836CD21	561	HMMPanther	PTHR10543:SF1	9-CIS-EPOXYCAROTENOID DIOXYGENASE	24	557	5.3e-184	T	06-Aug-2014	NULL	NULL
Lup000089.2	AB1918D81836CD21	561	HMMPanther	PTHR10543	BETA-CAROTENE DIOXYGENASE	24	557	5.3e-184	T	06-Aug-2014	IPR004294	Carotenoid oxygenase
Lup000018.1	4DF2F9AE3316C6F9	242	HMMPanther	PTHR11785:SF53	CATIONIC AMINO ACID TRANSPORTER	167	218	2.4e-15	T	06-Aug-2014	IPR015606	Cationic amino acid transporter
Lup000018.1	4DF2F9AE3316C6F9	242	HMMPanther	PTHR11785	FAMILY NOT NAMED	167	218	2.4e-15	T	06-Aug-2014	IPR002293	Amino acid/polyamine transporter I	Biological Process: amino acid transmembrane transport (GO:0003333), Molecular Function: amino acid transmembrane transporter activity (GO:0015171), Cellular Component: membrane (GO:0016020)
Lup000005.1	22B1316E2E110F2D	1088	HMMPanther	PTHR10527:SF5	IMPORTIN-5 (IMPORTIN SUBUNIT BETA-3)	1	1088	0	T	06-Aug-2014	NULL	NULL
Lup000005.1	22B1316E2E110F2D	1088	HMMPanther	PTHR10527	IMPORTIN BETA	1	1088	0	T	06-Aug-2014	NULL	NULL
Lup000009.1	870F76BAE6420DF9	247	HMMPanther	PTHR11732:SF1	ALDO/KETO REDUCTASE	1	41	1.2e-12	T	06-Aug-2014	NULL	NULL
Lup000009.1	870F76BAE6420DF9	247	HMMPanther	PTHR11732	FAMILY NOT NAMED	1	41	1.2e-12	T	06-Aug-2014	IPR001395	Aldo/keto reductase
Lup000026.1	6DFBF5429AF8B6BF	596	HMMPanther	PTHR11079:SF14	SUBFAMILY NOT NAMED	25	524	2.9e-257	T	06-Aug-2014	NULL	NULL
Lup000026.1	6DFBF5429AF8B6BF	596	HMMPanther	PTHR11079	FAMILY NOT NAMED	25	524	2.9e-257	T	06-Aug-2014	NULL	NULL
Lup000038.1	EB10B36B2051850E	694	HMMPanther	PTHR24015	FAMILY NOT NAMED	15	690	8.3e-293	T	06-Aug-2014	NULL	NULL
Lup000007.1	B1F37A3E868DC5FA	270	HMMSmart	SM00380	DNA-binding domain in plant proteins such as	38	101	8.3e-36	T	06-Aug-2014	IPR001471	AP2/ERF domain	Molecular Function: sequence-specific DNA binding transcription factor activity (GO:0003700), Biological Process: regulation of transcription, DNA-dependent (GO:0006355)
Lup000009.1	870F76BAE6420DF9	247	HMMSmart	SM00360	RNA recognition motif	5	74	1.9e-06	T	06-Aug-2014	IPR000504	RNA recognition motif domain	Molecular Function: nucleic acid binding (GO:0003676)
Lup000011.1	28EC0A10AEDC3971	516	HMMSmart	SM00248	ankyrin repeats	172	201	0.0023	T	06-Aug-2014	IPR002110	Ankyrin repeat	Molecular Function: protein binding (GO:0005515)
Lup000011.1	28EC0A10AEDC3971	516	HMMSmart	SM00248	ankyrin repeats	205	234	45	T	06-Aug-2014	IPR002110	Ankyrin repeat	Molecular Function: protein binding (GO:0005515)
Lup000011.1	28EC0A10AEDC3971	516	HMMSmart	SM00248	ankyrin repeats	238	267	0.33	T	06-Aug-2014	IPR002110	Ankyrin repeat	Molecular Function: protein binding (GO:0005515)
Lup000011.1	28EC0A10AEDC3971	516	HMMSmart	SM00248	ankyrin repeats	271	300	0.0023	T	06-Aug-2014	IPR002110	Ankyrin repeat	Molecular Function: protein binding (GO:0005515)
Lup000011.1	28EC0A10AEDC3971	516	HMMSmart	SM00248	ankyrin repeats	305	334	4.3e-07	T	06-Aug-2014	IPR002110	Ankyrin repeat	Molecular Function: protein binding (GO:0005515)
Lup000011.1	28EC0A10AEDC3971	516	HMMSmart	SM00248	ankyrin repeats	359	388	1.2e+03	T	06-Aug-2014	IPR002110	Ankyrin repeat	Molecular Function: protein binding (GO:0005515)
Lup000011.1	28EC0A10AEDC3971	516	HMMSmart	SM00248	ankyrin repeats	392	421	5.1e-05	T	06-Aug-2014	IPR002110	Ankyrin repeat	Molecular Function: protein binding (GO:0005515)
Lup000011.1	28EC0A10AEDC3971	516	HMMSmart	SM00248	ankyrin repeats	425	454	4.9e-05	T	06-Aug-2014	IPR002110	Ankyrin repeat	Molecular Function: protein binding (GO:0005515)
Lup000011.1	28EC0A10AEDC3971	516	HMMSmart	SM00248	ankyrin repeats	458	487	9.2e+02	T	06-Aug-2014	IPR002110	Ankyrin repeat	Molecular Function: protein binding (GO:0005515)
Lup000013.2	259BB019730C2DC9	105	HMMSmart	SM00320	WD40 repeats	7	50	4.3e-06	T	06-Aug-2014	IPR001680	WD40 repeat	Molecular Function: protein binding (GO:0005515)
Lup000013.2	259BB019730C2DC9	105	HMMSmart	SM00320	WD40 repeats	53	92	0.003	T	06-Aug-2014	IPR001680	WD40 repeat	Molecular Function: protein binding (GO:0005515)
Lup000015.1	A543B9489A14E475	783	HMMSmart	SM00220	Serine/Threonine protein kinases, catalytic	477	753	2.8e-06	T	06-Aug-2014	IPR002290	Serine/threonine- / dual-specificity protein kinase, catalytic domain	Molecular Function: protein kinase activity (GO:0004672), Molecular Function: ATP binding (GO:0005524), Biological Process: protein phosphorylation (GO:0006468)
Lup000015.1	A543B9489A14E475	783	HMMSmart	SM00219	Tyrosine kinase, catalytic domain	487	750	0.0002	T	06-Aug-2014	IPR020635	Tyrosine-protein kinase, catalytic domain	Molecular Function: protein tyrosine kinase activity (GO:0004713), Biological Process: protein phosphorylation (GO:0006468)
Lup000024.1	C9A6D4DDB5FCF23E	393	HMMSmart	SM00184	Ring finger	196	236	2.9e-05	T	06-Aug-2014	IPR001841	Zinc finger, RING-type	Molecular Function: protein binding (GO:0005515), Molecular Function: zinc ion binding (GO:0008270)
Lup000027.2	A8A860782E61DE87	430	HMMSmart	SM00515	Domain at the C-termini of GCD6, eIF-2B epsi	344	429	4.1e-34	T	06-Aug-2014	IPR003307	eIF4-gamma/eIF5/eIF2-epsilon	Molecular Function: binding (GO:0005488)
Lup000030.1	B29837EC8CB315CC	591	HMMSmart	SM00919	Malic enzyme, NAD binding domain	307	560	2.3e-112	T	06-Aug-2014	IPR012302	Malic enzyme, NAD-binding	Molecular Function: oxidoreductase activity, acting on the CH-OH group of donors, NAD or NADP as acceptor (GO:0016616), Molecular Function: NAD binding (GO:0051287), Biological Process: oxidation-reduction process (GO:0055114)
Lup000035.1	824E3FFCD828D14A	182	HMMSmart	SM00365	Leucine-rich repeat, SDS22-like subfamily	38	60	5.5e+02	T	06-Aug-2014	NULL	NULL
Lup000035.1	824E3FFCD828D14A	182	HMMSmart	SM00365	Leucine-rich repeat, SDS22-like subfamily	61	84	1.5e+02	T	06-Aug-2014	NULL	NULL
Lup000035.1	824E3FFCD828D14A	182	HMMSmart	SM00365	Leucine-rich repeat, SDS22-like subfamily	88	109	28	T	06-Aug-2014	NULL	NULL
Lup000035.1	824E3FFCD828D14A	182	HMMSmart	SM00365	Leucine-rich repeat, SDS22-like subfamily	110	131	99	T	06-Aug-2014	NULL	NULL
Lup000035.1	824E3FFCD828D14A	182	HMMSmart	SM00365	Leucine-rich repeat, SDS22-like subfamily	133	154	2.3	T	06-Aug-2014	NULL	NULL
Lup000035.1	824E3FFCD828D14A	182	HMMSmart	SM00365	Leucine-rich repeat, SDS22-like subfamily	155	175	3.8e+02	T	06-Aug-2014	NULL	NULL
Lup000036.1	563AC0D3958DBA48	172	HMMSmart	SM00365	Leucine-rich repeat, SDS22-like subfamily	19	39	0.99	T	06-Aug-2014	NULL	NULL
Lup000036.1	563AC0D3958DBA48	172	HMMSmart	SM00369	Leucine-rich repeats, typical (most populate	19	42	9	T	06-Aug-2014	IPR003591	Leucine-rich repeat, typical subtype
Lup000036.1	563AC0D3958DBA48	172	HMMSmart	SM00365	Leucine-rich repeat, SDS22-like subfamily	40	61	6.8	T	06-Aug-2014	NULL	NULL
Lup000036.1	563AC0D3958DBA48	172	HMMSmart	SM00365	Leucine-rich repeat, SDS22-like subfamily	62	83	0.51	T	06-Aug-2014	NULL	NULL
Lup000036.1	563AC0D3958DBA48	172	HMMSmart	SM00365	Leucine-rich repeat, SDS22-like subfamily	84	105	0.027	T	06-Aug-2014	NULL	NULL
Lup000036.1	563AC0D3958DBA48	172	HMMSmart	SM00369	Leucine-rich repeats, typical (most populate	84	105	8.4	T	06-Aug-2014	IPR003591	Leucine-rich repeat, typical subtype
Lup000036.1	563AC0D3958DBA48	172	HMMSmart	SM00365	Leucine-rich repeat, SDS22-like subfamily	106	127	0.0057	T	06-Aug-2014	NULL	NULL
Lup000036.1	563AC0D3958DBA48	172	HMMSmart	SM00369	Leucine-rich repeats, typical (most populate	106	128	50	T	06-Aug-2014	IPR003591	Leucine-rich repeat, typical subtype
Lup000039.1	443169649C3DF1CC	239	HMMSmart	SM00380	DNA-binding domain in plant proteins such as	59	122	2.8e-34	T	06-Aug-2014	IPR001471	AP2/ERF domain	Molecular Function: sequence-specific DNA binding transcription factor activity (GO:0003700), Biological Process: regulation of transcription, DNA-dependent (GO:0006355)
Lup000040.1	DA95D39AD3D02235	757	HMMSmart	SM01103	no description	218	301	2.7e-16	T	06-Aug-2014	IPR001890	RNA-binding, CRM domain	Molecular Function: RNA binding (GO:0003723)
Lup000040.1	DA95D39AD3D02235	757	HMMSmart	SM01103	no description	336	419	2.1e-15	T	06-Aug-2014	IPR001890	RNA-binding, CRM domain	Molecular Function: RNA binding (GO:0003723)
Lup000055.1	56350140A72620E0	146	HMMSmart	SM00212	Ubiquitin-conjugating enzyme E2, catalytic d	16	144	0.00033	T	06-Aug-2014	NULL	NULL
Lup000056.1	6DC9DC1B177F0237	609	HMMSmart	SM00360	RNA recognition motif	2	67	3.7e-11	T	06-Aug-2014	IPR000504	RNA recognition motif domain	Molecular Function: nucleic acid binding (GO:0003676)
Lup000058.1	4204ED96193B9FC2	349	HMMSmart	SM01019	B3 DNA binding domain	95	204	9.6e-25	T	06-Aug-2014	IPR003340	B3 DNA binding domain	Molecular Function: DNA binding (GO:0003677), Biological Process: regulation of transcription, DNA-dependent (GO:0006355)
Lup000068.1	D3AF24C4C6408B2B	322	HMMSmart	SM01100	CRAL/TRIO, N-terminal domain	39	64	0.0056	T	06-Aug-2014	IPR011074	CRAL/TRIO, N-terminal domain
Lup000068.1	D3AF24C4C6408B2B	322	HMMSmart	SM00516	Domain in homologues of a S. cerevisiae p	84	239	8.1e-37	T	06-Aug-2014	IPR001251	CRAL-TRIO domain
Lup000074.1	EB76D1B4B1401A60	311	HMMSmart	SM00338	basic region leucin zipper	252	307	2.5e-13	T	06-Aug-2014	IPR004827	Basic-leucine zipper domain	Molecular Function: sequence-specific DNA binding transcription factor activity (GO:0003700), Biological Process: regulation of transcription, DNA-dependent (GO:0006355), Molecular Function: sequence-specific DNA binding (GO:0043565)
Lup000075.1	1B2CBE4E241A5550	645	HMMSmart	SM00813	Alpha-L-arabinofuranosidase C-terminus	450	637	6.8e-59	T	06-Aug-2014	IPR010720	Alpha-L-arabinofuranosidase, C-terminal	Biological Process: L-arabinose metabolic process (GO:0046373), Molecular Function: alpha-N-arabinofuranosidase activity (GO:0046556)
Lup000077.1	A0AE7DAD46BE4D5F	566	HMMSmart	SM00151	SWI complex, BAF60b domains	370	449	1e-09	T	06-Aug-2014	IPR019835	SWIB domain
Lup000078.1	6E2EAAB098D69D6B	576	HMMSmart	SM00151	SWI complex, BAF60b domains	380	459	1e-09	T	06-Aug-2014	IPR019835	SWIB domain
Lup000082.1	9FE202DAF536CC61	782	HMMSmart	SM00271	DnaJ molecular chaperone homology domain	65	122	2.5e-15	T	06-Aug-2014	IPR001623	Heat shock protein DnaJ, N-terminal	Molecular Function: heat shock protein binding (GO:0031072)
Lup000083.1	08A608AC0D69D21B	124	HMMSmart	SM00151	SWI complex, BAF60b domains	45	124	3.7e-29	T	06-Aug-2014	IPR019835	SWIB domain
Lup000084.1	664051BC9BEE2C3C	633	HMMSmart	SM01083	N-terminal domain of CBF1 interacting co-rep	42	78	5.8e-10	T	06-Aug-2014	IPR019339	CBF1-interacting co-repressor CIR, N-terminal domain
Lup000085.1	329221539011E9BC	644	HMMSmart	SM00382	ATPases associated with a variety of cellula	82	272	1.5e-10	T	06-Aug-2014	IPR003593	AAA+ ATPase domain	Molecular Function: nucleotide binding (GO:0000166), Molecular Function: nucleoside-triphosphatase activity (GO:0017111)
Lup000086.1	D041DB7FB4519C64	696	HMMSmart	SM01087	Conserved oligomeric complex COG6	31	694	7.4e-225	T	06-Aug-2014	IPR010490	Conserved oligomeric Golgi complex, subunit 6	Molecular Function: protein binding (GO:0005515), Biological Process: intra-Golgi vesicle-mediated transport (GO:0006891), Cellular Component: Golgi transport complex (GO:0017119)
Lup000092.1	A56F77F68395F23A	666	HMMSmart	SM00220	Serine/Threonine protein kinases, catalytic	334	595	1.9e-38	T	06-Aug-2014	IPR002290	Serine/threonine- / dual-specificity protein kinase, catalytic domain	Molecular Function: protein kinase activity (GO:0004672), Molecular Function: ATP binding (GO:0005524), Biological Process: protein phosphorylation (GO:0006468)
Lup000092.1	A56F77F68395F23A	666	HMMSmart	SM00219	Tyrosine kinase, catalytic domain	334	608	1.7e-37	T	06-Aug-2014	IPR020635	Tyrosine-protein kinase, catalytic domain	Molecular Function: protein tyrosine kinase activity (GO:0004713), Biological Process: protein phosphorylation (GO:0006468)
Lup000096.1	5264485CA7A2232C	342	HMMSmart	SM00479	no description	129	295	2e-16	T	06-Aug-2014	IPR006055	Exonuclease	Molecular Function: exonuclease activity (GO:0004527), Cellular Component: intracellular (GO:0005622)
Lup000102.1	EDF348EA11A0046D	1039	HMMPfam	PF00082	Peptidase_S8	209	469	1.9e-45	T	06-Aug-2014	IPR000209	Peptidase S8/S53, subtilisin/kexin/sedolisin	Molecular Function: serine-type endopeptidase activity (GO:0004252), Biological Process: proteolysis (GO:0006508)
Lup000103.1	437986CA2E0EE0EC	601	HMMPfam	PF07651	ANTH	31	332	8e-90	T	06-Aug-2014	IPR011417	ANTH	Molecular Function: phospholipid binding (GO:0005543)
Lup000104.1	3554BFE0F98DDC4F	105	HMMPfam	PF00935	Ribosomal_L44	19	94	2.2e-34	T	06-Aug-2014	IPR000552	Ribosomal protein L44e	Molecular Function: structural constituent of ribosome (GO:0003735), Cellular Component: intracellular (GO:0005622), Cellular Component: ribosome (GO:0005840), Biological Process: translation (GO:0006412)
Lup000105.1	608E0D2A68F3E4C2	195	HMMPfam	PF02365	NAM	8	128	6.6e-33	T	06-Aug-2014	IPR003441	No apical meristem (NAM) protein	Molecular Function: DNA binding (GO:0003677), Biological Process: regulation of transcription, DNA-dependent (GO:0006355)
Lup000106.1	3B16FE5E7058A3F6	755	HMMPfam	PF00350	Dynamin_N	40	221	4.8e-34	T	06-Aug-2014	IPR001401	Dynamin, GTPase domain	Molecular Function: GTPase activity (GO:0003924), Molecular Function: GTP binding (GO:0005525)
Lup000107.1	41155E7F424DBE0C	477	HMMPfam	PF01593	Amino_oxidase	56	469	1.1e-38	T	06-Aug-2014	IPR002937	Amine oxidase	Molecular Function: oxidoreductase activity (GO:0016491), Biological Process: oxidation-reduction process (GO:0055114)
Lup000112.1	EC0DF7AEB0DC8945	772	HMMPfam	PF00933	Glyco_hydro_3	74	361	4.4e-63	T	06-Aug-2014	IPR001764	Glycoside hydrolase, family 3, N-terminal	Molecular Function: hydrolase activity, hydrolyzing O-glycosyl compounds (GO:0004553), Biological Process: carbohydrate metabolic process (GO:0005975)
Lup000112.1	EC0DF7AEB0DC8945	772	HMMPfam	PF01915	Glyco_hydro_3_C	407	638	2.7e-49	T	06-Aug-2014	IPR002772	Glycoside hydrolase family 3 C-terminal domain	Molecular Function: hydrolase activity, hydrolyzing O-glycosyl compounds (GO:0004553), Biological Process: carbohydrate metabolic process (GO:0005975)
Lup000112.1	EC0DF7AEB0DC8945	772	HMMPfam	PF14310	Fn3-like	697	763	1.9e-07	T	06-Aug-2014	NULL	NULL
Lup000113.1	8C16EE56C2E27D2A	606	HMMPfam	PF00069	Pkinase	284	552	1.7e-43	T	06-Aug-2014	IPR000719	Protein kinase, catalytic domain	Molecular Function: protein kinase activity (GO:0004672), Molecular Function: ATP binding (GO:0005524), Biological Process: protein phosphorylation (GO:0006468)
Lup000113.1	8C16EE56C2E27D2A	606	HMMPfam	PF12799	LRR_4	86	123	3.4e-08	T	06-Aug-2014	NULL	NULL
Lup000113.1	8C16EE56C2E27D2A	606	HMMPfam	PF08263	LRRNT_2	21	59	4.7e-10	T	06-Aug-2014	IPR013210	Leucine-rich repeat-containing N-terminal, type 2
Lup000113.1	8C16EE56C2E27D2A	606	HMMPfam	PF00560	LRR_1	159	177	0.0083	T	06-Aug-2014	IPR001611	Leucine-rich repeat	Molecular Function: protein binding (GO:0005515)
Lup000114.1	CC36DB28E4C1A5EF	149	HMMPfam	PF00403	HMA	88	142	9.1e-15	T	06-Aug-2014	IPR006121	Heavy metal-associated domain, HMA	Biological Process: metal ion transport (GO:0030001), Molecular Function: metal ion binding (GO:0046872)
Lup000115.1	20DEABB1CCF3E9A0	744	HMMPfam	PF03828	PAP_assoc	643	702	4.8e-21	T	06-Aug-2014	IPR002058	PAP/25A-associated
Lup000116.1	6AB8BE565D570437	418	HMMPfam	PF01066	CDP-OH_P_transf	3	91	1e-12	T	06-Aug-2014	IPR000462	CDP-alcohol phosphatidyltransferase	Biological Process: phospholipid biosynthetic process (GO:0008654), Cellular Component: membrane (GO:0016020), Molecular Function: phosphotransferase activity, for other substituted phosphate groups (GO:0016780)
Lup000117.1	192A9D3D6113DF28	355	HMMPfam	PF01536	SAM_decarbox	6	335	1.2e-139	T	06-Aug-2014	IPR001985	S-adenosylmethionine decarboxylase	Molecular Function: adenosylmethionine decarboxylase activity (GO:0004014), Biological Process: spermine biosynthetic process (GO:0006597), Biological Process: spermidine biosynthetic process (GO:0008295)
Lup000118.1	70486B6137C0A1B2	620	HMMPfam	PF00069	Pkinase	304	567	2.4e-42	T	06-Aug-2014	IPR000719	Protein kinase, catalytic domain	Molecular Function: protein kinase activity (GO:0004672), Molecular Function: ATP binding (GO:0005524), Biological Process: protein phosphorylation (GO:0006468)
Lup000118.1	70486B6137C0A1B2	620	HMMPfam	PF08263	LRRNT_2	32	70	1.9e-11	T	06-Aug-2014	IPR013210	Leucine-rich repeat-containing N-terminal, type 2
Lup000118.1	70486B6137C0A1B2	620	HMMPfam	PF13855	LRR_8	122	181	1.4e-09	T	06-Aug-2014	NULL	NULL
Lup000119.1	7FF7A6DE3EA35CBE	421	HMMPfam	PF00646	F-box	9	44	3.2e-05	T	06-Aug-2014	IPR001810	F-box domain, cyclin-like	Molecular Function: protein binding (GO:0005515)
Lup000119.1	7FF7A6DE3EA35CBE	421	HMMPfam	PF08387	FBD	352	387	4.3e-05	T	06-Aug-2014	IPR006566	FBD
Lup000121.1	06E3D976FA94DEE3	663	HMMPfam	PF00485	PRK	68	237	4.4e-28	T	06-Aug-2014	IPR006083	Phosphoribulokinase/uridine kinase	Molecular Function: ATP binding (GO:0005524), Biological Process: metabolic process (GO:0008152), Molecular Function: kinase activity (GO:0016301)
Lup000121.1	06E3D976FA94DEE3	663	HMMPfam	PF01928	CYTH	266	409	2.6e-19	T	06-Aug-2014	IPR008172	CYTH domain	Biological Process: phosphate-containing compound metabolic process (GO:0006796)
Lup000124.1	E21D72545ABBCFC0	195	HMMPfam	PF13508	Acetyltransf_7	96	174	1.2e-11	T	06-Aug-2014	IPR000182	GNAT domain	Molecular Function: N-acetyltransferase activity (GO:0008080)
Lup000125.1	FE9005DA8E743988	619	HMMPfam	PF00118	Cpn60_TCP1	55	571	9.7e-111	T	06-Aug-2014	IPR002423	Chaperonin Cpn60/TCP-1	Molecular Function: ATP binding (GO:0005524), Biological Process: cellular protein metabolic process (GO:0044267)
Lup000126.1	FDB3721B672A7F07	417	HMMPfam	PF00010	HLH	331	371	2.4e-05	T	06-Aug-2014	IPR011598	Helix-loop-helix DNA-binding
Lup000127.1	D1BB6AD2389F4DA3	126	HMMPfam	PF05153	DUF706	39	123	6.7e-31	T	06-Aug-2014	IPR007828	Inositol oxygenase	Molecular Function: iron ion binding (GO:0005506), Cellular Component: cytoplasm (GO:0005737), Biological Process: inositol catabolic process (GO:0019310), Molecular Function: inositol oxygenase activity (GO:0050113), Biological Process: oxidation-reduction process (GO:0055114)
Lup000128.1	A339D24A3969EC9E	355	HMMPfam	PF00657	Lipase_GDSL	33	345	5.8e-35	T	06-Aug-2014	IPR001087	Lipase, GDSL	Biological Process: lipid metabolic process (GO:0006629), Molecular Function: hydrolase activity, acting on ester bonds (GO:0016788)
Lup000129.1	E76BAB28AD95B3DE	508	HMMPfam	PF00675	Peptidase_M16	90	234	7.6e-38	T	06-Aug-2014	IPR011765	Peptidase M16, N-terminal	Molecular Function: metalloendopeptidase activity (GO:0004222), Biological Process: proteolysis (GO:0006508)
Lup000129.1	E76BAB28AD95B3DE	508	HMMPfam	PF05193	Peptidase_M16_C	245	424	7e-37	T	06-Aug-2014	IPR007863	Peptidase M16, C-terminal	Molecular Function: metalloendopeptidase activity (GO:0004222), Biological Process: proteolysis (GO:0006508), Molecular Function: zinc ion binding (GO:0008270)
Lup000130.1	65EB257524F15025	262	HMMPfam	PF03767	Acid_phosphat_B	41	261	9.4e-78	T	06-Aug-2014	IPR005519	Acid phosphatase (Class B)	Molecular Function: acid phosphatase activity (GO:0003993)
Lup000132.1	613AF9D417BA8969	406	HMMPfam	PF13178	DUF4005	309	392	1.9e-13	T	06-Aug-2014	IPR025064	Domain of unknown function DUF4005
Lup000132.1	613AF9D417BA8969	406	HMMPfam	PF00612	IQ	125	144	8.2e-06	T	06-Aug-2014	IPR000048	IQ motif, EF-hand binding site	Molecular Function: protein binding (GO:0005515)
Lup000132.1	613AF9D417BA8969	406	HMMPfam	PF00612	IQ	147	164	0.0022	T	06-Aug-2014	IPR000048	IQ motif, EF-hand binding site	Molecular Function: protein binding (GO:0005515)
Lup000133.1	78240094310F75BE	706	HMMPfam	PF04928	PAP_central	12	359	9.6e-110	T	06-Aug-2014	IPR007012	Poly(A) polymerase, central domain	Molecular Function: polynucleotide adenylyltransferase activity (GO:0004652), Biological Process: transcription, DNA-dependent (GO:0006351)
Lup000133.1	78240094310F75BE	706	HMMPfam	PF04926	PAP_RNA-bind	362	494	1.3e-32	T	06-Aug-2014	IPR007010	Poly(A) polymerase, RNA-binding domain	Molecular Function: RNA binding (GO:0003723), Molecular Function: polynucleotide adenylyltransferase activity (GO:0004652), Cellular Component: nucleus (GO:0005634), Biological Process: RNA polyadenylation (GO:0043631)
Lup000133.1	78240094310F75BE	706	HMMPfam	PF01909	NTP_transf_2	88	159	1.6e-05	T	06-Aug-2014	IPR002934	Nucleotidyl transferase domain	Molecular Function: nucleotidyltransferase activity (GO:0016779)
Lup000134.2	88E19D8FD86059F4	489	HMMPfam	PF03727	Hexokinase_2	249	486	3.7e-68	T	06-Aug-2014	IPR022673	Hexokinase, C-terminal	Molecular Function: ATP binding (GO:0005524), Biological Process: carbohydrate metabolic process (GO:0005975), Molecular Function: phosphotransferase activity, alcohol group as acceptor (GO:0016773)
Lup000134.2	88E19D8FD86059F4	489	HMMPfam	PF00349	Hexokinase_1	42	241	1.9e-58	T	06-Aug-2014	IPR022672	Hexokinase, N-terminal	Molecular Function: ATP binding (GO:0005524), Biological Process: carbohydrate metabolic process (GO:0005975), Molecular Function: phosphotransferase activity, alcohol group as acceptor (GO:0016773)
Lup000135.1	0E1F636B6FD9A732	256	HMMPfam	PF02309	AUX_IAA	13	246	1.2e-45	T	06-Aug-2014	IPR003311	AUX/IAA protein	Cellular Component: nucleus (GO:0005634), Biological Process: regulation of transcription, DNA-dependent (GO:0006355)
Lup000136.1	7033C2942B746D63	634	HMMPfam	PF07714	Pkinase_Tyr	328	604	1.5e-49	T	06-Aug-2014	IPR001245	Serine-threonine/tyrosine-protein kinase catalytic domain	Molecular Function: protein kinase activity (GO:0004672), Biological Process: protein phosphorylation (GO:0006468)
Lup000136.1	7033C2942B746D63	634	HMMPfam	PF01476	LysM	127	164	1.3e-05	T	06-Aug-2014	IPR018392	Peptidoglycan-binding lysin domain	Biological Process: cell wall macromolecule catabolic process (GO:0016998)
Lup000137.1	717BED17237E7D8F	151	HMMPfam	PF01627	Hpt	44	129	1.1e-12	T	06-Aug-2014	IPR008207	Signal transduction histidine kinase, phosphotransfer (Hpt) domain	Biological Process: two-component signal transduction system (phosphorelay) (GO:0000160), Molecular Function: signal transducer activity (GO:0004871)
Lup000138.1	3D9AE409B113B6D1	1468	HMMPfam	PF01061	ABC2_membrane	496	707	2e-44	T	06-Aug-2014	IPR013525	ABC-2 type transporter	Cellular Component: membrane (GO:0016020)
Lup000138.1	3D9AE409B113B6D1	1468	HMMPfam	PF01061	ABC2_membrane	1192	1405	6.2e-56	T	06-Aug-2014	IPR013525	ABC-2 type transporter	Cellular Component: membrane (GO:0016020)
Lup000138.1	3D9AE409B113B6D1	1468	HMMPfam	PF08370	PDR_assoc	713	779	1.8e-23	T	06-Aug-2014	IPR013581	Plant PDR ABC transporter associated
Lup000138.1	3D9AE409B113B6D1	1468	HMMPfam	PF00005	ABC_tran	184	341	5e-06	T	06-Aug-2014	IPR003439	ABC transporter-like	Molecular Function: ATP binding (GO:0005524), Molecular Function: ATPase activity (GO:0016887)
Lup000138.1	3D9AE409B113B6D1	1468	HMMPfam	PF00005	ABC_tran	918	1046	1.9e-10	T	06-Aug-2014	IPR003439	ABC transporter-like	Molecular Function: ATP binding (GO:0005524), Molecular Function: ATPase activity (GO:0016887)
Lup000142.1	04441BF357B1E92E	621	HMMPfam	PF00069	Pkinase	57	324	9.1e-25	T	06-Aug-2014	IPR000719	Protein kinase, catalytic domain	Molecular Function: protein kinase activity (GO:0004672), Molecular Function: ATP binding (GO:0005524), Biological Process: protein phosphorylation (GO:0006468)
Lup000144.1	423B6EE4BB218E7A	190	HMMPfam	PF07911	DUF1677	57	145	3.5e-31	T	06-Aug-2014	IPR012876	Protein of unknown function DUF1677, plant
Lup000145.1	762C67D30B250CCE	190	HMMPfam	PF07911	DUF1677	57	145	3.5e-31	T	06-Aug-2014	IPR012876	Protein of unknown function DUF1677, plant
Lup000146.1	3FA0B0129166073E	189	HMMPfam	PF07911	DUF1677	56	144	1.2e-30	T	06-Aug-2014	IPR012876	Protein of unknown function DUF1677, plant
Lup000147.1	60A877CC132204C1	190	HMMPfam	PF07911	DUF1677	57	145	3.5e-31	T	06-Aug-2014	IPR012876	Protein of unknown function DUF1677, plant
Lup000148.1	9CC9B606170B894E	813	HMMPfam	PF01852	START	148	356	4.8e-54	T	06-Aug-2014	IPR002913	Lipid-binding START
Lup000148.1	9CC9B606170B894E	813	HMMPfam	PF08670	MEKHLA	678	808	1.4e-51	T	06-Aug-2014	IPR013978	MEKHLA
Lup000148.1	9CC9B606170B894E	813	HMMPfam	PF00046	Homeobox	17	75	1.5e-14	T	06-Aug-2014	IPR001356	Homeodomain	Molecular Function: sequence-specific DNA binding transcription factor activity (GO:0003700), Biological Process: regulation of transcription, DNA-dependent (GO:0006355), Molecular Function: sequence-specific DNA binding (GO:0043565)
Lup000149.1	77964431BE1BE767	332	HMMPfam	PF00320	GATA	221	255	2.9e-15	T	06-Aug-2014	IPR000679	Zinc finger, GATA-type	Molecular Function: sequence-specific DNA binding transcription factor activity (GO:0003700), Biological Process: regulation of transcription, DNA-dependent (GO:0006355), Molecular Function: zinc ion binding (GO:0008270), Molecular Function: sequence-specific DNA binding (GO:0043565)
Lup000150.1	54E6B01C30626089	223	HMMPfam	PF00847	AP2	46	95	1.5e-14	T	06-Aug-2014	IPR001471	AP2/ERF domain	Molecular Function: sequence-specific DNA binding transcription factor activity (GO:0003700), Biological Process: regulation of transcription, DNA-dependent (GO:0006355)
Lup000151.1	2CA8B96D2CA0C141	691	HMMPfam	PF01417	ENTH	17	130	6.2e-08	T	06-Aug-2014	IPR001026	Epsin domain, N-terminal
Lup000152.1	FD2592B99872B8F6	320	HMMPfam	PF03106	WRKY	145	203	9.4e-29	T	06-Aug-2014	IPR003657	DNA-binding WRKY	Molecular Function: sequence-specific DNA binding transcription factor activity (GO:0003700), Biological Process: regulation of transcription, DNA-dependent (GO:0006355), Molecular Function: sequence-specific DNA binding (GO:0043565)
Lup000154.1	40FBCD05FBDEF447	1715	HMMPfam	PF02791	DDT	558	617	1.5e-24	T	06-Aug-2014	IPR004022	DDT domain
Lup000154.1	40FBCD05FBDEF447	1715	HMMPfam	PF00046	Homeobox	43	98	3.4e-15	T	06-Aug-2014	IPR001356	Homeodomain	Molecular Function: sequence-specific DNA binding transcription factor activity (GO:0003700), Biological Process: regulation of transcription, DNA-dependent (GO:0006355), Molecular Function: sequence-specific DNA binding (GO:0043565)
Lup000155.1	11D4FB99B5A66AD4	210	HMMPfam	PF05078	DUF679	42	205	3.7e-66	T	06-Aug-2014	IPR007770	Protein of unknown function DUF679
Lup000156.1	A2AE03635B846263	1062	HMMPfam	PF02263	GBP	45	302	4.1e-65	T	06-Aug-2014	IPR015894	Guanylate-binding protein, N-terminal	Molecular Function: GTPase activity (GO:0003924), Molecular Function: GTP binding (GO:0005525)
Lup000156.1	A2AE03635B846263	1062	HMMPfam	PF02841	GBP_C	308	612	1.3e-41	T	06-Aug-2014	IPR003191	Guanylate-binding protein, C-terminal	Molecular Function: GTPase activity (GO:0003924), Molecular Function: GTP binding (GO:0005525)
Lup000157.1	49785C8ED36B7C4B	464	HMMPfam	PF00332	Glyco_hydro_17	23	346	7.2e-103	T	06-Aug-2014	IPR000490	Glycoside hydrolase, family 17	Molecular Function: hydrolase activity, hydrolyzing O-glycosyl compounds (GO:0004553), Biological Process: carbohydrate metabolic process (GO:0005975)
Lup000157.1	49785C8ED36B7C4B	464	HMMPfam	PF07983	X8	373	443	1.1e-15	T	06-Aug-2014	IPR012946	X8
Lup000158.1	BE1B03A84960CCBA	136	HMMPfam	PF00125	Histone	58	132	2.2e-33	T	06-Aug-2014	IPR007125	Histone core	Molecular Function: DNA binding (GO:0003677)
Lup000160.1	07885615E309C4C4	163	HMMPfam	PF10252	PP28	74	154	2.1e-27	T	06-Aug-2014	IPR019380	Casein kinase substrate, phosphoprotein PP28
Lup000162.1	FDD9C6953AE44528	217	HMMPfam	PF00071	Ras	15	175	1.9e-62	T	06-Aug-2014	IPR001806	Small GTPase superfamily	Molecular Function: GTP binding (GO:0005525), Biological Process: small GTPase mediated signal transduction (GO:0007264)
Lup000163.1	D2B7C0A1D74C8991	419	HMMPfam	PF00046	Homeobox	53	113	3.1e-15	T	06-Aug-2014	IPR001356	Homeodomain	Molecular Function: sequence-specific DNA binding transcription factor activity (GO:0003700), Biological Process: regulation of transcription, DNA-dependent (GO:0006355), Molecular Function: sequence-specific DNA binding (GO:0043565)
Lup000164.1	B6BD97120591C955	320	HMMPfam	PF03195	DUF260	19	113	4.8e-31	T	06-Aug-2014	IPR004883	Lateral organ boundaries, LOB
Lup000165.1	59FF9429BF960BCE	555	HMMPfam	PF05918	API5	11	554	2.6e-245	T	06-Aug-2014	IPR008383	Apoptosis inhibitory 5
Lup000166.1	6702369F2C449B91	418	HMMPfam	PF01078	Mg_chelatase	194	264	2.5e-07	T	06-Aug-2014	IPR000523	Magnesium chelatase, ChlI subunit	Biological Process: photosynthesis (GO:0015979), Biological Process: chlorophyll biosynthetic process (GO:0015995), Molecular Function: magnesium chelatase activity (GO:0016851)
Lup000167.1	D041879EC242FDE0	247	HMMPfam	PF00657	Lipase_GDSL	5	206	1.3e-31	T	06-Aug-2014	IPR001087	Lipase, GDSL	Biological Process: lipid metabolic process (GO:0006629), Molecular Function: hydrolase activity, acting on ester bonds (GO:0016788)
Lup000168.1	794C1350C1F2370E	389	HMMPfam	PF00076	RRM_1	78	144	3.1e-16	T	06-Aug-2014	IPR000504	RNA recognition motif domain	Molecular Function: nucleic acid binding (GO:0003676)
Lup000168.1	794C1350C1F2370E	389	HMMPfam	PF00076	RRM_1	167	234	4.3e-11	T	06-Aug-2014	IPR000504	RNA recognition motif domain	Molecular Function: nucleic acid binding (GO:0003676)
Lup000169.1	CF5CDB6A07D81C27	258	HMMPfam	PF00010	HLH	63	109	1.8e-10	T	06-Aug-2014	IPR011598	Helix-loop-helix DNA-binding
Lup000170.1	1AB38AD93B93BA0E	403	HMMPfam	PF00069	Pkinase	76	356	1.4e-74	T	06-Aug-2014	IPR000719	Protein kinase, catalytic domain	Molecular Function: protein kinase activity (GO:0004672), Molecular Function: ATP binding (GO:0005524), Biological Process: protein phosphorylation (GO:0006468)
Lup000171.1	F3F2AAE70843C24B	196	HMMPfam	PF06549	DUF1118	81	196	1.8e-47	T	06-Aug-2014	IPR009500	Protein of unknown function DUF1118
Lup000172.1	34F4CE003CDB0339	284	HMMPfam	PF01145	Band_7	9	181	6.2e-31	T	06-Aug-2014	IPR001107	Band 7 protein
Lup000174.1	AB60F9B4DABB9C4D	543	HMMPfam	PF03106	WRKY	227	285	1.9e-27	T	06-Aug-2014	IPR003657	DNA-binding WRKY	Molecular Function: sequence-specific DNA binding transcription factor activity (GO:0003700), Biological Process: regulation of transcription, DNA-dependent (GO:0006355), Molecular Function: sequence-specific DNA binding (GO:0043565)
Lup000175.1	54C3D004C0A40E91	132	HMMPfam	PF00179	UQ_con	24	130	2.1e-20	T	06-Aug-2014	IPR000608	Ubiquitin-conjugating enzyme, E2	Molecular Function: acid-amino acid ligase activity (GO:0016881)
Lup000176.1	50E89936BA665B0D	573	HMMPfam	PF00612	IQ	87	106	0.0011	T	06-Aug-2014	IPR000048	IQ motif, EF-hand binding site	Molecular Function: protein binding (GO:0005515)
Lup000176.1	50E89936BA665B0D	573	HMMPfam	PF00612	IQ	109	126	0.0011	T	06-Aug-2014	IPR000048	IQ motif, EF-hand binding site	Molecular Function: protein binding (GO:0005515)
Lup000176.1	50E89936BA665B0D	573	HMMPfam	PF13178	DUF4005	476	512	1.1e-08	T	06-Aug-2014	IPR025064	Domain of unknown function DUF4005
Lup000177.1	D52AC9DC3AAE6270	908	HMMPfam	PF12698	ABC2_membrane_3	31	326	1.2e-17	T	06-Aug-2014	NULL	NULL
Lup000177.1	D52AC9DC3AAE6270	908	HMMPfam	PF00005	ABC_tran	522	640	8.9e-11	T	06-Aug-2014	IPR003439	ABC transporter-like	Molecular Function: ATP binding (GO:0005524), Molecular Function: ATPase activity (GO:0016887)
Lup000178.1	0FC17F7E222150C0	724	HMMPfam	PF12698	ABC2_membrane_3	258	538	3.9e-14	T	06-Aug-2014	NULL	NULL
Lup000181.1	F1F1131805BAD2C1	83	HMMPfam	PF00284	Cytochrom_B559a	42	80	7.9e-23	T	06-Aug-2014	IPR013082	Photosystem II cytochrome b559, alpha subunit, lumenal region	Cellular Component: photosystem II (GO:0009523), Biological Process: photosynthesis (GO:0015979), Cellular Component: integral to membrane (GO:0016021), Molecular Function: metal ion binding (GO:0046872)
Lup000181.1	F1F1131805BAD2C1	83	HMMPfam	PF00283	Cytochrom_B559	6	34	2.9e-14	T	06-Aug-2014	IPR013081	Photosystem II cytochrome b559, N-terminal	Cellular Component: photosystem II (GO:0009523), Cellular Component: plastid (GO:0009536), Cellular Component: thylakoid (GO:0009579), Biological Process: photosynthesis (GO:0015979), Cellular Component: integral to membrane (GO:0016021), Molecular Function: metal ion binding (GO:0046872)
Lup000182.2	312C2AFA4148859E	502	HMMPfam	PF01333	Apocytochr_F_C	384	502	2.3e-51	T	06-Aug-2014	IPR002325	Cytochrome f	Molecular Function: iron ion binding (GO:0005506), Molecular Function: electron carrier activity (GO:0009055), Biological Process: photosynthesis (GO:0015979), Molecular Function: heme binding (GO:0020037), Cellular Component: integral to thylakoid membrane (GO:0031361)
Lup000182.2	312C2AFA4148859E	502	HMMPfam	PF01039	Carboxyl_trans	36	193	9.6e-19	T	06-Aug-2014	IPR000022	Carboxyl transferase	Molecular Function: ligase activity (GO:0016874)
Lup000182.2	312C2AFA4148859E	502	HMMPfam	PF02392	Ycf4	183	223	3.2e-08	T	06-Aug-2014	IPR003359	Photosystem I Ycf4, assembly	Cellular Component: photosystem I (GO:0009522), Cellular Component: thylakoid (GO:0009579), Biological Process: photosynthesis (GO:0015979), Cellular Component: integral to membrane (GO:0016021)
Lup000184.1	D0C63E2C29C9B337	1464	HMMPfam	PF00223	PsaA_PsaB	32	724	0	T	06-Aug-2014	IPR001280	Photosystem I PsaA/PsaB	Cellular Component: photosystem I (GO:0009522), Cellular Component: thylakoid (GO:0009579), Biological Process: photosynthesis (GO:0015979), Cellular Component: integral to membrane (GO:0016021)
Lup000184.1	D0C63E2C29C9B337	1464	HMMPfam	PF00223	PsaA_PsaB	738	1457	0	T	06-Aug-2014	IPR001280	Photosystem I PsaA/PsaB	Cellular Component: photosystem I (GO:0009522), Cellular Component: thylakoid (GO:0009579), Biological Process: photosynthesis (GO:0015979), Cellular Component: integral to membrane (GO:0016021)
Lup000185.1	1A18B4CAB3988CAF	100	HMMPfam	PF00253	Ribosomal_S14	46	99	4.8e-18	T	06-Aug-2014	IPR001209	Ribosomal protein S14	Molecular Function: structural constituent of ribosome (GO:0003735), Cellular Component: intracellular (GO:0005622), Cellular Component: ribosome (GO:0005840), Biological Process: translation (GO:0006412)
Lup000186.3	BF4D65275AB7D2E3	762	HMMPfam	PF08766	DEK_C	680	731	1.7e-13	T	06-Aug-2014	IPR014876	DEK, C-terminal
Lup000187.1	794FF0153CDBAB5E	567	HMMPfam	PF04433	SWIRM	26	113	8.2e-27	T	06-Aug-2014	IPR007526	SWIRM domain	Molecular Function: protein binding (GO:0005515)
Lup000187.1	794FF0153CDBAB5E	567	HMMPfam	PF00249	Myb_DNA-binding	260	301	5.6e-06	T	06-Aug-2014	IPR001005	SANT/Myb domain	Molecular Function: DNA binding (GO:0003677)
Lup000188.1	A2D3E68B7904C64E	381	HMMPfam	PF01643	Acyl-ACP_TE	105	375	1.4e-84	T	06-Aug-2014	IPR002864	Acyl-ACP thioesterase	Biological Process: fatty acid biosynthetic process (GO:0006633), Molecular Function: thiolester hydrolase activity (GO:0016790)
Lup000190.1	3A72F509DBB05B63	319	HMMPfam	PF00403	HMA	57	103	6e-12	T	06-Aug-2014	IPR006121	Heavy metal-associated domain, HMA	Biological Process: metal ion transport (GO:0030001), Molecular Function: metal ion binding (GO:0046872)
Lup000190.1	3A72F509DBB05B63	319	HMMPfam	PF00403	HMA	150	200	9.2e-12	T	06-Aug-2014	IPR006121	Heavy metal-associated domain, HMA	Biological Process: metal ion transport (GO:0030001), Molecular Function: metal ion binding (GO:0046872)
Lup000191.1	35C5BBF3D8E917A6	113	HMMPfam	PF00011	HSP20	33	111	4.7e-20	T	06-Aug-2014	IPR002068	Heat shock protein Hsp20
Lup000192.1	0553BAF4D8039541	285	HMMPfam	PF03106	WRKY	136	194	1e-26	T	06-Aug-2014	IPR003657	DNA-binding WRKY	Molecular Function: sequence-specific DNA binding transcription factor activity (GO:0003700), Biological Process: regulation of transcription, DNA-dependent (GO:0006355), Molecular Function: sequence-specific DNA binding (GO:0043565)
Lup000193.1	607218F26E619803	461	HMMPfam	PF00571	CBS	43	84	6.1e-07	T	06-Aug-2014	IPR000644	Cystathionine beta-synthase, core	Molecular Function: protein binding (GO:0005515)
Lup000193.1	607218F26E619803	461	HMMPfam	PF00571	CBS	154	200	8e-07	T	06-Aug-2014	IPR000644	Cystathionine beta-synthase, core	Molecular Function: protein binding (GO:0005515)
Lup000193.1	607218F26E619803	461	HMMPfam	PF00571	CBS	211	257	2.2e-06	T	06-Aug-2014	IPR000644	Cystathionine beta-synthase, core	Molecular Function: protein binding (GO:0005515)
Lup000193.1	607218F26E619803	461	HMMPfam	PF00564	PB1	328	410	3.8e-12	T	06-Aug-2014	IPR000270	Phox/Bem1p	Molecular Function: protein binding (GO:0005515)
Lup000194.1	4640A4145B9161F3	193	HMMPfam	PF13671	AAA_33	10	139	5e-18	T	06-Aug-2014	NULL	NULL
Lup000199.1	B25314278D517E21	606	HMMPfam	PF04576	Zein-binding	331	423	2.6e-32	T	06-Aug-2014	IPR007656	Zein-binding domain
Lup000172.1	34F4CE003CDB0339	284	HMMPanther	PTHR10264:SF25	BAND 7 FAMILY PROTEIN	4	279	1.1e-163	T	06-Aug-2014	NULL	NULL
Lup000172.1	34F4CE003CDB0339	284	HMMPanther	PTHR10264	BAND 7 PROTEIN-RELATED	4	279	1.1e-163	T	06-Aug-2014	IPR001972	Stomatin	Cellular Component: membrane (GO:0016020)
Lup000175.1	54C3D004C0A40E91	132	HMMPanther	PTHR24067:SF33	SUBFAMILY NOT NAMED	2	132	9.6e-39	T	06-Aug-2014	NULL	NULL
Lup000175.1	54C3D004C0A40E91	132	HMMPanther	PTHR24067	FAMILY NOT NAMED	2	132	9.6e-39	T	06-Aug-2014	NULL	NULL
Lup000103.1	437986CA2E0EE0EC	601	HMMPanther	PTHR22951:SF1	CLATHRIN ASSEMBLY PROTEIN	3	600	2.9e-197	T	06-Aug-2014	NULL	NULL
Lup000103.1	437986CA2E0EE0EC	601	HMMPanther	PTHR22951	FAMILY NOT NAMED	3	600	2.9e-197	T	06-Aug-2014	NULL	NULL
Lup000168.1	794C1350C1F2370E	389	HMMPanther	PTHR24011:SF217	SUBFAMILY NOT NAMED	62	389	2.3e-107	T	06-Aug-2014	NULL	NULL
Lup000168.1	794C1350C1F2370E	389	HMMPanther	PTHR24011	FAMILY NOT NAMED	62	389	2.3e-107	T	06-Aug-2014	NULL	NULL
Lup000191.1	35C5BBF3D8E917A6	113	HMMPanther	PTHR11527:SF14	HEAT-SHOCK PROTEIN 17	35	113	1.7e-18	T	06-Aug-2014	NULL	NULL
Lup000191.1	35C5BBF3D8E917A6	113	HMMPanther	PTHR11527	FAMILY NOT NAMED	35	113	1.7e-18	T	06-Aug-2014	NULL	NULL
Lup000106.1	3B16FE5E7058A3F6	755	HMMPanther	PTHR11566:SF63	SUBFAMILY NOT NAMED	6	751	5.1e-252	T	06-Aug-2014	NULL	NULL
Lup000106.1	3B16FE5E7058A3F6	755	HMMPanther	PTHR11566	FAMILY NOT NAMED	6	751	5.1e-252	T	06-Aug-2014	NULL	NULL
Lup000148.1	9CC9B606170B894E	813	HMMPanther	PTHR24326:SF218	SUBFAMILY NOT NAMED	13	268	1.3e-77	T	06-Aug-2014	NULL	NULL
Lup000148.1	9CC9B606170B894E	813	HMMPanther	PTHR24326	FAMILY NOT NAMED	13	268	1.3e-77	T	06-Aug-2014	NULL	NULL
Lup000169.1	CF5CDB6A07D81C27	258	HMMPanther	PTHR12565	FAMILY NOT NAMED	53	111	2.5e-20	T	06-Aug-2014	NULL	NULL
Lup000178.1	0FC17F7E222150C0	724	HMMPanther	PTHR19229:SF69	ATATH7 (ABC2 HOMOLOG 7); ATPASE, COUPLED TO TRANSMEMBRANE MOVEMENT OF SUBSTANCE	9	714	3.8e-262	T	06-Aug-2014	NULL	NULL
Lup000178.1	0FC17F7E222150C0	724	HMMPanther	PTHR19229	FAMILY NOT NAMED	9	714	3.8e-262	T	06-Aug-2014	NULL	NULL
Lup000165.1	59FF9429BF960BCE	555	HMMPanther	PTHR12758:SF11	APOPTOSIS INHIBITOR 5	7	550	1.4e-205	T	06-Aug-2014	NULL	NULL
Lup000165.1	59FF9429BF960BCE	555	HMMPanther	PTHR12758	FAMILY NOT NAMED	7	550	1.4e-205	T	06-Aug-2014	NULL	NULL
Lup000134.2	88E19D8FD86059F4	489	HMMPanther	PTHR19443	FAMILY NOT NAMED	39	489	4.1e-233	T	06-Aug-2014	IPR001312	Hexokinase	Molecular Function: ATP binding (GO:0005524), Biological Process: carbohydrate metabolic process (GO:0005975), Molecular Function: phosphotransferase activity, alcohol group as acceptor (GO:0016773)
Lup000104.1	3554BFE0F98DDC4F	105	HMMPanther	PTHR10369	60S RIBOSOMAL PROTEIN L36A/L44	2	105	1.1e-84	T	06-Aug-2014	IPR000552	Ribosomal protein L44e	Molecular Function: structural constituent of ribosome (GO:0003735), Cellular Component: intracellular (GO:0005622), Cellular Component: ribosome (GO:0005840), Biological Process: translation (GO:0006412)
Lup000121.1	06E3D976FA94DEE3	663	HMMPanther	PTHR10285	URIDINE KINASE	14	320	8.2e-91	T	06-Aug-2014	NULL	NULL
Lup000127.1	D1BB6AD2389F4DA3	126	HMMPanther	PTHR12588	FAMILY NOT NAMED	16	126	5.2e-55	T	06-Aug-2014	IPR007828	Inositol oxygenase	Molecular Function: iron ion binding (GO:0005506), Cellular Component: cytoplasm (GO:0005737), Biological Process: inositol catabolic process (GO:0019310), Molecular Function: inositol oxygenase activity (GO:0050113), Biological Process: oxidation-reduction process (GO:0055114)
Lup000157.1	49785C8ED36B7C4B	464	HMMPanther	PTHR16631	FAMILY NOT NAMED	19	451	1.7e-103	T	06-Aug-2014	NULL	NULL
Lup000149.1	77964431BE1BE767	332	HMMPanther	PTHR10071:SF113	ZINC FINGER (GATA TYPE) FAMILY PROTEIN	218	332	4.8e-38	T	06-Aug-2014	NULL	NULL
Lup000149.1	77964431BE1BE767	332	HMMPanther	PTHR10071	TRANSCRIPTION FACTOR GATA (GATA BINDING FACTOR)	218	332	4.8e-38	T	06-Aug-2014	NULL	NULL
Lup000114.1	CC36DB28E4C1A5EF	149	HMMPanther	PTHR22814:SF50	SUBFAMILY NOT NAMED	84	148	1.1e-37	T	06-Aug-2014	NULL	NULL
Lup000114.1	CC36DB28E4C1A5EF	149	HMMPanther	PTHR22814	FAMILY NOT NAMED	84	148	1.1e-37	T	06-Aug-2014	NULL	NULL
Lup000177.1	D52AC9DC3AAE6270	908	HMMPanther	PTHR19229:SF72	SUBFAMILY NOT NAMED	8	868	0	T	06-Aug-2014	NULL	NULL
Lup000177.1	D52AC9DC3AAE6270	908	HMMPanther	PTHR19229	FAMILY NOT NAMED	8	868	0	T	06-Aug-2014	NULL	NULL
Lup000187.1	794FF0153CDBAB5E	567	HMMPanther	PTHR12802:SF20	SUBFAMILY NOT NAMED	1	566	1.4e-150	T	06-Aug-2014	NULL	NULL
Lup000187.1	794FF0153CDBAB5E	567	HMMPanther	PTHR12802	FAMILY NOT NAMED	1	566	1.4e-150	T	06-Aug-2014	NULL	NULL
Lup000136.1	7033C2942B746D63	634	HMMPanther	PTHR24420:SF930	SUBFAMILY NOT NAMED	21	610	5.1e-231	T	06-Aug-2014	NULL	NULL
Lup000136.1	7033C2942B746D63	634	HMMPanther	PTHR24420	FAMILY NOT NAMED	21	610	5.1e-231	T	06-Aug-2014	NULL	NULL
Lup000156.1	A2AE03635B846263	1062	HMMPanther	PTHR10751	GUANYLATE BINDING PROTEIN	25	421	4e-156	T	06-Aug-2014	NULL	NULL
Lup000115.1	20DEABB1CCF3E9A0	744	HMMPanther	PTHR12271:SF14	POLY(A) POLYMERASE CID (PAP) (CAFFEIN-INDUCED DEATH PROTEIN)	372	728	1.1e-138	T	06-Aug-2014	NULL	NULL
Lup000115.1	20DEABB1CCF3E9A0	744	HMMPanther	PTHR12271	FAMILY NOT NAMED	372	728	1.1e-138	T	06-Aug-2014	NULL	NULL
Lup000130.1	65EB257524F15025	262	HMMPanther	PTHR11726:SF1	60S RIBOSOMAL PROTEIN L10	49	261	3.1e-43	T	06-Aug-2014	NULL	NULL
Lup000130.1	65EB257524F15025	262	HMMPanther	PTHR11726	FAMILY NOT NAMED	49	261	3.1e-43	T	06-Aug-2014	NULL	NULL
Lup000190.1	3A72F509DBB05B63	319	HMMPanther	PTHR22814:SF52	SUBFAMILY NOT NAMED	53	319	3e-88	T	06-Aug-2014	NULL	NULL
Lup000190.1	3A72F509DBB05B63	319	HMMPanther	PTHR22814	FAMILY NOT NAMED	53	319	3e-88	T	06-Aug-2014	NULL	NULL
Lup000129.1	E76BAB28AD95B3DE	508	HMMPanther	PTHR11851:SF69	SUBFAMILY NOT NAMED	27	501	1.6e-257	T	06-Aug-2014	NULL	NULL
Lup000129.1	E76BAB28AD95B3DE	508	HMMPanther	PTHR11851	FAMILY NOT NAMED	27	501	1.6e-257	T	06-Aug-2014	NULL	NULL
Lup000133.1	78240094310F75BE	706	HMMPanther	PTHR10682:SF5	POLY(A) POLYMERASE-RELATED	9	547	0	T	06-Aug-2014	NULL	NULL
Lup000133.1	78240094310F75BE	706	HMMPanther	PTHR10682	POLY(A) POLYMERASE	9	547	0	T	06-Aug-2014	NULL	NULL
Lup000160.1	07885615E309C4C4	163	HMMPanther	PTHR22055	FAMILY NOT NAMED	1	163	1.5e-65	T	06-Aug-2014	NULL	NULL
Lup000128.1	A339D24A3969EC9E	355	HMMPanther	PTHR22835:SF39	LATERAL SIGNALING TARGET PROTEIN 2	10	347	6.6e-123	T	06-Aug-2014	NULL	NULL
Lup000128.1	A339D24A3969EC9E	355	HMMPanther	PTHR22835	FAMILY NOT NAMED	10	347	6.6e-123	T	06-Aug-2014	NULL	NULL
Lup000102.1	EDF348EA11A0046D	1039	HMMPanther	PTHR10795:SF30	MEMBRANE-BOUND TRANSCRIPTION FACTOR SITE-1 PROTEASE	1	756	0	T	06-Aug-2014	NULL	NULL
Lup000102.1	EDF348EA11A0046D	1039	HMMPanther	PTHR10795	PROPROTEIN CONVERTASE SUBTILISIN/KEXIN	1	756	0	T	06-Aug-2014	IPR015500	Peptidase S8, subtilisin-related
Lup000186.3	BF4D65275AB7D2E3	762	HMMPanther	PTHR13468	FAMILY NOT NAMED	28	759	1.1e-54	T	06-Aug-2014	NULL	NULL
Lup000158.1	BE1B03A84960CCBA	136	HMMPanther	PTHR11426	FAMILY NOT NAMED	1	136	4.6e-142	T	06-Aug-2014	IPR000164	Histone H3	Cellular Component: nucleosome (GO:0000786), Molecular Function: DNA binding (GO:0003677), Biological Process: nucleosome assembly (GO:0006334)
Lup000163.1	D2B7C0A1D74C8991	419	HMMPanther	PTHR24326:SF225	WUSCHEL-RELATED HOMEOBOX 11	55	411	2.9e-30	T	06-Aug-2014	NULL	NULL
Lup000163.1	D2B7C0A1D74C8991	419	HMMPanther	PTHR24326	FAMILY NOT NAMED	55	411	2.9e-30	T	06-Aug-2014	NULL	NULL
Lup000170.1	1AB38AD93B93BA0E	403	HMMPanther	PTHR24055:SF69	SUBFAMILY NOT NAMED	41	403	1.2e-248	T	06-Aug-2014	NULL	NULL
Lup000170.1	1AB38AD93B93BA0E	403	HMMPanther	PTHR24055	FAMILY NOT NAMED	41	403	1.2e-248	T	06-Aug-2014	NULL	NULL
Lup000107.1	41155E7F424DBE0C	477	HMMPanther	PTHR10742:SF100	AMINE OXIDASE FAMILY PROTEIN	29	471	1.5e-108	T	06-Aug-2014	NULL	NULL
Lup000107.1	41155E7F424DBE0C	477	HMMPanther	PTHR10742	AMINE OXIDASE	29	471	1.5e-108	T	06-Aug-2014	NULL	NULL
Lup000193.1	607218F26E619803	461	HMMPanther	PTHR11911:SF13	CBS DOMAIN-CONTAINING PROTEIN / OCTICOSAPEPTIDE/PHOX/BEMP1 (PB1) DOMAIN-CONTAIN	1	396	2.6e-123	T	06-Aug-2014	NULL	NULL
Lup000193.1	607218F26E619803	461	HMMPanther	PTHR11911	FAMILY NOT NAMED	1	396	2.6e-123	T	06-Aug-2014	NULL	NULL
Lup000162.1	FDD9C6953AE44528	217	HMMPanther	PTHR24073:SF213	SUBFAMILY NOT NAMED	5	217	1.2e-138	T	06-Aug-2014	NULL	NULL
Lup000162.1	FDD9C6953AE44528	217	HMMPanther	PTHR24073	FAMILY NOT NAMED	5	217	1.2e-138	T	06-Aug-2014	NULL	NULL
Lup000118.1	70486B6137C0A1B2	620	HMMPanther	PTHR24420:SF423	SUBFAMILY NOT NAMED	1	607	0	T	06-Aug-2014	NULL	NULL
Lup000118.1	70486B6137C0A1B2	620	HMMPanther	PTHR24420	FAMILY NOT NAMED	1	607	0	T	06-Aug-2014	NULL	NULL
Lup000117.1	192A9D3D6113DF28	355	HMMPanther	PTHR11570	FAMILY NOT NAMED	2	351	2.4e-152	T	06-Aug-2014	IPR001985	S-adenosylmethionine decarboxylase	Molecular Function: adenosylmethionine decarboxylase activity (GO:0004014), Biological Process: spermine biosynthetic process (GO:0006597), Biological Process: spermidine biosynthetic process (GO:0008295)
Lup000176.1	50E89936BA665B0D	573	HMMPanther	PTHR13140:SF187	SUBFAMILY NOT NAMED	62	429	8.6e-49	T	06-Aug-2014	NULL	NULL
Lup000176.1	50E89936BA665B0D	573	HMMPanther	PTHR13140	FAMILY NOT NAMED	62	429	8.6e-49	T	06-Aug-2014	NULL	NULL
Lup000116.1	6AB8BE565D570437	418	HMMPanther	PTHR10414	ETHANOLAMINEPHOSPHOTRANSFERASE	1	418	5.3e-108	T	06-Aug-2014	NULL	NULL
Lup000125.1	FE9005DA8E743988	619	HMMPanther	PTHR11353:SF8	RUBISCO SUBUNIT BINDING-PROTEIN BETA SUBUNIT, RUBB	9	600	1.6e-282	T	06-Aug-2014	NULL	NULL
Lup000125.1	FE9005DA8E743988	619	HMMPanther	PTHR11353	FAMILY NOT NAMED	9	600	1.6e-282	T	06-Aug-2014	IPR002423	Chaperonin Cpn60/TCP-1	Molecular Function: ATP binding (GO:0005524), Biological Process: cellular protein metabolic process (GO:0044267)
Lup000154.1	40FBCD05FBDEF447	1715	HMMPanther	PTHR24326:SF77	HOMEOBOX TRANSCRIPTION FACTOR, PUTATIVE	39	681	2.1e-83	T	06-Aug-2014	NULL	NULL
Lup000154.1	40FBCD05FBDEF447	1715	HMMPanther	PTHR24326	FAMILY NOT NAMED	39	681	2.1e-83	T	06-Aug-2014	NULL	NULL
Lup000131.1	8782557C7B7ECDDE	103	HMMPanther	PTHR11986:SF23	ALANINE-GLYOXYLATE AMINOTRANSFERASE 2	59	102	5.4e-16	T	06-Aug-2014	NULL	NULL
Lup000131.1	8782557C7B7ECDDE	103	HMMPanther	PTHR11986	FAMILY NOT NAMED	59	102	5.4e-16	T	06-Aug-2014	IPR005814	Aminotransferase class-III	Molecular Function: transaminase activity (GO:0008483), Molecular Function: pyridoxal phosphate binding (GO:0030170)
Lup000182.2	312C2AFA4148859E	502	HMMPanther	PTHR22855:SF16	SUBFAMILY NOT NAMED	3	193	1.1e-94	T	06-Aug-2014	NULL	NULL
Lup000182.2	312C2AFA4148859E	502	HMMPanther	PTHR22855	FAMILY NOT NAMED	3	193	1.1e-94	T	06-Aug-2014	NULL	NULL
Lup000138.1	3D9AE409B113B6D1	1468	HMMPanther	PTHR19241:SF10	ATP-BINDING CASSETTE TRANSPORTER (PDR)	345	1468	0	T	06-Aug-2014	NULL	NULL
Lup000138.1	3D9AE409B113B6D1	1468	HMMPanther	PTHR19241	FAMILY NOT NAMED	345	1468	0	T	06-Aug-2014	NULL	NULL
Lup000124.1	E21D72545ABBCFC0	195	HMMPanther	PTHR13355	FAMILY NOT NAMED	75	184	1e-24	T	06-Aug-2014	NULL	NULL
Lup000142.1	04441BF357B1E92E	621	HMMPanther	PTHR11909:SF20	SUBFAMILY NOT NAMED	34	620	0	T	06-Aug-2014	NULL	NULL
Lup000142.1	04441BF357B1E92E	621	HMMPanther	PTHR11909	FAMILY NOT NAMED	34	620	0	T	06-Aug-2014	NULL	NULL
Lup000167.1	D041879EC242FDE0	247	HMMPanther	PTHR14209	FAMILY NOT NAMED	1	241	3e-111	T	06-Aug-2014	NULL	NULL
Lup000132.1	613AF9D417BA8969	406	HMMPanther	PTHR10699:SF9	CALMODULIN BINDING	1	190	9.2e-35	T	06-Aug-2014	NULL	NULL
Lup000132.1	613AF9D417BA8969	406	HMMPanther	PTHR10699	NEUROMODULIN	1	190	9.2e-35	T	06-Aug-2014	NULL	NULL
Lup000183.1	8519A8762DE705C9	70	HMMPanther	PTHR26312:SF22	SUBFAMILY NOT NAMED	21	70	1.3e-18	T	06-Aug-2014	NULL	NULL
Lup000183.1	8519A8762DE705C9	70	HMMPanther	PTHR26312	FAMILY NOT NAMED	21	70	1.3e-18	T	06-Aug-2014	NULL	NULL
Lup000126.1	FDB3721B672A7F07	417	HMMPanther	PTHR12565	FAMILY NOT NAMED	270	379	4.7e-19	T	06-Aug-2014	NULL	NULL
Lup000185.1	1A18B4CAB3988CAF	100	HMMPanther	PTHR19836:SF10	SUBFAMILY NOT NAMED	1	100	4.4e-48	T	06-Aug-2014	NULL	NULL
Lup000185.1	1A18B4CAB3988CAF	100	HMMPanther	PTHR19836	FAMILY NOT NAMED	1	100	4.4e-48	T	06-Aug-2014	IPR001209	Ribosomal protein S14	Molecular Function: structural constituent of ribosome (GO:0003735), Cellular Component: intracellular (GO:0005622), Cellular Component: ribosome (GO:0005840), Biological Process: translation (GO:0006412)
Lup000151.1	2CA8B96D2CA0C141	691	HMMPanther	PTHR21514	FAMILY NOT NAMED	1	404	2.9e-104	T	06-Aug-2014	NULL	NULL
Lup000113.1	8C16EE56C2E27D2A	606	HMMPanther	PTHR24420:SF351	SUBFAMILY NOT NAMED	1	597	0	T	06-Aug-2014	NULL	NULL
Lup000113.1	8C16EE56C2E27D2A	606	HMMPanther	PTHR24420	FAMILY NOT NAMED	1	597	0	T	06-Aug-2014	NULL	NULL
Lup000102.1	EDF348EA11A0046D	1039	PatternScan	PS00137	SUBTILASE_HIS	244	254	NA	T	06-Aug-2014	IPR022398	Peptidase S8, subtilisin, His-active site
Lup000102.1	EDF348EA11A0046D	1039	PatternScan	PS00138	SUBTILASE_SER	408	418	NA	T	06-Aug-2014	IPR023828	Peptidase S8, subtilisin, Ser-active site
Lup000104.1	3554BFE0F98DDC4F	105	PatternScan	PS01172	RIBOSOMAL_L44E	63	74	NA	T	06-Aug-2014	IPR000552	Ribosomal protein L44e	Molecular Function: structural constituent of ribosome (GO:0003735), Cellular Component: intracellular (GO:0005622), Cellular Component: ribosome (GO:0005840), Biological Process: translation (GO:0006412)
Lup000113.1	8C16EE56C2E27D2A	606	PatternScan	PS00107	PROTEIN_KINASE_ATP	288	310	NA	T	06-Aug-2014	IPR017441	Protein kinase, ATP binding site	Molecular Function: ATP binding (GO:0005524)
Lup000113.1	8C16EE56C2E27D2A	606	PatternScan	PS00108	PROTEIN_KINASE_ST	405	417	NA	T	06-Aug-2014	IPR008271	Serine/threonine-protein kinase, active site	Molecular Function: protein serine/threonine kinase activity (GO:0004674), Biological Process: protein phosphorylation (GO:0006468)
Lup000116.1	6AB8BE565D570437	418	PatternScan	PS00379	CDP_ALCOHOL_P_TRANSF	43	65	NA	T	06-Aug-2014	IPR000462	CDP-alcohol phosphatidyltransferase	Biological Process: phospholipid biosynthetic process (GO:0008654), Cellular Component: membrane (GO:0016020), Molecular Function: phosphotransferase activity, for other substituted phosphate groups (GO:0016780)
Lup000117.1	192A9D3D6113DF28	355	PatternScan	PS01336	ADOMETDC	65	75	NA	T	06-Aug-2014	IPR018166	S-adenosylmethionine decarboxylase, conserved site	Molecular Function: adenosylmethionine decarboxylase activity (GO:0004014)
Lup000118.1	70486B6137C0A1B2	620	PatternScan	PS00107	PROTEIN_KINASE_ATP	307	329	NA	T	06-Aug-2014	IPR017441	Protein kinase, ATP binding site	Molecular Function: ATP binding (GO:0005524)
Lup000118.1	70486B6137C0A1B2	620	PatternScan	PS00108	PROTEIN_KINASE_ST	420	432	NA	T	06-Aug-2014	IPR008271	Serine/threonine-protein kinase, active site	Molecular Function: protein serine/threonine kinase activity (GO:0004674), Biological Process: protein phosphorylation (GO:0006468)
Lup000125.1	FE9005DA8E743988	619	PatternScan	PS00296	CHAPERONINS_CPN60	450	461	NA	T	06-Aug-2014	IPR018370	Chaperonin Cpn60, conserved site	Molecular Function: ATP binding (GO:0005524), Cellular Component: cytoplasm (GO:0005737), Biological Process: protein folding (GO:0006457)
Lup000129.1	E76BAB28AD95B3DE	508	PatternScan	PS00143	INSULINASE	109	132	NA	T	06-Aug-2014	IPR001431	Peptidase M16, zinc-binding site	Molecular Function: metalloendopeptidase activity (GO:0004222), Biological Process: proteolysis (GO:0006508)
Lup000136.1	7033C2942B746D63	634	PatternScan	PS00107	PROTEIN_KINASE_ATP	330	351	NA	T	06-Aug-2014	IPR017441	Protein kinase, ATP binding site	Molecular Function: ATP binding (GO:0005524)
Lup000136.1	7033C2942B746D63	634	PatternScan	PS00108	PROTEIN_KINASE_ST	443	455	NA	T	06-Aug-2014	IPR008271	Serine/threonine-protein kinase, active site	Molecular Function: protein serine/threonine kinase activity (GO:0004674), Biological Process: protein phosphorylation (GO:0006468)
Lup000142.1	04441BF357B1E92E	621	PatternScan	PS00107	PROTEIN_KINASE_ATP	63	96	NA	T	06-Aug-2014	IPR017441	Protein kinase, ATP binding site	Molecular Function: ATP binding (GO:0005524)
Lup000142.1	04441BF357B1E92E	621	PatternScan	PS00108	PROTEIN_KINASE_ST	184	196	NA	T	06-Aug-2014	IPR008271	Serine/threonine-protein kinase, active site	Molecular Function: protein serine/threonine kinase activity (GO:0004674), Biological Process: protein phosphorylation (GO:0006468)
Lup000149.1	77964431BE1BE767	332	PatternScan	PS00344	GATA_ZN_FINGER_1	221	246	NA	T	06-Aug-2014	IPR000679	Zinc finger, GATA-type	Molecular Function: sequence-specific DNA binding transcription factor activity (GO:0003700), Biological Process: regulation of transcription, DNA-dependent (GO:0006355), Molecular Function: zinc ion binding (GO:0008270), Molecular Function: sequence-specific DNA binding (GO:0043565)
Lup000157.1	49785C8ED36B7C4B	464	PatternScan	PS00587	GLYCOSYL_HYDROL_F17	258	271	NA	T	06-Aug-2014	IPR000490	Glycoside hydrolase, family 17	Molecular Function: hydrolase activity, hydrolyzing O-glycosyl compounds (GO:0004553), Biological Process: carbohydrate metabolic process (GO:0005975)
Lup000158.1	BE1B03A84960CCBA	136	PatternScan	PS00322	HISTONE_H3_1	15	21	NA	T	06-Aug-2014	IPR000164	Histone H3	Cellular Component: nucleosome (GO:0000786), Molecular Function: DNA binding (GO:0003677), Biological Process: nucleosome assembly (GO:0006334)
Lup000158.1	BE1B03A84960CCBA	136	PatternScan	PS00959	HISTONE_H3_2	67	75	NA	T	06-Aug-2014	IPR000164	Histone H3	Cellular Component: nucleosome (GO:0000786), Molecular Function: DNA binding (GO:0003677), Biological Process: nucleosome assembly (GO:0006334)
Lup000170.1	1AB38AD93B93BA0E	403	PatternScan	PS00107	PROTEIN_KINASE_ATP	77	101	NA	T	06-Aug-2014	IPR017441	Protein kinase, ATP binding site	Molecular Function: ATP binding (GO:0005524)
Lup000170.1	1AB38AD93B93BA0E	403	PatternScan	PS00108	PROTEIN_KINASE_ST	193	205	NA	T	06-Aug-2014	IPR008271	Serine/threonine-protein kinase, active site	Molecular Function: protein serine/threonine kinase activity (GO:0004674), Biological Process: protein phosphorylation (GO:0006468)
Lup000170.1	1AB38AD93B93BA0E	403	PatternScan	PS01351	MAPK	106	209	NA	T	06-Aug-2014	IPR003527	MAP kinase, conserved site	Molecular Function: MAP kinase activity (GO:0004707), Molecular Function: ATP binding (GO:0005524), Biological Process: protein phosphorylation (GO:0006468)
Lup000177.1	D52AC9DC3AAE6270	908	PatternScan	PS00211	ABC_TRANSPORTER_1	612	626	NA	T	06-Aug-2014	IPR017871	ABC transporter, conserved site	Molecular Function: ATP binding (GO:0005524), Molecular Function: ATPase activity (GO:0016887)
Lup000181.1	F1F1131805BAD2C1	83	PatternScan	PS00537	CYTOCHROME_B559	14	28	NA	T	06-Aug-2014	IPR006216	Photosystem II cytochrome b559, conserved site	Cellular Component: photosystem II (GO:0009523), Cellular Component: photosystem II reaction center (GO:0009539), Biological Process: photosynthetic electron transport chain (GO:0009767), Biological Process: photosynthesis (GO:0015979), Cellular Component: integral to membrane (GO:0016021), Biological Process: photosynthesis, light reaction (GO:0019684), Molecular Function: heme binding (GO:00200…
Lup000184.1	D0C63E2C29C9B337	1464	PatternScan	PS00419	PHOTOSYSTEM_I_PSAAB	573	582	NA	T	06-Aug-2014	IPR020586	Photosystem I PsaA/PsaB, conserved site
Lup000184.1	D0C63E2C29C9B337	1464	PatternScan	PS00419	PHOTOSYSTEM_I_PSAAB	1289	1298	NA	T	06-Aug-2014	IPR020586	Photosystem I PsaA/PsaB, conserved site
Lup000185.1	1A18B4CAB3988CAF	100	PatternScan	PS00527	RIBOSOMAL_S14	61	84	NA	T	06-Aug-2014	IPR018271	Ribosomal protein S14, conserved site	Molecular Function: structural constituent of ribosome (GO:0003735), Cellular Component: intracellular (GO:0005622), Cellular Component: ribosome (GO:0005840), Biological Process: translation (GO:0006412)
Lup000102.1	EDF348EA11A0046D	1039	FPrintScan	PR00723	SUBTILISIN	204	223	1.2e-14	T	06-Aug-2014	IPR015500	Peptidase S8, subtilisin-related
Lup000102.1	EDF348EA11A0046D	1039	FPrintScan	PR00723	SUBTILISIN	240	253	1.2e-14	T	06-Aug-2014	IPR015500	Peptidase S8, subtilisin-related
Lup000102.1	EDF348EA11A0046D	1039	FPrintScan	PR00723	SUBTILISIN	407	423	1.2e-14	T	06-Aug-2014	IPR015500	Peptidase S8, subtilisin-related
Lup000106.1	3B16FE5E7058A3F6	755	FPrintScan	PR00195	DYNAMIN	37	55	2e-12	T	06-Aug-2014	IPR022812	Dynamin
Lup000106.1	3B16FE5E7058A3F6	755	FPrintScan	PR00195	DYNAMIN	62	79	2e-12	T	06-Aug-2014	IPR022812	Dynamin
Lup000106.1	3B16FE5E7058A3F6	755	FPrintScan	PR00195	DYNAMIN	138	155	2e-12	T	06-Aug-2014	IPR022812	Dynamin
Lup000106.1	3B16FE5E7058A3F6	755	FPrintScan	PR00195	DYNAMIN	209	225	2e-12	T	06-Aug-2014	IPR022812	Dynamin
Lup000112.1	EC0DF7AEB0DC8945	772	FPrintScan	PR00133	GLHYDRLASE3	123	142	1.8e-06	T	06-Aug-2014	IPR001764	Glycoside hydrolase, family 3, N-terminal	Molecular Function: hydrolase activity, hydrolyzing O-glycosyl compounds (GO:0004553), Biological Process: carbohydrate metabolic process (GO:0005975)
Lup000112.1	EC0DF7AEB0DC8945	772	FPrintScan	PR00133	GLHYDRLASE3	213	229	1.8e-06	T	06-Aug-2014	IPR001764	Glycoside hydrolase, family 3, N-terminal	Molecular Function: hydrolase activity, hydrolyzing O-glycosyl compounds (GO:0004553), Biological Process: carbohydrate metabolic process (GO:0005975)
Lup000112.1	EC0DF7AEB0DC8945	772	FPrintScan	PR00133	GLHYDRLASE3	287	305	1.8e-06	T	06-Aug-2014	IPR001764	Glycoside hydrolase, family 3, N-terminal	Molecular Function: hydrolase activity, hydrolyzing O-glycosyl compounds (GO:0004553), Biological Process: carbohydrate metabolic process (GO:0005975)
Lup000121.1	06E3D976FA94DEE3	663	FPrintScan	PR00988	URIDINKINASE	65	82	2.8e-11	T	06-Aug-2014	IPR000764	Uridine kinase	Molecular Function: ATP binding (GO:0005524), Molecular Function: phosphotransferase activity, alcohol group as acceptor (GO:0016773)
Lup000121.1	06E3D976FA94DEE3	663	FPrintScan	PR00988	URIDINKINASE	132	147	2.8e-11	T	06-Aug-2014	IPR000764	Uridine kinase	Molecular Function: ATP binding (GO:0005524), Molecular Function: phosphotransferase activity, alcohol group as acceptor (GO:0016773)
Lup000121.1	06E3D976FA94DEE3	663	FPrintScan	PR00988	URIDINKINASE	188	198	2.8e-11	T	06-Aug-2014	IPR000764	Uridine kinase	Molecular Function: ATP binding (GO:0005524), Molecular Function: phosphotransferase activity, alcohol group as acceptor (GO:0016773)
Lup000121.1	06E3D976FA94DEE3	663	FPrintScan	PR00988	URIDINKINASE	224	237	2.8e-11	T	06-Aug-2014	IPR000764	Uridine kinase	Molecular Function: ATP binding (GO:0005524), Molecular Function: phosphotransferase activity, alcohol group as acceptor (GO:0016773)
Lup000125.1	FE9005DA8E743988	619	FPrintScan	PR00298	CHAPERONIN60	59	85	3.7e-50	T	06-Aug-2014	IPR001844	Chaperonin Cpn60	Cellular Component: cytoplasm (GO:0005737), Biological Process: protein refolding (GO:0042026)
Lup000125.1	FE9005DA8E743988	619	FPrintScan	PR00298	CHAPERONIN60	115	142	3.7e-50	T	06-Aug-2014	IPR001844	Chaperonin Cpn60	Cellular Component: cytoplasm (GO:0005737), Biological Process: protein refolding (GO:0042026)
Lup000125.1	FE9005DA8E743988	619	FPrintScan	PR00298	CHAPERONIN60	299	322	3.7e-50	T	06-Aug-2014	IPR001844	Chaperonin Cpn60	Cellular Component: cytoplasm (GO:0005737), Biological Process: protein refolding (GO:0042026)
Lup000125.1	FE9005DA8E743988	619	FPrintScan	PR00298	CHAPERONIN60	443	464	3.7e-50	T	06-Aug-2014	IPR001844	Chaperonin Cpn60	Cellular Component: cytoplasm (GO:0005737), Biological Process: protein refolding (GO:0042026)
Lup000134.2	88E19D8FD86059F4	489	FPrintScan	PR00475	HEXOKINASE	98	114	3.3e-65	T	06-Aug-2014	IPR001312	Hexokinase	Molecular Function: ATP binding (GO:0005524), Biological Process: carbohydrate metabolic process (GO:0005975), Molecular Function: phosphotransferase activity, alcohol group as acceptor (GO:0016773)
Lup000134.2	88E19D8FD86059F4	489	FPrintScan	PR00475	HEXOKINASE	172	197	3.3e-65	T	06-Aug-2014	IPR001312	Hexokinase	Molecular Function: ATP binding (GO:0005524), Biological Process: carbohydrate metabolic process (GO:0005975), Molecular Function: phosphotransferase activity, alcohol group as acceptor (GO:0016773)
Lup000134.2	88E19D8FD86059F4	489	FPrintScan	PR00475	HEXOKINASE	224	240	3.3e-65	T	06-Aug-2014	IPR001312	Hexokinase	Molecular Function: ATP binding (GO:0005524), Biological Process: carbohydrate metabolic process (GO:0005975), Molecular Function: phosphotransferase activity, alcohol group as acceptor (GO:0016773)
Lup000134.2	88E19D8FD86059F4	489	FPrintScan	PR00475	HEXOKINASE	247	261	3.3e-65	T	06-Aug-2014	IPR001312	Hexokinase	Molecular Function: ATP binding (GO:0005524), Biological Process: carbohydrate metabolic process (GO:0005975), Molecular Function: phosphotransferase activity, alcohol group as acceptor (GO:0016773)
Lup000134.2	88E19D8FD86059F4	489	FPrintScan	PR00475	HEXOKINASE	312	334	3.3e-65	T	06-Aug-2014	IPR001312	Hexokinase	Molecular Function: ATP binding (GO:0005524), Biological Process: carbohydrate metabolic process (GO:0005975), Molecular Function: phosphotransferase activity, alcohol group as acceptor (GO:0016773)
Lup000134.2	88E19D8FD86059F4	489	FPrintScan	PR00475	HEXOKINASE	394	416	3.3e-65	T	06-Aug-2014	IPR001312	Hexokinase	Molecular Function: ATP binding (GO:0005524), Biological Process: carbohydrate metabolic process (GO:0005975), Molecular Function: phosphotransferase activity, alcohol group as acceptor (GO:0016773)
Lup000134.2	88E19D8FD86059F4	489	FPrintScan	PR00475	HEXOKINASE	471	487	3.3e-65	T	06-Aug-2014	IPR001312	Hexokinase	Molecular Function: ATP binding (GO:0005524), Biological Process: carbohydrate metabolic process (GO:0005975), Molecular Function: phosphotransferase activity, alcohol group as acceptor (GO:0016773)
Lup000150.1	54E6B01C30626089	223	FPrintScan	PR00367	ETHRSPELEMNT	47	58	4.5e-10	T	06-Aug-2014	IPR001471	AP2/ERF domain	Molecular Function: sequence-specific DNA binding transcription factor activity (GO:0003700), Biological Process: regulation of transcription, DNA-dependent (GO:0006355)
Lup000150.1	54E6B01C30626089	223	FPrintScan	PR00367	ETHRSPELEMNT	69	85	4.5e-10	T	06-Aug-2014	IPR001471	AP2/ERF domain	Molecular Function: sequence-specific DNA binding transcription factor activity (GO:0003700), Biological Process: regulation of transcription, DNA-dependent (GO:0006355)
Lup000158.1	BE1B03A84960CCBA	136	FPrintScan	PR00622	HISTONEH3	3	17	1.5e-85	T	06-Aug-2014	IPR000164	Histone H3	Cellular Component: nucleosome (GO:0000786), Molecular Function: DNA binding (GO:0003677), Biological Process: nucleosome assembly (GO:0006334)
Lup000158.1	BE1B03A84960CCBA	136	FPrintScan	PR00622	HISTONEH3	17	31	1.5e-85	T	06-Aug-2014	IPR000164	Histone H3	Cellular Component: nucleosome (GO:0000786), Molecular Function: DNA binding (GO:0003677), Biological Process: nucleosome assembly (GO:0006334)
Lup000158.1	BE1B03A84960CCBA	136	FPrintScan	PR00622	HISTONEH3	34	55	1.5e-85	T	06-Aug-2014	IPR000164	Histone H3	Cellular Component: nucleosome (GO:0000786), Molecular Function: DNA binding (GO:0003677), Biological Process: nucleosome assembly (GO:0006334)
Lup000158.1	BE1B03A84960CCBA	136	FPrintScan	PR00622	HISTONEH3	58	75	1.5e-85	T	06-Aug-2014	IPR000164	Histone H3	Cellular Component: nucleosome (GO:0000786), Molecular Function: DNA binding (GO:0003677), Biological Process: nucleosome assembly (GO:0006334)
Lup000158.1	BE1B03A84960CCBA	136	FPrintScan	PR00622	HISTONEH3	80	98	1.5e-85	T	06-Aug-2014	IPR000164	Histone H3	Cellular Component: nucleosome (GO:0000786), Molecular Function: DNA binding (GO:0003677), Biological Process: nucleosome assembly (GO:0006334)
Lup000158.1	BE1B03A84960CCBA	136	FPrintScan	PR00622	HISTONEH3	98	114	1.5e-85	T	06-Aug-2014	IPR000164	Histone H3	Cellular Component: nucleosome (GO:0000786), Molecular Function: DNA binding (GO:0003677), Biological Process: nucleosome assembly (GO:0006334)
Lup000158.1	BE1B03A84960CCBA	136	FPrintScan	PR00622	HISTONEH3	114	135	1.5e-85	T	06-Aug-2014	IPR000164	Histone H3	Cellular Component: nucleosome (GO:0000786), Molecular Function: DNA binding (GO:0003677), Biological Process: nucleosome assembly (GO:0006334)
Lup000162.1	FDD9C6953AE44528	217	FPrintScan	PR00449	RASTRNSFRMNG	14	35	1.2e-42	T	06-Aug-2014	IPR001806	Small GTPase superfamily	Molecular Function: GTP binding (GO:0005525), Biological Process: small GTPase mediated signal transduction (GO:0007264)
Lup000162.1	FDD9C6953AE44528	217	FPrintScan	PR00449	RASTRNSFRMNG	37	53	1.2e-42	T	06-Aug-2014	IPR001806	Small GTPase superfamily	Molecular Function: GTP binding (GO:0005525), Biological Process: small GTPase mediated signal transduction (GO:0007264)
Lup000162.1	FDD9C6953AE44528	217	FPrintScan	PR00449	RASTRNSFRMNG	55	77	1.2e-42	T	06-Aug-2014	IPR001806	Small GTPase superfamily	Molecular Function: GTP binding (GO:0005525), Biological Process: small GTPase mediated signal transduction (GO:0007264)
Lup000162.1	FDD9C6953AE44528	217	FPrintScan	PR00449	RASTRNSFRMNG	117	130	1.2e-42	T	06-Aug-2014	IPR001806	Small GTPase superfamily	Molecular Function: GTP binding (GO:0005525), Biological Process: small GTPase mediated signal transduction (GO:0007264)
Lup000162.1	FDD9C6953AE44528	217	FPrintScan	PR00449	RASTRNSFRMNG	152	174	1.2e-42	T	06-Aug-2014	IPR001806	Small GTPase superfamily	Molecular Function: GTP binding (GO:0005525), Biological Process: small GTPase mediated signal transduction (GO:0007264)
Lup000170.1	1AB38AD93B93BA0E	403	FPrintScan	PR01772	JNKMAPKINASE	121	130	5.1e-06	T	06-Aug-2014	IPR008351	JNK MAP kinase	Molecular Function: MAP kinase activity (GO:0004707), Molecular Function: ATP binding (GO:0005524), Biological Process: protein phosphorylation (GO:0006468)
Lup000170.1	1AB38AD93B93BA0E	403	FPrintScan	PR01772	JNKMAPKINASE	181	192	5.1e-06	T	06-Aug-2014	IPR008351	JNK MAP kinase	Molecular Function: MAP kinase activity (GO:0004707), Molecular Function: ATP binding (GO:0005524), Biological Process: protein phosphorylation (GO:0006468)
Lup000170.1	1AB38AD93B93BA0E	403	FPrintScan	PR01772	JNKMAPKINASE	219	229	5.1e-06	T	06-Aug-2014	IPR008351	JNK MAP kinase	Molecular Function: MAP kinase activity (GO:0004707), Molecular Function: ATP binding (GO:0005524), Biological Process: protein phosphorylation (GO:0006468)
Lup000170.1	1AB38AD93B93BA0E	403	FPrintScan	PR01772	JNKMAPKINASE	280	292	5.1e-06	T	06-Aug-2014	IPR008351	JNK MAP kinase	Molecular Function: MAP kinase activity (GO:0004707), Molecular Function: ATP binding (GO:0005524), Biological Process: protein phosphorylation (GO:0006468)
Lup000170.1	1AB38AD93B93BA0E	403	FPrintScan	PR01772	JNKMAPKINASE	308	324	5.1e-06	T	06-Aug-2014	IPR008351	JNK MAP kinase	Molecular Function: MAP kinase activity (GO:0004707), Molecular Function: ATP binding (GO:0005524), Biological Process: protein phosphorylation (GO:0006468)
Lup000182.2	312C2AFA4148859E	502	FPrintScan	PR01070	ACCCTRFRASEB	86	100	4.6e-32	T	06-Aug-2014	IPR000438	Acetyl-CoA carboxylase carboxyl transferase, beta subunit	Molecular Function: acetyl-CoA carboxylase activity (GO:0003989), Biological Process: fatty acid biosynthetic process (GO:0006633), Cellular Component: acetyl-CoA carboxylase complex (GO:0009317)
Lup000182.2	312C2AFA4148859E	502	FPrintScan	PR01070	ACCCTRFRASEB	120	138	4.6e-32	T	06-Aug-2014	IPR000438	Acetyl-CoA carboxylase carboxyl transferase, beta subunit	Molecular Function: acetyl-CoA carboxylase activity (GO:0003989), Biological Process: fatty acid biosynthetic process (GO:0006633), Cellular Component: acetyl-CoA carboxylase complex (GO:0009317)
Lup000182.2	312C2AFA4148859E	502	FPrintScan	PR01070	ACCCTRFRASEB	158	175	4.6e-32	T	06-Aug-2014	IPR000438	Acetyl-CoA carboxylase carboxyl transferase, beta subunit	Molecular Function: acetyl-CoA carboxylase activity (GO:0003989), Biological Process: fatty acid biosynthetic process (GO:0006633), Cellular Component: acetyl-CoA carboxylase complex (GO:0009317)
Lup000184.1	D0C63E2C29C9B337	1464	FPrintScan	PR00257	PHOTSYSPSAAB	70	93	3.3e-142	T	06-Aug-2014	IPR001280	Photosystem I PsaA/PsaB	Cellular Component: photosystem I (GO:0009522), Cellular Component: thylakoid (GO:0009579), Biological Process: photosynthesis (GO:0015979), Cellular Component: integral to membrane (GO:0016021)
Lup000184.1	D0C63E2C29C9B337	1464	FPrintScan	PR00257	PHOTSYSPSAAB	156	180	3.3e-142	T	06-Aug-2014	IPR001280	Photosystem I PsaA/PsaB	Cellular Component: photosystem I (GO:0009522), Cellular Component: thylakoid (GO:0009579), Biological Process: photosynthesis (GO:0015979), Cellular Component: integral to membrane (GO:0016021)
Lup000184.1	D0C63E2C29C9B337	1464	FPrintScan	PR00257	PHOTSYSPSAAB	195	219	3.3e-142	T	06-Aug-2014	IPR001280	Photosystem I PsaA/PsaB	Cellular Component: photosystem I (GO:0009522), Cellular Component: thylakoid (GO:0009579), Biological Process: photosynthesis (GO:0015979), Cellular Component: integral to membrane (GO:0016021)
Lup000184.1	D0C63E2C29C9B337	1464	FPrintScan	PR00257	PHOTSYSPSAAB	291	309	3.3e-142	T	06-Aug-2014	IPR001280	Photosystem I PsaA/PsaB	Cellular Component: photosystem I (GO:0009522), Cellular Component: thylakoid (GO:0009579), Biological Process: photosynthesis (GO:0015979), Cellular Component: integral to membrane (GO:0016021)
Lup000184.1	D0C63E2C29C9B337	1464	FPrintScan	PR00257	PHOTSYSPSAAB	346	369	3.3e-142	T	06-Aug-2014	IPR001280	Photosystem I PsaA/PsaB	Cellular Component: photosystem I (GO:0009522), Cellular Component: thylakoid (GO:0009579), Biological Process: photosynthesis (GO:0015979), Cellular Component: integral to membrane (GO:0016021)
Lup000184.1	D0C63E2C29C9B337	1464	FPrintScan	PR00257	PHOTSYSPSAAB	385	411	3.3e-142	T	06-Aug-2014	IPR001280	Photosystem I PsaA/PsaB	Cellular Component: photosystem I (GO:0009522), Cellular Component: thylakoid (GO:0009579), Biological Process: photosynthesis (GO:0015979), Cellular Component: integral to membrane (GO:0016021)
Lup000184.1	D0C63E2C29C9B337	1464	FPrintScan	PR00257	PHOTSYSPSAAB	433	455	3.3e-142	T	06-Aug-2014	IPR001280	Photosystem I PsaA/PsaB	Cellular Component: photosystem I (GO:0009522), Cellular Component: thylakoid (GO:0009579), Biological Process: photosynthesis (GO:0015979), Cellular Component: integral to membrane (GO:0016021)
Lup000184.1	D0C63E2C29C9B337	1464	FPrintScan	PR00257	PHOTSYSPSAAB	531	549	3.3e-142	T	06-Aug-2014	IPR001280	Photosystem I PsaA/PsaB	Cellular Component: photosystem I (GO:0009522), Cellular Component: thylakoid (GO:0009579), Biological Process: photosynthesis (GO:0015979), Cellular Component: integral to membrane (GO:0016021)
Lup000184.1	D0C63E2C29C9B337	1464	FPrintScan	PR00257	PHOTSYSPSAAB	562	582	3.3e-142	T	06-Aug-2014	IPR001280	Photosystem I PsaA/PsaB	Cellular Component: photosystem I (GO:0009522), Cellular Component: thylakoid (GO:0009579), Biological Process: photosynthesis (GO:0015979), Cellular Component: integral to membrane (GO:0016021)
Lup000184.1	D0C63E2C29C9B337	1464	FPrintScan	PR00257	PHOTSYSPSAAB	589	610	3.3e-142	T	06-Aug-2014	IPR001280	Photosystem I PsaA/PsaB	Cellular Component: photosystem I (GO:0009522), Cellular Component: thylakoid (GO:0009579), Biological Process: photosynthesis (GO:0015979), Cellular Component: integral to membrane (GO:0016021)
Lup000184.1	D0C63E2C29C9B337	1464	FPrintScan	PR00257	PHOTSYSPSAAB	664	686	3.3e-142	T	06-Aug-2014	IPR001280	Photosystem I PsaA/PsaB	Cellular Component: photosystem I (GO:0009522), Cellular Component: thylakoid (GO:0009579), Biological Process: photosynthesis (GO:0015979), Cellular Component: integral to membrane (GO:0016021)
Lup000184.1	D0C63E2C29C9B337	1464	FPrintScan	PR00257	PHOTSYSPSAAB	716	744	3.3e-142	T	06-Aug-2014	IPR001280	Photosystem I PsaA/PsaB	Cellular Component: photosystem I (GO:0009522), Cellular Component: thylakoid (GO:0009579), Biological Process: photosynthesis (GO:0015979), Cellular Component: integral to membrane (GO:0016021)
Lup000103.1	437986CA2E0EE0EC	601	HMMSmart	SM00273	Epsin N-terminal homology (ENTH) domain	31	161	5e-41	T	06-Aug-2014	IPR013809	Epsin-like, N-terminal
Lup000106.1	3B16FE5E7058A3F6	755	HMMSmart	SM00053	Dynamin, GTPase	11	252	2e-05	T	06-Aug-2014	IPR001401	Dynamin, GTPase domain	Molecular Function: GTPase activity (GO:0003924), Molecular Function: GTP binding (GO:0005525)
Lup000113.1	8C16EE56C2E27D2A	606	HMMSmart	SM00220	Serine/Threonine protein kinases, catalytic	282	556	9.1e-31	T	06-Aug-2014	IPR002290	Serine/threonine- / dual-specificity protein kinase, catalytic domain	Molecular Function: protein kinase activity (GO:0004672), Molecular Function: ATP binding (GO:0005524), Biological Process: protein phosphorylation (GO:0006468)
Lup000113.1	8C16EE56C2E27D2A	606	HMMSmart	SM00219	Tyrosine kinase, catalytic domain	282	556	4.9e-33	T	06-Aug-2014	IPR020635	Tyrosine-protein kinase, catalytic domain	Molecular Function: protein tyrosine kinase activity (GO:0004713), Biological Process: protein phosphorylation (GO:0006468)
Lup000118.1	70486B6137C0A1B2	620	HMMSmart	SM00220	Serine/Threonine protein kinases, catalytic	301	556	3.3e-33	T	06-Aug-2014	IPR002290	Serine/threonine- / dual-specificity protein kinase, catalytic domain	Molecular Function: protein kinase activity (GO:0004672), Molecular Function: ATP binding (GO:0005524), Biological Process: protein phosphorylation (GO:0006468)
Lup000118.1	70486B6137C0A1B2	620	HMMSmart	SM00219	Tyrosine kinase, catalytic domain	301	570	5.3e-25	T	06-Aug-2014	IPR020635	Tyrosine-protein kinase, catalytic domain	Molecular Function: protein tyrosine kinase activity (GO:0004713), Biological Process: protein phosphorylation (GO:0006468)
Lup000119.1	7FF7A6DE3EA35CBE	421	HMMSmart	SM00579	domain in FBox and BRCT domain containing pl	348	419	4.8e-09	T	06-Aug-2014	IPR006566	FBD
Lup000126.1	FDB3721B672A7F07	417	HMMSmart	SM00353	helix loop helix domain	328	377	1.4e-12	T	06-Aug-2014	IPR011598	Helix-loop-helix DNA-binding
Lup000132.1	613AF9D417BA8969	406	HMMSmart	SM00015	Short calmodulin-binding motif containing co	122	144	0.0043	T	06-Aug-2014	IPR000048	IQ motif, EF-hand binding site	Molecular Function: protein binding (GO:0005515)
Lup000132.1	613AF9D417BA8969	406	HMMSmart	SM00015	Short calmodulin-binding motif containing co	145	166	12	T	06-Aug-2014	IPR000048	IQ motif, EF-hand binding site	Molecular Function: protein binding (GO:0005515)
Lup000136.1	7033C2942B746D63	634	HMMSmart	SM00257	Lysin motif	126	170	5.8e-06	T	06-Aug-2014	IPR002482	Peptidoglycan-binding Lysin subgroup	Biological Process: cell wall macromolecule catabolic process (GO:0016998)
Lup000136.1	7033C2942B746D63	634	HMMSmart	SM00220	Serine/Threonine protein kinases, catalytic	324	611	4.9e-37	T	06-Aug-2014	IPR002290	Serine/threonine- / dual-specificity protein kinase, catalytic domain	Molecular Function: protein kinase activity (GO:0004672), Molecular Function: ATP binding (GO:0005524), Biological Process: protein phosphorylation (GO:0006468)
Lup000136.1	7033C2942B746D63	634	HMMSmart	SM00219	Tyrosine kinase, catalytic domain	324	606	3.9e-43	T	06-Aug-2014	IPR020635	Tyrosine-protein kinase, catalytic domain	Molecular Function: protein tyrosine kinase activity (GO:0004713), Biological Process: protein phosphorylation (GO:0006468)
Lup000138.1	3D9AE409B113B6D1	1468	HMMSmart	SM00382	ATPases associated with a variety of cellula	169	401	3.6e-07	T	06-Aug-2014	IPR003593	AAA+ ATPase domain	Molecular Function: nucleotide binding (GO:0000166), Molecular Function: nucleoside-triphosphatase activity (GO:0017111)
Lup000138.1	3D9AE409B113B6D1	1468	HMMSmart	SM00382	ATPases associated with a variety of cellula	903	1095	7.1e-12	T	06-Aug-2014	IPR003593	AAA+ ATPase domain	Molecular Function: nucleotide binding (GO:0000166), Molecular Function: nucleoside-triphosphatase activity (GO:0017111)
Lup000142.1	04441BF357B1E92E	621	HMMSmart	SM00220	Serine/Threonine protein kinases, catalytic	57	355	1.1e-11	T	06-Aug-2014	IPR002290	Serine/threonine- / dual-specificity protein kinase, catalytic domain	Molecular Function: protein kinase activity (GO:0004672), Molecular Function: ATP binding (GO:0005524), Biological Process: protein phosphorylation (GO:0006468)
Lup000148.1	9CC9B606170B894E	813	HMMSmart	SM00389	Homeodomain	14	80	9.9e-14	T	06-Aug-2014	IPR001356	Homeodomain	Molecular Function: sequence-specific DNA binding transcription factor activity (GO:0003700), Biological Process: regulation of transcription, DNA-dependent (GO:0006355), Molecular Function: sequence-specific DNA binding (GO:0043565)
Lup000148.1	9CC9B606170B894E	813	HMMSmart	SM00234	in StAR and phosphatidylcholine transfer pro	147	357	2.5e-43	T	06-Aug-2014	IPR002913	Lipid-binding START
Lup000149.1	77964431BE1BE767	332	HMMSmart	SM00401	zinc finger binding to DNA consensus sequenc	215	265	2.1e-16	T	06-Aug-2014	IPR000679	Zinc finger, GATA-type	Molecular Function: sequence-specific DNA binding transcription factor activity (GO:0003700), Biological Process: regulation of transcription, DNA-dependent (GO:0006355), Molecular Function: zinc ion binding (GO:0008270), Molecular Function: sequence-specific DNA binding (GO:0043565)
Lup000150.1	54E6B01C30626089	223	HMMSmart	SM00380	DNA-binding domain in plant proteins such as	46	109	2.7e-32	T	06-Aug-2014	IPR001471	AP2/ERF domain	Molecular Function: sequence-specific DNA binding transcription factor activity (GO:0003700), Biological Process: regulation of transcription, DNA-dependent (GO:0006355)
Lup000151.1	2CA8B96D2CA0C141	691	HMMSmart	SM00288	Domain present in VPS-27, Hrs and STAM	13	146	1e-20	T	06-Aug-2014	IPR018205	VHS subgroup
Lup000152.1	FD2592B99872B8F6	320	HMMSmart	SM00774	DNA binding domain	144	204	2.8e-37	T	06-Aug-2014	IPR003657	DNA-binding WRKY	Molecular Function: sequence-specific DNA binding transcription factor activity (GO:0003700), Biological Process: regulation of transcription, DNA-dependent (GO:0006355), Molecular Function: sequence-specific DNA binding (GO:0043565)
Lup000154.1	40FBCD05FBDEF447	1715	HMMSmart	SM00389	Homeodomain	41	103	5.8e-17	T	06-Aug-2014	IPR001356	Homeodomain	Molecular Function: sequence-specific DNA binding transcription factor activity (GO:0003700), Biological Process: regulation of transcription, DNA-dependent (GO:0006355), Molecular Function: sequence-specific DNA binding (GO:0043565)
Lup000154.1	40FBCD05FBDEF447	1715	HMMSmart	SM00571	domain in different transcription and chromo	558	617	8.7e-20	T	06-Aug-2014	IPR018500	DDT domain, subgroup
Lup000157.1	49785C8ED36B7C4B	464	HMMSmart	SM00768	Possibly involved in carbohydrate binding	372	456	4e-33	T	06-Aug-2014	IPR012946	X8
Lup000158.1	BE1B03A84960CCBA	136	HMMSmart	SM00428	Histone H3	34	136	2.3e-74	T	06-Aug-2014	IPR000164	Histone H3	Cellular Component: nucleosome (GO:0000786), Molecular Function: DNA binding (GO:0003677), Biological Process: nucleosome assembly (GO:0006334)
Lup000162.1	FDD9C6953AE44528	217	HMMSmart	SM00173	Ras subfamily of RAS small GTPases	11	177	6.5e-29	T	06-Aug-2014	IPR020849	Small GTPase superfamily, Ras type	Molecular Function: GTPase activity (GO:0003924), Molecular Function: GTP binding (GO:0005525), Biological Process: GTP catabolic process (GO:0006184), Biological Process: signal transduction (GO:0007165), Cellular Component: membrane (GO:0016020)
Lup000162.1	FDD9C6953AE44528	217	HMMSmart	SM00175	Rab subfamily of small GTPases	14	177	1.8e-112	T	06-Aug-2014	IPR003579	Small GTPase superfamily, Rab type	Molecular Function: GTP binding (GO:0005525), Biological Process: small GTPase mediated signal transduction (GO:0007264), Biological Process: protein transport (GO:0015031)
Lup000162.1	FDD9C6953AE44528	217	HMMSmart	SM00174	Rho (Ras homology) subfamily of Ras-like sma	16	173	2e-12	T	06-Aug-2014	IPR003578	Small GTPase superfamily, Rho type	Molecular Function: GTP binding (GO:0005525), Cellular Component: intracellular (GO:0005622), Biological Process: small GTPase mediated signal transduction (GO:0007264)
Lup000162.1	FDD9C6953AE44528	217	HMMSmart	SM00176	Ran (Ras-related nuclear proteins) /TC4 subf	19	216	2.5e-08	T	06-Aug-2014	IPR002041	Ran GTPase	Molecular Function: GTPase activity (GO:0003924), Molecular Function: GTP binding (GO:0005525), Biological Process: GTP catabolic process (GO:0006184), Biological Process: intracellular protein transport (GO:0006886), Biological Process: nucleocytoplasmic transport (GO:0006913), Biological Process: signal transduction (GO:0007165)
Lup000163.1	D2B7C0A1D74C8991	419	HMMSmart	SM00389	Homeodomain	51	118	3.3e-08	T	06-Aug-2014	IPR001356	Homeodomain	Molecular Function: sequence-specific DNA binding transcription factor activity (GO:0003700), Biological Process: regulation of transcription, DNA-dependent (GO:0006355), Molecular Function: sequence-specific DNA binding (GO:0043565)
Lup000166.1	6702369F2C449B91	418	HMMSmart	SM00382	ATPases associated with a variety of cellula	105	287	1.5e-08	T	06-Aug-2014	IPR003593	AAA+ ATPase domain	Molecular Function: nucleotide binding (GO:0000166), Molecular Function: nucleoside-triphosphatase activity (GO:0017111)
Lup000168.1	794C1350C1F2370E	389	HMMSmart	SM00360	RNA recognition motif	77	149	6.2e-21	T	06-Aug-2014	IPR000504	RNA recognition motif domain	Molecular Function: nucleic acid binding (GO:0003676)
Lup000168.1	794C1350C1F2370E	389	HMMSmart	SM00360	RNA recognition motif	166	238	1.3e-14	T	06-Aug-2014	IPR000504	RNA recognition motif domain	Molecular Function: nucleic acid binding (GO:0003676)
Lup000169.1	CF5CDB6A07D81C27	258	HMMSmart	SM00353	helix loop helix domain	66	115	6.5e-13	T	06-Aug-2014	IPR011598	Helix-loop-helix DNA-binding
Lup000170.1	1AB38AD93B93BA0E	403	HMMSmart	SM00220	Serine/Threonine protein kinases, catalytic	71	356	1.4e-97	T	06-Aug-2014	IPR002290	Serine/threonine- / dual-specificity protein kinase, catalytic domain	Molecular Function: protein kinase activity (GO:0004672), Molecular Function: ATP binding (GO:0005524), Biological Process: protein phosphorylation (GO:0006468)
Lup000170.1	1AB38AD93B93BA0E	403	HMMSmart	SM00219	Tyrosine kinase, catalytic domain	76	356	1.6e-12	T	06-Aug-2014	IPR020635	Tyrosine-protein kinase, catalytic domain	Molecular Function: protein tyrosine kinase activity (GO:0004713), Biological Process: protein phosphorylation (GO:0006468)
Lup000172.1	34F4CE003CDB0339	284	HMMSmart	SM00244	prohibitin homologues	5	165	2e-32	T	06-Aug-2014	IPR001107	Band 7 protein
Lup000174.1	AB60F9B4DABB9C4D	543	HMMSmart	SM00774	DNA binding domain	226	286	1.2e-35	T	06-Aug-2014	IPR003657	DNA-binding WRKY	Molecular Function: sequence-specific DNA binding transcription factor activity (GO:0003700), Biological Process: regulation of transcription, DNA-dependent (GO:0006355), Molecular Function: sequence-specific DNA binding (GO:0043565)
Lup000175.1	54C3D004C0A40E91	132	HMMSmart	SM00212	Ubiquitin-conjugating enzyme E2, catalytic d	8	132	0.00051	T	06-Aug-2014	NULL	NULL
Lup000176.1	50E89936BA665B0D	573	HMMSmart	SM00015	Short calmodulin-binding motif containing co	84	106	0.0013	T	06-Aug-2014	IPR000048	IQ motif, EF-hand binding site	Molecular Function: protein binding (GO:0005515)
Lup000176.1	50E89936BA665B0D	573	HMMSmart	SM00015	Short calmodulin-binding motif containing co	107	128	22	T	06-Aug-2014	IPR000048	IQ motif, EF-hand binding site	Molecular Function: protein binding (GO:0005515)
Lup000177.1	D52AC9DC3AAE6270	908	HMMSmart	SM00382	ATPases associated with a variety of cellula	507	687	3.4e-08	T	06-Aug-2014	IPR003593	AAA+ ATPase domain	Molecular Function: nucleotide binding (GO:0000166), Molecular Function: nucleoside-triphosphatase activity (GO:0017111)
Lup000187.1	794FF0153CDBAB5E	567	HMMSmart	SM00717	SANT SWI3, ADA2, N-CoR and TFIIIB'' DNA-bin	257	305	0.0002	T	06-Aug-2014	IPR001005	SANT/Myb domain	Molecular Function: DNA binding (GO:0003677)
Lup000192.1	0553BAF4D8039541	285	HMMSmart	SM00774	DNA binding domain	135	195	1.2e-31	T	06-Aug-2014	IPR003657	DNA-binding WRKY	Molecular Function: sequence-specific DNA binding transcription factor activity (GO:0003700), Biological Process: regulation of transcription, DNA-dependent (GO:0006355), Molecular Function: sequence-specific DNA binding (GO:0043565)
Lup000193.1	607218F26E619803	461	HMMSmart	SM00116	Domain in cystathionine beta-synthase and ot	50	94	0.0093	T	06-Aug-2014	IPR000644	Cystathionine beta-synthase, core	Molecular Function: protein binding (GO:0005515)
Lup000193.1	607218F26E619803	461	HMMSmart	SM00116	Domain in cystathionine beta-synthase and ot	154	201	7.3e-05	T	06-Aug-2014	IPR000644	Cystathionine beta-synthase, core	Molecular Function: protein binding (GO:0005515)
Lup000193.1	607218F26E619803	461	HMMSmart	SM00116	Domain in cystathionine beta-synthase and ot	218	266	0.72	T	06-Aug-2014	IPR000644	Cystathionine beta-synthase, core	Molecular Function: protein binding (GO:0005515)
Lup000193.1	607218F26E619803	461	HMMSmart	SM00666	PB1 domain	328	413	3.3e-13	T	06-Aug-2014	IPR000270	Phox/Bem1p	Molecular Function: protein binding (GO:0005515)
Lup000103.1	437986CA2E0EE0EC	601	ProfileScan	PS50942	ENTH	25	161	33.594	T	06-Aug-2014	IPR013809	Epsin-like, N-terminal
Lup000105.1	608E0D2A68F3E4C2	195	ProfileScan	PS51005	NAC	8	160	44.695	T	06-Aug-2014	IPR003441	No apical meristem (NAM) protein	Molecular Function: DNA binding (GO:0003677), Biological Process: regulation of transcription, DNA-dependent (GO:0006355)
Lup000113.1	8C16EE56C2E27D2A	606	ProfileScan	PS50011	PROTEIN_KINASE_DOM	282	569	35.609	T	06-Aug-2014	IPR000719	Protein kinase, catalytic domain	Molecular Function: protein kinase activity (GO:0004672), Molecular Function: ATP binding (GO:0005524), Biological Process: protein phosphorylation (GO:0006468)
Lup000114.1	CC36DB28E4C1A5EF	149	ProfileScan	PS50846	HMA_2	84	141	11.632	T	06-Aug-2014	IPR006121	Heavy metal-associated domain, HMA	Biological Process: metal ion transport (GO:0030001), Molecular Function: metal ion binding (GO:0046872)
Lup000118.1	70486B6137C0A1B2	620	ProfileScan	PS50011	PROTEIN_KINASE_DOM	301	556	34.803	T	06-Aug-2014	IPR000719	Protein kinase, catalytic domain	Molecular Function: protein kinase activity (GO:0004672), Molecular Function: ATP binding (GO:0005524), Biological Process: protein phosphorylation (GO:0006468)
Lup000119.1	7FF7A6DE3EA35CBE	421	ProfileScan	PS50181	FBOX	7	41	9.074	T	06-Aug-2014	IPR001810	F-box domain, cyclin-like	Molecular Function: protein binding (GO:0005515)
Lup000124.1	E21D72545ABBCFC0	195	ProfileScan	PS51186	GNAT	54	191	13.975	T	06-Aug-2014	IPR000182	GNAT domain	Molecular Function: N-acetyltransferase activity (GO:0008080)
Lup000126.1	FDB3721B672A7F07	417	ProfileScan	PS50888	HLH	316	372	11.422	T	06-Aug-2014	IPR011598	Helix-loop-helix DNA-binding
Lup000132.1	613AF9D417BA8969	406	ProfileScan	PS50096	IQ	123	151	10.328	T	06-Aug-2014	IPR000048	IQ motif, EF-hand binding site	Molecular Function: protein binding (GO:0005515)
Lup000132.1	613AF9D417BA8969	406	ProfileScan	PS50096	IQ	147	174	9.029	T	06-Aug-2014	IPR000048	IQ motif, EF-hand binding site	Molecular Function: protein binding (GO:0005515)
Lup000132.1	613AF9D417BA8969	406	ProfileScan	PS50096	IQ	171	200	6.906	T	06-Aug-2014	IPR000048	IQ motif, EF-hand binding site	Molecular Function: protein binding (GO:0005515)
Lup000134.2	88E19D8FD86059F4	489	ProfileScan	PS51257	PROKAR_LIPOPROTEIN	1	17	5.000	T	06-Aug-2014	NULL	NULL
Lup000135.1	0E1F636B6FD9A732	256	ProfileScan	PS50962	IAA_ARF	135	238	31.254	T	06-Aug-2014	IPR011525	Aux/IAA-ARF-dimerisation	Molecular Function: protein dimerization activity (GO:0046983)
Lup000136.1	7033C2942B746D63	634	ProfileScan	PS50011	PROTEIN_KINASE_DOM	324	611	39.283	T	06-Aug-2014	IPR000719	Protein kinase, catalytic domain	Molecular Function: protein kinase activity (GO:0004672), Molecular Function: ATP binding (GO:0005524), Biological Process: protein phosphorylation (GO:0006468)
Lup000137.1	717BED17237E7D8F	151	ProfileScan	PS50894	HPT	38	134	11.783	T	06-Aug-2014	IPR008207	Signal transduction histidine kinase, phosphotransfer (Hpt) domain	Biological Process: two-component signal transduction system (phosphorelay) (GO:0000160), Molecular Function: signal transducer activity (GO:0004871)
Lup000138.1	3D9AE409B113B6D1	1468	ProfileScan	PS50893	ABC_TRANSPORTER_2	144	417	14.112	T	06-Aug-2014	IPR003439	ABC transporter-like	Molecular Function: ATP binding (GO:0005524), Molecular Function: ATPase activity (GO:0016887)
Lup000138.1	3D9AE409B113B6D1	1468	ProfileScan	PS50893	ABC_TRANSPORTER_2	866	1119	14.553	T	06-Aug-2014	IPR003439	ABC transporter-like	Molecular Function: ATP binding (GO:0005524), Molecular Function: ATPase activity (GO:0016887)
Lup000142.1	04441BF357B1E92E	621	ProfileScan	PS50011	PROTEIN_KINASE_DOM	57	343	23.171	T	06-Aug-2014	IPR000719	Protein kinase, catalytic domain	Molecular Function: protein kinase activity (GO:0004672), Molecular Function: ATP binding (GO:0005524), Biological Process: protein phosphorylation (GO:0006468)
Lup000142.1	04441BF357B1E92E	621	ProfileScan	PS51257	PROKAR_LIPOPROTEIN	1	32	6.000	T	06-Aug-2014	NULL	NULL
Lup000148.1	9CC9B606170B894E	813	ProfileScan	PS50071	HOMEOBOX_2	12	76	15.030	T	06-Aug-2014	IPR001356	Homeodomain	Molecular Function: sequence-specific DNA binding transcription factor activity (GO:0003700), Biological Process: regulation of transcription, DNA-dependent (GO:0006355), Molecular Function: sequence-specific DNA binding (GO:0043565)
Lup000148.1	9CC9B606170B894E	813	ProfileScan	PS50848	START	138	353	25.878	T	06-Aug-2014	IPR002913	Lipid-binding START
Lup000149.1	77964431BE1BE767	332	ProfileScan	PS50114	GATA_ZN_FINGER_2	215	251	12.281	T	06-Aug-2014	IPR000679	Zinc finger, GATA-type	Molecular Function: sequence-specific DNA binding transcription factor activity (GO:0003700), Biological Process: regulation of transcription, DNA-dependent (GO:0006355), Molecular Function: zinc ion binding (GO:0008270), Molecular Function: sequence-specific DNA binding (GO:0043565)
Lup000150.1	54E6B01C30626089	223	ProfileScan	PS51032	AP2_ERF	46	103	22.695	T	06-Aug-2014	IPR001471	AP2/ERF domain	Molecular Function: sequence-specific DNA binding transcription factor activity (GO:0003700), Biological Process: regulation of transcription, DNA-dependent (GO:0006355)
Lup000151.1	2CA8B96D2CA0C141	691	ProfileScan	PS50179	VHS	20	89	10.142	T	06-Aug-2014	IPR002014	VHS	Biological Process: intracellular protein transport (GO:0006886)
Lup000152.1	FD2592B99872B8F6	320	ProfileScan	PS50811	WRKY	139	205	35.094	T	06-Aug-2014	IPR003657	DNA-binding WRKY	Molecular Function: sequence-specific DNA binding transcription factor activity (GO:0003700), Biological Process: regulation of transcription, DNA-dependent (GO:0006355), Molecular Function: sequence-specific DNA binding (GO:0043565)
Lup000154.1	40FBCD05FBDEF447	1715	ProfileScan	PS50071	HOMEOBOX_2	39	99	16.503	T	06-Aug-2014	IPR001356	Homeodomain	Molecular Function: sequence-specific DNA binding transcription factor activity (GO:0003700), Biological Process: regulation of transcription, DNA-dependent (GO:0006355), Molecular Function: sequence-specific DNA binding (GO:0043565)
Lup000154.1	40FBCD05FBDEF447	1715	ProfileScan	PS50827	DDT	558	617	15.837	T	06-Aug-2014	IPR018501	DDT domain superfamily
Lup000162.1	FDD9C6953AE44528	217	ProfileScan	PS51419	RAB	9	215	35.954	T	06-Aug-2014	NULL	NULL
Lup000163.1	D2B7C0A1D74C8991	419	ProfileScan	PS50071	HOMEOBOX_2	49	114	10.495	T	06-Aug-2014	IPR001356	Homeodomain	Molecular Function: sequence-specific DNA binding transcription factor activity (GO:0003700), Biological Process: regulation of transcription, DNA-dependent (GO:0006355), Molecular Function: sequence-specific DNA binding (GO:0043565)
Lup000164.1	B6BD97120591C955	320	ProfileScan	PS50891	LOB	18	121	22.583	T	06-Aug-2014	IPR004883	Lateral organ boundaries, LOB
Lup000168.1	794C1350C1F2370E	389	ProfileScan	PS50102	RRM	76	153	15.579	T	06-Aug-2014	IPR000504	RNA recognition motif domain	Molecular Function: nucleic acid binding (GO:0003676)
Lup000168.1	794C1350C1F2370E	389	ProfileScan	PS50102	RRM	165	247	14.505	T	06-Aug-2014	IPR000504	RNA recognition motif domain	Molecular Function: nucleic acid binding (GO:0003676)
Lup000169.1	CF5CDB6A07D81C27	258	ProfileScan	PS50888	HLH	44	110	12.533	T	06-Aug-2014	IPR011598	Helix-loop-helix DNA-binding
Lup000170.1	1AB38AD93B93BA0E	403	ProfileScan	PS50011	PROTEIN_KINASE_DOM	71	356	45.573	T	06-Aug-2014	IPR000719	Protein kinase, catalytic domain	Molecular Function: protein kinase activity (GO:0004672), Molecular Function: ATP binding (GO:0005524), Biological Process: protein phosphorylation (GO:0006468)
Lup000174.1	AB60F9B4DABB9C4D	543	ProfileScan	PS50811	WRKY	221	287	28.151	T	06-Aug-2014	IPR003657	DNA-binding WRKY	Molecular Function: sequence-specific DNA binding transcription factor activity (GO:0003700), Biological Process: regulation of transcription, DNA-dependent (GO:0006355), Molecular Function: sequence-specific DNA binding (GO:0043565)
Lup000175.1	54C3D004C0A40E91	132	ProfileScan	PS50127	UBIQUITIN_CONJUGAT_2	25	125	22.075	T	06-Aug-2014	IPR000608	Ubiquitin-conjugating enzyme, E2	Molecular Function: acid-amino acid ligase activity (GO:0016881)
Lup000176.1	50E89936BA665B0D	573	ProfileScan	PS50096	IQ	85	113	8.919	T	06-Aug-2014	IPR000048	IQ motif, EF-hand binding site	Molecular Function: protein binding (GO:0005515)
Lup000176.1	50E89936BA665B0D	573	ProfileScan	PS50096	IQ	109	131	7.693	T	06-Aug-2014	IPR000048	IQ motif, EF-hand binding site	Molecular Function: protein binding (GO:0005515)
Lup000177.1	D52AC9DC3AAE6270	908	ProfileScan	PS50893	ABC_TRANSPORTER_2	468	710	17.014	T	06-Aug-2014	IPR003439	ABC transporter-like	Molecular Function: ATP binding (GO:0005524), Molecular Function: ATPase activity (GO:0016887)
Lup000182.2	312C2AFA4148859E	502	ProfileScan	PS50980	COA_CT_NTER	2	217	20.685	T	06-Aug-2014	IPR011762	Acetyl-coenzyme A carboxyltransferase, N-terminal	Molecular Function: ligase activity (GO:0016874)
Lup000182.2	312C2AFA4148859E	502	ProfileScan	PS51010	CYTF	217	502	112.829	T	06-Aug-2014	IPR002325	Cytochrome f	Molecular Function: iron ion binding (GO:0005506), Molecular Function: electron carrier activity (GO:0009055), Biological Process: photosynthesis (GO:0015979), Molecular Function: heme binding (GO:0020037), Cellular Component: integral to thylakoid membrane (GO:0031361)
Lup000187.1	794FF0153CDBAB5E	567	ProfileScan	PS50934	SWIRM	25	122	25.416	T	06-Aug-2014	IPR007526	SWIRM domain	Molecular Function: protein binding (GO:0005515)
Lup000187.1	794FF0153CDBAB5E	567	ProfileScan	PS51293	SANT	256	307	15.160	T	06-Aug-2014	IPR017884	SANT domain
Lup000190.1	3A72F509DBB05B63	319	ProfileScan	PS50846	HMA_2	155	210	10.363	T	06-Aug-2014	IPR006121	Heavy metal-associated domain, HMA	Biological Process: metal ion transport (GO:0030001), Molecular Function: metal ion binding (GO:0046872)
Lup000190.1	3A72F509DBB05B63	319	ProfileScan	PS50846	HMA_2	60	108	9.131	T	06-Aug-2014	IPR006121	Heavy metal-associated domain, HMA	Biological Process: metal ion transport (GO:0030001), Molecular Function: metal ion binding (GO:0046872)
Lup000191.1	35C5BBF3D8E917A6	113	ProfileScan	PS01031	HSP20	2	96	15.244	T	06-Aug-2014	IPR002068	Heat shock protein Hsp20
Lup000192.1	0553BAF4D8039541	285	ProfileScan	PS50811	WRKY	137	196	24.834	T	06-Aug-2014	IPR003657	DNA-binding WRKY	Molecular Function: sequence-specific DNA binding transcription factor activity (GO:0003700), Biological Process: regulation of transcription, DNA-dependent (GO:0006355), Molecular Function: sequence-specific DNA binding (GO:0043565)
Lup000193.1	607218F26E619803	461	ProfileScan	PS51371	CBS	47	105	9.507	T	06-Aug-2014	IPR000644	Cystathionine beta-synthase, core	Molecular Function: protein binding (GO:0005515)
Lup000193.1	607218F26E619803	461	ProfileScan	PS51371	CBS	1	41	6.259	T	06-Aug-2014	IPR000644	Cystathionine beta-synthase, core	Molecular Function: protein binding (GO:0005515)
Lup000193.1	607218F26E619803	461	ProfileScan	PS51371	CBS	148	207	9.771	T	06-Aug-2014	IPR000644	Cystathionine beta-synthase, core	Molecular Function: protein binding (GO:0005515)
Lup000193.1	607218F26E619803	461	ProfileScan	PS51371	CBS	215	275	10.675	T	06-Aug-2014	IPR000644	Cystathionine beta-synthase, core	Molecular Function: protein binding (GO:0005515)
Lup000104.1	3554BFE0F98DDC4F	105	BlastProDom	PD002841	RL44_ARATH_O23290;	10	93	9e-40	T	06-Aug-2014	IPR000552	Ribosomal protein L44e	Molecular Function: structural constituent of ribosome (GO:0003735), Cellular Component: intracellular (GO:0005622), Cellular Component: ribosome (GO:0005840), Biological Process: translation (GO:0006412)
Lup000182.2	312C2AFA4148859E	502	BlastProDom	PD003698	Q49KY7_EUCGL_Q49KY7;	177	222	8e-12	T	06-Aug-2014	IPR003359	Photosystem I Ycf4, assembly	Cellular Component: photosystem I (GO:0009522), Cellular Component: thylakoid (GO:0009579), Biological Process: photosynthesis (GO:0015979), Cellular Component: integral to membrane (GO:0016021)
Lup000209.1	62D3E274DAB4D60F	353	PatternScan	PS00244	REACTION_CENTER	191	217	NA	T	06-Aug-2014	IPR000484	Photosynthetic reaction centre, L/M	Biological Process: photosynthetic electron transport in photosystem II (GO:0009772), Biological Process: photosynthesis, light reaction (GO:0019684), Molecular Function: electron transporter, transferring electrons within the cyclic electron transport pathway of photosynthesis activity (GO:0045156)
Lup000210.1	A9365D9462FC70EB	482	PatternScan	PS00157	RUBISCO_LARGE	203	211	NA	T	06-Aug-2014	IPR020878	Ribulose bisphosphate carboxylase, large chain, active site	Molecular Function: magnesium ion binding (GO:0000287), Cellular Component: plastid (GO:0009536), Molecular Function: ribulose-bisphosphate carboxylase activity (GO:0016984)
Lup000211.1	9E36AA98B1F7BD48	498	PatternScan	PS00152	ATPASE_ALPHA_BETA	363	372	NA	T	06-Aug-2014	IPR020003	ATPase, alpha/beta subunit, nucleotide-binding domain, active site	Molecular Function: ATP binding (GO:0005524)
Lup000213.1	43410750E9709834	158	PatternScan	PS00542	COMPLEX1_30K	111	132	NA	T	06-Aug-2014	IPR020396	NADH:ubiquinone oxidoreductase, 30kDa subunit, conserved site	Molecular Function: oxidoreductase activity, acting on NADH or NADPH (GO:0016651), Biological Process: oxidation-reduction process (GO:0055114)
Lup000214.1	08FAEA88DE013EA2	203	PatternScan	PS00632	RIBOSOMAL_S4	89	113	NA	T	06-Aug-2014	IPR018079	Ribosomal protein S4, conserved site	Cellular Component: intracellular (GO:0005622), Molecular Function: rRNA binding (GO:0019843)
Lup000217.1	FB76B833B8B2BB9F	553	PatternScan	PS00058	DNA_MISMATCH_REPAIR_1	105	111	NA	T	06-Aug-2014	IPR014762	DNA mismatch repair, conserved site
Lup000224.1	702B9A62F82F27A6	203	PatternScan	PS00383	TYR_PHOSPHATASE_1	112	122	NA	T	06-Aug-2014	IPR016130	Protein-tyrosine phosphatase, active site	Molecular Function: protein tyrosine phosphatase activity (GO:0004725), Biological Process: dephosphorylation (GO:0016311), Molecular Function: phosphatase activity (GO:0016791)
Lup000229.1	412C5864DAF3EE36	348	PatternScan	PS00211	ABC_TRANSPORTER_1	225	239	NA	T	06-Aug-2014	IPR017871	ABC transporter, conserved site	Molecular Function: ATP binding (GO:0005524), Molecular Function: ATPase activity (GO:0016887)
Lup000235.1	028ECD397076857D	628	PatternScan	PS00086	CYTOCHROME_P450	545	554	NA	T	06-Aug-2014	IPR017972	Cytochrome P450, conserved site	Molecular Function: oxidoreductase activity, acting on paired donors, with incorporation or reduction of molecular oxygen (GO:0016705), Biological Process: oxidation-reduction process (GO:0055114)
Lup000249.1	B123AF2FEDB06051	557	PatternScan	PS00107	PROTEIN_KINASE_ATP	99	122	NA	T	06-Aug-2014	IPR017441	Protein kinase, ATP binding site	Molecular Function: ATP binding (GO:0005524)
Lup000249.1	B123AF2FEDB06051	557	PatternScan	PS00108	PROTEIN_KINASE_ST	213	225	NA	T	06-Aug-2014	IPR008271	Serine/threonine-protein kinase, active site	Molecular Function: protein serine/threonine kinase activity (GO:0004674), Biological Process: protein phosphorylation (GO:0006468)
Lup000254.1	6985E6E876A24437	370	PatternScan	PS01129	PSI_RLU	153	167	NA	T	06-Aug-2014	IPR006224	Pseudouridine synthase, RluC/RluD, conserved site	Biological Process: pseudouridine synthesis (GO:0001522), Molecular Function: RNA binding (GO:0003723), Biological Process: RNA modification (GO:0009451), Molecular Function: pseudouridine synthase activity (GO:0009982)
Lup000258.1	9467B0997A21C729	651	PatternScan	PS01153	NOL1_NOP2_SUN	378	389	NA	T	06-Aug-2014	IPR018314	Bacterial Fmu (Sun)/eukaryotic nucleolar NOL1/Nop2p, conserved site	Molecular Function: RNA binding (GO:0003723), Molecular Function: methyltransferase activity (GO:0008168)
Lup000267.2	F4164E9C4572B319	393	PatternScan	PS00678	WD_REPEATS_1	60	74	NA	T	06-Aug-2014	IPR019775	WD40 repeat, conserved site
Lup000269.1	0E635BC4623C2CA6	467	PatternScan	PS00168	TRP_SYNTHASE_BETA	155	169	NA	T	06-Aug-2014	IPR006653	Tryptophan synthase, beta chain, conserved site	Molecular Function: tryptophan synthase activity (GO:0004834), Biological Process: tryptophan metabolic process (GO:0006568)
Lup000272.1	13EC18CF1CDFE21E	693	PatternScan	PS00107	PROTEIN_KINASE_ATP	355	377	NA	T	06-Aug-2014	IPR017441	Protein kinase, ATP binding site	Molecular Function: ATP binding (GO:0005524)
Lup000272.1	13EC18CF1CDFE21E	693	PatternScan	PS00108	PROTEIN_KINASE_ST	470	482	NA	T	06-Aug-2014	IPR008271	Serine/threonine-protein kinase, active site	Molecular Function: protein serine/threonine kinase activity (GO:0004674), Biological Process: protein phosphorylation (GO:0006468)
Lup000274.1	E2410E10EA5AAD38	313	PatternScan	PS00125	SER_THR_PHOSPHATASE	118	123	NA	T	06-Aug-2014	IPR006186	Serine/threonine-specific protein phosphatase/bis(5-nucleosyl)-tetraphosphatase	Molecular Function: hydrolase activity (GO:0016787)
Lup000277.1	21A1C3B492311B1B	65	PatternScan	PS00961	RIBOSOMAL_S28E	56	64	NA	T	06-Aug-2014	IPR000289	Ribosomal protein S28e	Molecular Function: structural constituent of ribosome (GO:0003735), Cellular Component: intracellular (GO:0005622), Cellular Component: ribosome (GO:0005840), Biological Process: translation (GO:0006412)
Lup000281.1	C4B37ED4A1FE7189	329	PatternScan	PS00518	ZF_RING_1	240	249	NA	T	06-Aug-2014	IPR017907	Zinc finger, RING-type, conserved site
Lup000290.1	AA9DCFD19D68D9D6	537	PatternScan	PS00018	EF_HAND_1	422	434	NA	T	06-Aug-2014	IPR018247	EF-Hand 1, calcium-binding site
Lup000290.1	AA9DCFD19D68D9D6	537	PatternScan	PS00018	EF_HAND_1	458	470	NA	T	06-Aug-2014	IPR018247	EF-Hand 1, calcium-binding site
Lup000290.1	AA9DCFD19D68D9D6	537	PatternScan	PS00018	EF_HAND_1	492	504	NA	T	06-Aug-2014	IPR018247	EF-Hand 1, calcium-binding site
Lup000290.1	AA9DCFD19D68D9D6	537	PatternScan	PS00107	PROTEIN_KINASE_ATP	78	105	NA	T	06-Aug-2014	IPR017441	Protein kinase, ATP binding site	Molecular Function: ATP binding (GO:0005524)
Lup000290.1	AA9DCFD19D68D9D6	537	PatternScan	PS00108	PROTEIN_KINASE_ST	192	204	NA	T	06-Aug-2014	IPR008271	Serine/threonine-protein kinase, active site	Molecular Function: protein serine/threonine kinase activity (GO:0004674), Biological Process: protein phosphorylation (GO:0006468)
Lup000293.1	029B7924E0DEA37F	863	PatternScan	PS00972	UCH_2_1	271	286	NA	T	06-Aug-2014	IPR018200	Peptidase C19, ubiquitin carboxyl-terminal hydrolase 2, conserved site	Molecular Function: ubiquitin thiolesterase activity (GO:0004221), Biological Process: ubiquitin-dependent protein catabolic process (GO:0006511)
Lup000293.1	029B7924E0DEA37F	863	PatternScan	PS00973	UCH_2_2	806	823	NA	T	06-Aug-2014	IPR018200	Peptidase C19, ubiquitin carboxyl-terminal hydrolase 2, conserved site	Molecular Function: ubiquitin thiolesterase activity (GO:0004221), Biological Process: ubiquitin-dependent protein catabolic process (GO:0006511)
Lup000295.1	57156A95812A411B	634	PatternScan	PS00914	SYNTAXIN	213	252	NA	T	06-Aug-2014	IPR006012	Syntaxin/epimorphin, conserved site	Molecular Function: SNAP receptor activity (GO:0005484), Biological Process: intracellular protein transport (GO:0006886), Cellular Component: membrane (GO:0016020)
Lup000296.1	348AD3DFA3D7ED61	329	PatternScan	PS00914	SYNTAXIN	206	245	NA	T	06-Aug-2014	IPR006012	Syntaxin/epimorphin, conserved site	Molecular Function: SNAP receptor activity (GO:0005484), Biological Process: intracellular protein transport (GO:0006886), Cellular Component: membrane (GO:0016020)
Lup000201.1	BE5E617887529053	310	HMMPfam	PF01812	5-FTHF_cyc-lig	56	257	1.4e-32	T	06-Aug-2014	IPR002698	5-formyltetrahydrofolate cyclo-ligase	Molecular Function: ATP binding (GO:0005524), Biological Process: folic acid-containing compound biosynthetic process (GO:0009396), Molecular Function: 5-formyltetrahydrofolate cyclo-ligase activity (GO:0030272)
Lup000202.1	00879E3284A0DF59	301	HMMPfam	PF00010	HLH	181	228	3.2e-08	T	06-Aug-2014	IPR011598	Helix-loop-helix DNA-binding
Lup000204.1	0DDE9FA109F2FFE5	659	HMMPfam	PF00337	Gal-bind_lectin	172	378	3.7e-49	T	06-Aug-2014	IPR001079	Galectin, carbohydrate recognition domain	Molecular Function: sugar binding (GO:0005529)
Lup000204.1	0DDE9FA109F2FFE5	659	HMMPfam	PF01762	Galactosyl_T	426	606	4e-30	T	06-Aug-2014	IPR002659	Glycosyl transferase, family 31	Biological Process: protein glycosylation (GO:0006486), Molecular Function: galactosyltransferase activity (GO:0008378), Cellular Component: membrane (GO:0016020)
Lup000205.1	0B2D0071A32393B9	326	HMMPfam	PF07899	Frigida	145	323	1.3e-37	T	06-Aug-2014	IPR012474	Frigida-like
Lup000206.1	7CFD82E3947EA11F	340	HMMPfam	PF07899	Frigida	3	113	1.1e-10	T	06-Aug-2014	IPR012474	Frigida-like
Lup000207.1	B1EA66C1115FA1C9	176	HMMPfam	PF03004	Transposase_24	6	77	1.5e-07	T	06-Aug-2014	IPR004252	Transposase, Ptta/En/Spm, plant
Lup000208.1	C96435CC446AD6AD	287	HMMPfam	PF00657	Lipase_GDSL	44	265	7.3e-21	T	06-Aug-2014	IPR001087	Lipase, GDSL	Biological Process: lipid metabolic process (GO:0006629), Molecular Function: hydrolase activity, acting on ester bonds (GO:0016788)
Lup000209.1	62D3E274DAB4D60F	353	HMMPfam	PF00124	Photo_RC	28	329	1.7e-94	T	06-Aug-2014	IPR000484	Photosynthetic reaction centre, L/M	Biological Process: photosynthetic electron transport in photosystem II (GO:0009772), Biological Process: photosynthesis, light reaction (GO:0019684), Molecular Function: electron transporter, transferring electrons within the cyclic electron transport pathway of photosynthesis activity (GO:0045156)
Lup000210.1	A9365D9462FC70EB	482	HMMPfam	PF00016	RuBisCO_large	161	469	1e-169	T	06-Aug-2014	IPR000685	Ribulose bisphosphate carboxylase, large subunit, C-terminal	Molecular Function: magnesium ion binding (GO:0000287), Cellular Component: plastid (GO:0009536), Biological Process: carbon fixation (GO:0015977), Molecular Function: ribulose-bisphosphate carboxylase activity (GO:0016984)
Lup000210.1	A9365D9462FC70EB	482	HMMPfam	PF02788	RuBisCO_large_N	28	153	4.2e-64	T	06-Aug-2014	IPR017444	Ribulose bisphosphate carboxylase, large subunit, N-terminal	Molecular Function: magnesium ion binding (GO:0000287), Biological Process: carbon fixation (GO:0015977), Molecular Function: ribulose-bisphosphate carboxylase activity (GO:0016984)
Lup000211.1	9E36AA98B1F7BD48	498	HMMPfam	PF00006	ATP-synt_ab	151	372	1.1e-64	T	06-Aug-2014	IPR000194	ATPase, F1/V1/A1 complex, alpha/beta subunit, nucleotide-binding domain	Molecular Function: ATP binding (GO:0005524)
Lup000211.1	9E36AA98B1F7BD48	498	HMMPfam	PF00306	ATP-synt_ab_C	385	495	1.3e-27	T	06-Aug-2014	IPR000793	ATPase, F1/V1/A1 complex, alpha/beta subunit, C-terminal	Biological Process: ATP hydrolysis coupled proton transport (GO:0015991), Molecular Function: hydrolase activity, acting on acid anhydrides, catalyzing transmembrane movement of substances (GO:0016820), Cellular Component: proton-transporting two-sector ATPase complex, catalytic domain (GO:0033178)
Lup000211.1	9E36AA98B1F7BD48	498	HMMPfam	PF02874	ATP-synt_ab_N	23	95	1.5e-25	T	06-Aug-2014	IPR004100	ATPase, F1/V1/A1 complex, alpha/beta subunit, N-terminal	Biological Process: proton transport (GO:0015992), Cellular Component: proton-transporting two-sector ATPase complex (GO:0016469), Biological Process: ATP metabolic process (GO:0046034), Molecular Function: hydrogen ion transporting ATP synthase activity, rotational mechanism (GO:0046933), Molecular Function: proton-transporting ATPase activity, rotational mechanism (GO:0046961)
Lup000212.1	DB4F4849513D1AAE	74	HMMPfam	PF00401	ATP-synt_DE	26	71	6.6e-16	T	06-Aug-2014	IPR020547	ATPase, F1 complex, delta/epsilon subunit, C-terminal	Biological Process: ATP synthesis coupled proton transport (GO:0015986), Cellular Component: proton-transporting ATP synthase complex, catalytic core F(1) (GO:0045261), Molecular Function: hydrogen ion transporting ATP synthase activity, rotational mechanism (GO:0046933), Molecular Function: proton-transporting ATPase activity, rotational mechanism (GO:0046961)
Lup000213.1	43410750E9709834	158	HMMPfam	PF00329	Complex1_30kDa	41	144	8.1e-30	T	06-Aug-2014	IPR001268	NADH:ubiquinone oxidoreductase, 30kDa subunit	Molecular Function: NADH dehydrogenase (ubiquinone) activity (GO:0008137), Biological Process: oxidation-reduction process (GO:0055114)
Lup000214.1	08FAEA88DE013EA2	203	HMMPfam	PF00163	Ribosomal_S4	2	90	2.4e-26	T	06-Aug-2014	IPR001912	Ribosomal protein S4/S9, N-terminal	Cellular Component: intracellular (GO:0005622), Molecular Function: rRNA binding (GO:0019843)
Lup000214.1	08FAEA88DE013EA2	203	HMMPfam	PF01479	S4	91	138	1.3e-22	T	06-Aug-2014	IPR002942	RNA-binding S4 domain	Molecular Function: RNA binding (GO:0003723)
Lup000215.1	FAB7E8650A21CBF2	204	HMMPfam	PF00361	Oxidored_q1	1	117	7.9e-31	T	06-Aug-2014	IPR001750	NADH:ubiquinone/plastoquinone oxidoreductase	Molecular Function: NADH dehydrogenase (ubiquinone) activity (GO:0008137), Biological Process: ATP synthesis coupled electron transport (GO:0042773), Biological Process: oxidation-reduction process (GO:0055114)
Lup000216.1	BCFE60207567B629	450	HMMPfam	PF13041	PPR_2	113	162	3e-14	T	06-Aug-2014	IPR002885	Pentatricopeptide repeat
Lup000216.1	BCFE60207567B629	450	HMMPfam	PF13041	PPR_2	246	294	7e-10	T	06-Aug-2014	IPR002885	Pentatricopeptide repeat
Lup000216.1	BCFE60207567B629	450	HMMPfam	PF13041	PPR_2	319	365	7.9e-13	T	06-Aug-2014	IPR002885	Pentatricopeptide repeat
Lup000216.1	BCFE60207567B629	450	HMMPfam	PF12854	PPR_1	75	105	1.9e-08	T	06-Aug-2014	IPR002885	Pentatricopeptide repeat
Lup000216.1	BCFE60207567B629	450	HMMPfam	PF01535	PPR	186	214	0.037	T	06-Aug-2014	IPR002885	Pentatricopeptide repeat
Lup000217.1	FB76B833B8B2BB9F	553	HMMPfam	PF01119	DNA_mis_repair	223	344	1e-23	T	06-Aug-2014	IPR013507	DNA mismatch repair protein, C-terminal	Molecular Function: ATP binding (GO:0005524), Biological Process: mismatch repair (GO:0006298), Molecular Function: mismatched DNA binding (GO:0030983)
Lup000217.1	FB76B833B8B2BB9F	553	HMMPfam	PF13589	HATPase_c_3	37	141	1.7e-11	T	06-Aug-2014	NULL	NULL
Lup000218.1	C79F851672C30AA9	99	HMMPfam	PF00076	RRM_1	2	50	3.5e-06	T	06-Aug-2014	IPR000504	RNA recognition motif domain	Molecular Function: nucleic acid binding (GO:0003676)
Lup000219.1	3B7022F77930D4E8	166	HMMPfam	PF03737	Methyltransf_6	6	159	8e-43	T	06-Aug-2014	IPR005493	Ribonuclease E inhibitor RraA/Dimethylmenaquinone methyltransferase
Lup000220.1	4C05A93BE4A3EFDC	418	HMMPfam	PF06775	Seipin	97	301	8.2e-43	T	06-Aug-2014	IPR009617	Adipose-regulatory protein, Seipin
Lup000221.1	DB82D82D311C60B7	750	HMMPfam	PF03106	WRKY	267	323	1.1e-28	T	06-Aug-2014	IPR003657	DNA-binding WRKY	Molecular Function: sequence-specific DNA binding transcription factor activity (GO:0003700), Biological Process: regulation of transcription, DNA-dependent (GO:0006355), Molecular Function: sequence-specific DNA binding (GO:0043565)
Lup000221.1	DB82D82D311C60B7	750	HMMPfam	PF03106	WRKY	481	538	1.5e-29	T	06-Aug-2014	IPR003657	DNA-binding WRKY	Molecular Function: sequence-specific DNA binding transcription factor activity (GO:0003700), Biological Process: regulation of transcription, DNA-dependent (GO:0006355), Molecular Function: sequence-specific DNA binding (GO:0043565)
Lup000224.1	702B9A62F82F27A6	203	HMMPfam	PF03162	Y_phosphatase2	17	166	1.4e-62	T	06-Aug-2014	IPR004861	Protein-tyrosine phosphatase, SIW14-like
Lup000225.1	9F7CEA1CBAA16A3E	159	HMMPfam	PF00786	PBD	110	128	2e-07	T	06-Aug-2014	IPR000095	PAK-box/P21-Rho-binding	Molecular Function: protein binding (GO:0005515)
Lup000226.1	BB63C3D751E1748C	539	HMMPfam	PF00237	Ribosomal_L22	93	196	5.4e-32	T	06-Aug-2014	IPR001063	Ribosomal protein L22/L17	Molecular Function: structural constituent of ribosome (GO:0003735), Cellular Component: intracellular (GO:0005622), Cellular Component: ribosome (GO:0005840), Biological Process: translation (GO:0006412)
Lup000226.1	BB63C3D751E1748C	539	HMMPfam	PF07714	Pkinase_Tyr	352	539	6.1e-27	T	06-Aug-2014	IPR001245	Serine-threonine/tyrosine-protein kinase catalytic domain	Molecular Function: protein kinase activity (GO:0004672), Biological Process: protein phosphorylation (GO:0006468)
Lup000228.1	BD838478EE2A1304	717	HMMPfam	PF13855	LRR_8	214	273	1.5e-08	T	06-Aug-2014	NULL	NULL
Lup000228.1	BD838478EE2A1304	717	HMMPfam	PF13855	LRR_8	388	444	2e-06	T	06-Aug-2014	NULL	NULL
Lup000228.1	BD838478EE2A1304	717	HMMPfam	PF00560	LRR_1	95	117	0.17	T	06-Aug-2014	IPR001611	Leucine-rich repeat	Molecular Function: protein binding (GO:0005515)
Lup000228.1	BD838478EE2A1304	717	HMMPfam	PF00560	LRR_1	286	303	1	T	06-Aug-2014	IPR001611	Leucine-rich repeat	Molecular Function: protein binding (GO:0005515)
Lup000228.1	BD838478EE2A1304	717	HMMPfam	PF00560	LRR_1	314	332	0.82	T	06-Aug-2014	IPR001611	Leucine-rich repeat	Molecular Function: protein binding (GO:0005515)
Lup000228.1	BD838478EE2A1304	717	HMMPfam	PF00560	LRR_1	362	380	0.13	T	06-Aug-2014	IPR001611	Leucine-rich repeat	Molecular Function: protein binding (GO:0005515)
Lup000228.1	BD838478EE2A1304	717	HMMPfam	PF00560	LRR_1	457	477	1.1	T	06-Aug-2014	IPR001611	Leucine-rich repeat	Molecular Function: protein binding (GO:0005515)
Lup000228.1	BD838478EE2A1304	717	HMMPfam	PF00560	LRR_1	571	590	0.74	T	06-Aug-2014	IPR001611	Leucine-rich repeat	Molecular Function: protein binding (GO:0005515)
Lup000228.1	BD838478EE2A1304	717	HMMPfam	PF00560	LRR_1	594	615	0.042	T	06-Aug-2014	IPR001611	Leucine-rich repeat	Molecular Function: protein binding (GO:0005515)
Lup000228.1	BD838478EE2A1304	717	HMMPfam	PF08263	LRRNT_2	27	66	2.3e-09	T	06-Aug-2014	IPR013210	Leucine-rich repeat-containing N-terminal, type 2
Lup000229.1	412C5864DAF3EE36	348	HMMPfam	PF00005	ABC_tran	129	260	8.3e-21	T	06-Aug-2014	IPR003439	ABC transporter-like	Molecular Function: ATP binding (GO:0005524), Molecular Function: ATPase activity (GO:0016887)
Lup000230.1	6E7BCA107E21C069	176	HMMPfam	PF00462	Glutaredoxin	87	150	2.2e-20	T	06-Aug-2014	IPR002109	Glutaredoxin	Molecular Function: electron carrier activity (GO:0009055), Molecular Function: protein disulfide oxidoreductase activity (GO:0015035), Biological Process: cell redox homeostasis (GO:0045454)
Lup000232.1	A54E4C387896B270	351	HMMPfam	PF03214	RGP	1	347	7.6e-194	T	06-Aug-2014	IPR004901	Alpha-1,4-glucan-protein synthase, UDP-forming	Cellular Component: cell wall (GO:0005618), Biological Process: cellular cell wall organization (GO:0007047), Molecular Function: glycogenin glucosyltransferase activity (GO:0008466), Molecular Function: transferase activity, transferring hexosyl groups (GO:0016758), Cellular Component: cell junction (GO:0030054), Biological Process: cellulose biosynthetic process (GO:0030244)
Lup000235.1	028ECD397076857D	628	HMMPfam	PF00067	p450	169	588	4.8e-90	T	06-Aug-2014	IPR001128	Cytochrome P450	Molecular Function: iron ion binding (GO:0005506), Molecular Function: electron carrier activity (GO:0009055), Molecular Function: oxidoreductase activity, acting on paired donors, with incorporation or reduction of molecular oxygen (GO:0016705), Molecular Function: heme binding (GO:0020037), Biological Process: oxidation-reduction process (GO:0055114)
Lup000236.1	CEA9C401FCC05843	163	HMMPfam	PF14009	DUF4228	1	107	1.6e-25	T	06-Aug-2014	IPR025322	Protein of unknown function DUF4228
Lup000238.1	67FEDF49455FE171	483	HMMPfam	PF00076	RRM_1	159	226	3.6e-16	T	06-Aug-2014	IPR000504	RNA recognition motif domain	Molecular Function: nucleic acid binding (GO:0003676)
Lup000238.1	67FEDF49455FE171	483	HMMPfam	PF00076	RRM_1	255	323	4.8e-12	T	06-Aug-2014	IPR000504	RNA recognition motif domain	Molecular Function: nucleic acid binding (GO:0003676)
Lup000239.1	7E59C18CA6EC6896	921	HMMPfam	PF05383	La	305	362	2.3e-21	T	06-Aug-2014	IPR006630	RNA-binding protein Lupus La
Lup000240.1	E3720AA16F6FCF27	168	HMMPfam	PF02298	Cu_bind_like	40	113	1.9e-14	T	06-Aug-2014	IPR003245	Plastocyanin-like	Molecular Function: copper ion binding (GO:0005507), Molecular Function: electron carrier activity (GO:0009055)
Lup000241.1	ECEDD38306F90C8D	177	HMMPfam	PF13238	AAA_18	13	133	1e-27	T	06-Aug-2014	NULL	NULL
Lup000242.1	B4DC1F7EABCD3A54	393	HMMPfam	PF01544	CorA	280	381	2.6e-08	T	06-Aug-2014	IPR002523	Mg2+ transporter protein, CorA-like/Zinc transport protein ZntB	Cellular Component: membrane (GO:0016020), Biological Process: metal ion transport (GO:0030001), Molecular Function: metal ion transmembrane transporter activity (GO:0046873), Biological Process: transmembrane transport (GO:0055085)
Lup000244.1	9BC9D6C6DAE6D983	187	HMMPfam	PF03208	PRA1	16	163	1.2e-37	T	06-Aug-2014	IPR004895	Prenylated rab acceptor PRA1
Lup000245.1	0A3A0F3E2F41E0EF	350	HMMPfam	PF12796	Ank_2	54	138	1.8e-09	T	06-Aug-2014	IPR020683	Ankyrin repeat-containing domain
Lup000245.1	0A3A0F3E2F41E0EF	350	HMMPfam	PF13920	zf-C3HC4_3	296	344	1.6e-11	T	06-Aug-2014	NULL	NULL
Lup000247.2	1E70BB40CA40675F	334	HMMPfam	PF00536	SAM_1	274	329	3.5e-13	T	06-Aug-2014	IPR021129	Sterile alpha motif, type 1
Lup000249.1	B123AF2FEDB06051	557	HMMPfam	PF00069	Pkinase	93	377	1.2e-66	T	06-Aug-2014	IPR000719	Protein kinase, catalytic domain	Molecular Function: protein kinase activity (GO:0004672), Molecular Function: ATP binding (GO:0005524), Biological Process: protein phosphorylation (GO:0006468)
Lup000250.1	5E1FD62F9244C08C	78	HMMPfam	PF02953	zf-Tim10_DDP	12	77	3.8e-23	T	06-Aug-2014	IPR004217	Mitochondrial inner membrane translocase complex, Tim8/9/10/13-zinc finger-like	Biological Process: protein targeting to mitochondrion (GO:0006626), Cellular Component: mitochondrial intermembrane space protein transporter complex (GO:0042719), Biological Process: protein import into mitochondrial inner membrane (GO:0045039)
Lup000252.1	BCBAC0D90E58F1D2	289	HMMPfam	PF03083	MtN3_slv	9	95	1e-27	T	06-Aug-2014	IPR004316	RAG1-activating protein-1-related	Cellular Component: integral to membrane (GO:0016021)
Lup000252.1	BCBAC0D90E58F1D2	289	HMMPfam	PF03083	MtN3_slv	130	214	1.3e-30	T	06-Aug-2014	IPR004316	RAG1-activating protein-1-related	Cellular Component: integral to membrane (GO:0016021)
Lup000253.1	C8A35C257A11F3FE	285	HMMPfam	PF03083	MtN3_slv	10	97	3.7e-27	T	06-Aug-2014	IPR004316	RAG1-activating protein-1-related	Cellular Component: integral to membrane (GO:0016021)
Lup000253.1	C8A35C257A11F3FE	285	HMMPfam	PF03083	MtN3_slv	133	217	1.2e-28	T	06-Aug-2014	IPR004316	RAG1-activating protein-1-related	Cellular Component: integral to membrane (GO:0016021)
Lup000254.1	6985E6E876A24437	370	HMMPfam	PF00849	PseudoU_synth_2	114	264	4e-32	T	06-Aug-2014	IPR006145	Pseudouridine synthase, RsuA and RluB/C/D/E/F	Biological Process: pseudouridine synthesis (GO:0001522), Molecular Function: RNA binding (GO:0003723), Biological Process: RNA modification (GO:0009451), Molecular Function: pseudouridine synthase activity (GO:0009982)
Lup000255.1	836D330769BDA94B	679	HMMPfam	PF01061	ABC2_membrane	410	618	7.8e-34	T	06-Aug-2014	IPR013525	ABC-2 type transporter	Cellular Component: membrane (GO:0016020)
Lup000255.1	836D330769BDA94B	679	HMMPfam	PF00005	ABC_tran	127	253	1.8e-15	T	06-Aug-2014	IPR003439	ABC transporter-like	Molecular Function: ATP binding (GO:0005524), Molecular Function: ATPase activity (GO:0016887)
Lup000256.2	A6E2B3208153A906	355	HMMPfam	PF05667	DUF812	76	318	1.4e-45	T	06-Aug-2014	IPR008530	Protein of unknown function DUF812
Lup000257.1	2B8E3787E65A77AC	764	HMMPfam	PF06972	DUF1296	15	75	3.3e-28	T	06-Aug-2014	IPR009719	Protein of unknown function DUF1296
Lup000258.1	9467B0997A21C729	651	HMMPfam	PF01189	Nol1_Nop2_Fmu	218	509	1.3e-78	T	06-Aug-2014	IPR001678	Bacterial Fmu (Sun)/eukaryotic nucleolar NOL1/Nop2p
Lup000259.1	E8032981BE7BBF3A	93	HMMPfam	PF03765	CRAL_TRIO_N	8	32	1.4e-08	T	06-Aug-2014	IPR011074	CRAL/TRIO, N-terminal domain
Lup000260.1	58FA0778E1D06201	650	HMMPfam	PF05701	DUF827	25	545	2.1e-141	T	06-Aug-2014	IPR008545	Protein of unknown function DUF827, plant
Lup000263.1	AFBFA08B3B63EE1B	540	HMMPfam	PF00149	Metallophos	278	472	4.5e-39	T	06-Aug-2014	IPR004843	Metallophosphoesterase domain	Molecular Function: hydrolase activity (GO:0016787)
Lup000263.1	AFBFA08B3B63EE1B	540	HMMPfam	PF13414	TPR_11	10	76	1.4e-19	T	06-Aug-2014	NULL	NULL
Lup000263.1	AFBFA08B3B63EE1B	540	HMMPfam	PF08321	PPP5	118	180	2.7e-07	T	06-Aug-2014	IPR013235	PPP domain
Lup000263.1	AFBFA08B3B63EE1B	540	HMMPfam	PF08321	PPP5	211	271	3.1e-20	T	06-Aug-2014	IPR013235	PPP domain
Lup000263.1	AFBFA08B3B63EE1B	540	HMMPfam	PF00515	TPR_1	80	112	1.1e-07	T	06-Aug-2014	IPR001440	Tetratricopeptide TPR-1	Molecular Function: protein binding (GO:0005515)
Lup000264.1	D2C9C2130DD3EE10	440	HMMPfam	PF10536	PMD	67	417	6.2e-99	T	06-Aug-2014	IPR019557	Aminotransferase-like, plant mobile domain
Lup000266.3	D274E6152DA10A1E	440	HMMPfam	PF10536	PMD	67	417	1.9e-98	T	06-Aug-2014	IPR019557	Aminotransferase-like, plant mobile domain
Lup000267.2	F4164E9C4572B319	393	HMMPfam	PF00400	WD40	41	73	0.00053	T	06-Aug-2014	IPR001680	WD40 repeat	Molecular Function: protein binding (GO:0005515)
Lup000268.1	94E8F1D3BC9AE981	389	HMMPfam	PF03151	TPT	243	387	2.4e-37	T	06-Aug-2014	IPR004853	Domain of unknown function DUF250
Lup000268.1	94E8F1D3BC9AE981	389	HMMPfam	PF00892	EamA	115	232	1.9e-10	T	06-Aug-2014	IPR000620	Drug/metabolite transporter	Cellular Component: membrane (GO:0016020)
Lup000269.1	0E635BC4623C2CA6	467	HMMPfam	PF00291	PALP	139	452	2.3e-42	T	06-Aug-2014	IPR001926	Pyridoxal phosphate-dependent enzyme, beta subunit	Molecular Function: catalytic activity (GO:0003824), Biological Process: metabolic process (GO:0008152), Molecular Function: pyridoxal phosphate binding (GO:0030170)
Lup000270.1	12DC00CD3690BAC6	214	HMMPfam	PF00498	FHA	121	200	5.4e-17	T	06-Aug-2014	IPR000253	Forkhead-associated (FHA) domain	Molecular Function: protein binding (GO:0005515)
Lup000271.1	89654D69AA38A144	341	HMMPfam	PF00270	DEAD	51	213	5.2e-39	T	06-Aug-2014	IPR011545	DNA/RNA helicase, DEAD/DEAH box type, N-terminal	Molecular Function: nucleic acid binding (GO:0003676), Molecular Function: ATP binding (GO:0005524), Molecular Function: ATP-dependent helicase activity (GO:0008026)
Lup000272.1	13EC18CF1CDFE21E	693	HMMPfam	PF00069	Pkinase	352	561	5.1e-42	T	06-Aug-2014	IPR000719	Protein kinase, catalytic domain	Molecular Function: protein kinase activity (GO:0004672), Molecular Function: ATP binding (GO:0005524), Biological Process: protein phosphorylation (GO:0006468)
Lup000272.1	13EC18CF1CDFE21E	693	HMMPfam	PF00582	Usp	12	136	7.2e-08	T	06-Aug-2014	IPR006016	UspA	Biological Process: response to stress (GO:0006950)
Lup000273.1	E26D447272519542	397	HMMPfam	PF01569	PAP2	99	224	2.3e-19	T	06-Aug-2014	IPR000326	Phosphatidic acid phosphatase type 2/haloperoxidase	Molecular Function: catalytic activity (GO:0003824), Cellular Component: membrane (GO:0016020)
Lup000274.1	E2410E10EA5AAD38	313	HMMPfam	PF00149	Metallophos	55	247	8.6e-41	T	06-Aug-2014	IPR004843	Metallophosphoesterase domain	Molecular Function: hydrolase activity (GO:0016787)
Lup000275.1	AFB5FBE7CB3DEAE8	937	HMMPfam	PF05470	eIF-3c_N	44	650	1.6e-263	T	06-Aug-2014	IPR008905	Eukaryotic translation initiation factor 3 subunit 8, N-terminal	Molecular Function: translation initiation factor activity (GO:0003743), Cellular Component: eukaryotic translation initiation factor 3 complex (GO:0005852), Biological Process: translational initiation (GO:0006413)
Lup000275.1	AFB5FBE7CB3DEAE8	937	HMMPfam	PF01399	PCI	659	787	6.6e-21	T	06-Aug-2014	IPR000717	Proteasome component (PCI) domain	Molecular Function: protein binding (GO:0005515)
Lup000277.1	21A1C3B492311B1B	65	HMMPfam	PF01200	Ribosomal_S28e	3	65	9.6e-33	T	06-Aug-2014	IPR000289	Ribosomal protein S28e	Molecular Function: structural constituent of ribosome (GO:0003735), Cellular Component: intracellular (GO:0005622), Cellular Component: ribosome (GO:0005840), Biological Process: translation (GO:0006412)
Lup000278.1	9FEB073E36DFB320	408	HMMPfam	PF01694	Rhomboid	60	213	1.2e-22	T	06-Aug-2014	IPR022764	Peptidase S54, rhomboid domain	Molecular Function: serine-type endopeptidase activity (GO:0004252), Cellular Component: integral to membrane (GO:0016021)
Lup000278.1	9FEB073E36DFB320	408	HMMPfam	PF00627	UBA	368	403	5.5e-08	T	06-Aug-2014	IPR000449	Ubiquitin-associated/translation elongation factor EF1B, N-terminal	Molecular Function: protein binding (GO:0005515)
Lup000279.1	9C665E6BC9B05BB9	697	HMMPfam	PF04389	Peptidase_M28	336	509	8.9e-24	T	06-Aug-2014	IPR007484	Peptidase M28	Biological Process: proteolysis (GO:0006508), Molecular Function: peptidase activity (GO:0008233)
Lup000279.1	9C665E6BC9B05BB9	697	HMMPfam	PF04253	TFR_dimer	568	694	7.6e-21	T	06-Aug-2014	IPR007365	Transferrin receptor-like, dimerisation domain
Lup000280.1	BDCF751DACA0DFBB	416	HMMPfam	PF01490	Aa_trans	21	413	4.4e-100	T	06-Aug-2014	IPR013057	Amino acid transporter, transmembrane
Lup000281.1	C4B37ED4A1FE7189	329	HMMPfam	PF03105	SPX	111	159	1.6e-08	T	06-Aug-2014	IPR004331	SPX, N-terminal
Lup000281.1	C4B37ED4A1FE7189	329	HMMPfam	PF13923	zf-C3HC4_2	223	274	3.4e-09	T	06-Aug-2014	NULL	NULL
Lup000282.1	F690435A304EE980	554	HMMPfam	PF02913	FAD-oxidase_C	306	547	4.4e-67	T	06-Aug-2014	IPR004113	FAD-linked oxidase, C-terminal	Molecular Function: catalytic activity (GO:0003824), Molecular Function: flavin adenine dinucleotide binding (GO:0050660)
Lup000282.1	F690435A304EE980	554	HMMPfam	PF01565	FAD_binding_4	133	269	1.5e-36	T	06-Aug-2014	IPR006094	FAD linked oxidase, N-terminal	Molecular Function: UDP-N-acetylmuramate dehydrogenase activity (GO:0008762), Molecular Function: oxidoreductase activity (GO:0016491), Molecular Function: flavin adenine dinucleotide binding (GO:0050660), Biological Process: oxidation-reduction process (GO:0055114)
Lup000283.1	09331BED82A377A0	316	HMMPfam	PF07859	Abhydrolase_3	61	291	2.5e-59	T	06-Aug-2014	IPR013094	Alpha/beta hydrolase fold-3	Biological Process: metabolic process (GO:0008152), Molecular Function: hydrolase activity (GO:0016787)
Lup000284.1	9A02898956CFAB07	837	HMMPfam	PF00931	NB-ARC	162	441	1.3e-57	T	06-Aug-2014	IPR002182	NB-ARC	Molecular Function: ADP binding (GO:0043531)
Lup000285.1	210ACDA1E68ED7C2	811	HMMPfam	PF00931	NB-ARC	126	399	9.4e-59	T	06-Aug-2014	IPR002182	NB-ARC	Molecular Function: ADP binding (GO:0043531)
Lup000288.1	0D93C4F2B7D68106	445	HMMPfam	PF02469	Fasciclin	49	185	1.5e-17	T	06-Aug-2014	IPR000782	FAS1 domain
Lup000288.1	0D93C4F2B7D68106	445	HMMPfam	PF02469	Fasciclin	291	410	3.5e-07	T	06-Aug-2014	IPR000782	FAS1 domain
Lup000289.1	37B9AC90FB3C864A	511	HMMPfam	PF06886	TPX2	289	345	5.5e-19	T	06-Aug-2014	IPR009675	Xklp2 targeting protein
Lup000290.1	AA9DCFD19D68D9D6	537	HMMPfam	PF00069	Pkinase	74	330	7.5e-68	T	06-Aug-2014	IPR000719	Protein kinase, catalytic domain	Molecular Function: protein kinase activity (GO:0004672), Molecular Function: ATP binding (GO:0005524), Biological Process: protein phosphorylation (GO:0006468)
Lup000290.1	AA9DCFD19D68D9D6	537	HMMPfam	PF13499	EF_hand_5	378	437	2e-11	T	06-Aug-2014	NULL	NULL
Lup000290.1	AA9DCFD19D68D9D6	537	HMMPfam	PF13499	EF_hand_5	452	508	1.9e-12	T	06-Aug-2014	NULL	NULL
Lup000292.2	B10583411CDA07DB	126	HMMPfam	PF02152	FolB	7	119	1.2e-26	T	06-Aug-2014	IPR006157	Dihydroneopterin aldolase/epimerase domain	Molecular Function: dihydroneopterin aldolase activity (GO:0004150), Biological Process: folic acid-containing compound metabolic process (GO:0006760)
Lup000293.1	029B7924E0DEA37F	863	HMMPfam	PF00443	UCH	268	860	3.6e-83	T	06-Aug-2014	IPR001394	Peptidase C19, ubiquitin carboxyl-terminal hydrolase 2	Molecular Function: ubiquitin thiolesterase activity (GO:0004221), Biological Process: ubiquitin-dependent protein catabolic process (GO:0006511)
Lup000294.1	850581E3975C76BA	265	HMMPfam	PF00462	Glutaredoxin	118	183	8.6e-10	T	06-Aug-2014	IPR002109	Glutaredoxin	Molecular Function: electron carrier activity (GO:0009055), Molecular Function: protein disulfide oxidoreductase activity (GO:0015035), Biological Process: cell redox homeostasis (GO:0045454)
Lup000295.1	57156A95812A411B	634	HMMPfam	PF01026	TatD_DNase	308	581	4.5e-48	T	06-Aug-2014	IPR001130	TatD superfamily	Molecular Function: endodeoxyribonuclease activity, producing 5'-phosphomonoesters (GO:0016888)
Lup000295.1	57156A95812A411B	634	HMMPfam	PF05739	SNARE	212	274	2.5e-18	T	06-Aug-2014	IPR000727	Target SNARE coiled-coil domain	Molecular Function: protein binding (GO:0005515)
Lup000295.1	57156A95812A411B	634	HMMPfam	PF00804	Syntaxin	37	143	2.2e-09	T	06-Aug-2014	IPR006011	Syntaxin, N-terminal	Cellular Component: membrane (GO:0016020)
Lup000296.1	348AD3DFA3D7ED61	329	HMMPfam	PF05739	SNARE	205	267	7e-21	T	06-Aug-2014	IPR000727	Target SNARE coiled-coil domain	Molecular Function: protein binding (GO:0005515)
Lup000296.1	348AD3DFA3D7ED61	329	HMMPfam	PF00804	Syntaxin	30	136	1.6e-11	T	06-Aug-2014	IPR006011	Syntaxin, N-terminal	Cellular Component: membrane (GO:0016020)
Lup000297.1	7D84F9114DC5B880	411	HMMPfam	PF04564	U-box	10	82	1.2e-18	T	06-Aug-2014	IPR003613	U box domain	Cellular Component: ubiquitin ligase complex (GO:0000151), Molecular Function: ubiquitin-protein ligase activity (GO:0004842), Biological Process: protein ubiquitination (GO:0016567)
Lup000298.1	0E0FD914FB3C0209	676	HMMPfam	PF07526	POX	191	332	9.6e-49	T	06-Aug-2014	IPR006563	POX
Lup000298.1	0E0FD914FB3C0209	676	HMMPfam	PF05920	Homeobox_KN	398	437	6.3e-17	T	06-Aug-2014	IPR008422	Homeobox KN domain	Molecular Function: DNA binding (GO:0003677), Cellular Component: nucleus (GO:0005634), Biological Process: regulation of transcription, DNA-dependent (GO:0006355)
Lup000300.1	3714784F1702B78C	491	HMMPfam	PF11744	ALMT	42	418	1.2e-151	T	06-Aug-2014	IPR020966	Malate transporter, aliminium toerance	Biological Process: response to aluminum ion (GO:0010044)
Lup000212.1	DB4F4849513D1AAE	74	BlastProDom	PD000944	Q32RY9_9VIRI_Q32RY9;	1	28	2e-06	T	06-Aug-2014	IPR020546	ATPase, F1 complex, delta/epsilon subunit, N-terminal	Biological Process: ATP synthesis coupled proton transport (GO:0015986), Cellular Component: proton-transporting ATP synthase complex, catalytic core F(1) (GO:0045261), Molecular Function: hydrogen ion transporting ATP synthase activity, rotational mechanism (GO:0046933), Molecular Function: proton-transporting ATPase activity, rotational mechanism (GO:0046961)
Lup000213.1	43410750E9709834	158	BlastProDom	PD001581	NUGC_LOTJA_Q9BBT6;	84	139	8e-25	T	06-Aug-2014	IPR001268	NADH:ubiquinone oxidoreductase, 30kDa subunit	Molecular Function: NADH dehydrogenase (ubiquinone) activity (GO:0008137), Biological Process: oxidation-reduction process (GO:0055114)
Lup000240.1	E3720AA16F6FCF27	168	BlastProDom	PD003122	Q3E6W6_ARATH_Q3E6W6;	61	134	1e-14	T	06-Aug-2014	IPR003245	Plastocyanin-like	Molecular Function: copper ion binding (GO:0005507), Molecular Function: electron carrier activity (GO:0009055)
Lup000277.1	21A1C3B492311B1B	65	BlastProDom	PD005541	Q9ZNS5_PRUPE_Q9ZNS5;	1	46	3e-17	T	06-Aug-2014	IPR000289	Ribosomal protein S28e	Molecular Function: structural constituent of ribosome (GO:0003735), Cellular Component: intracellular (GO:0005622), Cellular Component: ribosome (GO:0005840), Biological Process: translation (GO:0006412)
Lup000202.1	00879E3284A0DF59	301	ProfileScan	PS50888	HLH	171	228	12.402	T	06-Aug-2014	IPR011598	Helix-loop-helix DNA-binding
Lup000204.1	0DDE9FA109F2FFE5	659	ProfileScan	PS51304	GALECTIN	170	380	32.457	T	06-Aug-2014	IPR001079	Galectin, carbohydrate recognition domain	Molecular Function: sugar binding (GO:0005529)
Lup000214.1	08FAEA88DE013EA2	203	ProfileScan	PS50889	S4	91	152	14.820	T	06-Aug-2014	IPR002942	RNA-binding S4 domain	Molecular Function: RNA binding (GO:0003723)
Lup000216.1	BCFE60207567B629	450	ProfileScan	PS51375	PPR	9	43	5.842	T	06-Aug-2014	IPR002885	Pentatricopeptide repeat
Lup000216.1	BCFE60207567B629	450	ProfileScan	PS51375	PPR	44	78	8.133	T	06-Aug-2014	IPR002885	Pentatricopeptide repeat
Lup000216.1	BCFE60207567B629	450	ProfileScan	PS51375	PPR	79	113	10.402	T	06-Aug-2014	IPR002885	Pentatricopeptide repeat
Lup000216.1	BCFE60207567B629	450	ProfileScan	PS51375	PPR	114	148	12.068	T	06-Aug-2014	IPR002885	Pentatricopeptide repeat
Lup000216.1	BCFE60207567B629	450	ProfileScan	PS51375	PPR	149	182	8.802	T	06-Aug-2014	IPR002885	Pentatricopeptide repeat
Lup000216.1	BCFE60207567B629	450	ProfileScan	PS51375	PPR	183	217	9.350	T	06-Aug-2014	IPR002885	Pentatricopeptide repeat
Lup000216.1	BCFE60207567B629	450	ProfileScan	PS51375	PPR	247	281	10.512	T	06-Aug-2014	IPR002885	Pentatricopeptide repeat
Lup000216.1	BCFE60207567B629	450	ProfileScan	PS51375	PPR	282	316	9.328	T	06-Aug-2014	IPR002885	Pentatricopeptide repeat
Lup000216.1	BCFE60207567B629	450	ProfileScan	PS51375	PPR	317	351	8.681	T	06-Aug-2014	IPR002885	Pentatricopeptide repeat
Lup000216.1	BCFE60207567B629	450	ProfileScan	PS51375	PPR	352	386	12.682	T	06-Aug-2014	IPR002885	Pentatricopeptide repeat
Lup000216.1	BCFE60207567B629	450	ProfileScan	PS51375	PPR	387	421	6.533	T	06-Aug-2014	IPR002885	Pentatricopeptide repeat
Lup000221.1	DB82D82D311C60B7	750	ProfileScan	PS50811	WRKY	267	325	23.376	T	06-Aug-2014	IPR003657	DNA-binding WRKY	Molecular Function: sequence-specific DNA binding transcription factor activity (GO:0003700), Biological Process: regulation of transcription, DNA-dependent (GO:0006355), Molecular Function: sequence-specific DNA binding (GO:0043565)
Lup000221.1	DB82D82D311C60B7	750	ProfileScan	PS50811	WRKY	476	541	37.000	T	06-Aug-2014	IPR003657	DNA-binding WRKY	Molecular Function: sequence-specific DNA binding transcription factor activity (GO:0003700), Biological Process: regulation of transcription, DNA-dependent (GO:0006355), Molecular Function: sequence-specific DNA binding (GO:0043565)
Lup000225.1	9F7CEA1CBAA16A3E	159	ProfileScan	PS50108	CRIB	111	124	8.820	T	06-Aug-2014	IPR000095	PAK-box/P21-Rho-binding	Molecular Function: protein binding (GO:0005515)
Lup000226.1	BB63C3D751E1748C	539	ProfileScan	PS50011	PROTEIN_KINASE_DOM	348	539	28.570	T	06-Aug-2014	IPR000719	Protein kinase, catalytic domain	Molecular Function: protein kinase activity (GO:0004672), Molecular Function: ATP binding (GO:0005524), Biological Process: protein phosphorylation (GO:0006468)
Lup000229.1	412C5864DAF3EE36	348	ProfileScan	PS50893	ABC_TRANSPORTER_2	90	341	24.917	T	06-Aug-2014	IPR003439	ABC transporter-like	Molecular Function: ATP binding (GO:0005524), Molecular Function: ATPase activity (GO:0016887)
Lup000230.1	6E7BCA107E21C069	176	ProfileScan	PS51354	GLUTAREDOXIN_2	75	176	26.346	T	06-Aug-2014	IPR002109	Glutaredoxin	Molecular Function: electron carrier activity (GO:0009055), Molecular Function: protein disulfide oxidoreductase activity (GO:0015035), Biological Process: cell redox homeostasis (GO:0045454)
Lup000238.1	67FEDF49455FE171	483	ProfileScan	PS50102	RRM	157	234	15.102	T	06-Aug-2014	IPR000504	RNA recognition motif domain	Molecular Function: nucleic acid binding (GO:0003676)
Lup000238.1	67FEDF49455FE171	483	ProfileScan	PS50102	RRM	253	336	13.601	T	06-Aug-2014	IPR000504	RNA recognition motif domain	Molecular Function: nucleic acid binding (GO:0003676)
Lup000239.1	7E59C18CA6EC6896	921	ProfileScan	PS50961	HTH_LA	295	384	25.231	T	06-Aug-2014	IPR006630	RNA-binding protein Lupus La
Lup000240.1	E3720AA16F6FCF27	168	ProfileScan	PS51485	PHYTOCYANIN	27	128	25.747	T	06-Aug-2014	IPR003245	Plastocyanin-like	Molecular Function: copper ion binding (GO:0005507), Molecular Function: electron carrier activity (GO:0009055)
Lup000245.1	0A3A0F3E2F41E0EF	350	ProfileScan	PS50088	ANK_REPEAT	39	72	10.499	T	06-Aug-2014	IPR002110	Ankyrin repeat	Molecular Function: protein binding (GO:0005515)
Lup000245.1	0A3A0F3E2F41E0EF	350	ProfileScan	PS50088	ANK_REPEAT	87	119	11.915	T	06-Aug-2014	IPR002110	Ankyrin repeat	Molecular Function: protein binding (GO:0005515)
Lup000245.1	0A3A0F3E2F41E0EF	350	ProfileScan	PS50089	ZF_RING_2	299	338	11.339	T	06-Aug-2014	IPR001841	Zinc finger, RING-type	Molecular Function: protein binding (GO:0005515), Molecular Function: zinc ion binding (GO:0008270)
Lup000245.1	0A3A0F3E2F41E0EF	350	ProfileScan	PS50297	ANK_REP_REGION	6	140	23.047	T	06-Aug-2014	IPR020683	Ankyrin repeat-containing domain
Lup000246.1	06CC5030B3E08908	116	ProfileScan	PS51257	PROKAR_LIPOPROTEIN	1	33	7.000	T	06-Aug-2014	NULL	NULL
Lup000247.2	1E70BB40CA40675F	334	ProfileScan	PS50105	SAM_DOMAIN	269	332	15.208	T	06-Aug-2014	IPR001660	Sterile alpha motif domain	Molecular Function: protein binding (GO:0005515)
Lup000249.1	B123AF2FEDB06051	557	ProfileScan	PS50011	PROTEIN_KINASE_DOM	93	377	45.446	T	06-Aug-2014	IPR000719	Protein kinase, catalytic domain	Molecular Function: protein kinase activity (GO:0004672), Molecular Function: ATP binding (GO:0005524), Biological Process: protein phosphorylation (GO:0006468)
Lup000255.1	836D330769BDA94B	679	ProfileScan	PS50893	ABC_TRANSPORTER_2	61	325	20.675	T	06-Aug-2014	IPR003439	ABC transporter-like	Molecular Function: ATP binding (GO:0005524), Molecular Function: ATPase activity (GO:0016887)
Lup000263.1	AFBFA08B3B63EE1B	540	ProfileScan	PS50005	TPR	11	44	8.496	T	06-Aug-2014	IPR019734	Tetratricopeptide repeat	Molecular Function: protein binding (GO:0005515)
Lup000263.1	AFBFA08B3B63EE1B	540	ProfileScan	PS50005	TPR	45	78	8.998	T	06-Aug-2014	IPR019734	Tetratricopeptide repeat	Molecular Function: protein binding (GO:0005515)
Lup000263.1	AFBFA08B3B63EE1B	540	ProfileScan	PS50005	TPR	79	112	10.797	T	06-Aug-2014	IPR019734	Tetratricopeptide repeat	Molecular Function: protein binding (GO:0005515)
Lup000263.1	AFBFA08B3B63EE1B	540	ProfileScan	PS50293	TPR_REGION	1	112	25.093	T	06-Aug-2014	IPR013026	Tetratricopeptide repeat-containing domain	Molecular Function: protein binding (GO:0005515)
Lup000267.2	F4164E9C4572B319	393	ProfileScan	PS50082	WD_REPEATS_2	41	82	11.511	T	06-Aug-2014	IPR001680	WD40 repeat	Molecular Function: protein binding (GO:0005515)
Lup000267.2	F4164E9C4572B319	393	ProfileScan	PS50294	WD_REPEATS_REGION	41	82	10.944	T	06-Aug-2014	IPR017986	WD40-repeat-containing domain	Molecular Function: protein binding (GO:0005515)
Lup000270.1	12DC00CD3690BAC6	214	ProfileScan	PS50006	FHA_DOMAIN	121	184	9.767	T	06-Aug-2014	IPR000253	Forkhead-associated (FHA) domain	Molecular Function: protein binding (GO:0005515)
Lup000271.1	89654D69AA38A144	341	ProfileScan	PS51192	HELICASE_ATP_BIND_1	57	227	26.234	T	06-Aug-2014	IPR014001	Helicase, superfamily 1/2, ATP-binding domain
Lup000271.1	89654D69AA38A144	341	ProfileScan	PS51195	Q_MOTIF	26	54	10.889	T	06-Aug-2014	IPR014014	RNA helicase, DEAD-box type, Q motif
Lup000272.1	13EC18CF1CDFE21E	693	ProfileScan	PS50011	PROTEIN_KINASE_DOM	349	625	35.114	T	06-Aug-2014	IPR000719	Protein kinase, catalytic domain	Molecular Function: protein kinase activity (GO:0004672), Molecular Function: ATP binding (GO:0005524), Biological Process: protein phosphorylation (GO:0006468)
Lup000278.1	9FEB073E36DFB320	408	ProfileScan	PS50030	UBA	366	406	13.969	T	06-Aug-2014	IPR015940	Ubiquitin-associated/translation elongation factor EF1B, N-terminal, eukaryote
Lup000281.1	C4B37ED4A1FE7189	329	ProfileScan	PS50089	ZF_RING_2	225	274	11.973	T	06-Aug-2014	IPR001841	Zinc finger, RING-type	Molecular Function: protein binding (GO:0005515), Molecular Function: zinc ion binding (GO:0008270)
Lup000281.1	C4B37ED4A1FE7189	329	ProfileScan	PS51382	SPX	1	158	13.650	T	06-Aug-2014	IPR004331	SPX, N-terminal
Lup000282.1	F690435A304EE980	554	ProfileScan	PS51387	FAD_PCMH	129	306	27.086	T	06-Aug-2014	IPR016166	FAD-binding, type 2	Molecular Function: catalytic activity (GO:0003824), Molecular Function: oxidoreductase activity, acting on CH-OH group of donors (GO:0016614), Molecular Function: flavin adenine dinucleotide binding (GO:0050660), Biological Process: oxidation-reduction process (GO:0055114)
Lup000288.1	0D93C4F2B7D68106	445	ProfileScan	PS50213	FAS1	37	183	18.324	T	06-Aug-2014	IPR000782	FAS1 domain
Lup000288.1	0D93C4F2B7D68106	445	ProfileScan	PS50213	FAS1	266	394	10.933	T	06-Aug-2014	IPR000782	FAS1 domain
Lup000290.1	AA9DCFD19D68D9D6	537	ProfileScan	PS50011	PROTEIN_KINASE_DOM	72	330	46.025	T	06-Aug-2014	IPR000719	Protein kinase, catalytic domain	Molecular Function: protein kinase activity (GO:0004672), Molecular Function: ATP binding (GO:0005524), Biological Process: protein phosphorylation (GO:0006468)
Lup000290.1	AA9DCFD19D68D9D6	537	ProfileScan	PS50222	EF_HAND_2	373	408	14.486	T	06-Aug-2014	IPR018249	EF-HAND 2
Lup000290.1	AA9DCFD19D68D9D6	537	ProfileScan	PS50222	EF_HAND_2	409	444	10.050	T	06-Aug-2014	IPR018249	EF-HAND 2
Lup000290.1	AA9DCFD19D68D9D6	537	ProfileScan	PS50222	EF_HAND_2	445	480	14.179	T	06-Aug-2014	IPR018249	EF-HAND 2
Lup000290.1	AA9DCFD19D68D9D6	537	ProfileScan	PS50222	EF_HAND_2	483	514	12.114	T	06-Aug-2014	IPR018249	EF-HAND 2
Lup000293.1	029B7924E0DEA37F	863	ProfileScan	PS50235	UCH_2_3	270	863	33.686	T	06-Aug-2014	IPR001394	Peptidase C19, ubiquitin carboxyl-terminal hydrolase 2	Molecular Function: ubiquitin thiolesterase activity (GO:0004221), Biological Process: ubiquitin-dependent protein catabolic process (GO:0006511)
Lup000294.1	850581E3975C76BA	265	ProfileScan	PS51354	GLUTAREDOXIN_2	105	209	17.794	T	06-Aug-2014	IPR002109	Glutaredoxin	Molecular Function: electron carrier activity (GO:0009055), Molecular Function: protein disulfide oxidoreductase activity (GO:0015035), Biological Process: cell redox homeostasis (GO:0045454)
Lup000295.1	57156A95812A411B	634	ProfileScan	PS50192	T_SNARE	207	269	16.818	T	06-Aug-2014	IPR000727	Target SNARE coiled-coil domain	Molecular Function: protein binding (GO:0005515)
Lup000296.1	348AD3DFA3D7ED61	329	ProfileScan	PS50192	T_SNARE	200	262	17.801	T	06-Aug-2014	IPR000727	Target SNARE coiled-coil domain	Molecular Function: protein binding (GO:0005515)
Lup000298.1	0E0FD914FB3C0209	676	ProfileScan	PS50071	HOMEOBOX_2	378	441	12.195	T	06-Aug-2014	IPR001356	Homeodomain	Molecular Function: sequence-specific DNA binding transcription factor activity (GO:0003700), Biological Process: regulation of transcription, DNA-dependent (GO:0006355), Molecular Function: sequence-specific DNA binding (GO:0043565)
Lup000275.1	AFB5FBE7CB3DEAE8	937	HMMPanther	PTHR13937	FAMILY NOT NAMED	3	905	0	T	06-Aug-2014	NULL	NULL
Lup000298.1	0E0FD914FB3C0209	676	HMMPanther	PTHR11850:SF14	BEL1 HOMEOTIC PROTEIN	195	624	7.3e-124	T	06-Aug-2014	NULL	NULL
Lup000298.1	0E0FD914FB3C0209	676	HMMPanther	PTHR11850	FAMILY NOT NAMED	195	624	7.3e-124	T	06-Aug-2014	NULL	NULL
Lup000243.1	5EC003F42C8C918C	318	HMMPanther	PTHR10825:SF3	RING FINGER PROTEIN	230	317	3.5e-23	T	06-Aug-2014	NULL	NULL
Lup000243.1	5EC003F42C8C918C	318	HMMPanther	PTHR10825	RING FINGER PROTEIN	230	317	3.5e-23	T	06-Aug-2014	NULL	NULL
Lup000235.1	028ECD397076857D	628	HMMPanther	PTHR24290:SF151	SUBFAMILY NOT NAMED	154	607	1.8e-52	T	06-Aug-2014	NULL	NULL
Lup000235.1	028ECD397076857D	628	HMMPanther	PTHR24290	FAMILY NOT NAMED	154	607	1.8e-52	T	06-Aug-2014	NULL	NULL
Lup000284.1	9A02898956CFAB07	837	HMMPanther	PTHR23155:SF121	SUBFAMILY NOT NAMED	6	811	7.8e-70	T	06-Aug-2014	NULL	NULL
Lup000284.1	9A02898956CFAB07	837	HMMPanther	PTHR23155	FAMILY NOT NAMED	6	811	7.8e-70	T	06-Aug-2014	NULL	NULL
Lup000279.1	9C665E6BC9B05BB9	697	HMMPanther	PTHR10404:SF15	N-ACETYLATED-ALPHA-LINKED ACIDIC DIPEPTIDASE-RELATED	47	697	1.9e-238	T	06-Aug-2014	NULL	NULL
Lup000279.1	9C665E6BC9B05BB9	697	HMMPanther	PTHR10404	N-ACETYLATED-ALPHA-LINKED ACIDIC DIPEPTIDASE	47	697	1.9e-238	T	06-Aug-2014	NULL	NULL
Lup000296.1	348AD3DFA3D7ED61	329	HMMPanther	PTHR19957:SF26	SYNTAXIN, ARABIDOPSIS THALIANA	1	326	1.2e-169	T	06-Aug-2014	NULL	NULL
Lup000296.1	348AD3DFA3D7ED61	329	HMMPanther	PTHR19957	FAMILY NOT NAMED	1	326	1.2e-169	T	06-Aug-2014	NULL	NULL
Lup000256.2	A6E2B3208153A906	355	HMMPanther	PTHR15668:SF4	SUBFAMILY NOT NAMED	87	349	3e-48	T	06-Aug-2014	NULL	NULL
Lup000256.2	A6E2B3208153A906	355	HMMPanther	PTHR15668	FAMILY NOT NAMED	87	349	3e-48	T	06-Aug-2014	IPR008530	Protein of unknown function DUF812
Lup000271.1	89654D69AA38A144	341	HMMPanther	PTHR24031:SF143	SUBFAMILY NOT NAMED	10	304	1.3e-148	T	06-Aug-2014	NULL	NULL
Lup000271.1	89654D69AA38A144	341	HMMPanther	PTHR24031	FAMILY NOT NAMED	10	304	1.3e-148	T	06-Aug-2014	NULL	NULL
Lup000249.1	B123AF2FEDB06051	557	HMMPanther	PTHR24056:SF77	SUBFAMILY NOT NAMED	66	482	1.4e-259	T	06-Aug-2014	NULL	NULL
Lup000249.1	B123AF2FEDB06051	557	HMMPanther	PTHR24056	FAMILY NOT NAMED	66	482	1.4e-259	T	06-Aug-2014	NULL	NULL
Lup000247.2	1E70BB40CA40675F	334	HMMPanther	PTHR10627	SCP160	270	334	2.3e-33	T	06-Aug-2014	NULL	NULL
Lup000272.1	13EC18CF1CDFE21E	693	HMMPanther	PTHR24420:SF425	SUBFAMILY NOT NAMED	326	685	9.5e-198	T	06-Aug-2014	NULL	NULL
Lup000272.1	13EC18CF1CDFE21E	693	HMMPanther	PTHR24420	FAMILY NOT NAMED	326	685	9.5e-198	T	06-Aug-2014	NULL	NULL
Lup000239.1	7E59C18CA6EC6896	921	HMMPanther	PTHR22792:SF5	RNA-BINDING PROTEIN-RELATED	241	909	1.7e-155	T	06-Aug-2014	NULL	NULL
Lup000239.1	7E59C18CA6EC6896	921	HMMPanther	PTHR22792	FAMILY NOT NAMED	241	909	1.7e-155	T	06-Aug-2014	NULL	NULL
Lup000290.1	AA9DCFD19D68D9D6	537	HMMPanther	PTHR24349:SF13	SUBFAMILY NOT NAMED	56	526	5.7e-258	T	06-Aug-2014	NULL	NULL
Lup000290.1	AA9DCFD19D68D9D6	537	HMMPanther	PTHR24349	FAMILY NOT NAMED	56	526	5.7e-258	T	06-Aug-2014	NULL	NULL
Lup000257.1	2B8E3787E65A77AC	764	HMMPanther	PTHR12758:SF13	APOPTOSIS INHIBITOR 5-RELATED	4	764	1.6e-32	T	06-Aug-2014	NULL	NULL
Lup000257.1	2B8E3787E65A77AC	764	HMMPanther	PTHR12758	FAMILY NOT NAMED	4	764	1.6e-32	T	06-Aug-2014	NULL	NULL
Lup000255.1	836D330769BDA94B	679	HMMPanther	PTHR19241:SF23	ATP-BINDING CASSETTE TRANSPORTER	7	677	0	T	06-Aug-2014	NULL	NULL
Lup000255.1	836D330769BDA94B	679	HMMPanther	PTHR19241	FAMILY NOT NAMED	7	677	0	T	06-Aug-2014	NULL	NULL
Lup000293.1	029B7924E0DEA37F	863	HMMPanther	PTHR24006:SF197	SUBFAMILY NOT NAMED	41	863	1.8e-192	T	06-Aug-2014	NULL	NULL
Lup000293.1	029B7924E0DEA37F	863	HMMPanther	PTHR24006	FAMILY NOT NAMED	41	863	1.8e-192	T	06-Aug-2014	NULL	NULL
Lup000268.1	94E8F1D3BC9AE981	389	HMMPanther	PTHR11132	FAMILY NOT NAMED	85	389	2.8e-100	T	06-Aug-2014	NULL	NULL
Lup000229.1	412C5864DAF3EE36	348	HMMPanther	PTHR24220:SF52	SUBFAMILY NOT NAMED	88	338	4.5e-108	T	06-Aug-2014	NULL	NULL
Lup000229.1	412C5864DAF3EE36	348	HMMPanther	PTHR24220	FAMILY NOT NAMED	88	338	4.5e-108	T	06-Aug-2014	NULL	NULL
Lup000262.1	346077CEA070340B	193	HMMPanther	PTHR23274	FAMILY NOT NAMED	1	140	7.5e-47	T	06-Aug-2014	NULL	NULL
Lup000225.1	9F7CEA1CBAA16A3E	159	HMMPanther	PTHR23202:SF14	RIC4 (ROP-INTERACTIVE CRIB MOTIF-CONTAINING PROTEIN 4)	1	111	1.5e-14	T	06-Aug-2014	NULL	NULL
Lup000225.1	9F7CEA1CBAA16A3E	159	HMMPanther	PTHR23202	FAMILY NOT NAMED	1	111	1.5e-14	T	06-Aug-2014	NULL	NULL
Lup000254.1	6985E6E876A24437	370	HMMPanther	PTHR10436:SF40	RNA PSEUDOURIDYLATE SYNTHASE	12	367	4.6e-145	T	06-Aug-2014	NULL	NULL
Lup000254.1	6985E6E876A24437	370	HMMPanther	PTHR10436	RNA PSEUDOURIDYLATE SYNTHASE FAMILY PROTEIN	12	367	4.6e-145	T	06-Aug-2014	NULL	NULL
Lup000274.1	E2410E10EA5AAD38	313	HMMPanther	PTHR11668:SF21	SERINE/THREONINE PROTEIN PHOSPHATASE PP2A	13	313	5.4e-244	T	06-Aug-2014	NULL	NULL
Lup000274.1	E2410E10EA5AAD38	313	HMMPanther	PTHR11668	FAMILY NOT NAMED	13	313	5.4e-244	T	06-Aug-2014	NULL	NULL
Lup000241.1	ECEDD38306F90C8D	177	HMMPanther	PTHR12595	FAMILY NOT NAMED	3	173	7e-100	T	06-Aug-2014	NULL	NULL
Lup000285.1	210ACDA1E68ED7C2	811	HMMPanther	PTHR23155	FAMILY NOT NAMED	98	772	5.6e-50	T	06-Aug-2014	NULL	NULL
Lup000201.1	BE5E617887529053	310	HMMPanther	PTHR23407:SF1	5-FORMYLTETRAHYDROFOLATE CYCLO-LIGASE	49	269	5.1e-71	T	06-Aug-2014	IPR002698	5-formyltetrahydrofolate cyclo-ligase	Molecular Function: ATP binding (GO:0005524), Biological Process: folic acid-containing compound biosynthetic process (GO:0009396), Molecular Function: 5-formyltetrahydrofolate cyclo-ligase activity (GO:0030272)
Lup000201.1	BE5E617887529053	310	HMMPanther	PTHR23407	FAMILY NOT NAMED	49	269	5.1e-71	T	06-Aug-2014	NULL	NULL
Lup000204.1	0DDE9FA109F2FFE5	659	HMMPanther	PTHR11214:SF11	BETA 1,3-GALACTOSYLTRANSFERASE-RELATED	94	659	1.8e-280	T	06-Aug-2014	NULL	NULL
Lup000204.1	0DDE9FA109F2FFE5	659	HMMPanther	PTHR11214	FAMILY NOT NAMED	94	659	1.8e-280	T	06-Aug-2014	IPR002659	Glycosyl transferase, family 31	Biological Process: protein glycosylation (GO:0006486), Molecular Function: galactosyltransferase activity (GO:0008378), Cellular Component: membrane (GO:0016020)
Lup000250.1	5E1FD62F9244C08C	78	HMMPanther	PTHR21535	FAMILY NOT NAMED	1	78	3.8e-27	T	06-Aug-2014	NULL	NULL
Lup000288.1	0D93C4F2B7D68106	445	HMMPanther	PTHR10900:SF38	FLA (FASCICLIN-LIKE ARABINOGALACTAN PROTEIN)	31	443	7.9e-255	T	06-Aug-2014	NULL	NULL
Lup000288.1	0D93C4F2B7D68106	445	HMMPanther	PTHR10900	PERIOSTIN-RELATED	31	443	7.9e-255	T	06-Aug-2014	NULL	NULL
Lup000273.1	E26D447272519542	397	HMMPanther	PTHR14969:SF4	SPHINGOSINE-1-PHOSPHATE PHOSPHOHYDROLASE	58	397	2.3e-84	T	06-Aug-2014	NULL	NULL
Lup000273.1	E26D447272519542	397	HMMPanther	PTHR14969	FAMILY NOT NAMED	58	397	2.3e-84	T	06-Aug-2014	NULL	NULL
Lup000244.1	9BC9D6C6DAE6D983	187	HMMPanther	PTHR19317	FAMILY NOT NAMED	1	184	3.6e-48	T	06-Aug-2014	NULL	NULL
Lup000283.1	09331BED82A377A0	316	HMMPanther	PTHR23024:SF10	CARBOXYLESTERASE-RELATED	1	316	9.4e-101	T	06-Aug-2014	NULL	NULL
Lup000283.1	09331BED82A377A0	316	HMMPanther	PTHR23024	FAMILY NOT NAMED	1	316	9.4e-101	T	06-Aug-2014	NULL	NULL
Lup000222.1	84B2F44DD6FADE14	105	HMMPanther	PTHR21213	FAMILY NOT NAMED	3	105	1.2e-37	T	06-Aug-2014	NULL	NULL
Lup000280.1	BDCF751DACA0DFBB	416	HMMPanther	PTHR22950	FAMILY NOT NAMED	18	416	6.4e-107	T	06-Aug-2014	NULL	NULL
Lup000210.1	A9365D9462FC70EB	482	HMMPanther	PTHR23321:SF19	OS12G0207600 PROTEIN	9	252	4.2e-211	T	06-Aug-2014	NULL	NULL
Lup000210.1	A9365D9462FC70EB	482	HMMPanther	PTHR23321	FAMILY NOT NAMED	9	252	4.2e-211	T	06-Aug-2014	NULL	NULL
Lup000216.1	BCFE60207567B629	450	HMMPanther	PTHR24015	FAMILY NOT NAMED	4	394	4e-115	T	06-Aug-2014	NULL	NULL
Lup000253.1	C8A35C257A11F3FE	285	HMMPanther	PTHR10791	RAG1-ACTIVATING PROTEIN 1	8	234	5.9e-94	T	06-Aug-2014	IPR004316	RAG1-activating protein-1-related	Cellular Component: integral to membrane (GO:0016021)
Lup000297.1	7D84F9114DC5B880	411	HMMPanther	PTHR22849	FAMILY NOT NAMED	4	388	1.3e-42	T	06-Aug-2014	NULL	NULL
Lup000264.1	D2C9C2130DD3EE10	440	HMMPanther	PTHR11668:SF94	SUBFAMILY NOT NAMED	5	440	2.7e-113	T	06-Aug-2014	NULL	NULL
Lup000264.1	D2C9C2130DD3EE10	440	HMMPanther	PTHR11668	FAMILY NOT NAMED	5	440	2.7e-113	T	06-Aug-2014	NULL	NULL
Lup000228.1	BD838478EE2A1304	717	HMMPanther	PTHR24420	FAMILY NOT NAMED	1	629	1.9e-97	T	06-Aug-2014	NULL	NULL
Lup000294.1	850581E3975C76BA	265	HMMPanther	PTHR10168:SF44	GLUTAREDOXIN DOMAIN-CONTAINING CYSTEINE-RICH PROTEIN 1	59	264	1.2e-52	T	06-Aug-2014	NULL	NULL
Lup000294.1	850581E3975C76BA	265	HMMPanther	PTHR10168	GLUTAREDOXIN	59	264	1.2e-52	T	06-Aug-2014	NULL	NULL
Lup000281.1	C4B37ED4A1FE7189	329	HMMPanther	PTHR23041:SF6	PUTATIVE RING FINGER PROTEIN	14	322	1.9e-73	T	06-Aug-2014	NULL	NULL
Lup000281.1	C4B37ED4A1FE7189	329	HMMPanther	PTHR23041	FAMILY NOT NAMED	14	322	1.9e-73	T	06-Aug-2014	NULL	NULL
Lup000238.1	67FEDF49455FE171	483	HMMPanther	PTHR24011:SF5	SUBFAMILY NOT NAMED	6	470	3.5e-133	T	06-Aug-2014	NULL	NULL
Lup000238.1	67FEDF49455FE171	483	HMMPanther	PTHR24011	FAMILY NOT NAMED	6	470	3.5e-133	T	06-Aug-2014	NULL	NULL
Lup000213.1	43410750E9709834	158	HMMPanther	PTHR10884:SF1	NADH-UBIQUINONE OXIDOREDUCTASE I SUBUNIT J	1	158	1e-93	T	06-Aug-2014	NULL	NULL
Lup000213.1	43410750E9709834	158	HMMPanther	PTHR10884	NADH DEHYDROGENASE [UBIQUINONE] IRON-SULFUR PROTEIN 3	1	158	1e-93	T	06-Aug-2014	NULL	NULL
Lup000258.1	9467B0997A21C729	651	HMMPanther	PTHR22807:SF11	NUCLEOLAR PROTEIN NOL1/NOP2(YEAST)	6	646	5.6e-253	T	06-Aug-2014	NULL	NULL
Lup000258.1	9467B0997A21C729	651	HMMPanther	PTHR22807	FAMILY NOT NAMED	6	646	5.6e-253	T	06-Aug-2014	NULL	NULL
Lup000208.1	C96435CC446AD6AD	287	HMMPanther	PTHR22835:SF39	LATERAL SIGNALING TARGET PROTEIN 2	7	287	3e-86	T	06-Aug-2014	NULL	NULL
Lup000208.1	C96435CC446AD6AD	287	HMMPanther	PTHR22835	FAMILY NOT NAMED	7	287	3e-86	T	06-Aug-2014	NULL	NULL
Lup000217.1	FB76B833B8B2BB9F	553	HMMPanther	PTHR10073:SF11	DNA MISMATCH REPAIR PROTEIN MLH1	12	551	5.9e-192	T	06-Aug-2014	IPR011186	DNA mismatch repair protein Mlh1	Cellular Component: nucleus (GO:0005634), Biological Process: mismatch repair (GO:0006298)
Lup000217.1	FB76B833B8B2BB9F	553	HMMPanther	PTHR10073	DNA MISMATCH REPAIR PROTEIN (MLH, PMS, MUTL)	12	551	5.9e-192	T	06-Aug-2014	IPR002099	DNA mismatch repair protein	Molecular Function: ATP binding (GO:0005524), Biological Process: mismatch repair (GO:0006298), Molecular Function: mismatched DNA binding (GO:0030983)
Lup000202.1	00879E3284A0DF59	301	HMMPanther	PTHR12565:SF7	CENTROMERE-BINDING PROTEIN 1, CBP-1	67	264	5.9e-53	T	06-Aug-2014	NULL	NULL
Lup000202.1	00879E3284A0DF59	301	HMMPanther	PTHR12565	FAMILY NOT NAMED	67	264	5.9e-53	T	06-Aug-2014	NULL	NULL
Lup000278.1	9FEB073E36DFB320	408	HMMPanther	PTHR22790:SF7	RHOMBOID-RELATED	1	387	1.4e-120	T	06-Aug-2014	NULL	NULL
Lup000278.1	9FEB073E36DFB320	408	HMMPanther	PTHR22790	FAMILY NOT NAMED	1	387	1.4e-120	T	06-Aug-2014	NULL	NULL
Lup000252.1	BCBAC0D90E58F1D2	289	HMMPanther	PTHR10791	RAG1-ACTIVATING PROTEIN 1	6	226	1e-94	T	06-Aug-2014	IPR004316	RAG1-activating protein-1-related	Cellular Component: integral to membrane (GO:0016021)
Lup000269.1	0E635BC4623C2CA6	467	HMMPanther	PTHR10314:SF3	TRYPTOPHAN SYNTHASE BETA CHAIN	69	467	2.8e-220	T	06-Aug-2014	IPR006654	Tryptophan synthase, beta chain	Molecular Function: tryptophan synthase activity (GO:0004834), Biological Process: tryptophan metabolic process (GO:0006568)
Lup000269.1	0E635BC4623C2CA6	467	HMMPanther	PTHR10314	SER/THR DEHYDRATASE, TRP SYNTHASE	69	467	2.8e-220	T	06-Aug-2014	NULL	NULL
Lup000292.2	B10583411CDA07DB	126	HMMPanther	PTHR20941:SF3	DIHYDRONEOPTERIN ALDOLASE	1	123	8.6e-57	T	06-Aug-2014	IPR006156	Dihydroneopterin aldolase	Molecular Function: dihydroneopterin aldolase activity (GO:0004150), Biological Process: folic acid-containing compound metabolic process (GO:0006760)
Lup000292.2	B10583411CDA07DB	126	HMMPanther	PTHR20941	FAMILY NOT NAMED	1	123	8.6e-57	T	06-Aug-2014	NULL	NULL
Lup000230.1	6E7BCA107E21C069	176	HMMPanther	PTHR10293	GLUTAREDOXIN-RELATED PROTEIN	67	174	3.2e-62	T	06-Aug-2014	IPR004480	Monothiol glutaredoxin-related
Lup000214.1	08FAEA88DE013EA2	203	HMMPanther	PTHR11831:SF6	SUBFAMILY NOT NAMED	2	201	5.4e-94	T	06-Aug-2014	NULL	NULL
Lup000214.1	08FAEA88DE013EA2	203	HMMPanther	PTHR11831	FAMILY NOT NAMED	2	201	5.4e-94	T	06-Aug-2014	IPR022801	Ribosomal protein S4/S9
Lup000215.1	FAB7E8650A21CBF2	204	HMMPanther	PTHR22773:SF41	NADH DEHYDROGENASE SUBUNIT 2	1	203	1e-83	T	06-Aug-2014	NULL	NULL
Lup000215.1	FAB7E8650A21CBF2	204	HMMPanther	PTHR22773	FAMILY NOT NAMED	1	203	1e-83	T	06-Aug-2014	NULL	NULL
Lup000267.2	F4164E9C4572B319	393	HMMPanther	PTHR10709:SF2	ACTIN-RELATED PROTEIN 2/3 COMPLEX SUBUNIT 1	44	344	3.1e-118	T	06-Aug-2014	NULL	NULL
Lup000267.2	F4164E9C4572B319	393	HMMPanther	PTHR10709	ACTIN-RELATED PROTEIN 2/3 COMPLEX SUBUNIT 1	44	344	3.1e-118	T	06-Aug-2014	IPR017383	Actin-related protein 2/3 complex, subunit 1	Molecular Function: actin binding (GO:0003779), Cellular Component: cytoskeleton (GO:0005856), Biological Process: regulation of actin filament polymerization (GO:0030833)
Lup000277.1	21A1C3B492311B1B	65	HMMPanther	PTHR10769	40S RIBOSOMAL PROTEIN S28	5	65	2.5e-51	T	06-Aug-2014	IPR000289	Ribosomal protein S28e	Molecular Function: structural constituent of ribosome (GO:0003735), Cellular Component: intracellular (GO:0005622), Cellular Component: ribosome (GO:0005840), Biological Process: translation (GO:0006412)
Lup000282.1	F690435A304EE980	554	HMMPanther	PTHR11748:SF6	D-LACTATE DEHYDROGENASE (GLYCOOXIREDUCTASE GLCD)	94	550	2.3e-242	T	06-Aug-2014	NULL	NULL
Lup000282.1	F690435A304EE980	554	HMMPanther	PTHR11748	FAMILY NOT NAMED	94	550	2.3e-242	T	06-Aug-2014	NULL	NULL
Lup000211.1	9E36AA98B1F7BD48	498	HMMPanther	PTHR15184:SF23	SUBFAMILY NOT NAMED	16	494	0	T	06-Aug-2014	NULL	NULL
Lup000211.1	9E36AA98B1F7BD48	498	HMMPanther	PTHR15184	FAMILY NOT NAMED	16	494	0	T	06-Aug-2014	NULL	NULL
Lup000220.1	4C05A93BE4A3EFDC	418	HMMPanther	PTHR21212	FAMILY NOT NAMED	87	364	9.5e-53	T	06-Aug-2014	NULL	NULL
Lup000226.1	BB63C3D751E1748C	539	HMMPanther	PTHR24420:SF863	SUBFAMILY NOT NAMED	198	538	1e-149	T	06-Aug-2014	NULL	NULL
Lup000226.1	BB63C3D751E1748C	539	HMMPanther	PTHR24420	FAMILY NOT NAMED	198	538	1e-149	T	06-Aug-2014	NULL	NULL
Lup000242.1	B4DC1F7EABCD3A54	393	HMMPanther	PTHR13890	FAMILY NOT NAMED	26	393	5.7e-180	T	06-Aug-2014	NULL	NULL
Lup000212.1	DB4F4849513D1AAE	74	HMMPanther	PTHR13822:SF3	SUBFAMILY NOT NAMED	1	73	8.8e-31	T	06-Aug-2014	NULL	NULL
Lup000212.1	DB4F4849513D1AAE	74	HMMPanther	PTHR13822	FAMILY NOT NAMED	1	73	8.8e-31	T	06-Aug-2014	IPR001469	ATPase, F1 complex, delta/epsilon subunit	Biological Process: ATP synthesis coupled proton transport (GO:0015986), Cellular Component: proton-transporting ATP synthase complex, catalytic core F(1) (GO:0045261), Molecular Function: hydrogen ion transporting ATP synthase activity, rotational mechanism (GO:0046933), Molecular Function: proton-transporting ATPase activity, rotational mechanism (GO:0046961)
Lup000295.1	57156A95812A411B	634	HMMPanther	PTHR19957:SF26	SYNTAXIN, ARABIDOPSIS THALIANA	1	276	2.9e-131	T	06-Aug-2014	NULL	NULL
Lup000295.1	57156A95812A411B	634	HMMPanther	PTHR19957	FAMILY NOT NAMED	1	276	2.9e-131	T	06-Aug-2014	NULL	NULL
Lup000270.1	12DC00CD3690BAC6	214	HMMPanther	PTHR23308	FAMILY NOT NAMED	26	202	1.4e-77	T	06-Aug-2014	NULL	NULL
Lup000266.3	D274E6152DA10A1E	440	HMMPanther	PTHR11668:SF94	SUBFAMILY NOT NAMED	5	440	6.8e-114	T	06-Aug-2014	NULL	NULL
Lup000266.3	D274E6152DA10A1E	440	HMMPanther	PTHR11668	FAMILY NOT NAMED	5	440	6.8e-114	T	06-Aug-2014	NULL	NULL
Lup000263.1	AFBFA08B3B63EE1B	540	HMMPanther	PTHR11668:SF12	PROTEIN PHOSPHATASE-5	1	539	6.5e-259	T	06-Aug-2014	IPR011236	Protein phosphatase 5	Molecular Function: phosphoprotein phosphatase activity (GO:0004721), Cellular Component: nucleus (GO:0005634), Cellular Component: cytoplasm (GO:0005737), Biological Process: protein dephosphorylation (GO:0006470)
Lup000263.1	AFBFA08B3B63EE1B	540	HMMPanther	PTHR11668	FAMILY NOT NAMED	1	539	6.5e-259	T	06-Aug-2014	NULL	NULL
Lup000202.1	00879E3284A0DF59	301	HMMSmart	SM00353	helix loop helix domain	183	233	1.6e-10	T	06-Aug-2014	IPR011598	Helix-loop-helix DNA-binding
Lup000204.1	0DDE9FA109F2FFE5	659	HMMSmart	SM00908	Galactoside-binding lectin	174	379	2e-26	T	06-Aug-2014	IPR001079	Galectin, carbohydrate recognition domain	Molecular Function: sugar binding (GO:0005529)
Lup000211.1	9E36AA98B1F7BD48	498	HMMSmart	SM00382	ATPases associated with a variety of cellula	164	356	4.2e-09	T	06-Aug-2014	IPR003593	AAA+ ATPase domain	Molecular Function: nucleotide binding (GO:0000166), Molecular Function: nucleoside-triphosphatase activity (GO:0017111)
Lup000214.1	08FAEA88DE013EA2	203	HMMSmart	SM00363	S4 RNA-binding domain	91	155	1.2e-19	T	06-Aug-2014	IPR002942	RNA-binding S4 domain	Molecular Function: RNA binding (GO:0003723)
Lup000221.1	DB82D82D311C60B7	750	HMMSmart	SM00774	DNA binding domain	266	324	6.1e-34	T	06-Aug-2014	IPR003657	DNA-binding WRKY	Molecular Function: sequence-specific DNA binding transcription factor activity (GO:0003700), Biological Process: regulation of transcription, DNA-dependent (GO:0006355), Molecular Function: sequence-specific DNA binding (GO:0043565)
Lup000221.1	DB82D82D311C60B7	750	HMMSmart	SM00774	DNA binding domain	481	540	7.4e-37	T	06-Aug-2014	IPR003657	DNA-binding WRKY	Molecular Function: sequence-specific DNA binding transcription factor activity (GO:0003700), Biological Process: regulation of transcription, DNA-dependent (GO:0006355), Molecular Function: sequence-specific DNA binding (GO:0043565)
Lup000225.1	9F7CEA1CBAA16A3E	159	HMMSmart	SM00285	P21-Rho-binding domain	111	148	2.5e-05	T	06-Aug-2014	IPR000095	PAK-box/P21-Rho-binding	Molecular Function: protein binding (GO:0005515)
Lup000226.1	BB63C3D751E1748C	539	HMMSmart	SM00219	Tyrosine kinase, catalytic domain	347	537	8.6e-06	T	06-Aug-2014	IPR020635	Tyrosine-protein kinase, catalytic domain	Molecular Function: protein tyrosine kinase activity (GO:0004713), Biological Process: protein phosphorylation (GO:0006468)
Lup000226.1	BB63C3D751E1748C	539	HMMSmart	SM00220	Serine/Threonine protein kinases, catalytic	348	539	5.5e-06	T	06-Aug-2014	IPR002290	Serine/threonine- / dual-specificity protein kinase, catalytic domain	Molecular Function: protein kinase activity (GO:0004672), Molecular Function: ATP binding (GO:0005524), Biological Process: protein phosphorylation (GO:0006468)
Lup000228.1	BD838478EE2A1304	717	HMMSmart	SM00369	Leucine-rich repeats, typical (most populate	93	117	1.7e+02	T	06-Aug-2014	IPR003591	Leucine-rich repeat, typical subtype
Lup000228.1	BD838478EE2A1304	717	HMMSmart	SM00369	Leucine-rich repeats, typical (most populate	260	284	1.3e+02	T	06-Aug-2014	IPR003591	Leucine-rich repeat, typical subtype
Lup000228.1	BD838478EE2A1304	717	HMMSmart	SM00369	Leucine-rich repeats, typical (most populate	335	359	22	T	06-Aug-2014	IPR003591	Leucine-rich repeat, typical subtype
Lup000228.1	BD838478EE2A1304	717	HMMSmart	SM00369	Leucine-rich repeats, typical (most populate	407	430	26	T	06-Aug-2014	IPR003591	Leucine-rich repeat, typical subtype
Lup000228.1	BD838478EE2A1304	717	HMMSmart	SM00369	Leucine-rich repeats, typical (most populate	544	568	85	T	06-Aug-2014	IPR003591	Leucine-rich repeat, typical subtype
Lup000228.1	BD838478EE2A1304	717	HMMSmart	SM00369	Leucine-rich repeats, typical (most populate	591	615	29	T	06-Aug-2014	IPR003591	Leucine-rich repeat, typical subtype
Lup000229.1	412C5864DAF3EE36	348	HMMSmart	SM00382	ATPases associated with a variety of cellula	114	318	7e-13	T	06-Aug-2014	IPR003593	AAA+ ATPase domain	Molecular Function: nucleotide binding (GO:0000166), Molecular Function: nucleoside-triphosphatase activity (GO:0017111)
Lup000238.1	67FEDF49455FE171	483	HMMSmart	SM00360	RNA recognition motif	158	230	4e-20	T	06-Aug-2014	IPR000504	RNA recognition motif domain	Molecular Function: nucleic acid binding (GO:0003676)
Lup000238.1	67FEDF49455FE171	483	HMMSmart	SM00360	RNA recognition motif	254	326	4.8e-17	T	06-Aug-2014	IPR000504	RNA recognition motif domain	Molecular Function: nucleic acid binding (GO:0003676)
Lup000239.1	7E59C18CA6EC6896	921	HMMSmart	SM00715	Domain in the RNA-binding Lupus La protein;	299	375	2.3e-25	T	06-Aug-2014	IPR006630	RNA-binding protein Lupus La
Lup000239.1	7E59C18CA6EC6896	921	HMMSmart	SM00684	Tandem repeat in fly CG14066 (La related pro	760	801	8.3e-18	T	06-Aug-2014	IPR006607	Protein of unknown function DM15
Lup000239.1	7E59C18CA6EC6896	921	HMMSmart	SM00684	Tandem repeat in fly CG14066 (La related pro	802	840	6e-12	T	06-Aug-2014	IPR006607	Protein of unknown function DM15
Lup000239.1	7E59C18CA6EC6896	921	HMMSmart	SM00684	Tandem repeat in fly CG14066 (La related pro	841	876	9.7e-05	T	06-Aug-2014	IPR006607	Protein of unknown function DM15
Lup000245.1	0A3A0F3E2F41E0EF	350	HMMSmart	SM00248	ankyrin repeats	39	69	0.002	T	06-Aug-2014	IPR002110	Ankyrin repeat	Molecular Function: protein binding (GO:0005515)
Lup000245.1	0A3A0F3E2F41E0EF	350	HMMSmart	SM00248	ankyrin repeats	87	116	0.026	T	06-Aug-2014	IPR002110	Ankyrin repeat	Molecular Function: protein binding (GO:0005515)
Lup000245.1	0A3A0F3E2F41E0EF	350	HMMSmart	SM00184	Ring finger	299	337	0.0033	T	06-Aug-2014	IPR001841	Zinc finger, RING-type	Molecular Function: protein binding (GO:0005515), Molecular Function: zinc ion binding (GO:0008270)
Lup000247.2	1E70BB40CA40675F	334	HMMSmart	SM00454	Sterile alpha motif.	266	332	1.4e-12	T	06-Aug-2014	IPR001660	Sterile alpha motif domain	Molecular Function: protein binding (GO:0005515)
Lup000249.1	B123AF2FEDB06051	557	HMMSmart	SM00220	Serine/Threonine protein kinases, catalytic	93	377	4.1e-90	T	06-Aug-2014	IPR002290	Serine/threonine- / dual-specificity protein kinase, catalytic domain	Molecular Function: protein kinase activity (GO:0004672), Molecular Function: ATP binding (GO:0005524), Biological Process: protein phosphorylation (GO:0006468)
Lup000249.1	B123AF2FEDB06051	557	HMMSmart	SM00219	Tyrosine kinase, catalytic domain	93	377	9.6e-11	T	06-Aug-2014	IPR020635	Tyrosine-protein kinase, catalytic domain	Molecular Function: protein tyrosine kinase activity (GO:0004713), Biological Process: protein phosphorylation (GO:0006468)
Lup000255.1	836D330769BDA94B	679	HMMSmart	SM00382	ATPases associated with a variety of cellula	112	303	8.2e-11	T	06-Aug-2014	IPR003593	AAA+ ATPase domain	Molecular Function: nucleotide binding (GO:0000166), Molecular Function: nucleoside-triphosphatase activity (GO:0017111)
Lup000263.1	AFBFA08B3B63EE1B	540	HMMSmart	SM00028	Tetratricopeptide repeats	11	44	0.0037	T	06-Aug-2014	IPR019734	Tetratricopeptide repeat	Molecular Function: protein binding (GO:0005515)
Lup000263.1	AFBFA08B3B63EE1B	540	HMMSmart	SM00028	Tetratricopeptide repeats	45	78	6.1e-05	T	06-Aug-2014	IPR019734	Tetratricopeptide repeat	Molecular Function: protein binding (GO:0005515)
Lup000263.1	AFBFA08B3B63EE1B	540	HMMSmart	SM00028	Tetratricopeptide repeats	79	112	4.2e-06	T	06-Aug-2014	IPR019734	Tetratricopeptide repeat	Molecular Function: protein binding (GO:0005515)
Lup000263.1	AFBFA08B3B63EE1B	540	HMMSmart	SM00156	Protein phosphatase 2A homologues, catalytic	246	522	9.2e-128	T	06-Aug-2014	IPR006186	Serine/threonine-specific protein phosphatase/bis(5-nucleosyl)-tetraphosphatase	Molecular Function: hydrolase activity (GO:0016787)
Lup000267.2	F4164E9C4572B319	393	HMMSmart	SM00320	WD40 repeats	34	73	0.011	T	06-Aug-2014	IPR001680	WD40 repeat	Molecular Function: protein binding (GO:0005515)
Lup000267.2	F4164E9C4572B319	393	HMMSmart	SM00320	WD40 repeats	78	117	6.8	T	06-Aug-2014	IPR001680	WD40 repeat	Molecular Function: protein binding (GO:0005515)
Lup000267.2	F4164E9C4572B319	393	HMMSmart	SM00320	WD40 repeats	154	188	4.5e+02	T	06-Aug-2014	IPR001680	WD40 repeat	Molecular Function: protein binding (GO:0005515)
Lup000267.2	F4164E9C4572B319	393	HMMSmart	SM00320	WD40 repeats	209	248	3.3	T	06-Aug-2014	IPR001680	WD40 repeat	Molecular Function: protein binding (GO:0005515)
Lup000270.1	12DC00CD3690BAC6	214	HMMSmart	SM00240	Forkhead associated domain	120	184	1.4e-11	T	06-Aug-2014	IPR000253	Forkhead-associated (FHA) domain	Molecular Function: protein binding (GO:0005515)
Lup000271.1	89654D69AA38A144	341	HMMSmart	SM00487	DEAD-like helicases superfamily	45	241	6.6e-50	T	06-Aug-2014	IPR014001	Helicase, superfamily 1/2, ATP-binding domain
Lup000272.1	13EC18CF1CDFE21E	693	HMMSmart	SM00220	Serine/Threonine protein kinases, catalytic	349	639	1.6e-21	T	06-Aug-2014	IPR002290	Serine/threonine- / dual-specificity protein kinase, catalytic domain	Molecular Function: protein kinase activity (GO:0004672), Molecular Function: ATP binding (GO:0005524), Biological Process: protein phosphorylation (GO:0006468)
Lup000272.1	13EC18CF1CDFE21E	693	HMMSmart	SM00219	Tyrosine kinase, catalytic domain	349	619	7e-13	T	06-Aug-2014	IPR020635	Tyrosine-protein kinase, catalytic domain	Molecular Function: protein tyrosine kinase activity (GO:0004713), Biological Process: protein phosphorylation (GO:0006468)
Lup000273.1	E26D447272519542	397	HMMSmart	SM00014	Acid phosphatase homologues	97	221	5.4e-10	T	06-Aug-2014	IPR000326	Phosphatidic acid phosphatase type 2/haloperoxidase	Molecular Function: catalytic activity (GO:0003824), Cellular Component: membrane (GO:0016020)
Lup000274.1	E2410E10EA5AAD38	313	HMMSmart	SM00156	Protein phosphatase 2A homologues, catalytic	27	297	5.7e-161	T	06-Aug-2014	IPR006186	Serine/threonine-specific protein phosphatase/bis(5-nucleosyl)-tetraphosphatase	Molecular Function: hydrolase activity (GO:0016787)
Lup000275.1	AFB5FBE7CB3DEAE8	937	HMMSmart	SM00088	motif in proteasome subunits, Int-6, Nip-1 a	720	808	1.9e-20	T	06-Aug-2014	IPR000717	Proteasome component (PCI) domain	Molecular Function: protein binding (GO:0005515)
Lup000278.1	9FEB073E36DFB320	408	HMMSmart	SM00165	Ubiquitin associated domain	368	405	5.3e-08	T	06-Aug-2014	IPR015940	Ubiquitin-associated/translation elongation factor EF1B, N-terminal, eukaryote
Lup000281.1	C4B37ED4A1FE7189	329	HMMSmart	SM00184	Ring finger	225	273	6.1e-07	T	06-Aug-2014	IPR001841	Zinc finger, RING-type	Molecular Function: protein binding (GO:0005515), Molecular Function: zinc ion binding (GO:0008270)
Lup000288.1	0D93C4F2B7D68106	445	HMMSmart	SM00554	Four repeated domains in the Fasciclin I fam	76	186	2.3e-10	T	06-Aug-2014	IPR000782	FAS1 domain
Lup000288.1	0D93C4F2B7D68106	445	HMMSmart	SM00554	Four repeated domains in the Fasciclin I fam	307	412	8.9e-14	T	06-Aug-2014	IPR000782	FAS1 domain
Lup000290.1	AA9DCFD19D68D9D6	537	HMMSmart	SM00220	Serine/Threonine protein kinases, catalytic	72	330	1.2e-97	T	06-Aug-2014	IPR002290	Serine/threonine- / dual-specificity protein kinase, catalytic domain	Molecular Function: protein kinase activity (GO:0004672), Molecular Function: ATP binding (GO:0005524), Biological Process: protein phosphorylation (GO:0006468)
Lup000290.1	AA9DCFD19D68D9D6	537	HMMSmart	SM00219	Tyrosine kinase, catalytic domain	72	330	1e-10	T	06-Aug-2014	IPR020635	Tyrosine-protein kinase, catalytic domain	Molecular Function: protein tyrosine kinase activity (GO:0004713), Biological Process: protein phosphorylation (GO:0006468)
Lup000290.1	AA9DCFD19D68D9D6	537	HMMSmart	SM00054	EF-hand, calcium binding motif	377	405	7.4e-05	T	06-Aug-2014	IPR002048	Calcium-binding EF-hand	Molecular Function: calcium ion binding (GO:0005509)
Lup000290.1	AA9DCFD19D68D9D6	537	HMMSmart	SM00054	EF-hand, calcium binding motif	413	441	0.076	T	06-Aug-2014	IPR002048	Calcium-binding EF-hand	Molecular Function: calcium ion binding (GO:0005509)
Lup000290.1	AA9DCFD19D68D9D6	537	HMMSmart	SM00054	EF-hand, calcium binding motif	449	477	0.012	T	06-Aug-2014	IPR002048	Calcium-binding EF-hand	Molecular Function: calcium ion binding (GO:0005509)
Lup000290.1	AA9DCFD19D68D9D6	537	HMMSmart	SM00054	EF-hand, calcium binding motif	483	511	9.8e-07	T	06-Aug-2014	IPR002048	Calcium-binding EF-hand	Molecular Function: calcium ion binding (GO:0005509)
Lup000292.2	B10583411CDA07DB	126	HMMSmart	SM00905	Dihydroneopterin aldolase	6	119	4.5e-38	T	06-Aug-2014	IPR006157	Dihydroneopterin aldolase/epimerase domain	Molecular Function: dihydroneopterin aldolase activity (GO:0004150), Biological Process: folic acid-containing compound metabolic process (GO:0006760)
Lup000295.1	57156A95812A411B	634	HMMSmart	SM00503	Syntaxin N-terminal domain	32	158	1e-28	T	06-Aug-2014	IPR006011	Syntaxin, N-terminal	Cellular Component: membrane (GO:0016020)
Lup000295.1	57156A95812A411B	634	HMMSmart	SM00397	Helical region found in SNAREs	202	269	1.1e-14	T	06-Aug-2014	IPR000727	Target SNARE coiled-coil domain	Molecular Function: protein binding (GO:0005515)
Lup000296.1	348AD3DFA3D7ED61	329	HMMSmart	SM00503	Syntaxin N-terminal domain	25	151	1.1e-36	T	06-Aug-2014	IPR006011	Syntaxin, N-terminal	Cellular Component: membrane (GO:0016020)
Lup000296.1	348AD3DFA3D7ED61	329	HMMSmart	SM00397	Helical region found in SNAREs	195	262	9.6e-17	T	06-Aug-2014	IPR000727	Target SNARE coiled-coil domain	Molecular Function: protein binding (GO:0005515)
Lup000297.1	7D84F9114DC5B880	411	HMMSmart	SM00504	Modified RING finger domain	13	78	2.7e-31	T	06-Aug-2014	IPR003613	U box domain	Cellular Component: ubiquitin ligase complex (GO:0000151), Molecular Function: ubiquitin-protein ligase activity (GO:0004842), Biological Process: protein ubiquitination (GO:0016567)
Lup000298.1	0E0FD914FB3C0209	676	HMMSmart	SM00574	domain associated with HOX domains	186	333	1.2e-56	T	06-Aug-2014	IPR006563	POX
Lup000298.1	0E0FD914FB3C0209	676	HMMSmart	SM00389	Homeodomain	381	445	5.3e-09	T	06-Aug-2014	IPR001356	Homeodomain	Molecular Function: sequence-specific DNA binding transcription factor activity (GO:0003700), Biological Process: regulation of transcription, DNA-dependent (GO:0006355), Molecular Function: sequence-specific DNA binding (GO:0043565)
Lup000209.1	62D3E274DAB4D60F	353	FPrintScan	PR00256	REACTNCENTRE	109	137	1.5e-06	T	06-Aug-2014	IPR000484	Photosynthetic reaction centre, L/M	Biological Process: photosynthetic electron transport in photosystem II (GO:0009772), Biological Process: photosynthesis, light reaction (GO:0019684), Molecular Function: electron transporter, transferring electrons within the cyclic electron transport pathway of photosynthesis activity (GO:0045156)
Lup000209.1	62D3E274DAB4D60F	353	FPrintScan	PR00256	REACTNCENTRE	142	164	1.5e-06	T	06-Aug-2014	IPR000484	Photosynthetic reaction centre, L/M	Biological Process: photosynthetic electron transport in photosystem II (GO:0009772), Biological Process: photosynthesis, light reaction (GO:0019684), Molecular Function: electron transporter, transferring electrons within the cyclic electron transport pathway of photosynthesis activity (GO:0045156)
Lup000209.1	62D3E274DAB4D60F	353	FPrintScan	PR00256	REACTNCENTRE	197	223	1.5e-06	T	06-Aug-2014	IPR000484	Photosynthetic reaction centre, L/M	Biological Process: photosynthetic electron transport in photosystem II (GO:0009772), Biological Process: photosynthesis, light reaction (GO:0019684), Molecular Function: electron transporter, transferring electrons within the cyclic electron transport pathway of photosynthesis activity (GO:0045156)
Lup000224.1	702B9A62F82F27A6	203	FPrintScan	PR01911	PFDSPHPHTASE	17	34	1.7e-25	T	06-Aug-2014	IPR020428	Protein-tyrosine phosphatase, dual specificity phosphatase, eukaryotic	Molecular Function: protein tyrosine phosphatase activity (GO:0004725)
Lup000224.1	702B9A62F82F27A6	203	FPrintScan	PR01911	PFDSPHPHTASE	54	67	1.7e-25	T	06-Aug-2014	IPR020428	Protein-tyrosine phosphatase, dual specificity phosphatase, eukaryotic	Molecular Function: protein tyrosine phosphatase activity (GO:0004725)
Lup000224.1	702B9A62F82F27A6	203	FPrintScan	PR01911	PFDSPHPHTASE	73	87	1.7e-25	T	06-Aug-2014	IPR020428	Protein-tyrosine phosphatase, dual specificity phosphatase, eukaryotic	Molecular Function: protein tyrosine phosphatase activity (GO:0004725)
Lup000224.1	702B9A62F82F27A6	203	FPrintScan	PR01911	PFDSPHPHTASE	90	104	1.7e-25	T	06-Aug-2014	IPR020428	Protein-tyrosine phosphatase, dual specificity phosphatase, eukaryotic	Molecular Function: protein tyrosine phosphatase activity (GO:0004725)
Lup000228.1	BD838478EE2A1304	717	FPrintScan	PR00019	LEURICHRPT	362	375	2.1e-05	T	06-Aug-2014	NULL	NULL
Lup000228.1	BD838478EE2A1304	717	FPrintScan	PR00019	LEURICHRPT	591	604	2.1e-05	T	06-Aug-2014	NULL	NULL
Lup000235.1	028ECD397076857D	628	FPrintScan	PR00463	EP450I	172	191	3.1e-29	T	06-Aug-2014	IPR002401	Cytochrome P450, E-class, group I	Molecular Function: iron ion binding (GO:0005506), Molecular Function: oxidoreductase activity, acting on paired donors, with incorporation or reduction of molecular oxygen (GO:0016705), Molecular Function: heme binding (GO:0020037), Biological Process: oxidation-reduction process (GO:0055114)
Lup000235.1	028ECD397076857D	628	FPrintScan	PR00463	EP450I	402	419	3.1e-29	T	06-Aug-2014	IPR002401	Cytochrome P450, E-class, group I	Molecular Function: iron ion binding (GO:0005506), Molecular Function: oxidoreductase activity, acting on paired donors, with incorporation or reduction of molecular oxygen (GO:0016705), Molecular Function: heme binding (GO:0020037), Biological Process: oxidation-reduction process (GO:0055114)
Lup000235.1	028ECD397076857D	628	FPrintScan	PR00463	EP450I	422	448	3.1e-29	T	06-Aug-2014	IPR002401	Cytochrome P450, E-class, group I	Molecular Function: iron ion binding (GO:0005506), Molecular Function: oxidoreductase activity, acting on paired donors, with incorporation or reduction of molecular oxygen (GO:0016705), Molecular Function: heme binding (GO:0020037), Biological Process: oxidation-reduction process (GO:0055114)
Lup000235.1	028ECD397076857D	628	FPrintScan	PR00463	EP450I	464	482	3.1e-29	T	06-Aug-2014	IPR002401	Cytochrome P450, E-class, group I	Molecular Function: iron ion binding (GO:0005506), Molecular Function: oxidoreductase activity, acting on paired donors, with incorporation or reduction of molecular oxygen (GO:0016705), Molecular Function: heme binding (GO:0020037), Biological Process: oxidation-reduction process (GO:0055114)
Lup000235.1	028ECD397076857D	628	FPrintScan	PR00463	EP450I	504	528	3.1e-29	T	06-Aug-2014	IPR002401	Cytochrome P450, E-class, group I	Molecular Function: iron ion binding (GO:0005506), Molecular Function: oxidoreductase activity, acting on paired donors, with incorporation or reduction of molecular oxygen (GO:0016705), Molecular Function: heme binding (GO:0020037), Biological Process: oxidation-reduction process (GO:0055114)
Lup000235.1	028ECD397076857D	628	FPrintScan	PR00463	EP450I	542	552	3.1e-29	T	06-Aug-2014	IPR002401	Cytochrome P450, E-class, group I	Molecular Function: iron ion binding (GO:0005506), Molecular Function: oxidoreductase activity, acting on paired donors, with incorporation or reduction of molecular oxygen (GO:0016705), Molecular Function: heme binding (GO:0020037), Biological Process: oxidation-reduction process (GO:0055114)
Lup000235.1	028ECD397076857D	628	FPrintScan	PR00463	EP450I	552	575	3.1e-29	T	06-Aug-2014	IPR002401	Cytochrome P450, E-class, group I	Molecular Function: iron ion binding (GO:0005506), Molecular Function: oxidoreductase activity, acting on paired donors, with incorporation or reduction of molecular oxygen (GO:0016705), Molecular Function: heme binding (GO:0020037), Biological Process: oxidation-reduction process (GO:0055114)
Lup000235.1	028ECD397076857D	628	FPrintScan	PR00385	P450	413	430	7.2e-12	T	06-Aug-2014	IPR001128	Cytochrome P450	Molecular Function: iron ion binding (GO:0005506), Molecular Function: electron carrier activity (GO:0009055), Molecular Function: oxidoreductase activity, acting on paired donors, with incorporation or reduction of molecular oxygen (GO:0016705), Molecular Function: heme binding (GO:0020037), Biological Process: oxidation-reduction process (GO:0055114)
Lup000235.1	028ECD397076857D	628	FPrintScan	PR00385	P450	465	476	7.2e-12	T	06-Aug-2014	IPR001128	Cytochrome P450	Molecular Function: iron ion binding (GO:0005506), Molecular Function: electron carrier activity (GO:0009055), Molecular Function: oxidoreductase activity, acting on paired donors, with incorporation or reduction of molecular oxygen (GO:0016705), Molecular Function: heme binding (GO:0020037), Biological Process: oxidation-reduction process (GO:0055114)
Lup000235.1	028ECD397076857D	628	FPrintScan	PR00385	P450	543	552	7.2e-12	T	06-Aug-2014	IPR001128	Cytochrome P450	Molecular Function: iron ion binding (GO:0005506), Molecular Function: electron carrier activity (GO:0009055), Molecular Function: oxidoreductase activity, acting on paired donors, with incorporation or reduction of molecular oxygen (GO:0016705), Molecular Function: heme binding (GO:0020037), Biological Process: oxidation-reduction process (GO:0055114)
Lup000235.1	028ECD397076857D	628	FPrintScan	PR00385	P450	552	563	7.2e-12	T	06-Aug-2014	IPR001128	Cytochrome P450	Molecular Function: iron ion binding (GO:0005506), Molecular Function: electron carrier activity (GO:0009055), Molecular Function: oxidoreductase activity, acting on paired donors, with incorporation or reduction of molecular oxygen (GO:0016705), Molecular Function: heme binding (GO:0020037), Biological Process: oxidation-reduction process (GO:0055114)
Lup000258.1	9467B0997A21C729	651	FPrintScan	PR02008	RCMTFAMILY	277	291	1.1e-27	T	06-Aug-2014	IPR023267	RNA (C5-cytosine) methyltransferase
Lup000258.1	9467B0997A21C729	651	FPrintScan	PR02008	RCMTFAMILY	306	316	1.1e-27	T	06-Aug-2014	IPR023267	RNA (C5-cytosine) methyltransferase
Lup000258.1	9467B0997A21C729	651	FPrintScan	PR02008	RCMTFAMILY	379	391	1.1e-27	T	06-Aug-2014	IPR023267	RNA (C5-cytosine) methyltransferase
Lup000258.1	9467B0997A21C729	651	FPrintScan	PR02008	RCMTFAMILY	433	449	1.1e-27	T	06-Aug-2014	IPR023267	RNA (C5-cytosine) methyltransferase
Lup000258.1	9467B0997A21C729	651	FPrintScan	PR02008	RCMTFAMILY	493	510	1.1e-27	T	06-Aug-2014	IPR023267	RNA (C5-cytosine) methyltransferase
Lup000258.1	9467B0997A21C729	651	FPrintScan	PR02012	RCMTNOP2	180	200	8.3e-18	T	06-Aug-2014	IPR023273	RNA (C5-cytosine) methyltransferase, NOP2	Molecular Function: methyltransferase activity (GO:0008168)
Lup000258.1	9467B0997A21C729	651	FPrintScan	PR02012	RCMTNOP2	213	225	8.3e-18	T	06-Aug-2014	IPR023273	RNA (C5-cytosine) methyltransferase, NOP2	Molecular Function: methyltransferase activity (GO:0008168)
Lup000258.1	9467B0997A21C729	651	FPrintScan	PR02012	RCMTNOP2	236	249	8.3e-18	T	06-Aug-2014	IPR023273	RNA (C5-cytosine) methyltransferase, NOP2	Molecular Function: methyltransferase activity (GO:0008168)
Lup000263.1	AFBFA08B3B63EE1B	540	FPrintScan	PR00114	STPHPHTASE	278	305	3.3e-67	T	06-Aug-2014	IPR006186	Serine/threonine-specific protein phosphatase/bis(5-nucleosyl)-tetraphosphatase	Molecular Function: hydrolase activity (GO:0016787)
Lup000263.1	AFBFA08B3B63EE1B	540	FPrintScan	PR00114	STPHPHTASE	308	335	3.3e-67	T	06-Aug-2014	IPR006186	Serine/threonine-specific protein phosphatase/bis(5-nucleosyl)-tetraphosphatase	Molecular Function: hydrolase activity (GO:0016787)
Lup000263.1	AFBFA08B3B63EE1B	540	FPrintScan	PR00114	STPHPHTASE	341	365	3.3e-67	T	06-Aug-2014	IPR006186	Serine/threonine-specific protein phosphatase/bis(5-nucleosyl)-tetraphosphatase	Molecular Function: hydrolase activity (GO:0016787)
Lup000263.1	AFBFA08B3B63EE1B	540	FPrintScan	PR00114	STPHPHTASE	375	401	3.3e-67	T	06-Aug-2014	IPR006186	Serine/threonine-specific protein phosphatase/bis(5-nucleosyl)-tetraphosphatase	Molecular Function: hydrolase activity (GO:0016787)
Lup000263.1	AFBFA08B3B63EE1B	540	FPrintScan	PR00114	STPHPHTASE	405	432	3.3e-67	T	06-Aug-2014	IPR006186	Serine/threonine-specific protein phosphatase/bis(5-nucleosyl)-tetraphosphatase	Molecular Function: hydrolase activity (GO:0016787)
Lup000263.1	AFBFA08B3B63EE1B	540	FPrintScan	PR00114	STPHPHTASE	461	481	3.3e-67	T	06-Aug-2014	IPR006186	Serine/threonine-specific protein phosphatase/bis(5-nucleosyl)-tetraphosphatase	Molecular Function: hydrolase activity (GO:0016787)
Lup000263.1	AFBFA08B3B63EE1B	540	FPrintScan	PR00114	STPHPHTASE	483	499	3.3e-67	T	06-Aug-2014	IPR006186	Serine/threonine-specific protein phosphatase/bis(5-nucleosyl)-tetraphosphatase	Molecular Function: hydrolase activity (GO:0016787)
Lup000274.1	E2410E10EA5AAD38	313	FPrintScan	PR00114	STPHPHTASE	55	82	5e-90	T	06-Aug-2014	IPR006186	Serine/threonine-specific protein phosphatase/bis(5-nucleosyl)-tetraphosphatase	Molecular Function: hydrolase activity (GO:0016787)
Lup000274.1	E2410E10EA5AAD38	313	FPrintScan	PR00114	STPHPHTASE	84	111	5e-90	T	06-Aug-2014	IPR006186	Serine/threonine-specific protein phosphatase/bis(5-nucleosyl)-tetraphosphatase	Molecular Function: hydrolase activity (GO:0016787)
Lup000274.1	E2410E10EA5AAD38	313	FPrintScan	PR00114	STPHPHTASE	117	141	5e-90	T	06-Aug-2014	IPR006186	Serine/threonine-specific protein phosphatase/bis(5-nucleosyl)-tetraphosphatase	Molecular Function: hydrolase activity (GO:0016787)
Lup000274.1	E2410E10EA5AAD38	313	FPrintScan	PR00114	STPHPHTASE	152	178	5e-90	T	06-Aug-2014	IPR006186	Serine/threonine-specific protein phosphatase/bis(5-nucleosyl)-tetraphosphatase	Molecular Function: hydrolase activity (GO:0016787)
Lup000274.1	E2410E10EA5AAD38	313	FPrintScan	PR00114	STPHPHTASE	181	208	5e-90	T	06-Aug-2014	IPR006186	Serine/threonine-specific protein phosphatase/bis(5-nucleosyl)-tetraphosphatase	Molecular Function: hydrolase activity (GO:0016787)
Lup000274.1	E2410E10EA5AAD38	313	FPrintScan	PR00114	STPHPHTASE	237	257	5e-90	T	06-Aug-2014	IPR006186	Serine/threonine-specific protein phosphatase/bis(5-nucleosyl)-tetraphosphatase	Molecular Function: hydrolase activity (GO:0016787)
Lup000274.1	E2410E10EA5AAD38	313	FPrintScan	PR00114	STPHPHTASE	259	275	5e-90	T	06-Aug-2014	IPR006186	Serine/threonine-specific protein phosphatase/bis(5-nucleosyl)-tetraphosphatase	Molecular Function: hydrolase activity (GO:0016787)
Lup000284.1	9A02898956CFAB07	837	FPrintScan	PR00364	DISEASERSIST	187	202	5e-17	T	06-Aug-2014	IPR000767	Disease resistance protein	Biological Process: defense response (GO:0006952)
Lup000284.1	9A02898956CFAB07	837	FPrintScan	PR00364	DISEASERSIST	258	272	5e-17	T	06-Aug-2014	IPR000767	Disease resistance protein	Biological Process: defense response (GO:0006952)
Lup000284.1	9A02898956CFAB07	837	FPrintScan	PR00364	DISEASERSIST	354	368	5e-17	T	06-Aug-2014	IPR000767	Disease resistance protein	Biological Process: defense response (GO:0006952)
Lup000284.1	9A02898956CFAB07	837	FPrintScan	PR00364	DISEASERSIST	649	665	5e-17	T	06-Aug-2014	IPR000767	Disease resistance protein	Biological Process: defense response (GO:0006952)
Lup000285.1	210ACDA1E68ED7C2	811	FPrintScan	PR00364	DISEASERSIST	151	166	5.3e-20	T	06-Aug-2014	IPR000767	Disease resistance protein	Biological Process: defense response (GO:0006952)
Lup000285.1	210ACDA1E68ED7C2	811	FPrintScan	PR00364	DISEASERSIST	222	236	5.3e-20	T	06-Aug-2014	IPR000767	Disease resistance protein	Biological Process: defense response (GO:0006952)
Lup000285.1	210ACDA1E68ED7C2	811	FPrintScan	PR00364	DISEASERSIST	312	326	5.3e-20	T	06-Aug-2014	IPR000767	Disease resistance protein	Biological Process: defense response (GO:0006952)
Lup000285.1	210ACDA1E68ED7C2	811	FPrintScan	PR00364	DISEASERSIST	607	623	5.3e-20	T	06-Aug-2014	IPR000767	Disease resistance protein	Biological Process: defense response (GO:0006952)
Lup000355.1	BC640AB6F432B369	140	HMMPanther	PTHR11761	Ribosomal_L14	1	140	5.100032422021556E-108	T	06-Aug-2014	IPR000218	Ribosomal protein L14b/L23e	Molecular Function: structural constituent of ribosome (GO:0003735), Cellular Component: ribosome (GO:0005840), Biological Process: translation (GO:0006412)
Lup000355.1	BC640AB6F432B369	140	PatternScan	PS00049	RIBOSOMAL_L14	79	105	0.0	T	06-Aug-2014	IPR019972	Ribosomal protein L14 conserved site
Lup000355.1	BC640AB6F432B369	140	HMMPfam	PF00238	Ribosomal_L14	21	140	4.3999999999999656E-34	T	06-Aug-2014	IPR000218	Ribosomal protein L14b/L23e	Molecular Function: structural constituent of ribosome (GO:0003735), Cellular Component: ribosome (GO:0005840), Biological Process: translation (GO:0006412)
Lup000303.1	B8F806B5FD202918	954	PatternScan	PS00107	PROTEIN_KINASE_ATP	614	636	NA	T	06-Aug-2014	IPR017441	Protein kinase, ATP binding site	Molecular Function: ATP binding (GO:0005524)
Lup000303.1	B8F806B5FD202918	954	PatternScan	PS00108	PROTEIN_KINASE_ST	733	745	NA	T	06-Aug-2014	IPR008271	Serine/threonine-protein kinase, active site	Molecular Function: protein serine/threonine kinase activity (GO:0004674), Biological Process: protein phosphorylation (GO:0006468)
Lup000312.1	23D27E27CE724835	195	PatternScan	PS00018	EF_HAND_1	103	115	NA	T	06-Aug-2014	IPR018247	EF-Hand 1, calcium-binding site
Lup000312.1	23D27E27CE724835	195	PatternScan	PS00018	EF_HAND_1	140	152	NA	T	06-Aug-2014	IPR018247	EF-Hand 1, calcium-binding site
Lup000312.1	23D27E27CE724835	195	PatternScan	PS00018	EF_HAND_1	176	188	NA	T	06-Aug-2014	IPR018247	EF-Hand 1, calcium-binding site
Lup000313.1	13709FFE294A0271	264	PatternScan	PS00183	UBIQUITIN_CONJUGAT_1	81	96	NA	T	06-Aug-2014	IPR023313	Ubiquitin-conjugating enzyme, active site
Lup000324.1	92F5F05153E5314F	235	PatternScan	PS00639	THIOL_PROTEASE_HIS	175	185	NA	T	06-Aug-2014	IPR000169	Peptidase, cysteine peptidase active site	Molecular Function: cysteine-type endopeptidase activity (GO:0004197), Biological Process: proteolysis (GO:0006508)
Lup000324.1	92F5F05153E5314F	235	PatternScan	PS00640	THIOL_PROTEASE_ASN	193	212	NA	T	06-Aug-2014	IPR000169	Peptidase, cysteine peptidase active site	Molecular Function: cysteine-type endopeptidase activity (GO:0004197), Biological Process: proteolysis (GO:0006508)
Lup000335.1	2FDB91C09FE755A9	659	PatternScan	PS00108	PROTEIN_KINASE_ST	473	485	NA	T	06-Aug-2014	IPR008271	Serine/threonine-protein kinase, active site	Molecular Function: protein serine/threonine kinase activity (GO:0004674), Biological Process: protein phosphorylation (GO:0006468)
Lup000338.1	D5FA86EB35C1E220	445	PatternScan	PS00086	CYTOCHROME_P450	379	388	NA	T	06-Aug-2014	IPR017972	Cytochrome P450, conserved site	Molecular Function: oxidoreductase activity, acting on paired donors, with incorporation or reduction of molecular oxygen (GO:0016705), Biological Process: oxidation-reduction process (GO:0055114)
Lup000340.1	1EC628EB36954611	486	PatternScan	PS00086	CYTOCHROME_P450	412	421	NA	T	06-Aug-2014	IPR017972	Cytochrome P450, conserved site	Molecular Function: oxidoreductase activity, acting on paired donors, with incorporation or reduction of molecular oxygen (GO:0016705), Biological Process: oxidation-reduction process (GO:0055114)
Lup000341.1	E3EA57C90ED46DA8	442	PatternScan	PS00086	CYTOCHROME_P450	375	384	NA	T	06-Aug-2014	IPR017972	Cytochrome P450, conserved site	Molecular Function: oxidoreductase activity, acting on paired donors, with incorporation or reduction of molecular oxygen (GO:0016705), Biological Process: oxidation-reduction process (GO:0055114)
Lup000342.1	80CF634F6C9E4F64	332	PatternScan	PS00086	CYTOCHROME_P450	265	274	NA	T	06-Aug-2014	IPR017972	Cytochrome P450, conserved site	Molecular Function: oxidoreductase activity, acting on paired donors, with incorporation or reduction of molecular oxygen (GO:0016705), Biological Process: oxidation-reduction process (GO:0055114)
Lup000348.1	E6FDE5750D0A68A7	325	PatternScan	PS00435	PEROXIDASE_1	190	200	NA	T	06-Aug-2014	IPR019793	Peroxidases heam-ligand binding site	Molecular Function: peroxidase activity (GO:0004601), Biological Process: oxidation-reduction process (GO:0055114)
Lup000354.5	2B3228A030887D02	331	PatternScan	PS00813	IF4E	80	103	NA	T	06-Aug-2014	IPR019770	Eukaryotic translation initiation factor 4E (eIF-4E), conserved site	Molecular Function: RNA binding (GO:0003723), Molecular Function: translation initiation factor activity (GO:0003743), Cellular Component: cytoplasm (GO:0005737), Biological Process: translational initiation (GO:0006413)
Lup000354.5	2B3228A030887D02	331	PatternScan	PS00813	IF4E	194	217	NA	T	06-Aug-2014	IPR019770	Eukaryotic translation initiation factor 4E (eIF-4E), conserved site	Molecular Function: RNA binding (GO:0003723), Molecular Function: translation initiation factor activity (GO:0003743), Cellular Component: cytoplasm (GO:0005737), Biological Process: translational initiation (GO:0006413)
Lup000356.1	A77A20554F4FEB7F	170	PatternScan	PS00605	ATPASE_C	132	153	NA	T	06-Aug-2014	IPR020537	ATPase, F0 complex, subunit C, DCCD-binding site
Lup000373.1	6FA14160BCE71160	210	PatternScan	PS01150	COMPLEX1_20K	166	182	NA	T	06-Aug-2014	IPR006138	NADH-ubiquinone oxidoreductase, 20 Kd subunit	Molecular Function: NADH dehydrogenase (ubiquinone) activity (GO:0008137), Molecular Function: quinone binding (GO:0048038), Molecular Function: 4 iron, 4 sulfur cluster binding (GO:0051539), Biological Process: oxidation-reduction process (GO:0055114)
Lup000377.1	CBC9D124FFC5DB59	142	PatternScan	PS00560	CARBOXYPEPT_SER_HIS	123	140	NA	T	06-Aug-2014	IPR018202	Peptidase S10, serine carboxypeptidase, active site	Molecular Function: serine-type carboxypeptidase activity (GO:0004185), Biological Process: proteolysis (GO:0006508)
Lup010181.1	CDE4B06789271FB7	594	PatternScan	PS00138	SUBTILASE_SER	378	388	NA	T	06-Aug-2014	IPR023828	Peptidase S8, subtilisin, Ser-active site
Lup010182.1	4411090DFE16452A	476	PatternScan	PS01129	PSI_RLU	227	241	NA	T	06-Aug-2014	IPR006224	Pseudouridine synthase, RluC/RluD, conserved site	Biological Process: pseudouridine synthesis (GO:0001522), Molecular Function: RNA binding (GO:0003723), Biological Process: RNA modification (GO:0009451), Molecular Function: pseudouridine synthase activity (GO:0009982)
Lup010187.1	149D39BF1FE1B490	790	PatternScan	PS00108	PROTEIN_KINASE_ST	595	607	NA	T	06-Aug-2014	IPR008271	Serine/threonine-protein kinase, active site	Molecular Function: protein serine/threonine kinase activity (GO:0004674), Biological Process: protein phosphorylation (GO:0006468)
Lup000323.1	5E5CB54C12B120BB	260	FPrintScan	PR00616	CCAATSUBUNTB	94	116	2.2e-21	T	06-Aug-2014	IPR001289	CCAAT-binding transcription factor, subunit B	Molecular Function: sequence-specific DNA binding transcription factor activity (GO:0003700), Cellular Component: nucleus (GO:0005634), Biological Process: regulation of transcription, DNA-dependent (GO:0006355)
Lup000323.1	5E5CB54C12B120BB	260	FPrintScan	PR00616	CCAATSUBUNTB	125	148	2.2e-21	T	06-Aug-2014	IPR001289	CCAAT-binding transcription factor, subunit B	Molecular Function: sequence-specific DNA binding transcription factor activity (GO:0003700), Cellular Component: nucleus (GO:0005634), Biological Process: regulation of transcription, DNA-dependent (GO:0006355)
Lup000334.1	1FE7347105D4CB06	693	FPrintScan	PR00750	BETAAMYLASE	290	304	3e-67	T	06-Aug-2014	IPR001554	Glycoside hydrolase, family 14	Biological Process: polysaccharide catabolic process (GO:0000272), Molecular Function: beta-amylase activity (GO:0016161)
Lup000334.1	1FE7347105D4CB06	693	FPrintScan	PR00750	BETAAMYLASE	311	329	3e-67	T	06-Aug-2014	IPR001554	Glycoside hydrolase, family 14	Biological Process: polysaccharide catabolic process (GO:0000272), Molecular Function: beta-amylase activity (GO:0016161)
Lup000334.1	1FE7347105D4CB06	693	FPrintScan	PR00750	BETAAMYLASE	333	354	3e-67	T	06-Aug-2014	IPR001554	Glycoside hydrolase, family 14	Biological Process: polysaccharide catabolic process (GO:0000272), Molecular Function: beta-amylase activity (GO:0016161)
Lup000334.1	1FE7347105D4CB06	693	FPrintScan	PR00750	BETAAMYLASE	426	448	3e-67	T	06-Aug-2014	IPR001554	Glycoside hydrolase, family 14	Biological Process: polysaccharide catabolic process (GO:0000272), Molecular Function: beta-amylase activity (GO:0016161)
Lup000334.1	1FE7347105D4CB06	693	FPrintScan	PR00750	BETAAMYLASE	499	518	3e-67	T	06-Aug-2014	IPR001554	Glycoside hydrolase, family 14	Biological Process: polysaccharide catabolic process (GO:0000272), Molecular Function: beta-amylase activity (GO:0016161)
Lup000334.1	1FE7347105D4CB06	693	FPrintScan	PR00750	BETAAMYLASE	533	549	3e-67	T	06-Aug-2014	IPR001554	Glycoside hydrolase, family 14	Biological Process: polysaccharide catabolic process (GO:0000272), Molecular Function: beta-amylase activity (GO:0016161)
Lup000334.1	1FE7347105D4CB06	693	FPrintScan	PR00750	BETAAMYLASE	550	561	3e-67	T	06-Aug-2014	IPR001554	Glycoside hydrolase, family 14	Biological Process: polysaccharide catabolic process (GO:0000272), Molecular Function: beta-amylase activity (GO:0016161)
Lup000334.1	1FE7347105D4CB06	693	FPrintScan	PR00750	BETAAMYLASE	568	591	3e-67	T	06-Aug-2014	IPR001554	Glycoside hydrolase, family 14	Biological Process: polysaccharide catabolic process (GO:0000272), Molecular Function: beta-amylase activity (GO:0016161)
Lup000334.1	1FE7347105D4CB06	693	FPrintScan	PR00750	BETAAMYLASE	608	630	3e-67	T	06-Aug-2014	IPR001554	Glycoside hydrolase, family 14	Biological Process: polysaccharide catabolic process (GO:0000272), Molecular Function: beta-amylase activity (GO:0016161)
Lup000334.1	1FE7347105D4CB06	693	FPrintScan	PR00842	GLHYDLASE14B	416	425	7.2e-06	T	06-Aug-2014	IPR001371	Glycoside hydrolase, family 14B, plant	Biological Process: polysaccharide catabolic process (GO:0000272), Molecular Function: beta-amylase activity (GO:0016161)
Lup000334.1	1FE7347105D4CB06	693	FPrintScan	PR00842	GLHYDLASE14B	659	673	7.2e-06	T	06-Aug-2014	IPR001371	Glycoside hydrolase, family 14B, plant	Biological Process: polysaccharide catabolic process (GO:0000272), Molecular Function: beta-amylase activity (GO:0016161)
Lup000334.1	1FE7347105D4CB06	693	FPrintScan	PR00842	GLHYDLASE14B	674	688	7.2e-06	T	06-Aug-2014	IPR001371	Glycoside hydrolase, family 14B, plant	Biological Process: polysaccharide catabolic process (GO:0000272), Molecular Function: beta-amylase activity (GO:0016161)
Lup000337.1	DD94FE7F5948E8A2	263	FPrintScan	PR00081	GDHRDH	17	34	2.5e-32	T	06-Aug-2014	IPR002347	Glucose/ribitol dehydrogenase
Lup000337.1	DD94FE7F5948E8A2	263	FPrintScan	PR00081	GDHRDH	90	101	2.5e-32	T	06-Aug-2014	IPR002347	Glucose/ribitol dehydrogenase
Lup000337.1	DD94FE7F5948E8A2	263	FPrintScan	PR00081	GDHRDH	140	156	2.5e-32	T	06-Aug-2014	IPR002347	Glucose/ribitol dehydrogenase
Lup000337.1	DD94FE7F5948E8A2	263	FPrintScan	PR00081	GDHRDH	166	185	2.5e-32	T	06-Aug-2014	IPR002347	Glucose/ribitol dehydrogenase
Lup000337.1	DD94FE7F5948E8A2	263	FPrintScan	PR00081	GDHRDH	187	204	2.5e-32	T	06-Aug-2014	IPR002347	Glucose/ribitol dehydrogenase
Lup000337.1	DD94FE7F5948E8A2	263	FPrintScan	PR00081	GDHRDH	224	244	2.5e-32	T	06-Aug-2014	IPR002347	Glucose/ribitol dehydrogenase
Lup000337.1	DD94FE7F5948E8A2	263	FPrintScan	PR00080	SDRFAMILY	90	101	1.4e-05	T	06-Aug-2014	IPR002198	Short-chain dehydrogenase/reductase SDR	Biological Process: metabolic process (GO:0008152), Molecular Function: oxidoreductase activity (GO:0016491)
Lup000337.1	DD94FE7F5948E8A2	263	FPrintScan	PR00080	SDRFAMILY	146	154	1.4e-05	T	06-Aug-2014	IPR002198	Short-chain dehydrogenase/reductase SDR	Biological Process: metabolic process (GO:0008152), Molecular Function: oxidoreductase activity (GO:0016491)
Lup000337.1	DD94FE7F5948E8A2	263	FPrintScan	PR00080	SDRFAMILY	166	185	1.4e-05	T	06-Aug-2014	IPR002198	Short-chain dehydrogenase/reductase SDR	Biological Process: metabolic process (GO:0008152), Molecular Function: oxidoreductase activity (GO:0016491)
Lup000338.1	D5FA86EB35C1E220	445	FPrintScan	PR00463	EP450I	10	29	1.8e-38	T	06-Aug-2014	IPR002401	Cytochrome P450, E-class, group I	Molecular Function: iron ion binding (GO:0005506), Molecular Function: oxidoreductase activity, acting on paired donors, with incorporation or reduction of molecular oxygen (GO:0016705), Molecular Function: heme binding (GO:0020037), Biological Process: oxidation-reduction process (GO:0055114)
Lup000338.1	D5FA86EB35C1E220	445	FPrintScan	PR00463	EP450I	34	55	1.8e-38	T	06-Aug-2014	IPR002401	Cytochrome P450, E-class, group I	Molecular Function: iron ion binding (GO:0005506), Molecular Function: oxidoreductase activity, acting on paired donors, with incorporation or reduction of molecular oxygen (GO:0016705), Molecular Function: heme binding (GO:0020037), Biological Process: oxidation-reduction process (GO:0055114)
Lup000338.1	D5FA86EB35C1E220	445	FPrintScan	PR00463	EP450I	236	253	1.8e-38	T	06-Aug-2014	IPR002401	Cytochrome P450, E-class, group I	Molecular Function: iron ion binding (GO:0005506), Molecular Function: oxidoreductase activity, acting on paired donors, with incorporation or reduction of molecular oxygen (GO:0016705), Molecular Function: heme binding (GO:0020037), Biological Process: oxidation-reduction process (GO:0055114)
Lup000338.1	D5FA86EB35C1E220	445	FPrintScan	PR00463	EP450I	256	282	1.8e-38	T	06-Aug-2014	IPR002401	Cytochrome P450, E-class, group I	Molecular Function: iron ion binding (GO:0005506), Molecular Function: oxidoreductase activity, acting on paired donors, with incorporation or reduction of molecular oxygen (GO:0016705), Molecular Function: heme binding (GO:0020037), Biological Process: oxidation-reduction process (GO:0055114)
Lup000338.1	D5FA86EB35C1E220	445	FPrintScan	PR00463	EP450I	299	317	1.8e-38	T	06-Aug-2014	IPR002401	Cytochrome P450, E-class, group I	Molecular Function: iron ion binding (GO:0005506), Molecular Function: oxidoreductase activity, acting on paired donors, with incorporation or reduction of molecular oxygen (GO:0016705), Molecular Function: heme binding (GO:0020037), Biological Process: oxidation-reduction process (GO:0055114)
Lup000338.1	D5FA86EB35C1E220	445	FPrintScan	PR00463	EP450I	340	364	1.8e-38	T	06-Aug-2014	IPR002401	Cytochrome P450, E-class, group I	Molecular Function: iron ion binding (GO:0005506), Molecular Function: oxidoreductase activity, acting on paired donors, with incorporation or reduction of molecular oxygen (GO:0016705), Molecular Function: heme binding (GO:0020037), Biological Process: oxidation-reduction process (GO:0055114)
Lup000338.1	D5FA86EB35C1E220	445	FPrintScan	PR00463	EP450I	376	386	1.8e-38	T	06-Aug-2014	IPR002401	Cytochrome P450, E-class, group I	Molecular Function: iron ion binding (GO:0005506), Molecular Function: oxidoreductase activity, acting on paired donors, with incorporation or reduction of molecular oxygen (GO:0016705), Molecular Function: heme binding (GO:0020037), Biological Process: oxidation-reduction process (GO:0055114)
Lup000338.1	D5FA86EB35C1E220	445	FPrintScan	PR00463	EP450I	386	409	1.8e-38	T	06-Aug-2014	IPR002401	Cytochrome P450, E-class, group I	Molecular Function: iron ion binding (GO:0005506), Molecular Function: oxidoreductase activity, acting on paired donors, with incorporation or reduction of molecular oxygen (GO:0016705), Molecular Function: heme binding (GO:0020037), Biological Process: oxidation-reduction process (GO:0055114)
Lup000338.1	D5FA86EB35C1E220	445	FPrintScan	PR00385	P450	247	264	4.7e-11	T	06-Aug-2014	IPR001128	Cytochrome P450	Molecular Function: iron ion binding (GO:0005506), Molecular Function: electron carrier activity (GO:0009055), Molecular Function: oxidoreductase activity, acting on paired donors, with incorporation or reduction of molecular oxygen (GO:0016705), Molecular Function: heme binding (GO:0020037), Biological Process: oxidation-reduction process (GO:0055114)
Lup000338.1	D5FA86EB35C1E220	445	FPrintScan	PR00385	P450	300	311	4.7e-11	T	06-Aug-2014	IPR001128	Cytochrome P450	Molecular Function: iron ion binding (GO:0005506), Molecular Function: electron carrier activity (GO:0009055), Molecular Function: oxidoreductase activity, acting on paired donors, with incorporation or reduction of molecular oxygen (GO:0016705), Molecular Function: heme binding (GO:0020037), Biological Process: oxidation-reduction process (GO:0055114)
Lup000338.1	D5FA86EB35C1E220	445	FPrintScan	PR00385	P450	377	386	4.7e-11	T	06-Aug-2014	IPR001128	Cytochrome P450	Molecular Function: iron ion binding (GO:0005506), Molecular Function: electron carrier activity (GO:0009055), Molecular Function: oxidoreductase activity, acting on paired donors, with incorporation or reduction of molecular oxygen (GO:0016705), Molecular Function: heme binding (GO:0020037), Biological Process: oxidation-reduction process (GO:0055114)
Lup000338.1	D5FA86EB35C1E220	445	FPrintScan	PR00385	P450	386	397	4.7e-11	T	06-Aug-2014	IPR001128	Cytochrome P450	Molecular Function: iron ion binding (GO:0005506), Molecular Function: electron carrier activity (GO:0009055), Molecular Function: oxidoreductase activity, acting on paired donors, with incorporation or reduction of molecular oxygen (GO:0016705), Molecular Function: heme binding (GO:0020037), Biological Process: oxidation-reduction process (GO:0055114)
Lup000340.1	1EC628EB36954611	486	FPrintScan	PR00463	EP450I	36	55	4.3e-48	T	06-Aug-2014	IPR002401	Cytochrome P450, E-class, group I	Molecular Function: iron ion binding (GO:0005506), Molecular Function: oxidoreductase activity, acting on paired donors, with incorporation or reduction of molecular oxygen (GO:0016705), Molecular Function: heme binding (GO:0020037), Biological Process: oxidation-reduction process (GO:0055114)
Lup000340.1	1EC628EB36954611	486	FPrintScan	PR00463	EP450I	60	81	4.3e-48	T	06-Aug-2014	IPR002401	Cytochrome P450, E-class, group I	Molecular Function: iron ion binding (GO:0005506), Molecular Function: oxidoreductase activity, acting on paired donors, with incorporation or reduction of molecular oxygen (GO:0016705), Molecular Function: heme binding (GO:0020037), Biological Process: oxidation-reduction process (GO:0055114)
Lup000340.1	1EC628EB36954611	486	FPrintScan	PR00463	EP450I	154	172	4.3e-48	T	06-Aug-2014	IPR002401	Cytochrome P450, E-class, group I	Molecular Function: iron ion binding (GO:0005506), Molecular Function: oxidoreductase activity, acting on paired donors, with incorporation or reduction of molecular oxygen (GO:0016705), Molecular Function: heme binding (GO:0020037), Biological Process: oxidation-reduction process (GO:0055114)
Lup000340.1	1EC628EB36954611	486	FPrintScan	PR00463	EP450I	269	286	4.3e-48	T	06-Aug-2014	IPR002401	Cytochrome P450, E-class, group I	Molecular Function: iron ion binding (GO:0005506), Molecular Function: oxidoreductase activity, acting on paired donors, with incorporation or reduction of molecular oxygen (GO:0016705), Molecular Function: heme binding (GO:0020037), Biological Process: oxidation-reduction process (GO:0055114)
Lup000340.1	1EC628EB36954611	486	FPrintScan	PR00463	EP450I	289	315	4.3e-48	T	06-Aug-2014	IPR002401	Cytochrome P450, E-class, group I	Molecular Function: iron ion binding (GO:0005506), Molecular Function: oxidoreductase activity, acting on paired donors, with incorporation or reduction of molecular oxygen (GO:0016705), Molecular Function: heme binding (GO:0020037), Biological Process: oxidation-reduction process (GO:0055114)
Lup000340.1	1EC628EB36954611	486	FPrintScan	PR00463	EP450I	332	350	4.3e-48	T	06-Aug-2014	IPR002401	Cytochrome P450, E-class, group I	Molecular Function: iron ion binding (GO:0005506), Molecular Function: oxidoreductase activity, acting on paired donors, with incorporation or reduction of molecular oxygen (GO:0016705), Molecular Function: heme binding (GO:0020037), Biological Process: oxidation-reduction process (GO:0055114)
Lup000340.1	1EC628EB36954611	486	FPrintScan	PR00463	EP450I	373	397	4.3e-48	T	06-Aug-2014	IPR002401	Cytochrome P450, E-class, group I	Molecular Function: iron ion binding (GO:0005506), Molecular Function: oxidoreductase activity, acting on paired donors, with incorporation or reduction of molecular oxygen (GO:0016705), Molecular Function: heme binding (GO:0020037), Biological Process: oxidation-reduction process (GO:0055114)
Lup000340.1	1EC628EB36954611	486	FPrintScan	PR00463	EP450I	409	419	4.3e-48	T	06-Aug-2014	IPR002401	Cytochrome P450, E-class, group I	Molecular Function: iron ion binding (GO:0005506), Molecular Function: oxidoreductase activity, acting on paired donors, with incorporation or reduction of molecular oxygen (GO:0016705), Molecular Function: heme binding (GO:0020037), Biological Process: oxidation-reduction process (GO:0055114)
Lup000340.1	1EC628EB36954611	486	FPrintScan	PR00463	EP450I	419	442	4.3e-48	T	06-Aug-2014	IPR002401	Cytochrome P450, E-class, group I	Molecular Function: iron ion binding (GO:0005506), Molecular Function: oxidoreductase activity, acting on paired donors, with incorporation or reduction of molecular oxygen (GO:0016705), Molecular Function: heme binding (GO:0020037), Biological Process: oxidation-reduction process (GO:0055114)
Lup000340.1	1EC628EB36954611	486	FPrintScan	PR00385	P450	280	297	1.5e-11	T	06-Aug-2014	IPR001128	Cytochrome P450	Molecular Function: iron ion binding (GO:0005506), Molecular Function: electron carrier activity (GO:0009055), Molecular Function: oxidoreductase activity, acting on paired donors, with incorporation or reduction of molecular oxygen (GO:0016705), Molecular Function: heme binding (GO:0020037), Biological Process: oxidation-reduction process (GO:0055114)
Lup000340.1	1EC628EB36954611	486	FPrintScan	PR00385	P450	333	344	1.5e-11	T	06-Aug-2014	IPR001128	Cytochrome P450	Molecular Function: iron ion binding (GO:0005506), Molecular Function: electron carrier activity (GO:0009055), Molecular Function: oxidoreductase activity, acting on paired donors, with incorporation or reduction of molecular oxygen (GO:0016705), Molecular Function: heme binding (GO:0020037), Biological Process: oxidation-reduction process (GO:0055114)
Lup000340.1	1EC628EB36954611	486	FPrintScan	PR00385	P450	410	419	1.5e-11	T	06-Aug-2014	IPR001128	Cytochrome P450	Molecular Function: iron ion binding (GO:0005506), Molecular Function: electron carrier activity (GO:0009055), Molecular Function: oxidoreductase activity, acting on paired donors, with incorporation or reduction of molecular oxygen (GO:0016705), Molecular Function: heme binding (GO:0020037), Biological Process: oxidation-reduction process (GO:0055114)
Lup000341.1	E3EA57C90ED46DA8	442	FPrintScan	PR00463	EP450I	21	42	2.5e-42	T	06-Aug-2014	IPR002401	Cytochrome P450, E-class, group I	Molecular Function: iron ion binding (GO:0005506), Molecular Function: oxidoreductase activity, acting on paired donors, with incorporation or reduction of molecular oxygen (GO:0016705), Molecular Function: heme binding (GO:0020037), Biological Process: oxidation-reduction process (GO:0055114)
Lup000341.1	E3EA57C90ED46DA8	442	FPrintScan	PR00463	EP450I	116	134	2.5e-42	T	06-Aug-2014	IPR002401	Cytochrome P450, E-class, group I	Molecular Function: iron ion binding (GO:0005506), Molecular Function: oxidoreductase activity, acting on paired donors, with incorporation or reduction of molecular oxygen (GO:0016705), Molecular Function: heme binding (GO:0020037), Biological Process: oxidation-reduction process (GO:0055114)
Lup000341.1	E3EA57C90ED46DA8	442	FPrintScan	PR00463	EP450I	232	249	2.5e-42	T	06-Aug-2014	IPR002401	Cytochrome P450, E-class, group I	Molecular Function: iron ion binding (GO:0005506), Molecular Function: oxidoreductase activity, acting on paired donors, with incorporation or reduction of molecular oxygen (GO:0016705), Molecular Function: heme binding (GO:0020037), Biological Process: oxidation-reduction process (GO:0055114)
Lup000341.1	E3EA57C90ED46DA8	442	FPrintScan	PR00463	EP450I	252	278	2.5e-42	T	06-Aug-2014	IPR002401	Cytochrome P450, E-class, group I	Molecular Function: iron ion binding (GO:0005506), Molecular Function: oxidoreductase activity, acting on paired donors, with incorporation or reduction of molecular oxygen (GO:0016705), Molecular Function: heme binding (GO:0020037), Biological Process: oxidation-reduction process (GO:0055114)
Lup000341.1	E3EA57C90ED46DA8	442	FPrintScan	PR00463	EP450I	295	313	2.5e-42	T	06-Aug-2014	IPR002401	Cytochrome P450, E-class, group I	Molecular Function: iron ion binding (GO:0005506), Molecular Function: oxidoreductase activity, acting on paired donors, with incorporation or reduction of molecular oxygen (GO:0016705), Molecular Function: heme binding (GO:0020037), Biological Process: oxidation-reduction process (GO:0055114)
Lup000341.1	E3EA57C90ED46DA8	442	FPrintScan	PR00463	EP450I	336	360	2.5e-42	T	06-Aug-2014	IPR002401	Cytochrome P450, E-class, group I	Molecular Function: iron ion binding (GO:0005506), Molecular Function: oxidoreductase activity, acting on paired donors, with incorporation or reduction of molecular oxygen (GO:0016705), Molecular Function: heme binding (GO:0020037), Biological Process: oxidation-reduction process (GO:0055114)
Lup000341.1	E3EA57C90ED46DA8	442	FPrintScan	PR00463	EP450I	372	382	2.5e-42	T	06-Aug-2014	IPR002401	Cytochrome P450, E-class, group I	Molecular Function: iron ion binding (GO:0005506), Molecular Function: oxidoreductase activity, acting on paired donors, with incorporation or reduction of molecular oxygen (GO:0016705), Molecular Function: heme binding (GO:0020037), Biological Process: oxidation-reduction process (GO:0055114)
Lup000341.1	E3EA57C90ED46DA8	442	FPrintScan	PR00463	EP450I	382	405	2.5e-42	T	06-Aug-2014	IPR002401	Cytochrome P450, E-class, group I	Molecular Function: iron ion binding (GO:0005506), Molecular Function: oxidoreductase activity, acting on paired donors, with incorporation or reduction of molecular oxygen (GO:0016705), Molecular Function: heme binding (GO:0020037), Biological Process: oxidation-reduction process (GO:0055114)
Lup000341.1	E3EA57C90ED46DA8	442	FPrintScan	PR00385	P450	243	260	8.8e-11	T	06-Aug-2014	IPR001128	Cytochrome P450	Molecular Function: iron ion binding (GO:0005506), Molecular Function: electron carrier activity (GO:0009055), Molecular Function: oxidoreductase activity, acting on paired donors, with incorporation or reduction of molecular oxygen (GO:0016705), Molecular Function: heme binding (GO:0020037), Biological Process: oxidation-reduction process (GO:0055114)
Lup000341.1	E3EA57C90ED46DA8	442	FPrintScan	PR00385	P450	296	307	8.8e-11	T	06-Aug-2014	IPR001128	Cytochrome P450	Molecular Function: iron ion binding (GO:0005506), Molecular Function: electron carrier activity (GO:0009055), Molecular Function: oxidoreductase activity, acting on paired donors, with incorporation or reduction of molecular oxygen (GO:0016705), Molecular Function: heme binding (GO:0020037), Biological Process: oxidation-reduction process (GO:0055114)
Lup000341.1	E3EA57C90ED46DA8	442	FPrintScan	PR00385	P450	373	382	8.8e-11	T	06-Aug-2014	IPR001128	Cytochrome P450	Molecular Function: iron ion binding (GO:0005506), Molecular Function: electron carrier activity (GO:0009055), Molecular Function: oxidoreductase activity, acting on paired donors, with incorporation or reduction of molecular oxygen (GO:0016705), Molecular Function: heme binding (GO:0020037), Biological Process: oxidation-reduction process (GO:0055114)
Lup000342.1	80CF634F6C9E4F64	332	FPrintScan	PR00463	EP450I	5	23	2e-37	T	06-Aug-2014	IPR002401	Cytochrome P450, E-class, group I	Molecular Function: iron ion binding (GO:0005506), Molecular Function: oxidoreductase activity, acting on paired donors, with incorporation or reduction of molecular oxygen (GO:0016705), Molecular Function: heme binding (GO:0020037), Biological Process: oxidation-reduction process (GO:0055114)
Lup000342.1	80CF634F6C9E4F64	332	FPrintScan	PR00463	EP450I	122	139	2e-37	T	06-Aug-2014	IPR002401	Cytochrome P450, E-class, group I	Molecular Function: iron ion binding (GO:0005506), Molecular Function: oxidoreductase activity, acting on paired donors, with incorporation or reduction of molecular oxygen (GO:0016705), Molecular Function: heme binding (GO:0020037), Biological Process: oxidation-reduction process (GO:0055114)
Lup000342.1	80CF634F6C9E4F64	332	FPrintScan	PR00463	EP450I	142	168	2e-37	T	06-Aug-2014	IPR002401	Cytochrome P450, E-class, group I	Molecular Function: iron ion binding (GO:0005506), Molecular Function: oxidoreductase activity, acting on paired donors, with incorporation or reduction of molecular oxygen (GO:0016705), Molecular Function: heme binding (GO:0020037), Biological Process: oxidation-reduction process (GO:0055114)
Lup000342.1	80CF634F6C9E4F64	332	FPrintScan	PR00463	EP450I	185	203	2e-37	T	06-Aug-2014	IPR002401	Cytochrome P450, E-class, group I	Molecular Function: iron ion binding (GO:0005506), Molecular Function: oxidoreductase activity, acting on paired donors, with incorporation or reduction of molecular oxygen (GO:0016705), Molecular Function: heme binding (GO:0020037), Biological Process: oxidation-reduction process (GO:0055114)
Lup000342.1	80CF634F6C9E4F64	332	FPrintScan	PR00463	EP450I	226	250	2e-37	T	06-Aug-2014	IPR002401	Cytochrome P450, E-class, group I	Molecular Function: iron ion binding (GO:0005506), Molecular Function: oxidoreductase activity, acting on paired donors, with incorporation or reduction of molecular oxygen (GO:0016705), Molecular Function: heme binding (GO:0020037), Biological Process: oxidation-reduction process (GO:0055114)
Lup000342.1	80CF634F6C9E4F64	332	FPrintScan	PR00463	EP450I	262	272	2e-37	T	06-Aug-2014	IPR002401	Cytochrome P450, E-class, group I	Molecular Function: iron ion binding (GO:0005506), Molecular Function: oxidoreductase activity, acting on paired donors, with incorporation or reduction of molecular oxygen (GO:0016705), Molecular Function: heme binding (GO:0020037), Biological Process: oxidation-reduction process (GO:0055114)
Lup000342.1	80CF634F6C9E4F64	332	FPrintScan	PR00463	EP450I	272	295	2e-37	T	06-Aug-2014	IPR002401	Cytochrome P450, E-class, group I	Molecular Function: iron ion binding (GO:0005506), Molecular Function: oxidoreductase activity, acting on paired donors, with incorporation or reduction of molecular oxygen (GO:0016705), Molecular Function: heme binding (GO:0020037), Biological Process: oxidation-reduction process (GO:0055114)
Lup000342.1	80CF634F6C9E4F64	332	FPrintScan	PR00385	P450	133	150	9.5e-12	T	06-Aug-2014	IPR001128	Cytochrome P450	Molecular Function: iron ion binding (GO:0005506), Molecular Function: electron carrier activity (GO:0009055), Molecular Function: oxidoreductase activity, acting on paired donors, with incorporation or reduction of molecular oxygen (GO:0016705), Molecular Function: heme binding (GO:0020037), Biological Process: oxidation-reduction process (GO:0055114)
Lup000342.1	80CF634F6C9E4F64	332	FPrintScan	PR00385	P450	186	197	9.5e-12	T	06-Aug-2014	IPR001128	Cytochrome P450	Molecular Function: iron ion binding (GO:0005506), Molecular Function: electron carrier activity (GO:0009055), Molecular Function: oxidoreductase activity, acting on paired donors, with incorporation or reduction of molecular oxygen (GO:0016705), Molecular Function: heme binding (GO:0020037), Biological Process: oxidation-reduction process (GO:0055114)
Lup000342.1	80CF634F6C9E4F64	332	FPrintScan	PR00385	P450	263	272	9.5e-12	T	06-Aug-2014	IPR001128	Cytochrome P450	Molecular Function: iron ion binding (GO:0005506), Molecular Function: electron carrier activity (GO:0009055), Molecular Function: oxidoreductase activity, acting on paired donors, with incorporation or reduction of molecular oxygen (GO:0016705), Molecular Function: heme binding (GO:0020037), Biological Process: oxidation-reduction process (GO:0055114)
Lup000348.1	E6FDE5750D0A68A7	325	FPrintScan	PR00461	PLPEROXIDASE	37	56	7.6e-54	T	06-Aug-2014	IPR000823	Plant peroxidase	Molecular Function: peroxidase activity (GO:0004601), Biological Process: response to oxidative stress (GO:0006979), Molecular Function: heme binding (GO:0020037), Biological Process: oxidation-reduction process (GO:0055114)
Lup000348.1	E6FDE5750D0A68A7	325	FPrintScan	PR00461	PLPEROXIDASE	61	81	7.6e-54	T	06-Aug-2014	IPR000823	Plant peroxidase	Molecular Function: peroxidase activity (GO:0004601), Biological Process: response to oxidative stress (GO:0006979), Molecular Function: heme binding (GO:0020037), Biological Process: oxidation-reduction process (GO:0055114)
Lup000348.1	E6FDE5750D0A68A7	325	FPrintScan	PR00461	PLPEROXIDASE	102	115	7.6e-54	T	06-Aug-2014	IPR000823	Plant peroxidase	Molecular Function: peroxidase activity (GO:0004601), Biological Process: response to oxidative stress (GO:0006979), Molecular Function: heme binding (GO:0020037), Biological Process: oxidation-reduction process (GO:0055114)
Lup000348.1	E6FDE5750D0A68A7	325	FPrintScan	PR00461	PLPEROXIDASE	123	133	7.6e-54	T	06-Aug-2014	IPR000823	Plant peroxidase	Molecular Function: peroxidase activity (GO:0004601), Biological Process: response to oxidative stress (GO:0006979), Molecular Function: heme binding (GO:0020037), Biological Process: oxidation-reduction process (GO:0055114)
Lup000348.1	E6FDE5750D0A68A7	325	FPrintScan	PR00461	PLPEROXIDASE	142	157	7.6e-54	T	06-Aug-2014	IPR000823	Plant peroxidase	Molecular Function: peroxidase activity (GO:0004601), Biological Process: response to oxidative stress (GO:0006979), Molecular Function: heme binding (GO:0020037), Biological Process: oxidation-reduction process (GO:0055114)
Lup000348.1	E6FDE5750D0A68A7	325	FPrintScan	PR00461	PLPEROXIDASE	189	201	7.6e-54	T	06-Aug-2014	IPR000823	Plant peroxidase	Molecular Function: peroxidase activity (GO:0004601), Biological Process: response to oxidative stress (GO:0006979), Molecular Function: heme binding (GO:0020037), Biological Process: oxidation-reduction process (GO:0055114)
Lup000348.1	E6FDE5750D0A68A7	325	FPrintScan	PR00461	PLPEROXIDASE	244	259	7.6e-54	T	06-Aug-2014	IPR000823	Plant peroxidase	Molecular Function: peroxidase activity (GO:0004601), Biological Process: response to oxidative stress (GO:0006979), Molecular Function: heme binding (GO:0020037), Biological Process: oxidation-reduction process (GO:0055114)
Lup000348.1	E6FDE5750D0A68A7	325	FPrintScan	PR00461	PLPEROXIDASE	260	277	7.6e-54	T	06-Aug-2014	IPR000823	Plant peroxidase	Molecular Function: peroxidase activity (GO:0004601), Biological Process: response to oxidative stress (GO:0006979), Molecular Function: heme binding (GO:0020037), Biological Process: oxidation-reduction process (GO:0055114)
Lup000348.1	E6FDE5750D0A68A7	325	FPrintScan	PR00461	PLPEROXIDASE	300	313	7.6e-54	T	06-Aug-2014	IPR000823	Plant peroxidase	Molecular Function: peroxidase activity (GO:0004601), Biological Process: response to oxidative stress (GO:0006979), Molecular Function: heme binding (GO:0020037), Biological Process: oxidation-reduction process (GO:0055114)
Lup000348.1	E6FDE5750D0A68A7	325	FPrintScan	PR00458	PEROXIDASE	59	73	2.5e-29	T	06-Aug-2014	IPR002016	Haem peroxidase, plant/fungal/bacterial	Molecular Function: peroxidase activity (GO:0004601), Biological Process: response to oxidative stress (GO:0006979), Molecular Function: heme binding (GO:0020037), Biological Process: oxidation-reduction process (GO:0055114)
Lup000348.1	E6FDE5750D0A68A7	325	FPrintScan	PR00458	PEROXIDASE	124	141	2.5e-29	T	06-Aug-2014	IPR002016	Haem peroxidase, plant/fungal/bacterial	Molecular Function: peroxidase activity (GO:0004601), Biological Process: response to oxidative stress (GO:0006979), Molecular Function: heme binding (GO:0020037), Biological Process: oxidation-reduction process (GO:0055114)
Lup000348.1	E6FDE5750D0A68A7	325	FPrintScan	PR00458	PEROXIDASE	142	154	2.5e-29	T	06-Aug-2014	IPR002016	Haem peroxidase, plant/fungal/bacterial	Molecular Function: peroxidase activity (GO:0004601), Biological Process: response to oxidative stress (GO:0006979), Molecular Function: heme binding (GO:0020037), Biological Process: oxidation-reduction process (GO:0055114)
Lup000348.1	E6FDE5750D0A68A7	325	FPrintScan	PR00458	PEROXIDASE	190	205	2.5e-29	T	06-Aug-2014	IPR002016	Haem peroxidase, plant/fungal/bacterial	Molecular Function: peroxidase activity (GO:0004601), Biological Process: response to oxidative stress (GO:0006979), Molecular Function: heme binding (GO:0020037), Biological Process: oxidation-reduction process (GO:0055114)
Lup000348.1	E6FDE5750D0A68A7	325	FPrintScan	PR00458	PEROXIDASE	246	261	2.5e-29	T	06-Aug-2014	IPR002016	Haem peroxidase, plant/fungal/bacterial	Molecular Function: peroxidase activity (GO:0004601), Biological Process: response to oxidative stress (GO:0006979), Molecular Function: heme binding (GO:0020037), Biological Process: oxidation-reduction process (GO:0055114)
Lup000356.1	A77A20554F4FEB7F	170	FPrintScan	PR00124	ATPASEC	104	123	1.1e-30	T	06-Aug-2014	IPR000454	ATPase, F0 complex, subunit C	Molecular Function: hydrogen ion transmembrane transporter activity (GO:0015078), Biological Process: ATP synthesis coupled proton transport (GO:0015986), Cellular Component: proton-transporting ATP synthase complex, coupling factor F(o) (GO:0045263)
Lup000356.1	A77A20554F4FEB7F	170	FPrintScan	PR00124	ATPASEC	125	140	1.1e-30	T	06-Aug-2014	IPR000454	ATPase, F0 complex, subunit C	Molecular Function: hydrogen ion transmembrane transporter activity (GO:0015078), Biological Process: ATP synthesis coupled proton transport (GO:0015986), Cellular Component: proton-transporting ATP synthase complex, coupling factor F(o) (GO:0045263)
Lup000356.1	A77A20554F4FEB7F	170	FPrintScan	PR00124	ATPASEC	142	167	1.1e-30	T	06-Aug-2014	IPR000454	ATPase, F0 complex, subunit C	Molecular Function: hydrogen ion transmembrane transporter activity (GO:0015078), Biological Process: ATP synthesis coupled proton transport (GO:0015986), Cellular Component: proton-transporting ATP synthase complex, coupling factor F(o) (GO:0045263)
Lup000358.1	432C134A5BF60AE1	109	FPrintScan	PR00971	RIBOSOMALS10	24	37	5.5e-11	T	06-Aug-2014	IPR001848	Ribosomal protein S10	Molecular Function: structural constituent of ribosome (GO:0003735), Cellular Component: intracellular (GO:0005622), Cellular Component: ribosome (GO:0005840), Biological Process: translation (GO:0006412)
Lup000358.1	432C134A5BF60AE1	109	FPrintScan	PR00971	RIBOSOMALS10	51	66	5.5e-11	T	06-Aug-2014	IPR001848	Ribosomal protein S10	Molecular Function: structural constituent of ribosome (GO:0003735), Cellular Component: intracellular (GO:0005622), Cellular Component: ribosome (GO:0005840), Biological Process: translation (GO:0006412)
Lup000358.1	432C134A5BF60AE1	109	FPrintScan	PR00971	RIBOSOMALS10	72	86	5.5e-11	T	06-Aug-2014	IPR001848	Ribosomal protein S10	Molecular Function: structural constituent of ribosome (GO:0003735), Cellular Component: intracellular (GO:0005622), Cellular Component: ribosome (GO:0005840), Biological Process: translation (GO:0006412)
Lup000359.2	F89B910F1923EB55	527	FPrintScan	PR01165	CYCOXIDASEI	6	31	4e-152	T	06-Aug-2014	IPR000883	Cytochrome c oxidase, subunit I	Molecular Function: cytochrome-c oxidase activity (GO:0004129), Molecular Function: iron ion binding (GO:0005506), Molecular Function: electron carrier activity (GO:0009055), Biological Process: aerobic respiration (GO:0009060), Cellular Component: integral to membrane (GO:0016021), Molecular Function: heme binding (GO:0020037), Biological Process: oxidation-reduction process (GO:0055114)
Lup000359.2	F89B910F1923EB55	527	FPrintScan	PR01165	CYCOXIDASEI	55	78	4e-152	T	06-Aug-2014	IPR000883	Cytochrome c oxidase, subunit I	Molecular Function: cytochrome-c oxidase activity (GO:0004129), Molecular Function: iron ion binding (GO:0005506), Molecular Function: electron carrier activity (GO:0009055), Biological Process: aerobic respiration (GO:0009060), Cellular Component: integral to membrane (GO:0016021), Molecular Function: heme binding (GO:0020037), Biological Process: oxidation-reduction process (GO:0055114)
Lup000359.2	F89B910F1923EB55	527	FPrintScan	PR01165	CYCOXIDASEI	83	107	4e-152	T	06-Aug-2014	IPR000883	Cytochrome c oxidase, subunit I	Molecular Function: cytochrome-c oxidase activity (GO:0004129), Molecular Function: iron ion binding (GO:0005506), Molecular Function: electron carrier activity (GO:0009055), Biological Process: aerobic respiration (GO:0009060), Cellular Component: integral to membrane (GO:0016021), Molecular Function: heme binding (GO:0020037), Biological Process: oxidation-reduction process (GO:0055114)
Lup000359.2	F89B910F1923EB55	527	FPrintScan	PR01165	CYCOXIDASEI	125	137	4e-152	T	06-Aug-2014	IPR000883	Cytochrome c oxidase, subunit I	Molecular Function: cytochrome-c oxidase activity (GO:0004129), Molecular Function: iron ion binding (GO:0005506), Molecular Function: electron carrier activity (GO:0009055), Biological Process: aerobic respiration (GO:0009060), Cellular Component: integral to membrane (GO:0016021), Molecular Function: heme binding (GO:0020037), Biological Process: oxidation-reduction process (GO:0055114)
Lup000359.2	F89B910F1923EB55	527	FPrintScan	PR01165	CYCOXIDASEI	157	175	4e-152	T	06-Aug-2014	IPR000883	Cytochrome c oxidase, subunit I	Molecular Function: cytochrome-c oxidase activity (GO:0004129), Molecular Function: iron ion binding (GO:0005506), Molecular Function: electron carrier activity (GO:0009055), Biological Process: aerobic respiration (GO:0009060), Cellular Component: integral to membrane (GO:0016021), Molecular Function: heme binding (GO:0020037), Biological Process: oxidation-reduction process (GO:0055114)
Lup000359.2	F89B910F1923EB55	527	FPrintScan	PR01165	CYCOXIDASEI	186	205	4e-152	T	06-Aug-2014	IPR000883	Cytochrome c oxidase, subunit I	Molecular Function: cytochrome-c oxidase activity (GO:0004129), Molecular Function: iron ion binding (GO:0005506), Molecular Function: electron carrier activity (GO:0009055), Biological Process: aerobic respiration (GO:0009060), Cellular Component: integral to membrane (GO:0016021), Molecular Function: heme binding (GO:0020037), Biological Process: oxidation-reduction process (GO:0055114)
Lup000359.2	F89B910F1923EB55	527	FPrintScan	PR01165	CYCOXIDASEI	215	236	4e-152	T	06-Aug-2014	IPR000883	Cytochrome c oxidase, subunit I	Molecular Function: cytochrome-c oxidase activity (GO:0004129), Molecular Function: iron ion binding (GO:0005506), Molecular Function: electron carrier activity (GO:0009055), Biological Process: aerobic respiration (GO:0009060), Cellular Component: integral to membrane (GO:0016021), Molecular Function: heme binding (GO:0020037), Biological Process: oxidation-reduction process (GO:0055114)
Lup000359.2	F89B910F1923EB55	527	FPrintScan	PR01165	CYCOXIDASEI	283	298	4e-152	T	06-Aug-2014	IPR000883	Cytochrome c oxidase, subunit I	Molecular Function: cytochrome-c oxidase activity (GO:0004129), Molecular Function: iron ion binding (GO:0005506), Molecular Function: electron carrier activity (GO:0009055), Biological Process: aerobic respiration (GO:0009060), Cellular Component: integral to membrane (GO:0016021), Molecular Function: heme binding (GO:0020037), Biological Process: oxidation-reduction process (GO:0055114)
Lup000359.2	F89B910F1923EB55	527	FPrintScan	PR01165	CYCOXIDASEI	307	328	4e-152	T	06-Aug-2014	IPR000883	Cytochrome c oxidase, subunit I	Molecular Function: cytochrome-c oxidase activity (GO:0004129), Molecular Function: iron ion binding (GO:0005506), Molecular Function: electron carrier activity (GO:0009055), Biological Process: aerobic respiration (GO:0009060), Cellular Component: integral to membrane (GO:0016021), Molecular Function: heme binding (GO:0020037), Biological Process: oxidation-reduction process (GO:0055114)
Lup000359.2	F89B910F1923EB55	527	FPrintScan	PR01165	CYCOXIDASEI	342	360	4e-152	T	06-Aug-2014	IPR000883	Cytochrome c oxidase, subunit I	Molecular Function: cytochrome-c oxidase activity (GO:0004129), Molecular Function: iron ion binding (GO:0005506), Molecular Function: electron carrier activity (GO:0009055), Biological Process: aerobic respiration (GO:0009060), Cellular Component: integral to membrane (GO:0016021), Molecular Function: heme binding (GO:0020037), Biological Process: oxidation-reduction process (GO:0055114)
Lup000359.2	F89B910F1923EB55	527	FPrintScan	PR01165	CYCOXIDASEI	370	389	4e-152	T	06-Aug-2014	IPR000883	Cytochrome c oxidase, subunit I	Molecular Function: cytochrome-c oxidase activity (GO:0004129), Molecular Function: iron ion binding (GO:0005506), Molecular Function: electron carrier activity (GO:0009055), Biological Process: aerobic respiration (GO:0009060), Cellular Component: integral to membrane (GO:0016021), Molecular Function: heme binding (GO:0020037), Biological Process: oxidation-reduction process (GO:0055114)
Lup000359.2	F89B910F1923EB55	527	FPrintScan	PR01165	CYCOXIDASEI	420	441	4e-152	T	06-Aug-2014	IPR000883	Cytochrome c oxidase, subunit I	Molecular Function: cytochrome-c oxidase activity (GO:0004129), Molecular Function: iron ion binding (GO:0005506), Molecular Function: electron carrier activity (GO:0009055), Biological Process: aerobic respiration (GO:0009060), Cellular Component: integral to membrane (GO:0016021), Molecular Function: heme binding (GO:0020037), Biological Process: oxidation-reduction process (GO:0055114)
Lup000365.1	8765EA7C5C35B75D	482	FPrintScan	PR00776	HEMOGLOBNASE	52	76	2e-56	T	06-Aug-2014	IPR001096	Peptidase C13, legumain	Molecular Function: cysteine-type endopeptidase activity (GO:0004197), Biological Process: proteolysis (GO:0006508)
Lup000365.1	8765EA7C5C35B75D	482	FPrintScan	PR00776	HEMOGLOBNASE	77	106	2e-56	T	06-Aug-2014	IPR001096	Peptidase C13, legumain	Molecular Function: cysteine-type endopeptidase activity (GO:0004197), Biological Process: proteolysis (GO:0006508)
Lup000365.1	8765EA7C5C35B75D	482	FPrintScan	PR00776	HEMOGLOBNASE	124	139	2e-56	T	06-Aug-2014	IPR001096	Peptidase C13, legumain	Molecular Function: cysteine-type endopeptidase activity (GO:0004197), Biological Process: proteolysis (GO:0006508)
Lup000365.1	8765EA7C5C35B75D	482	FPrintScan	PR00776	HEMOGLOBNASE	152	171	2e-56	T	06-Aug-2014	IPR001096	Peptidase C13, legumain	Molecular Function: cysteine-type endopeptidase activity (GO:0004197), Biological Process: proteolysis (GO:0006508)
Lup000365.1	8765EA7C5C35B75D	482	FPrintScan	PR00776	HEMOGLOBNASE	201	217	2e-56	T	06-Aug-2014	IPR001096	Peptidase C13, legumain	Molecular Function: cysteine-type endopeptidase activity (GO:0004197), Biological Process: proteolysis (GO:0006508)
Lup010181.1	CDE4B06789271FB7	594	FPrintScan	PR00723	SUBTILISIN	32	45	8.2e-06	T	06-Aug-2014	IPR015500	Peptidase S8, subtilisin-related
Lup010181.1	CDE4B06789271FB7	594	FPrintScan	PR00723	SUBTILISIN	377	393	8.2e-06	T	06-Aug-2014	IPR015500	Peptidase S8, subtilisin-related
Lup000373.1	6FA14160BCE71160	210	HMMPanther	PTHR11995	FAMILY NOT NAMED	31	210	4.5e-127	T	06-Aug-2014	IPR014406	[NiFe]-hydrogenase-3-type complex, small subunit/NADH:quinone oxidoreductase, subunit NuoB	Molecular Function: oxidoreductase activity, acting on NADH or NADPH (GO:0016651), Molecular Function: 4 iron, 4 sulfur cluster binding (GO:0051539), Biological Process: oxidation-reduction process (GO:0055114)
Lup010179.1	43B717573CD76A8B	85	HMMPanther	PTHR24073:SF227	SUBFAMILY NOT NAMED	20	85	1.7e-20	T	06-Aug-2014	NULL	NULL
Lup010179.1	43B717573CD76A8B	85	HMMPanther	PTHR24073	FAMILY NOT NAMED	20	85	1.7e-20	T	06-Aug-2014	NULL	NULL
Lup010178.1	6C38257EDBA091EF	366	HMMPanther	PTHR12299:SF4	NUCLEAR RNA BINDING PROTEIN A-LIKE PROTEIN	1	366	1e-138	T	06-Aug-2014	NULL	NULL
Lup010178.1	6C38257EDBA091EF	366	HMMPanther	PTHR12299	FAMILY NOT NAMED	1	366	1e-138	T	06-Aug-2014	NULL	NULL
Lup000313.1	13709FFE294A0271	264	HMMPanther	PTHR24067:SF24	SUBFAMILY NOT NAMED	2	180	9.8e-102	T	06-Aug-2014	NULL	NULL
Lup000313.1	13709FFE294A0271	264	HMMPanther	PTHR24067	FAMILY NOT NAMED	2	180	9.8e-102	T	06-Aug-2014	NULL	NULL
Lup000332.1	16D85B626F5ACBD4	611	HMMPanther	PTHR10108:SF37	UBIQUINONE/MENAQUINONE BIOSYNTHESIS METHYLTRANSFERASE-RELATED	86	599	8.7e-88	T	06-Aug-2014	NULL	NULL
Lup000332.1	16D85B626F5ACBD4	611	HMMPanther	PTHR10108	FAMILY NOT NAMED	86	599	8.7e-88	T	06-Aug-2014	NULL	NULL
Lup010176.1	D43FDA9DBC4B865A	425	HMMPanther	PTHR21493:SF9	SUBFAMILY NOT NAMED	180	339	1.1e-15	T	06-Aug-2014	NULL	NULL
Lup010176.1	D43FDA9DBC4B865A	425	HMMPanther	PTHR21493	FAMILY NOT NAMED	180	339	1.1e-15	T	06-Aug-2014	NULL	NULL
Lup000342.1	80CF634F6C9E4F64	332	HMMPanther	PTHR24298:SF44	SUBFAMILY NOT NAMED	8	323	1.1e-72	T	06-Aug-2014	NULL	NULL
Lup000342.1	80CF634F6C9E4F64	332	HMMPanther	PTHR24298	FAMILY NOT NAMED	8	323	1.1e-72	T	06-Aug-2014	NULL	NULL
Lup000336.1	475691BE08CD54E5	284	HMMPanther	PTHR22835:SF39	LATERAL SIGNALING TARGET PROTEIN 2	7	284	3.7e-81	T	06-Aug-2014	NULL	NULL
Lup000336.1	475691BE08CD54E5	284	HMMPanther	PTHR22835	FAMILY NOT NAMED	7	284	3.7e-81	T	06-Aug-2014	NULL	NULL
Lup010189.1	1EC15E8FE2D4F9B5	470	HMMPanther	PTHR22624:SF7	AUTOPHAGY 4A	1	470	8.7e-190	T	06-Aug-2014	NULL	NULL
Lup010189.1	1EC15E8FE2D4F9B5	470	HMMPanther	PTHR22624	FAMILY NOT NAMED	1	470	8.7e-190	T	06-Aug-2014	IPR005078	Peptidase C54
Lup000378.1	E7A0B862514E6DCD	140	HMMPanther	PTHR11802:SF6	SERINE CARBOXYPEPTIDASE CPVL/CARBOXYPEPTIDASE Y(YEAST)	1	134	1.1e-34	T	06-Aug-2014	NULL	NULL
Lup000378.1	E7A0B862514E6DCD	140	HMMPanther	PTHR11802	FAMILY NOT NAMED	1	134	1.1e-34	T	06-Aug-2014	IPR001563	Peptidase S10, serine carboxypeptidase	Molecular Function: serine-type carboxypeptidase activity (GO:0004185), Biological Process: proteolysis (GO:0006508)
Lup000331.1	38E5FE159727A70E	260	HMMPanther	PTHR11875:SF47	SUBFAMILY NOT NAMED	11	258	1.6e-124	T	06-Aug-2014	NULL	NULL
Lup000331.1	38E5FE159727A70E	260	HMMPanther	PTHR11875	FAMILY NOT NAMED	11	258	1.6e-124	T	06-Aug-2014	IPR002164	Nucleosome assembly protein (NAP)	Cellular Component: nucleus (GO:0005634), Biological Process: nucleosome assembly (GO:0006334)
Lup010186.1	2FFEEE6CDEF56156	430	HMMPanther	PTHR12655	FAMILY NOT NAMED	40	423	7.9e-153	T	06-Aug-2014	NULL	NULL
Lup000357.1	72EE055D94E9CF1E	250	HMMPanther	PTHR11434	FAMILY NOT NAMED	3	99	2.2e-28	T	06-Aug-2014	IPR001133	NADH-ubiquinone oxidoreductase chain 4L/K	Molecular Function: oxidoreductase activity, acting on NADH or NADPH (GO:0016651), Biological Process: ATP synthesis coupled electron transport (GO:0042773), Biological Process: oxidation-reduction process (GO:0055114)
Lup000339.3	E94DEE32E2EB666D	304	HMMPanther	PTHR24221	FAMILY NOT NAMED	42	268	1.8e-143	T	06-Aug-2014	NULL	NULL
Lup000352.1	2A2AF7FFF7634C7B	256	HMMPanther	PTHR12058	FAMILY NOT NAMED	45	196	9.3e-22	T	06-Aug-2014	IPR007188	Arp2/3 complex, 34kDa subunit p34-Arc	Cellular Component: cytoskeleton (GO:0005856), Biological Process: regulation of actin filament polymerization (GO:0030833)
Lup000323.1	5E5CB54C12B120BB	260	HMMPanther	PTHR12632:SF5	TRANSCRIPTIONAL ACTIVATOR PHP2-RELATED	17	242	3.3e-53	T	06-Aug-2014	NULL	NULL
Lup000323.1	5E5CB54C12B120BB	260	HMMPanther	PTHR12632	FAMILY NOT NAMED	17	242	3.3e-53	T	06-Aug-2014	IPR001289	CCAAT-binding transcription factor, subunit B	Molecular Function: sequence-specific DNA binding transcription factor activity (GO:0003700), Cellular Component: nucleus (GO:0005634), Biological Process: regulation of transcription, DNA-dependent (GO:0006355)
Lup000328.1	ACAFBDC13FF8297C	760	HMMPanther	PTHR12161:SF1	UNCHARACTERIZED	1	760	3.3e-77	T	06-Aug-2014	NULL	NULL
Lup000328.1	ACAFBDC13FF8297C	760	HMMPanther	PTHR12161	FAMILY NOT NAMED	1	760	3.3e-77	T	06-Aug-2014	NULL	NULL
Lup000356.1	A77A20554F4FEB7F	170	HMMPanther	PTHR10031	ATP SYNTHASE LIPID-BINDING PROTEIN, MITOCHONDRIAL	99	170	1.6e-43	T	06-Aug-2014	NULL	NULL
Lup000354.5	2B3228A030887D02	331	HMMPanther	PTHR11960	FAMILY NOT NAMED	16	162	2.3e-69	T	06-Aug-2014	IPR001040	Translation Initiation factor eIF- 4e	Molecular Function: RNA binding (GO:0003723), Molecular Function: translation initiation factor activity (GO:0003743), Cellular Component: cytoplasm (GO:0005737), Biological Process: translational initiation (GO:0006413)
Lup010181.1	CDE4B06789271FB7	594	HMMPanther	PTHR10795:SF17	SUBTILISIN-LIKE PROTEASE (PLANT)	35	592	4.1e-177	T	06-Aug-2014	NULL	NULL
Lup010181.1	CDE4B06789271FB7	594	HMMPanther	PTHR10795	PROPROTEIN CONVERTASE SUBTILISIN/KEXIN	35	592	4.1e-177	T	06-Aug-2014	IPR015500	Peptidase S8, subtilisin-related
Lup000340.1	1EC628EB36954611	486	HMMPanther	PTHR24298:SF44	SUBFAMILY NOT NAMED	4	460	2.2e-100	T	06-Aug-2014	NULL	NULL
Lup000340.1	1EC628EB36954611	486	HMMPanther	PTHR24298	FAMILY NOT NAMED	4	460	2.2e-100	T	06-Aug-2014	NULL	NULL
Lup000325.2	5303F03209D76A1F	224	HMMPanther	PTHR12281	FAMILY NOT NAMED	14	224	5.9e-66	T	06-Aug-2014	IPR014764	Defective-in-cullin neddylation protein
Lup010191.1	64E64F88003A1C1E	246	HMMPanther	PTHR10501	U1 SMALL NUCLEAR RIBONUCLEOPROTEIN A/U2 SMALL NUCLEAR RIBONUCLEOPROTEIN B	11	246	1e-126	T	06-Aug-2014	IPR024888	U1 small nuclear ribonucleoprotein A/U2 small nuclear ribonucleoprotein B''	Biological Process: nuclear mRNA splicing, via spliceosome (GO:0000398), Molecular Function: snRNA binding (GO:0017069)
Lup000315.2	4AE6ADF1FC8CDFA8	328	HMMPanther	PTHR22883	FAMILY NOT NAMED	24	199	1.9e-47	T	06-Aug-2014	NULL	NULL
Lup000324.1	92F5F05153E5314F	235	HMMPanther	PTHR12411:SF44	CYSTEINE PROTEASE	23	235	4.6e-84	T	06-Aug-2014	NULL	NULL
Lup000324.1	92F5F05153E5314F	235	HMMPanther	PTHR12411	FAMILY NOT NAMED	23	235	4.6e-84	T	06-Aug-2014	IPR013128	Peptidase C1A, papain	Molecular Function: cysteine-type peptidase activity (GO:0008234)
Lup000337.1	DD94FE7F5948E8A2	263	HMMPanther	PTHR24322	FAMILY NOT NAMED	12	262	9.5e-50	T	06-Aug-2014	NULL	NULL
Lup000304.1	76AAC140A0B7CA1F	417	HMMPanther	PTHR13130:SF2	UNKNOWN PROTEIN	29	415	8e-126	T	06-Aug-2014	NULL	NULL
Lup000304.1	76AAC140A0B7CA1F	417	HMMPanther	PTHR13130	FAMILY NOT NAMED	29	415	8e-126	T	06-Aug-2014	NULL	NULL
Lup000366.1	5049F61BB876B726	308	HMMPanther	PTHR13135	FAMILY NOT NAMED	178	233	2.1e-19	T	06-Aug-2014	NULL	NULL
Lup000303.1	B8F806B5FD202918	954	HMMPanther	PTHR24420:SF467	SUBFAMILY NOT NAMED	6	948	0	T	06-Aug-2014	NULL	NULL
Lup000303.1	B8F806B5FD202918	954	HMMPanther	PTHR24420	FAMILY NOT NAMED	6	948	0	T	06-Aug-2014	NULL	NULL
Lup000351.2	5C56A6E671EA2219	363	HMMPanther	PTHR24012:SF14	SUBFAMILY NOT NAMED	2	327	3.2e-100	T	06-Aug-2014	NULL	NULL
Lup000351.2	5C56A6E671EA2219	363	HMMPanther	PTHR24012	FAMILY NOT NAMED	2	327	3.2e-100	T	06-Aug-2014	NULL	NULL
Lup000316.1	A60860675FC71DAB	239	HMMPanther	PTHR22883	FAMILY NOT NAMED	1	100	4.1e-32	T	06-Aug-2014	NULL	NULL
Lup010182.1	4411090DFE16452A	476	HMMPanther	PTHR10436:SF42	RNA PSEUDOURIDYLATE SYNTHASE FAMILY PROTEIN	51	475	6.8e-93	T	06-Aug-2014	NULL	NULL
Lup010182.1	4411090DFE16452A	476	HMMPanther	PTHR10436	RNA PSEUDOURIDYLATE SYNTHASE FAMILY PROTEIN	51	475	6.8e-93	T	06-Aug-2014	NULL	NULL
Lup010190.1	DB026258E1DA9FC5	426	HMMPanther	PTHR24325:SF193	SUBFAMILY NOT NAMED	22	421	3.1e-83	T	06-Aug-2014	NULL	NULL
Lup010190.1	DB026258E1DA9FC5	426	HMMPanther	PTHR24325	FAMILY NOT NAMED	22	421	3.1e-83	T	06-Aug-2014	NULL	NULL
Lup000345.1	6A561577DB9F0687	525	HMMPanther	PTHR23155:SF34	LEUCINE-RICH REPEAT-CONTAINING PROTEIN	216	468	6.2e-137	T	06-Aug-2014	NULL	NULL
Lup000345.1	6A561577DB9F0687	525	HMMPanther	PTHR23155	FAMILY NOT NAMED	216	468	6.2e-137	T	06-Aug-2014	NULL	NULL
Lup000377.1	CBC9D124FFC5DB59	142	HMMPanther	PTHR11802:SF6	SERINE CARBOXYPEPTIDASE CPVL/CARBOXYPEPTIDASE Y(YEAST)	23	142	9.9e-33	T	06-Aug-2014	NULL	NULL
Lup000377.1	CBC9D124FFC5DB59	142	HMMPanther	PTHR11802	FAMILY NOT NAMED	23	142	9.9e-33	T	06-Aug-2014	IPR001563	Peptidase S10, serine carboxypeptidase	Molecular Function: serine-type carboxypeptidase activity (GO:0004185), Biological Process: proteolysis (GO:0006508)
Lup000365.1	8765EA7C5C35B75D	482	HMMPanther	PTHR12000:SF2	VACUOLAR PROCESSING ENZYME-RELATED	1	476	1.9e-285	T	06-Aug-2014	NULL	NULL
Lup000365.1	8765EA7C5C35B75D	482	HMMPanther	PTHR12000	FAMILY NOT NAMED	1	476	1.9e-285	T	06-Aug-2014	IPR001096	Peptidase C13, legumain	Molecular Function: cysteine-type endopeptidase activity (GO:0004197), Biological Process: proteolysis (GO:0006508)
Lup000305.1	FDA285FD7AF75C96	865	HMMPanther	PTHR16056:SF2	TESTIS EXPRESSED GENE 10-RELATED	1	845	1.1e-108	T	06-Aug-2014	NULL	NULL
Lup000305.1	FDA285FD7AF75C96	865	HMMPanther	PTHR16056	FAMILY NOT NAMED	1	845	1.1e-108	T	06-Aug-2014	NULL	NULL
Lup010175.1	DF3CB135BD051491	851	HMMPanther	PTHR21450	FAMILY NOT NAMED	2	844	1.1e-184	T	06-Aug-2014	NULL	NULL
Lup000358.1	432C134A5BF60AE1	109	HMMPanther	PTHR11700:SF5	SUBFAMILY NOT NAMED	23	105	5.4e-30	T	06-Aug-2014	NULL	NULL
Lup000358.1	432C134A5BF60AE1	109	HMMPanther	PTHR11700	FAMILY NOT NAMED	23	105	5.4e-30	T	06-Aug-2014	IPR001848	Ribosomal protein S10	Molecular Function: structural constituent of ribosome (GO:0003735), Cellular Component: intracellular (GO:0005622), Cellular Component: ribosome (GO:0005840), Biological Process: translation (GO:0006412)
Lup000312.1	23D27E27CE724835	195	HMMPanther	PTHR23050:SF20	CALMODULIN	1	195	2.1e-93	T	06-Aug-2014	NULL	NULL
Lup000312.1	23D27E27CE724835	195	HMMPanther	PTHR23050	FAMILY NOT NAMED	1	195	2.1e-93	T	06-Aug-2014	NULL	NULL
Lup000301.1	7A55C5BF6F40F4E4	780	HMMPanther	PTHR12526:SF202	OS11G0158400 PROTEIN	296	698	1.4e-253	T	06-Aug-2014	NULL	NULL
Lup000301.1	7A55C5BF6F40F4E4	780	HMMPanther	PTHR12526	FAMILY NOT NAMED	296	698	1.4e-253	T	06-Aug-2014	NULL	NULL
Lup000335.1	2FDB91C09FE755A9	659	HMMPanther	PTHR24420:SF417	SUBFAMILY NOT NAMED	1	659	5.8e-211	T	06-Aug-2014	NULL	NULL
Lup000335.1	2FDB91C09FE755A9	659	HMMPanther	PTHR24420	FAMILY NOT NAMED	1	659	5.8e-211	T	06-Aug-2014	NULL	NULL
Lup000374.2	737454DE2106F5CD	630	HMMPanther	PTHR10288:SF53	KH DOMAIN-CONTAINING PROTEIN	99	528	6.1e-73	T	06-Aug-2014	NULL	NULL
Lup000374.2	737454DE2106F5CD	630	HMMPanther	PTHR10288	KH DOMAIN CONTAINING RNA BINDING PROTEIN	99	528	6.1e-73	T	06-Aug-2014	NULL	NULL
Lup010180.1	5D60BFFFCD6491CE	151	HMMPanther	PTHR10795:SF17	SUBTILISIN-LIKE PROTEASE (PLANT)	1	149	1.6e-39	T	06-Aug-2014	NULL	NULL
Lup010180.1	5D60BFFFCD6491CE	151	HMMPanther	PTHR10795	PROPROTEIN CONVERTASE SUBTILISIN/KEXIN	1	149	1.6e-39	T	06-Aug-2014	IPR015500	Peptidase S8, subtilisin-related
Lup000341.1	E3EA57C90ED46DA8	442	HMMPanther	PTHR24298:SF44	SUBFAMILY NOT NAMED	13	433	4.9e-84	T	06-Aug-2014	NULL	NULL
Lup000341.1	E3EA57C90ED46DA8	442	HMMPanther	PTHR24298	FAMILY NOT NAMED	13	433	4.9e-84	T	06-Aug-2014	NULL	NULL
Lup000338.1	D5FA86EB35C1E220	445	HMMPanther	PTHR24298:SF44	SUBFAMILY NOT NAMED	10	428	2.9e-87	T	06-Aug-2014	NULL	NULL
Lup000338.1	D5FA86EB35C1E220	445	HMMPanther	PTHR24298	FAMILY NOT NAMED	10	428	2.9e-87	T	06-Aug-2014	NULL	NULL
Lup000317.1	F093028AB6541F2A	683	HMMPanther	PTHR22884:SF20	HISTONE-LYSINE N-METHYLTRANSFERASE, SUVH	15	683	1.2e-193	T	06-Aug-2014	NULL	NULL
Lup000317.1	F093028AB6541F2A	683	HMMPanther	PTHR22884	FAMILY NOT NAMED	15	683	1.2e-193	T	06-Aug-2014	NULL	NULL
Lup010187.1	149D39BF1FE1B490	790	HMMPanther	PTHR24420:SF703	SUBFAMILY NOT NAMED	7	790	1.5e-288	T	06-Aug-2014	NULL	NULL
Lup010187.1	149D39BF1FE1B490	790	HMMPanther	PTHR24420	FAMILY NOT NAMED	7	790	1.5e-288	T	06-Aug-2014	NULL	NULL
Lup010177.1	31A6836FAA68D0F5	391	HMMPanther	PTHR21493:SF9	SUBFAMILY NOT NAMED	142	296	7.1e-19	T	06-Aug-2014	NULL	NULL
Lup010177.1	31A6836FAA68D0F5	391	HMMPanther	PTHR21493	FAMILY NOT NAMED	142	296	7.1e-19	T	06-Aug-2014	NULL	NULL
Lup000344.1	28BE41A53F5D29A0	862	HMMPanther	PTHR20930	FAMILY NOT NAMED	495	857	1.9e-32	T	06-Aug-2014	NULL	NULL
Lup000321.1	1C5E0E1A88581263	454	HMMPanther	PTHR14494	FAMILY NOT NAMED	108	454	1.6e-124	T	06-Aug-2014	NULL	NULL
Lup000360.1	CF284899993D8504	327	HMMPanther	PTHR12124	FAMILY NOT NAMED	18	245	4e-70	T	06-Aug-2014	NULL	NULL
Lup000343.1	28B145B8301C6B86	320	HMMPanther	PTHR16509	FAMILY NOT NAMED	8	314	5.8e-159	T	06-Aug-2014	NULL	NULL
Lup010188.1	6AE3F2AC0C6B7DBD	205	HMMPanther	PTHR15615	FAMILY NOT NAMED	5	170	7.9e-85	T	06-Aug-2014	NULL	NULL
Lup000359.2	F89B910F1923EB55	527	HMMPanther	PTHR10422	CYTOCHROME C OXIDASE SUBUNIT 1	6	521	2.1e-292	T	06-Aug-2014	IPR000883	Cytochrome c oxidase, subunit I	Molecular Function: cytochrome-c oxidase activity (GO:0004129), Molecular Function: iron ion binding (GO:0005506), Molecular Function: electron carrier activity (GO:0009055), Biological Process: aerobic respiration (GO:0009060), Cellular Component: integral to membrane (GO:0016021), Molecular Function: heme binding (GO:0020037), Biological Process: oxidation-reduction process (GO:0055114)
Lup000310.3	4583231E613A1BEF	395	HMMPanther	PTHR10903:SF23	SUBFAMILY NOT NAMED	2	181	4.8e-40	T	06-Aug-2014	NULL	NULL
Lup000310.3	4583231E613A1BEF	395	HMMPanther	PTHR10903	GTPASE, IMAP FAMILY MEMBER-RELATED	2	181	4.8e-40	T	06-Aug-2014	NULL	NULL
Lup000349.1	579E142E7B38C23A	121	HMMPanther	PTHR13090	FAMILY NOT NAMED	1	111	2.4e-54	T	06-Aug-2014	NULL	NULL
Lup000333.1	05CE28DD207C39A9	301	HMMPanther	PTHR10641	MYB-LIKE DNA-BINDING PROTEIN MYB	1	237	4.5e-92	T	06-Aug-2014	IPR015495	Myb transcription factor
Lup000371.1	5F69CB47225A42D7	348	HMMPanther	PTHR11034:SF3	POLLEN SPECIFIC PROTEIN SF21	1	348	2.5e-225	T	06-Aug-2014	IPR015511	Pollen specific protein SF21
Lup000371.1	5F69CB47225A42D7	348	HMMPanther	PTHR11034	FAMILY NOT NAMED	1	348	2.5e-225	T	06-Aug-2014	IPR004142	Ndr
Lup010184.1	FE1A7E008284C2DE	1218	HMMPanther	PTHR11177:SF87	RHODANESE-LIKE DOMAIN-CONTAINING PROTEIN	952	1129	4.9e-66	T	06-Aug-2014	NULL	NULL
Lup010184.1	FE1A7E008284C2DE	1218	HMMPanther	PTHR11177	FAMILY NOT NAMED	952	1129	4.9e-66	T	06-Aug-2014	NULL	NULL
Lup000303.1	B8F806B5FD202918	954	HMMSmart	SM00369	Leucine-rich repeats, typical (most populate	113	136	38	T	06-Aug-2014	IPR003591	Leucine-rich repeat, typical subtype
Lup000303.1	B8F806B5FD202918	954	HMMSmart	SM00369	Leucine-rich repeats, typical (most populate	190	214	3.1e+02	T	06-Aug-2014	IPR003591	Leucine-rich repeat, typical subtype
Lup000303.1	B8F806B5FD202918	954	HMMSmart	SM00369	Leucine-rich repeats, typical (most populate	239	262	1.5e+02	T	06-Aug-2014	IPR003591	Leucine-rich repeat, typical subtype
Lup000303.1	B8F806B5FD202918	954	HMMSmart	SM00369	Leucine-rich repeats, typical (most populate	263	286	14	T	06-Aug-2014	IPR003591	Leucine-rich repeat, typical subtype
Lup000303.1	B8F806B5FD202918	954	HMMSmart	SM00369	Leucine-rich repeats, typical (most populate	393	416	95	T	06-Aug-2014	IPR003591	Leucine-rich repeat, typical subtype
Lup000303.1	B8F806B5FD202918	954	HMMSmart	SM00369	Leucine-rich repeats, typical (most populate	417	441	1.6e+02	T	06-Aug-2014	IPR003591	Leucine-rich repeat, typical subtype
Lup000303.1	B8F806B5FD202918	954	HMMSmart	SM00220	Serine/Threonine protein kinases, catalytic	608	888	1.9e-39	T	06-Aug-2014	IPR002290	Serine/threonine- / dual-specificity protein kinase, catalytic domain	Molecular Function: protein kinase activity (GO:0004672), Molecular Function: ATP binding (GO:0005524), Biological Process: protein phosphorylation (GO:0006468)
Lup000303.1	B8F806B5FD202918	954	HMMSmart	SM00219	Tyrosine kinase, catalytic domain	608	884	1.6e-38	T	06-Aug-2014	IPR020635	Tyrosine-protein kinase, catalytic domain	Molecular Function: protein tyrosine kinase activity (GO:0004713), Biological Process: protein phosphorylation (GO:0006468)
Lup000312.1	23D27E27CE724835	195	HMMSmart	SM00054	EF-hand, calcium binding motif	12	36	28	T	06-Aug-2014	IPR002048	Calcium-binding EF-hand	Molecular Function: calcium ion binding (GO:0005509)
Lup000312.1	23D27E27CE724835	195	HMMSmart	SM00054	EF-hand, calcium binding motif	94	122	2.5e-08	T	06-Aug-2014	IPR002048	Calcium-binding EF-hand	Molecular Function: calcium ion binding (GO:0005509)
Lup000312.1	23D27E27CE724835	195	HMMSmart	SM00054	EF-hand, calcium binding motif	131	159	3.1e-08	T	06-Aug-2014	IPR002048	Calcium-binding EF-hand	Molecular Function: calcium ion binding (GO:0005509)
Lup000312.1	23D27E27CE724835	195	HMMSmart	SM00054	EF-hand, calcium binding motif	167	195	3e-09	T	06-Aug-2014	IPR002048	Calcium-binding EF-hand	Molecular Function: calcium ion binding (GO:0005509)
Lup000313.1	13709FFE294A0271	264	HMMSmart	SM00212	Ubiquitin-conjugating enzyme E2, catalytic d	13	154	2.3e-45	T	06-Aug-2014	NULL	NULL
Lup000317.1	F093028AB6541F2A	683	HMMSmart	SM00466	SET and RING finger associated domain. Domai	232	387	4.9e-84	T	06-Aug-2014	IPR003105	SRA-YDG	Molecular Function: histone binding (GO:0042393)
Lup000317.1	F093028AB6541F2A	683	HMMSmart	SM00468	N-terminal to some SET domains	412	506	4.1e-22	T	06-Aug-2014	IPR003606	Pre-SET zinc-binding sub-group	Cellular Component: nucleus (GO:0005634), Molecular Function: zinc ion binding (GO:0008270), Molecular Function: histone-lysine N-methyltransferase activity (GO:0018024), Biological Process: histone lysine methylation (GO:0034968)
Lup000317.1	F093028AB6541F2A	683	HMMSmart	SM00317	SET (Su(var)3-9, Enhancer-of-zeste, Trithora	522	663	5.5e-38	T	06-Aug-2014	IPR001214	SET domain	Molecular Function: protein binding (GO:0005515)
Lup000318.1	1BDA3A4E9AC8E614	448	HMMSmart	SM00813	Alpha-L-arabinofuranosidase C-terminus	293	444	4.1e-25	T	06-Aug-2014	IPR010720	Alpha-L-arabinofuranosidase, C-terminal	Biological Process: L-arabinose metabolic process (GO:0046373), Molecular Function: alpha-N-arabinofuranosidase activity (GO:0046556)
Lup000321.1	1C5E0E1A88581263	454	HMMSmart	SM00320	WD40 repeats	139	179	3.2	T	06-Aug-2014	IPR001680	WD40 repeat	Molecular Function: protein binding (GO:0005515)
Lup000321.1	1C5E0E1A88581263	454	HMMSmart	SM00320	WD40 repeats	207	250	2.2e+02	T	06-Aug-2014	IPR001680	WD40 repeat	Molecular Function: protein binding (GO:0005515)
Lup000321.1	1C5E0E1A88581263	454	HMMSmart	SM00320	WD40 repeats	252	291	6.7	T	06-Aug-2014	IPR001680	WD40 repeat	Molecular Function: protein binding (GO:0005515)
Lup000323.1	5E5CB54C12B120BB	260	HMMSmart	SM00521	CCAAT-Binding transcription Factor	90	151	5.3e-33	T	06-Aug-2014	IPR001289	CCAAT-binding transcription factor, subunit B	Molecular Function: sequence-specific DNA binding transcription factor activity (GO:0003700), Cellular Component: nucleus (GO:0005634), Biological Process: regulation of transcription, DNA-dependent (GO:0006355)
Lup000324.1	92F5F05153E5314F	235	HMMSmart	SM00645	Papain family cysteine protease	23	233	2e-65	T	06-Aug-2014	IPR000668	Peptidase C1A, papain C-terminal	Biological Process: proteolysis (GO:0006508), Molecular Function: cysteine-type peptidase activity (GO:0008234)
Lup000333.1	05CE28DD207C39A9	301	HMMSmart	SM00717	SANT SWI3, ADA2, N-CoR and TFIIIB'' DNA-bin	13	63	6.3e-16	T	06-Aug-2014	IPR001005	SANT/Myb domain	Molecular Function: DNA binding (GO:0003677)
Lup000333.1	05CE28DD207C39A9	301	HMMSmart	SM00717	SANT SWI3, ADA2, N-CoR and TFIIIB'' DNA-bin	66	114	1.3e-14	T	06-Aug-2014	IPR001005	SANT/Myb domain	Molecular Function: DNA binding (GO:0003677)
Lup000335.1	2FDB91C09FE755A9	659	HMMSmart	SM00220	Serine/Threonine protein kinases, catalytic	352	626	1.6e-23	T	06-Aug-2014	IPR002290	Serine/threonine- / dual-specificity protein kinase, catalytic domain	Molecular Function: protein kinase activity (GO:0004672), Molecular Function: ATP binding (GO:0005524), Biological Process: protein phosphorylation (GO:0006468)
Lup000335.1	2FDB91C09FE755A9	659	HMMSmart	SM00219	Tyrosine kinase, catalytic domain	352	622	9.1e-23	T	06-Aug-2014	IPR020635	Tyrosine-protein kinase, catalytic domain	Molecular Function: protein tyrosine kinase activity (GO:0004713), Biological Process: protein phosphorylation (GO:0006468)
Lup000337.1	DD94FE7F5948E8A2	263	HMMSmart	SM00822	no description	16	188	0.0045	T	06-Aug-2014	IPR020842	Polyketide synthase/Fatty acid synthase, KR
Lup000339.3	E94DEE32E2EB666D	304	HMMSmart	SM00382	ATPases associated with a variety of cellula	84	299	1.6e-14	T	06-Aug-2014	IPR003593	AAA+ ATPase domain	Molecular Function: nucleotide binding (GO:0000166), Molecular Function: nucleoside-triphosphatase activity (GO:0017111)
Lup000344.1	28BE41A53F5D29A0	862	HMMSmart	SM00666	PB1 domain	4	89	3.6e-13	T	06-Aug-2014	IPR000270	Phox/Bem1p	Molecular Function: protein binding (GO:0005515)
Lup000344.1	28BE41A53F5D29A0	862	HMMSmart	SM00291	Zinc-binding domain, present in Dystrophin,	424	469	4e-08	T	06-Aug-2014	IPR000433	Zinc finger, ZZ-type	Molecular Function: zinc ion binding (GO:0008270)
Lup000345.1	6A561577DB9F0687	525	HMMSmart	SM00364	Leucine-rich repeats, bacterial type	236	255	87	T	06-Aug-2014	NULL	NULL
Lup000345.1	6A561577DB9F0687	525	HMMSmart	SM00369	Leucine-rich repeats, typical (most populate	236	258	75	T	06-Aug-2014	IPR003591	Leucine-rich repeat, typical subtype
Lup000345.1	6A561577DB9F0687	525	HMMSmart	SM00364	Leucine-rich repeats, bacterial type	259	278	1.2	T	06-Aug-2014	NULL	NULL
Lup000345.1	6A561577DB9F0687	525	HMMSmart	SM00369	Leucine-rich repeats, typical (most populate	259	280	6.8	T	06-Aug-2014	IPR003591	Leucine-rich repeat, typical subtype
Lup000345.1	6A561577DB9F0687	525	HMMSmart	SM00364	Leucine-rich repeats, bacterial type	282	301	1.9	T	06-Aug-2014	NULL	NULL
Lup000345.1	6A561577DB9F0687	525	HMMSmart	SM00369	Leucine-rich repeats, typical (most populate	282	305	0.039	T	06-Aug-2014	IPR003591	Leucine-rich repeat, typical subtype
Lup000345.1	6A561577DB9F0687	525	HMMSmart	SM00364	Leucine-rich repeats, bacterial type	305	324	53	T	06-Aug-2014	NULL	NULL
Lup000345.1	6A561577DB9F0687	525	HMMSmart	SM00369	Leucine-rich repeats, typical (most populate	306	328	2e+02	T	06-Aug-2014	IPR003591	Leucine-rich repeat, typical subtype
Lup000345.1	6A561577DB9F0687	525	HMMSmart	SM00364	Leucine-rich repeats, bacterial type	329	348	44	T	06-Aug-2014	NULL	NULL
Lup000345.1	6A561577DB9F0687	525	HMMSmart	SM00369	Leucine-rich repeats, typical (most populate	329	352	1.2	T	06-Aug-2014	IPR003591	Leucine-rich repeat, typical subtype
Lup000345.1	6A561577DB9F0687	525	HMMSmart	SM00364	Leucine-rich repeats, bacterial type	352	371	4e+02	T	06-Aug-2014	NULL	NULL
Lup000345.1	6A561577DB9F0687	525	HMMSmart	SM00364	Leucine-rich repeats, bacterial type	375	396	37	T	06-Aug-2014	NULL	NULL
Lup000345.1	6A561577DB9F0687	525	HMMSmart	SM00369	Leucine-rich repeats, typical (most populate	375	399	89	T	06-Aug-2014	IPR003591	Leucine-rich repeat, typical subtype
Lup000345.1	6A561577DB9F0687	525	HMMSmart	SM00364	Leucine-rich repeats, bacterial type	400	419	77	T	06-Aug-2014	NULL	NULL
Lup000345.1	6A561577DB9F0687	525	HMMSmart	SM00369	Leucine-rich repeats, typical (most populate	400	422	0.017	T	06-Aug-2014	IPR003591	Leucine-rich repeat, typical subtype
Lup000345.1	6A561577DB9F0687	525	HMMSmart	SM00369	Leucine-rich repeats, typical (most populate	423	446	92	T	06-Aug-2014	IPR003591	Leucine-rich repeat, typical subtype
Lup000346.1	D8444B04FD182496	174	HMMSmart	SM00666	PB1 domain	25	111	6.7e-18	T	06-Aug-2014	IPR000270	Phox/Bem1p	Molecular Function: protein binding (GO:0005515)
Lup000351.2	5C56A6E671EA2219	363	HMMSmart	SM00360	RNA recognition motif	7	78	1.5e-20	T	06-Aug-2014	IPR000504	RNA recognition motif domain	Molecular Function: nucleic acid binding (GO:0003676)
Lup000351.2	5C56A6E671EA2219	363	HMMSmart	SM00360	RNA recognition motif	152	224	8e-25	T	06-Aug-2014	IPR000504	RNA recognition motif domain	Molecular Function: nucleic acid binding (GO:0003676)
Lup000360.1	CF284899993D8504	327	HMMSmart	SM00474	3'-5' exonuclease	20	209	1.5e-21	T	06-Aug-2014	IPR002562	3'-5' exonuclease domain	Molecular Function: nucleic acid binding (GO:0003676), Cellular Component: intracellular (GO:0005622), Biological Process: nucleobase-containing compound metabolic process (GO:0006139), Molecular Function: 3'-5' exonuclease activity (GO:0008408)
Lup000360.1	CF284899993D8504	327	HMMSmart	SM00322	K homology RNA-binding domain	256	324	1.4e-09	T	06-Aug-2014	IPR004087	K Homology domain	Molecular Function: RNA binding (GO:0003723)
Lup000368.1	87AF0679E29E6CCA	189	HMMSmart	SM00856	Plant invertase/pectin methylesterase inhibi	29	182	8.8e-11	T	06-Aug-2014	IPR006501	Pectinesterase inhibitor	Molecular Function: enzyme inhibitor activity (GO:0004857), Molecular Function: pectinesterase activity (GO:0030599)
Lup000369.1	87AF0679E29E6CCA	189	HMMSmart	SM00856	Plant invertase/pectin methylesterase inhibi	29	182	8.8e-11	T	06-Aug-2014	IPR006501	Pectinesterase inhibitor	Molecular Function: enzyme inhibitor activity (GO:0004857), Molecular Function: pectinesterase activity (GO:0030599)
Lup000374.2	737454DE2106F5CD	630	HMMSmart	SM00322	K homology RNA-binding domain	96	169	1.7e-16	T	06-Aug-2014	IPR004087	K Homology domain	Molecular Function: RNA binding (GO:0003723)
Lup000374.2	737454DE2106F5CD	630	HMMSmart	SM00322	K homology RNA-binding domain	188	262	1.1e-15	T	06-Aug-2014	IPR004087	K Homology domain	Molecular Function: RNA binding (GO:0003723)
Lup010184.1	FE1A7E008284C2DE	1218	HMMSmart	SM00028	Tetratricopeptide repeats	134	167	21	T	06-Aug-2014	IPR019734	Tetratricopeptide repeat	Molecular Function: protein binding (GO:0005515)
Lup010184.1	FE1A7E008284C2DE	1218	HMMSmart	SM00028	Tetratricopeptide repeats	457	490	1.1e+02	T	06-Aug-2014	IPR019734	Tetratricopeptide repeat	Molecular Function: protein binding (GO:0005515)
Lup010184.1	FE1A7E008284C2DE	1218	HMMSmart	SM00028	Tetratricopeptide repeats	498	531	39	T	06-Aug-2014	IPR019734	Tetratricopeptide repeat	Molecular Function: protein binding (GO:0005515)
Lup010187.1	149D39BF1FE1B490	790	HMMSmart	SM00108	Bulb-type mannose-specific lectin	2	125	5.5e-34	T	06-Aug-2014	IPR001480	Bulb-type lectin domain	Molecular Function: sugar binding (GO:0005529)
Lup010187.1	149D39BF1FE1B490	790	HMMSmart	SM00473	divergent subfamily of APPLE domains	317	396	1.6e-16	T	06-Aug-2014	IPR003609	Apple-like
Lup010187.1	149D39BF1FE1B490	790	HMMSmart	SM00220	Serine/Threonine protein kinases, catalytic	474	721	3.7e-27	T	06-Aug-2014	IPR002290	Serine/threonine- / dual-specificity protein kinase, catalytic domain	Molecular Function: protein kinase activity (GO:0004672), Molecular Function: ATP binding (GO:0005524), Biological Process: protein phosphorylation (GO:0006468)
Lup010187.1	149D39BF1FE1B490	790	HMMSmart	SM00219	Tyrosine kinase, catalytic domain	474	745	4.4e-32	T	06-Aug-2014	IPR020635	Tyrosine-protein kinase, catalytic domain	Molecular Function: protein tyrosine kinase activity (GO:0004713), Biological Process: protein phosphorylation (GO:0006468)
Lup010190.1	DB026258E1DA9FC5	426	HMMSmart	SM00234	in StAR and phosphatidylcholine transfer pro	1	210	7.2e-08	T	06-Aug-2014	IPR002913	Lipid-binding START
Lup010191.1	64E64F88003A1C1E	246	HMMSmart	SM00360	RNA recognition motif	17	91	7.1e-13	T	06-Aug-2014	IPR000504	RNA recognition motif domain	Molecular Function: nucleic acid binding (GO:0003676)
Lup010191.1	64E64F88003A1C1E	246	HMMSmart	SM00360	RNA recognition motif	173	242	5.4e-09	T	06-Aug-2014	IPR000504	RNA recognition motif domain	Molecular Function: nucleic acid binding (GO:0003676)
Lup000319.1	0A12AE68934FCAB8	158	BlastProDom	PD031914	RK18_PEA_P11891;	31	158	9e-15	T	06-Aug-2014	NULL	NULL
Lup000320.1	0A12AE68934FCAB8	158	BlastProDom	PD031914	RK18_PEA_P11891;	31	158	9e-15	T	06-Aug-2014	NULL	NULL
Lup000301.1	7A55C5BF6F40F4E4	780	HMMPfam	PF00534	Glycos_transf_1	535	670	8.8e-11	T	06-Aug-2014	IPR001296	Glycosyl transferase, family 1	Biological Process: biosynthetic process (GO:0009058)
Lup000302.1	E54B9FE87500E7A1	318	HMMPfam	PF12776	Myb_DNA-bind_3	20	114	1.5e-18	T	06-Aug-2014	IPR024752	Myb/SANT-like domain
Lup000303.1	B8F806B5FD202918	954	HMMPfam	PF00069	Pkinase	612	881	1.4e-47	T	06-Aug-2014	IPR000719	Protein kinase, catalytic domain	Molecular Function: protein kinase activity (GO:0004672), Molecular Function: ATP binding (GO:0005524), Biological Process: protein phosphorylation (GO:0006468)
Lup000303.1	B8F806B5FD202918	954	HMMPfam	PF08263	LRRNT_2	24	65	2.1e-06	T	06-Aug-2014	IPR013210	Leucine-rich repeat-containing N-terminal, type 2
Lup000303.1	B8F806B5FD202918	954	HMMPfam	PF08263	LRRNT_2	332	367	0.00019	T	06-Aug-2014	IPR013210	Leucine-rich repeat-containing N-terminal, type 2
Lup000303.1	B8F806B5FD202918	954	HMMPfam	PF00560	LRR_1	419	439	0.31	T	06-Aug-2014	IPR001611	Leucine-rich repeat	Molecular Function: protein binding (GO:0005515)
Lup000304.1	76AAC140A0B7CA1F	417	HMMPfam	PF11571	Med27	294	412	2.1e-20	T	06-Aug-2014	IPR021627	Mediator complex, subunit Med27
Lup000305.1	FDA285FD7AF75C96	865	HMMPfam	PF12333	Ipi1_N	124	189	8.9e-17	T	06-Aug-2014	IPR024679	IPI1-like domain
Lup000309.2	5A9400F5B32A0C9D	261	HMMPfam	PF14379	Myb_CC_LHEQLE	122	170	2.3e-23	T	06-Aug-2014	NULL	NULL
Lup000309.2	5A9400F5B32A0C9D	261	HMMPfam	PF00249	Myb_DNA-binding	37	88	2.3e-15	T	06-Aug-2014	IPR001005	SANT/Myb domain	Molecular Function: DNA binding (GO:0003677)
Lup000310.3	4583231E613A1BEF	395	HMMPfam	PF04548	AIG1	38	188	2.3e-35	T	06-Aug-2014	IPR006703	AIG1	Molecular Function: GTP binding (GO:0005525)
Lup000311.1	FECAAB9AEC3F254C	347	HMMPfam	PF14383	VARLMGL	121	139	3.5e-05	T	06-Aug-2014	NULL	NULL
Lup000312.1	23D27E27CE724835	195	HMMPfam	PF13833	EF_hand_6	71	121	3.9e-13	T	06-Aug-2014	NULL	NULL
Lup000312.1	23D27E27CE724835	195	HMMPfam	PF13499	EF_hand_5	132	192	9.4e-21	T	06-Aug-2014	NULL	NULL
Lup000313.1	13709FFE294A0271	264	HMMPfam	PF00179	UQ_con	15	148	8.1e-35	T	06-Aug-2014	IPR000608	Ubiquitin-conjugating enzyme, E2	Molecular Function: acid-amino acid ligase activity (GO:0016881)
Lup000314.2	31FA304EA9EF8EBC	360	HMMPfam	PF02915	Rubrerythrin	130	238	1.1e-31	T	06-Aug-2014	IPR003251	Rubrerythrin	Molecular Function: oxidoreductase activity (GO:0016491), Molecular Function: metal ion binding (GO:0046872), Biological Process: oxidation-reduction process (GO:0055114)
Lup000315.2	4AE6ADF1FC8CDFA8	328	HMMPfam	PF01529	zf-DHHC	100	203	3.4e-21	T	06-Aug-2014	IPR001594	Zinc finger, DHHC-type, palmitoyltransferase	Molecular Function: zinc ion binding (GO:0008270)
Lup000316.1	A60860675FC71DAB	239	HMMPfam	PF01529	zf-DHHC	5	103	6.1e-22	T	06-Aug-2014	IPR001594	Zinc finger, DHHC-type, palmitoyltransferase	Molecular Function: zinc ion binding (GO:0008270)
Lup000317.1	F093028AB6541F2A	683	HMMPfam	PF02182	YDG_SRA	234	387	1.7e-57	T	06-Aug-2014	IPR003105	SRA-YDG	Molecular Function: histone binding (GO:0042393)
Lup000317.1	F093028AB6541F2A	683	HMMPfam	PF00856	SET	533	657	2.6e-23	T	06-Aug-2014	IPR001214	SET domain	Molecular Function: protein binding (GO:0005515)
Lup000317.1	F093028AB6541F2A	683	HMMPfam	PF05033	Pre-SET	415	514	8.6e-19	T	06-Aug-2014	IPR007728	Pre-SET domain	Cellular Component: nucleus (GO:0005634), Molecular Function: zinc ion binding (GO:0008270), Molecular Function: histone-lysine N-methyltransferase activity (GO:0018024), Biological Process: histone lysine methylation (GO:0034968)
Lup000318.1	1BDA3A4E9AC8E614	448	HMMPfam	PF06964	Alpha-L-AF_C	294	440	3.5e-18	T	06-Aug-2014	IPR010720	Alpha-L-arabinofuranosidase, C-terminal	Biological Process: L-arabinose metabolic process (GO:0046373), Molecular Function: alpha-N-arabinofuranosidase activity (GO:0046556)
Lup000322.1	0B28A773F81FCF0E	232	HMMPfam	PF05678	VQ	107	130	1e-09	T	06-Aug-2014	IPR008889	VQ
Lup000323.1	5E5CB54C12B120BB	260	HMMPfam	PF02045	CBFB_NFYA	93	148	3e-27	T	06-Aug-2014	IPR001289	CCAAT-binding transcription factor, subunit B	Molecular Function: sequence-specific DNA binding transcription factor activity (GO:0003700), Cellular Component: nucleus (GO:0005634), Biological Process: regulation of transcription, DNA-dependent (GO:0006355)
Lup000324.1	92F5F05153E5314F	235	HMMPfam	PF00112	Peptidase_C1	23	230	2.4e-55	T	06-Aug-2014	IPR000668	Peptidase C1A, papain C-terminal	Biological Process: proteolysis (GO:0006508), Molecular Function: cysteine-type peptidase activity (GO:0008234)
Lup000325.2	5303F03209D76A1F	224	HMMPfam	PF03556	Cullin_binding	103	220	7.8e-30	T	06-Aug-2014	IPR005176	Potentiating neddylation domain
Lup000327.1	5EFD44FEF8AEC03B	295	HMMPfam	PF04844	Ovate	234	292	6e-26	T	06-Aug-2014	IPR006458	Ovate protein family, C-terminal
Lup000328.1	ACAFBDC13FF8297C	760	HMMPfam	PF03398	Ist1	15	171	2.5e-37	T	06-Aug-2014	IPR005061	Domain of unknown function DUF292, eukaryotic
Lup000331.1	38E5FE159727A70E	260	HMMPfam	PF00956	NAP	27	220	1.1e-50	T	06-Aug-2014	IPR002164	Nucleosome assembly protein (NAP)	Cellular Component: nucleus (GO:0005634), Biological Process: nucleosome assembly (GO:0006334)
Lup000332.1	16D85B626F5ACBD4	611	HMMPfam	PF03141	Methyltransf_29	95	594	4.3e-222	T	06-Aug-2014	IPR004159	Putative S-adenosyl-L-methionine-dependent methyltransferase	Molecular Function: methyltransferase activity (GO:0008168)
Lup000333.1	05CE28DD207C39A9	301	HMMPfam	PF00249	Myb_DNA-binding	14	61	3.2e-16	T	06-Aug-2014	IPR001005	SANT/Myb domain	Molecular Function: DNA binding (GO:0003677)
Lup000333.1	05CE28DD207C39A9	301	HMMPfam	PF00249	Myb_DNA-binding	67	111	2.3e-12	T	06-Aug-2014	IPR001005	SANT/Myb domain	Molecular Function: DNA binding (GO:0003677)
Lup000334.1	1FE7347105D4CB06	693	HMMPfam	PF01373	Glyco_hydro_14	259	679	2.3e-101	T	06-Aug-2014	IPR001554	Glycoside hydrolase, family 14	Biological Process: polysaccharide catabolic process (GO:0000272), Molecular Function: beta-amylase activity (GO:0016161)
Lup000334.1	1FE7347105D4CB06	693	HMMPfam	PF05687	DUF822	77	210	5.7e-41	T	06-Aug-2014	IPR008540	BZR1, transcriptional repressor
Lup000335.1	2FDB91C09FE755A9	659	HMMPfam	PF12819	Malectin_like	33	230	4e-63	T	06-Aug-2014	IPR024788	Malectin-like carbohydrate-binding domain
Lup000335.1	2FDB91C09FE755A9	659	HMMPfam	PF07714	Pkinase_Tyr	356	622	2.3e-46	T	06-Aug-2014	IPR001245	Serine-threonine/tyrosine-protein kinase catalytic domain	Molecular Function: protein kinase activity (GO:0004672), Biological Process: protein phosphorylation (GO:0006468)
Lup000336.1	475691BE08CD54E5	284	HMMPfam	PF00657	Lipase_GDSL	44	262	3.8e-21	T	06-Aug-2014	IPR001087	Lipase, GDSL	Biological Process: lipid metabolic process (GO:0006629), Molecular Function: hydrolase activity, acting on ester bonds (GO:0016788)
Lup000337.1	DD94FE7F5948E8A2	263	HMMPfam	PF00106	adh_short	16	180	6.2e-29	T	06-Aug-2014	IPR002198	Short-chain dehydrogenase/reductase SDR	Biological Process: metabolic process (GO:0008152), Molecular Function: oxidoreductase activity (GO:0016491)
Lup000338.1	D5FA86EB35C1E220	445	HMMPfam	PF00067	p450	1	424	7.4e-95	T	06-Aug-2014	IPR001128	Cytochrome P450	Molecular Function: iron ion binding (GO:0005506), Molecular Function: electron carrier activity (GO:0009055), Molecular Function: oxidoreductase activity, acting on paired donors, with incorporation or reduction of molecular oxygen (GO:0016705), Molecular Function: heme binding (GO:0020037), Biological Process: oxidation-reduction process (GO:0055114)
Lup000339.3	E94DEE32E2EB666D	304	HMMPfam	PF00005	ABC_tran	99	224	1.7e-21	T	06-Aug-2014	IPR003439	ABC transporter-like	Molecular Function: ATP binding (GO:0005524), Molecular Function: ATPase activity (GO:0016887)
Lup000340.1	1EC628EB36954611	486	HMMPfam	PF00067	p450	6	460	2.4e-100	T	06-Aug-2014	IPR001128	Cytochrome P450	Molecular Function: iron ion binding (GO:0005506), Molecular Function: electron carrier activity (GO:0009055), Molecular Function: oxidoreductase activity, acting on paired donors, with incorporation or reduction of molecular oxygen (GO:0016705), Molecular Function: heme binding (GO:0020037), Biological Process: oxidation-reduction process (GO:0055114)
Lup000341.1	E3EA57C90ED46DA8	442	HMMPfam	PF00067	p450	4	421	3.6e-96	T	06-Aug-2014	IPR001128	Cytochrome P450	Molecular Function: iron ion binding (GO:0005506), Molecular Function: electron carrier activity (GO:0009055), Molecular Function: oxidoreductase activity, acting on paired donors, with incorporation or reduction of molecular oxygen (GO:0016705), Molecular Function: heme binding (GO:0020037), Biological Process: oxidation-reduction process (GO:0055114)
Lup000342.1	80CF634F6C9E4F64	332	HMMPfam	PF00067	p450	6	311	2e-79	T	06-Aug-2014	IPR001128	Cytochrome P450	Molecular Function: iron ion binding (GO:0005506), Molecular Function: electron carrier activity (GO:0009055), Molecular Function: oxidoreductase activity, acting on paired donors, with incorporation or reduction of molecular oxygen (GO:0016705), Molecular Function: heme binding (GO:0020037), Biological Process: oxidation-reduction process (GO:0055114)
Lup000343.1	28B145B8301C6B86	320	HMMPfam	PF00149	Metallophos	17	261	6.7e-11	T	06-Aug-2014	IPR004843	Metallophosphoesterase domain	Molecular Function: hydrolase activity (GO:0016787)
Lup000344.1	28BE41A53F5D29A0	862	HMMPfam	PF00569	ZZ	425	460	2.6e-10	T	06-Aug-2014	IPR000433	Zinc finger, ZZ-type	Molecular Function: zinc ion binding (GO:0008270)
Lup000344.1	28BE41A53F5D29A0	862	HMMPfam	PF00564	PB1	5	87	1.1e-09	T	06-Aug-2014	IPR000270	Phox/Bem1p	Molecular Function: protein binding (GO:0005515)
Lup000345.1	6A561577DB9F0687	525	HMMPfam	PF13855	LRR_8	261	318	2.7e-10	T	06-Aug-2014	NULL	NULL
Lup000345.1	6A561577DB9F0687	525	HMMPfam	PF13855	LRR_8	354	413	4.9e-09	T	06-Aug-2014	NULL	NULL
Lup000346.1	D8444B04FD182496	174	HMMPfam	PF00564	PB1	27	96	1.7e-14	T	06-Aug-2014	IPR000270	Phox/Bem1p	Molecular Function: protein binding (GO:0005515)
Lup000348.1	E6FDE5750D0A68A7	325	HMMPfam	PF00141	peroxidase	44	290	2.7e-69	T	06-Aug-2014	IPR002016	Haem peroxidase, plant/fungal/bacterial	Molecular Function: peroxidase activity (GO:0004601), Biological Process: response to oxidative stress (GO:0006979), Molecular Function: heme binding (GO:0020037), Biological Process: oxidation-reduction process (GO:0055114)
Lup000349.1	579E142E7B38C23A	121	HMMPfam	PF08241	Methyltransf_11	1	75	3.5e-08	T	06-Aug-2014	IPR013216	Methyltransferase type 11	Biological Process: metabolic process (GO:0008152), Molecular Function: methyltransferase activity (GO:0008168)
Lup000350.1	70E73EB267E6C958	1063	HMMPfam	PF05664	DUF810	90	813	4.9e-242	T	06-Aug-2014	IPR008528	Protein of unknown function DUF810
Lup000351.2	5C56A6E671EA2219	363	HMMPfam	PF00076	RRM_1	8	74	2.5e-18	T	06-Aug-2014	IPR000504	RNA recognition motif domain	Molecular Function: nucleic acid binding (GO:0003676)
Lup000351.2	5C56A6E671EA2219	363	HMMPfam	PF00076	RRM_1	153	221	5.8e-19	T	06-Aug-2014	IPR000504	RNA recognition motif domain	Molecular Function: nucleic acid binding (GO:0003676)
Lup000352.1	2A2AF7FFF7634C7B	256	HMMPfam	PF04045	P34-Arc	119	197	5.1e-14	T	06-Aug-2014	IPR007188	Arp2/3 complex, 34kDa subunit p34-Arc	Cellular Component: cytoskeleton (GO:0005856), Biological Process: regulation of actin filament polymerization (GO:0030833)
Lup000354.5	2B3228A030887D02	331	HMMPfam	PF01652	IF4E	25	162	2e-51	T	06-Aug-2014	IPR001040	Translation Initiation factor eIF- 4e	Molecular Function: RNA binding (GO:0003723), Molecular Function: translation initiation factor activity (GO:0003743), Cellular Component: cytoplasm (GO:0005737), Biological Process: translational initiation (GO:0006413)
Lup000354.5	2B3228A030887D02	331	HMMPfam	PF01652	IF4E	176	276	4e-35	T	06-Aug-2014	IPR001040	Translation Initiation factor eIF- 4e	Molecular Function: RNA binding (GO:0003723), Molecular Function: translation initiation factor activity (GO:0003743), Cellular Component: cytoplasm (GO:0005737), Biological Process: translational initiation (GO:0006413)
Lup000356.1	A77A20554F4FEB7F	170	HMMPfam	PF00137	ATP-synt_C	102	169	1.4e-18	T	06-Aug-2014	IPR002379	ATPase, F0/V0 complex, subunit C	Molecular Function: hydrogen ion transmembrane transporter activity (GO:0015078), Biological Process: ATP hydrolysis coupled proton transport (GO:0015991), Cellular Component: proton-transporting two-sector ATPase complex, proton-transporting domain (GO:0033177)
Lup000357.1	72EE055D94E9CF1E	250	HMMPfam	PF05405	Mt_ATP-synt_B	96	239	4.4e-37	T	06-Aug-2014	IPR008688	ATPase, F0 complex, subunit B, mitochondrial	Cellular Component: mitochondrial proton-transporting ATP synthase complex, coupling factor F(o) (GO:0000276), Molecular Function: hydrogen ion transmembrane transporter activity (GO:0015078), Biological Process: ATP synthesis coupled proton transport (GO:0015986)
Lup000357.1	72EE055D94E9CF1E	250	HMMPfam	PF00420	Oxidored_q2	6	98	2.3e-15	T	06-Aug-2014	IPR001133	NADH-ubiquinone oxidoreductase chain 4L/K	Molecular Function: oxidoreductase activity, acting on NADH or NADPH (GO:0016651), Biological Process: ATP synthesis coupled electron transport (GO:0042773), Biological Process: oxidation-reduction process (GO:0055114)
Lup000358.1	432C134A5BF60AE1	109	HMMPfam	PF00338	Ribosomal_S10	47	102	1.9e-14	T	06-Aug-2014	IPR001848	Ribosomal protein S10	Molecular Function: structural constituent of ribosome (GO:0003735), Cellular Component: intracellular (GO:0005622), Cellular Component: ribosome (GO:0005840), Biological Process: translation (GO:0006412)
Lup000359.2	F89B910F1923EB55	527	HMMPfam	PF00115	COX1	13	462	5.5e-165	T	06-Aug-2014	IPR000883	Cytochrome c oxidase, subunit I	Molecular Function: cytochrome-c oxidase activity (GO:0004129), Molecular Function: iron ion binding (GO:0005506), Molecular Function: electron carrier activity (GO:0009055), Biological Process: aerobic respiration (GO:0009060), Cellular Component: integral to membrane (GO:0016021), Molecular Function: heme binding (GO:0020037), Biological Process: oxidation-reduction process (GO:0055114)
Lup000360.1	CF284899993D8504	327	HMMPfam	PF01612	DNA_pol_A_exo1	39	208	6e-22	T	06-Aug-2014	IPR002562	3'-5' exonuclease domain	Molecular Function: nucleic acid binding (GO:0003676), Cellular Component: intracellular (GO:0005622), Biological Process: nucleobase-containing compound metabolic process (GO:0006139), Molecular Function: 3'-5' exonuclease activity (GO:0008408)
Lup000360.1	CF284899993D8504	327	HMMPfam	PF00013	KH_1	262	319	5.8e-11	T	06-Aug-2014	IPR004088	K Homology domain, type 1	Molecular Function: RNA binding (GO:0003723)
Lup000362.1	E09955559F60B756	377	HMMPfam	PF02485	Branch	110	337	1.3e-79	T	06-Aug-2014	IPR003406	Glycosyl transferase, family 14	Molecular Function: acetylglucosaminyltransferase activity (GO:0008375), Cellular Component: membrane (GO:0016020)
Lup000364.2	46F18EA00BA83475	360	HMMPfam	PF07797	DUF1639	285	334	7.9e-22	T	06-Aug-2014	IPR012438	Protein of unknown function DUF1639
Lup000365.1	8765EA7C5C35B75D	482	HMMPfam	PF01650	Peptidase_C13	51	321	2.9e-112	T	06-Aug-2014	IPR001096	Peptidase C13, legumain	Molecular Function: cysteine-type endopeptidase activity (GO:0004197), Biological Process: proteolysis (GO:0006508)
Lup000366.1	5049F61BB876B726	308	HMMPfam	PF10258	RNA_GG_bind	176	222	3.3e-12	T	06-Aug-2014	IPR019385	Phosphorylated adapter RNA export protein, RNA-binding domain
Lup000368.1	87AF0679E29E6CCA	189	HMMPfam	PF04043	PMEI	34	156	5.1e-13	T	06-Aug-2014	IPR006501	Pectinesterase inhibitor	Molecular Function: enzyme inhibitor activity (GO:0004857), Molecular Function: pectinesterase activity (GO:0030599)
Lup000369.1	87AF0679E29E6CCA	189	HMMPfam	PF04043	PMEI	34	156	5.1e-13	T	06-Aug-2014	IPR006501	Pectinesterase inhibitor	Molecular Function: enzyme inhibitor activity (GO:0004857), Molecular Function: pectinesterase activity (GO:0030599)
Lup000371.1	5F69CB47225A42D7	348	HMMPfam	PF03096	Ndr	24	306	1.4e-105	T	06-Aug-2014	IPR004142	Ndr
Lup000373.1	6FA14160BCE71160	210	HMMPfam	PF01058	Oxidored_q6	85	194	2.6e-22	T	06-Aug-2014	IPR006137	NADH:ubiquinone oxidoreductase-like, 20kDa subunit	Molecular Function: NADH dehydrogenase (ubiquinone) activity (GO:0008137), Molecular Function: quinone binding (GO:0048038), Molecular Function: 4 iron, 4 sulfur cluster binding (GO:0051539), Biological Process: oxidation-reduction process (GO:0055114)
Lup000374.2	737454DE2106F5CD	630	HMMPfam	PF00013	KH_1	100	164	2.7e-15	T	06-Aug-2014	IPR004088	K Homology domain, type 1	Molecular Function: RNA binding (GO:0003723)
Lup000374.2	737454DE2106F5CD	630	HMMPfam	PF00013	KH_1	195	257	2.7e-16	T	06-Aug-2014	IPR004088	K Homology domain, type 1	Molecular Function: RNA binding (GO:0003723)
Lup000376.1	201F435F58F55AAC	403	HMMPfam	PF06203	CCT	305	348	1.7e-19	T	06-Aug-2014	IPR010402	CCT domain	Molecular Function: protein binding (GO:0005515)
Lup000377.1	CBC9D124FFC5DB59	142	HMMPfam	PF00450	Peptidase_S10	47	142	4.7e-23	T	06-Aug-2014	IPR001563	Peptidase S10, serine carboxypeptidase	Molecular Function: serine-type carboxypeptidase activity (GO:0004185), Biological Process: proteolysis (GO:0006508)
Lup000378.1	E7A0B862514E6DCD	140	HMMPfam	PF00450	Peptidase_S10	1	130	4.9e-22	T	06-Aug-2014	IPR001563	Peptidase S10, serine carboxypeptidase	Molecular Function: serine-type carboxypeptidase activity (GO:0004185), Biological Process: proteolysis (GO:0006508)
Lup010174.1	433363493F70987C	88	HMMPfam	PF00646	F-box	5	38	1.2e-05	T	06-Aug-2014	IPR001810	F-box domain, cyclin-like	Molecular Function: protein binding (GO:0005515)
Lup010175.1	DF3CB135BD051491	851	HMMPfam	PF04782	DUF632	411	717	4.9e-99	T	06-Aug-2014	IPR006867	Domain of unknown function DUF632
Lup010175.1	DF3CB135BD051491	851	HMMPfam	PF04783	DUF630	1	59	5.2e-24	T	06-Aug-2014	IPR006868	Domain of unknown function DUF630
Lup010176.1	D43FDA9DBC4B865A	425	HMMPfam	PF01764	Lipase_3	185	341	3.5e-35	T	06-Aug-2014	IPR002921	Lipase, class 3	Molecular Function: triglyceride lipase activity (GO:0004806), Biological Process: lipid metabolic process (GO:0006629)
Lup010177.1	31A6836FAA68D0F5	391	HMMPfam	PF01764	Lipase_3	147	299	1.1e-37	T	06-Aug-2014	IPR002921	Lipase, class 3	Molecular Function: triglyceride lipase activity (GO:0004806), Biological Process: lipid metabolic process (GO:0006629)
Lup010178.1	6C38257EDBA091EF	366	HMMPfam	PF04774	HABP4_PAI-RBP1	154	262	2.4e-30	T	06-Aug-2014	IPR006861	Hyaluronan/mRNA-binding protein
Lup010178.1	6C38257EDBA091EF	366	HMMPfam	PF09598	Stm1_N	5	73	2.2e-12	T	06-Aug-2014	IPR019084	Stm1, N-terminal
Lup010179.1	43B717573CD76A8B	85	HMMPfam	PF00071	Ras	20	53	6.1e-05	T	06-Aug-2014	IPR001806	Small GTPase superfamily	Molecular Function: GTP binding (GO:0005525), Biological Process: small GTPase mediated signal transduction (GO:0007264)
Lup010180.1	5D60BFFFCD6491CE	151	HMMPfam	PF05922	Inhibitor_I9	51	113	2e-11	T	06-Aug-2014	IPR010259	Proteinase inhibitor I9	Molecular Function: serine-type endopeptidase activity (GO:0004252), Molecular Function: identical protein binding (GO:0042802), Biological Process: negative regulation of catalytic activity (GO:0043086)
Lup010181.1	CDE4B06789271FB7	594	HMMPfam	PF00082	Peptidase_S8	15	424	3.8e-33	T	06-Aug-2014	IPR000209	Peptidase S8/S53, subtilisin/kexin/sedolisin	Molecular Function: serine-type endopeptidase activity (GO:0004252), Biological Process: proteolysis (GO:0006508)
Lup010181.1	CDE4B06789271FB7	594	HMMPfam	PF02225	PA	209	283	4.3e-08	T	06-Aug-2014	IPR003137	Protease-associated domain, PA
Lup010182.1	4411090DFE16452A	476	HMMPfam	PF00849	PseudoU_synth_2	187	358	6.1e-23	T	06-Aug-2014	IPR006145	Pseudouridine synthase, RsuA and RluB/C/D/E/F	Biological Process: pseudouridine synthesis (GO:0001522), Molecular Function: RNA binding (GO:0003723), Biological Process: RNA modification (GO:0009451), Molecular Function: pseudouridine synthase activity (GO:0009982)
Lup010184.1	FE1A7E008284C2DE	1218	HMMPfam	PF08631	SPO22	191	486	2e-63	T	06-Aug-2014	IPR013940	Meiosis specific protein SPO22
Lup010187.1	149D39BF1FE1B490	790	HMMPfam	PF07714	Pkinase_Tyr	476	742	3e-46	T	06-Aug-2014	IPR001245	Serine-threonine/tyrosine-protein kinase catalytic domain	Molecular Function: protein kinase activity (GO:0004672), Biological Process: protein phosphorylation (GO:0006468)
Lup010187.1	149D39BF1FE1B490	790	HMMPfam	PF00954	S_locus_glycop	183	293	1.3e-32	T	06-Aug-2014	IPR000858	S-locus glycoprotein	Biological Process: recognition of pollen (GO:0048544)
Lup010187.1	149D39BF1FE1B490	790	HMMPfam	PF01453	B_lectin	41	157	2.7e-32	T	06-Aug-2014	IPR001480	Bulb-type lectin domain	Molecular Function: sugar binding (GO:0005529)
Lup010187.1	149D39BF1FE1B490	790	HMMPfam	PF08276	PAN_2	314	382	7.1e-22	T	06-Aug-2014	IPR013227	PAN-2 domain
Lup010187.1	149D39BF1FE1B490	790	HMMPfam	PF11883	DUF3403	748	790	1.8e-12	T	06-Aug-2014	IPR021820	S-locus receptor kinase, C-terminal	Molecular Function: protein serine/threonine kinase activity (GO:0004674)
Lup010188.1	6AE3F2AC0C6B7DBD	205	HMMPfam	PF08613	Cyclin	18	146	1.1e-36	T	06-Aug-2014	IPR013922	Cyclin PHO80-like	Biological Process: regulation of cyclin-dependent protein kinase activity (GO:0000079), Molecular Function: protein kinase binding (GO:0019901)
Lup010189.1	1EC15E8FE2D4F9B5	470	HMMPfam	PF03416	Peptidase_C54	138	410	4.8e-79	T	06-Aug-2014	IPR005078	Peptidase C54
Lup010190.1	DB026258E1DA9FC5	426	HMMPfam	PF01852	START	30	207	2.1e-30	T	06-Aug-2014	IPR002913	Lipid-binding START
Lup010191.1	64E64F88003A1C1E	246	HMMPfam	PF00076	RRM_1	174	233	1.2e-11	T	06-Aug-2014	IPR000504	RNA recognition motif domain	Molecular Function: nucleic acid binding (GO:0003676)
Lup010191.1	64E64F88003A1C1E	246	HMMPfam	PF13893	RRM_5	37	93	3.2e-13	T	06-Aug-2014	NULL	NULL
Lup010192.1	4D3D8135940F0850	128	HMMPfam	PF01165	Ribosomal_S21	39	93	1.4e-12	T	06-Aug-2014	IPR001911	Ribosomal protein S21	Molecular Function: structural constituent of ribosome (GO:0003735), Cellular Component: intracellular (GO:0005622), Cellular Component: ribosome (GO:0005840), Biological Process: translation (GO:0006412)
Lup000303.1	B8F806B5FD202918	954	ProfileScan	PS50011	PROTEIN_KINASE_DOM	608	888	39.679	T	06-Aug-2014	IPR000719	Protein kinase, catalytic domain	Molecular Function: protein kinase activity (GO:0004672), Molecular Function: ATP binding (GO:0005524), Biological Process: protein phosphorylation (GO:0006468)
Lup000309.2	5A9400F5B32A0C9D	261	ProfileScan	PS51294	HTH_MYB	32	92	10.594	T	06-Aug-2014	IPR017930	Myb domain, DNA-binding
Lup000312.1	23D27E27CE724835	195	ProfileScan	PS50222	EF_HAND_2	8	39	7.846	T	06-Aug-2014	IPR018249	EF-HAND 2
Lup000312.1	23D27E27CE724835	195	ProfileScan	PS50222	EF_HAND_2	72	89	6.563	T	06-Aug-2014	IPR018249	EF-HAND 2
Lup000312.1	23D27E27CE724835	195	ProfileScan	PS50222	EF_HAND_2	90	125	14.541	T	06-Aug-2014	IPR018249	EF-HAND 2
Lup000312.1	23D27E27CE724835	195	ProfileScan	PS50222	EF_HAND_2	127	162	17.554	T	06-Aug-2014	IPR018249	EF-HAND 2
Lup000312.1	23D27E27CE724835	195	ProfileScan	PS50222	EF_HAND_2	163	195	15.183	T	06-Aug-2014	IPR018249	EF-HAND 2
Lup000313.1	13709FFE294A0271	264	ProfileScan	PS50127	UBIQUITIN_CONJUGAT_2	13	143	31.233	T	06-Aug-2014	IPR000608	Ubiquitin-conjugating enzyme, E2	Molecular Function: acid-amino acid ligase activity (GO:0016881)
Lup000315.2	4AE6ADF1FC8CDFA8	328	ProfileScan	PS50216	ZF_DHHC	161	203	23.482	T	06-Aug-2014	IPR001594	Zinc finger, DHHC-type, palmitoyltransferase	Molecular Function: zinc ion binding (GO:0008270)
Lup000316.1	A60860675FC71DAB	239	ProfileScan	PS50216	ZF_DHHC	58	103	23.764	T	06-Aug-2014	IPR001594	Zinc finger, DHHC-type, palmitoyltransferase	Molecular Function: zinc ion binding (GO:0008270)
Lup000317.1	F093028AB6541F2A	683	ProfileScan	PS50280	SET	521	661	30.544	T	06-Aug-2014	IPR001214	SET domain	Molecular Function: protein binding (GO:0005515)
Lup000317.1	F093028AB6541F2A	683	ProfileScan	PS50867	PRE_SET	458	519	10.539	T	06-Aug-2014	IPR007728	Pre-SET domain	Cellular Component: nucleus (GO:0005634), Molecular Function: zinc ion binding (GO:0008270), Molecular Function: histone-lysine N-methyltransferase activity (GO:0018024), Biological Process: histone lysine methylation (GO:0034968)
Lup000317.1	F093028AB6541F2A	683	ProfileScan	PS50868	POST_SET	667	683	9.249	T	06-Aug-2014	IPR003616	Post-SET domain
Lup000317.1	F093028AB6541F2A	683	ProfileScan	PS51015	YDG	237	383	55.101	T	06-Aug-2014	IPR003105	SRA-YDG	Molecular Function: histone binding (GO:0042393)
Lup000323.1	5E5CB54C12B120BB	260	ProfileScan	PS51152	NFYA_HAP2_2	91	151	34.716	T	06-Aug-2014	IPR001289	CCAAT-binding transcription factor, subunit B	Molecular Function: sequence-specific DNA binding transcription factor activity (GO:0003700), Cellular Component: nucleus (GO:0005634), Biological Process: regulation of transcription, DNA-dependent (GO:0006355)
Lup000325.2	5303F03209D76A1F	224	ProfileScan	PS51229	DCUN1	29	220	42.115	T	06-Aug-2014	IPR005176	Potentiating neddylation domain
Lup000333.1	05CE28DD207C39A9	301	ProfileScan	PS51294	HTH_MYB	9	65	26.788	T	06-Aug-2014	IPR017930	Myb domain, DNA-binding
Lup000333.1	05CE28DD207C39A9	301	ProfileScan	PS51294	HTH_MYB	66	116	17.969	T	06-Aug-2014	IPR017930	Myb domain, DNA-binding
Lup000335.1	2FDB91C09FE755A9	659	ProfileScan	PS50011	PROTEIN_KINASE_DOM	352	626	36.245	T	06-Aug-2014	IPR000719	Protein kinase, catalytic domain	Molecular Function: protein kinase activity (GO:0004672), Molecular Function: ATP binding (GO:0005524), Biological Process: protein phosphorylation (GO:0006468)
Lup000339.3	E94DEE32E2EB666D	304	ProfileScan	PS50893	ABC_TRANSPORTER_2	57	293	23.036	T	06-Aug-2014	IPR003439	ABC transporter-like	Molecular Function: ATP binding (GO:0005524), Molecular Function: ATPase activity (GO:0016887)
Lup000344.1	28BE41A53F5D29A0	862	ProfileScan	PS50135	ZF_ZZ_2	424	471	12.388	T	06-Aug-2014	IPR000433	Zinc finger, ZZ-type	Molecular Function: zinc ion binding (GO:0008270)
Lup000345.1	6A561577DB9F0687	525	ProfileScan	PS51450	LRR	238	260	5.941	T	06-Aug-2014	IPR001611	Leucine-rich repeat	Molecular Function: protein binding (GO:0005515)
Lup000345.1	6A561577DB9F0687	525	ProfileScan	PS51450	LRR	261	282	7.335	T	06-Aug-2014	IPR001611	Leucine-rich repeat	Molecular Function: protein binding (GO:0005515)
Lup000345.1	6A561577DB9F0687	525	ProfileScan	PS51450	LRR	284	305	6.849	T	06-Aug-2014	IPR001611	Leucine-rich repeat	Molecular Function: protein binding (GO:0005515)
Lup000345.1	6A561577DB9F0687	525	ProfileScan	PS51450	LRR	307	328	5.563	T	06-Aug-2014	IPR001611	Leucine-rich repeat	Molecular Function: protein binding (GO:0005515)
Lup000345.1	6A561577DB9F0687	525	ProfileScan	PS51450	LRR	331	352	6.695	T	06-Aug-2014	IPR001611	Leucine-rich repeat	Molecular Function: protein binding (GO:0005515)
Lup000345.1	6A561577DB9F0687	525	ProfileScan	PS51450	LRR	354	376	5.178	T	06-Aug-2014	IPR001611	Leucine-rich repeat	Molecular Function: protein binding (GO:0005515)
Lup000345.1	6A561577DB9F0687	525	ProfileScan	PS51450	LRR	377	397	6.372	T	06-Aug-2014	IPR001611	Leucine-rich repeat	Molecular Function: protein binding (GO:0005515)
Lup000345.1	6A561577DB9F0687	525	ProfileScan	PS51450	LRR	402	423	7.689	T	06-Aug-2014	IPR001611	Leucine-rich repeat	Molecular Function: protein binding (GO:0005515)
Lup000345.1	6A561577DB9F0687	525	ProfileScan	PS51450	LRR	425	445	5.879	T	06-Aug-2014	IPR001611	Leucine-rich repeat	Molecular Function: protein binding (GO:0005515)
Lup000348.1	E6FDE5750D0A68A7	325	ProfileScan	PS50873	PEROXIDASE_4	27	325	72.326	T	06-Aug-2014	IPR002016	Haem peroxidase, plant/fungal/bacterial	Molecular Function: peroxidase activity (GO:0004601), Biological Process: response to oxidative stress (GO:0006979), Molecular Function: heme binding (GO:0020037), Biological Process: oxidation-reduction process (GO:0055114)
Lup000350.1	70E73EB267E6C958	1063	ProfileScan	PS51258	MHD1	600	742	22.670	T	06-Aug-2014	IPR014770	Munc13 homology 1
Lup000350.1	70E73EB267E6C958	1063	ProfileScan	PS51259	MHD2	889	1000	21.832	T	06-Aug-2014	IPR014772	Mammalian uncoordinated homology 13, domain 2
Lup000351.2	5C56A6E671EA2219	363	ProfileScan	PS50102	RRM	6	89	16.500	T	06-Aug-2014	IPR000504	RNA recognition motif domain	Molecular Function: nucleic acid binding (GO:0003676)
Lup000351.2	5C56A6E671EA2219	363	ProfileScan	PS50102	RRM	151	228	18.751	T	06-Aug-2014	IPR000504	RNA recognition motif domain	Molecular Function: nucleic acid binding (GO:0003676)
Lup000359.2	F89B910F1923EB55	527	ProfileScan	PS50855	COX1	1	520	112.058	T	06-Aug-2014	IPR023616	Cytochrome c oxidase, subunit I domain	Molecular Function: cytochrome-c oxidase activity (GO:0004129), Biological Process: oxidation-reduction process (GO:0055114)
Lup000360.1	CF284899993D8504	327	ProfileScan	PS50084	KH_TYPE_1	257	319	12.181	T	06-Aug-2014	IPR004088	K Homology domain, type 1	Molecular Function: RNA binding (GO:0003723)
Lup000374.2	737454DE2106F5CD	630	ProfileScan	PS50084	KH_TYPE_1	97	164	18.428	T	06-Aug-2014	IPR004088	K Homology domain, type 1	Molecular Function: RNA binding (GO:0003723)
Lup000374.2	737454DE2106F5CD	630	ProfileScan	PS50084	KH_TYPE_1	189	257	16.332	T	06-Aug-2014	IPR004088	K Homology domain, type 1	Molecular Function: RNA binding (GO:0003723)
Lup000376.1	201F435F58F55AAC	403	ProfileScan	PS51017	CCT	305	347	15.725	T	06-Aug-2014	IPR010402	CCT domain	Molecular Function: protein binding (GO:0005515)
Lup010174.1	433363493F70987C	88	ProfileScan	PS50181	FBOX	3	51	10.027	T	06-Aug-2014	IPR001810	F-box domain, cyclin-like	Molecular Function: protein binding (GO:0005515)
Lup010187.1	149D39BF1FE1B490	790	ProfileScan	PS50011	PROTEIN_KINASE_DOM	474	759	36.329	T	06-Aug-2014	IPR000719	Protein kinase, catalytic domain	Molecular Function: protein kinase activity (GO:0004672), Molecular Function: ATP binding (GO:0005524), Biological Process: protein phosphorylation (GO:0006468)
Lup010187.1	149D39BF1FE1B490	790	ProfileScan	PS50026	EGF_3	259	295	9.122	T	06-Aug-2014	IPR000742	Epidermal growth factor-like domain	Molecular Function: protein binding (GO:0005515)
Lup010187.1	149D39BF1FE1B490	790	ProfileScan	PS50927	BULB_LECTIN	1	117	19.180	T	06-Aug-2014	IPR001480	Bulb-type lectin domain	Molecular Function: sugar binding (GO:0005529)
Lup010187.1	149D39BF1FE1B490	790	ProfileScan	PS50948	PAN	314	397	10.338	T	06-Aug-2014	IPR003609	Apple-like
Lup010190.1	DB026258E1DA9FC5	426	ProfileScan	PS50848	START	43	213	20.854	T	06-Aug-2014	IPR002913	Lipid-binding START
Lup010191.1	64E64F88003A1C1E	246	ProfileScan	PS50102	RRM	16	95	14.607	T	06-Aug-2014	IPR000504	RNA recognition motif domain	Molecular Function: nucleic acid binding (GO:0003676)
Lup010191.1	64E64F88003A1C1E	246	ProfileScan	PS50102	RRM	172	246	11.844	T	06-Aug-2014	IPR000504	RNA recognition motif domain	Molecular Function: nucleic acid binding (GO:0003676)
Lup010193.1	43F3636D31C72F20	269	HMMPfam	PF02536	mTERF	64	265	1.6e-39	T	06-Aug-2014	IPR003690	Mitochodrial transcription termination factor-related
Lup010194.1	39F32CEDEF242CB2	425	HMMPfam	PF00069	Pkinase	76	351	9.8e-47	T	06-Aug-2014	IPR000719	Protein kinase, catalytic domain	Molecular Function: protein kinase activity (GO:0004672), Molecular Function: ATP binding (GO:0005524), Biological Process: protein phosphorylation (GO:0006468)
Lup010195.1	7610967C15881289	284	HMMPfam	PF04727	ELMO_CED12	56	224	7e-53	T	06-Aug-2014	IPR006816	Engulfment/cell motility, ELMO	Cellular Component: cytoskeleton (GO:0005856), Biological Process: phagocytosis (GO:0006909)
Lup010196.1	A9B0BD1025D8656B	452	HMMPfam	PF08696	Dna2	390	451	8.9e-15	T	06-Aug-2014	IPR014808	DNA replication factor Dna2	Molecular Function: DNA binding (GO:0003677), Molecular Function: ATP-dependent DNA helicase activity (GO:0004003), Molecular Function: ATP binding (GO:0005524), Biological Process: DNA replication (GO:0006260)
Lup010197.1	10B8E1239439A9D2	933	HMMPfam	PF13087	AAA_12	690	890	3.1e-51	T	06-Aug-2014	NULL	NULL
Lup010197.1	10B8E1239439A9D2	933	HMMPfam	PF13086	AAA_11	514	605	8.9e-20	T	06-Aug-2014	NULL	NULL
Lup010197.1	10B8E1239439A9D2	933	HMMPfam	PF13086	AAA_11	614	681	4.2e-20	T	06-Aug-2014	NULL	NULL
Lup010197.1	10B8E1239439A9D2	933	HMMPfam	PF08696	Dna2	71	196	9.4e-30	T	06-Aug-2014	IPR014808	DNA replication factor Dna2	Molecular Function: DNA binding (GO:0003677), Molecular Function: ATP-dependent DNA helicase activity (GO:0004003), Molecular Function: ATP binding (GO:0005524), Biological Process: DNA replication (GO:0006260)
Lup010198.1	0D160E4519502EFF	421	HMMPfam	PF13639	zf-RING_2	147	191	1.4e-15	T	06-Aug-2014	NULL	NULL
Lup010199.1	0C8DFF60F005B163	117	HMMPfam	PF00550	PP-binding	43	99	3.2e-10	T	06-Aug-2014	IPR006163	Phosphopantetheine-binding	Molecular Function: cofactor binding (GO:0048037)
Lup010200.1	390BC7124768806E	366	HMMPfam	PF03151	TPT	194	343	8.5e-37	T	06-Aug-2014	IPR004853	Domain of unknown function DUF250
Lup010204.1	A08E926D9C9FBA36	537	HMMPfam	PF07571	DUF1546	262	351	1.1e-31	T	06-Aug-2014	IPR011442	Domain of unknown function DUF1546	Cellular Component: nucleus (GO:0005634), Biological Process: regulation of sequence-specific DNA binding transcription factor activity (GO:0051090)
Lup010204.1	A08E926D9C9FBA36	537	HMMPfam	PF02969	TAF	1	65	9.4e-31	T	06-Aug-2014	IPR004823	TATA box binding protein associated factor (TAF)	Cellular Component: nucleus (GO:0005634), Biological Process: transcription initiation, DNA-dependent (GO:0006352)
Lup010205.1	684DF3B5197E2F5D	137	HMMPfam	PF13499	EF_hand_5	25	96	7.5e-12	T	06-Aug-2014	NULL	NULL
Lup010207.1	1C0808EDA0DE1739	377	HMMPfam	PF00022	Actin	5	377	1.3e-158	T	06-Aug-2014	IPR004000	Actin-like
Lup010208.1	B9B17F2BEF04A274	357	HMMPfam	PF00022	Actin	5	357	6.3e-136	T	06-Aug-2014	IPR004000	Actin-like
Lup010209.1	26129F185D5614E2	333	HMMPfam	PF00535	Glycos_transf_2	65	198	1.4e-22	T	06-Aug-2014	IPR001173	Glycosyl transferase, family 2
Lup010210.1	D20E074B6DC1AAFE	445	HMMPfam	PF00332	Glyco_hydro_17	26	339	5.2e-88	T	06-Aug-2014	IPR000490	Glycoside hydrolase, family 17	Molecular Function: hydrolase activity, hydrolyzing O-glycosyl compounds (GO:0004553), Biological Process: carbohydrate metabolic process (GO:0005975)
Lup010210.1	D20E074B6DC1AAFE	445	HMMPfam	PF07983	X8	361	431	9.4e-17	T	06-Aug-2014	IPR012946	X8
Lup010211.1	F41875CC38ACDF33	200	HMMPfam	PF09187	DUF1950	84	198	8.4e-39	T	06-Aug-2014	IPR015270	Protein RDM1
Lup010212.1	DAA479A7064CCAA5	307	HMMPfam	PF04720	DUF506	39	242	1.3e-61	T	06-Aug-2014	IPR006502	Protein of unknown function DUF506, plant
Lup010213.1	30E9B8976CE48286	320	HMMPfam	PF00574	CLP_protease	77	250	1.1e-72	T	06-Aug-2014	IPR001907	Peptidase S14, ClpP	Molecular Function: serine-type endopeptidase activity (GO:0004252), Biological Process: proteolysis (GO:0006508)
Lup010214.5	80FBAEDA64B024B5	1102	HMMPfam	PF13855	LRR_8	217	276	3.1e-07	T	06-Aug-2014	NULL	NULL
Lup010214.5	80FBAEDA64B024B5	1102	HMMPfam	PF13855	LRR_8	312	369	3.1e-09	T	06-Aug-2014	NULL	NULL
Lup010214.5	80FBAEDA64B024B5	1102	HMMPfam	PF13855	LRR_8	376	416	4.7e-07	T	06-Aug-2014	NULL	NULL
Lup010214.5	80FBAEDA64B024B5	1102	HMMPfam	PF13855	LRR_8	557	616	4.2e-12	T	06-Aug-2014	NULL	NULL
Lup010214.5	80FBAEDA64B024B5	1102	HMMPfam	PF13855	LRR_8	697	756	7.5e-07	T	06-Aug-2014	NULL	NULL
Lup010214.5	80FBAEDA64B024B5	1102	HMMPfam	PF00560	LRR_1	289	309	0.26	T	06-Aug-2014	IPR001611	Leucine-rich repeat	Molecular Function: protein binding (GO:0005515)
Lup010214.5	80FBAEDA64B024B5	1102	HMMPfam	PF00560	LRR_1	462	479	0.19	T	06-Aug-2014	IPR001611	Leucine-rich repeat	Molecular Function: protein binding (GO:0005515)
Lup010214.5	80FBAEDA64B024B5	1102	HMMPfam	PF00560	LRR_1	509	531	1	T	06-Aug-2014	IPR001611	Leucine-rich repeat	Molecular Function: protein binding (GO:0005515)
Lup010214.5	80FBAEDA64B024B5	1102	HMMPfam	PF00560	LRR_1	819	840	0.065	T	06-Aug-2014	IPR001611	Leucine-rich repeat	Molecular Function: protein binding (GO:0005515)
Lup010214.5	80FBAEDA64B024B5	1102	HMMPfam	PF00560	LRR_1	946	967	0.064	T	06-Aug-2014	IPR001611	Leucine-rich repeat	Molecular Function: protein binding (GO:0005515)
Lup010214.5	80FBAEDA64B024B5	1102	HMMPfam	PF13516	LRR_6	431	447	0.65	T	06-Aug-2014	NULL	NULL
Lup010214.5	80FBAEDA64B024B5	1102	HMMPfam	PF08263	LRRNT_2	12	48	1.1e-11	T	06-Aug-2014	IPR013210	Leucine-rich repeat-containing N-terminal, type 2
Lup010215.1	46BE3DA4277149F1	436	HMMPfam	PF03478	DUF295	353	397	2.1e-12	T	06-Aug-2014	IPR005174	Protein of unknown function DUF295
Lup010215.1	46BE3DA4277149F1	436	HMMPfam	PF12937	F-box-like	10	47	4.1e-06	T	06-Aug-2014	NULL	NULL
Lup010216.1	63C962B908BFC72D	273	HMMPfam	PF00227	Proteasome	36	216	1.6e-46	T	06-Aug-2014	IPR001353	Proteasome, subunit alpha/beta	Molecular Function: threonine-type endopeptidase activity (GO:0004298), Cellular Component: proteasome core complex (GO:0005839), Biological Process: proteolysis involved in cellular protein catabolic process (GO:0051603)
Lup010217.1	8E7103CE539A5EC9	239	HMMPfam	PF12874	zf-met	135	160	1.7e-06	T	06-Aug-2014	NULL	NULL
Lup010218.2	1FF1D6E0D694032D	474	HMMPfam	PF01554	MatE	46	206	4.3e-25	T	06-Aug-2014	IPR002528	Multi antimicrobial extrusion protein	Biological Process: drug transmembrane transport (GO:0006855), Molecular Function: drug transmembrane transporter activity (GO:0015238), Molecular Function: antiporter activity (GO:0015297), Cellular Component: membrane (GO:0016020), Biological Process: transmembrane transport (GO:0055085)
Lup010218.2	1FF1D6E0D694032D	474	HMMPfam	PF01554	MatE	268	431	1.2e-30	T	06-Aug-2014	IPR002528	Multi antimicrobial extrusion protein	Biological Process: drug transmembrane transport (GO:0006855), Molecular Function: drug transmembrane transporter activity (GO:0015238), Molecular Function: antiporter activity (GO:0015297), Cellular Component: membrane (GO:0016020), Biological Process: transmembrane transport (GO:0055085)
Lup010219.1	805C1A6EA59E860D	939	HMMPfam	PF05701	DUF827	47	529	8.2e-49	T	06-Aug-2014	IPR008545	Protein of unknown function DUF827, plant
Lup010219.1	805C1A6EA59E860D	939	HMMPfam	PF01569	PAP2	720	786	2.9e-08	T	06-Aug-2014	IPR000326	Phosphatidic acid phosphatase type 2/haloperoxidase	Molecular Function: catalytic activity (GO:0003824), Cellular Component: membrane (GO:0016020)
Lup010221.1	AC0076C59FD2D106	95	HMMPfam	PF14368	LTP_2	28	93	3.1e-08	T	06-Aug-2014	IPR016140	Bifunctional inhibitor/plant lipid transfer protein/seed storage helical domain
Lup010222.1	13C9E24EE6B89C8F	102	HMMPfam	PF14368	LTP_2	27	94	1.7e-08	T	06-Aug-2014	IPR016140	Bifunctional inhibitor/plant lipid transfer protein/seed storage helical domain
Lup010223.1	A77EB15F99DF764A	391	HMMPfam	PF07722	Peptidase_C26	7	226	1e-37	T	06-Aug-2014	IPR011697	Peptidase C26	Biological Process: glutamine metabolic process (GO:0006541), Molecular Function: hydrolase activity (GO:0016787)
Lup010224.1	5B81FBC3A371F083	1176	HMMPfam	PF00069	Pkinase	309	576	1e-47	T	06-Aug-2014	IPR000719	Protein kinase, catalytic domain	Molecular Function: protein kinase activity (GO:0004672), Molecular Function: ATP binding (GO:0005524), Biological Process: protein phosphorylation (GO:0006468)
Lup010224.1	5B81FBC3A371F083	1176	HMMPfam	PF00069	Pkinase	860	1129	2e-47	T	06-Aug-2014	IPR000719	Protein kinase, catalytic domain	Molecular Function: protein kinase activity (GO:0004672), Molecular Function: ATP binding (GO:0005524), Biological Process: protein phosphorylation (GO:0006468)
Lup010224.1	5B81FBC3A371F083	1176	HMMPfam	PF14380	WAK_assoc	138	206	1.1e-06	T	06-Aug-2014	NULL	NULL
Lup010225.1	245B5E6745503247	1507	HMMPfam	PF13589	HATPase_c_3	146	287	3.4e-20	T	06-Aug-2014	NULL	NULL
Lup010227.1	20F81A8A49735D2C	495	HMMPfam	PF08245	Mur_ligase_M	88	282	1.9e-12	T	06-Aug-2014	IPR013221	Mur ligase, central	Molecular Function: ATP binding (GO:0005524), Biological Process: biosynthetic process (GO:0009058)
Lup010230.1	B525B6EC1E5A18F7	499	HMMPfam	PF13041	PPR_2	335	379	1.4e-12	T	06-Aug-2014	IPR002885	Pentatricopeptide repeat
Lup010230.1	B525B6EC1E5A18F7	499	HMMPfam	PF01535	PPR	98	118	0.43	T	06-Aug-2014	IPR002885	Pentatricopeptide repeat
Lup010230.1	B525B6EC1E5A18F7	499	HMMPfam	PF01535	PPR	167	196	0.00012	T	06-Aug-2014	IPR002885	Pentatricopeptide repeat
Lup010230.1	B525B6EC1E5A18F7	499	HMMPfam	PF01535	PPR	303	331	2.2e-05	T	06-Aug-2014	IPR002885	Pentatricopeptide repeat
Lup010231.1	A01DFCAF9A86ABE6	232	HMMPfam	PF13398	Peptidase_M50B	22	222	1.6e-60	T	06-Aug-2014	NULL	NULL
Lup010232.1	5D4C888E2474AB48	1204	HMMPfam	PF01582	TIR	16	148	2.6e-34	T	06-Aug-2014	IPR000157	Toll/interleukin-1 receptor homology (TIR) domain	Molecular Function: protein binding (GO:0005515), Cellular Component: intracellular (GO:0005622), Biological Process: signal transduction (GO:0007165)
Lup010232.1	5D4C888E2474AB48	1204	HMMPfam	PF01582	TIR	647	779	6e-36	T	06-Aug-2014	IPR000157	Toll/interleukin-1 receptor homology (TIR) domain	Molecular Function: protein binding (GO:0005515), Cellular Component: intracellular (GO:0005622), Biological Process: signal transduction (GO:0007165)
Lup010232.1	5D4C888E2474AB48	1204	HMMPfam	PF12799	LRR_4	1097	1130	2.7e-07	T	06-Aug-2014	NULL	NULL
Lup010233.1	10C09EDF4C24FEA0	182	HMMPfam	PF00101	RuBisCO_small	70	180	1.7e-42	T	06-Aug-2014	IPR000894	Ribulose bisphosphate carboxylase small chain, domain
Lup010233.1	10C09EDF4C24FEA0	182	HMMPfam	PF12338	RbcS	2	46	8.9e-22	T	06-Aug-2014	IPR024680	Ribulose-1,5-bisphosphate carboxylase small subunit, N-terminal
Lup010235.1	3BF3507B72BF56F0	476	HMMPfam	PF02458	Transferase	11	470	1.9e-56	T	06-Aug-2014	IPR003480	Transferase	Molecular Function: transferase activity, transferring acyl groups other than amino-acyl groups (GO:0016747)
Lup010236.1	E079ACD5F2D1377D	445	HMMPfam	PF00067	p450	50	245	5.5e-19	T	06-Aug-2014	IPR001128	Cytochrome P450	Molecular Function: iron ion binding (GO:0005506), Molecular Function: electron carrier activity (GO:0009055), Molecular Function: oxidoreductase activity, acting on paired donors, with incorporation or reduction of molecular oxygen (GO:0016705), Molecular Function: heme binding (GO:0020037), Biological Process: oxidation-reduction process (GO:0055114)
Lup010236.1	E079ACD5F2D1377D	445	HMMPfam	PF00067	p450	258	418	5e-51	T	06-Aug-2014	IPR001128	Cytochrome P450	Molecular Function: iron ion binding (GO:0005506), Molecular Function: electron carrier activity (GO:0009055), Molecular Function: oxidoreductase activity, acting on paired donors, with incorporation or reduction of molecular oxygen (GO:0016705), Molecular Function: heme binding (GO:0020037), Biological Process: oxidation-reduction process (GO:0055114)
Lup010237.1	DFC728856232B0DA	376	HMMPfam	PF00627	UBA	156	194	3.3e-10	T	06-Aug-2014	IPR000449	Ubiquitin-associated/translation elongation factor EF1B, N-terminal	Molecular Function: protein binding (GO:0005515)
Lup010237.1	DFC728856232B0DA	376	HMMPfam	PF00627	UBA	332	367	1.5e-09	T	06-Aug-2014	IPR000449	Ubiquitin-associated/translation elongation factor EF1B, N-terminal	Molecular Function: protein binding (GO:0005515)
Lup010237.1	DFC728856232B0DA	376	HMMPfam	PF09280	XPC-binding	253	310	5.1e-22	T	06-Aug-2014	IPR015360	XPC-binding domain	Molecular Function: damaged DNA binding (GO:0003684), Biological Process: nucleotide-excision repair (GO:0006289), Biological Process: proteasomal ubiquitin-dependent protein catabolic process (GO:0043161)
Lup010237.1	DFC728856232B0DA	376	HMMPfam	PF00240	ubiquitin	6	77	1.8e-18	T	06-Aug-2014	IPR000626	Ubiquitin	Molecular Function: protein binding (GO:0005515)
Lup010238.1	A3A3D4AAF983E71E	346	HMMPfam	PF07859	Abhydrolase_3	90	321	3.6e-59	T	06-Aug-2014	IPR013094	Alpha/beta hydrolase fold-3	Biological Process: metabolic process (GO:0008152), Molecular Function: hydrolase activity (GO:0016787)
Lup010240.1	E2D1ACFC6512931D	304	HMMPfam	PF00667	FAD_binding_1	18	120	7.3e-30	T	06-Aug-2014	IPR003097	FAD-binding, type 1	Molecular Function: oxidoreductase activity (GO:0016491), Biological Process: oxidation-reduction process (GO:0055114)
Lup010240.1	E2D1ACFC6512931D	304	HMMPfam	PF00175	NAD_binding_1	152	266	1e-11	T	06-Aug-2014	IPR001433	Oxidoreductase FAD/NAD(P)-binding	Molecular Function: oxidoreductase activity (GO:0016491), Biological Process: oxidation-reduction process (GO:0055114)
Lup010241.1	B1987305659C3D33	640	HMMPfam	PF00667	FAD_binding_1	227	456	6.5e-43	T	06-Aug-2014	IPR003097	FAD-binding, type 1	Molecular Function: oxidoreductase activity (GO:0016491), Biological Process: oxidation-reduction process (GO:0055114)
Lup010241.1	B1987305659C3D33	640	HMMPfam	PF00258	Flavodoxin_1	10	147	2.2e-31	T	06-Aug-2014	IPR008254	Flavodoxin/nitric oxide synthase	Molecular Function: FMN binding (GO:0010181), Molecular Function: oxidoreductase activity (GO:0016491)
Lup010241.1	B1987305659C3D33	640	HMMPfam	PF00175	NAD_binding_1	488	602	4e-11	T	06-Aug-2014	IPR001433	Oxidoreductase FAD/NAD(P)-binding	Molecular Function: oxidoreductase activity (GO:0016491), Biological Process: oxidation-reduction process (GO:0055114)
Lup010242.1	986BAA92E27785E7	211	HMMPfam	PF13821	DUF4187	158	211	1.3e-17	T	06-Aug-2014	IPR025239	Domain of unknown function DUF4187
Lup010242.1	986BAA92E27785E7	211	HMMPfam	PF01585	G-patch	43	86	5.7e-14	T	06-Aug-2014	IPR000467	G-patch domain	Molecular Function: nucleic acid binding (GO:0003676)
Lup010243.1	1B4B3F54F5C4AACB	402	HMMPfam	PF07786	DUF1624	59	183	3.6e-08	T	06-Aug-2014	IPR012429	Protein of unknown function DUF1624
Lup010244.1	91CD072E76E825BE	1450	HMMPfam	PF00923	Transaldolase	1116	1437	6.6e-76	T	06-Aug-2014	IPR001585	Transaldolase	Biological Process: carbohydrate metabolic process (GO:0005975)
Lup010245.2	44D69BBF113023F1	1072	HMMPfam	PF01417	ENTH	26	146	2.1e-45	T	06-Aug-2014	IPR001026	Epsin domain, N-terminal
Lup010246.1	6FFCBBB3C95DE9E8	278	HMMPfam	PF06027	DUF914	2	242	8.2e-116	T	06-Aug-2014	IPR009262	Protein of unknown function DUF914, eukaryotic
Lup010247.1	D5C0526015882B95	466	HMMPfam	PF00201	UDPGT	259	373	1.2e-21	T	06-Aug-2014	IPR002213	UDP-glucuronosyl/UDP-glucosyltransferase	Biological Process: metabolic process (GO:0008152), Molecular Function: transferase activity, transferring hexosyl groups (GO:0016758)
Lup010248.1	D25066E3FAEB5DEE	469	HMMPfam	PF03141	Methyltransf_29	23	465	2.4e-185	T	06-Aug-2014	IPR004159	Putative S-adenosyl-L-methionine-dependent methyltransferase	Molecular Function: methyltransferase activity (GO:0008168)
Lup010249.2	A35DF6683C18A503	138	HMMPfam	PF03540	TFIID_30kDa	32	82	1.7e-22	T	06-Aug-2014	IPR003923	Transcription initiation factor TFIID, 23-30kDa subunit	Cellular Component: nucleus (GO:0005634), Biological Process: transcription initiation, DNA-dependent (GO:0006352)
Lup010250.1	37E07A136F9F5472	1947	HMMPfam	PF02364	Glucan_synthase	1063	1802	8.3e-206	T	06-Aug-2014	IPR003440	Glycosyl transferase, family 48	Cellular Component: 1,3-beta-D-glucan synthase complex (GO:0000148), Molecular Function: 1,3-beta-D-glucan synthase activity (GO:0003843), Biological Process: (1-&gt;3)-beta-D-glucan biosynthetic process (GO:0006075), Cellular Component: membrane (GO:0016020)
Lup010250.1	37E07A136F9F5472	1947	HMMPfam	PF14288	FKS1_dom1	326	441	4.9e-43	T	06-Aug-2014	NULL	NULL
Lup010250.1	37E07A136F9F5472	1947	HMMPfam	PF04652	DUF605	44	166	5.8e-09	T	06-Aug-2014	IPR006745	Protein of unknown function DUF605
Lup010251.1	EEE5EC8FC4A55A1C	603	HMMPfam	PF00854	PTR2	117	514	4.7e-72	T	06-Aug-2014	IPR000109	Oligopeptide transporter	Molecular Function: transporter activity (GO:0005215), Biological Process: oligopeptide transport (GO:0006857), Cellular Component: membrane (GO:0016020)
Lup010252.1	F64439130D3F1469	171	HMMPfam	PF02519	Auxin_inducible	56	131	4.6e-24	T	06-Aug-2014	IPR003676	Auxin responsive SAUR protein
Lup010253.1	CA8D35985E168157	471	HMMPfam	PF00069	Pkinase	108	321	7.1e-47	T	06-Aug-2014	IPR000719	Protein kinase, catalytic domain	Molecular Function: protein kinase activity (GO:0004672), Molecular Function: ATP binding (GO:0005524), Biological Process: protein phosphorylation (GO:0006468)
Lup010254.1	BED49457E4055FED	269	HMMPfam	PF03083	MtN3_slv	11	94	2.2e-27	T	06-Aug-2014	IPR004316	RAG1-activating protein-1-related	Cellular Component: integral to membrane (GO:0016021)
Lup010254.1	BED49457E4055FED	269	HMMPfam	PF03083	MtN3_slv	133	217	6.6e-30	T	06-Aug-2014	IPR004316	RAG1-activating protein-1-related	Cellular Component: integral to membrane (GO:0016021)
Lup010255.1	C4B023415327DCA5	124	HMMPfam	PF06203	CCT	76	119	5.2e-18	T	06-Aug-2014	IPR010402	CCT domain	Molecular Function: protein binding (GO:0005515)
Lup010256.1	C4B023415327DCA5	124	HMMPfam	PF06203	CCT	76	119	5.2e-18	T	06-Aug-2014	IPR010402	CCT domain	Molecular Function: protein binding (GO:0005515)
Lup010258.1	E3E982F495609295	138	HMMPfam	PF10601	zf-LITAF-like	49	116	1.3e-16	T	06-Aug-2014	IPR006629	LPS-induced tumor necrosis factor alpha factor
Lup010259.1	A9FD57725A2A7598	103	HMMPfam	PF00125	Histone	28	94	2.2e-14	T	06-Aug-2014	IPR007125	Histone core	Molecular Function: DNA binding (GO:0003677)
Lup010260.2	EAAF2B6981196703	574	HMMPfam	PF01412	ArfGap	6	110	1.5e-34	T	06-Aug-2014	IPR001164	Arf GTPase activating protein	Molecular Function: ARF GTPase activator activity (GO:0008060), Molecular Function: zinc ion binding (GO:0008270), Biological Process: regulation of ARF GTPase activity (GO:0032312)
Lup010261.1	487BA19135DF7344	329	HMMPfam	PF00106	adh_short	36	181	6.9e-20	T	06-Aug-2014	IPR002198	Short-chain dehydrogenase/reductase SDR	Biological Process: metabolic process (GO:0008152), Molecular Function: oxidoreductase activity (GO:0016491)
Lup010262.1	693016652AF400ED	764	HMMPfam	PF13041	PPR_2	169	218	8.5e-12	T	06-Aug-2014	IPR002885	Pentatricopeptide repeat
Lup010262.1	693016652AF400ED	764	HMMPfam	PF13041	PPR_2	345	393	4.8e-18	T	06-Aug-2014	IPR002885	Pentatricopeptide repeat
Lup010262.1	693016652AF400ED	764	HMMPfam	PF13041	PPR_2	414	463	2.9e-18	T	06-Aug-2014	IPR002885	Pentatricopeptide repeat
Lup010262.1	693016652AF400ED	764	HMMPfam	PF13041	PPR_2	485	533	7.6e-19	T	06-Aug-2014	IPR002885	Pentatricopeptide repeat
Lup010262.1	693016652AF400ED	764	HMMPfam	PF13041	PPR_2	557	603	2.6e-13	T	06-Aug-2014	IPR002885	Pentatricopeptide repeat
Lup010262.1	693016652AF400ED	764	HMMPfam	PF13041	PPR_2	628	673	1.5e-11	T	06-Aug-2014	IPR002885	Pentatricopeptide repeat
Lup010262.1	693016652AF400ED	764	HMMPfam	PF12854	PPR_1	271	298	1.7e-07	T	06-Aug-2014	IPR002885	Pentatricopeptide repeat
Lup010262.1	693016652AF400ED	764	HMMPfam	PF12854	PPR_1	306	337	3e-09	T	06-Aug-2014	IPR002885	Pentatricopeptide repeat
Lup010263.1	EB26EB708FE85E2D	139	HMMPfam	PF00241	Cofilin_ADF	12	138	6e-45	T	06-Aug-2014	IPR002108	Actin-binding, cofilin/tropomyosin type	Molecular Function: actin binding (GO:0003779), Cellular Component: intracellular (GO:0005622)
Lup010264.4	269F4ADE8C1AAE36	915	HMMPfam	PF00628	PHD	570	612	8.4e-08	T	06-Aug-2014	IPR019787	Zinc finger, PHD-finger	Molecular Function: protein binding (GO:0005515)
Lup010266.1	14FB9ACAAFE39BFB	443	HMMPfam	PF00004	AAA	225	358	2.3e-40	T	06-Aug-2014	IPR003959	ATPase, AAA-type, core	Molecular Function: ATP binding (GO:0005524)
Lup010267.2	179AF1EE1906A910	1493	HMMPfam	PF12348	CLASP_N	296	477	1.3e-39	T	06-Aug-2014	IPR024395	CLASP N-terminal domain
Lup010267.2	179AF1EE1906A910	1493	HMMPfam	PF12348	CLASP_N	774	967	9.4e-13	T	06-Aug-2014	IPR024395	CLASP N-terminal domain
Lup010267.2	179AF1EE1906A910	1493	HMMPfam	PF02985	HEAT	173	195	1.7e-05	T	06-Aug-2014	IPR000357	HEAT	Molecular Function: protein binding (GO:0005515)
Lup010269.2	3168C33586B252B4	169	HMMPfam	PF02427	PSI_PsaE	112	169	6.2e-28	T	06-Aug-2014	IPR003375	Photosystem I PsaE, reaction centre subunit IV	Cellular Component: photosystem I (GO:0009522), Cellular Component: photosystem I reaction center (GO:0009538), Biological Process: photosynthesis (GO:0015979)
Lup010270.1	E5F40D5F2CBA8402	236	HMMPfam	PF11998	DUF3493	1	61	4.6e-15	T	06-Aug-2014	IPR021883	Protein of unknown function DUF3493
Lup010271.1	E936CD0A2419CD26	424	HMMPfam	PF00743	FMO-like	27	345	1.5e-32	T	06-Aug-2014	IPR020946	Flavin monooxygenase-like	Molecular Function: N,N-dimethylaniline monooxygenase activity (GO:0004499), Molecular Function: flavin adenine dinucleotide binding (GO:0050660), Molecular Function: NADP binding (GO:0050661), Biological Process: oxidation-reduction process (GO:0055114)
Lup010272.1	039DF36BEC11DDC8	1520	HMMPfam	PF00063	Myosin_head	59	715	1.3e-238	T	06-Aug-2014	IPR001609	Myosin head, motor domain	Molecular Function: motor activity (GO:0003774), Molecular Function: ATP binding (GO:0005524), Cellular Component: myosin complex (GO:0016459)
Lup010272.1	039DF36BEC11DDC8	1520	HMMPfam	PF01843	DIL	1341	1448	3.9e-36	T	06-Aug-2014	IPR018444	Dil domain
Lup010272.1	039DF36BEC11DDC8	1520	HMMPfam	PF00612	IQ	732	750	0.026	T	06-Aug-2014	IPR000048	IQ motif, EF-hand binding site	Molecular Function: protein binding (GO:0005515)
Lup010272.1	039DF36BEC11DDC8	1520	HMMPfam	PF00612	IQ	756	773	0.00089	T	06-Aug-2014	IPR000048	IQ motif, EF-hand binding site	Molecular Function: protein binding (GO:0005515)
Lup010272.1	039DF36BEC11DDC8	1520	HMMPfam	PF00612	IQ	780	798	0.0018	T	06-Aug-2014	IPR000048	IQ motif, EF-hand binding site	Molecular Function: protein binding (GO:0005515)
Lup010272.1	039DF36BEC11DDC8	1520	HMMPfam	PF00612	IQ	828	846	0.0004	T	06-Aug-2014	IPR000048	IQ motif, EF-hand binding site	Molecular Function: protein binding (GO:0005515)
Lup010272.1	039DF36BEC11DDC8	1520	HMMPfam	PF00612	IQ	851	870	0.00057	T	06-Aug-2014	IPR000048	IQ motif, EF-hand binding site	Molecular Function: protein binding (GO:0005515)
Lup010272.1	039DF36BEC11DDC8	1520	HMMPfam	PF02736	Myosin_N	7	43	2.4e-07	T	06-Aug-2014	IPR004009	Myosin, N-terminal, SH3-like	Molecular Function: motor activity (GO:0003774), Molecular Function: ATP binding (GO:0005524), Cellular Component: myosin complex (GO:0016459)
Lup010273.1	2663B62C09F65825	1034	HMMPfam	PF08372	PRT_C	879	1034	3.2e-71	T	06-Aug-2014	IPR013583	Phosphoribosyltransferase C-terminal
Lup010273.1	2663B62C09F65825	1034	HMMPfam	PF00168	C2	15	99	8.3e-19	T	06-Aug-2014	IPR000008	C2 calcium-dependent membrane targeting	Molecular Function: protein binding (GO:0005515)
Lup010273.1	2663B62C09F65825	1034	HMMPfam	PF00168	C2	295	368	0.0006	T	06-Aug-2014	IPR000008	C2 calcium-dependent membrane targeting	Molecular Function: protein binding (GO:0005515)
Lup010273.1	2663B62C09F65825	1034	HMMPfam	PF00168	C2	451	540	1.1e-07	T	06-Aug-2014	IPR000008	C2 calcium-dependent membrane targeting	Molecular Function: protein binding (GO:0005515)
Lup010273.1	2663B62C09F65825	1034	HMMPfam	PF00168	C2	623	715	1.1e-13	T	06-Aug-2014	IPR000008	C2 calcium-dependent membrane targeting	Molecular Function: protein binding (GO:0005515)
Lup010274.1	2C5FD5AB38EEF7D9	130	HMMPfam	PF00294	PfkB	61	118	1.5e-14	T	06-Aug-2014	IPR011611	Carbohydrate/purine kinase
Lup010275.1	290F7302256BF3CA	395	HMMPfam	PF00069	Pkinase	52	319	2.1e-48	T	06-Aug-2014	IPR000719	Protein kinase, catalytic domain	Molecular Function: protein kinase activity (GO:0004672), Molecular Function: ATP binding (GO:0005524), Biological Process: protein phosphorylation (GO:0006468)
Lup010276.1	7E76D227C49F0D3F	523	HMMPfam	PF00270	DEAD	296	436	1.6e-19	T	06-Aug-2014	IPR011545	DNA/RNA helicase, DEAD/DEAH box type, N-terminal	Molecular Function: nucleic acid binding (GO:0003676), Molecular Function: ATP binding (GO:0005524), Molecular Function: ATP-dependent helicase activity (GO:0008026)
Lup010276.1	7E76D227C49F0D3F	523	HMMPfam	PF02559	CarD_CdnL_TRCF	146	246	3.5e-16	T	06-Aug-2014	IPR003711	CarD-like/TRCF domain
Lup010277.1	DDA22B2B75764232	340	HMMPfam	PF00271	Helicase_C	21	94	2e-15	T	06-Aug-2014	IPR001650	Helicase, C-terminal	Molecular Function: nucleic acid binding (GO:0003676), Molecular Function: helicase activity (GO:0004386), Molecular Function: ATP binding (GO:0005524)
Lup010277.1	DDA22B2B75764232	340	HMMPfam	PF03461	TRCF	190	280	9.2e-07	T	06-Aug-2014	IPR005118	Transcription-repair-coupling factor domain	Molecular Function: damaged DNA binding (GO:0003684), Molecular Function: helicase activity (GO:0004386), Molecular Function: ATP binding (GO:0005524), Biological Process: DNA repair (GO:0006281)
Lup010278.1	9EF8E60724590CA3	103	HMMPfam	PF03004	Transposase_24	2	101	9.8e-11	T	06-Aug-2014	IPR004252	Transposase, Ptta/En/Spm, plant
Lup010279.1	4BB561B6F975531D	391	HMMPfam	PF04117	Mpv17_PMP22	245	310	2.4e-17	T	06-Aug-2014	IPR007248	Mpv17/PMP22	Cellular Component: integral to membrane (GO:0016021)
Lup010282.1	73171B47BE8BC819	314	HMMPfam	PF05623	DUF789	10	308	5.3e-104	T	06-Aug-2014	IPR008507	Protein of unknown function DUF789
Lup010284.1	A0873BF22B966B7E	335	HMMPfam	PF00891	Methyltransf_2	73	310	1.5e-77	T	06-Aug-2014	IPR001077	O-methyltransferase, family 2	Molecular Function: O-methyltransferase activity (GO:0008171)
Lup010284.1	A0873BF22B966B7E	335	HMMPfam	PF08100	Dimerisation	9	56	2e-09	T	06-Aug-2014	IPR012967	Plant methyltransferase dimerisation	Molecular Function: methyltransferase activity (GO:0008168), Molecular Function: protein dimerization activity (GO:0046983)
Lup010286.1	631761A675AFA252	446	HMMPfam	PF00847	AP2	216	265	4.8e-16	T	06-Aug-2014	IPR001471	AP2/ERF domain	Molecular Function: sequence-specific DNA binding transcription factor activity (GO:0003700), Biological Process: regulation of transcription, DNA-dependent (GO:0006355)
Lup010287.1	FC0F850A830A8E85	248	HMMPfam	PF01357	Pollen_allerg_1	151	231	3e-34	T	06-Aug-2014	IPR007117	Pollen allergen/expansin, C-terminal
Lup010287.1	FC0F850A830A8E85	248	HMMPfam	PF03330	DPBB_1	64	138	6.3e-18	T	06-Aug-2014	IPR009009	Barwin-related endoglucanase
Lup010288.1	5EDE258008372FAC	258	HMMPfam	PF01357	Pollen_allerg_1	161	241	1.9e-27	T	06-Aug-2014	IPR007117	Pollen allergen/expansin, C-terminal
Lup010288.1	5EDE258008372FAC	258	HMMPfam	PF03330	DPBB_1	72	144	4.3e-21	T	06-Aug-2014	IPR009009	Barwin-related endoglucanase
Lup010290.1	C7398DA1B84D7D9A	466	HMMPfam	PF01535	PPR	113	139	0.018	T	06-Aug-2014	IPR002885	Pentatricopeptide repeat
Lup010290.1	C7398DA1B84D7D9A	466	HMMPfam	PF01535	PPR	147	177	8.4e-05	T	06-Aug-2014	IPR002885	Pentatricopeptide repeat
Lup010290.1	C7398DA1B84D7D9A	466	HMMPfam	PF01535	PPR	217	241	0.017	T	06-Aug-2014	IPR002885	Pentatricopeptide repeat
Lup010290.1	C7398DA1B84D7D9A	466	HMMPfam	PF01535	PPR	325	349	0.0025	T	06-Aug-2014	IPR002885	Pentatricopeptide repeat
Lup010291.1	EF12276D933DACF2	196	HMMPfam	PF13923	zf-C3HC4_2	42	93	1e-13	T	06-Aug-2014	NULL	NULL
Lup010292.2	A895C3806C2DFD1C	359	HMMPfam	PF03942	DTW	96	326	3.6e-40	T	06-Aug-2014	IPR005636	DTW
Lup010199.1	0C8DFF60F005B163	117	BlastProDom	PD000887	ACPM_ARATH_P53665;	78	113	5e-11	T	06-Aug-2014	IPR003231	Acyl carrier protein (ACP)	Biological Process: fatty acid biosynthetic process (GO:0006633)
Lup010269.2	3168C33586B252B4	169	BlastProDom	PD004772	PSAE_SPIOL_P12354;	115	168	1e-22	T	06-Aug-2014	IPR003375	Photosystem I PsaE, reaction centre subunit IV	Cellular Component: photosystem I (GO:0009522), Cellular Component: photosystem I reaction center (GO:0009538), Biological Process: photosynthesis (GO:0015979)
Lup010194.1	39F32CEDEF242CB2	425	ProfileScan	PS50011	PROTEIN_KINASE_DOM	72	366	39.580	T	06-Aug-2014	IPR000719	Protein kinase, catalytic domain	Molecular Function: protein kinase activity (GO:0004672), Molecular Function: ATP binding (GO:0005524), Biological Process: protein phosphorylation (GO:0006468)
Lup010195.1	7610967C15881289	284	ProfileScan	PS51335	ELMO	73	234	30.280	T	06-Aug-2014	IPR006816	Engulfment/cell motility, ELMO	Cellular Component: cytoskeleton (GO:0005856), Biological Process: phagocytosis (GO:0006909)
Lup010198.1	0D160E4519502EFF	421	ProfileScan	PS50089	ZF_RING_2	148	190	12.814	T	06-Aug-2014	IPR001841	Zinc finger, RING-type	Molecular Function: protein binding (GO:0005515), Molecular Function: zinc ion binding (GO:0008270)
Lup010199.1	0C8DFF60F005B163	117	ProfileScan	PS50075	ACP_DOMAIN	41	111	13.546	T	06-Aug-2014	IPR009081	Acyl carrier protein-like	Molecular Function: acyl carrier activity (GO:0000036)
Lup010202.2	33DE55B0C91DF0EC	633	ProfileScan	PS50082	WD_REPEATS_2	468	509	9.305	T	06-Aug-2014	IPR001680	WD40 repeat	Molecular Function: protein binding (GO:0005515)
Lup010202.2	33DE55B0C91DF0EC	633	ProfileScan	PS50294	WD_REPEATS_REGION	401	509	9.678	T	06-Aug-2014	IPR017986	WD40-repeat-containing domain	Molecular Function: protein binding (GO:0005515)
Lup010205.1	684DF3B5197E2F5D	137	ProfileScan	PS50222	EF_HAND_2	27	55	7.958	T	06-Aug-2014	IPR018249	EF-HAND 2
Lup010205.1	684DF3B5197E2F5D	137	ProfileScan	PS50222	EF_HAND_2	69	104	9.130	T	06-Aug-2014	IPR018249	EF-HAND 2
Lup010214.5	80FBAEDA64B024B5	1102	ProfileScan	PS51450	LRR	90	111	5.094	T	06-Aug-2014	IPR001611	Leucine-rich repeat	Molecular Function: protein binding (GO:0005515)
Lup010214.5	80FBAEDA64B024B5	1102	ProfileScan	PS51450	LRR	139	159	5.094	T	06-Aug-2014	IPR001611	Leucine-rich repeat	Molecular Function: protein binding (GO:0005515)
Lup010214.5	80FBAEDA64B024B5	1102	ProfileScan	PS51450	LRR	242	263	6.372	T	06-Aug-2014	IPR001611	Leucine-rich repeat	Molecular Function: protein binding (GO:0005515)
Lup010214.5	80FBAEDA64B024B5	1102	ProfileScan	PS51450	LRR	265	287	5.525	T	06-Aug-2014	IPR001611	Leucine-rich repeat	Molecular Function: protein binding (GO:0005515)
Lup010214.5	80FBAEDA64B024B5	1102	ProfileScan	PS51450	LRR	289	310	5.448	T	06-Aug-2014	IPR001611	Leucine-rich repeat	Molecular Function: protein binding (GO:0005515)
Lup010214.5	80FBAEDA64B024B5	1102	ProfileScan	PS51450	LRR	312	333	5.232	T	06-Aug-2014	IPR001611	Leucine-rich repeat	Molecular Function: protein binding (GO:0005515)
Lup010214.5	80FBAEDA64B024B5	1102	ProfileScan	PS51450	LRR	336	357	6.087	T	06-Aug-2014	IPR001611	Leucine-rich repeat	Molecular Function: protein binding (GO:0005515)
Lup010214.5	80FBAEDA64B024B5	1102	ProfileScan	PS51450	LRR	383	405	6.911	T	06-Aug-2014	IPR001611	Leucine-rich repeat	Molecular Function: protein binding (GO:0005515)
Lup010214.5	80FBAEDA64B024B5	1102	ProfileScan	PS51450	LRR	359	381	5.040	T	06-Aug-2014	IPR001611	Leucine-rich repeat	Molecular Function: protein binding (GO:0005515)
Lup010214.5	80FBAEDA64B024B5	1102	ProfileScan	PS51450	LRR	406	427	4.932	T	06-Aug-2014	IPR001611	Leucine-rich repeat	Molecular Function: protein binding (GO:0005515)
Lup010214.5	80FBAEDA64B024B5	1102	ProfileScan	PS51450	LRR	433	454	5.263	T	06-Aug-2014	IPR001611	Leucine-rich repeat	Molecular Function: protein binding (GO:0005515)
Lup010214.5	80FBAEDA64B024B5	1102	ProfileScan	PS51450	LRR	461	483	5.802	T	06-Aug-2014	IPR001611	Leucine-rich repeat	Molecular Function: protein binding (GO:0005515)
Lup010214.5	80FBAEDA64B024B5	1102	ProfileScan	PS51450	LRR	485	507	5.363	T	06-Aug-2014	IPR001611	Leucine-rich repeat	Molecular Function: protein binding (GO:0005515)
Lup010214.5	80FBAEDA64B024B5	1102	ProfileScan	PS51450	LRR	509	531	6.549	T	06-Aug-2014	IPR001611	Leucine-rich repeat	Molecular Function: protein binding (GO:0005515)
Lup010214.5	80FBAEDA64B024B5	1102	ProfileScan	PS51450	LRR	557	580	6.187	T	06-Aug-2014	IPR001611	Leucine-rich repeat	Molecular Function: protein binding (GO:0005515)
Lup010214.5	80FBAEDA64B024B5	1102	ProfileScan	PS51450	LRR	533	554	4.701	T	06-Aug-2014	IPR001611	Leucine-rich repeat	Molecular Function: protein binding (GO:0005515)
Lup010214.5	80FBAEDA64B024B5	1102	ProfileScan	PS51450	LRR	581	602	7.073	T	06-Aug-2014	IPR001611	Leucine-rich repeat	Molecular Function: protein binding (GO:0005515)
Lup010214.5	80FBAEDA64B024B5	1102	ProfileScan	PS51450	LRR	605	627	5.286	T	06-Aug-2014	IPR001611	Leucine-rich repeat	Molecular Function: protein binding (GO:0005515)
Lup010214.5	80FBAEDA64B024B5	1102	ProfileScan	PS51450	LRR	629	651	6.772	T	06-Aug-2014	IPR001611	Leucine-rich repeat	Molecular Function: protein binding (GO:0005515)
Lup010214.5	80FBAEDA64B024B5	1102	ProfileScan	PS51450	LRR	697	718	5.587	T	06-Aug-2014	IPR001611	Leucine-rich repeat	Molecular Function: protein binding (GO:0005515)
Lup010214.5	80FBAEDA64B024B5	1102	ProfileScan	PS51450	LRR	674	696	4.878	T	06-Aug-2014	IPR001611	Leucine-rich repeat	Molecular Function: protein binding (GO:0005515)
Lup010214.5	80FBAEDA64B024B5	1102	ProfileScan	PS51450	LRR	745	767	4.909	T	06-Aug-2014	IPR001611	Leucine-rich repeat	Molecular Function: protein binding (GO:0005515)
Lup010214.5	80FBAEDA64B024B5	1102	ProfileScan	PS51450	LRR	794	816	5.494	T	06-Aug-2014	IPR001611	Leucine-rich repeat	Molecular Function: protein binding (GO:0005515)
Lup010214.5	80FBAEDA64B024B5	1102	ProfileScan	PS51450	LRR	818	841	5.956	T	06-Aug-2014	IPR001611	Leucine-rich repeat	Molecular Function: protein binding (GO:0005515)
Lup010214.5	80FBAEDA64B024B5	1102	ProfileScan	PS51450	LRR	922	944	5.456	T	06-Aug-2014	IPR001611	Leucine-rich repeat	Molecular Function: protein binding (GO:0005515)
Lup010214.5	80FBAEDA64B024B5	1102	ProfileScan	PS51450	LRR	946	968	6.257	T	06-Aug-2014	IPR001611	Leucine-rich repeat	Molecular Function: protein binding (GO:0005515)
Lup010216.1	63C962B908BFC72D	273	ProfileScan	PS51476	PROTEASOME_B_2	38	216	48.233	T	06-Aug-2014	IPR023333	Proteasome B-type subunit	Molecular Function: threonine-type endopeptidase activity (GO:0004298)
Lup010220.1	D7C50A3112545268	1223	ProfileScan	PS50077	HEAT_REPEAT	603	635	8.522	T	06-Aug-2014	IPR021133	HEAT, type 2
Lup010220.1	D7C50A3112545268	1223	ProfileScan	PS50077	HEAT_REPEAT	963	1001	9.983	T	06-Aug-2014	IPR021133	HEAT, type 2
Lup010220.1	D7C50A3112545268	1223	ProfileScan	PS50896	LISH	4	36	7.931	T	06-Aug-2014	IPR006594	LisH dimerisation motif	Molecular Function: protein binding (GO:0005515)
Lup010220.1	D7C50A3112545268	1223	ProfileScan	PS50896	LISH	151	183	9.715	T	06-Aug-2014	IPR006594	LisH dimerisation motif	Molecular Function: protein binding (GO:0005515)
Lup010223.1	A77EB15F99DF764A	391	ProfileScan	PS51273	GATASE_TYPE_1	1	258	11.488	T	06-Aug-2014	IPR017926	Glutamine amidotransferase type 1
Lup010224.1	5B81FBC3A371F083	1176	ProfileScan	PS50011	PROTEIN_KINASE_DOM	306	587	39.114	T	06-Aug-2014	IPR000719	Protein kinase, catalytic domain	Molecular Function: protein kinase activity (GO:0004672), Molecular Function: ATP binding (GO:0005524), Biological Process: protein phosphorylation (GO:0006468)
[truncated: 164,006 more rows]
